# Supplementary material for: Metabolic marker gene mining provides insight in global mcrA diversity and, coupled with targeted genome reconstruction, sheds further light on metabolic potential of the Methanomassiliicoccales
Source: PeerJ. 2018 Sep 17;6:e5614. doi: 10.7717/peerj.5614 (PMC6147122; doi:10.7717/peerj.5614)
Supplement: File S1 [file peerj-06-5614-s005.txt]

SRR032418
SRR060158
SRR060159
SRR060160
SRR060161
SRR060162
SRR060163
SRR060164
SRR060165
ERR010500
ERR010482
ERR010483
ERR010486
ERR010488
ERR010489
ERR010492
ERR010494
ERR010496
ERR010498
SRR069799
SRR073432
SRR073433
SRR073434
SRR073435
SRR073436
SRR073437
SRR073438
SRR073439
SRR096086
SRR099552
SRR099553
SRR099554
SRR099555
SRR112676
SRR112677
SRR112678
SRR112679
SRR112680
SRR112681
SRR112682
SRR112683
SRR112684
SRR112685
SRR112686
SRR112687
SRR112688
SRR112689
SRR112690
SRR112691
ERR026711
ERR026712
ERR026713
SRR139061
SRR171305
SRR171307
SRR171309
SRR171663
SRR171664
SRR171680
SRR171681
SRR171684
SRR189081
SRR189436
SRR192261
SRR192262
SRR192263
SRR192264
SRR192265
SRR192554
SRR192557
SRR192559
SRR192660
SRR192661
SRR192665
SRR192666
SRR192667
SRR192668
SRR192670
SRR192672
SRR192673
SRR192674
SRR192675
SRR192676
SRR203317
SRR203318
SRR203320
SRR203321
SRR203322
SRR203323
SRR203325
SRR203326
SRR218093
SRR218104
SRR218107
SRR218108
SRR218109
SRR218110
SRR218111
SRR218112
SRR218113
SRR223499
SRR223500
SRR223501
SRR256747
SRR256748
SRR256749
SRR256750
SRR256751
SRR256752
SRR256753
SRR256754
SRR256755
SRR256756
SRR275326
SRR290507
SRR290508
SRR290509
SRR290510
SRR305966
SRR305967
SRR306100
SRR306101
SRR309121
SRR309122
SRR309123
SRR309124
SRR315457
SRR315458
SRR315459
SRR324677
SRR327445
SRR329677
SRR329678
SRR341935
SRR341936
SRR341937
SRR342213
SRR342415
SRR342427
SRR342428
SRR346426
SRR354029
SRR354030
SRR358989
SRR358990
SRR358991
SRR358992
SRR358993
SRR359000
SRR359001
SRR359002
SRR359019
SRR359020
SRR359021
SRR359022
SRR359023
SRR359024
SRR359025
SRR359026
SRR359027
SRR359028
SRR359029
SRR359030
SRR359031
SRR359032
SRR360720
SRR360810
SRR360834
SRR360838
SRR360839
SRR360840
SRR360841
SRR360842
SRR360843
SRR360844
SRR360845
SRR360846
SRR360847
SRR360848
SRR360849
SRR360850
SRR360851
SRR360881
SRR360932
SRR363457
SRR363458
SRR363459
SRR363460
SRR363461
SRR363462
SRR363463
SRR363464
SRR363465
SRR363466
SRR363497
SRR363498
SRR363499
SRR363500
SRR363778
SRR364002
SRR364032
SRR364035
SRR364040
SRR364045
SRR364101
SRR364103
SRR364104
SRR364105
SRR364108
SRR364109
SRR364110
SRR364111
SRR364112
SRR364113
SRR364114
SRR364116
SRR371571
SRR371572
SRR371573
SRR371574
SRR374366
SRR374367
SRR385732
SRR385733
SRR385734
SRR385735
SRR385736
SRR385737
SRR385738
SRR385739
SRR385740
SRR385741
SRR385742
SRR385743
SRR389065
SRR389087
SRR389088
SRR389126
SRR389127
SRR389128
SRR389129
SRR389158
SRR389159
SRR389172
SRR389173
SRR389174
SRR389175
SRR389176
SRR389177
SRR392726
SRR392739
SRR392740
SRR398077
SRR398078
SRR398144
ERR066891
ERR066892
ERR066893
ERR066894
ERR066895
ERR066896
ERR066897
ERR066898
ERR066899
ERR066900
SRR402039
SRR402041
SRR402042
SRR402043
SRR402044
SRR402045
SRR402046
SRR402047
SRR402057
SRR404011
SRR404012
SRR404013
SRR438793
SRR438794
SRR438795
SRR438796
SRR442026
SRR442027
SRR444039
SRR446575
SRR446576
SRR446577
SRR446629
SRR446630
SRR447187
SRR447486
SRR447487
SRR447488
SRR448033
SRR448034
SRR448035
SRR448036
SRR448044
SRR448934
SRR448936
SRR464176
SRR466222
SRR466223
SRR466334
SRR466335
SRR466444
SRR466445
SRR466446
ERR019477
ERR019478
ERR034495
SRR488330
SRR488331
SRR488633
SRR488634
SRR488635
SRR488636
SRR488637
SRR488638
SRR446604
SRR488639
SRR488640
SRR488641
SRR488642
SRR488643
SRR488644
SRR488645
SRR488646
SRR488647
SRR488648
SRR488649
SRR488650
SRR488651
SRR488652
SRR488653
SRR488654
SRR488655
SRR488656
SRR488657
SRR488658
SRR488659
SRR488660
SRR488661
SRR488662
SRR488663
SRR488664
SRR488665
SRR488666
SRR488667
SRR488668
SRR488669
SRR488670
SRR488671
SRR488672
SRR488673
SRR488674
SRR488675
SRR488676
SRR488677
SRR488678
SRR488679
SRR488680
SRR488681
SRR488682
ERR101901
ERR101902
ERR101903
SRR490742
SRR490743
SRR490744
SRR490745
SRR490746
SRR490747
SRR490748
SRR490749
SRR493932
SRR493933
SRR493934
SRR496174
SRR496197
SRR496750
SRR496751
SRR496752
SRR496755
SRR496756
ERR055466
ERR055467
ERR091522
ERR091523
ERR091524
ERR091525
ERR091526
ERR091527
ERR091528
ERR091529
ERR091530
ERR091531
ERR091532
ERR091533
ERR091534
ERR091535
ERR091536
ERR091537
ERR091538
ERR091539
ERR091540
ERR091541
ERR091542
ERR091543
ERR091544
ERR091545
ERR091546
ERR091547
ERR091548
ERR091553
ERR091554
ERR091555
ERR091556
ERR091557
ERR091558
ERR092303
ERR092304
ERR092305
ERR092306
ERR092307
ERR092308
ERR092309
ERR092310
ERR092311
ERR092312
ERR092313
ERR092314
ERR092315
ERR092316
ERR092317
ERR092318
ERR092319
ERR092320
ERR092321
ERR092322
ERR092323
ERR092324
ERR092325
ERR092326
ERR092327
ERR092328
ERR092329
ERR092330
ERR092331
ERR092332
ERR092333
ERR092334
ERR092341
ERR092342
ERR092343
ERR092344
ERR092345
ERR092346
ERR092347
ERR092348
ERR092349
ERR092350
ERR092351
ERR092352
ERR092353
ERR092354
ERR092355
ERR092356
ERR092357
ERR092358
ERR092359
ERR092360
ERR092361
ERR092362
ERR092363
ERR092364
ERR092365
ERR092366
ERR092367
ERR092368
ERR092369
ERR092370
ERR092371
ERR092372
ERR092269
ERR092270
ERR092271
ERR092272
ERR092273
ERR092274
ERR092275
ERR092276
ERR092277
ERR092278
ERR092279
ERR092280
ERR092281
ERR092282
ERR092283
ERR092284
ERR092285
ERR092286
ERR092287
ERR092288
ERR092289
ERR092290
ERR092291
ERR092292
ERR092299
ERR092300
ERR092301
ERR092302
SRR500497
SRR500498
SRR500499
SRR500500
SRR500501
SRR500502
SRR500503
SRR500735
SRR516475
SRR516476
SRR516500
SRR516942
SRR516943
SRR516944
SRR516945
SRR516946
SRR516947
SRR516948
SRR516949
SRR516950
SRR516951
SRR516952
SRR516953
SRR521275
SRR522476
SRR542339
SRR554367
SRR554404
SRR554406
SRR554411
SRR556134
SRR566687
SRR566688
ERR034496
ERR034497
ERR034498
SRR577219
SRR577220
SRR577221
SRR577224
SRR579290
SRR579291
SRR579541
SRR582649
SRR582650
SRR582651
SRR582652
DRR001356
DRR001360
DRR001359
DRR001355
DRR001358
DRR001357
SRR596231
SRR596232
SRR596233
SRR596234
SRR596235
SRR596236
SRR596237
SRR596238
SRR596239
SRR596240
SRR596301
SRR596302
SRR596303
SRR596304
SRR596387
SRR596388
SRR596389
SRR596390
SRR596391
SRR596392
SRR596393
SRR596394
SRR596395
SRR596396
SRR596565
SRR596566
SRR596567
SRR597951
SRR598508
SRR606245
SRR606249
SRR606389
SRR606427
SRR606447
SRR606448
SRR606449
SRR606450
SRR606451
SRR606794
SRR606797
SRR606798
SRR606801
SRR606802
SRR606803
SRR606806
SRR606807
SRR606808
SRR606821
SRR606822
SRR606825
SRR606826
SRR606827
SRR606828
SRR606829
SRR606832
SRR606833
SRR606836
SRR606837
SRR606840
SRR606841
SRR606844
SRR606845
SRR608997
SRR609848
SRR609849
ERR163133
SRR611810
ERR071289
SRR618781
SRR618782
SRR618783
SRR628916
SRR629686
ERR059346
ERR059349
ERR059350
ERR059351
ERR059352
ERR059353
ERR059347
ERR059348
SRR634127
SRR634518
SRR634519
SRR634533
SRR634605
SRR634647
SRR634684
SRR634685
SRR634686
SRR634687
SRR634688
SRR634689
SRR634690
SRR634691
SRR634694
SRR634695
SRR634965
SRR634980
SRR634982
SRR636559
SRR636569
SRR636581
SRR636597
SRR636701
ERR208328
ERR208334
ERR208363
ERR208361
ERR208371
ERR208377
ERR208380
ERR208420
ERR208436
ERR208438
ERR208450
ERR208367
ERR208499
ERR208530
ERR208350
ERR208382
ERR208570
ERR208594
ERR208459
ERR208484
ERR208493
ERR208520
ERR208522
ERR208527
ERR208529
ERR208532
ERR208543
ERR208549
ERR208550
ERR208441
ERR208483
ERR208500
ERR208503
ERR208546
ERR208598
ERR208556
ERR208558
ERR208567
ERR208576
ERR208318
ERR208319
ERR208322
ERR208323
ERR208324
ERR208326
ERR208327
ERR208592
ERR208428
ERR208480
ERR208495
ERR208569
ERR208413
ERR208431
ERR208455
ERR208476
ERR208596
ERR208342
ERR208348
ERR208372
ERR208384
ERR208394
ERR208439
ERR208329
ERR208330
ERR208331
ERR208333
ERR208335
ERR208336
ERR208338
ERR208340
ERR208343
ERR208345
ERR208347
ERR208349
ERR208351
ERR208407
ERR208409
ERR208388
ERR208542
ERR208386
ERR208390
ERR208403
ERR208462
ERR208469
ERR208573
ERR208411
ERR208415
ERR208417
ERR208453
ERR208464
ERR208396
ERR208405
ERR208424
ERR208433
ERR208352
ERR208353
ERR208354
ERR208356
ERR208357
ERR208360
ERR208362
ERR208365
ERR208366
ERR208368
ERR208369
ERR208373
ERR208374
ERR208355
ERR208401
ERR208458
ERR208466
ERR208472
ERR208564
ERR208359
ERR208448
ERR208449
ERR208528
ERR208426
ERR208539
ERR208375
ERR208376
ERR208378
ERR208379
ERR208381
ERR208383
ERR208385
ERR208387
ERR208389
ERR208391
ERR208393
ERR208395
ERR208397
ERR208547
ERR208554
ERR208566
ERR208579
ERR208346
ERR208478
ERR208485
ERR208488
ERR208344
ERR208370
ERR208563
ERR208398
ERR208399
ERR208400
ERR208402
ERR208404
ERR208406
ERR208408
ERR208410
ERR208412
ERR208414
ERR208416
ERR208418
ERR208419
ERR208590
ERR208320
ERR208332
ERR208339
ERR208364
ERR208501
ERR208584
ERR208505
ERR208517
ERR208523
ERR208421
ERR208422
ERR208423
ERR208425
ERR208427
ERR208429
ERR208432
ERR208434
ERR208435
ERR208437
ERR208440
ERR208442
ERR208443
ERR208509
ERR208508
ERR208589
ERR208518
ERR208341
ERR208392
ERR208430
ERR208444
ERR208445
ERR208446
ERR208447
ERR208451
ERR208452
ERR208454
ERR208456
ERR208457
ERR208460
ERR208461
ERR208463
ERR208465
ERR208337
ERR208471
ERR208467
ERR208468
ERR208470
ERR208473
ERR208474
ERR208475
ERR208477
ERR208479
ERR208481
ERR208482
ERR208486
ERR208487
ERR208489
ERR208490
ERR208491
ERR208492
ERR208494
ERR208496
ERR208497
ERR208498
ERR208502
ERR208504
ERR208506
ERR208507
ERR208510
ERR208512
ERR208358
ERR208511
ERR208578
ERR208513
ERR208514
ERR208515
ERR208516
ERR208519
ERR208521
ERR208524
ERR208525
ERR208526
ERR208531
ERR208533
ERR208534
ERR208535
ERR208536
ERR208537
ERR208538
ERR208540
ERR208541
ERR208544
ERR208545
ERR208548
ERR208551
ERR208552
ERR208553
ERR208555
ERR208557
ERR208559
ERR208560
ERR208561
ERR208562
ERR208565
ERR208568
ERR208571
ERR208572
ERR208574
ERR208575
ERR208577
ERR208580
ERR208581
ERR208582
ERR208583
ERR208585
ERR208586
ERR208587
ERR208588
ERR208591
ERR208593
ERR208595
ERR208597
ERR208599
ERR208325
ERR208321
SRR641310
SRR641311
SRR641312
SRR641313
SRR641314
SRR641315
SRR641316
SRR641317
SRR641318
SRR641319
SRR641320
SRR641321
SRR641322
SRR641323
SRR641324
SRR641325
SRR641332
SRR641333
SRR641334
SRR641335
SRR641336
SRR641337
SRR641338
SRR641339
SRR641340
SRR641341
SRR641342
SRR641343
SRR641344
SRR641345
SRR641346
SRR641347
SRR641348
SRR641350
SRR641351
SRR641352
SRR641353
SRR641354
SRR641355
SRR641356
SRR641357
SRR641358
SRR641359
SRR641360
SRR641361
SRR641362
SRR641363
ERR186217
SRR644169
SRR644170
SRR646612
SRR646613
SRR646615
SRR646616
SRR648307
SRR648308
SRR648309
SRR648310
SRR648311
SRR648312
SRR648313
SRR648314
SRR648315
SRR648316
SRR648317
SRR648318
SRR648391
SRR650839
SRR653001
SRR653598
SRR653602
SRR653604
SRR653605
SRR653606
SRR654651
SRR654652
SRR654653
SRR654654
SRR654655
SRR654656
SRR654657
SRR654658
SRR654659
SRR654660
SRR654661
ERR225990
SRR681084
SRR681198
SRR681322
SRR681364
SRR681397
SRR681416
SRR681436
SRR681438
SRR681459
SRR681468
SRR681482
SRR681483
SRR681494
SRR681503
SRR681504
SRR681526
SRR681545
SRR681566
SRR681567
SRR681586
SRR681624
SRR681656
SRR681662
SRR681680
SRR681692
SRR681700
SRR684984
SRR685000
SRR685013
SRR685031
SRR685040
SRR685041
SRR685061
SRR715544
SRR724499
SRR747781
SRR747868
SRR748193
SRR748204
SRR748268
SRR748269
SRR765682
SRR765683
SRR765684
SRR765685
SRR765686
SRR765687
SRR770018
SRR770019
SRR770574
SRR789046
SRR789380
ERR164407
ERR164408
ERR164409
ERR164410
ERR164412
ERR164413
ERR164417
ERR164419
ERR164421
ERR164423
ERR164424
ERR164415
ERR164418
SRR709926
ERR164420
ERR164425
ERR164422
ERR164411
ERR164414
ERR164426
ERR164416
SRR828633
SRR828634
SRR828638
SRR828640
SRR830624
SRR830625
SRR835363
SRR836128
SRR836130
ERR268106
ERR268107
ERR268108
ERR268109
ERR268110
ERR268111
SRR845265
SRR847417
SRR847527
SRR849004
SRR849005
SRR849007
SRR850206
SRR850211
SRR850212
SRR850456
SRR850459
ERR246379
ERR246380
ERR246381
ERR246382
ERR246383
ERR246384
ERR246385
ERR246386
ERR246387
ERR246388
ERR246389
ERR246390
ERR246391
ERR246392
ERR246393
ERR246394
SRR866667
SRR867041
SRR867042
ERR274572
SRR868695
SRR873595
SRR873596
SRR873597
SRR873598
SRR873599
SRR873600
SRR873601
SRR873602
SRR873603
SRR873604
SRR873605
SRR873606
SRR873607
SRR873608
SRR873609
SRR873610
SRR901747
SRR901749
SRR908208
SRR908211
SRR908272
SRR908273
SRR908275
SRR908276
SRR908279
SRR908281
SRR908290
SRR908291
SRR916930
SRR916931
SRR916932
SRR916933
SRR919300
SRR919301
SRR921501
SRR922554
SRR922555
SRR922556
SRR922557
SRR922558
SRR922559
SRR922560
SRR922561
SRR922562
SRR922563
SRR922564
SRR922565
SRR922566
SRR922567
SRR922568
SRR922569
SRR922570
SRR922571
SRR922572
SRR922573
SRR922574
SRR922575
SRR922576
SRR922577
SRR922578
SRR922579
SRR922580
SRR922581
SRR922582
SRR922583
SRR922584
SRR922585
SRR922586
SRR922587
SRR922588
SRR922589
SRR922590
SRR922591
SRR922592
SRR922593
SRR922594
SRR922595
SRR922596
SRR922597
SRR922598
SRR922599
SRR922600
SRR922601
SRR922602
SRR922603
SRR922604
SRR922605
SRR922606
SRR922607
SRR922608
SRR922609
SRR922610
SRR922611
ERR149036
ERR149037
SRR925398
SRR925402
SRR926290
SRR926399
SRR930572
SRR931044
SRR931067
SRR931068
SRR931091
SRR931150
SRR931294
SRR931349
SRR931351
SRR931706
SRR931707
SRR931708
SRR931735
SRR931740
SRR931751
SRR931752
SRR931753
SRR931755
SRR931756
SRR935202
SRR935211
SRR935214
SRR935224
SRR935226
SRR935228
SRR935507
SRR935528
ERR299530
ERR299531
ERR299532
ERR299533
ERR299534
ERR299535
ERR299536
ERR299537
ERR299538
ERR299539
ERR299540
ERR299541
ERR299542
ERR299543
ERR299544
ERR299545
ERR299546
ERR299547
ERR299548
ERR299549
ERR299550
ERR299551
ERR299552
ERR299553
ERR299554
ERR299555
ERR299525
ERR299526
ERR299527
ERR299528
ERR299529
ERR299567
ERR299559
ERR299560
ERR299561
ERR299562
ERR299563
ERR299564
ERR299565
ERR299566
ERR299568
ERR299569
ERR299570
ERR299571
ERR299573
ERR299575
ERR299577
ERR299579
ERR299581
ERR299583
ERR299585
ERR299587
ERR299589
ERR299591
ERR299593
SRR942927
SRR942928
SRR942940
SRR942941
SRR942942
SRR942943
SRR943309
SRR943311
SRR943312
SRR943313
SRR943314
SRR943315
SRR943316
SRR943317
SRR943318
SRR943319
SRR943320
SRR943321
SRR943323
SRR943324
SRR943325
SRR943326
SRR943327
SRR943328
SRR943329
SRR943330
SRR943331
SRR943332
SRR943333
SRR943334
SRR943335
SRR943336
SRR943337
SRR943338
SRR943360
SRR943361
SRR943362
SRR943363
SRR943776
SRR943778
SRR943779
SRR943780
SRR943781
SRR943782
SRR944610
SRR944611
SRR944612
SRR944613
SRR944614
SRR944615
SRR944616
SRR944625
SRR944699
ERR315674
ERR315675
ERR315676
ERR315680
ERR315679
ERR315678
ERR315694
ERR315673
ERR315687
ERR315685
ERR315681
ERR315682
ERR315684
ERR315686
ERR315688
ERR315690
ERR315691
ERR315692
ERR315693
ERR315695
ERR315689
ERR315683
ERR315677
ERR315821
ERR315801
ERR315808
ERR315798
ERR315799
ERR315800
ERR315802
ERR315803
ERR315804
ERR315805
ERR315806
ERR315807
ERR315809
ERR315810
ERR315811
ERR315812
ERR315813
ERR315814
ERR315815
ERR315816
ERR315817
ERR315818
ERR315819
ERR315820
ERR315822
ERR315823
ERR315825
ERR315827
ERR315856
ERR315857
ERR315858
ERR315859
ERR315860
ERR315861
ERR315862
ERR315863
ERR318593
ERR318602
ERR318611
ERR318600
ERR318582
ERR318583
ERR318584
ERR318585
ERR318586
ERR318587
ERR318588
ERR318589
ERR318590
ERR318591
ERR318592
ERR318594
ERR318595
ERR318596
ERR318597
ERR318598
ERR318599
ERR318601
ERR318603
ERR318604
ERR318605
ERR318606
ERR318607
ERR318608
ERR318609
ERR318610
ERR318612
ERR318613
ERR318614
ERR318615
ERR318616
ERR318617
ERR318618
ERR318619
ERR318620
ERR318621
ERR321017
ERR321018
ERR315824
ERR315826
SRR947737
SRR948088
SRR948090
SRR948091
SRR948118
SRR948119
SRR948120
SRR948121
SRR948122
SRR948123
SRR948124
SRR948125
SRR948129
SRR948132
SRR948135
SRR948136
SRR948137
SRR948155
SRR948162
SRR948163
SRR948164
SRR948284
SRR948334
SRR948448
SRR948504
SRR948505
SRR948829
SRR955533
SRR955534
SRR960580
SRR961671
SRR961673
SRR961675
SRR961676
SRR961677
SRR961679
SRR961680
SRR975537
SRR975540
SRR979792
SRR988077
SRR988078
SRR988079
SRR988082
SRR988083
SRR988085
SRR988086
SRR988087
SRR988088
SRR988089
SRR988090
SRR988091
SRR988092
SRR988093
SRR988094
SRR988095
SRR988096
SRR988097
SRR988245
SRR988525
SRR988526
SRR988536
SRR988537
SRR988539
ERR342261
SRR999205
SRR999206
SRR999207
SRR999208
SRR999209
SRR999210
SRR999211
SRR999212
SRR999213
SRR999215
SRR999217
SRR999219
SRR999554
SRR1000232
SRR1000254
SRR1000260
SRR1000269
ERR133679
ERR133680
ERR133681
SRR1005725
ERR342782
ERR342783
SRR1009223
SRR1009224
SRR1009225
SRR1009243
SRR1009244
SRR1009245
SRR1009246
SRR1009247
SRR1009248
SRR1009249
SRR1009250
SRR1009251
SRR1009252
SRR1010317
SRR1010338
SRR1010339
SRR1010340
SRR1010341
SRR1010342
SRR1010343
SRR1010344
SRR1010345
SRR1010346
SRR1010347
SRR1010348
SRR1010349
SRR1010350
SRR1010351
SRR1010352
SRR1010353
SRR1010354
SRR1010355
SRR1010356
SRR1010364
SRR1013872
SRR1013889
SRR1013903
SRR1013926
SRR1013929
SRR1013930
SRR1013931
SRR1013932
SRR1013934
SRR1013936
SRR1013937
SRR1013938
SRR1013939
SRR1022348
SRR1022349
SRR1022351
SRR1022352
SRR1022353
SRR1022361
SRR1022373
SRR1022377
SRR1022378
ERR187455
ERR187456
ERR187457
ERR187458
ERR187459
ERR187460
ERR187461
ERR187462
ERR187463
ERR187464
ERR187465
ERR187466
ERR187467
ERR187468
ERR187469
ERR187470
ERR187471
ERR187472
ERR187473
ERR187474
ERR187475
ERR187476
ERR187477
ERR187478
ERR187479
ERR187480
ERR187481
ERR187482
ERR187483
ERR187484
ERR187485
ERR187486
ERR187487
ERR187434
ERR187435
ERR187436
ERR187437
ERR187438
ERR187439
ERR187440
ERR187441
ERR187442
ERR187443
ERR187444
ERR187445
ERR187446
ERR187447
ERR187448
ERR187449
ERR187450
ERR187451
ERR187452
ERR187453
ERR187454
ERR222490
ERR222491
ERR222492
ERR222493
ERR226072
ERR226073
SRR1022653
SRR1022935
SRR1023042
SRR1023222
SRR1023760
SRR1023996
SRR1024012
SRR1024013
SRR1024014
SRR1024100
SRR1024104
SRR1025188
SRR1025189
SRR1025190
SRR1025191
SRR1025192
SRR1025193
SRR1025195
SRR1025200
SRR1025201
SRR1025202
SRR1025203
SRR1025204
SRR1025205
SRR1025206
SRR1025207
SRR1025216
SRR1025217
SRR1025218
SRR1026843
SRR1026845
SRR1026846
SRR1026847
SRR1026848
SRR1026849
SRR1026851
SRR1026852
SRR1026853
SRR1026854
SRR1026855
SRR1026856
SRR1027651
SRR1029957
ERR371737
ERR358542
ERR358544
ERR358545
ERR358546
ERR358547
ERR358548
ERR358549
ERR358550
ERR358543
SRR1039478
SRR1039479
SRR1039480
SRR1039482
SRR1039483
SRR1039484
SRR1039486
SRR1039488
SRR1039490
SRR1039491
SRR1039494
SRR1039496
SRR1039498
ERR376027
ERR376028
ERR276848
SRR1041065
SRR1041066
SRR1041067
SRR1041068
SRR1041076
SRR1041082
SRR1041088
SRR1041091
SRR1041097
SRR1041099
SRR1041100
SRR1041101
SRR1041102
SRR1041103
SRR1041104
SRR1042602
SRR1042823
SRR1044677
SRR1044678
SRR1044679
SRR1044681
SRR1044682
SRR1044683
SRR1044684
SRR1044685
SRR1044686
SRR1044687
SRR1044924
SRR1044925
SRR1046369
SRR1047946
SRR1047947
SRR1047948
SRR1047949
SRR1047951
SRR1047952
SRR1047953
SRR1047954
SRR1047955
SRR1050523
SRR1050524
SRR1050525
SRR1050527
SRR1050528
SRR1051195
SRR1054200
SRR1054201
SRR1055972
SRR1055973
SRR1055974
SRR1055975
SRR1055976
SRR1055977
SRR1055978
SRR1055979
SRR1056425
SRR1057963
SRR1068156
SRR1068234
SRR1068235
SRR1068236
SRR1068237
ERR206766
SRR1106691
SRR1106693
SRR1106699
SRR1106700
SRR1106701
SRR1106703
SRR1106705
SRR1106709
SRR1106711
SRR1106773
SRR1106873
SRR1106874
SRR1107731
SRR1107741
SRR1107742
SRR1107743
SRR1107744
SRR1107745
SRR1107746
SRR1107748
SRR1107755
SRR1107760
SRR1107763
SRR1107764
SRR1107766
SRR1107767
SRR1118217
SRR1118218
SRR1125038
SRR1125039
SRR1125040
SRR1125041
SRR1141381
SRR1141382
SRR1141383
SRR1144626
SRR1144841
SRR1145849
SRR1145888
SRR1145916
SRR1146520
SRR1146541
SRR1146621
SRR1152189
SRR1153387
SRR1157607
SRR1157608
SRR1157609
SRR1157614
SRR1157615
SRR1157616
SRR1157617
SRR1164896
SRR1168413
SRR1168414
SRR1168459
SRR1168486
SRR1168487
SRR1168574
SRR1169859
SRR1169860
SRR1169861
SRR1169870
SRR1169871
SRR1169873
SRR1169874
SRR1169878
SRR1169882
SRR1169883
SRR1169884
SRR1171178
SRR1171179
SRR1171181
SRR1171182
SRR1171646
SRR1171647
SRR1171649
SRR1171657
SRR1171744
SRR1171745
SRR1171746
SRR1171747
SRR1171748
SRR1171749
SRR1171750
SRR1171751
SRR1171752
SRR1171753
SRR1171754
SRR1171755
SRR1171756
SRR1171757
SRR1171758
SRR1171759
SRR1171760
SRR1171761
SRR1171762
SRR1171763
SRR1171764
SRR1171765
SRR1171766
SRR1171767
SRR1171768
SRR1171769
SRR1171770
SRR1171771
SRR1171772
SRR1171773
SRR1171774
SRR1171775
SRR1173821
SRR1173877
SRR1174234
SRR1175690
SRR1175691
ERR413102
SRR1177011
SRR1177797
SRR1179181
SRR1179191
SRR1182511
SRR1182512
SRR1182872
SRR1183643
SRR1183650
SRR1185413
SRR1185414
SRR1185951
SRR1185960
SRR1186214
SRR1186238
SRR1186239
SRR1186240
SRR1186268
SRR1186269
SRR1187253
SRR1187294
SRR1188120
SRR1198997
SRR1199270
SRR1199271
SRR1199272
SRR1201870
SRR1202081
SRR1202089
SRR1202090
SRR1202091
SRR1202095
SRR1202739
SRR1204580
SRR1204581
DRR000836
DRR001974
DRR001975
DRR001973
DRR001971
DRR001972
DRR001970
DRR012575
DRR012576
DRR012573
DRR012574
DRR008468
DRR008467
DRR014187
DRR014205
DRR014206
DRR014734
DRR014782
DRR014783
DRR014784
DRR014785
DRR014786
SRR1205250
SRR1205251
SRR1205252
SRR1205253
SRR1206359
SRR1206456
SRR1206495
SRR1206522
SRR1206525
SRR1206528
SRR1206633
SRR1206637
SRR1206638
SRR1206645
SRR1206646
SRR1206649
SRR1206652
SRR1206671
SRR1207371
SRR1207418
SRR1209543
SRR1209583
SRR1209584
SRR1209585
SRR1209689
SRR1209969
SRR1209974
SRR1209976
SRR1209977
SRR1209978
SRR1210643
SRR1210645
SRR1211819
SRR1211842
SRR1211874
SRR1211893
SRR1217367
SRR1217452
SRR1217459
SRR1217460
SRR1217461
SRR1217462
SRR1217463
SRR1217465
SRR1217564
SRR1217565
SRR1217566
SRR1217567
SRR1217729
SRR1217730
SRR1217731
SRR1217777
SRR1220556
SRR1221442
SRR1222429
SRR1222431
SRR1230729
SRR1230754
SRR1230755
SRR1230756
SRR1237780
SRR1237781
SRR1237782
SRR1237783
SRR1238105
SRR1238106
SRR1238557
SRR1238558
SRR1238559
SRR1239316
SRR1245949
SRR1246236
SRR1246237
SRR1246238
SRR1246239
SRR1258099
SRR1258100
SRR1258859
SRR1264487
SRR1264488
SRR1264489
SRR1264490
SRR1264491
SRR1264492
SRR1264493
SRR1264494
SRR1264495
SRR1264496
SRR1264497
SRR1264498
SRR1264500
SRR1264502
SRR1264503
SRR1264504
SRR1264505
SRR1264506
SRR1264611
SRR1267595
ERR420344
ERR420363
ERR420365
ERR420368
ERR420366
ERR420348
ERR420353
ERR420354
ERR420358
ERR420364
ERR420367
ERR420345
ERR420346
ERR420347
ERR420357
ERR476713
ERR476714
ERR477402
SRR1274993
SRR1275001
SRR1275002
SRR1275409
SRR1275449
SRR1275456
SRR1275523
SRR1275538
SRR1275539
SRR1275540
SRR1275614
SRR1276121
SRR1283349
SRR1283371
SRR1283377
SRR1283433
SRR1283435
SRR1283437
ERR245073
ERR245070
ERR245071
ERR245072
ERR245075
ERR245077
ERR245078
ERR245074
ERR245076
SRR1284318
SRR1284319
SRR1286223
SRR1286225
SRR1286226
SRR1286227
SRR1286229
SRR1286232
SRR1290434
SRR1290435
SRR1290436
SRR1290437
SRR1290764
SRR1290767
SRR1290769
SRR1290771
SRR1290772
SRR1290774
SRR1291146
SRR1291147
SRR1291148
SRR1291149
SRR1291150
SRR1291151
SRR1291289
SRR1291290
SRR1291291
SRR1291292
SRR1291295
SRR1291296
SRR1291297
SRR1292478
SRR1296481
SRR1297185
SRR1297186
SRR1297203
SRR1297204
SRR1298803
SRR1298807
SRR1298808
SRR1298809
SRR1298810
SRR1298811
SRR1298812
SRR1298813
SRR1298814
SRR1298815
SRR1298816
SRR1298821
SRR1298937
SRR1298978
SRR1301999
SRR1302010
SRR1302020
SRR1302054
SRR1303791
SRR1303792
SRR1303793
SRR1303794
SRR1303795
SRR1303796
SRR1303797
SRR1303798
SRR1303799
SRR1303800
SRR1303801
SRR1303802
SRR1303803
SRR1303804
SRR1303805
SRR1303806
SRR1303808
SRR1303809
SRR1303810
SRR1303811
SRR1303812
SRR1303813
SRR1303814
SRR1303815
SRR1303816
SRR1303817
SRR1303818
SRR1303819
SRR1303820
SRR1303821
SRR1303822
SRR1303823
SRR1303824
SRR1303825
SRR1303826
SRR1303827
SRR1303828
SRR1303829
SRR1303830
SRR1303831
SRR1303832
SRR1303839
SRR1303840
SRR1304300
SRR1313239
SRR1313240
SRR1313242
SRR1313243
SRR1313257
SRR1313258
SRR1313259
SRR1313260
SRR1313261
SRR1313264
SRR1313269
SRR1313272
SRR1313274
SRR1313275
SRR1313277
SRR1313278
SRR1313281
SRR1313282
SRR1313283
SRR1313284
SRR1313285
SRR1313287
SRR1313310
SRR1313311
SRR1313312
SRR1313318
SRR1313734
ERR364233
ERR364234
SRR1344508
SRR1367222
SRR1375011
SRR1391031
SRR1391032
SRR1391060
SRR1391071
ERR481113
SRR1427043
SRR1427044
SRR1427045
SRR1427728
SRR1437694
SRR1437695
SRR1437696
SRR1437697
SRR1437997
SRR1437999
SRR1438000
SRR1438001
SRR1438002
SRR1438003
SRR1438004
SRR1438005
SRR1438006
SRR1438007
SRR1438008
SRR1438009
SRR1438010
SRR1438011
SRR1438012
SRR1438013
SRR1438014
SRR1438015
SRR1438016
SRR1438030
SRR1449323
SRR1450398
SRR1460118
ERR538171
ERR538176
ERR538177
ERR538178
ERR538179
ERR538180
ERR538181
ERR538182
ERR538183
ERR538184
ERR538185
ERR538186
ERR538187
ERR538188
ERR538189
ERR538174
ERR538173
ERR538172
ERR538175
DRR000981
DRR000980
SRR1505166
SRR1505167
SRR1505168
SRR1505169
SRR1505170
SRR1505171
SRR1505172
SRR1505173
SRR1505362
SRR1505369
SRR1505370
SRR1505375
DRR021338
SRR1506951
SRR1506967
SRR1506983
SRR1506984
SRR1506985
SRR1506986
SRR1506987
SRR1506988
SRR1506989
SRR1509098
SRR1509099
SRR1509790
SRR1509792
SRR1509793
SRR1509794
SRR1509796
SRR1509797
SRR1509798
SRR1509799
SRR1509800
SRR1510967
SRR1510968
SRR1510969
SRR1510970
SRR1510971
SRR1510976
SRR1510977
SRR1510978
SRR1510979
SRR1510983
SRR1510984
SRR1510985
SRR1510989
SRR1510990
SRR1510991
SRR1510992
SRR1510993
SRR1510994
SRR1510995
SRR1510996
SRR1510997
SRR1510998
SRR1510999
SRR1511000
SRR1511001
SRR1511002
SRR1511006
SRR1511007
SRR1511008
SRR1511009
SRR1511010
SRR1511011
SRR1514791
SRR1514963
SRR1515032
ERR562890
ERR562891
ERR562892
SRR1518285
SRR1522123
SRR1522124
SRR1522126
SRR1522127
SRR1522128
SRR1522129
SRR1522130
SRR1522132
SRR1522133
SRR1522134
SRR1522135
SRR1522136
SRR1522137
SRR1522138
SRR1522139
SRR1522140
SRR1522964
SRR1522971
SRR1522973
SRR1522974
SRR1522982
SRR1523112
SRR1523113
SRR1523114
SRR1523115
SRR1523116
SRR1523117
SRR1523118
SRR1523119
SRR1523120
SRR1523121
SRR1523122
SRR1523123
SRR1523124
SRR1523125
SRR1523126
ERR515176
ERR515173
ERR515174
ERR515177
ERR515178
SRR1528454
SRR1528870
SRR1528871
SRR1528872
SRR1531492
SRR1531517
SRR1531545
SRR1531569
SRR1531574
SRR1532736
SRR1534154
SRR1534387
ERR525597
ERR525596
ERR525595
ERR525599
ERR525598
SRR1539101
SRR1539203
SRR1539382
SRR1539383
SRR1539385
SRR1539645
SRR1542418
SRR1544596
SRR1554967
SRR1554980
ERR575691
ERR575692
ERR576943
ERR576942
ERR576944
ERR576945
ERR576946
ERR579308
SRR1555750
SRR1556897
ERR469635
ERR469640
ERR469641
ERR469642
ERR469647
ERR469652
ERR469653
ERR469655
ERR469656
ERR469657
ERR469659
ERR469660
ERR469661
ERR469662
ERR469663
ERR469664
ERR469665
ERR469666
ERR469667
ERR469668
ERR469669
ERR469670
ERR469671
ERR469672
ERR469673
ERR469628
ERR469629
ERR469633
ERR469634
ERR469636
ERR469637
ERR469638
ERR469639
ERR469643
ERR469644
ERR469645
ERR469646
ERR469648
ERR469649
ERR469650
ERR469651
ERR469654
ERR469658
ERR469674
ERR469675
ERR469630
ERR469631
ERR469632
SRR1560702
SRR1560703
SRR1560705
SRR1560706
SRR1560707
SRR1561950
ERR588857
SRR1561989
SRR1561990
SRR1561991
SRR1561992
SRR1561993
SRR1561994
SRR1561995
SRR1561996
SRR1561997
SRR1561998
SRR1561999
SRR1562000
SRR1562001
SRR1562002
SRR1562003
SRR1562004
SRR1562005
SRR1562006
SRR1562007
SRR1562008
SRR1562009
SRR1562010
SRR1562011
ERR588921
ERR588922
ERR588923
ERR588924
ERR588945
ERR588950
ERR588951
ERR588936
ERR588937
ERR588938
ERR588933
ERR588934
ERR588935
ERR588929
ERR588930
ERR588931
ERR588953
ERR588920
ERR588928
ERR588948
ERR588949
ERR588952
ERR588925
ERR588926
ERR588927
ERR588932
ERR588939
ERR588940
ERR588941
ERR588942
ERR588943
ERR588944
ERR588946
ERR588947
ERR588954
SRR1563167
SRR1564103
SRR1564301
SRR1566021
ERR594292
ERR594298
ERR594297
ERR594284
ERR594285
ERR594286
ERR594287
ERR594289
ERR594290
ERR594291
ERR594293
ERR594294
ERR594295
ERR594296
ERR594288
ERR594342
ERR594333
ERR594302
ERR594345
ERR594299
ERR594300
ERR594301
ERR594303
ERR594304
ERR594305
ERR594306
ERR594307
ERR594308
ERR594309
ERR594310
ERR594311
ERR594312
ERR594313
ERR594314
ERR594315
ERR594319
ERR594316
ERR594317
ERR594318
ERR594320
ERR594321
ERR594322
ERR594323
ERR594324
ERR594325
ERR594326
ERR594327
ERR594328
ERR594329
ERR594330
ERR594331
ERR594332
ERR594334
ERR594335
ERR594336
ERR594337
ERR594338
ERR594339
ERR594340
ERR594341
ERR594343
ERR594344
ERR594346
ERR594347
ERR594348
ERR594349
ERR594372
ERR594373
ERR594374
ERR594375
ERR594376
ERR594377
ERR594378
ERR594379
ERR594380
ERR594381
ERR594384
ERR594385
ERR594386
ERR594387
ERR594388
ERR594389
ERR594390
ERR594392
ERR594393
ERR594394
ERR594395
ERR594397
ERR594398
ERR594399
ERR594400
ERR594401
ERR594402
ERR594403
ERR594404
ERR594405
ERR594406
ERR594407
ERR594408
ERR594409
ERR594410
ERR594411
ERR594412
ERR594413
ERR594414
ERR594415
ERR594367
ERR594360
ERR594382
ERR594396
ERR594383
ERR594391
ERR594352
ERR594353
ERR594354
ERR594355
ERR594356
ERR594357
ERR594358
ERR594359
ERR594361
ERR594362
ERR594363
ERR594364
ERR594365
ERR594366
ERR594368
ERR594369
ERR594370
ERR594371
SRR1569462
SRR1569466
SRR1569470
SRR1569742
SRR1569812
SRR1569871
SRR1569894
SRR1569898
SRR1570765
SRR1570769
SRR1570772
SRR1570801
SRR1570802
SRR1570804
SRR1570806
SRR1573578
SRR1573579
SRR1573580
SRR1573581
SRR1573583
SRR1573634
SRR1573635
SRR1573636
SRR1573637
SRR1573638
SRR1573639
SRR1573640
SRR1573641
SRR1573642
SRR1573643
SRR1573644
SRR1573645
SRR1573646
SRR1573647
SRR1573648
SRR1573649
SRR1573650
SRR1573651
SRR1573652
SRR1573653
SRR1573654
SRR1573655
SRR1573656
SRR1573657
SRR1573658
SRR1573659
SRR1573660
SRR1573661
SRR1573662
SRR1573663
SRR1573679
SRR1573952
SRR1573955
SRR1573960
SRR1574693
SRR1574704
ERR598959
ERR598971
ERR598957
ERR598991
ERR598955
ERR598969
ERR598953
ERR598942
ERR598943
ERR598944
ERR599033
ERR599034
ERR599035
ERR599036
ERR599037
ERR599038
ERR599039
ERR599040
ERR599059
ERR599060
ERR599061
ERR599128
ERR599129
ERR599130
ERR599131
ERR599132
ERR599002
ERR599003
ERR599004
ERR599005
ERR599006
ERR599007
ERR599008
ERR599009
ERR599010
ERR599011
ERR599012
ERR599013
ERR599014
ERR599015
ERR599016
ERR599017
ERR599018
ERR599041
ERR599042
ERR599024
ERR598951
ERR598967
ERR598949
ERR598989
ERR598947
ERR598945
ERR598965
ERR598963
ERR598987
ERR598983
ERR599022
ERR598981
ERR598985
ERR598961
ERR598979
ERR599020
ERR598977
ERR598975
ERR599001
ERR598973
ERR598999
ERR598997
ERR598995
ERR599032
ERR598993
ERR599031
ERR599030
ERR599029
ERR599028
ERR599027
ERR599026
ERR599025
ERR599023
ERR599021
ERR599019
ERR599000
ERR598998
ERR598996
ERR598994
ERR598992
ERR598990
ERR598988
ERR598986
ERR598984
ERR598978
ERR598976
ERR598974
ERR598972
ERR598970
ERR598968
ERR598966
ERR598964
ERR598962
ERR598982
ERR598980
ERR598960
ERR598958
ERR598956
ERR598954
ERR598952
ERR598950
ERR598948
ERR598946
ERR599043
ERR599044
ERR599045
ERR599046
ERR599047
ERR599048
ERR599049
ERR599050
ERR599051
ERR599052
ERR599053
ERR599054
ERR599055
ERR599056
ERR599057
ERR599058
ERR599062
ERR599063
ERR599064
ERR599065
ERR599066
ERR599067
ERR599068
ERR599069
ERR599070
ERR599071
ERR599072
ERR599073
ERR599074
ERR599075
ERR599076
ERR599077
ERR599078
ERR599079
ERR599080
ERR599081
ERR599082
ERR599083
ERR599084
ERR599085
ERR599086
ERR599087
ERR599088
ERR599089
ERR599090
ERR599091
ERR599092
ERR599093
ERR599094
ERR599095
ERR599096
ERR599097
ERR599098
ERR599099
ERR599100
ERR599101
ERR599102
ERR599103
ERR599104
ERR599105
ERR599106
ERR599107
ERR599108
ERR599109
ERR599133
ERR599134
ERR599135
ERR599136
ERR599137
ERR599138
ERR599139
ERR599140
ERR599141
ERR599142
ERR599143
ERR599144
ERR599145
ERR599146
ERR599147
ERR599148
ERR599149
ERR599150
ERR599169
ERR599170
ERR599171
ERR599172
ERR599173
ERR599174
ERR599175
ERR599176
ERR599110
ERR599111
ERR599112
ERR599113
ERR599114
ERR599115
ERR599116
ERR599117
ERR599118
ERR599119
ERR599120
ERR599121
ERR599122
ERR599123
ERR599124
ERR599125
ERR599126
ERR599127
ERR599151
ERR599152
ERR599153
ERR599154
ERR599155
ERR599156
ERR599157
ERR599158
ERR599159
ERR599160
ERR599161
ERR599162
ERR599163
ERR599164
ERR599165
ERR599166
ERR599167
ERR599168
ERR599255
ERR599256
ERR599316
ERR599317
ERR599318
ERR599319
ERR599320
ERR599321
ERR599322
ERR599323
ERR599324
ERR599325
ERR599326
ERR599327
ERR599328
ERR599329
ERR599330
ERR599331
ERR599332
ERR599333
ERR599334
ERR599335
ERR599336
ERR599274
ERR599275
ERR599276
ERR599277
ERR599278
ERR599279
ERR599280
ERR599281
ERR599282
ERR599283
ERR599284
ERR599285
ERR599286
ERR599287
ERR599288
ERR599289
ERR599290
ERR599291
ERR599292
ERR599293
ERR599294
ERR599295
ERR599296
ERR599297
ERR599298
ERR599299
ERR599300
ERR599301
ERR599302
ERR599303
ERR599304
ERR599305
ERR599306
ERR599307
ERR599308
ERR599273
ERR599233
ERR599234
ERR599235
ERR599236
ERR599237
ERR599238
ERR599239
ERR599240
ERR599241
ERR599242
ERR599243
ERR599244
ERR599245
ERR599246
ERR599247
ERR599248
ERR599249
ERR599250
ERR599251
ERR599252
ERR599253
ERR599254
ERR599257
ERR599312
ERR599311
ERR599310
ERR599309
ERR599272
ERR599270
ERR599268
ERR599266
ERR599264
ERR599262
ERR599260
ERR599258
ERR599265
ERR599263
ERR599261
ERR599314
ERR599313
ERR599259
ERR599271
ERR599269
ERR599267
ERR599315
ERR599337
ERR599362
ERR599363
ERR599364
ERR599365
ERR599366
ERR599367
ERR599368
ERR599369
ERR599370
ERR599371
ERR599372
ERR599373
ERR599374
ERR599375
ERR599376
ERR599377
ERR599378
ERR599379
ERR599346
ERR599347
ERR599348
ERR599349
ERR599350
ERR599351
ERR599352
ERR599353
ERR599354
ERR599355
ERR599356
ERR599357
ERR599358
ERR599359
ERR599360
ERR599361
ERR599380
ERR599381
ERR599382
ERR599383
ERR599384
ERR599345
ERR599344
ERR599343
ERR599342
ERR599341
ERR599340
ERR599339
ERR599338
SRR1576521
SRR1577771
SRR1577772
SRR1577773
SRR1577774
SRR1577775
SRR1577776
SRR1577777
SRR1577778
SRR1577779
SRR1577780
SRR1577781
SRR1577782
SRR1577783
SRR1577784
SRR1577785
SRR1577786
SRR1577787
SRR1577788
SRR1577789
SRR1577790
SRR1577791
SRR1577792
SRR1577795
SRR1577796
SRR1577797
SRR1577798
SRR1577800
SRR1577802
SRR1577803
SRR1577805
SRR1577807
SRR1577814
SRR1577815
SRR1577908
SRR1578065
SRR1578068
ERR532617
SRR1578098
SRR1580820
SRR1580821
SRR1580823
SRR1581188
SRR1581191
SRR1581195
SRR1582210
SRR1582366
SRR1582500
SRR1582501
SRR1582506
SRR1582507
SRR1582508
SRR1582509
SRR1582510
SRR1582511
SRR1582512
SRR1582514
SRR1582515
SRR1582516
SRR1582517
SRR1582709
ERR634968
SRR1584466
SRR1586195
SRR1586250
SRR1586251
SRR1586252
SRR1586253
SRR1586254
SRR1586255
SRR1586256
SRR1586257
SRR1586258
SRR1586259
SRR1586260
SRR1586261
SRR1586262
SRR1586263
SRR1586264
SRR1586265
SRR1586266
SRR1586267
SRR1586268
SRR1586269
SRR1586270
SRR1586271
SRR1586272
SRR1586273
SRR1586274
SRR1586275
SRR1586276
SRR1586277
SRR1586278
SRR1586279
SRR1586280
SRR1586281
SRR1586282
SRR1586283
SRR1586284
SRR1586285
SRR1586286
SRR1586287
SRR1586288
SRR1586289
SRR1586290
SRR1586291
SRR1586292
SRR1586293
SRR1586294
SRR1586295
SRR1586296
SRR1586297
SRR1586298
SRR1586299
SRR1586300
SRR1586301
SRR1586302
SRR1586303
SRR1586304
SRR1586305
SRR1586306
SRR1586307
SRR1586308
SRR1586309
SRR1586310
SRR1586311
SRR1586312
SRR1586313
SRR1586314
SRR1586315
SRR1586316
SRR1586317
SRR1586318
SRR1586319
SRR1586320
SRR1586321
SRR1586322
SRR1586323
SRR1586324
SRR1586325
SRR1586370
SRR1586416
SRR1589599
SRR1589603
SRR1589604
SRR1589605
SRR1589606
SRR1589607
SRR1589608
SRR1589609
SRR1589610
SRR1589611
SRR1589612
SRR1589613
SRR1589614
SRR1589615
SRR1589616
SRR1593033
SRR1593049
SRR1593258
SRR1593259
SRR1593265
SRR1593266
SRR1593267
SRR1593268
SRR1595973
SRR1596105
SRR1596502
SRR1596503
SRR1596504
SRR1596505
SRR1596506
SRR1596507
SRR1596508
SRR1596509
SRR1596510
SRR1596511
SRR1596512
SRR1596513
SRR1596514
SRR1596515
SRR1596516
SRR1596517
SRR1596518
SRR1596519
SRR1596520
SRR1596521
SRR1596522
SRR1596523
SRR1596524
SRR1596525
SRR1596526
SRR1596527
SRR1596528
SRR1596529
SRR1596530
SRR1596531
SRR1596532
SRR1596533
SRR1596534
SRR1596535
SRR1596536
SRR1596537
SRR1596538
SRR1596539
SRR1596540
SRR1596541
SRR1596542
SRR1596543
SRR1596544
SRR1596545
SRR1596546
SRR1596547
SRR1605785
SRR1606331
SRR1607287
SRR1610334
ERR458084
SRR1611146
SRR1611149
SRR1613919
SRR1614185
ERR650526
ERR650527
ERR650528
ERR580960
SRR1616689
SRR1616690
SRR1616692
SRR1616693
SRR1616694
SRR1616695
SRR1616696
SRR1616697
SRR1616698
SRR1616699
SRR1616700
SRR1616701
SRR1616702
SRR1616703
SRR1616704
SRR1616705
SRR1616981
SRR1616982
SRR1616983
SRR1616984
SRR1616985
SRR1616986
SRR1616987
SRR1616988
SRR1627905
SRR1627906
SRR1627907
SRR1628696
SRR1628697
SRR1628698
SRR1633224
SRR1633225
SRR1633226
SRR1636508
SRR1636509
SRR1636510
SRR1636511
SRR1636512
SRR1636513
SRR1636514
SRR1636515
SRR1636516
SRR1636517
DRR008479
DRR008480
DRR008481
SRR1639692
SRR1639693
SRR1639694
SRR1639695
SRR1639696
SRR1639697
SRR1639698
SRR1639699
SRR1639700
SRR1639701
SRR1639702
SRR1639703
SRR1639704
SRR1639705
SRR1639706
SRR1639707
SRR1639714
SRR1639715
SRR1639716
SRR1639717
SRR1639718
SRR1639719
SRR1640275
ERR367969
ERR470053
ERR470062
ERR470050
ERR470051
ERR470052
ERR470054
ERR470055
ERR470056
ERR470057
ERR470058
ERR470059
ERR470060
ERR470061
ERR470063
ERR470064
ERR470065
ERR470066
ERR470067
ERR470068
ERR470069
ERR470070
ERR470071
ERR470072
ERR470073
ERR470074
ERR470075
ERR470076
ERR470077
ERR470078
ERR470079
ERR470080
ERR470081
ERR470082
ERR470083
ERR470084
ERR470085
ERR470086
ERR470087
ERR470088
ERR470089
ERR470090
ERR470091
ERR470092
ERR470093
ERR470094
ERR470095
ERR470096
ERR470097
SRR1649307
ERR646490
SRR1653561
SRR1653578
SRR1653579
SRR1653638
SRR1653639
SRR1653640
SRR1653641
SRR1654794
SRR1654795
SRR1654796
SRR1654797
SRR1658343
SRR1658344
SRR1658462
SRR1658463
SRR1658464
SRR1658465
SRR1658466
SRR1658467
SRR1658468
SRR1658469
SRR1658471
SRR1658472
SRR1658473
SRR1659085
SRR1659086
ERR688350
ERR688351
ERR688352
ERR688355
ERR688356
ERR688341
ERR688342
ERR688343
ERR688344
ERR688345
ERR688346
ERR688347
ERR688348
ERR688349
ERR688353
ERR688354
SRR1661114
SRR1661115
SRR1661116
SRR1661147
SRR1661149
SRR1661150
SRR1661152
SRR1661352
SRR1661360
SRR1661361
SRR1661364
SRR1661396
SRR1661400
SRR1661402
SRR1661405
SRR1661407
SRR1661411
SRR1661417
SRR1661418
SRR1661419
SRR1662204
SRR1662223
SRR1662246
SRR1662248
SRR1662249
ERR628383
ERR636581
SRR1686810
SRR1686811
SRR1686812
SRR1686813
SRR1686965
SRR1699478
SRR1699480
SRR1699482
SRR1699484
SRR1699487
SRR1699595
SRR1699645
SRR1699659
SRR1700446
SRR1700501
SRR1700529
SRR1702225
SRR1702226
SRR1702227
SRR1702228
SRR1702229
SRR1702230
SRR1702231
SRR1702232
SRR1702233
SRR1702234
SRR1702553
SRR1702554
SRR1702555
SRR1702556
SRR1702557
SRR1702558
SRR1702559
SRR1702560
SRR1705987
SRR1705988
SRR1705989
SRR1705990
SRR1705991
SRR1705992
SRR1705993
SRR1705994
SRR1705995
SRR1705996
SRR1705997
SRR1705998
SRR1705999
SRR1706000
SRR1706001
SRR1706002
SRR1706031
SRR1706138
SRR1706139
SRR1706140
SRR1706141
SRR1706142
SRR1706143
SRR1706144
SRR1706145
SRR1706146
SRR1706147
SRR1706148
SRR1706149
SRR1706150
SRR1706151
SRR1706152
SRR1706153
SRR1706154
SRR1706155
SRR1706156
SRR1706157
SRR1706158
SRR1706159
SRR1706160
SRR1706161
SRR1706162
SRR1706163
SRR1706164
SRR1706165
SRR1706166
SRR1706167
SRR1706168
SRR1706169
SRR1706170
SRR1706171
SRR1706172
SRR1706173
SRR1706174
SRR1706175
SRR1706176
SRR1706177
SRR1706178
SRR1706179
SRR1706180
SRR1706181
SRR1706182
SRR1706183
SRR1706184
SRR1706185
SRR1714142
SRR1714172
SRR1714175
SRR1714177
SRR1714182
SRR1714184
SRR1714186
SRR1714187
SRR1714192
SRR1718502
SRR1718503
SRR1718504
SRR1718505
SRR1718506
SRR1718507
SRR1718529
SRR1718542
SRR1718543
SRR1718544
SRR1718744
SRR1718745
SRR1718746
SRR1718747
SRR1718748
SRR1718749
SRR1718750
SRR1718751
SRR1718752
SRR1718753
SRR1718754
SRR1718756
SRR1718852
SRR1718853
SRR1718863
SRR1718865
SRR1718866
SRR1718867
SRR1721322
SRR1721323
SRR1721880
SRR1721881
SRR1721882
SRR1721883
SRR1721884
SRR1721885
SRR1721886
SRR1721888
SRR1721889
SRR1721890
SRR1721956
SRR1721957
SRR1721958
SRR1721959
SRR1721960
SRR1721961
SRR1721963
SRR1725612
SRR1728507
SRR1728508
SRR1728509
SRR1739302
SRR1739446
SRR1745247
SRR1746746
SRR1747018
SRR1747019
SRR1747020
SRR1747021
SRR1747022
SRR1747023
SRR1747024
SRR1747025
SRR1747026
SRR1747027
SRR1747028
SRR1747029
SRR1747030
SRR1747031
SRR1747032
SRR1747033
SRR1747034
SRR1747035
SRR1747036
SRR1747037
SRR1747038
SRR1747039
SRR1747040
SRR1747041
SRR1747042
SRR1747043
SRR1747044
SRR1747045
SRR1747046
SRR1747047
SRR1747048
SRR1747049
SRR1747050
SRR1756783
SRR1756785
SRR1763381
SRR1763383
SRR1763384
SRR1765851
SRR1765852
SRR1765853
SRR1765858
ERR247159
ERR247154
ERR247139
ERR247140
ERR247141
ERR247142
ERR247143
ERR247144
ERR247145
ERR247146
ERR247147
ERR247148
ERR247149
ERR247150
ERR247153
ERR247155
ERR247156
ERR247157
ERR247158
ERR247160
ERR247161
ERR247162
ERR247163
ERR247164
ERR247165
ERR247166
ERR247167
ERR247168
ERR247169
ERR247170
ERR247171
ERR247172
ERR247173
ERR247174
ERR247175
ERR247176
ERR653335
ERR671910
ERR671911
ERR671912
ERR671915
ERR671923
ERR671924
ERR671925
ERR671926
ERR671927
ERR671928
ERR671929
ERR671931
ERR671933
ERR671934
ERR671935
ERR671936
ERR671937
ERR671913
ERR671914
ERR671916
ERR671917
ERR671918
ERR671919
ERR671920
ERR671921
ERR671922
ERR671930
ERR671932
ERR671938
ERR671939
ERR687883
ERR687884
ERR687886
ERR687887
ERR687888
ERR687890
ERR687891
ERR687895
ERR687896
ERR687897
ERR687898
ERR687889
ERR687892
ERR687893
ERR687894
ERR687885
ERR694114
ERR694115
ERR694116
ERR694123
ERR694110
ERR694112
ERR694113
ERR694117
ERR694118
ERR694119
ERR694120
ERR694126
ERR694111
ERR694121
ERR694122
ERR694124
ERR694125
ERR694129
ERR694135
ERR694137
ERR694142
ERR694145
ERR694151
ERR694152
ERR694170
ERR694171
ERR694174
ERR694184
ERR694185
ERR694191
ERR694196
ERR694197
ERR694200
ERR694186
ERR694178
ERR694157
ERR694132
ERR694133
ERR694134
ERR694136
ERR694140
ERR694144
ERR694146
ERR694150
ERR694154
ERR694156
ERR694160
ERR694161
ERR694162
ERR694163
ERR694164
ERR694165
ERR694166
ERR694172
ERR694173
ERR694175
ERR694176
ERR694180
ERR694181
ERR694182
ERR694183
ERR694187
ERR694188
ERR694194
ERR694195
ERR694203
ERR694204
ERR694205
ERR694206
ERR694207
ERR694209
ERR694210
ERR694211
ERR694212
ERR694213
ERR694127
ERR694128
ERR694130
ERR694131
ERR694138
ERR694139
ERR694141
ERR694143
ERR694147
ERR694148
ERR694149
ERR694153
ERR694155
ERR694158
ERR694167
ERR694168
ERR694169
ERR694177
ERR694179
ERR694189
ERR694190
ERR694192
ERR694193
ERR694198
ERR694199
ERR694201
ERR694202
ERR694208
ERR694159
ERR699779
ERR699780
ERR699781
ERR699782
ERR699783
ERR699784
ERR699785
ERR699786
ERR699787
ERR699788
ERR699789
ERR699790
ERR699791
ERR699792
SRR1783681
SRR1783682
SRR1783683
SRR1783684
SRR1783685
SRR1783686
SRR1783687
SRR1783688
SRR1783689
SRR1783690
SRR1783691
SRR1783692
SRR1783693
SRR1783694
SRR1783695
SRR1783696
SRR1783697
SRR1783698
SRR1783699
SRR1783700
SRR1783701
SRR1783702
SRR1783703
SRR1783704
SRR1786003
SRR1786279
SRR1786281
SRR1786608
SRR1786616
SRR1787940
SRR1787943
SRR1788318
SRR1790487
SRR1790489
SRR1790644
SRR1790646
SRR1790647
SRR1790676
SRR1790678
SRR1790679
SRR1790680
SRR1792674
SRR1792852
SRR1793477
SRR1793861
SRR1793862
SRR1796116
SRR1796118
SRR1796234
SRR1796236
SRR1812319
SRR1822488
SRR1822516
SRR1909633
SRR1914411
SRR1914421
SRR1915829
SRR1915851
SRR1916582
SRR1916584
SRR1916585
SRR1916587
SRR1916588
SRR1916589
SRR1916590
SRR1956782
SRR1964815
SRR1964816
SRR1964817
SRR1971619
SRR1971620
SRR1971621
SRR1971622
SRR1971623
SRR1971624
SRR1971625
SRR1972501
SRR1974488
SRR1974489
SRR1974490
SRR1974491
SRR1974493
SRR1974494
SRR1974495
SRR1974496
SRR1974497
SRR1974498
SRR1974499
SRR1974500
SRR1974501
SRR1974502
SRR1974503
SRR1974504
SRR1974505
SRR1974507
SRR1974508
SRR1974509
SRR1974510
SRR1974511
SRR1974512
SRR1974513
SRR1974514
SRR1974515
SRR1974516
SRR1974517
SRR1986369
SRR1986370
SRR1994395
SRR1998985
SRR1998986
SRR1998987
SRR1998988
SRR1998989
SRR1998990
SRR2001400
SRR2001402
SRR2001403
SRR2001428
SRR2001429
SRR2001430
SRR2008165
SRR2008166
SRR2008167
ERR868412
ERR868462
ERR868410
ERR868414
ERR868356
ERR868361
ERR868375
ERR868346
ERR868347
ERR868348
ERR868472
ERR868349
ERR868350
ERR868351
ERR868352
ERR868353
ERR868354
ERR868355
ERR868357
ERR868358
ERR868416
ERR868359
ERR868360
ERR868362
ERR868490
ERR868363
ERR868364
ERR868365
ERR868366
ERR868367
ERR868368
ERR868370
ERR868371
ERR868372
ERR868373
ERR868374
ERR868376
ERR868377
ERR868380
ERR868381
ERR868382
ERR868401
ERR868383
ERR868384
ERR868385
ERR868386
ERR868387
ERR868388
ERR868389
ERR868390
ERR868391
ERR868392
ERR868393
ERR868429
ERR868394
ERR868395
ERR868396
ERR868474
ERR868397
ERR868398
ERR868399
ERR868400
ERR868402
ERR868403
ERR868404
ERR868405
ERR868406
ERR868407
ERR868408
ERR868418
ERR868419
ERR868420
ERR868421
ERR868422
ERR868423
ERR868424
ERR868442
ERR868425
ERR868426
ERR868427
ERR868428
ERR868430
ERR868431
ERR868432
ERR868433
ERR868435
ERR868436
ERR868437
ERR868438
ERR868439
ERR868440
ERR868441
ERR868447
ERR868448
ERR868449
ERR868450
ERR868455
ERR868456
ERR868457
ERR868458
ERR868464
ERR868465
ERR868466
ERR868467
ERR868468
ERR868469
ERR868470
ERR868471
ERR868499
ERR868500
ERR868501
ERR868502
ERR868503
ERR868504
ERR868505
ERR868506
ERR868507
ERR868488
ERR868379
ERR868369
ERR868460
ERR868454
ERR868486
ERR868452
ERR868446
ERR868484
ERR868444
ERR868498
ERR868482
ERR868497
ERR868480
ERR868496
ERR868478
ERR868495
ERR868476
ERR868494
ERR868493
ERR868492
ERR868491
ERR868489
ERR868487
ERR868485
ERR868483
ERR868481
ERR868479
ERR868477
ERR868475
ERR868473
ERR868463
ERR868461
ERR868459
ERR868453
ERR868451
ERR868445
ERR868443
ERR868434
ERR868417
ERR868415
ERR868413
ERR868411
ERR868409
ERR868378
ERR868508
ERR868509
ERR868510
ERR868511
ERR868512
ERR868513
SRR2016482
SRR2016484
SRR2016485
SRR2049192
SRR2049193
SRR2049194
SRR2049195
SRR2049196
SRR2049197
SRR2049198
SRR2049199
SRR2049200
SRR2049201
SRR2049202
SRR2049204
SRR2049205
SRR2049206
SRR2049207
SRR2049208
SRR2049209
SRR2049210
SRR2049211
SRR2049212
SRR2049213
SRR2049215
SRR2049216
SRR2049217
SRR2049218
SRR2049219
SRR2049220
SRR2049221
SRR2049222
SRR2049223
SRR2049224
SRR2049226
SRR2049245
SRR2049300
SRR2049301
SRR2049302
SRR2049303
SRR2049304
SRR2049305
SRR2058405
SRR2058406
SRR2058407
SRR2058408
SRR2064091
SRR2064100
ERR946711
SRR2082580
SRR2082587
SRR2082591
SRR2082595
SRR2082602
SRR2082603
SRR2082604
SRR2082605
SRR2082606
SRR2082607
SRR2082608
SRR2082609
ERR953406
SRR2096701
SRR2096702
SRR2096703
SRR2096704
SRR2096705
SRR2096706
SRR2096707
SRR2096708
SRR2096709
SRR2096710
SRR2096711
SRR2096712
SRR2096713
SRR2096714
SRR2096715
SRR2096716
SRR2096717
SRR2096718
SRR2096719
SRR2096720
SRR2099591
SRR2099592
SRR2099593
SRR2106648
SRR2106649
SRR2106650
SRR2106651
SRR2106652
SRR2119802
SRR2119803
SRR2119805
SRR2119806
SRR2121923
SRR2121924
SRR2121926
DRR003635
DRR003633
DRR003638
DRR003644
DRR003636
DRR003622
DRR003642
DRR003629
DRR003624
DRR003614
DRR003620
DRR003631
DRR003628
DRR003632
DRR003637
DRR003615
DRR003627
DRR003619
DRR003639
DRR003621
DRR003630
DRR003645
DRR003634
DRR003641
DRR003640
DRR003616
DRR003618
DRR003613
DRR003617
DRR003612
DRR003623
DRR003625
DRR003643
DRR003626
DRR014158
DRR014183
DRR014150
DRR014157
DRR014154
DRR014170
DRR014185
DRR014151
DRR014175
DRR014147
DRR014176
DRR014146
DRR014166
DRR014173
DRR014179
DRR014160
DRR014177
DRR014167
DRR014182
DRR014159
DRR014169
DRR014171
DRR014152
DRR014149
DRR014164
DRR014153
DRR014172
DRR014168
DRR014174
DRR014165
DRR014161
DRR014162
DRR014181
DRR014163
DRR014155
DRR014184
DRR014178
DRR014148
DRR014180
DRR014156
SRR2157509
SRR2157511
SRR2157512
SRR2157523
SRR2179953
SRR2179954
SRR2179955
SRR2179956
SRR2179957
SRR2179958
SRR2179959
SRR2179960
SRR2187400
SRR2187405
SRR2187409
SRR2187415
SRR2187417
SRR2187420
SRR2187424
SRR2187426
SRR2187427
SRR2187428
SRR2187432
SRR2187445
SRR2187447
SRR2187448
SRR2187556
SRR2187557
SRR2187560
SRR2187562
SRR2187563
SRR2187565
SRR2187577
SRR2187579
SRR2187580
SRR2187583
SRR2187584
SRR2187587
SRR2187588
SRR2188204
SRR2188213
SRR2188215
SRR2188416
SRR2188449
SRR2188463
SRR2188466
SRR2188472
SRR2188475
SRR2188486
SRR2188492
SRR2188498
SRR2188507
SRR2188511
SRR2188517
SRR2188772
SRR2188776
SRR2188782
SRR2188999
SRR2189012
SRR2189020
SRR2189041
SRR2189659
SRR2189666
SRR2189669
SRR2189670
SRR2189672
SRR2189674
SRR2189679
SRR2189683
SRR2189684
SRR2189685
SRR2189690
SRR2189691
SRR2189696
SRR2189869
SRR2189870
SRR2189876
SRR2189877
SRR2189878
SRR2189879
SRR2189880
SRR2189889
SRR2189891
SRR2189901
SRR2189904
SRR2189914
SRR2189917
SRR2189919
SRR2189921
SRR2189923
SRR2189929
SRR2189933
SRR2189939
SRR2189946
SRR2189949
SRR2189954
SRR2191096
SRR2191097
SRR2191103
SRR2191105
SRR2191115
SRR2191126
SRR2191128
SRR2191133
SRR2191134
SRR2191138
SRR2191140
SRR2191154
SRR2191164
SRR2191170
SRR2191175
SRR2191432
SRR2191433
SRR2191436
SRR2191440
SRR2191442
SRR2191443
SRR2191454
SRR2191458
SRR2191460
SRR2191461
SRR2191478
SRR2191484
SRR2191493
SRR2192723
SRR2192725
SRR2192735
SRR2192745
SRR2192749
SRR2192767
SRR2192769
SRR2192772
SRR2192773
SRR2192776
SRR2192787
SRR2192789
SRR2192792
SRR2192805
SRR2192806
SRR2192813
SRR2192814
SRR2192822
SRR2192823
SRR2193325
SRR2193326
SRR2193328
SRR2193343
SRR2193346
SRR2193355
SRR2193356
SRR2193364
SRR2193369
SRR2193371
SRR2193372
SRR2193410
SRR2193411
SRR2193419
SRR2193422
SRR2193431
SRR2193449
SRR2193459
SRR2193516
SRR2193528
SRR2193549
SRR2193550
SRR2193555
SRR2193571
SRR2193588
SRR2193589
SRR2193598
SRR2193601
SRR2193603
SRR2193605
SRR2193607
SRR2193618
SRR2193631
SRR2193638
SRR2193640
SRR2193642
SRR2193645
SRR2193663
SRR2193767
SRR2193778
SRR2193779
SRR2193781
SRR2193795
SRR2193797
SRR2193800
SRR2193804
SRR2193815
SRR2193816
SRR2193827
SRR2193830
SRR2193832
SRR2193837
SRR2193839
SRR2193841
SRR2193842
SRR2193846
SRR2193859
SRR2193861
SRR2193871
SRR2193876
SRR2193895
SRR2193921
SRR2193923
SRR2193929
SRR2193939
SRR2193957
SRR2193964
SRR2193970
SRR2193974
SRR2194017
SRR2194031
SRR2194035
SRR2194047
SRR2194055
SRR2194062
SRR2194073
SRR2194075
SRR2194078
SRR2194079
SRR2194080
SRR2194104
SRR2194105
SRR2194111
SRR2194120
SRR2194121
SRR2194127
SRR2194134
SRR2194137
SRR2194140
SRR2194521
SRR2194528
SRR2194533
SRR2194544
SRR2194587
SRR2194601
SRR2194627
SRR2194637
SRR2194655
SRR2194852
SRR2194853
SRR2194855
SRR2194863
SRR2194864
SRR2194869
SRR2194881
SRR2194890
SRR2194894
SRR2194900
SRR2194905
SRR2194908
SRR2194909
SRR2194934
SRR2194936
SRR2194942
SRR2194949
SRR2194951
SRR2194953
SRR2194973
SRR2194976
SRR2194985
SRR2194987
SRR2195625
SRR2195626
SRR2195803
SRR2195872
SRR2195877
SRR2195879
SRR2195902
SRR2198963
SRR2198976
SRR2199222
SRR2199246
SRR2199343
SRR2199371
SRR2199455
SRR2199614
SRR2199618
SRR2199626
SRR2199645
SRR2199659
SRR2199661
SRR2199676
SRR2221664
SRR2221858
SRR2225608
SRR2225616
SRR2225620
SRR2225621
SRR2227554
SRR2227832
SRR2227901
SRR2228037
SRR2228185
SRR2228350
SRR2228434
SRR2228625
SRR2228824
SRR2231314
SRR2231695
SRR2231825
SRR2236571
SRR2236808
SRR2236837
SRR2237305
SRR2237339
SRR2237723
SRR2244434
SRR2244453
SRR2244595
SRR2246260
SRR2247250
SRR2248311
SRR2249211
SRR2249224
SRR2249813
SRR2250237
SRR2250507
SRR2250628
SRR2251341
SRR2251583
SRR2251657
SRR2503780
ERR1035442
SRR2568014
SRR2568015
SRR2655749
SRR2655750
SRR2655755
SRR2655756
SRR2656048
SRR2656049
SRR2656050
SRR2656052
SRR2656056
SRR2656057
SRR2656058
SRR2656060
SRR2656061
SRR2901746
SRR2902415
SRR2903329
SRR3098967
SRR3098968
SRR3098969
SRR3098970
SRR3098971
SRR3109672
SRR3109673
SRR3109674
SRR3109675
SRR3109676
SRR3109677
SRR3223201
SRR3223202
SRR3308675
SRR3308740
SRR3308741
SRR3308881
SRR3309137
SRR3309152
SRR3309241
SRR3309324
SRR3309325
SRR3309326
SRR3309327
SRR3309375
SRR3405540
SRR3407091
SRR3425686
SRR3425688
SRR3425693
SRR3425695
SRR3425696
SRR3425706
SRR3425758
SRR3500544
SRR901894
SRR907522
SRR908205
SRR908206
SRR908212
SRR908248
SRR908274
SRR908277
DRR001464
DRR014261
DRR014257
DRR014258
DRR014259
DRR014260
SRR1745841
SRR1747051
SRR1747052
SRR1747053
SRR1747054
SRR1747055
SRR1747056
SRR1747057
SRR1747058
SRR1747059
SRR1747060
SRR1747061
SRR1747062
SRR1747063
SRR1747064
SRR1747065
SRR1756619
SRR1756635
SRR1756636
SRR1756637
SRR1756638
SRR1756639
SRR1756655
SRR1756656
SRR1756699
SRR1756706
SRR1756716
SRR1756717
SRR1756718
SRR1756719
DRR021940
DRR021947
DRR021935
DRR021943
DRR021942
DRR021933
DRR021941
DRR021939
DRR021946
DRR021944
DRR021934
DRR021936
DRR021945
DRR021932
DRR021937
DRR021938
DRR021948
SRR1768552
SRR1769839
SRR1769840
SRR1769841
SRR1769842
SRR1769843
SRR1769844
SRR1769845
SRR1769846
SRR1769847
SRR1772176
SRR1772177
SRR1772356
SRR1773184
SRR1776513
SRR1776515
SRR1776524
SRR1776531
SRR1776533
SRR1776537
SRR1776541
SRR1776564
SRR1776721
SRR1777404
SRR1777946
SRR1778154
SRR1778155
SRR1778156
SRR1778157
SRR1778158
SRR1778159
SRR1778160
SRR1778161
SRR1778162
SRR1778163
SRR1778164
SRR1778165
SRR1778166
SRR1778167
SRR1778168
SRR1778169
SRR1778170
SRR1778171
SRR1778172
SRR1778173
SRR1778174
SRR1778175
SRR1778176
SRR1778177
SRR1778178
SRR1778179
SRR1778180
SRR1778181
SRR1778182
SRR1778183
SRR1778184
SRR1778185
SRR1778186
SRR1778187
SRR1778188
SRR1778189
SRR1778190
SRR1778191
SRR1778192
SRR1778193
SRR1778194
SRR1778195
SRR1778196
SRR1778197
SRR1778198
SRR1778199
SRR1778200
SRR1778201
SRR1778202
SRR1778203
SRR1778204
SRR1778205
SRR1778206
SRR1778207
SRR1778208
SRR1778209
SRR1778210
SRR1778211
SRR1778212
SRR1778213
SRR1778214
SRR1778215
SRR1778216
SRR1778217
SRR1778218
SRR1778219
SRR1778220
SRR1778221
SRR1778222
SRR1778223
SRR1778224
SRR1778225
SRR1778226
SRR1778227
SRR1778228
SRR1778229
SRR1778230
SRR1778231
SRR1778232
SRR1778233
SRR1778234
SRR1778235
SRR1778236
SRR1778237
SRR1778238
SRR1778239
SRR1778240
SRR1778241
SRR1778242
SRR1778243
SRR1778244
SRR1778245
SRR1778246
SRR1778247
SRR1778248
SRR1778249
SRR1778250
SRR1778251
SRR1778252
SRR1778253
SRR1778254
SRR1778255
SRR1778256
SRR1778257
SRR1778258
SRR1778259
SRR1778260
SRR1778261
SRR1778262
SRR1778263
SRR1778264
SRR1778265
SRR1778266
SRR1778267
SRR1778268
SRR1778269
SRR1778270
SRR1778271
SRR1778272
SRR1781917
SRR1781918
SRR1781919
SRR1781920
SRR1781921
SRR1781922
SRR1781923
SRR1781924
SRR1781925
SRR1781926
SRR1781927
SRR1781928
SRR1781929
SRR1781930
SRR1781931
SRR1781932
SRR1781933
SRR1781934
SRR1781935
SRR1781936
SRR1781937
SRR1781938
SRR1781939
SRR1781940
SRR1781941
SRR1781942
SRR1781943
SRR1781944
SRR1781985
SRR1782603
SRR1782605
SRR1782634
SRR1782636
SRR1782639
SRR1782669
SRR1782671
SRR1782672
SRR1784121
SRR1784123
SRR1784125
SRR1784127
SRR1784128
SRR1784130
SRR1784132
SRR1784133
SRR1784164
SRR1784165
SRR1784196
SRR1784197
SRR1784198
SRR1784199
SRR1784200
SRR1784202
SRR1784206
SRR1784209
SRR1784211
SRR1784212
SRR1784214
SRR1784215
SRR1784217
SRR1784220
SRR1784248
SRR1785789
SRR1785790
SRR1785792
SRR1785793
SRR1785794
SRR1793378
SRR1793379
SRR1793380
SRR1793381
SRR1793382
SRR1793383
SRR1793384
SRR1793385
SRR1793386
SRR1793387
SRR1793388
SRR1793389
SRR1793390
SRR1793391
SRR1793392
SRR1793393
SRR1793394
SRR1793395
SRR1793396
SRR1793397
SRR1793398
SRR1793399
SRR1793400
SRR1793401
SRR1793402
SRR1793403
SRR1793404
SRR1793928
SRR1793929
SRR1793930
SRR1793931
ERR696643
ERR696647
ERR696648
ERR696645
ERR696646
ERR696649
ERR696640
ERR696641
ERR696642
ERR696644
SRR1797685
SRR1797686
SRR1797689
SRR1797690
SRR1797692
SRR1797694
SRR1797696
SRR1797697
SRR1797698
SRR1797699
SRR1797700
SRR1797701
ERR454984
ERR454985
SRR1801934
ERR391746
ERR391747
SRR1802789
SRR1805214
SRR1805215
ERR436051
ERR436052
ERR436056
ERR436058
ERR436053
ERR436054
ERR436055
ERR436057
SRR1810823
SRR1810824
SRR1810825
SRR1810827
SRR1810828
SRR1810829
SRR1810830
ERR753913
ERR753918
ERR753919
ERR753920
ERR753922
ERR753926
ERR753927
ERR753928
ERR753929
ERR753930
ERR753910
ERR753911
ERR753912
ERR753915
ERR753916
ERR753917
ERR753921
ERR753923
ERR753924
ERR753925
ERR753914
SRR1813697
SRR1813711
SRR1813712
SRR1813713
SRR1813848
SRR1817241
SRR1817242
SRR1817243
SRR1817244
SRR1817245
SRR1817246
SRR1817247
SRR1817248
SRR1817249
SRR1817250
SRR1817251
SRR1817252
SRR1817253
SRR1819825
ERR646488
ERR647605
ERR647606
ERR647607
ERR647608
ERR647609
ERR771086
ERR770961
ERR771074
ERR771010
ERR770975
ERR771054
ERR771087
ERR771072
ERR770989
ERR771041
ERR770994
ERR771020
ERR771058
ERR771044
ERR770981
ERR770958
ERR770959
ERR770960
ERR770962
ERR770963
ERR770964
ERR770965
ERR770966
ERR770967
ERR770968
ERR770969
ERR770970
ERR770971
ERR770972
ERR770973
ERR770974
ERR770976
ERR770977
ERR770978
ERR770979
ERR770980
ERR770982
ERR770983
ERR770984
ERR770985
ERR770986
ERR770987
ERR770988
ERR770990
ERR770991
ERR770992
ERR770993
ERR770995
ERR770996
ERR770997
ERR770998
ERR770999
ERR771000
ERR771001
ERR771002
ERR771003
ERR771004
ERR771005
ERR771006
ERR771007
ERR771008
ERR771009
ERR771011
ERR771012
ERR771013
ERR771014
ERR771015
ERR771016
ERR771017
ERR771018
ERR771019
ERR771021
ERR771022
ERR771023
ERR771024
ERR771025
ERR771026
ERR771027
ERR771028
ERR771029
ERR771030
ERR771031
ERR771032
ERR771033
ERR771034
ERR771035
ERR771036
ERR771037
ERR771038
ERR771039
ERR771040
ERR771042
ERR771043
ERR771045
ERR771047
ERR771048
ERR771049
ERR771050
ERR771051
ERR771052
ERR771053
ERR771055
ERR771057
ERR771059
ERR771060
ERR771061
ERR771062
ERR771063
ERR771064
ERR771065
ERR771066
ERR771067
ERR771068
ERR771069
ERR771071
ERR771073
ERR771075
ERR771076
ERR771077
ERR771078
ERR771079
ERR771080
ERR771081
ERR771082
ERR771083
ERR771084
ERR771085
ERR771088
ERR771089
ERR771090
ERR771091
ERR771092
ERR771093
ERR771094
ERR771095
ERR771096
ERR771097
ERR771098
ERR771099
ERR771100
ERR771101
ERR771102
ERR771103
ERR771104
ERR771105
ERR771106
ERR712368
ERR712369
ERR712370
ERR712372
ERR712373
ERR712376
ERR712380
ERR712381
ERR712382
ERR712371
ERR712374
ERR712375
ERR712377
ERR712378
ERR712379
ERR712383
ERR712384
ERR712385
ERR712386
ERR712387
ERR712388
ERR712389
ERR712390
ERR712391
SRR1873745
SRR1873746
SRR1873831
SRR1873832
SRR1873833
SRR1873834
SRR1873835
SRR1873836
SRR1873837
SRR1873838
SRR1873839
SRR1873840
SRR1873841
SRR1873842
SRR1873843
SRR1873844
SRR1873845
SRR1873846
SRR1873847
SRR1873848
SRR1873849
SRR1873850
SRR1873851
SRR1873852
SRR1873853
SRR1873854
SRR1873855
SRR1873856
SRR1873857
SRR1873858
SRR1873859
SRR1873860
SRR1873861
SRR1873862
SRR1873863
SRR1873864
SRR1873865
SRR1873866
SRR1873867
SRR1910930
ERR770579
ERR770581
ERR770580
ERR777788
SRR1916583
SRR1916591
SRR1916815
SRR1916824
SRR1916840
SRR1917054
SRR1917065
SRR1917097
SRR1917151
SRR1917152
SRR1917156
SRR1917225
SRR1917239
SRR1917240
SRR1917251
SRR1917273
SRR1917274
SRR1917280
SRR1917302
SRR1917310
SRR1917312
SRR1917313
SRR1917314
SRR1917315
SRR1917409
SRR1917411
SRR1917597
SRR1917602
SRR1917659
SRR1917662
SRR1917664
SRR1917666
SRR1917672
SRR1917673
SRR1917747
SRR1917943
SRR1917945
SRR1918192
SRR1918193
SRR1918196
SRR1918197
SRR1918198
SRR1918199
SRR1918203
SRR1919339
SRR1920407
SRR1923833
SRR1924237
SRR1924572
SRR1924582
SRR1925227
SRR1925254
SRR1925275
SRR1925285
SRR1925378
SRR1925726
SRR1925811
SRR1925905
SRR1926113
SRR1926121
SRR1926122
SRR1926128
SRR1926129
SRR1926130
SRR1926131
SRR1926147
SRR1926150
SRR1926159
SRR1926199
SRR1926200
SRR1926201
SRR1927285
SRR1928041
ERR466320
ERR466321
ERR732689
ERR732687
ERR732688
SRR1931205
ERR791764
ERR249373
ERR249375
ERR249378
ERR249381
ERR249384
ERR249387
ERR249389
ERR249390
ERR249374
ERR249386
ERR249388
ERR249376
ERR249380
ERR249382
ERR249383
ERR249385
ERR249377
ERR249379
SRR1955887
SRR1955914
ERR845216
ERR845217
ERR845219
ERR845220
ERR845224
ERR845213
ERR845222
ERR845214
ERR845215
ERR845218
ERR845221
ERR845223
ERR257713
ERR257714
ERR257715
ERR257716
ERR754624
ERR843254
ERR843250
ERR843249
ERR843251
ERR843252
ERR843253
SRR1964819
SRR1964820
SRR1964821
ERR430973
ERR430974
ERR430969
ERR430970
ERR430971
ERR430972
ERR793026
ERR855786
SRR1976948
SRR1976949
SRR1977249
SRR1977287
SRR1977289
SRR1977290
SRR1977291
SRR1977292
SRR1977293
SRR1977294
SRR1977295
SRR1977296
SRR1977297
SRR1977298
SRR1977299
SRR1977300
SRR1977301
SRR1977302
SRR1977303
SRR1977304
SRR1977305
SRR1977354
SRR1977355
SRR1977356
SRR1977357
SRR1977358
SRR1977359
SRR1977360
SRR1977364
SRR1977365
SRR1977475
SRR1977476
SRR1977477
SRR1977478
SRR1977479
SRR1977492
SRR1977508
SRR1977534
SRR1977538
SRR1977541
SRR1977544
SRR1977581
SRR1977585
SRR1977588
SRR1977590
SRR1977591
SRR1977595
SRR1977597
SRR1977601
SRR1977603
SRR1977607
SRR1977609
SRR1977611
SRR1995427
SRR1995428
SRR1995429
SRR2000216
SRR2000916
SRR2001210
SRR2001215
SRR2001225
SRR2001229
SRR2001233
ERR688807
ERR688808
ERR688821
SRR2001788
SRR2001789
ERR688806
SRR2010683
SRR2016834
SRR2016841
SRR2016847
SRR2016852
SRR2018010
SRR2026986
SRR2027816
SRR2027830
SRR2032810
SRR2033659
SRR2033663
ERR566217
ERR566218
ERR566212
ERR566213
ERR566214
ERR566216
ERR566215
SRR2043624
SRR2043625
SRR2043626
SRR2043627
SRR2043628
SRR2043629
SRR2043630
SRR2043631
SRR2043632
SRR2043633
SRR2043634
SRR2043635
SRR2043636
SRR2043637
SRR2043638
SRR2043639
SRR2043640
SRR2043641
SRR2043642
SRR2043643
SRR2043728
SRR2045978
SRR2045979
SRR2045980
SRR2045981
SRR2045982
SRR2045983
SRR2045984
SRR2045985
SRR2045986
SRR2045987
SRR2045988
SRR2045989
SRR2045990
SRR2045991
SRR2046221
SRR2046222
SRR2046235
SRR2046236
SRR2046237
SRR2046238
ERR739056
SRR2048519
SRR2048642
SRR2048643
SRR2048644
SRR2048645
SRR2048646
SRR2048647
SRR2048648
SRR2048649
SRR2048650
SRR2048651
SRR2053273
SRR2053274
SRR2053275
SRR2053276
SRR2053277
SRR2053278
SRR2053279
SRR2053280
SRR2053281
SRR2053282
SRR2053283
SRR2053284
SRR2053285
SRR2053286
SRR2053287
SRR2053288
SRR2053289
SRR2053290
SRR2053291
SRR2053292
SRR2053293
SRR2053294
SRR2053295
SRR2053296
SRR2053297
SRR2053298
SRR2053299
SRR2053300
SRR2053301
SRR2053302
SRR2053303
SRR2053304
SRR2053305
SRR2053306
SRR2053307
SRR2053308
ERR906405
ERR906406
ERR906408
ERR906407
SRR2060726
SRR2062049
SRR2062186
ERR855569
ERR855785
ERR855789
SRR2062623
SRR2062624
SRR2062625
SRR2062627
SRR2062629
SRR2062631
SRR2062632
SRR2062633
SRR2062635
SRR2063344
SRR2063507
SRR2064622
DRR019499
SRR2067709
SRR2067991
SRR2068012
SRR2068056
SRR2068078
SRR2068095
ERR912628
ERR912619
ERR912615
ERR912616
ERR912617
ERR912618
ERR912620
ERR912621
ERR912622
ERR912623
ERR912624
ERR912625
ERR912626
ERR912627
SRR2070858
SRR2070862
SRR2070865
SRR2071948
SRR2071949
ERR864069
ERR864070
ERR864071
ERR864072
ERR864074
ERR864075
ERR864076
ERR864077
ERR864078
ERR864073
ERR866484
ERR866483
SRR2080392
SRR2080393
SRR2081070
SRR2081071
SRR2081072
SRR2081073
SRR2081074
SRR2081075
SRR2081082
SRR2081092
SRR2082404
SRR2082405
SRR2082406
SRR2082407
SRR2082408
SRR2082409
SRR2082410
SRR2082411
SRR2082413
SRR2082415
SRR2082416
SRR2082418
SRR2082420
SRR2082422
SRR2082423
SRR2082425
SRR2082426
SRR2082429
SRR2082443
SRR2082445
SRR2082446
SRR2082447
SRR2082449
SRR2082964
SRR2083213
SRR2083214
SRR2083215
SRR2083216
SRR2083217
SRR2083218
SRR2083219
SRR2083220
SRR2083221
SRR2083222
SRR2083223
SRR2083224
SRR2083225
SRR2083227
SRR2083230
SRR2083231
SRR2083504
SRR2083509
SRR2084811
SRR2086153
SRR2086154
SRR2086431
SRR2086436
SRR2086437
SRR2087248
SRR2087249
SRR2088917
SRR2088918
SRR2088919
SRR2088920
SRR2088921
SRR2088922
SRR2088923
SRR2088924
SRR2088925
SRR2088926
SRR2088927
SRR2088928
SRR2088929
SRR2088930
SRR2088931
SRR2088932
SRR2088933
SRR2088934
SRR2088935
SRR2088936
SRR2088937
SRR2088938
SRR2088939
SRR2088940
SRR2088941
SRR2088942
SRR2088943
SRR2088944
SRR2088945
SRR2088946
SRR2088947
SRR2088948
SRR2088949
SRR2088950
SRR2088951
SRR2088952
SRR2088953
SRR2088954
SRR2088955
SRR2088956
SRR2088957
SRR2088958
SRR2088959
SRR2088960
SRR2088961
SRR2088962
SRR2088963
SRR2088964
SRR2088965
SRR2088966
SRR2088967
SRR2088968
SRR2088969
SRR2088970
SRR2088971
SRR2088972
SRR2088973
SRR2088974
SRR2088975
SRR2088976
SRR2088977
SRR2088978
SRR2088979
SRR2088980
SRR2088981
SRR2088982
SRR2088983
SRR2088984
SRR2088985
SRR2088986
SRR2088987
SRR2088988
SRR2088989
SRR2088990
SRR2088991
SRR2088992
SRR2088993
SRR2088994
SRR2088995
SRR2088996
SRR2088997
SRR2088998
SRR2088999
SRR2089000
SRR2089001
SRR2089002
SRR2089003
SRR2089004
SRR2089005
SRR2089006
SRR2089007
SRR2089008
SRR2089009
SRR2089010
SRR2089011
SRR2089012
SRR2089013
SRR2089014
SRR2089015
SRR2089016
SRR2089017
SRR2089018
SRR2089019
SRR2089020
SRR2089125
SRR2089126
SRR2089127
SRR2089128
SRR2089129
SRR2089130
SRR2089131
SRR2089132
SRR2089133
SRR2089134
SRR2089135
SRR2089136
SRR2089137
SRR2089138
SRR2089139
SRR2089140
SRR2089141
SRR2089142
SRR2089143
SRR2089144
SRR2089145
SRR2089146
SRR2089147
SRR2089148
SRR2089149
SRR2089150
SRR2089151
SRR2089152
SRR2089153
SRR2089154
SRR2089155
SRR2089156
SRR2089157
SRR2089158
SRR2089159
SRR2089160
SRR2089161
SRR2089162
SRR2089163
SRR2089164
SRR2089165
SRR2089166
SRR2089167
SRR2089168
SRR2089169
SRR2089170
SRR2089171
SRR2089172
SRR2089173
SRR2089174
SRR2089175
SRR2089176
SRR2089177
SRR2089178
SRR2089179
SRR2089180
SRR2089181
SRR2089182
SRR2089183
SRR2089184
SRR2089185
SRR2089186
SRR2089187
SRR2089188
SRR2089189
SRR2089190
SRR2089191
SRR2089192
SRR2089193
SRR2089194
SRR2089195
SRR2089196
SRR2089197
SRR2089198
SRR2089199
SRR2089200
SRR2089201
SRR2089202
SRR2089203
SRR2089204
SRR2089205
SRR2089206
SRR2089207
SRR2089208
SRR2089209
SRR2089210
SRR2089211
SRR2089212
SRR2089213
SRR2089214
SRR2089215
SRR2089216
SRR2089217
SRR2089218
SRR2089219
SRR2089220
SRR2089221
SRR2089222
SRR2089223
SRR2089224
SRR2089225
SRR2089226
SRR2089227
SRR2089228
SRR2089229
SRR2089230
SRR2089231
SRR2089232
SRR2089233
SRR2089234
SRR2089235
SRR2090057
SRR2090058
SRR2090059
SRR2090060
SRR2090061
SRR2090062
SRR2090063
SRR2090064
SRR2090065
SRR2090066
SRR2090067
SRR2090068
SRR2090069
SRR2090070
SRR2090071
SRR2090072
SRR2090073
SRR2090074
SRR2090075
SRR2090076
SRR2090077
SRR2090078
SRR2090079
SRR2090080
SRR2090081
SRR2090082
SRR2090083
SRR2090084
SRR2090085
SRR2090086
SRR2090115
SRR2090116
SRR2090117
SRR2090118
SRR2090119
SRR2090120
SRR2090121
SRR2090122
SRR2090123
SRR2090124
SRR2090125
SRR2090126
SRR2090127
SRR2090128
SRR2090129
SRR2090130
SRR2090131
SRR2090132
SRR2090149
SRR2090150
SRR2090151
SRR2090152
SRR2090153
SRR2090154
SRR2090155
SRR2090156
SRR2090157
SRR2090158
SRR2090159
SRR2090160
SRR2090161
SRR2090162
SRR2090163
SRR2090164
SRR2090165
SRR2090166
SRR2090167
SRR2090168
SRR2090169
SRR2090170
SRR2090171
SRR2090172
SRR2090173
SRR2090174
SRR2090175
SRR2093878
SRR2093880
SRR2093881
SRR2093883
SRR2093884
SRR2093886
SRR2094812
SRR2094814
SRR2094815
SRR2094816
SRR2094817
SRR2094820
SRR2094821
SRR2094822
SRR2094823
SRR2094825
SRR2094826
SRR2094829
SRR2094830
SRR2094831
SRR2094832
SRR2094833
SRR2094835
SRR2094837
SRR2094838
SRR2094839
SRR2094843
SRR2094844
SRR2094848
SRR2094849
SRR2094852
SRR2094853
SRR2094855
SRR2094857
SRR2097329
SRR2097333
SRR2102994
SRR2102995
SRR2102996
SRR2102997
SRR2102998
SRR2102999
SRR2103000
SRR2103001
SRR2103002
SRR2103003
SRR2103004
SRR2103005
SRR2103006
SRR2103007
SRR2103008
SRR2103009
SRR2103010
SRR2103011
SRR2103012
SRR2103013
SRR2103014
SRR2103015
SRR2103016
SRR2103017
SRR2103018
SRR2103019
SRR2103020
SRR2103021
SRR2103022
SRR2103023
SRR2103024
SRR2103025
SRR2103026
SRR2103027
SRR2103028
SRR2103029
SRR2103030
SRR2103031
SRR2103032
SRR2103033
SRR2103034
SRR2103035
SRR2103036
SRR2103037
SRR2103038
ERR505082
ERR505080
ERR505081
SRR2119804
SRR2124832
ERR969522
SRR2131009
SRR2131012
SRR2131013
SRR2131014
SRR2131015
SRR2131016
SRR2131017
SRR2131019
SRR2131179
SRR2131295
SRR2131297
SRR2131298
SRR2131300
SRR2131301
SRR2131303
SRR2131304
SRR2131551
SRR2132206
ERR970587
ERR970588
ERR970589
ERR970590
ERR970591
ERR970592
ERR970593
ERR970594
ERR970595
ERR970596
ERR970597
ERR970598
ERR970599
ERR970600
ERR970601
ERR970602
ERR970603
ERR970604
ERR970605
ERR970606
ERR970607
ERR970608
ERR970609
ERR970610
ERR970611
ERR970612
ERR970613
ERR970614
ERR970615
ERR970616
SRR2132862
SRR2132863
SRR2132864
SRR2132865
SRR2132866
SRR2132867
SRR2132868
SRR2132869
SRR2132891
SRR2132892
SRR2132893
SRR2132894
SRR2132895
SRR2132896
SRR2132898
SRR2132899
SRR2132900
SRR2132901
SRR2132902
SRR2132903
SRR2132904
SRR2132935
SRR2132947
SRR2132948
SRR2132949
SRR2132951
SRR2132952
SRR2132953
SRR2132955
SRR2132956
SRR2132957
SRR2132958
SRR2132960
SRR2132961
SRR2132962
SRR2132963
SRR2132965
SRR2132966
SRR2132967
SRR2133201
SRR2133563
SRR2133565
SRR2133566
SRR2133600
SRR2133844
SRR2133846
SRR2133847
SRR2133848
SRR2133850
SRR2133851
SRR2133852
SRR2135036
SRR2135662
SRR2135681
SRR2135682
SRR2135683
SRR2135684
SRR2135685
SRR2135686
SRR2135687
SRR2135688
SRR2135711
SRR2135712
SRR2135713
SRR2135714
SRR2135715
SRR2135716
SRR2135717
SRR2135718
SRR2135719
SRR2135720
SRR2135721
SRR2135722
SRR2135723
SRR2135724
SRR2135725
SRR2135726
SRR2135727
SRR2135728
SRR2135729
SRR2135730
SRR2135731
SRR2135732
SRR2135733
SRR2135734
SRR2135735
SRR2135736
SRR2135737
SRR2135738
SRR2135739
SRR2135740
SRR2135741
SRR2135742
SRR2135743
SRR2135744
SRR2135745
SRR2135746
SRR2135747
SRR2135748
SRR2135749
SRR2135750
SRR2135751
SRR2135752
SRR2135753
SRR2135754
SRR2135755
SRR2135756
SRR2135757
SRR2135758
SRR2135759
SRR2135760
SRR2135761
SRR2135762
SRR2135763
SRR2135764
SRR2135765
SRR2135766
SRR2135767
SRR2135768
SRR2135769
SRR2135774
SRR2135775
SRR2135776
SRR2135777
ERR906480
ERR906481
ERR906482
ERR906483
ERR906484
ERR906485
ERR906486
ERR906487
ERR906488
ERR906489
ERR906490
ERR906491
ERR906492
ERR906493
ERR906494
ERR906495
ERR906496
ERR906497
ERR906498
ERR906499
ERR906500
ERR906501
ERR906502
ERR906503
ERR906504
ERR906505
ERR906506
ERR906507
ERR906508
ERR906509
ERR906510
ERR906511
ERR906512
ERR906513
ERR906514
ERR906515
ERR906516
ERR906517
ERR906518
ERR906519
ERR906520
ERR906521
ERR906522
ERR906523
ERR906524
ERR906525
ERR906526
ERR906527
ERR906528
ERR906529
ERR906530
ERR906531
ERR906532
ERR906533
ERR906534
ERR906535
ERR906536
ERR906537
ERR906538
ERR906539
ERR906540
ERR906541
ERR906542
ERR906543
ERR906544
ERR906545
ERR906546
ERR906547
ERR906548
ERR906549
ERR906550
ERR906551
ERR906552
ERR906553
ERR906554
ERR906555
ERR906556
ERR906557
ERR906558
ERR906559
ERR906560
ERR906561
ERR906562
ERR906563
ERR906564
ERR906565
ERR906566
ERR906567
ERR906568
ERR906569
ERR906570
ERR906571
ERR906572
ERR906573
ERR906574
SRR2140758
DRR027657
DRR027654
DRR027656
DRR027655
SRR2147000
SRR2147303
SRR2147316
SRR2147318
ERR976801
ERR976802
ERR976828
ERR976829
SRR2157410
SRR2157411
SRR2157412
SRR2157413
SRR2157414
SRR2157415
SRR2157416
SRR2163020
SRR2163738
SRR2163739
SRR2163740
SRR2163741
SRR2163742
SRR2163743
SRR2163744
SRR2163745
SRR2163746
SRR2163747
SRR2163748
SRR2163749
SRR2163750
SRR2163751
SRR2163752
SRR2163753
SRR2163754
SRR2163755
SRR2163756
SRR2163757
SRR2163758
SRR2163759
SRR2163760
SRR2163761
SRR2163762
SRR2163763
SRR2163764
SRR2163765
SRR2163766
SRR2163767
SRR2163768
SRR2163769
SRR2163770
SRR2163771
SRR2163772
SRR2163773
SRR2163774
SRR2163775
SRR2163776
SRR2163777
SRR2164196
SRR2167614
SRR2167615
SRR2167616
SRR2167617
SRR2167618
SRR2177954
SRR2177986
SRR2181922
SRR2181924
SRR2181925
SRR2183670
SRR2183672
SRR2183673
SRR2183674
SRR2183675
SRR2183676
SRR2183677
SRR2183679
SRR2183680
SRR2183681
SRR2183682
SRR2183683
SRR2183684
SRR2183685
SRR2183687
SRR2183688
SRR2183689
SRR2183690
SRR2183691
SRR2183692
SRR2183694
SRR2183695
SRR2183696
SRR2183697
SRR2183698
SRR2183699
SRR2183700
SRR2183701
SRR2183703
SRR2183704
SRR2183705
SRR2183706
SRR2183707
SRR2183708
SRR2183709
SRR2183711
SRR2183712
SRR2183713
SRR2183714
SRR2183715
SRR2183716
SRR2183717
SRR2183719
SRR2183720
SRR2183721
SRR2183722
SRR2183723
SRR2183724
SRR2183725
SRR2183727
SRR2183728
SRR2183729
SRR2183730
SRR2183731
SRR2183732
SRR2183733
SRR2183734
SRR2183735
SRR2183736
SRR2183737
SRR2183738
ERR732063
ERR732064
SRR2219805
SRR2219866
SRR2226463
SRR2239652
SRR2239787
SRR2243519
SRR2243524
SRR2243530
SRR2243532
SRR2243538
SRR2243551
SRR2243559
SRR2243572
SRR2251661
SRR2251671
SRR2251673
ERR990348
ERR990349
ERR990350
ERR990351
SRR2297238
SRR2297239
SRR2308827
SRR2308974
SRR2380339
SRR2380340
SRR2380341
SRR2380373
SRR2387885
SRR2394720
SRR2396013
SRR2421230
SRR2421356
SRR2421483
SRR2421537
SRR2426725
SRR2426726
SRR2426727
SRR2426728
SRR2426729
SRR2426730
SRR2426731
SRR2426732
SRR2426733
SRR2426734
SRR2426735
SRR2426736
SRR2426737
SRR2426740
SRR2440791
SRR2459896
SRR2467139
SRR2467140
SRR2481862
SRR2488328
SRR2488329
SRR2517311
SRR2517361
SRR2517362
SRR2517363
SRR2517364
SRR2517365
SRR2517366
SRR2517367
SRR2517368
SRR2517392
SRR2517393
SRR2517394
SRR2517395
SRR2517396
SRR2517397
SRR2517398
SRR2517399
SRR2517400
SRR2517401
SRR2517402
SRR2517403
SRR2517404
SRR2517405
SRR2517406
SRR2517407
SRR2517408
SRR2517409
SRR2517410
SRR2517411
SRR2517412
SRR2517413
SRR2517414
SRR2517415
SRR2517416
SRR2517417
SRR2517418
SRR2517419
SRR2517420
SRR2517421
SRR2517422
SRR2517423
SRR2517424
SRR2517425
SRR2517528
SRR2517529
SRR2517530
SRR2517531
SRR2517532
SRR2517533
SRR2517534
SRR2517583
SRR2517584
SRR2517585
SRR2517586
SRR2517587
SRR2517588
SRR2517589
SRR2517590
SRR2517591
SRR2517592
SRR2517593
SRR2517594
SRR2517595
SRR2517596
SRR2517597
SRR2517598
SRR2517599
SRR2517600
SRR2517601
SRR2517602
SRR2517603
SRR2517604
SRR2517605
SRR2517606
SRR2517607
SRR2517608
SRR2517609
SRR2517610
SRR2517611
SRR2517612
SRR2517613
SRR2517614
SRR2517615
SRR2517616
SRR2517617
SRR2517618
SRR2517619
SRR2517620
SRR2517621
SRR2517622
SRR2517623
SRR2517624
SRR2517625
SRR2517626
SRR2517627
SRR2517628
SRR2517629
SRR2517630
SRR2517631
SRR2517632
SRR2517633
SRR2517634
SRR2517635
SRR2517636
SRR2517637
SRR2517638
SRR2517639
SRR2517640
SRR2517641
SRR2517642
SRR2517643
SRR2517644
SRR2517645
SRR2517646
SRR2517647
SRR2517648
SRR2517649
SRR2517650
SRR2517651
SRR2517652
SRR2517653
SRR2517654
SRR2517655
SRR2517656
SRR2517657
SRR2517658
SRR2517659
SRR2517660
SRR2517661
SRR2517662
SRR2517663
SRR2517664
SRR2517665
SRR2517666
SRR2517667
SRR2517668
SRR2517669
SRR2517670
SRR2517671
SRR2517672
SRR2517673
SRR2517674
SRR2517675
SRR2517676
SRR2517677
SRR2517678
SRR2517679
SRR2517680
SRR2517681
SRR2517682
SRR2523263
SRR2523264
SRR2523265
SRR2523266
SRR2523267
SRR2523268
SRR2523269
SRR2523270
SRR2523271
SRR2523272
SRR2523273
SRR2523274
SRR2523275
SRR2523276
SRR2523277
SRR2523278
SRR2523279
SRR2523280
SRR2523281
SRR2523282
SRR2523283
SRR2533639
SRR2546354
SRR2546418
SRR2546419
SRR2546420
SRR2546421
SRR2546422
SRR2546423
SRR2546424
SRR2546425
SRR2546426
SRR2546427
SRR2546428
SRR2546429
SRR2546430
SRR2547559
SRR2548383
SRR2548389
SRR2549648
SRR2556883
SRR2556884
SRR2556885
SRR2556886
SRR2605792
SRR2605793
ERR351520
ERR351521
SRR2636951
SRR2637322
SRR2637690
SRR2637699
SRR2637706
SRR2637708
SRR2638077
SRR2638078
SRR2638079
SRR2638080
SRR2638081
SRR2638082
SRR2638083
SRR2638084
SRR2638085
SRR2638086
SRR2638087
SRR2638088
SRR2638089
SRR2638090
SRR2638091
SRR2638092
SRR2638093
SRR2638094
SRR2638095
SRR2638096
SRR2638097
SRR2638098
SRR2638099
SRR2638100
SRR2638101
SRR2638102
SRR2638103
SRR2638104
SRR2638105
SRR2638106
SRR2638107
SRR2638108
SRR2638109
SRR2638110
SRR2638111
SRR2638112
SRR2638113
SRR2638114
SRR2638115
SRR2638116
SRR2638117
SRR2638118
SRR2638119
SRR2638120
SRR2638121
SRR2638122
SRR2638123
SRR2638124
SRR2638125
SRR2638126
SRR2638127
SRR2638128
SRR2638129
SRR2638130
SRR2638131
SRR2638132
SRR2638133
SRR2638134
SRR2638135
SRR2638136
SRR2638363
SRR2638364
SRR2638365
SRR2638366
SRR2638367
SRR2638368
SRR2638369
SRR2638370
SRR2656923
SRR2656924
SRR2656925
SRR2656926
SRR2656927
SRR2657076
SRR2657155
SRR2657207
SRR2657208
SRR2657209
SRR2657211
SRR2657213
SRR2657215
SRR2657219
SRR2657222
SRR2657224
SRR2657226
SRR2657229
SRR2657233
SRR2657237
SRR2657347
SRR2657520
SRR2657549
SRR2657558
SRR2657566
SRR2657575
SRR2657579
SRR2657582
SRR2657585
SRR2657586
SRR2657589
SRR2657590
SRR2657594
SRR2657625
SRR2657627
SRR2657909
SRR2657962
SRR2658004
SRR2658026
SRR2660664
SRR2660665
SRR2660666
SRR2660667
SRR2660668
SRR2660669
SRR2660670
SRR2660671
SRR2660672
SRR2660673
SRR2660674
SRR2660675
SRR2660676
ERR983262
ERR983263
ERR983264
ERR983265
ERR983266
ERR983267
ERR983268
ERR983269
ERR1078373
ERR1078374
ERR1078375
ERR1078376
ERR1078377
ERR1078378
ERR1078379
ERR1078380
ERR1078381
ERR1078382
ERR1078383
ERR1078384
SRR2751194
SRR2753156
SRR2753157
SRR2753158
SRR2757686
SRR2758182
SRR2758183
SRR2758184
SRR2758185
SRR2758186
SRR2758761
SRR2758803
SRR2758804
SRR2758805
SRR2758808
SRR2758810
SRR2758812
SRR2758813
SRR2758838
SRR2758839
SRR2759014
SRR2759016
SRR2813242
SRR2813243
SRR2813244
SRR2813245
SRR2813289
SRR2813442
SRR2813632
SRR2813759
SRR2813829
SRR2813830
SRR2813832
SRR2813833
SRR2813834
SRR2813835
SRR2813836
SRR2813837
SRR2813838
SRR2813839
SRR2813840
SRR2813841
SRR2813845
SRR2813846
SRR2813847
SRR2813848
SRR2813849
SRR2813850
SRR2813851
SRR2813852
SRR2813853
SRR2813854
SRR2851138
SRR2851823
SRR2854731
SRR2864989
SRR2890386
SRR2890406
SRR2890844
SRR2890847
SRR2891014
SRR2891615
SRR2891617
SRR2891618
SRR2895133
SRR2895134
SRR2895135
SRR2905455
SRR2905791
SRR2905829
SRR2905836
SRR2905840
SRR2905841
SRR2905842
SRR2905843
ERR1111514
ERR1111515
ERR1111516
ERR1078276
ERR1078277
ERR1078278
ERR1078279
ERR1078280
ERR1078281
ERR1078282
ERR1078283
ERR1078284
ERR1078285
ERR1078286
ERR1078287
ERR1078288
ERR1078289
ERR1078290
ERR1078291
ERR1078292
ERR1078293
ERR1078294
ERR1078295
ERR1078296
ERR1078297
ERR1078298
ERR1078299
SRR2912774
SRR2912817
SRR2912818
SRR2912820
SRR2912821
SRR2912822
SRR2912823
SRR2912877
SRR2912880
SRR2912881
SRR2912883
SRR2912884
SRR2912885
ERR1121452
ERR1121453
ERR1121454
ERR1121455
ERR1121456
ERR1121457
ERR1121555
ERR1121556
SRR2914502
SRR2914509
SRR2914511
SRR2914512
SRR2914514
SRR2914515
SRR2914516
SRR2914517
SRR2914518
SRR2914519
SRR2914520
SRR2914522
SRR2914523
SRR2917347
SRR2917348
SRR2917645
SRR2917646
SRR2917647
SRR2917648
SRR2917649
SRR2917650
ERR977400
ERR977403
ERR977404
ERR977405
ERR977406
ERR977407
ERR977408
ERR977409
ERR977410
ERR977411
ERR977412
ERR977413
ERR977414
ERR977415
ERR977416
ERR977417
ERR977418
ERR977419
ERR977420
ERR977421
ERR977422
ERR977423
ERR977424
ERR977425
SRR2917896
SRR2917897
SRR2917898
SRR2918050
SRR2918110
SRR2918114
SRR2918115
SRR2918116
SRR2918117
SRR2918119
SRR2918120
SRR2919397
SRR2919406
SRR2919411
SRR2919412
SRR2919413
SRR2919414
SRR2919415
SRR2919416
SRR2919417
SRR2919418
SRR2919419
SRR2919420
SRR2919423
SRR2919424
SRR2924443
SRR2924445
SRR2924446
SRR2924447
SRR2924450
SRR2924451
SRR2924452
SRR2924453
SRR2924454
SRR2924455
SRR2924456
SRR2924457
SRR2924458
SRR2924459
SRR2924460
SRR2924461
SRR2924462
SRR2924463
SRR2924464
SRR2924465
SRR2924466
SRR2924468
SRR2924469
SRR2924470
SRR2924488
ERR371788
SRR2938061
SRR2938062
SRR2938063
SRR2938064
SRR2938065
SRR2938066
SRR2938067
SRR2938068
SRR2938125
SRR2938126
SRR2938127
SRR2938128
SRR2938129
SRR2938130
SRR2938131
SRR2938132
SRR2938267
SRR2938268
SRR2938269
SRR2938270
SRR2938271
SRR2938272
SRR2938273
SRR2938274
SRR2938275
SRR2938276
SRR2938277
SRR2938278
SRR2938279
SRR2938280
SRR2938281
SRR2938282
SRR2938283
SRR2938284
SRR2938285
SRR2938286
SRR2938287
SRR2938288
SRR2938289
SRR2938290
SRR2938291
SRR2938292
SRR2938293
SRR2938294
SRR2938295
SRR2938296
SRR2938297
SRR2938298
SRR2938299
SRR2938300
SRR2938301
SRR2938302
SRR2938303
SRR2938304
SRR2938305
SRR2938306
SRR2938307
SRR2938308
SRR2938311
SRR2938312
SRR2938313
SRR2938314
SRR2938315
SRR2938316
SRR2938317
SRR2938318
SRR2938319
SRR2938320
SRR2938321
SRR2938322
SRR2938323
SRR2938324
SRR2938325
SRR2938326
SRR2938327
SRR2938328
SRR2938329
SRR2938330
SRR2938331
SRR2938332
SRR2938333
SRR2938334
SRR2938335
SRR2938336
SRR2938339
SRR2938340
SRR2938341
SRR2938342
SRR2938343
SRR2938344
SRR2938345
SRR2938346
SRR2938403
SRR2938404
SRR2938405
SRR2938406
SRR2938407
SRR2938408
SRR2938409
SRR2938410
SRR2938552
SRR2938553
SRR2938554
SRR2938555
SRR2938556
SRR2938557
SRR2938558
SRR2938559
SRR2938560
SRR2938561
SRR2938562
SRR2938563
SRR2938564
SRR2938565
SRR2938566
SRR2938567
SRR2938568
SRR2938569
SRR2938570
SRR2938571
SRR2938572
SRR2938573
SRR2938574
SRR2938575
SRR2938576
SRR2938577
SRR2938578
SRR2938579
SRR2938580
SRR2938581
SRR2938582
SRR2938583
SRR2938584
SRR2938585
SRR2938586
SRR2938587
SRR2938588
SRR2938589
SRR2938590
SRR2938591
SRR2938592
SRR2938593
SRR2938596
SRR2938597
SRR2938598
SRR2938599
SRR2938600
SRR2938601
SRR2938602
SRR2938603
SRR2938604
SRR2938605
SRR2938606
SRR2938607
SRR2938608
SRR2938609
SRR2938610
SRR2938611
SRR2938612
SRR2938613
SRR2938614
SRR2938615
SRR2938616
SRR2938617
SRR2938618
SRR2938619
SRR2938620
SRR2938621
SRR2939624
ERR1030960
ERR1030961
SRR2960108
SRR2960322
SRR2960323
SRR2960324
SRR2960325
SRR2960326
SRR2960327
SRR2960329
ERR1104488
ERR1110279
ERR1110294
ERR1110295
ERR1110296
ERR1110297
ERR1110298
ERR1110299
ERR1110300
ERR1110301
ERR1110302
ERR1110303
ERR1110304
ERR1110305
ERR1110306
ERR1110307
ERR1110308
ERR1110309
ERR1110310
ERR1110311
ERR1110312
ERR1110313
ERR1110314
ERR1110315
ERR1110316
ERR1110317
ERR1110318
ERR1110319
ERR1110320
ERR1110321
ERR1110322
ERR1110323
ERR1110324
ERR1110325
ERR1110326
ERR1110327
ERR1110328
ERR1110329
ERR1110330
ERR1110331
ERR1110332
ERR1110333
ERR1110334
ERR1110335
ERR1110336
ERR1110337
ERR1110338
ERR1110339
ERR1110340
ERR1110341
ERR1110342
ERR1110343
ERR1110344
ERR1110345
ERR1110346
ERR1110347
ERR1110348
ERR1110349
ERR1110350
ERR1110351
ERR1110352
ERR1110353
ERR1110354
ERR1110355
ERR1110356
ERR1110357
ERR1110358
ERR1110359
ERR1110360
ERR1110361
ERR1110362
ERR1110363
ERR1110364
ERR1110365
ERR1110366
ERR1110433
ERR1110434
ERR1110435
ERR1110436
ERR1110437
ERR1110438
ERR1110439
ERR1110440
ERR1110441
ERR1110442
ERR1110443
ERR1110444
ERR1110445
ERR1110446
ERR1110447
ERR1110448
ERR1110449
ERR1110450
ERR1110451
ERR1110452
ERR1110453
ERR1110454
ERR1110455
ERR1110456
ERR1110457
ERR1110458
ERR1110459
ERR1110460
ERR1110461
ERR1110462
ERR1110463
ERR1110464
ERR1110465
ERR1110466
ERR1110467
ERR1110468
ERR1110469
ERR1110470
ERR1110471
ERR1110472
ERR1110473
ERR1110474
ERR1136602
ERR1136603
ERR1136604
ERR1136605
ERR1136606
ERR1136607
ERR1136608
ERR1136609
ERR1136610
ERR1136611
ERR1136612
ERR1136613
ERR1136614
ERR1136615
ERR1136616
ERR1136617
ERR1136618
ERR1136619
ERR1136620
ERR1136621
ERR1136622
ERR1136623
ERR1136624
ERR1136625
ERR1136626
ERR1136627
ERR1136628
ERR1136629
ERR1136630
ERR1136631
ERR1136632
ERR1136633
ERR1136634
ERR1136635
ERR1136636
ERR1136637
ERR1136638
ERR1136639
ERR1136640
ERR1136641
ERR1136642
ERR1136643
ERR1136644
ERR1136645
ERR1136646
ERR1136647
ERR1136648
ERR1136649
ERR1136650
ERR1136651
ERR1136652
ERR1136653
ERR1136654
ERR1136655
ERR1136656
ERR1136657
ERR1136658
ERR1136659
ERR1136660
ERR1136661
ERR1136662
ERR1136663
ERR1136664
ERR1136665
ERR1136666
ERR1136667
ERR1136668
ERR1136669
ERR1136670
ERR1136671
ERR1136672
ERR1136673
ERR1136674
ERR1136675
ERR1136676
ERR1136677
ERR1136678
ERR1136679
ERR1136680
ERR1136681
ERR1136682
ERR1136683
ERR1136684
ERR1136685
ERR1136686
ERR1136687
ERR1136688
ERR1136689
ERR1136690
ERR1136691
ERR1136692
ERR1136693
ERR1136694
ERR1136695
ERR1136696
ERR1136697
ERR1136698
ERR1136699
ERR1136700
ERR1136701
ERR1136702
ERR1136703
ERR1136704
ERR1136705
ERR1136706
ERR1136707
ERR1136708
ERR1136709
ERR1136710
ERR1136711
ERR1136712
ERR1136713
ERR1136714
ERR1136715
ERR1136716
ERR1136717
ERR1136718
ERR1136719
ERR1136720
ERR1136721
ERR1136722
ERR1136723
ERR1136724
ERR1136725
ERR1136726
ERR1136727
ERR1136728
ERR1136729
ERR1136730
ERR1136731
ERR1136732
ERR1136733
ERR1136734
ERR1136735
ERR1136736
ERR1136737
ERR1136738
ERR1136739
ERR1136740
ERR1136741
ERR1136742
ERR1136743
ERR1136744
ERR1136745
ERR1136746
ERR1136747
ERR1136748
ERR1136749
ERR1136750
ERR1136751
ERR1136752
ERR1136753
ERR1136754
ERR1136755
ERR1136756
ERR1136757
ERR1136758
ERR1136759
ERR1136760
ERR1136761
ERR1136762
ERR1136763
ERR1136764
ERR1136765
ERR1136766
ERR1136767
ERR1136768
ERR1136769
ERR1136770
ERR1136771
ERR1136772
ERR1136773
ERR1136774
ERR1136775
ERR1136776
ERR1136777
ERR1136778
ERR1136779
ERR1136780
ERR1136781
ERR1136782
ERR1136783
ERR1136784
ERR1136785
ERR1136786
ERR1136787
ERR1136788
ERR1136789
ERR1136790
ERR1136791
ERR1136792
ERR1136793
ERR1136794
ERR1136795
ERR1136796
ERR1136797
ERR1136798
ERR1136799
ERR1136800
ERR1136801
ERR1136802
ERR1136803
ERR1136804
ERR1136805
ERR1136806
ERR1136807
ERR1136808
ERR1136809
ERR1136810
ERR1136811
ERR1136812
ERR1136813
ERR1136814
ERR1136815
ERR1136816
ERR1136817
ERR1136818
ERR1136819
ERR1136820
ERR1136821
ERR1136822
ERR1136823
ERR1136824
ERR1136825
ERR1136826
ERR1136827
ERR1136828
ERR1136829
ERR1136830
ERR1136831
ERR1136832
ERR1136833
ERR1136834
ERR1136835
ERR1136836
ERR1136837
ERR1136838
ERR1136839
ERR1136840
ERR1136841
ERR1136842
ERR1136843
ERR1136844
ERR1136845
ERR1136846
ERR1136847
ERR1136848
ERR1136849
ERR1136850
ERR1136851
ERR1136852
ERR1136853
ERR1136854
ERR1136855
ERR1136856
ERR1136857
ERR1136858
ERR1136859
ERR1136860
ERR1136861
ERR1136862
ERR1136863
ERR1136864
ERR1136865
ERR1136866
ERR1136867
ERR1136868
ERR1136869
ERR1136870
ERR1136871
ERR1136872
ERR1136873
ERR1136874
ERR1136875
ERR1136876
ERR1136877
ERR1136878
ERR1136879
ERR1136880
ERR1136881
ERR1136882
ERR1136883
ERR1136884
ERR1136885
ERR1136886
ERR1136887
ERR1136888
ERR1136889
ERR1136890
ERR1136891
ERR1136892
ERR1136893
ERR1136894
ERR1136895
ERR1136896
ERR1136897
ERR1136898
ERR1136899
ERR1136900
ERR1136901
ERR1136902
ERR1136903
ERR1136904
ERR1136905
ERR1136906
ERR1136907
ERR1136908
ERR1136909
ERR1136910
ERR1136911
ERR1136912
ERR1136913
ERR1136914
ERR1136915
ERR1136916
ERR1136917
ERR1136918
ERR1136919
ERR1136920
ERR1136921
ERR1136922
ERR1136923
ERR1136924
ERR1136925
ERR1136926
ERR1136927
ERR1136928
ERR1136929
ERR1136930
ERR1136931
ERR1136932
ERR1136933
ERR1136934
ERR1136935
ERR1136936
ERR1136937
ERR1136938
ERR1136939
ERR1136940
ERR1136941
ERR1136942
ERR1136943
ERR1136944
ERR1136945
ERR1136946
ERR1136947
ERR1136948
ERR1136949
ERR1136950
ERR1136951
ERR1136952
ERR1136953
ERR1136954
ERR1136955
ERR1136956
ERR1136957
ERR1136958
ERR1136959
ERR1136960
ERR1136961
ERR1136962
ERR1136963
ERR1136964
ERR1136965
ERR1136966
ERR1136967
ERR1136968
ERR1136969
ERR1136970
ERR1136971
ERR1136972
ERR1136973
ERR1136974
ERR1136975
ERR1136976
ERR1136977
ERR1136978
ERR1136979
ERR1136980
ERR1136981
ERR1136982
ERR1136983
ERR1136984
ERR1136985
ERR1136986
ERR1136987
ERR1136988
ERR1136989
ERR1136990
ERR1136991
ERR1136992
ERR1136993
ERR1136994
ERR1136995
ERR1136996
ERR1136997
ERR1136998
ERR1136999
ERR1137000
ERR1137001
ERR1137002
ERR1137003
ERR1137004
ERR1137005
ERR1137006
ERR1137007
ERR1137008
ERR1137009
ERR1137010
ERR1137011
ERR1137012
ERR1137013
ERR1137014
ERR1137015
ERR1137016
ERR1137017
ERR1137018
ERR1137019
ERR1137020
ERR1137021
ERR1137022
ERR1137023
ERR1137024
ERR1137025
ERR1137026
ERR1137027
ERR1137028
ERR1137029
ERR1137030
ERR1137031
ERR1137032
ERR1137033
ERR1137034
ERR1137035
ERR1137036
ERR1137037
ERR1137038
ERR1137039
ERR1137040
ERR1137041
ERR1137042
ERR1137043
ERR1137044
ERR1137045
ERR1137046
ERR1137047
ERR1137048
ERR1137049
ERR1137050
ERR1137051
ERR1137052
ERR1137053
ERR1137054
ERR1137055
ERR1137056
ERR1137057
ERR1137058
ERR1137059
ERR1137060
ERR1137061
ERR1137062
ERR1137063
ERR1137064
ERR1137065
ERR1137066
ERR1137067
ERR1137068
ERR1137069
ERR1137070
ERR1137071
ERR1137072
ERR1137073
ERR1137074
ERR1137075
ERR1137076
ERR1137077
ERR1137078
ERR1137079
ERR1137080
ERR1137081
ERR1137082
ERR1137083
ERR1137084
ERR1137085
ERR1137086
ERR1137087
ERR1137088
ERR1137089
ERR1137090
ERR1137091
ERR1137092
ERR1137093
ERR1137094
ERR1137095
ERR1137096
ERR1137097
ERR1137098
ERR1137099
ERR1137100
ERR1137101
ERR1137102
ERR1137103
ERR1137104
ERR1137105
ERR1137106
ERR1137107
ERR1137108
ERR1137109
ERR1137110
ERR1137111
ERR1137112
ERR1137113
ERR1137114
ERR1137115
ERR1137116
ERR1137117
ERR1137118
ERR1137119
ERR1137120
ERR1137121
ERR1137122
ERR1137123
ERR1137124
ERR1137125
ERR1137126
ERR1137127
ERR1137128
ERR1137129
ERR1137130
ERR1137131
ERR1137132
ERR1137133
ERR1137134
ERR1137135
ERR1137136
ERR1137137
ERR1137138
ERR1137139
ERR1137140
ERR1137141
ERR1137142
ERR1137143
ERR1137144
ERR1137145
ERR1137146
ERR1137147
ERR1137148
ERR1137149
ERR1137150
ERR1137151
ERR1137152
ERR1137153
ERR1137154
ERR1137155
ERR1137156
ERR1137157
ERR1137158
ERR1137159
ERR1137160
ERR1137161
ERR1137162
ERR1137163
ERR1137164
ERR1137165
ERR1137166
ERR1137167
ERR1137168
ERR1137169
ERR1137170
ERR1137171
ERR1137172
ERR1137173
ERR1137174
ERR1137175
ERR1137176
ERR1137177
ERR1137178
ERR1137179
ERR1137180
ERR1137181
ERR1137182
ERR1137183
ERR1137184
ERR1137185
ERR1137186
ERR1137187
ERR1137188
ERR1137189
ERR1137190
ERR1137191
ERR1137192
ERR1137193
ERR1137194
ERR1137195
ERR1137196
ERR1137197
ERR1137198
ERR1137199
ERR1137200
ERR1137201
ERR1137202
ERR1137203
ERR1137204
ERR1137205
ERR1137206
ERR1137207
ERR1137208
ERR1137209
ERR1137210
ERR1137211
ERR1137212
ERR1137213
ERR1137214
ERR1137215
ERR1137216
ERR1137217
ERR1137218
ERR1137219
ERR1137220
ERR1137221
ERR1137222
ERR1137223
ERR1137224
ERR1137225
ERR1137226
ERR1137227
ERR1137228
ERR1137229
ERR1137230
ERR1137231
ERR1137232
ERR1137233
ERR1137234
ERR1137235
ERR1137236
ERR1137237
ERR1137238
ERR1137239
ERR1137240
ERR1137241
ERR1137242
ERR1137243
ERR1137244
ERR1137245
ERR1137246
ERR1137247
ERR1137248
ERR1137249
ERR1137250
ERR1137251
ERR1137252
ERR1137253
ERR1137254
ERR1137255
ERR1137256
ERR1137257
ERR1137258
ERR1137259
ERR1137260
ERR1137261
ERR1137262
ERR1137263
ERR1137264
ERR1137265
ERR1137266
ERR1137267
ERR1137268
ERR1137269
ERR1137270
ERR1137271
ERR1137272
ERR1137273
ERR1137274
ERR1137275
ERR1137276
ERR1137277
ERR1137278
ERR1137279
ERR1137280
ERR1137281
ERR1137282
ERR1137283
ERR1137284
ERR1137285
ERR1137286
ERR1137287
ERR1137288
ERR1137289
ERR1137290
ERR1137291
ERR1137292
ERR1137293
ERR1137294
ERR1137295
ERR1137296
ERR1137297
ERR1137298
ERR1137299
ERR1137300
ERR1137301
ERR1137302
ERR1137303
ERR1137304
ERR1137305
ERR1137306
ERR1137307
ERR1137308
ERR1137309
ERR1137310
ERR1137311
ERR1137312
ERR1137313
ERR1137314
ERR1137315
ERR1137316
ERR1137317
ERR1137318
ERR1137319
ERR1137320
ERR1137321
ERR1137322
ERR1137323
ERR1137324
ERR1137325
ERR1137326
ERR1137327
ERR1137328
ERR1137329
ERR1137330
ERR1137331
ERR1137332
ERR1137333
ERR1137334
ERR1137335
ERR1137336
ERR1137337
ERR1137338
ERR1137339
ERR1137340
ERR1137341
ERR1137342
ERR1137343
ERR1137344
ERR1137345
ERR1137346
ERR1137347
ERR1137348
ERR1137349
ERR1137350
ERR1137351
ERR1137352
ERR1137353
ERR1137354
ERR1137355
ERR1137356
ERR1137357
ERR1137358
ERR1137359
ERR1137360
ERR1137361
ERR1137362
ERR1137363
ERR1137364
ERR1137365
ERR1137366
ERR1137367
ERR1137368
ERR1137369
ERR1137370
ERR1137371
ERR1137372
ERR1137373
ERR1137374
ERR1137375
ERR1137376
ERR1137377
ERR1137378
ERR1137379
ERR1137380
ERR1137381
ERR1137382
ERR1137383
ERR1137384
ERR1137385
ERR1137386
ERR1137387
ERR1137388
ERR1137389
ERR1137390
ERR1137391
ERR1137392
ERR1137393
ERR1137394
ERR1137395
ERR1137396
ERR1137397
ERR1137398
ERR1137399
ERR1137400
ERR1137401
ERR1137402
ERR1137403
ERR1137404
ERR1137405
ERR1137406
ERR1137407
ERR1137408
ERR1137409
ERR1137410
ERR1137411
ERR1137412
ERR1137413
ERR1137414
ERR1137415
ERR1137416
ERR1137417
ERR1137418
ERR1137419
ERR1137420
ERR1137421
ERR1137422
ERR1137423
ERR1137424
ERR1137425
ERR1137426
ERR1137427
ERR1137428
ERR1137429
ERR1137430
ERR1137431
ERR1137432
ERR1137433
ERR1137434
ERR1137435
ERR1137436
ERR1137437
ERR1137438
ERR1137439
ERR1137440
ERR1137441
ERR1137442
ERR1137443
ERR1137444
ERR1137445
ERR1137446
ERR1137447
ERR1137448
ERR1137449
ERR1137450
ERR1137451
ERR1137452
ERR1137453
ERR1137454
ERR1137455
ERR1137456
ERR1137457
ERR1137458
ERR1137459
ERR1137460
ERR1137461
ERR1137462
ERR1137463
ERR1137464
ERR1137465
ERR1137466
ERR1137467
ERR1137468
ERR1137469
ERR1137470
ERR1137471
ERR1137472
ERR1137473
ERR1137474
ERR1137475
ERR1137476
ERR1137477
ERR1137478
ERR1137479
ERR1137480
ERR1137481
ERR1137482
ERR1137483
ERR1137484
ERR1137485
ERR1137486
ERR1137487
ERR1137488
ERR1137489
ERR1137490
ERR1137491
ERR1137492
ERR1137493
ERR1137494
ERR1137495
ERR1137496
ERR1137497
ERR1137498
ERR1137499
ERR1137500
ERR1137501
ERR1137502
ERR1137503
ERR1137504
ERR1137505
ERR1137506
ERR1137507
ERR1137508
ERR1137509
ERR1137510
ERR1137511
ERR1137512
ERR1137513
ERR1137514
ERR1137515
ERR1137516
ERR1137517
ERR1137518
ERR1137519
ERR1137520
ERR1137521
ERR1137522
ERR1137523
ERR1137524
ERR1137525
ERR1137526
ERR1137527
ERR1137528
ERR1137529
ERR1137530
ERR1137531
ERR1137532
ERR1137533
ERR1137534
ERR1137535
ERR1137536
ERR1137537
ERR1137538
ERR1137539
ERR1137540
ERR1137541
ERR1137542
ERR1137543
ERR1137544
ERR1137545
ERR1137546
ERR1137547
ERR1137548
ERR1137549
ERR1137550
ERR1137551
ERR1137552
ERR1137553
ERR1137554
ERR1137555
ERR1137556
ERR1137557
ERR1137558
ERR1137559
ERR1137560
ERR1137561
ERR1137562
ERR1137563
ERR1137564
ERR1137565
ERR1137566
ERR1137567
ERR1137568
ERR1137569
ERR1137570
ERR1137571
ERR1137572
ERR1137573
ERR1137574
ERR1137575
ERR1137576
ERR1137577
ERR1137578
ERR1137579
ERR1137580
ERR1137581
ERR1137582
ERR1137583
ERR1137584
ERR1137585
ERR1137586
ERR1137587
ERR1137588
ERR1137589
ERR1137590
ERR1137591
ERR1137592
ERR1137593
ERR1137594
ERR1137595
ERR1137596
ERR1137597
ERR1137598
ERR1137599
ERR1137600
ERR1137601
ERR1137602
ERR1137603
ERR1137604
ERR1137605
ERR1137606
ERR1137607
ERR1137608
ERR1137609
ERR1137610
ERR1137611
ERR1137612
ERR1137613
ERR1137614
ERR1137615
ERR1137616
ERR1137617
ERR1137618
ERR1137619
ERR1137620
ERR1137621
ERR1137622
ERR1137623
ERR1137624
ERR1137625
ERR1137626
ERR1137627
ERR1137628
ERR1137629
ERR1137630
ERR1137631
ERR1137632
ERR1137633
ERR1137634
ERR1137635
ERR1137636
ERR1137637
ERR1137638
ERR1137639
ERR1137640
ERR1137641
ERR1137642
ERR1137643
ERR1137644
ERR1137645
ERR1137646
ERR1137647
ERR1137648
ERR1137649
ERR1137650
ERR1137651
ERR1137652
ERR1137653
ERR1137654
ERR1137655
ERR1137656
ERR1137657
ERR1137658
ERR1137659
ERR1137660
ERR1137661
ERR1137662
ERR1137663
ERR1137664
ERR1137665
ERR1137666
ERR1137667
ERR1137668
ERR1137669
ERR1137670
ERR1137671
ERR1137672
ERR1137673
ERR1137674
ERR1137675
ERR1137676
ERR1137677
ERR1137678
ERR1137679
ERR1137680
ERR1137681
ERR1137682
ERR1137683
ERR1137684
ERR1137685
ERR1137686
ERR1137687
ERR1137688
ERR1137689
ERR1137690
ERR1137691
ERR1137692
ERR1137693
ERR1137694
ERR1137695
ERR1137696
ERR1137697
ERR1137698
ERR1137699
ERR1137700
ERR1137701
ERR1137702
ERR1137703
ERR1137704
ERR1137705
ERR1137706
ERR1137707
ERR1137708
ERR1137709
ERR1137710
ERR1137711
ERR1137712
ERR1137713
ERR1137714
ERR1137715
ERR1137716
ERR1137717
ERR1137718
ERR1137719
ERR1137720
ERR1137721
ERR1137722
ERR1137723
ERR1137724
ERR1137725
ERR1137726
ERR1137727
ERR1137728
ERR1137729
ERR1137730
ERR1137731
ERR1137732
ERR1137733
ERR1137734
ERR1137735
ERR1137736
ERR1137737
ERR1137738
ERR1137739
ERR1137740
ERR1137741
ERR1137742
ERR1137743
ERR1137744
ERR1137745
ERR1137746
ERR1137747
ERR1137748
ERR1137749
ERR1137750
ERR1137751
ERR1137752
ERR1137753
ERR1137754
ERR1137755
ERR1137756
ERR1137757
ERR1137758
ERR1137759
ERR1137760
ERR1137761
ERR1137762
ERR1137763
ERR1137764
ERR1137765
ERR1137766
ERR1137767
ERR1137768
ERR1137769
ERR1137770
ERR1137771
ERR1137772
ERR1137773
ERR1137774
ERR1137775
ERR1137776
ERR1137777
ERR1137778
ERR1137779
ERR1137780
ERR1137781
ERR1137782
ERR1137783
ERR1137784
ERR1137785
ERR1137786
ERR1137787
ERR1137788
ERR1137789
ERR1137790
ERR1137791
ERR1137792
ERR1137793
ERR1137794
ERR1137795
ERR1137796
ERR1137797
ERR1137798
ERR1137799
ERR1137800
ERR1137801
ERR1137802
ERR1137803
ERR1137804
ERR1137805
ERR1137806
ERR1137807
ERR1137808
ERR1137809
ERR1137810
ERR1137811
ERR1137812
ERR1137813
ERR1137814
ERR1137815
ERR1137816
ERR1137817
ERR1137818
ERR1137819
ERR1137820
ERR1137821
ERR1137822
ERR1137823
ERR1137824
ERR1137825
ERR1137826
ERR1137827
ERR1137828
ERR1137829
ERR1137830
ERR1137831
ERR1137832
ERR1137833
ERR1137834
ERR1137835
ERR1137836
ERR1137837
ERR1137838
ERR1137839
ERR1137840
ERR1137841
ERR1137842
ERR1137843
ERR1137844
ERR1137845
ERR1137846
ERR1137847
ERR1137848
ERR1137849
ERR1137850
ERR1137851
ERR1137852
ERR1137853
ERR1137854
ERR1137855
ERR1137856
ERR1137857
ERR1137858
ERR1137859
ERR1137860
ERR1137861
ERR1137862
ERR1137863
ERR1137864
ERR1137865
ERR1137866
ERR1137867
ERR1137868
ERR1137869
ERR1137870
ERR1137871
ERR1137872
ERR1137873
ERR1137874
ERR1137875
ERR1137876
ERR1137877
ERR1137878
ERR1137879
ERR1137880
ERR1137881
ERR1137882
ERR1137883
ERR1137884
ERR1137885
ERR1137886
ERR1137887
ERR1137888
ERR1137889
ERR1137890
ERR1137891
ERR1137892
ERR1137893
ERR1137894
ERR1137895
ERR1137896
ERR1137897
ERR1137898
ERR1137899
ERR1137900
ERR1137901
ERR1137902
ERR1137903
ERR1137904
ERR1137905
ERR1137906
ERR1137907
ERR1137908
ERR1137909
ERR1137910
ERR1137911
ERR1137912
ERR1137913
ERR1137914
ERR1137915
ERR1137916
ERR1137917
ERR1137918
ERR1137919
ERR1137920
ERR1137921
ERR1137922
ERR1137923
ERR1137924
ERR1137925
ERR1137926
ERR1137927
ERR1137928
ERR1137929
ERR1137930
ERR1137931
ERR1137932
ERR1137933
ERR1137934
ERR1137935
ERR1137936
ERR1137937
ERR1137938
ERR1137939
ERR1137940
ERR1137941
ERR1137942
ERR1137943
ERR1137944
ERR1137945
ERR1137946
ERR1137947
ERR1137948
ERR1137949
ERR1137950
ERR1137951
ERR1137952
ERR1137953
ERR1137954
ERR1137955
ERR1137956
ERR1137957
ERR1137958
ERR1137959
ERR1137960
ERR1137961
ERR1137962
ERR1137963
ERR1137964
ERR1137965
ERR1137966
ERR1137967
ERR1137968
ERR1137969
ERR1137970
ERR1137971
ERR1137972
ERR1137973
ERR1137974
ERR1137975
ERR1137976
ERR1137977
ERR1137978
ERR1137979
ERR1137980
ERR1137981
ERR1137982
ERR1137983
ERR1137984
ERR1137985
ERR1137986
ERR1137987
ERR1137988
ERR1137989
ERR1137990
ERR1137991
ERR1137992
ERR1137993
ERR1137994
ERR1137995
ERR1146158
ERR1146159
ERR1146160
ERR1146161
ERR1146162
ERR1146163
ERR1146164
ERR1146165
ERR1146166
ERR1146167
ERR1146168
ERR1146169
ERR1146170
ERR1149361
ERR1149362
ERR1149363
ERR1149364
SRR2968850
SRR2968857
SRR2968863
ERR1051711
ERR1075416
ERR1075417
ERR1075418
ERR1075419
ERR1075420
ERR1075421
ERR1075422
ERR1075423
ERR1075424
ERR1075425
ERR1050522
SRR3028744
SRR3028745
SRR3028766
SRR3028767
SRR3028768
SRR3028769
SRR3028770
SRR3028771
SRR3028772
SRR3028773
SRR3028774
SRR3028775
SRR3028776
SRR3028777
SRR3028778
SRR3028779
SRR3028780
SRR3028781
ERR1078352
ERR878216
ERR878217
ERR878218
ERR878219
ERR878220
ERR878221
ERR878222
ERR878223
ERR878224
ERR878225
ERR878226
ERR878227
ERR878228
ERR878229
ERR878230
ERR878231
ERR878232
ERR878233
ERR878234
ERR878235
ERR878236
ERR878237
ERR878238
ERR878239
ERR878240
ERR878241
ERR878242
ERR878243
ERR878244
ERR878245
ERR878246
ERR878247
ERR878248
ERR878249
ERR878250
ERR878251
ERR878252
ERR878253
ERR878254
ERR878255
ERR878256
ERR878257
ERR878258
ERR878259
ERR878260
ERR878261
ERR878262
ERR878263
ERR878264
ERR878265
ERR878266
ERR878267
ERR878268
ERR878269
ERR878270
ERR878271
ERR878272
ERR878273
ERR878274
ERR878275
ERR878276
ERR878277
ERR878278
ERR878279
ERR878280
ERR878281
ERR878282
ERR878283
ERR878284
ERR878285
ERR878286
ERR878287
ERR878288
ERR878289
ERR878290
ERR878291
ERR878292
ERR878293
ERR878294
ERR878295
ERR878296
ERR878297
ERR878298
ERR878299
ERR878300
ERR878301
ERR878302
ERR878303
ERR1163068
ERR1163069
ERR1163070
ERR1163071
ERR1163072
ERR1163073
ERR1163074
ERR1163075
ERR1163076
ERR1163082
ERR1163083
ERR1163084
ERR1163085
ERR1163086
ERR1163087
ERR1163088
ERR1163089
ERR1163090
ERR1163091
ERR1163092
ERR1163093
ERR1163094
ERR1163105
ERR1163106
ERR1163107
ERR1163108
ERR1163109
ERR1163110
ERR1163111
ERR1163112
ERR1163113
ERR1163114
ERR1163115
ERR1163116
ERR1163117
ERR1163125
ERR1163126
ERR1163127
ERR1163128
ERR1163129
ERR1163130
ERR1163131
ERR1163132
ERR1163133
ERR1163134
ERR1163135
SRR3050168
SRR3053138
SRR3053139
SRR3053140
SRR3053141
SRR3053142
SRR3053143
SRR3053144
SRR3053145
SRR3053146
SRR3053147
SRR3053148
SRR3053149
SRR3053150
SRR3053151
SRR3053152
SRR3053153
SRR3053154
SRR3053155
SRR3053156
SRR3053157
SRR3053158
SRR3053159
SRR3053160
SRR3053161
SRR3053162
SRR3053163
SRR3053164
SRR3053165
SRR3053166
SRR3053167
SRR3053168
SRR3053169
SRR3053170
SRR3053171
SRR3053172
SRR3053173
SRR3053174
SRR3053175
SRR3053176
SRR3053177
SRR3053178
SRR3053179
SRR3053180
SRR3053181
SRR3053182
SRR3053183
SRR3053184
SRR3053185
SRR3053186
SRR3053187
SRR3053188
SRR3053189
SRR3053190
SRR3053191
SRR3053192
SRR3053193
SRR3053194
SRR3053195
SRR3053196
SRR3053197
SRR3053198
SRR3053199
SRR3053200
SRR3053201
SRR3053202
SRR3053203
SRR3053204
SRR3053205
SRR3053206
SRR3053207
SRR3053208
SRR3053209
SRR3053210
SRR3053211
SRR3053212
SRR3053213
SRR3053214
SRR3053215
SRR3053216
SRR3053217
SRR3053218
SRR3053219
SRR3053220
SRR3053221
SRR3053222
SRR3053223
SRR3053224
ERR1102740
ERR1102753
SRR3067119
SRR3067120
SRR3067121
SRR3067122
SRR3067123
SRR3067124
SRR3067125
SRR3067126
SRR3067127
SRR3067128
SRR3067129
SRR3067130
SRR3067131
SRR3067132
SRR3067133
SRR3067134
SRR3067135
SRR3067136
SRR3067137
SRR3067138
SRR3067139
SRR3067140
SRR3067141
SRR3067142
SRR3067143
SRR3067144
SRR3067145
SRR3067146
SRR3067147
SRR3067148
SRR3067149
SRR3067150
SRR3067151
SRR3067152
DRR001456
DRR001463
DRR001459
DRR001465
DRR001462
DRR001457
DRR001461
DRR001458
DRR001455
DRR001460
ERR272375
ERR272376
ERR272377
ERR272378
ERR514702
ERR514703
ERR514704
ERR514705
ERR514706
ERR514707
ERR543992
ERR1104480
ERR1104481
SRR3087145
SRR3087191
SRR3087192
SRR3087195
SRR3087196
SRR3087206
SRR3087207
SRR3087208
SRR3087210
SRR3087211
SRR3087212
SRR3087214
SRR3087215
SRR3087216
SRR3087218
SRR3087219
SRR3087220
SRR3087222
SRR3087223
SRR3087224
ERR1094777
ERR1094778
ERR1094779
ERR1094780
ERR1094781
ERR1094782
ERR1094783
ERR1094784
ERR1094785
ERR1094786
ERR1094787
ERR1094788
ERR1094789
ERR1094790
ERR1094791
ERR1094792
ERR1094793
ERR1094794
ERR1094795
ERR1094796
ERR1094797
ERR1094798
ERR1094799
ERR1094800
ERR1094801
ERR1094802
ERR1094803
ERR1094804
ERR1094805
ERR1094806
ERR1094807
ERR1094808
ERR1094809
ERR1094810
ERR1094811
ERR1094812
ERR1094813
ERR1094814
ERR1094815
ERR1094816
ERR1094817
ERR1094818
ERR1094819
SRR3098756
SRR3098759
SRR3098764
SRR3098767
SRR3098769
SRR3098772
SRR3098775
SRR3098776
SRR3098779
SRR3100146
SRR3100147
SRR3100148
SRR3100149
SRR3100150
SRR3100151
SRR3100152
SRR3100153
SRR3100154
SRR3100155
ERR1017187
ERR1019366
ERR1022686
ERR1022687
ERR1022692
ERR1034454
ERR1035437
ERR1035438
ERR1035441
ERR1039457
ERR1039458
ERR1041384
ERR1041385
ERR1043165
ERR1043166
ERR1044071
ERR1044072
ERR1051325
ERR1051326
SRR3109487
SRR3109488
SRR3109489
SRR3109490
SRR3109491
SRR3109492
SRR3109493
SRR3109494
SRR3109495
SRR3109496
SRR3109497
SRR3109498
SRR3109499
SRR3109500
SRR3109501
SRR3109502
SRR3109503
SRR3109504
SRR3109505
SRR3109506
SRR3109507
SRR3109508
SRR3109509
SRR3109510
SRR3109511
SRR3109512
SRR3109513
SRR3109514
SRR3109515
SRR3109516
SRR3109517
SRR3109518
SRR3109519
SRR3109520
SRR3109521
SRR3109522
SRR3109523
SRR3109524
SRR3109525
SRR3109526
SRR3109527
SRR3109528
SRR3109529
SRR3109530
SRR3109531
SRR3109532
SRR3109533
SRR3109534
SRR3109535
SRR3109536
SRR3109537
SRR3109538
SRR3109539
SRR3109540
SRR3109541
SRR3109542
SRR3109543
SRR3109544
SRR3109545
SRR3109546
SRR3109547
SRR3109548
SRR3109549
SRR3109550
SRR3109551
SRR3109552
SRR3109553
SRR3109554
SRR3109555
SRR3109556
SRR3109557
SRR3109558
SRR3109559
SRR3109560
SRR3109561
SRR3109562
SRR3109563
SRR3109564
SRR3109565
SRR3109566
SRR3109567
SRR3109568
SRR3109569
SRR3109570
SRR3110562
SRR3110753
SRR3110754
SRR3110755
SRR3110756
SRR3110757
SRR3110758
SRR3110759
SRR3110760
SRR3110761
SRR3110762
SRR3110763
SRR3110764
SRR3110765
SRR3110766
SRR3110767
SRR3110768
SRR3110769
SRR3110770
SRR3110771
SRR3110772
SRR3110773
SRR3110774
SRR3110775
SRR3110776
SRR3110777
SRR3110778
SRR3110779
SRR3110780
SRR3110781
SRR3110782
SRR3110783
SRR3110784
SRR3110785
SRR3110786
SRR3110787
SRR3110788
SRR3110789
SRR3110790
SRR3110791
SRR3110792
SRR3110793
SRR3110794
SRR3110795
SRR3110796
SRR3110797
SRR3110798
SRR3110799
SRR3110800
SRR3110801
SRR3110802
SRR3110803
SRR3110804
SRR3110805
SRR3110806
SRR3110807
SRR3110808
SRR3110809
SRR3110810
SRR3110811
SRR3110812
SRR3110813
SRR3110814
SRR3110815
SRR3110816
SRR3110817
SRR3110818
SRR3110819
SRR3110820
SRR3110821
SRR3110822
SRR3110823
SRR3110824
SRR3110825
SRR3110826
SRR3110827
SRR3110828
SRR3110829
SRR3110830
SRR3110831
SRR3110832
SRR3110833
SRR3110834
SRR3110835
SRR3110836
ERR1224340
ERR1224341
ERR1224342
ERR1224343
ERR1224344
ERR1224345
ERR1224346
ERR1224347
ERR1224348
ERR1224349
ERR1224350
ERR1224351
ERR1224352
ERR1224353
ERR1224354
ERR1224355
ERR1224356
ERR1224357
ERR1227278
SRR3133481
SRR3133520
SRR3133521
SRR3136141
SRR3136142
SRR3136143
SRR3136144
SRR3136145
SRR3136146
ERR571345
ERR571346
ERR571347
ERR571348
ERR571349
ERR571350
ERR571351
ERR571352
ERR711863
ERR1097471
ERR1097472
ERR1097473
ERR1097474
ERR1097475
ERR1097476
ERR1097477
ERR1097478
ERR1097479
ERR1097480
ERR1097481
ERR1097482
ERR1097483
ERR1097484
ERR1097485
ERR1097486
ERR1097487
ERR1097488
ERR1097489
ERR1097490
ERR1097491
ERR1097492
ERR1097493
ERR1097494
ERR1097495
ERR1097496
ERR1097497
ERR1097498
ERR1097499
ERR430570
SRR3166066
SRR3166067
SRR3166092
SRR3166102
SRR3168948
ERR776677
ERR776678
SRR3170059
SRR3170529
SRR3171140
SRR3171726
SRR3171782
SRR3171790
SRR3171791
SRR3171792
SRR3171793
SRR3172017
SRR3178174
SRR3183495
SRR3184552
SRR3184553
SRR3184554
SRR3184648
SRR3184649
SRR3184675
SRR3184676
SRR3184677
SRR3184688
SRR3184690
SRR3184701
SRR3184704
SRR3184705
SRR3184706
SRR3184707
SRR3184708
SRR3184709
SRR3184710
SRR3184711
SRR3184712
SRR3184713
SRR3184714
SRR3184715
SRR3184716
SRR3184717
SRR3184718
SRR3184719
SRR3184720
SRR3184721
SRR3184722
SRR3184723
SRR3184724
SRR3184730
SRR3184731
SRR3184732
SRR3184736
SRR3184737
SRR3184738
SRR3184739
SRR3184740
SRR3184741
SRR3184743
SRR3184744
SRR3184745
ERR1056312
ERR1056313
ERR1056314
ERR1056315
ERR1056316
ERR1056317
ERR1056318
ERR1056319
ERR1056320
ERR1056321
ERR1056322
ERR1056323
ERR1056324
ERR1056325
ERR1056326
ERR1056327
ERR1056328
ERR1056329
ERR1056330
ERR1056331
ERR1056332
ERR1056333
ERR1056334
ERR1056335
ERR1056336
ERR1056337
SRR3190530
SRR3190531
SRR3190533
SRR3190534
SRR3190535
SRR3190536
SRR3190537
SRR3190538
SRR3190540
SRR3190541
SRR3190542
SRR3190543
SRR3190544
SRR3190545
SRR3190546
SRR3190548
SRR3190549
SRR3190550
SRR3190551
SRR3190552
SRR3190553
SRR3190554
SRR3190555
SRR3190556
SRR3190558
SRR3190559
SRR3190560
SRR3190561
SRR3190562
SRR3190563
SRR3190564
SRR3190565
SRR3190566
SRR3190569
SRR3190570
SRR3190571
SRR3190693
SRR3190694
SRR3190695
SRR3190696
SRR3190697
SRR3190698
SRR3190699
SRR3190700
SRR3190701
SRR3190702
SRR3190703
SRR3190704
SRR3190705
SRR3190706
SRR3190707
SRR3190708
SRR3190709
SRR3190710
SRR3190711
SRR3190712
SRR3190713
SRR3190714
SRR3190715
SRR3190716
SRR3190717
SRR3190718
SRR3190719
SRR3190720
SRR3190721
SRR3190722
SRR3190723
SRR3190724
SRR3190725
SRR3190726
SRR3190727
SRR3190728
SRR3190729
SRR3190730
SRR3190731
SRR3190732
SRR3190733
SRR3190734
SRR3190735
SRR3190927
SRR3190928
SRR3190929
SRR3190930
SRR3190931
SRR3190932
SRR3190933
SRR3190934
SRR3190935
SRR3190936
SRR3190937
SRR3190938
SRR3190939
SRR3190940
SRR3190941
SRR3190942
SRR3190943
SRR3190944
SRR3190945
SRR3190946
SRR3190947
SRR3190948
SRR3190949
SRR3190950
SRR3190951
SRR3190952
SRR3190953
SRR3190954
SRR3190955
SRR3190956
SRR3190957
SRR3190958
SRR3190959
SRR3190960
SRR3190961
SRR3190962
SRR3190963
SRR3190964
SRR3190965
SRR3190966
SRR3190967
SRR3190968
SRR3190969
SRR3190970
SRR3190971
SRR3190972
SRR3190973
SRR3190974
SRR3190975
SRR3190976
SRR3190977
SRR3190978
SRR3190979
SRR3190980
SRR3190981
SRR3190982
SRR3190983
SRR3190984
SRR3191492
SRR3191493
SRR3191529
SRR3191530
SRR3191532
SRR3191533
SRR3191534
SRR3191535
SRR3191536
SRR3191537
SRR3191538
SRR3191540
SRR3191541
SRR3191546
SRR3191547
SRR3191548
SRR3191550
SRR3191552
SRR3191561
SRR3191572
SRR3191585
SRR3191586
SRR3201306
DRR055402
DRR055403
DRR017219
DRR019508
DRR019503
DRR019506
DRR019505
DRR019504
DRR019510
DRR019511
DRR019507
DRR019509
SRR3208453
SRR3208454
SRR3208455
SRR3208456
SRR3208457
SRR3208458
SRR3208459
SRR3208460
SRR3208461
SRR3208462
SRR3208463
SRR3208464
SRR3208465
SRR3208466
SRR3208467
SRR3208468
SRR3208469
SRR3208470
SRR3208471
SRR3208472
SRR3208473
SRR3208474
SRR3208475
SRR3208476
SRR3208477
SRR3208479
SRR3208480
SRR3208481
SRR3208482
SRR3208483
SRR3208484
SRR3214087
SRR3214088
SRR3214094
SRR3214095
SRR3214096
SRR3214097
ERR1201172
ERR1201173
ERR1201174
ERR1201175
ERR1201176
ERR1201177
ERR1201178
ERR1201179
ERR1201180
ERR1201181
ERR1201182
ERR1201183
ERR1299383
ERR1299384
ERR1299385
ERR1299386
ERR1299387
ERR1212038
ERR1212039
SRR3225600
ERR1229988
ERR1229989
ERR1229990
ERR1229991
ERR1229992
ERR1229993
ERR1229994
ERR1229995
ERR1229996
ERR1229997
ERR1229998
SRR3233381
SRR3233383
ERR1299062
ERR1299063
ERR1299064
ERR1299065
ERR1299066
SRR3306837
SRR3313317
SRR3313318
SRR3313325
SRR3313332
ERR1247030
SRR3313479
SRR3313480
SRR3313481
SRR3313482
SRR3313484
SRR3313485
SRR3313486
SRR3313536
SRR3313621
SRR3313623
SRR3313624
SRR3313637
SRR3313638
SRR3313642
SRR3313643
SRR3313644
SRR3313645
SRR3313646
SRR3313647
SRR3313648
SRR3313650
SRR3313651
SRR3313652
SRR3313653
SRR3313654
SRR3313655
SRR3313656
SRR3313657
SRR3314792
SRR3314793
SRR3314794
SRR3314795
SRR3314796
SRR3314797
SRR3316543
ERR752910
ERR752911
ERR752912
ERR752913
ERR752914
ERR752915
ERR752916
ERR752917
ERR752918
ERR752919
ERR1025317
ERR1025318
ERR1025319
ERR1025320
ERR1025321
ERR1025322
ERR1025323
ERR1025324
ERR1250299
ERR1251272
ERR1346484
ERR1346485
ERR1346528
ERR1346529
ERR1346530
ERR1346531
ERR1346532
ERR1346533
ERR1358764
ERR1358765
ERR1358766
SRR3401469
SRR3401470
SRR3401471
SRR3401472
SRR3401473
SRR3401474
SRR3401475
SRR3401476
SRR3401477
SRR3401478
SRR3401479
SRR3401480
SRR3401481
SRR3401482
SRR3401483
SRR3401484
SRR3401485
SRR3401486
SRR3401487
SRR3401488
SRR3401489
SRR3401490
SRR3401491
SRR3401492
SRR3401951
SRR3401954
SRR3401956
SRR3401959
SRR3401962
SRR3401986
SRR3401989
SRR3401991
SRR3401994
SRR3401997
SRR3402025
SRR3402028
SRR3402030
SRR3402033
SRR3402036
SRR3402044
SRR3402046
SRR3402048
SRR3407334
ERR1333180
ERR1333181
ERR1333182
ERR1333183
ERR1333184
ERR1295142
SRR3458505
SRR3458506
SRR3458507
SRR3458508
SRR3458509
SRR3458511
SRR3458512
SRR3458515
SRR3458516
SRR3458562
SRR3458563
SRR3458564
SRR3458565
SRR3458566
SRR3458567
SRR3458568
SRR3458569
ERR884057
ERR884058
ERR884059
ERR884060
ERR884061
ERR884062
ERR884063
SRR3469664
SRR3469665
SRR3469666
SRR3469667
SRR3469668
SRR3469669
SRR3469670
SRR3469671
ERR1078300
ERR1078301
ERR1078302
SRR3471207
SRR3471208
SRR3471210
SRR3471246
SRR3471248
SRR3471250
SRR3471254
SRR3471256
SRR3471257
SRR3471260
SRR3471262
SRR3471263
SRR3471264
SRR3471265
SRR3471266
SRR3471267
SRR3471268
SRR3471269
SRR3471270
SRR3471271
SRR3471272
SRR3471273
SRR3471274
SRR3471275
SRR3471276
SRR3471277
SRR3471278
SRR3471279
SRR3471280
SRR3471281
SRR3471282
SRR3471283
SRR3471284
SRR3473949
SRR3476747
SRR3480636
SRR3480637
SRR3485028
SRR3485029
SRR3485030
SRR3485031
SRR3485032
SRR3485033
SRR3485034
SRR3485035
SRR3485036
SRR3485040
SRR3485049
SRR3485050
SRR3485051
SRR3485052
SRR3485053
SRR3485054
SRR3485055
ERR1306535
ERR1306536
ERR1306537
ERR1306538
ERR1306539
ERR1306540
ERR1306541
ERR1306542
ERR1306543
ERR1306544
ERR1306545
ERR1306546
ERR1306547
ERR1306548
ERR1306549
ERR1307051
ERR1307052
ERR1307053
ERR1307054
ERR1307055
ERR1307056
ERR1307057
ERR1307058
ERR1307059
ERR1307060
ERR1307061
ERR1307062
ERR1307063
ERR1307064
ERR1307065
ERR1307066
ERR1307067
ERR1307068
ERR1307069
ERR1307070
ERR1307071
ERR1307072
ERR1307073
ERR1307074
ERR1307075
ERR1307076
ERR1307077
SRR3496377
SRR3496378
SRR3496379
SRR3499608
SRR3499609
SRR3499610
SRR3499611
SRR3499612
SRR3499613
SRR3499614
SRR3499615
SRR3499616
SRR3499617
SRR3499618
SRR3499619
SRR3499620
SRR3499621
SRR3499622
SRR3499623
SRR3499624
SRR3499625
SRR3499626
SRR3499627
SRR3499628
SRR3499629
SRR3499630
SRR3499631
SRR3499632
SRR3499633
SRR3499634
SRR3499635
SRR3499636
ERR1076073
ERR1076074
ERR1076075
ERR1076076
ERR1076077
ERR1076078
ERR1076079
ERR1076080
ERR1076081
ERR1076082
SRR3501849
SRR3501850
SRR3501851
SRR3501852
SRR3501853
SRR3501854
SRR3501855
SRR3501856
SRR3501857
SRR3501858
SRR3501859
SRR3501861
SRR3501862
SRR3501873
SRR3501884
SRR3501885
SRR3501886
SRR3501887
SRR3501888
SRR3501889
SRR3504416
SRR3504421
SRR3504425
SRR3504432
SRR3504435
SRR3504437
SRR3504439
SRR3504441
SRR3504445
SRR3504446
SRR3504448
SRR3504450
SRR3504811
SRR3504812
SRR3504848
SRR3504849
SRR3535020
SRR3535136
SRR3536228
SRR3536231
SRR3536232
SRR3536233
SRR3536616
SRR3536838
SRR3536848
SRR3536849
SRR3536850
SRR3536851
SRR3536852
SRR3536873
SRR3536898
SRR3536899
SRR3536900
SRR3536901
SRR3539331
SRR3539332
SRR3539333
SRR3539334
SRR3539335
SRR3539336
SRR3539337
SRR3539338
SRR3539339
SRR3539356
SRR3539392
SRR3539423
SRR3539425
SRR3539426
SRR3539428
SRR3539429
SRR3545174
SRR3545898
SRR3545910
SRR3545919
SRR3545934
SRR3545941
SRR3545948
SRR3545955
SRR3545963
SRR3546351
SRR3546354
SRR3546356
SRR3546358
SRR3546361
SRR3546363
SRR3546365
SRR3546367
SRR3546371
SRR3546373
SRR3546375
SRR3546378
SRR3546380
SRR3546382
SRR3546384
SRR3546449
SRR3546450
SRR3546451
SRR3546452
SRR3546453
SRR3546454
SRR3546455
SRR3546456
SRR3546457
SRR3546812
SRR3546814
SRR3555059
ERR1332582
ERR1332583
ERR1332584
ERR1332585
ERR1332586
ERR1332587
ERR1332588
ERR1332589
ERR1332590
ERR1332591
ERR1332592
ERR1332593
ERR1332594
ERR1332595
ERR1332596
ERR1332597
ERR1332598
ERR1332599
ERR1332600
ERR1332601
ERR1332602
ERR1332603
ERR1332604
ERR1332605
ERR1332606
ERR1332607
ERR1332608
ERR1332609
ERR1332610
ERR1332611
ERR1332612
ERR1332613
ERR1332614
ERR1332615
ERR1332616
ERR1332617
ERR1332618
ERR1332619
ERR1332620
ERR1332621
ERR1332622
ERR1332623
ERR1332624
ERR1332625
ERR1332626
ERR1332627
ERR1332628
ERR1332629
ERR1332630
ERR1332631
ERR1332632
ERR1332633
ERR1332634
ERR1332635
ERR1332636
ERR1414209
ERR1414210
ERR1414211
ERR1414212
ERR1414213
ERR1414214
ERR1414215
ERR1414216
ERR1414217
ERR1414218
ERR1414219
ERR1414220
ERR1414221
ERR1414222
ERR1414223
ERR1414224
ERR1414225
ERR1414226
ERR1414227
ERR1414229
ERR1414230
ERR1414231
ERR1414232
ERR1414233
ERR1414234
ERR1414235
ERR1414236
ERR1414237
ERR1414238
ERR1414239
ERR1414240
ERR1414241
ERR1414242
ERR1414243
ERR1414244
ERR1414245
ERR1414246
ERR1414247
ERR1414248
ERR1414249
ERR1414250
ERR1414251
ERR1414252
ERR1414253
ERR1414254
ERR1414255
ERR1414256
ERR1414257
ERR1414258
ERR1414259
ERR1414260
ERR1414261
ERR1414262
ERR1414263
ERR1414264
ERR1414265
ERR1414266
ERR1414267
ERR1414268
ERR1414269
ERR1414270
ERR1414271
ERR1414272
ERR1414273
ERR1414274
ERR1414275
ERR1414276
ERR1414277
ERR1414278
SRR3577362
SRR3578137
SRR3578138
SRR3578145
SRR3578146
SRR3578147
SRR3578148
SRR3578149
SRR3578150
SRR3581665
SRR3581666
SRR3582315
SRR3582316
SRR3582317
SRR3582318
SRR3582319
SRR3582320
SRR3582321
SRR3582322
SRR3582323
SRR3582324
SRR3582325
SRR3582326
SRR3582327
SRR3582328
SRR3582329
SRR3582330
SRR3582331
SRR3582332
SRR3582333
SRR3582334
SRR3586638
SRR3586640
SRR3586641
SRR3586642
SRR3586643
SRR3586644
SRR3586645
SRR3586646
SRR3586657
SRR3588394
SRR3588527
SRR3588546
SRR3588547
SRR3588548
SRR3588549
SRR3588550
SRR3588551
SRR3588552
ERR1424899
ERR1424900
ERR1424901
ERR1424902
ERR1424903
ERR1424904
ERR1424905
ERR1424906
ERR1424907
ERR1424908
ERR1424909
ERR1424910
ERR1341803
ERR1341804
ERR1418124
ERR1418125
ERR1418126
ERR1418127
ERR1418128
ERR1418129
ERR1418130
ERR1418131
ERR1418132
ERR1418133
ERR1418134
SRR3621209
SRR3621210
SRR3621211
SRR3621212
SRR3621213
SRR3621214
SRR3621215
SRR3621216
SRR3621217
SRR3621218
SRR3621219
SRR3621220
SRR3621221
SRR3621222
SRR3621223
SRR3621224
SRR3621225
SRR3621226
SRR3621227
SRR3621228
SRR3621229
SRR3621230
SRR3621231
SRR3621232
SRR3621233
SRR3621234
SRR3621235
SRR3621236
SRR3621237
SRR3621238
SRR3621239
SRR3621240
SRR3621241
SRR3621242
SRR3621243
SRR3621244
SRR3621245
SRR3621246
SRR3621247
SRR3621248
SRR3621249
SRR3622259
SRR3623493
SRR3623494
ERR1303295
ERR1303296
