# Supplementary material for: Metabolic marker gene mining provides insight in global mcrA diversity and, coupled with targeted genome reconstruction, sheds further light on metabolic potential of the Methanomassiliicoccales
Source: PeerJ. 2018 Sep 17;6:e5614. doi: 10.7717/peerj.5614 (PMC6147122; doi:10.7717/peerj.5614)
Supplement: File S2 [file peerj-06-5614-s006.txt]

4447970.3
4447971.3
4440275.3
4440276.3
4440279.3
4440280.3
4440281.3
4440282.3
4440283.3
4440284.3
4440285.3
4440286.3
4440026.3
4440036.3
4440037.3
4440038.3
4440039.3
4440040.3
4440041.3
4440052.3
4440051.3
4440053.3
4440054.3
4440055.3
4440056.3
4440059.3
4440066.3
4440062.3
4440063.3
4440065.3
4440064.3
4440061.3
4440067.3
4440090.3
4440102.3
4440304.3
4440305.3
4440306.3
4440163.5
4440166.5
4440165.5
4440319.3
4440320.3
4440321.3
4440322.3
4440323.3
4440324.3
4440325.3
4440327.3
4440328.3
4440329.3
4440330.3
4440358.3
4440359.3
4440360.3
4440362.3
4440361.3
4440363.3
4440364.3
4440365.3
4440372.3
4440371.3
4440374.3
4440370.3
4440373.3
4440379.3
4440375.3
4440378.3
4440380.3
4440376.3
4440377.3
4440381.3
4440413.3
4440411.3
4440412.3
4440414.3
4440417.3
4440164.6
4440212.3
4440213.3
4440145.4
4440416.3
4440144.4
4440419.3
4440420.3
4440423.3
4440421.3
4440425.3
4440424.3
4440422.3
4440426.3
4440427.3
4440428.3
4440430.3
4440429.3
4440433.3
4440432.3
4440431.3
4440435.3
4440434.3
4440436.3
4440437.3
4440438.3
4440439.3
4440440.3
4440441.3
4440442.4
4440442.5
4440463.3
4440464.3
4440452.7
4440453.6
4440460.5
4440461.5
4440610.3
4440611.3
4440613.3
4440616.3
4440614.3
4440615.3
4440060.4
4440595.4
4440639.3
4440640.3
4440462.5
4440823.3
4440824.3
4440826.3
4440825.3
4440939.3
4440941.3
4440940.3
4440942.3
4440943.3
4440944.3
4440947.3
4440946.3
4440945.3
4440948.3
4440950.3
4440949.3
4440951.3
4440960.3
4440961.3
4440964.3
4440963.3
4440965.3
4440966.3
4440967.3
4440969.3
4440970.3
4440968.3
4440971.3
4440972.3
4440973.3
4440984.3
4441020.3
4441021.3
4441022.3
4441025.3
4441026.3
4441050.3
4441051.3
4441055.3
4441041.3
4441056.3
4441057.3
4441057.4
4441062.3
4441095.3
4441096.3
4441091.3
4441092.3
4441093.3
4441102.3
4441137.3
4441138.3
4441121.3
4441124.3
4441125.3
4441126.3
4441127.3
4441128.3
4441129.3
4441130.3
4441131.3
4441132.3
4441139.3
4441133.3
4441134.3
4441135.3
4441139.4
4441136.3
4441143.3
4441144.3
4441145.3
4441146.3
4441167.3
4441155.3
4441156.3
4441147.3
4441150.3
4441149.3
4441148.3
4441151.3
4441152.3
4441153.3
4441185.3
4441191.3
4441205.3
4441214.3
4441215.3
4441347.3
4441363.3
4441558.3
4441568.3
4441570.3
4441571.3
4441573.3
4441574.3
4441576.3
4441582.3
4441658.3
4441585.3
4441589.3
4441590.3
4441591.3
4441592.3
4441661.3
4441593.3
4441594.3
4441595.3
4441596.4
4441596.3
4441662.3
4441597.3
4441598.3
4441599.3
4441600.3
4441601.3
4441602.3
4441603.3
4441605.3
4441604.3
4441606.3
4441607.3
4441608.3
4441609.3
4441610.3
4441611.3
4441613.3
4441614.3
4441615.3
4441616.3
4441617.3
4441618.3
4441663.3
4441619.3
4441656.4
4441620.3
4441621.3
4441622.3
4441623.3
4441624.3
4441625.3
4441625.4
4441626.3
4441627.3
4441628.3
4441629.3
4441655.3
4441648.3
4441679.3
4441680.3
4441681.3
4441682.3
4441695.3
4441696.3
4441778.3
4441834.3
4441835.3
4441908.3
4441909.3
4442086.3
4442145.3
4442219.3
4442315.3
4442410.3
4442415.3
4442416.3
4442464.3
4442450.3
4442451.3
4442466.3
4442467.3
4442472.3
4442475.3
4442582.3
4442498.3
4442499.3
4442503.3
4442499.4
4442500.3
4442500.4
4442583.3
4442589.4
4442589.3
4442618.3
4442619.3
4442620.3
4442591.4
4442605.3
4442590.3
4442591.3
4442591.5
4442606.3
4442594.3
4442626.3
4442643.3
4442652.3
4442653.3
4442702.3
4442701.3
4442708.3
4442709.3
4442889.3
4442941.3
4442948.3
4442949.3
4442950.3
4442952.3
4442953.3
4442954.3
4442951.3
4442980.3
4442981.3
4442982.3
4442983.3
4442984.3
4442985.3
4442986.3
4442987.3
4442988.3
4442989.3
4442990.3
4443231.3
4443232.3
4443242.3
4443316.3
4443317.3
4443361.3
4443364.3
4443680.3
4443679.3
4443681.3
4443682.3
4443683.3
4443684.3
4443685.3
4443686.3
4443687.3
4443688.3
4443689.3
4443691.3
4443693.3
4443766.3
4443695.3
4443697.3
4443698.3
4443699.3
4443700.3
4443701.3
4443702.3
4443703.3
4443704.3
4443705.3
4443707.3
4443706.3
4443708.3
4443709.3
4443765.3
4443711.3
4443713.3
4443712.3
4443714.3
4443715.3
4443716.3
4443717.3
4443718.3
4443719.3
4443720.3
4443722.3
4443721.3
4443724.3
4443723.3
4443726.3
4443725.3
4443729.3
4443731.3
4443732.3
4443733.3
4443734.3
4443745.3
4443746.3
4443747.3
4443762.3
4443749.3
4443750.3
4443753.3
4443754.3
4443755.3
4443756.3
4443776.3
4443777.3
4444077.3
4444083.3
4444130.3
4444164.3
4444165.3
4444195.3
4444196.3
4444702.3
4444703.3
4444843.3
4444863.3
4444950.3
4444951.3
4445064.3
4445067.3
4445065.3
4445066.3
4445068.3
4445069.3
4445070.3
4445081.3
4445089.3
4445090.3
4445091.3
4445092.3
4445093.3
4445094.3
4445095.3
4445106.3
4445126.3
4445129.3
4445130.3
4445547.3
4445728.3
4445729.3
4445730.3
4445731.3
4445734.3
4445735.3
4445736.3
4445737.3
4445755.3
4445756.3
4445803.3
4445806.3
4445807.3
4445845.3
4445990.3
4445994.3
4445993.3
4445996.3
4446075.3
4446120.3
4446121.3
4446122.3
4446124.3
4446125.3
4446126.3
4446153.3
4446342.3
4446341.3
4446406.3
4446411.3
4446412.3
4446437.3
4446507.3
4446622.3
4447016.3
4446901.3
4446970.3
4446969.3
4447020.3
4447101.3
4447102.3
4447103.3
4447192.3
4447212.3
4447277.3
4447446.3
4447447.3
4447448.3
4447449.3
4447454.3
4447455.3
4447456.3
4447457.3
4447483.3
4447551.3
4447793.3
4447797.3
4447811.3
4447810.3
4447834.3
4447837.3
4447838.3
4447862.3
4447903.3
4447943.3
4447951.3
4448044.3
4448052.3
4448187.3
4448226.3
4448367.3
4448427.3
4449098.3
4449103.3
4449104.3
4449125.3
4449126.3
4449206.3
4449249.3
4449252.3
4449255.3
4449256.3
4449258.3
4449259.3
4449268.3
4449284.3
4449357.3
4449356.3
4449358.3
4449359.3
4449360.3
4449362.3
4449363.3
4449364.3
4449365.3
4449580.3
4449581.3
4449582.3
4449584.3
4449583.3
4449589.3
4449590.3
4449591.3
4449685.3
4449707.3
4449877.3
4449956.3
4450124.3
4450123.3
4450125.3
4450126.3
4450127.3
4450130.3
4450131.3
4450171.3
4450172.3
4450209.3
4450212.3
4450210.3
4450211.3
4450213.3
4450214.3
4450215.3
4450216.3
4450217.3
4450218.3
4450221.3
4450219.3
4450223.3
4450224.3
4450243.3
4450249.3
4450250.3
4450328.3
4450628.3
4450629.3
4450630.3
4450631.3
4450653.3
4450679.3
4450678.3
4450680.3
4450729.3
4450731.3
4450750.3
4450752.3
4450891.3
4450892.3
4451033.3
4451034.3
4451035.3
4451036.3
4451038.3
4451075.3
4451065.3
4451076.3
4451068.3
4451069.3
4451072.3
4451071.3
4451070.3
4451073.3
4451102.3
4451103.3
4451104.3
4451105.3
4451106.3
4451259.3
4451593.3
4451655.3
4451759.3
4451761.3
4452824.3
4452826.3
4452998.3
4452999.3
4453005.3
4453007.3
4453064.3
4453083.3
4453147.3
4453148.3
4453149.3
4453150.3
4453246.3
4453247.3
4453253.3
4453260.3
4453254.3
4453261.3
4453256.3
4453257.3
4453274.3
4453297.3
4453304.3
4453305.3
4453371.3
4453372.3
4453374.3
4453375.3
4453376.3
4453379.3
4453380.3
4453381.3
4453382.3
4453406.3
4453407.3
4453433.3
4453434.3
4453435.3
4453436.3
4453653.3
4454153.3
4454379.3
4454380.3
4454501.3
4454502.3
4454503.3
4454504.3
4454505.3
4454506.3
4454686.3
4454687.3
4454688.3
4454689.3
4454691.3
4454692.3
4454693.3
4454695.3
4454694.3
4454696.3
4454698.3
4454697.3
4454699.3
4454700.3
4454701.3
4454703.3
4454702.3
4454704.3
4454707.3
4454959.3
4454960.3
4455111.3
4455112.3
4455113.3
4455114.3
4455198.3
4455295.3
4459940.3
4459941.3
4460151.3
4460178.3
4460179.3
4460180.3
4460182.3
4460188.3
4460189.3
4460190.3
4460391.3
4460441.3
4460448.3
4460449.3
4460639.3
4460641.3
4460642.3
4460644.3
4460676.3
4460677.3
4460736.3
4460919.3
4461011.3
4461013.3
4461119.3
4461120.3
4461121.3
4461122.3
4461123.3
4461124.3
4461125.3
4461126.3
4461127.3
4461128.3
4461129.3
4461130.3
4461131.3
4461132.3
4461133.3
4461134.3
4461135.3
4461136.3
4461137.3
4461138.3
4461139.3
4461140.3
4461141.3
4461142.3
4461143.3
4461144.3
4461145.3
4461146.3
4461147.3
4461148.3
4461149.3
4461150.3
4461151.3
4461152.3
4461153.3
4461154.3
4461155.3
4461156.3
4461157.3
4461158.3
4461159.3
4461160.3
4461161.3
4461162.3
4461163.3
4461164.3
4461165.3
4461166.3
4461167.3
4461168.3
4461169.3
4461170.3
4461171.3
4461172.3
4461173.3
4461174.3
4461175.3
4461176.3
4461177.3
4461178.3
4461179.3
4461180.3
4461181.3
4461182.3
4461183.3
4461184.3
4461185.3
4461186.3
4461187.3
4461188.3
4461189.3
4461190.3
4461191.3
4461192.3
4461193.3
4461194.3
4461195.3
4461196.3
4461197.3
4461198.3
4461199.3
4461200.3
4461201.3
4461202.3
4461203.3
4461204.3
4461205.3
4461206.3
4461207.3
4461208.3
4461209.3
4461210.3
4461211.3
4461212.3
4461213.3
4461214.3
4461215.3
4461216.3
4461217.3
4461218.3
4461219.3
4461220.3
4461221.3
4461222.3
4461223.3
4461224.3
4461225.3
4461226.3
4461227.3
4461228.3
4461229.3
4461284.3
4461285.3
4461286.3
4461287.3
4461288.3
4461289.3
4461290.3
4461291.3
4461292.3
4461293.3
4461294.3
4461295.3
4461296.3
4461297.3
4461298.3
4461299.3
4461300.3
4461301.3
4461341.3
4461342.3
4461343.3
4461344.3
4461345.3
4461346.3
4461347.3
4461348.3
4461349.3
4461350.3
4461351.3
4461352.3
4461353.3
4461354.3
4461355.3
4461356.3
4461357.3
4461358.3
4461360.3
4461361.3
4461362.3
4461363.3
4461364.3
4461365.3
4461366.3
4461367.3
4461368.3
4461369.3
4461370.3
4461371.3
4461372.3
4461374.3
4461375.3
4461376.3
4461377.3
4461378.3
4461379.3
4461380.3
4461383.3
4461422.3
4461444.3
4461451.3
4461452.3
4461453.3
4461454.3
4461455.3
4461456.3
4461585.3
4461588.3
4461593.3
4461594.3
4461618.3
4461619.3
4461675.3
4461840.3
4462177.3
4463676.3
4463925.3
4463926.3
4463927.3
4463928.3
4463929.3
4463930.3
4463931.3
4463932.3
4463933.3
4463936.3
4464065.3
4464073.3
4464108.3
4464109.3
4465556.3
4465558.3
4465820.3
4465822.3
4465823.3
4465942.3
4465943.3
4465947.3
4466148.3
4466149.3
4466163.3
4466188.3
4466194.3
4466257.3
4466296.3
4466309.3
4466433.3
4466582.3
4466592.3
4466596.3
4466597.3
4466599.3
4466602.3
4466736.3
4466737.3
4466738.3
4466739.3
4466740.3
4466741.3
4466742.3
4466745.3
4466809.3
4466810.3
4466812.3
4466813.3
4466814.3
4466820.3
4466825.3
4466835.3
4466841.3
4466844.3
4466845.3
4466846.3
4467008.3
4467029.3
4467058.3
4467059.3
4467109.3
4467420.3
4468639.3
4469340.3
4469452.3
4469538.3
4469540.3
4469858.3
4470009.3
4470010.3
4470253.3
4470254.3
4470255.3
4470315.3
4470378.3
4470381.3
4470382.3
4470602.3
4470861.3
4470904.3
4470905.3
4470906.3
4470907.3
4470908.3
4470909.3
4470910.3
4472090.3
4472091.3
4472092.3
4472093.3
4472094.3
4472095.3
4472096.3
4472097.3
4472098.3
4472099.3
4472100.3
4472101.3
4472102.3
4472103.3
4472104.3
4472105.3
4472106.3
4472107.3
4472108.3
4472109.3
4472110.3
4472111.3
4472112.3
4472113.3
4472114.3
4472115.3
4472116.3
4472117.3
4472118.3
4472119.3
4472120.3
4472121.3
4472122.3
4472123.3
4472124.3
4472125.3
4472126.3
4472127.3
4472128.3
4472129.3
4472130.3
4472131.3
4472132.3
4472133.3
4472134.3
4472135.3
4472136.3
4472137.3
4472138.3
4472139.3
4472140.3
4472141.3
4472142.3
4472143.3
4472144.3
4472145.3
4472146.3
4472147.3
4472148.3
4472149.3
4472150.3
4472151.3
4472152.3
4472153.3
4472154.3
4472155.3
4472156.3
4472157.3
4472158.3
4472159.3
4472160.3
4472161.3
4472162.3
4472163.3
4472164.3
4472165.3
4472166.3
4472167.3
4472168.3
4472169.3
4472170.3
4472171.3
4472172.3
4472173.3
4472174.3
4472175.3
4472176.3
4472177.3
4472178.3
4472179.3
4472180.3
4472181.3
4472184.3
4472185.3
4472188.3
4472189.3
4472190.3
4472191.3
4472192.3
4472193.3
4472194.3
4472195.3
4472196.3
4472197.3
4472198.3
4472199.3
4472200.3
4472201.3
4472202.3
4472203.3
4472204.3
4472205.3
4472206.3
4472207.3
4472208.3
4472209.3
4472210.3
4472211.3
4472212.3
4472213.3
4472214.3
4472215.3
4472216.3
4472217.3
4472218.3
4472219.3
4472220.3
4472221.3
4472222.3
4472223.3
4472224.3
4472225.3
4472226.3
4472227.3
4472228.3
4472229.3
4472230.3
4472231.3
4472232.3
4472233.3
4472234.3
4472235.3
4472236.3
4472237.3
4472238.3
4472239.3
4472240.3
4472241.3
4472242.3
4472243.3
4472244.3
4472245.3
4472246.3
4472247.3
4472248.3
4472249.3
4472250.3
4472251.3
4472252.3
4472253.3
4472254.3
4472255.3
4472256.3
4472257.3
4472258.3
4472259.3
4472260.3
4472261.3
4472262.3
4472263.3
4472264.3
4472265.3
4472266.3
4472267.3
4472268.3
4472269.3
4472270.3
4472271.3
4472272.3
4472273.3
4472274.3
4472275.3
4472276.3
4472277.3
4472278.3
4472279.3
4472280.3
4472281.3
4472282.3
4472283.3
4472284.3
4472285.3
4472286.3
4472287.3
4472288.3
4472289.3
4472290.3
4472291.3
4472292.3
4472293.3
4472295.3
4472296.3
4472297.3
4472298.3
4472299.3
4472300.3
4472301.3
4472302.3
4472303.3
4472304.3
4472305.3
4472306.3
4472307.3
4472308.3
4472309.3
4472310.3
4472311.3
4472312.3
4472313.3
4472314.3
4472315.3
4472316.3
4472317.3
4472318.3
4472319.3
4472320.3
4472321.3
4472322.3
4472323.3
4472324.3
4472325.3
4472326.3
4472327.3
4472328.3
4472329.3
4472330.3
4472331.3
4472332.3
4472333.3
4472334.3
4472335.3
4472336.3
4472337.3
4472338.3
4472339.3
4472340.3
4472341.3
4472342.3
4472343.3
4472344.3
4472345.3
4472346.3
4472347.3
4472348.3
4472349.3
4472350.3
4472351.3
4472352.3
4472353.3
4472354.3
4472355.3
4472356.3
4472357.3
4472358.3
4472359.3
4472360.3
4472361.3
4472362.3
4472363.3
4472364.3
4472365.3
4472366.3
4472367.3
4472368.3
4472369.3
4472370.3
4472371.3
4472372.3
4472373.3
4472374.3
4472375.3
4472376.3
4472377.3
4472378.3
4472379.3
4472380.3
4472381.3
4472382.3
4472383.3
4472384.3
4472385.3
4472386.3
4472387.3
4472388.3
4472389.3
4472390.3
4472391.3
4472392.3
4472393.3
4472394.3
4472395.3
4472396.3
4472397.3
4472398.3
4472399.3
4472400.3
4472401.3
4472402.3
4472403.3
4472404.3
4472405.3
4472406.3
4472407.3
4472408.3
4472409.3
4472410.3
4472411.3
4472412.3
4472413.3
4472414.3
4472415.3
4472416.3
4472417.3
4472418.3
4472419.3
4472420.3
4472421.3
4472422.3
4472423.3
4472424.3
4472425.3
4472426.3
4472427.3
4472428.3
4472429.3
4472430.3
4472431.3
4472432.3
4472433.3
4472434.3
4472435.3
4472436.3
4472437.3
4472438.3
4472439.3
4472440.3
4472441.3
4472442.3
4472443.3
4472444.3
4472445.3
4472446.3
4472447.3
4472448.3
4472449.3
4472450.3
4472451.3
4472452.3
4472453.3
4472454.3
4472455.3
4472456.3
4472457.3
4472458.3
4472459.3
4472460.3
4472461.3
4472462.3
4472463.3
4472464.3
4472465.3
4472466.3
4472467.3
4472468.3
4472469.3
4472470.3
4472471.3
4472472.3
4472473.3
4472474.3
4472475.3
4472476.3
4472477.3
4472478.3
4472479.3
4472480.3
4472481.3
4472482.3
4472483.3
4472484.3
4472485.3
4472486.3
4472487.3
4472488.3
4472489.3
4472490.3
4472491.3
4472492.3
4472493.3
4472494.3
4472495.3
4472496.3
4472497.3
4472498.3
4472499.3
4472500.3
4472501.3
4472502.3
4472503.3
4472504.3
4472505.3
4472506.3
4472507.3
4472508.3
4472509.3
4472510.3
4472511.3
4472512.3
4472513.3
4472514.3
4472515.3
4472516.3
4472517.3
4472518.3
4472519.3
4472520.3
4472521.3
4472522.3
4472523.3
4472524.3
4472525.3
4472526.3
4472527.3
4472528.3
4472529.3
4472530.3
4472531.3
4472532.3
4472533.3
4472534.3
4472535.3
4472536.3
4472537.3
4472538.3
4472539.3
4472540.3
4472541.3
4472542.3
4472543.3
4472544.3
4472545.3
4472546.3
4472547.3
4472548.3
4472549.3
4472550.3
4472551.3
4472552.3
4472553.3
4472554.3
4472555.3
4472556.3
4472557.3
4472558.3
4472559.3
4472560.3
4472561.3
4472562.3
4472563.3
4472564.3
4472565.3
4472566.3
4472567.3
4472568.3
4472569.3
4472570.3
4472571.3
4472572.3
4472573.3
4472574.3
4472575.3
4472576.3
4472577.3
4472578.3
4472579.3
4472580.3
4472581.3
4472582.3
4472583.3
4472584.3
4472585.3
4472586.3
4472587.3
4472588.3
4472589.3
4472590.3
4472591.3
4472592.3
4472593.3
4472594.3
4472595.3
4472596.3
4472597.3
4472598.3
4472599.3
4472600.3
4472601.3
4472602.3
4472603.3
4472604.3
4472605.3
4472606.3
4472607.3
4472608.3
4472609.3
4472610.3
4472611.3
4472612.3
4472613.3
4472614.3
4472615.3
4472616.3
4472617.3
4472618.3
4472619.3
4472620.3
4472621.3
4472622.3
4472623.3
4472624.3
4472625.3
4472626.3
4472627.3
4472628.3
4472629.3
4472630.3
4472631.3
4472632.3
4472633.3
4472634.3
4472635.3
4472636.3
4472637.3
4472638.3
4472639.3
4472640.3
4472641.3
4472642.3
4472643.3
4472644.3
4472645.3
4472646.3
4472647.3
4472648.3
4472649.3
4472650.3
4472651.3
4472652.3
4472653.3
4472654.3
4472655.3
4472656.3
4472657.3
4472658.3
4472659.3
4472660.3
4472661.3
4472662.3
4472663.3
4472664.3
4472665.3
4472666.3
4472667.3
4472668.3
4472669.3
4472670.3
4472671.3
4472672.3
4472673.3
4472674.3
4472675.3
4472676.3
4472677.3
4472678.3
4472679.3
4472680.3
4472681.3
4472682.3
4472683.3
4472684.3
4472685.3
4472686.3
4472687.3
4472688.3
4472689.3
4472690.3
4472691.3
4472692.3
4472693.3
4472694.3
4472695.3
4472696.3
4472697.3
4472698.3
4472699.3
4472700.3
4472701.3
4472703.3
4472704.3
4472705.3
4472706.3
4472707.3
4472708.3
4472709.3
4472710.3
4472711.3
4472712.3
4472713.3
4472714.3
4472715.3
4472716.3
4472717.3
4472718.3
4472719.3
4472720.3
4472721.3
4472722.3
4472723.3
4472724.3
4472725.3
4472726.3
4472727.3
4472728.3
4472729.3
4472730.3
4472731.3
4472732.3
4472733.3
4472734.3
4472735.3
4472736.3
4472737.3
4472738.3
4472739.3
4472740.3
4472741.3
4472742.3
4472743.3
4472744.3
4472745.3
4472746.3
4472747.3
4472748.3
4472749.3
4472750.3
4472751.3
4472752.3
4472753.3
4472754.3
4472755.3
4472756.3
4472757.3
4472758.3
4472759.3
4472760.3
4472761.3
4472762.3
4472763.3
4472764.3
4472765.3
4472766.3
4472767.3
4472768.3
4472769.3
4472770.3
4472771.3
4472772.3
4472773.3
4472774.3
4472775.3
4472776.3
4472777.3
4472778.3
4472779.3
4472780.3
4472781.3
4472782.3
4472783.3
4472784.3
4472785.3
4472786.3
4472787.3
4472788.3
4472789.3
4472790.3
4472791.3
4472792.3
4472793.3
4472794.3
4472795.3
4472796.3
4472797.3
4472798.3
4472799.3
4472800.3
4472801.3
4472802.3
4472803.3
4472804.3
4472805.3
4472806.3
4472807.3
4472808.3
4472809.3
4472810.3
4472811.3
4472812.3
4472813.3
4472814.3
4472815.3
4472816.3
4472817.3
4472818.3
4472819.3
4472820.3
4472821.3
4472822.3
4472823.3
4472824.3
4472825.3
4472826.3
4472827.3
4472828.3
4472829.3
4472830.3
4472831.3
4472832.3
4472833.3
4472834.3
4472835.3
4472836.3
4472837.3
4472838.3
4472839.3
4472840.3
4472841.3
4472842.3
4472843.3
4472844.3
4472845.3
4472846.3
4472847.3
4472848.3
4472849.3
4472850.3
4472851.3
4472852.3
4472853.3
4472854.3
4472855.3
4472856.3
4472857.3
4472858.3
4472859.3
4472860.3
4472861.3
4472862.3
4472863.3
4472864.3
4472865.3
4472866.3
4472867.3
4472868.3
4472869.3
4472870.3
4472871.3
4472872.3
4472873.3
4472874.3
4472875.3
4472876.3
4472877.3
4472878.3
4472879.3
4472880.3
4472881.3
4472882.3
4472883.3
4472884.3
4472885.3
4472886.3
4472887.3
4472888.3
4472889.3
4472890.3
4472891.3
4472892.3
4472893.3
4472894.3
4472895.3
4472896.3
4472897.3
4472898.3
4472899.3
4472900.3
4472901.3
4472902.3
4472903.3
4472904.3
4472905.3
4472906.3
4472907.3
4472908.3
4472909.3
4472910.3
4472911.3
4472912.3
4472913.3
4472914.3
4472915.3
4472916.3
4472917.3
4472918.3
4472919.3
4472920.3
4472921.3
4472922.3
4472923.3
4472924.3
4472925.3
4472926.3
4472927.3
4472928.3
4472929.3
4472930.3
4472931.3
4472932.3
4472933.3
4472934.3
4472935.3
4472936.3
4472937.3
4472938.3
4472939.3
4472940.3
4472941.3
4472942.3
4472943.3
4472944.3
4472945.3
4472946.3
4472947.3
4472948.3
4472949.3
4472950.3
4472951.3
4472952.3
4472953.3
4472954.3
4472955.3
4472956.3
4472957.3
4472958.3
4472959.3
4472960.3
4472961.3
4472962.3
4472963.3
4472964.3
4472965.3
4472966.3
4472967.3
4472968.3
4472969.3
4472970.3
4472971.3
4472972.3
4472973.3
4472974.3
4472975.3
4472976.3
4472977.3
4472978.3
4472979.3
4472980.3
4472981.3
4472982.3
4472983.3
4472984.3
4472985.3
4472986.3
4472987.3
4472988.3
4472989.3
4472990.3
4472991.3
4472992.3
4472993.3
4472994.3
4472995.3
4472996.3
4472997.3
4472998.3
4472999.3
4473000.3
4473001.3
4473002.3
4473003.3
4473004.3
4473005.3
4473006.3
4473008.3
4473009.3
4473011.3
4473012.3
4473014.3
4473015.3
4473017.3
4473018.3
4473020.3
4473021.3
4473023.3
4473024.3
4473026.3
4473027.3
4473029.3
4473030.3
4473032.3
4473033.3
4473035.3
4473036.3
4473038.3
4473039.3
4473041.3
4473042.3
4473044.3
4473045.3
4473047.3
4473048.3
4473050.3
4473051.3
4473053.3
4473054.3
4473056.3
4473057.3
4473059.3
4473060.3
4473062.3
4473063.3
4473065.3
4473066.3
4473068.3
4473069.3
4473071.3
4473072.3
4473074.3
4473075.3
4473077.3
4473078.3
4473080.3
4473081.3
4473083.3
4473084.3
4473086.3
4473087.3
4473089.3
4473090.3
4473092.3
4473093.3
4473095.3
4473096.3
4473098.3
4473099.3
4473101.3
4473102.3
4473103.3
4473105.3
4473106.3
4473108.3
4473109.3
4473111.3
4473112.3
4473114.3
4473115.3
4473117.3
4473118.3
4473120.3
4473121.3
4473123.3
4473124.3
4473126.3
4473127.3
4473129.3
4473130.3
4473132.3
4473133.3
4473135.3
4473136.3
4473138.3
4473139.3
4473141.3
4473142.3
4473144.3
4473145.3
4473147.3
4473148.3
4473150.3
4473151.3
4473153.3
4473154.3
4473156.3
4473157.3
4473159.3
4473160.3
4473162.3
4473163.3
4473165.3
4473166.3
4473168.3
4473169.3
4473171.3
4473172.3
4473174.3
4473175.3
4473177.3
4473178.3
4473180.3
4473181.3
4473183.3
4473184.3
4473186.3
4473187.3
4473189.3
4473190.3
4473192.3
4473193.3
4473195.3
4473196.3
4473198.3
4473199.3
4473201.3
4473202.3
4473203.3
4473205.3
4473206.3
4473208.3
4473209.3
4473211.3
4473212.3
4473214.3
4473215.3
4473217.3
4473218.3
4473220.3
4473221.3
4473223.3
4473224.3
4473226.3
4473227.3
4473229.3
4473230.3
4473232.3
4473233.3
4473235.3
4473236.3
4473238.3
4473239.3
4473241.3
4473242.3
4473244.3
4473245.3
4473247.3
4473248.3
4473250.3
4473251.3
4473253.3
4473254.3
4473256.3
4473257.3
4473259.3
4473260.3
4473262.3
4473263.3
4473265.3
4473266.3
4473268.3
4473269.3
4473271.3
4473272.3
4473274.3
4473275.3
4473277.3
4473278.3
4473280.3
4473281.3
4473283.3
4473284.3
4473286.3
4473287.3
4473289.3
4473290.3
4473292.3
4473293.3
4473295.3
4473296.3
4473298.3
4473299.3
4473301.3
4473302.3
4473303.3
4473305.3
4473306.3
4473308.3
4473309.3
4473311.3
4473312.3
4473315.3
4473317.3
4473318.3
4473320.3
4473321.3
4473323.3
4473324.3
4473326.3
4473327.3
4473329.3
4473330.3
4473332.3
4473333.3
4473335.3
4473336.3
4473338.3
4473339.3
4473341.3
4473342.3
4473344.3
4473345.3
4473347.3
4473348.3
4473350.3
4473351.3
4473353.3
4473354.3
4473356.3
4473357.3
4473359.3
4473360.3
4473362.3
4473363.3
4473365.3
4473366.3
4473368.3
4473369.3
4473371.3
4473372.3
4473374.3
4473375.3
4473377.3
4473378.3
4473380.3
4473381.3
4473383.3
4473384.3
4473386.3
4473387.3
4473389.3
4473390.3
4473392.3
4473393.3
4473395.3
4473396.3
4473398.3
4473399.3
4473401.3
4473402.3
4473403.3
4473405.3
4473406.3
4473408.3
4473409.3
4473411.3
4473412.3
4473414.3
4473415.3
4473417.3
4473418.3
4473420.3
4473421.3
4473423.3
4473424.3
4473426.3
4473427.3
4473429.3
4473430.3
4473432.3
4473433.3
4473435.3
4473436.3
4473438.3
4473439.3
4473441.3
4473442.3
4473444.3
4473445.3
4473447.3
4473448.3
4473450.3
4473451.3
4473453.3
4473454.3
4473456.3
4473459.3
4473460.3
4473462.3
4473463.3
4473465.3
4473466.3
4473468.3
4473469.3
4473471.3
4473472.3
4473474.3
4473475.3
4473477.3
4473478.3
4473480.3
4473481.3
4473483.3
4473484.3
4473486.3
4473487.3
4473489.3
4473490.3
4473492.3
4473493.3
4473495.3
4473496.3
4473498.3
4473499.3
4473501.3
4473502.3
4473503.3
4473505.3
4473506.3
4473508.3
4473509.3
4473511.3
4473512.3
4473514.3
4473515.3
4473517.3
4473518.3
4473520.3
4473521.3
4473523.3
4473524.3
4473526.3
4473541.3
4473542.3
4473544.3
4473545.3
4473547.3
4473548.3
4473550.3
4473551.3
4473553.3
4473554.3
4473556.3
4473557.3
4473559.3
4473560.3
4473562.3
4473563.3
4473565.3
4473566.3
4473568.3
4473569.3
4473571.3
4473572.3
4473574.3
4473575.3
4473577.3
4473578.3
4473580.3
4473581.3
4473583.3
4473584.3
4473586.3
4473587.3
4473589.3
4473590.3
4473592.3
4473593.3
4473595.3
4473596.3
4473598.3
4473599.3
4473601.3
4473602.3
4473603.3
4473605.3
4473606.3
4473608.3
4473609.3
4473611.3
4473612.3
4473614.3
4473615.3
4473617.3
4473618.3
4473620.3
4473621.3
4473623.3
4473624.3
4473626.3
4473627.3
4473629.3
4473630.3
4473632.3
4473633.3
4473635.3
4473636.3
4473638.3
4473639.3
4473641.3
4473642.3
4473644.3
4473645.3
4473647.3
4473648.3
4473650.3
4473651.3
4473653.3
4473654.3
4473656.3
4473657.3
4473659.3
4473660.3
4473662.3
4473663.3
4473665.3
4473666.3
4473668.3
4473669.3
4473671.3
4473672.3
4473674.3
4473675.3
4473677.3
4473678.3
4473680.3
4473681.3
4473683.3
4473684.3
4473686.3
4473687.3
4473689.3
4473690.3
4473692.3
4473693.3
4473695.3
4473696.3
4473698.3
4473699.3
4473701.3
4473702.3
4473703.3
4473705.3
4473706.3
4473708.3
4473709.3
4473711.3
4473712.3
4473714.3
4473715.3
4473717.3
4474000.3
4474251.3
4474351.3
4474352.3
4474355.3
4474357.3
4474358.3
4474359.3
4474360.3
4474361.3
4474369.3
4474805.3
4476434.3
4476436.3
4476439.3
4476440.3
4476876.3
4476877.3
4477562.3
4477563.3
4477564.3
4477565.3
4477566.3
4477572.3
4477702.3
4477703.3
4477704.3
4477729.3
4477749.3
4477751.3
4477755.3
4477757.3
4477789.3
4477790.3
4477803.3
4477804.3
4477805.3
4477807.3
4477823.3
4477824.3
4477872.3
4477873.3
4477874.3
4477875.3
4477876.3
4477877.3
4477899.3
4477900.3
4477901.3
4477902.3
4477903.3
4477904.3
4477983.3
4478030.3
4478037.3
4478038.3
4478222.3
4478241.3
4478242.3
4478244.3
4478283.3
4478286.3
4478289.3
4478290.3
4478291.3
4478292.3
4478294.3
4478350.3
4478415.3
4478416.3
4478417.3
4478418.3
4478419.3
4478420.3
4478421.3
4478422.3
4478423.3
4478424.3
4478425.3
4478426.3
4478427.3
4478428.3
4478429.3
4478430.3
4478431.3
4478432.3
4478433.3
4478434.3
4478435.3
4478436.3
4478437.3
4478438.3
4478439.3
4478440.3
4478441.3
4478442.3
4478443.3
4478444.3
4478445.3
4478446.3
4478447.3
4478448.3
4478449.3
4478450.3
4478451.3
4478452.3
4478453.3
4478454.3
4478455.3
4478456.3
4478457.3
4478458.3
4478459.3
4478460.3
4478461.3
4478462.3
4478463.3
4478464.3
4478465.3
4478466.3
4478467.3
4478468.3
4478469.3
4478470.3
4478471.3
4478472.3
4478473.3
4478474.3
4478475.3
4478476.3
4478477.3
4478478.3
4478479.3
4478480.3
4478481.3
4478482.3
4478483.3
4478484.3
4478485.3
4478486.3
4478487.3
4478488.3
4478489.3
4478490.3
4478491.3
4478492.3
4478493.3
4478494.3
4478495.3
4478496.3
4478497.3
4478498.3
4478499.3
4478500.3
4478501.3
4478502.3
4478503.3
4478504.3
4478505.3
4478506.3
4478507.3
4478508.3
4478509.3
4478510.3
4478511.3
4478512.3
4478513.3
4478514.3
4478515.3
4478516.3
4478517.3
4478518.3
4478519.3
4478520.3
4478521.3
4478522.3
4478523.3
4478524.3
4478525.3
4478526.3
4478527.3
4478528.3
4478529.3
4478530.3
4478531.3
4478532.3
4478533.3
4478534.3
4478535.3
4478536.3
4478537.3
4478538.3
4478539.3
4478540.3
4478541.3
4478542.3
4478543.3
4478544.3
4478545.3
4478546.3
4478547.3
4478548.3
4478549.3
4478550.3
4478551.3
4478552.3
4478553.3
4478554.3
4478555.3
4478556.3
4478557.3
4478558.3
4478559.3
4478560.3
4478561.3
4478562.3
4478563.3
4478564.3
4478565.3
4478566.3
4478567.3
4478568.3
4478569.3
4478570.3
4478571.3
4478572.3
4478573.3
4478574.3
4478575.3
4478576.3
4478577.3
4478578.3
4478579.3
4478580.3
4478581.3
4478582.3
4478583.3
4478584.3
4478585.3
4478586.3
4478587.3
4478588.3
4478589.3
4478590.3
4478591.3
4478592.3
4478593.3
4478594.3
4478595.3
4478596.3
4478597.3
4478598.3
4478599.3
4478600.3
4478601.3
4478602.3
4478603.3
4478604.3
4478605.3
4478606.3
4478607.3
4478608.3
4478609.3
4478610.3
4478611.3
4478612.3
4478613.3
4478614.3
4478615.3
4478616.3
4478617.3
4478618.3
4478619.3
4478620.3
4478621.3
4478622.3
4478623.3
4478624.3
4478625.3
4478626.3
4478627.3
4478628.3
4478629.3
4478630.3
4478631.3
4478632.3
4478633.3
4478634.3
4478635.3
4478636.3
4478637.3
4478638.3
4478639.3
4478640.3
4478641.3
4478642.3
4478643.3
4478644.3
4478934.3
4478936.3
4478937.3
4478938.3
4478939.3
4478940.3
4478941.3
4478943.3
4479000.3
4479001.3
4479002.3
4479311.3
4479361.3
4479942.3
4479944.3
4480501.3
4480703.3
4480704.3
4480719.3
4480739.3
4480740.3
4480741.3
4480742.3
4480743.3
4480746.3
4480747.3
4480748.3
4480749.3
4480750.3
4480751.3
4480764.3
4480776.3
4480815.3
4480859.3
4480861.3
4480863.3
4480864.3
4480865.3
4480867.3
4481175.3
4481524.3
4481526.3
4481527.3
4481530.3
4481541.3
4481562.3
4481563.3
4481574.3
4481575.3
4481963.3
4481964.3
4481966.3
4482593.3
4482599.3
4482600.3
4482672.3
4482714.3
4483544.3
4483800.3
4483819.3
4483820.3
4483883.3
4483943.3
4484670.3
4484839.3
4484859.3
4484865.3
4485218.3
4485219.3
4485389.3
4485390.3
4485391.3
4485392.3
4485393.3
4485394.3
4485395.3
4485396.3
4485397.3
4485398.3
4485399.3
4485400.3
4485401.3
4485402.3
4485403.3
4485981.3
4485982.3
4486239.3
4486524.3
4486533.3
4486537.3
4486539.3
4486540.3
4486544.3
4486613.3
4486614.3
4486617.3
4486661.3
4486662.3
4486663.3
4486664.3
4486665.3
4486666.3
4486667.3
4486668.3
4486669.3
4487294.3
4487295.3
4487344.3
4487345.3
4487376.3
4487377.3
4487431.3
4487432.3
4487523.3
4487554.3
4487567.3
4487624.3
4487625.3
4487638.3
4487639.3
4487647.3
4487653.3
4487909.3
4487910.3
4487911.3
4489328.3
4489569.3
4489582.3
4489630.3
4489631.3
4489632.3
4489633.3
4489635.3
4489636.3
4489637.3
4489638.3
4489639.3
4489641.3
4489642.3
4489643.3
4489645.3
4489646.3
4489648.3
4489649.3
4489650.3
4489651.3
4489653.3
4489654.3
4489655.3
4489656.3
4489657.3
4489659.3
4489661.3
4489662.3
4489663.3
4489665.3
4489667.3
4489668.3
4491237.3
4491344.3
4491346.3
4491347.3
4491348.3
4491382.3
4491397.3
4491401.3
4491402.3
4491403.3
4491404.3
4491405.3
4491406.3
4491407.3
4491408.3
4491409.3
4491410.3
4491411.3
4491412.3
4491413.3
4491414.3
4491415.3
4491416.3
4491417.3
4491418.3
4491419.3
4491420.3
4491421.3
4491422.3
4491423.3
4491477.3
4491479.3
4491482.3
4491484.3
4491485.3
4491487.3
4491488.3
4491490.3
4491562.3
4491563.3
4491569.3
4491635.3
4491637.3
4491639.3
4491640.3
4491641.3
4491642.3
4491643.3
4491645.3
4491646.3
4491686.3
4491734.3
4491800.3
4492531.3
4492532.3
4492602.3
4492603.3
4492604.3
4492612.3
4492614.3
4492618.3
4492619.3
4492620.3
4492621.3
4492622.3
4492623.3
4492624.3
4492749.3
4492750.3
4492757.3
4492760.3
4492761.3
4492762.3
4492763.3
4492765.3
4492770.3
4492772.3
4492774.3
4492775.3
4492776.3
4492777.3
4492778.3
4492779.3
4492788.3
4492789.3
4492790.3
4492791.3
4492793.3
4492794.3
4492795.3
4492797.3
4492799.3
4492800.3
4492801.3
4492802.3
4492803.3
4492804.3
4492805.3
4492807.3
4492808.3
4492809.3
4492810.3
4492811.3
4492812.3
4492813.3
4492814.3
4492815.3
4492816.3
4492817.3
4492818.3
4492819.3
4492820.3
4492821.3
4492822.3
4492824.3
4492825.3
4492826.3
4492828.3
4492830.3
4492831.3
4492832.3
4492833.3
4492834.3
4492835.3
4492836.3
4492837.3
4492838.3
4492839.3
4492840.3
4492841.3
4492842.3
4492843.3
4492844.3
4492845.3
4492846.3
4492847.3
4492848.3
4492849.3
4492850.3
4492851.3
4492852.3
4492853.3
4492854.3
4492855.3
4492856.3
4492857.3
4492858.3
4492859.3
4492860.3
4492861.3
4492862.3
4492863.3
4492864.3
4492865.3
4492871.3
4492872.3
4492873.3
4492874.3
4492876.3
4492878.3
4492879.3
4492880.3
4492881.3
4492882.3
4492884.3
4492885.3
4492886.3
4492887.3
4492888.3
4492889.3
4492890.3
4492891.3
4492892.3
4492893.3
4492894.3
4492895.3
4492896.3
4492898.3
4492899.3
4492900.3
4492901.3
4492902.3
4492903.3
4492904.3
4492905.3
4492906.3
4492907.3
4492908.3
4492909.3
4492910.3
4492911.3
4492912.3
4492964.3
4492966.3
4492967.3
4492968.3
4492970.3
4492972.3
4492973.3
4492974.3
4492975.3
4492976.3
4492978.3
4492979.3
4493544.3
4493545.3
4493546.3
4493547.3
4493548.3
4493549.3
4493649.3
4493650.3
4493651.3
4493652.3
4493653.3
4493654.3
4493655.3
4493686.3
4493725.3
4493726.3
4493727.3
4493754.3
4493755.3
4493756.3
4493758.3
4493759.3
4493760.3
4493761.3
4493892.3
4493893.3
4494020.3
4494021.3
4494022.3
4494023.3
4494024.3
4494025.3
4494026.3
4494027.3
4494028.3
4494029.3
4494030.3
4494031.3
4494032.3
4494033.3
4494034.3
4494035.3
4494036.3
4494037.3
4494038.3
4494039.3
4494040.3
4494041.3
4494042.3
4494043.3
4494044.3
4494045.3
4494046.3
4494047.3
4494048.3
4494049.3
4494050.3
4494051.3
4494052.3
4494053.3
4494054.3
4494055.3
4494056.3
4494057.3
4494058.3
4494059.3
4494060.3
4494061.3
4494062.3
4494063.3
4494064.3
4494598.3
4494599.3
4494600.3
4494601.3
4494602.3
4494603.3
4494604.3
4494605.3
4494606.3
4494607.3
4494608.3
4494609.3
4494621.3
4494623.3
4494854.3
4494855.3
4494863.3
4494888.3
4494917.3
4494918.3
4494919.3
4495434.3
4495463.3
4495464.3
4496433.3
4496635.3
4496636.3
4496754.3
4496840.3
4496841.3
4497296.3
4497349.3
4497370.3
4497371.3
4497372.3
4497373.3
4497374.3
4497375.3
4497376.3
4497377.3
4497378.3
4497379.3
4497380.3
4497381.3
4497382.3
4497383.3
4497384.3
4497385.3
4497386.3
4497387.3
4497388.3
4497389.3
4497390.3
4497391.3
4497392.3
4497393.3
4497394.3
4497395.3
4497396.3
4497397.3
4497398.3
4497399.3
4497400.3
4497401.3
4497402.3
4497403.3
4497404.3
4497405.3
4497406.3
4497407.3
4497408.3
4497409.3
4497410.3
4497411.3
4497412.3
4497979.3
4497980.3
4497981.3
4497982.3
4497983.3
4497984.3
4497985.3
4497986.3
4497995.3
4497996.3
4497997.3
4497998.3
4498006.3
4498229.3
4498230.3
4498231.3
4498232.3
4498233.3
4498234.3
4498235.3
4498236.3
4498237.3
4498238.3
4498239.3
4498240.3
4498241.3
4498242.3
4498243.3
4498244.3
4498245.3
4498246.3
4498247.3
4498248.3
4498249.3
4498250.3
4498251.3
4498252.3
4498253.3
4498254.3
4498255.3
4498256.3
4498257.3
4498258.3
4498259.3
4498260.3
4498261.3
4498262.3
4498263.3
4498264.3
4498265.3
4498266.3
4498267.3
4498268.3
4498269.3
4498270.3
4498271.3
4498272.3
4498273.3
4498274.3
4498275.3
4498276.3
4498277.3
4498278.3
4498279.3
4498280.3
4498281.3
4498282.3
4498283.3
4498284.3
4498285.3
4498286.3
4498287.3
4498288.3
4498289.3
4498290.3
4498291.3
4498292.3
4498293.3
4498294.3
4498295.3
4498296.3
4498297.3
4498298.3
4498299.3
4498300.3
4498301.3
4498302.3
4498303.3
4498304.3
4498305.3
4498769.3
4498770.3
4498771.3
4498772.3
4498773.3
4498774.3
4498775.3
4498776.3
4498777.3
4498778.3
4498844.3
4498845.3
4499912.3
4499915.3
4500239.3
4500240.3
4500695.3
4500696.3
4500697.3
4500698.3
4500699.3
4500700.3
4500701.3
4500702.3
4500703.3
4500704.3
4500705.3
4500706.3
4500707.3
4500708.3
4500709.3
4500710.3
4500711.3
4500753.3
4500754.3
4500755.3
4501098.3
4501099.3
4501142.3
4501143.3
4501144.3
4501145.3
4501146.3
4501147.3
4501148.3
4501149.3
4501150.3
4501151.3
4501152.3
4501153.3
4501154.3
4501155.3
4501156.3
4501157.3
4501158.3
4501159.3
4501160.3
4501161.3
4501162.3
4501939.3
4501940.3
4501941.3
4501942.3
4502161.3
4502162.3
4502163.3
4502164.3
4502539.3
4502540.3
4502541.3
4502542.3
4502543.3
4502923.3
4502924.3
4502925.3
4502926.3
4502927.3
4502928.3
4502929.3
4502930.3
4502931.3
4502932.3
4502933.3
4502934.3
4502935.3
4503033.3
4503034.3
4503254.3
4503255.3
4503256.3
4503257.3
4503259.3
4503260.3
4503261.3
4503262.3
4503264.3
4503265.3
4503266.3
4503267.3
4503268.3
4503269.3
4503270.3
4503271.3
4503272.3
4503273.3
4503274.3
4503275.3
4503276.3
4503278.3
4503279.3
4503280.3
4503281.3
4503282.3
4503283.3
4503284.3
4503285.3
4503286.3
4503287.3
4503288.3
4503289.3
4503290.3
4503291.3
4503292.3
4503293.3
4503376.3
4503377.3
4503478.3
4503481.3
4503484.3
4503486.3
4503487.3
4503511.3
4503529.3
4504402.3
4504403.3
4504404.3
4504405.3
4504406.3
4504407.3
4504408.3
4504409.3
4504410.3
4504411.3
4504412.3
4504413.3
4504414.3
4504415.3
4504416.3
4504417.3
4504797.3
4504798.3
4505694.3
4506440.3
4506441.3
4506447.3
4506448.3
4506568.3
4506805.3
4506838.3
4507011.3
4507016.3
4507029.3
4507319.3
4507667.3
4507668.3
4507669.3
4507670.3
4507672.3
4507673.3
4507688.3
4507689.3
4507690.3
4507691.3
4507777.3
4507778.3
4508006.3
4508017.3
4508047.3
4508401.3
4508402.3
4508403.3
4508404.3
4508491.3
4508805.3
4508819.3
4508831.3
4508937.3
4508938.3
4508939.3
4508940.3
4508941.3
4508942.3
4508944.3
4508945.3
4508946.3
4508947.3
4508948.3
4508973.3
4508974.3
4508975.3
4508976.3
4508977.3
4508978.3
4508979.3
4508980.3
4508981.3
4508982.3
4508983.3
4508984.3
4508985.3
4508986.3
4509196.3
4509197.3
4509357.3
4509358.3
4509359.3
4509360.3
4509361.3
4509396.3
4509397.3
4509398.3
4509399.3
4509400.3
4509401.3
4509402.3
4509403.3
4509404.3
4509405.3
4509406.3
4509407.3
4509512.3
4509513.3
4509514.3
4509515.3
4509516.3
4509517.3
4509518.3
4509519.3
4509520.3
4509871.3
4509872.3
4509880.3
4509881.3
4509882.3
4510162.3
4510163.3
4510164.3
4510165.3
4510166.3
4510167.3
4510168.3
4510169.3
4510170.3
4510171.3
4510172.3
4510173.3
4510174.3
4510175.3
4510219.3
4510335.3
4510336.3
4510337.3
4510738.3
4510739.3
4510860.3
4510861.3
4510862.3
4510863.3
4510864.3
4510865.3
4510866.3
4510867.3
4510868.3
4510939.3
4510940.3
4510941.3
4510942.3
4510943.3
4510944.3
4510945.3
4510946.3
4510947.3
4510948.3
4510949.3
4510950.3
4511045.3
4511046.3
4511047.3
4511048.3
4511049.3
4511050.3
4511060.3
4511061.3
4511062.3
4511063.3
4511064.3
4511065.3
4511111.3
4511112.3
4511113.3
4511114.3
4511115.3
4511116.3
4511134.3
4511135.3
4511136.3
4511137.3
4511138.3
4511139.3
4511140.3
4511141.3
4511142.3
4511143.3
4511144.3
4511145.3
4511146.3
4511147.3
4511148.3
4511149.3
4511150.3
4511151.3
4511152.3
4511153.3
4511173.3
4511174.3
4511175.3
4511176.3
4511178.3
4511179.3
4511180.3
4511181.3
4511182.3
4511183.3
4511184.3
4511185.3
4511186.3
4511187.3
4511188.3
4511189.3
4511190.3
4511191.3
4511192.3
4511193.3
4511199.3
4511200.3
4511201.3
4511202.3
4511246.3
4511247.3
4511248.3
4511249.3
4511250.3
4511251.3
4511252.3
4511253.3
4511254.3
4511255.3
4511256.3
4511257.3
4512413.3
4512414.3
4512415.3
4512416.3
4512417.3
4512515.3
4512516.3
4512803.3
4512804.3
4512843.3
4512860.3
4512862.3
4512863.3
4512865.3
4512866.3
4512867.3
4512869.3
4512871.3
4512872.3
4512873.3
4512874.3
4512875.3
4512877.3
4512878.3
4512880.3
4512881.3
4512893.3
4512894.3
4512897.3
4512899.3
4512900.3
4512902.3
4512903.3
4512943.3
4513159.3
4513627.3
4513655.3
4513656.3
4513658.3
4513660.3
4513661.3
4513662.3
4513663.3
4513664.3
4513665.3
4513666.3
4513670.3
4513681.3
4513682.3
4513683.3
4513715.3
4513716.3
4513717.3
4513787.3
4513818.3
4513846.3
4513847.3
4513848.3
4513849.3
4513850.3
4513851.3
4513852.3
4513853.3
4513934.3
4514245.3
4514299.3
4514452.3
4514497.3
4514928.3
4514929.3
4515476.3
4515477.3
4515478.3
4516220.3
4516247.3
4516248.3
4516288.3
4516289.3
4516290.3
4516291.3
4516292.3
4516293.3
4516362.3
4516366.3
4516375.3
4516376.3
4516377.3
4516378.3
4516379.3
4516380.3
4516381.3
4516382.3
4516383.3
4516384.3
4516385.3
4516386.3
4516387.3
4516388.3
4516389.3
4516390.3
4516391.3
4516392.3
4516393.3
4516394.3
4516395.3
4516396.3
4516397.3
4516398.3
4516402.3
4516403.3
4516404.3
4516405.3
4516455.3
4516459.3
4516463.3
4516541.3
4516594.3
4516637.3
4516651.3
4516694.3
4516751.3
4516802.3
4516803.3
4516910.3
4516911.3
4516952.3
4517064.3
4517288.3
4517289.3
4517290.3
4517291.3
4517292.3
4517293.3
4517539.3
4517592.3
4517704.3
4517705.3
4517706.3
4517707.3
4517708.3
4517709.3
4517710.3
4517711.3
4517712.3
4517713.3
4517714.3
4517715.3
4517716.3
4517717.3
4517718.3
4517719.3
4517720.3
4517721.3
4517722.3
4517723.3
4517724.3
4517725.3
4517726.3
4517727.3
4517728.3
4517729.3
4517730.3
4517731.3
4517732.3
4517733.3
4517734.3
4517735.3
4517736.3
4517737.3
4517738.3
4517739.3
4517740.3
4517741.3
4517742.3
4517743.3
4517744.3
4517745.3
4517766.3
4517794.3
4517885.3
4517887.3
4517889.3
4517891.3
4517893.3
4517895.3
4517899.3
4517901.3
4517903.3
4517905.3
4517907.3
4518019.3
4518020.3
4518021.3
4519189.3
4519600.3
4519604.3
4519606.3
4519612.3
4519616.3
4519620.3
4519622.3
4519628.3
4519632.3
4519636.3
4519638.3
4519644.3
4519648.3
4519652.3
4519654.3
4519660.3
4519681.3
4519682.3
4519683.3
4519684.3
4519697.3
4519753.3
4519754.3
4519755.3
4519756.3
4519757.3
4519758.3
4519759.3
4519760.3
4519761.3
4519762.3
4519763.3
4519764.3
4519765.3
4519766.3
4519767.3
4519768.3
4519769.3
4519770.3
4519771.3
4519772.3
4519773.3
4519774.3
4519775.3
4519776.3
4519873.3
4519874.3
4519885.3
4519886.3
4519887.3
4519888.3
4519889.3
4519890.3
4519891.3
4519892.3
4519893.3
4519894.3
4519895.3
4519896.3
4519897.3
4519898.3
4520021.3
4520022.3
4520023.3
4520024.3
4520025.3
4520026.3
4520027.3
4520028.3
4520029.3
4520030.3
4520031.3
4520032.3
4520033.3
4520034.3
4520035.3
4520036.3
4520058.3
4520059.3
4520060.3
4520061.3
4520062.3
4520063.3
4520064.3
4520065.3
4520066.3
4520067.3
4520068.3
4520069.3
4520070.3
4520071.3
4520072.3
4520073.3
4520074.3
4520075.3
4520076.3
4520077.3
4520078.3
4520079.3
4520080.3
4520081.3
4520082.3
4520083.3
4520084.3
4520085.3
4520086.3
4520087.3
4520088.3
4520089.3
4520090.3
4520091.3
4520092.3
4520093.3
4520094.3
4520095.3
4520096.3
4520097.3
4520098.3
4520099.3
4520100.3
4520101.3
4520102.3
4520103.3
4520104.3
4520105.3
4520106.3
4520107.3
4520108.3
4520109.3
4520110.3
4520111.3
4520112.3
4520113.3
4520114.3
4520115.3
4520116.3
4520117.3
4520118.3
4520119.3
4520120.3
4520121.3
4520122.3
4520123.3
4520124.3
4520125.3
4520126.3
4520127.3
4520128.3
4520129.3
4520130.3
4520132.3
4520133.3
4520134.3
4520135.3
4520136.3
4520137.3
4520138.3
4520139.3
4520140.3
4520141.3
4520142.3
4520143.3
4520144.3
4520145.3
4520300.3
4520301.3
4520302.3
4520303.3
4520304.3
4520305.3
4520306.3
4520307.3
4520308.3
4520309.3
4520310.3
4520311.3
4520312.3
4520313.3
4520314.3
4520315.3
4520316.3
4520317.3
4520318.3
4520319.3
4520320.3
4520321.3
4520322.3
4520323.3
4520324.3
4520325.3
4520326.3
4520327.3
4520328.3
4520329.3
4520330.3
4520331.3
4520332.3
4520333.3
4520334.3
4520335.3
4520336.3
4520337.3
4520338.3
4520339.3
4520340.3
4520341.3
4520342.3
4520343.3
4520344.3
4520345.3
4520346.3
4520347.3
4520348.3
4520349.3
4520350.3
4520351.3
4520352.3
4520353.3
4520354.3
4520355.3
4520356.3
4520357.3
4520358.3
4520359.3
4520360.3
4520361.3
4520362.3
4520363.3
4520364.3
4520365.3
4520366.3
4520367.3
4520368.3
4520369.3
4520370.3
4520371.3
4520372.3
4520373.3
4520374.3
4520375.3
4520376.3
4520377.3
4520378.3
4520379.3
4520380.3
4520381.3
4520382.3
4520383.3
4520384.3
4520385.3
4520386.3
4520387.3
4520388.3
4520389.3
4520390.3
4520391.3
4520392.3
4520393.3
4520502.3
4521025.3
4521026.3
4521027.3
4521030.3
4521031.3
4521032.3
4521317.3
4521514.3
4521534.3
4522025.3
4522026.3
4522044.3
4522126.3
4522164.3
4522506.3
4522552.3
4522830.3
4522831.3
4522832.3
4522833.3
4522834.3
4522835.3
4522836.3
4522837.3
4522838.3
4522839.3
4522840.3
4522841.3
4522842.3
4522843.3
4522844.3
4522927.3
4522928.3
4522929.3
4523017.3
4523018.3
4523019.3
4523020.3
4523100.3
4523101.3
4523103.3
4523104.3
4523238.3
4523239.3
4523240.3
4523306.3
4523307.3
4523309.3
4523310.3
4523311.3
4523574.3
4523575.3
4523576.3
4524037.3
4524482.3
4524483.3
4524484.3
4524485.3
4524486.3
4524487.3
4524488.3
4524489.3
4524490.3
4524491.3
4524492.3
4524493.3
4524494.3
4524495.3
4524496.3
4524497.3
4524498.3
4524499.3
4524500.3
4524501.3
4524502.3
4524503.3
4524504.3
4524505.3
4524574.3
4524575.3
4524591.3
4524596.3
4524607.3
4524858.3
4524971.3
4525093.3
4525311.3
4525312.3
4525314.3
4525315.3
4525317.3
4525322.3
4525323.3
4525324.3
4525325.3
4525341.3
4525510.3
4525512.3
4525514.3
4525516.3
4525518.3
4525520.3
4525522.3
4525524.3
4525526.3
4525528.3
4525530.3
4525532.3
4525534.3
4525536.3
4525538.3
4525540.3
4525542.3
4525544.3
4525546.3
4525548.3
4525550.3
4525552.3
4525554.3
4525556.3
4525558.3
4525560.3
4525562.3
4525564.3
4525566.3
4525568.3
4525570.3
4525572.3
4525574.3
4525576.3
4525578.3
4525580.3
4525582.3
4525584.3
4525586.3
4525588.3
4525590.3
4525592.3
4525596.3
4525598.3
4525600.3
4525602.3
4525604.3
4525612.3
4525620.3
4525622.3
4525626.3
4525628.3
4525630.3
4525632.3
4525636.3
4525640.3
4525642.3
4525644.3
4525646.3
4525648.3
4525650.3
4525652.3
4525658.3
4525662.3
4525664.3
4525668.3
4525670.3
4525680.3
4525684.3
4525701.3
4525703.3
4525704.3
4525705.3
4525790.3
4525791.3
4525792.3
4525793.3
4525794.3
4525795.3
4525796.3
4525797.3
4525798.3
4525799.3
4525800.3
4525801.3
4525802.3
4525803.3
4525804.3
4525805.3
4525806.3
4525807.3
4525808.3
4525809.3
4525810.3
4525811.3
4525812.3
4525813.3
4525814.3
4525815.3
4525816.3
4525817.3
4525818.3
4525819.3
4525820.3
4525821.3
4525822.3
4525823.3
4525824.3
4525825.3
4525826.3
4525827.3
4525828.3
4525829.3
4525830.3
4525831.3
4525832.3
4525833.3
4525834.3
4525835.3
4525836.3
4525837.3
4525838.3
4525839.3
4525840.3
4525841.3
4525842.3
4525843.3
4525844.3
4525845.3
4525846.3
4525847.3
4525848.3
4525849.3
4525850.3
4525867.3
4525948.3
4525949.3
4525950.3
4525951.3
4525952.3
4525953.3
4525954.3
4525955.3
4525956.3
4525957.3
4525958.3
4526250.3
4526251.3
4526252.3
4526253.3
4526551.3
4526719.3
4526720.3
4526721.3
4526722.3
4526723.3
4526724.3
4526725.3
4526726.3
4526727.3
4526728.3
4526729.3
4526730.3
4526731.3
4526732.3
4526883.3
4527294.3
4527652.3
4527653.3
4527699.3
4527898.3
4527899.3
4527900.3
4527970.3
4528142.3
4528143.3
4528144.3
4528145.3
4528146.3
4528147.3
4528621.3
4528622.3
4528623.3
4528624.3
4528660.3
4528728.3
4528729.3
4528730.3
4528731.3
4528732.3
4528733.3
4528734.3
4528735.3
4528736.3
4528737.3
4528738.3
4528739.3
4528740.3
4528741.3
4528742.3
4528743.3
4528744.3
4528745.3
4528746.3
4528747.3
4528748.3
4528749.3
4528750.3
4528751.3
4528881.3
4528934.3
4528937.3
4529373.3
4529374.3
4529512.3
4529716.3
4529718.3
4529719.3
4529720.3
4529786.3
4529787.3
4529796.3
4529797.3
4529798.3
4529799.3
4529800.3
4529801.3
4529836.3
4529846.3
4529847.3
4529848.3
4529850.3
4529851.3
4529852.3
4529853.3
4529854.3
4529855.3
4529856.3
4529857.3
4529858.3
4529859.3
4529860.3
4529861.3
4529862.3
4529863.3
4529864.3
4529865.3
4529866.3
4529867.3
4529868.3
4529869.3
4529870.3
4529871.3
4529874.3
4529875.3
4529876.3
4529877.3
4529878.3
4529879.3
4529880.3
4529881.3
4529882.3
4529883.3
4529884.3
4529885.3
4529886.3
4529887.3
4529888.3
4529889.3
4529890.3
4529891.3
4529892.3
4529894.3
4529895.3
4529896.3
4529897.3
4529898.3
4529899.3
4529900.3
4529901.3
4529902.3
4529903.3
4529905.3
4529907.3
4529908.3
4529911.3
4529913.3
4529914.3
4529915.3
4529916.3
4529917.3
4529918.3
4529919.3
4529920.3
4529921.3
4529923.3
4529924.3
4529925.3
4529927.3
4529928.3
4529929.3
4529932.3
4529964.3
4529965.3
4530045.3
4530046.3
4530091.3
4530143.3
4530144.3
4530252.3
4530253.3
4530254.3
4530290.3
4530291.3
4530370.3
4530372.3
4530373.3
4530391.3
4530393.3
4530394.3
4530395.3
4530396.3
4530427.3
4530428.3
4530429.3
4530430.3
4530431.3
4530432.3
4530477.3
4530478.3
4530504.3
4530711.3
4530717.3
4531566.3
4531567.3
4531568.3
4531569.3
4531570.3
4531573.3
4531574.3
4531583.3
4531584.3
4531585.3
4531586.3
4531600.3
4531601.3
4531602.3
4531603.3
4531604.3
4531605.3
4531895.3
4531896.3
4531897.3
4531898.3
4531922.3
4531923.3
4531924.3
4531925.3
4532564.3
4532866.3
4532927.3
4532928.3
4532929.3
4532930.3
4532931.3
4532932.3
4532933.3
4532934.3
4532935.3
4532936.3
4532937.3
4532938.3
4532939.3
4532940.3
4532941.3
4532942.3
4532943.3
4532944.3
4532945.3
4532946.3
4532947.3
4532948.3
4532949.3
4532950.3
4532951.3
4532952.3
4532953.3
4532954.3
4532955.3
4532956.3
4532957.3
4532958.3
4532959.3
4532960.3
4532961.3
4532962.3
4532963.3
4532964.3
4532965.3
4532966.3
4532967.3
4532968.3
4532969.3
4532970.3
4532971.3
4532972.3
4532973.3
4532974.3
4532975.3
4532976.3
4532977.3
4532978.3
4532979.3
4532980.3
4532981.3
4532982.3
4532983.3
4532984.3
4532985.3
4532986.3
4532987.3
4532988.3
4532989.3
4532990.3
4532991.3
4532992.3
4532993.3
4532994.3
4532995.3
4532996.3
4532997.3
4532998.3
4532999.3
4533000.3
4533001.3
4533002.3
4533003.3
4533004.3
4533005.3
4533006.3
4533007.3
4533008.3
4533009.3
4533010.3
4533011.3
4533012.3
4533013.3
4533014.3
4533015.3
4533016.3
4533017.3
4533018.3
4533019.3
4533020.3
4533021.3
4533022.3
4533023.3
4533024.3
4533025.3
4533026.3
4533027.3
4533028.3
4533029.3
4533030.3
4533031.3
4533032.3
4533033.3
4533034.3
4533036.3
4533037.3
4533038.3
4533039.3
4533040.3
4533041.3
4533042.3
4533043.3
4533384.3
4533611.3
4533635.3
4533663.3
4533664.3
4533665.3
4533666.3
4533667.3
4533668.3
4533669.3
4533670.3
4533671.3
4533672.3
4533673.3
4533674.3
4533675.3
4533676.3
4533677.3
4533678.3
4533679.3
4533680.3
4533700.3
4533701.3
4533702.3
4533703.3
4533704.3
4533705.3
4533706.3
4533707.3
4533708.3
4533709.3
4533710.3
4533711.3
4533712.3
4533713.3
4533714.3
4533715.3
4533716.3
4533717.3
4533718.3
4533719.3
4533720.3
4533721.3
4533722.3
4533723.3
4533724.3
4533725.3
4533726.3
4533727.3
4533728.3
4533729.3
4533730.3
4533731.3
4533732.3
4533733.3
4533734.3
4533735.3
4533736.3
4533737.3
4533738.3
4533739.3
4533740.3
4533741.3
4533742.3
4533743.3
4533744.3
4533745.3
4533746.3
4533747.3
4533748.3
4533749.3
4533750.3
4533751.3
4533752.3
4533753.3
4533754.3
4533755.3
4533756.3
4533757.3
4533758.3
4533759.3
4533760.3
4533761.3
4533762.3
4533763.3
4533764.3
4533765.3
4533766.3
4533767.3
4533768.3
4533769.3
4533770.3
4533771.3
4533772.3
4533773.3
4533774.3
4533775.3
4533776.3
4533777.3
4533778.3
4533779.3
4533780.3
4533781.3
4533782.3
4533783.3
4533784.3
4533785.3
4533786.3
4533787.3
4533788.3
4533789.3
4533790.3
4533791.3
4533792.3
4533793.3
4533794.3
4533795.3
4533796.3
4533797.3
4533798.3
4533799.3
4533800.3
4533801.3
4533802.3
4533803.3
4533804.3
4533805.3
4533806.3
4533807.3
4533808.3
4533809.3
4533810.3
4533811.3
4533812.3
4533813.3
4533948.3
4533949.3
4533950.3
4533951.3
4533952.3
4533953.3
4534202.3
4534203.3
4534204.3
4534205.3
4534206.3
4534207.3
4534208.3
4534209.3
4534210.3
4534211.3
4534212.3
4534213.3
4534214.3
4534215.3
4534216.3
4534217.3
4534218.3
4534219.3
4534220.3
4534221.3
4534222.3
4534223.3
4534224.3
4534225.3
4534226.3
4534227.3
4534328.3
4534329.3
4534330.3
4534331.3
4534332.3
4534333.3
4534334.3
4534335.3
4534336.3
4534337.3
4534338.3
4534339.3
4534340.3
4534341.3
4534342.3
4534343.3
4534344.3
4534345.3
4534346.3
4534347.3
4534348.3
4534349.3
4534350.3
4534351.3
4534488.3
4535147.3
4535148.3
4535149.3
4535150.3
4535151.3
4535152.3
4535208.3
4535209.3
4535210.3
4535211.3
4535370.3
4535371.3
4535372.3
4535373.3
4535374.3
4535375.3
4535377.3
4535378.3
4535380.3
4535381.3
4535382.3
4535383.3
4535384.3
4535385.3
4535386.3
4535387.3
4535388.3
4535389.3
4535390.3
4535391.3
4535392.3
4535393.3
4535394.3
4535395.3
4535396.3
4535397.3
4535398.3
4535399.3
4535400.3
4535401.3
4535402.3
4535403.3
4535405.3
4535406.3
4535407.3
4535408.3
4535409.3
4535410.3
4535411.3
4535412.3
4535413.3
4535414.3
4535415.3
4535416.3
4535417.3
4535418.3
4535419.3
4535420.3
4535421.3
4535422.3
4535423.3
4535424.3
4535425.3
4535426.3
4535427.3
4535523.3
4535539.3
4535540.3
4535541.3
4535542.3
4535543.3
4535544.3
4535545.3
4535546.3
4535547.3
4535548.3
4535549.3
4535550.3
4535551.3
4535552.3
4535553.3
4535554.3
4535555.3
4535556.3
4535557.3
4535558.3
4535559.3
4535560.3
4535561.3
4535562.3
4535564.3
4535565.3
4535626.3
4535627.3
4535747.3
4535748.3
4535749.3
4535750.3
4535751.3
4535752.3
4535753.3
4535754.3
4535755.3
4535757.3
4535758.3
4535759.3
4535760.3
4535761.3
4535762.3
4535763.3
4535764.3
4535765.3
4535766.3
4535767.3
4535768.3
4535769.3
4535770.3
4535771.3
4535772.3
4535773.3
4535774.3
4535775.3
4535776.3
4535777.3
4535778.3
4535779.3
4535780.3
4535781.3
4535782.3
4535783.3
4535784.3
4535785.3
4535786.3
4535787.3
4535788.3
4535789.3
4535790.3
4535791.3
4535792.3
4535793.3
4535794.3
4535795.3
4535796.3
4535797.3
4535798.3
4535799.3
4535800.3
4535801.3
4535802.3
4535803.3
4535804.3
4535805.3
4535806.3
4535807.3
4535808.3
4535809.3
4535810.3
4535811.3
4535812.3
4535813.3
4535814.3
4535815.3
4535816.3
4535817.3
4535818.3
4535819.3
4535820.3
4535821.3
4535822.3
4535823.3
4535824.3
4535825.3
4535826.3
4535827.3
4535828.3
4535829.3
4535830.3
4535831.3
4535832.3
4535833.3
4535834.3
4535835.3
4535836.3
4535837.3
4535838.3
4535839.3
4535840.3
4535841.3
4535842.3
4535843.3
4535844.3
4535845.3
4535846.3
4535847.3
4535848.3
4535849.3
4535850.3
4535851.3
4535852.3
4535853.3
4535854.3
4535855.3
4535856.3
4535857.3
4535858.3
4535859.3
4535860.3
4535861.3
4535862.3
4535863.3
4535865.3
4535866.3
4535867.3
4535868.3
4535869.3
4535870.3
4535871.3
4535872.3
4535915.3
4535927.3
4535928.3
4535929.3
4535930.3
4535931.3
4535932.3
4535933.3
4535934.3
4536074.3
4536100.3
4536139.3
4536141.3
4536142.3
4536143.3
4536144.3
4536145.3
4536146.3
4536152.3
4536155.3
4536156.3
4536157.3
4536158.3
4536159.3
4536313.3
4536373.3
4536374.3
4536375.3
4536376.3
4536377.3
4536378.3
4536379.3
4536380.3
4536381.3
4536382.3
4536383.3
4536384.3
4536385.3
4536386.3
4536387.3
4536388.3
4536389.3
4536390.3
4536408.3
4536409.3
4536410.3
4536411.3
4536412.3
4536413.3
4536462.3
4536464.3
4536467.3
4536472.3
4536473.3
4536476.3
4536477.3
4536557.3
4536559.3
4536577.3
4536596.3
4536597.3
4536598.3
4536599.3
4536600.3
4536601.3
4536602.3
4536603.3
4536604.3
4536605.3
4536606.3
4536607.3
4536608.3
4536609.3
4536610.3
4536611.3
4536612.3
4536613.3
4536614.3
4536624.3
4536768.3
4536801.3
4536825.3
4536826.3
4536827.3
4536828.3
4536830.3
4536831.3
4536832.3
4536833.3
4536835.3
4536837.3
4536838.3
4536839.3
4536840.3
4536841.3
4536842.3
4536843.3
4536844.3
4536845.3
4536846.3
4536847.3
4536848.3
4536849.3
4536850.3
4536851.3
4536852.3
4536853.3
4536854.3
4536855.3
4536856.3
4536857.3
4537093.3
4537095.3
4537096.3
4537097.3
4537098.3
4537099.3
4537102.3
4537103.3
4537104.3
4537105.3
4537106.3
4537107.3
4537108.3
4537109.3
4537110.3
4537111.3
4537112.3
4537113.3
4537114.3
4537115.3
4537116.3
4537117.3
4537118.3
4537119.3
4537120.3
4537121.3
4537122.3
4537123.3
4537124.3
4537125.3
4537126.3
4537127.3
4537128.3
4537129.3
4537130.3
4537131.3
4537132.3
4537133.3
4537134.3
4537135.3
4537136.3
4537137.3
4537138.3
4537139.3
4537190.3
4537191.3
4537192.3
4537193.3
4537194.3
4537195.3
4537210.3
4537211.3
4537220.3
4537221.3
4537319.3
4537320.3
4537324.3
4537325.3
4537326.3
4537327.3
4537328.3
4537329.3
4537330.3
4537440.3
4537490.3
4537814.3
4537815.3
4537851.3
4537863.3
4537864.3
4537868.3
4537869.3
4537983.3
4538631.3
4538778.3
4538779.3
4538804.3
4538858.3
4538914.3
4538917.3
4538997.3
4539063.3
4539064.3
4539094.3
4539095.3
4539155.3
4539207.3
4539290.3
4539291.3
4539352.3
4539353.3
4539386.3
4539473.3
4539502.3
4539503.3
4539504.3
4539505.3
4539506.3
4539507.3
4539508.3
4539509.3
4539510.3
4539511.3
4539512.3
4539513.3
4539514.3
4539515.3
4539516.3
4539517.3
4539518.3
4539519.3
4539520.3
4539521.3
4539522.3
4539523.3
4539524.3
4539525.3
4539526.3
4539527.3
4539528.3
4539529.3
4539531.3
4539533.3
4539571.3
4539572.3
4539573.3
4539574.3
4539575.3
4539576.3
4539577.3
4539578.3
4539579.3
4539580.3
4539581.3
4539582.3
4539583.3
4539584.3
4539585.3
4539586.3
4539587.3
4539588.3
4539589.3
4539590.3
4539591.3
4539592.3
4539593.3
4539594.3
4539662.3
4539663.3
4539664.3
4539665.3
4539666.3
4539667.3
4539668.3
4539670.3
4539671.3
4539672.3
4539673.3
4539684.3
4539685.3
4539686.3
4539687.3
4539688.3
4539732.3
4539799.3
4539801.3
4539802.3
4539917.3
4539918.3
4539994.3
4539995.3
4539996.3
4539997.3
4539998.3
4540012.3
4540013.3
4540014.3
4540015.3
4540016.3
4540017.3
4540018.3
4540019.3
4540020.3
4540021.3
4540022.3
4540023.3
4540024.3
4540025.3
4540026.3
4540044.3
4540045.3
4540046.3
4540052.3
4540053.3
4540098.3
4540099.3
4540100.3
4540109.3
4540110.3
4540129.3
4540130.3
4540190.3
4540191.3
4540251.3
4540252.3
4541194.3
4541641.3
4541642.3
4541644.3
4541645.3
4541646.3
4541647.3
4541648.3
4541649.3
4541650.3
4541651.3
4541773.3
4542480.3
4542481.3
4542482.3
4542483.3
4542484.3
4542485.3
4542486.3
4542487.3
4542488.3
4542489.3
4542490.3
4542491.3
4542621.3
4543019.3
4543020.3
4543021.3
4543022.3
4543023.3
4543057.3
4543129.3
4543130.3
4543349.3
4543593.3
4543594.3
4543595.3
4543596.3
4543715.3
4543716.3
4543717.3
4543718.3
4543719.3
4543720.3
4543721.3
4543722.3
4543770.3
4543771.3
4543772.3
4543773.3
4543774.3
4543775.3
4543776.3
4543777.3
4543778.3
4543779.3
4543780.3
4543781.3
4543782.3
4543783.3
4543784.3
4543785.3
4543786.3
4543787.3
4543788.3
4543789.3
4543790.3
4544079.3
4544115.3
4544116.3
4544117.3
4544118.3
4544122.3
4544224.3
4544233.3
4544252.3
4544254.3
4544256.3
4544258.3
4544263.3
4544264.3
4544265.3
4544266.3
4544267.3
4544291.3
4544292.3
4544293.3
4544294.3
4544295.3
4544296.3
4544297.3
4544298.3
4544299.3
4544300.3
4544301.3
4544302.3
4544303.3
4544304.3
4544305.3
4544306.3
4544307.3
4544308.3
4544310.3
4544453.3
4544589.3
4545012.3
4545013.3
4545014.3
4545015.3
4545016.3
4545017.3
4545018.3
4545019.3
4545020.3
4545021.3
4545162.3
4545189.3
4545190.3
4545191.3
4545192.3
4545193.3
4545349.3
4545446.3
4545447.3
4545448.3
4545449.3
4545450.3
4545477.3
4545478.3
4545480.3
4545483.3
4545484.3
4545485.3
4545488.3
4545664.3
4545665.3
4545666.3
4545667.3
4545668.3
4545669.3
4545670.3
4545675.3
4545676.3
4545677.3
4545678.3
4545679.3
4545680.3
4545681.3
4545682.3
4545683.3
4545684.3
4545685.3
4545686.3
4546120.3
4546121.3
4546278.3
4546279.3
4546280.3
4546281.3
4546282.3
4546283.3
4546284.3
4546285.3
4546286.3
4546287.3
4546288.3
4546289.3
4546290.3
4546291.3
4546292.3
4546293.3
4546294.3
4546367.3
4546368.3
4546369.3
4546370.3
4546371.3
4546372.3
4546373.3
4546374.3
4546375.3
4546376.3
4546390.3
4546391.3
4546392.3
4546393.3
4546394.3
4546395.3
4546396.3
4546397.3
4546398.3
4546658.3
4546659.3
4546660.3
4547164.3
4547279.3
4547280.3
4547281.3
4547282.3
4547283.3
4547284.3
4547285.3
4547293.3
4547294.3
4547295.3
4547296.3
4547297.3
4547298.3
4547299.3
4547300.3
4547301.3
4547358.3
4547359.3
4547360.3
4547361.3
4547362.3
4547363.3
4547364.3
4547365.3
4547366.3
4547368.3
4547369.3
4547373.3
4547374.3
4547375.3
4547376.3
4547377.3
4547378.3
4547379.3
4547381.3
4547382.3
4547383.3
4547384.3
4547385.3
4547386.3
4547387.3
4547388.3
4547389.3
4547390.3
4547391.3
4547392.3
4547393.3
4547394.3
4547395.3
4547396.3
4547397.3
4547398.3
4547399.3
4547400.3
4547401.3
4547402.3
4547403.3
4547404.3
4547405.3
4547679.3
4547780.3
4548142.3
4548349.3
4548350.3
4548364.3
4548385.3
4548386.3
4548721.3
4548722.3
4548723.3
4548890.3
4548925.3
4548926.3
4548927.3
4548928.3
4548929.3
4548930.3
4548990.3
4548991.3
4548992.3
4548993.3
4548996.3
4549132.3
4549136.3
4549137.3
4549141.3
4549142.3
4549144.3
4549314.3
4549315.3
4549766.3
4549767.3
4549837.3
4549838.3
4550198.3
4550199.3
4550335.3
4550336.3
4550584.3
4550585.3
4550586.3
4550588.3
4550589.3
4550590.3
4550592.3
4550593.3
4550594.3
4550596.3
4550606.3
4550955.3
4550960.3
4551525.3
4551526.3
4551527.3
4551528.3
4551529.3
4551530.3
4551531.3
4551532.3
4551533.3
4551534.3
4551535.3
4551536.3
4551537.3
4551538.3
4551539.3
4551540.3
4551541.3
4551542.3
4551543.3
4551544.3
4551545.3
4551546.3
4551547.3
4551548.3
4551549.3
4551550.3
4551551.3
4551552.3
4551553.3
4551554.3
4551555.3
4551556.3
4551557.3
4551558.3
4551559.3
4551560.3
4551561.3
4551562.3
4551563.3
4551564.3
4551565.3
4551566.3
4551567.3
4551568.3
4551569.3
4551570.3
4551571.3
4551572.3
4551686.3
4551687.3
4552685.3
4552686.3
4552687.3
4552688.3
4552689.3
4552690.3
4552691.3
4552692.3
4552693.3
4552694.3
4552695.3
4552696.3
4552697.3
4552698.3
4552699.3
4552700.3
4552701.3
4552702.3
4552703.3
4552818.3
4552830.3
4552886.3
4552887.3
4552888.3
4552952.3
4552953.3
4552954.3
4552955.3
4552956.3
4552957.3
4552958.3
4552959.3
4552960.3
4552961.3
4552962.3
4552963.3
4552964.3
4552965.3
4552985.3
4552986.3
4552987.3
4552988.3
4552989.3
4552990.3
4552991.3
4552992.3
4552993.3
4552994.3
4552995.3
4552996.3
4552997.3
4552998.3
4552999.3
4553000.3
4553001.3
4553002.3
4553003.3
4553004.3
4553005.3
4553006.3
4553173.3
4553174.3
4553178.3
4553179.3
4553180.3
4553181.3
4553183.3
4553184.3
4553185.3
4553186.3
4553187.3
4553188.3
4553189.3
4553190.3
4553191.3
4553192.3
4553193.3
4553194.3
4553942.3
4553943.3
4553944.3
4553945.3
4553946.3
4553947.3
4553948.3
4553949.3
4553950.3
4553951.3
4554052.3
4554053.3
4554054.3
4554055.3
4554056.3
4554057.3
4554058.3
4554059.3
4554060.3
4554061.3
4554152.3
4554153.3
4554154.3
4554155.3
4554156.3
4554157.3
4554158.3
4554159.3
4554763.3
4554764.3
4554765.3
4554766.3
4554767.3
4554768.3
4554769.3
4554770.3
4554771.3
4554870.3
4554871.3
4555594.3
4555595.3
4555596.3
4555597.3
4555598.3
4555599.3
4555600.3
4555634.3
4555635.3
4555636.3
4555637.3
4555638.3
4555914.3
4555915.3
4556372.3
4556373.3
4556387.3
4556388.3
4556389.3
4556390.3
4556391.3
4556392.3
4557667.3
4559243.3
4559244.3
4559273.3
4559274.3
4559275.3
4559276.3
4559277.3
4559278.3
4559279.3
4559280.3
4559281.3
4559282.3
4559283.3
4559284.3
4559285.3
4559286.3
4559287.3
4559288.3
4559289.3
4559290.3
4559291.3
4559292.3
4559293.3
4559294.3
4559295.3
4559296.3
4559297.3
4559444.3
4559599.3
4559600.3
4559601.3
4559602.3
4559603.3
4559604.3
4559605.3
4559606.3
4559607.3
4559623.3
4559933.3
4559934.3
4559935.3
4559936.3
4560101.3
4560102.3
4560103.3
4560104.3
4560105.3
4560106.3
4560421.3
4560422.3
4560423.3
4560424.3
4560425.3
4560426.3
4560427.3
4560428.3
4560429.3
4560430.3
4560431.3
4560433.3
4560434.3
4560435.3
4560436.3
4560437.3
4560438.3
4560439.3
4560440.3
4560441.3
4560442.3
4560443.3
4560444.3
4560445.3
4560446.3
4560530.3
4561562.3
4561566.3
4561901.3
4561902.3
4561903.3
4562213.3
4562214.3
4562215.3
4562216.3
4562385.3
4562962.3
4562963.3
4562964.3
4562965.3
4562966.3
4563473.3
4563526.3
4563582.3
4563583.3
4563584.3
4563585.3
4563586.3
4563763.3
4563764.3
4563765.3
4563766.3
4563767.3
4563768.3
4563769.3
4563770.3
4563771.3
4563772.3
4563773.3
4563774.3
4563775.3
4563776.3
4563777.3
4563778.3
4563779.3
4563780.3
4563781.3
4563782.3
4563783.3
4563784.3
4563785.3
4563786.3
4563797.3
4564088.3
4564089.3
4564090.3
4564091.3
4564092.3
4564093.3
4564094.3
4564095.3
4564096.3
4564097.3
4564098.3
4564099.3
4564100.3
4564112.3
4564113.3
4564114.3
4564233.3
4564416.3
4564417.3
4564469.3
4564470.3
4564471.3
4564894.3
4564895.3
4565458.3
4565459.3
4565460.3
4565461.3
4565462.3
4565463.3
4565622.3
4565623.3
4565624.3
4565625.3
4565626.3
4565627.3
4565628.3
4565629.3
4565630.3
4565631.3
4565632.3
4565980.3
4565982.3
4565983.3
4565984.3
4566023.3
4566339.3
4566569.3
4566594.3
4566599.3
4566627.3
4566733.3
4568577.3
4568579.3
4568580.3
4568581.3
4568582.3
4568583.3
4568585.3
4568625.3
4568626.3
4568627.3
4568628.3
4568629.3
4568630.3
4568631.3
4568632.3
4568633.3
4568634.3
4568635.3
4568636.3
4568637.3
4568638.3
4568639.3
4568640.3
4568641.3
4568642.3
4568643.3
4568644.3
4568645.3
4568646.3
4568661.3
4569430.3
4569431.3
4569432.3
4569433.3
4569530.3
4569531.3
4569532.3
4569533.3
4569534.3
4569535.3
4569536.3
4569537.3
4569549.3
4569550.3
4569551.3
4569552.3
4569569.3
4569570.3
4569598.3
4569599.3
4569800.3
4570162.3
4570163.3
4570164.3
4570165.3
4570240.3
4570241.3
4570242.3
4570243.3
4570244.3
4570245.3
4570246.3
4570247.3
4570248.3
4570249.3
4570250.3
4570251.3
4570252.3
4570253.3
4570254.3
4570255.3
4570256.3
4570257.3
4570258.3
4570259.3
4570260.3
4570261.3
4570262.3
4570263.3
4570264.3
4570265.3
4571041.3
4571211.3
4571212.3
4571838.3
4571849.3
4571867.3
4572122.3
4572123.3
4572171.3
4572172.3
4572197.3
4572198.3
4572199.3
4572287.3
4572288.3
4572368.3
4572418.3
4572525.3
4572579.3
4572669.3
4573407.3
4573631.3
4573678.3
4573679.3
4573680.3
4573681.3
4573682.3
4573683.3
4574017.3
4575382.3
4575383.3
4575384.3
4575385.3
4575386.3
4575387.3
4575388.3
4575389.3
4575390.3
4575391.3
4575392.3
4575393.3
4575394.3
4575395.3
4575396.3
4575397.3
4576678.3
4576679.3
4577669.3
4577670.3
4577671.3
4577672.3
4577905.3
4578704.3
4578705.3
4578706.3
4578714.3
4578899.3
4578902.3
4578924.3
4578925.3
4578926.3
4578927.3
4579114.3
4579115.3
4579116.3
4579117.3
4579118.3
4579119.3
4579120.3
4579121.3
4579122.3
4579123.3
4579806.3
4579807.3
4579808.3
4579809.3
4580158.3
4580319.3
4580320.3
4580321.3
4580322.3
4580323.3
4580324.3
4580325.3
4580326.3
4580327.3
4580328.3
4580329.3
4580330.3
4580331.3
4580332.3
4580333.3
4580334.3
4580694.3
4580695.3
4580696.3
4580697.3
4580698.3
4580699.3
4580700.3
4580701.3
4580702.3
4580703.3
4580862.3
4580863.3
4580864.3
4580865.3
4580866.3
4580867.3
4580868.3
4580869.3
4580870.3
4580871.3
4580872.3
4580873.3
4580980.3
4580981.3
4581014.3
4581015.3
4582104.3
4582105.3
4582106.3
4582107.3
4582108.3
4582109.3
4582110.3
4582111.3
4582112.3
4582113.3
4582114.3
4582115.3
4582116.3
4582117.3
4582118.3
4582119.3
4582120.3
4582121.3
4582122.3
4582123.3
4582124.3
4582125.3
4582126.3
4582127.3
4582128.3
4582129.3
4582130.3
4582131.3
4582132.3
4582133.3
4582134.3
4582135.3
4582136.3
4582137.3
4582138.3
4582139.3
4582140.3
4582141.3
4582142.3
4582143.3
4582144.3
4582145.3
4582146.3
4582147.3
4582148.3
4582149.3
4582150.3
4582151.3
4582152.3
4582153.3
4582154.3
4582155.3
4582156.3
4582157.3
4582158.3
4582159.3
4582160.3
4582230.3
4582231.3
4582232.3
4582233.3
4582234.3
4582235.3
4582236.3
4582237.3
4582238.3
4582239.3
4582240.3
4582241.3
4582242.3
4582243.3
4582244.3
4582245.3
4582246.3
4582247.3
4582248.3
4582249.3
4582250.3
4582251.3
4582252.3
4582253.3
4582254.3
4582255.3
4582256.3
4582257.3
4582258.3
4582259.3
4582260.3
4582261.3
4582262.3
4582263.3
4582264.3
4582265.3
4582266.3
4582267.3
4582268.3
4582269.3
4582270.3
4582271.3
4582272.3
4582273.3
4582274.3
4582275.3
4582276.3
4582277.3
4582785.3
4582786.3
4582787.3
4582788.3
4582789.3
4582790.3
4582791.3
4582792.3
4582793.3
4582794.3
4582795.3
4582796.3
4582797.3
4582798.3
4582799.3
4582800.3
4582801.3
4582802.3
4582803.3
4582804.3
4582805.3
4582806.3
4582807.3
4582808.3
4583585.3
4583650.3
4583651.3
4583652.3
4583655.3
4583656.3
4583657.3
4583658.3
4583829.3
4583830.3
4583831.3
4583832.3
4585272.3
4587431.3
4587432.3
4587433.3
4587434.3
4587435.3
4587436.3
4587437.3
4587438.3
4587439.3
4587440.3
4589537.3
4589538.3
4589539.3
4589540.3
4589541.3
4589542.3
4589543.3
4589544.3
4589545.3
4589546.3
4589547.3
4589548.3
4594281.3
4594282.3
4597413.3
4597434.3
4597435.3
4597436.3
4597437.3
4597438.3
4597439.3
4597440.3
4597441.3
4597442.3
4597443.3
4597444.3
4597445.3
4597446.3
4597447.3
4597448.3
4597449.3
4600198.3
4600199.3
4600200.3
4600262.3
4600263.3
4600264.3
4600265.3
4600266.3
4600267.3
4600268.3
4600269.3
4600270.3
4600271.3
4600272.3
4600273.3
4600274.3
4600275.3
4600276.3
4600277.3
4600278.3
4600284.3
4600285.3
4600286.3
4600287.3
4600288.3
4600289.3
4600290.3
4600291.3
4600292.3
4600293.3
4600294.3
4600295.3
4600296.3
4600297.3
4600298.3
4600299.3
4600300.3
4600301.3
4600302.3
4600303.3
4600304.3
4600305.3
4600306.3
4600307.3
4600308.3
4600309.3
4600310.3
4600311.3
4600312.3
4600313.3
4600314.3
4600315.3
4600316.3
4600317.3
4600318.3
4600319.3
4600320.3
4600321.3
4600322.3
4600323.3
4600324.3
4600325.3
4600326.3
4600327.3
4600328.3
4600329.3
4600330.3
4600331.3
4600332.3
4600333.3
4600334.3
4600335.3
4600336.3
4600337.3
4600338.3
4600339.3
4600340.3
4600341.3
4600342.3
4600343.3
4600344.3
4600345.3
4600346.3
4600347.3
4600348.3
4600349.3
4600350.3
4600351.3
4600352.3
4600353.3
4600354.3
4600355.3
4600356.3
4600357.3
4600358.3
4600359.3
4600360.3
4600361.3
4600362.3
4600363.3
4600364.3
4600365.3
4600366.3
4600367.3
4600368.3
4600369.3
4600370.3
4600371.3
4600372.3
4600373.3
4600374.3
4600375.3
4600376.3
4600377.3
4600378.3
4600379.3
4600380.3
4600381.3
4600382.3
4600383.3
4600384.3
4600385.3
4600386.3
4600387.3
4600388.3
4600389.3
4600390.3
4600391.3
4600392.3
4600393.3
4600394.3
4600395.3
4600396.3
4600397.3
4600398.3
4600399.3
4600400.3
4600401.3
4600402.3
4600403.3
4600404.3
4600405.3
4600406.3
4600407.3
4600408.3
4600409.3
4600410.3
4600411.3
4600622.3
4600623.3
4600624.3
4600625.3
4600626.3
4600627.3
4600628.3
4600629.3
4600630.3
4600631.3
4600632.3
4600633.3
4600634.3
4600635.3
4600636.3
4600637.3
4600638.3
4600639.3
4600640.3
4600641.3
4600642.3
4600829.3
4600830.3
4600831.3
4600896.3
4600900.3
4600901.3
4600902.3
4600903.3
4600904.3
4600905.3
4600906.3
4600907.3
4600908.3
4600909.3
4600910.3
4600911.3
4601006.3
4601007.3
4601008.3
4601010.3
4601012.3
4601015.3
4601016.3
4601017.3
4601019.3
4601020.3
4601021.3
4601022.3
4601026.3
4601027.3
4601028.3
4601031.3
4601197.3
4601925.3
4601952.3
4601953.3
4601954.3
4601956.3
4601957.3
4601958.3
4601959.3
4601960.3
4601962.3
4601963.3
4603086.3
4603396.3
4603523.3
4603524.3
4603525.3
4603526.3
4603527.3
4603528.3
4603529.3
4603530.3
4603531.3
4603532.3
4603533.3
4603534.3
4603535.3
4603536.3
4603537.3
4603538.3
4603539.3
4603540.3
4603541.3
4603542.3
4603543.3
4603544.3
4603545.3
4603546.3
4603547.3
4603548.3
4603549.3
4603550.3
4603551.3
4603552.3
4603553.3
4603554.3
4603555.3
4603556.3
4603557.3
4603558.3
4603559.3
4603560.3
4603561.3
4603562.3
4603563.3
4603564.3
4603565.3
4603566.3
4603567.3
4603568.3
4603569.3
4603570.3
4603597.3
4603598.3
4603599.3
4603600.3
4603601.3
4603602.3
4603603.3
4603604.3
4603605.3
4603606.3
4603607.3
4604107.3
4604224.3
4604225.3
4604226.3
4604249.3
4604250.3
4605923.3
4605924.3
4605925.3
4606864.3
4606865.3
4608544.3
4611649.3
4612269.3
4612434.3
4612674.3
4612675.3
4612676.3
4612677.3
4612679.3
4612898.3
4612899.3
4612900.3
4612901.3
4612902.3
4612985.3
4612986.3
4612989.3
4612990.3
4612991.3
4612993.3
4612994.3
4612995.3
4612996.3
4612997.3
4614521.3
4614609.3
4614610.3
4614611.3
4614815.3
4614816.3
4614817.3
4614818.3
4614819.3
4614820.3
4614821.3
4614822.3
4614823.3
4614824.3
4614825.3
4614826.3
4614827.3
4614828.3
4614829.3
4614830.3
4614831.3
4614832.3
4614833.3
4614834.3
4614835.3
4614836.3
4614837.3
4614838.3
4615018.3
4615019.3
4615020.3
4615217.3
4615218.3
4615220.3
4615241.3
4615243.3
4615270.3
4615272.3
4615273.3
4615274.3
4615275.3
4615276.3
4615277.3
4615280.3
4615281.3
4615282.3
4616075.3
4616076.3
4616918.3
4617350.3
4620456.3
4620483.3
4620484.3
4620485.3
4620486.3
4620487.3
4620488.3
4620489.3
4620490.3
4620491.3
4620492.3
4620493.3
4620494.3
4620847.3
4620848.3
4621798.3
4621799.3
4621803.3
4621804.3
4621805.3
4621806.3
4621807.3
4621808.3
4622354.3
4622590.3
4622666.3
4622667.3
4622698.3
4622699.3
4622700.3
4622701.3
4623131.3
4623132.3
4623133.3
4623237.3
4623238.3
4623333.3
4623334.3
4623335.3
4623336.3
4623337.3
4623338.3
4623339.3
4623340.3
4623341.3
4623342.3
4623343.3
4623344.3
4623345.3
4623346.3
4623347.3
4623348.3
4623349.3
4623350.3
4623351.3
4623352.3
4623639.3
4623640.3
4623641.3
4623642.3
4623643.3
4623644.3
4623645.3
4623646.3
4623647.3
4623648.3
4623649.3
4623650.3
4623651.3
4623652.3
4623653.3
4623654.3
4623655.3
4623656.3
4623657.3
4623658.3
4623659.3
4623660.3
4623661.3
4623662.3
4623663.3
4623664.3
4623665.3
4623666.3
4623667.3
4623668.3
4623669.3
4623670.3
4623671.3
4623672.3
4623673.3
4623674.3
4623675.3
4623676.3
4623677.3
4623678.3
4623679.3
4623680.3
4623681.3
4623682.3
4623683.3
4623684.3
4623685.3
4623686.3
4623687.3
4623688.3
4623689.3
4623690.3
4623691.3
4623692.3
4623693.3
4623694.3
4623695.3
4623696.3
4623697.3
4623698.3
4623699.3
4623700.3
4623701.3
4623702.3
4623913.3
4624578.3
4624579.3
4624580.3
4624581.3
4624582.3
4624583.3
4624584.3
4624585.3
4624586.3
4624587.3
4624588.3
4624589.3
4624590.3
4624591.3
4624592.3
4624593.3
4624594.3
4624595.3
4624596.3
4624597.3
4624598.3
4624599.3
4624600.3
4624601.3
4624602.3
4624603.3
4624604.3
4624605.3
4624606.3
4624607.3
4624608.3
4624609.3
4624610.3
4624611.3
4624612.3
4624613.3
4624614.3
4624615.3
4624616.3
4624617.3
4624618.3
4624619.3
4624620.3
4624621.3
4624622.3
4624623.3
4624624.3
4624625.3
4624626.3
4624627.3
4624628.3
4624629.3
4624630.3
4624631.3
4624632.3
4624633.3
4624634.3
4624635.3
4624636.3
4624637.3
4624638.3
4624639.3
4624640.3
4624641.3
4624642.3
4624643.3
4624644.3
4624645.3
4624646.3
4624647.3
4624648.3
4624649.3
4624650.3
4624651.3
4624652.3
4624653.3
4624654.3
4624655.3
4624656.3
4624657.3
4624873.3
4624874.3
4624875.3
4624876.3
4624877.3
4624878.3
4624879.3
4624880.3
4624881.3
4624882.3
4624883.3
4624884.3
4624885.3
4624886.3
4624887.3
4624888.3
4624889.3
4624890.3
4624891.3
4624892.3
4624893.3
4624894.3
4624895.3
4624896.3
4624897.3
4624898.3
4624899.3
4624900.3
4624901.3
4624902.3
4625053.3
4625054.3
4625204.3
4625205.3
4625261.3
4625262.3
4625263.3
4625264.3
4625265.3
4625266.3
4625267.3
4625268.3
4625269.3
4625270.3
4625271.3
4625272.3
4625273.3
4625274.3
4625275.3
4625276.3
4625277.3
4625278.3
4625279.3
4625280.3
4625281.3
4625282.3
4625283.3
4625284.3
4625285.3
4625286.3
4625287.3
4625288.3
4625289.3
4625290.3
4625291.3
4625292.3
4625293.3
4625294.3
4625295.3
4625296.3
4625297.3
4625298.3
4625299.3
4625300.3
4625301.3
4625302.3
4625303.3
4625304.3
4625305.3
4625306.3
4625307.3
4625308.3
4625309.3
4625310.3
4625311.3
4625312.3
4625313.3
4625314.3
4625315.3
4625316.3
4625317.3
4625318.3
4625319.3
4625320.3
4625321.3
4625322.3
4626156.3
4626240.3
4626738.3
4626739.3
4626740.3
4626743.3
4626744.3
4626745.3
4626746.3
4626747.3
4626748.3
4626750.3
4626751.3
4626753.3
4626754.3
4626755.3
4626756.3
4627503.3
4627513.3
4627519.3
4627522.3
4627524.3
4627525.3
4627526.3
4627531.3
4627533.3
4627534.3
4627536.3
4627538.3
4627539.3
4627542.3
4627544.3
4627551.3
4627557.3
4627562.3
4627640.3
4627653.3
4627657.3
4627718.3
4627721.3
4627735.3
4627738.3
4627739.3
4627754.3
4627830.3
4627831.3
4627832.3
4627834.3
4627847.3
4627848.3
4627849.3
4627852.3
4627968.3
4627969.3
4628044.3
4628049.3
4628056.3
4628187.3
4628188.3
4628189.3
4628190.3
4628191.3
4628192.3
4628193.3
4628194.3
4628195.3
4628876.3
4628877.3
4628878.3
4628879.3
4628880.3
4628881.3
4629689.3
4629971.3
4630162.3
4630170.3
4630171.3
4630172.3
4630419.3
4631157.3
4631721.3
4631723.3
4631724.3
4631727.3
4631728.3
4631731.3
4631739.3
4633073.3
4634011.3
4634012.3
4634013.3
4635292.3
4635904.3
4635905.3
4636394.3
4636395.3
4636396.3
4636397.3
4636398.3
4636399.3
4636400.3
4636401.3
4636402.3
4636403.3
4636837.3
4637195.3
4637196.3
4637197.3
4637198.3
4637199.3
4637809.3
4637810.3
4637811.3
4637812.3
4637813.3
4637814.3
4637815.3
4637816.3
4637817.3
4637818.3
4637819.3
4637820.3
4637821.3
4637822.3
4637823.3
4637824.3
4637825.3
4637826.3
4637827.3
4637828.3
4637829.3
4637830.3
4637831.3
4637832.3
4637833.3
4637834.3
4637835.3
4637836.3
4637837.3
4637838.3
4637839.3
4637840.3
4637841.3
4637842.3
4637843.3
4637844.3
4637845.3
4637846.3
4637847.3
4637848.3
4637849.3
4637850.3
4637851.3
4637852.3
4637853.3
4637854.3
4637855.3
4637856.3
4637857.3
4637858.3
4637859.3
4637860.3
4637861.3
4637862.3
4637863.3
4637864.3
4637865.3
4637866.3
4637867.3
4637868.3
4639061.3
4640986.3
4640988.3
4643642.3
4643644.3
4644219.3
4647329.3
4647330.3
4647331.3
4647336.3
4648965.3
4648966.3
4648967.3
4648968.3
4648969.3
4648970.3
4648971.3
4648972.3
4648973.3
4653299.3
4653300.3
4653307.3
4653312.3
4653313.3
4653314.3
4653315.3
4653316.3
4653317.3
4653881.3
4653882.3
4653883.3
4653884.3
4653885.3
4653886.3
4653887.3
4653888.3
4654021.3
4654022.3
4654023.3
4654024.3
4654025.3
4654026.3
4654027.3
4654028.3
4654029.3
4654030.3
4654031.3
4654032.3
4654798.3
4658538.3
4658539.3
4658540.3
4661127.3
4661256.3
4662524.3
4662525.3
4662526.3
4662527.3
4662528.3
4662529.3
4663025.3
4663263.3
4663272.3
4663273.3
4663274.3
4663278.3
4663280.3
4663616.3
4663617.3
4663618.3
4663619.3
4663620.3
4663630.3
4663633.3
4664124.3
4664125.3
4664126.3
4664127.3
4664128.3
4664129.3
4664130.3
4664131.3
4664132.3
4664133.3
4664134.3
4664135.3
4664136.3
4664137.3
4664138.3
4664147.3
4664209.3
4664210.3
4664211.3
4664212.3
4664213.3
4664214.3
4664533.3
4664608.3
4664609.3
4664610.3
4664612.3
4664613.3
4664689.3
4664690.3
4664691.3
4664692.3
4664693.3
4664694.3
4664695.3
4664696.3
4664697.3
4664706.3
4664850.3
4664851.3
4664852.3
4664853.3
4664854.3
4664855.3
4664856.3
4664857.3
4664858.3
4664859.3
4664860.3
4664861.3
4664862.3
4664863.3
4664864.3
4664865.3
4664866.3
4664867.3
4664868.3
4664869.3
4664870.3
4664871.3
4664872.3
4664873.3
4664874.3
4664875.3
4664876.3
4664877.3
4664878.3
4664879.3
4664880.3
4664881.3
4664882.3
4664883.3
4664884.3
4664885.3
4664886.3
4664887.3
4664888.3
4664889.3
4664890.3
4664891.3
4664892.3
4664893.3
4664894.3
4664895.3
4664896.3
4664897.3
4664898.3
4664899.3
4664900.3
4664901.3
4664902.3
4664903.3
4664904.3
4664905.3
4664906.3
4664907.3
4664908.3
4664909.3
4664910.3
4664911.3
4664912.3
4664913.3
4664914.3
4664915.3
4664916.3
4664917.3
4664918.3
4664919.3
4664920.3
4664921.3
4664922.3
4664923.3
4664924.3
4664925.3
4664926.3
4664927.3
4664928.3
4664929.3
4664930.3
4664931.3
4665108.3
4665127.3
4665263.3
4665264.3
4665265.3
4665266.3
4665267.3
4665268.3
4665269.3
4665270.3
4665271.3
4665272.3
4665273.3
4665274.3
4665275.3
4665276.3
4665277.3
4665278.3
4665279.3
4665280.3
4665281.3
4665282.3
4665283.3
4665284.3
4665285.3
4665286.3
4665287.3
4665288.3
4665289.3
4665290.3
4665291.3
4665292.3
4665293.3
4665294.3
4665295.3
4665296.3
4665297.3
4665298.3
4666325.3
4666326.3
4666327.3
4666328.3
4666329.3
4666330.3
4666606.3
4666607.3
4666608.3
4666609.3
4667212.3
4667213.3
4667214.3
4667215.3
4667216.3
4667217.3
4667218.3
4667219.3
4667220.3
4667221.3
4667222.3
4667223.3
4667224.3
4667225.3
4667226.3
4667227.3
4667228.3
4667229.3
4667230.3
4667231.3
4667232.3
4667233.3
4667234.3
4667235.3
4667236.3
4667237.3
4667238.3
4667239.3
4667240.3
4667241.3
4669775.3
4670478.3
4670479.3
4670480.3
4672332.3
4672334.3
4672336.3
4673317.3
4673358.3
4673359.3
4673360.3
4673361.3
4673464.3
4673465.3
4673466.3
4673467.3
4673644.3
4673645.3
4673646.3
4673647.3
4674238.3
4674239.3
4674280.3
4674282.3
4674285.3
4674287.3
4674289.3
4674291.3
4674293.3
4674295.3
4674297.3
4674299.3
4674301.3
4674303.3
4674305.3
4674307.3
4674378.3
4675013.3
4675014.3
4675015.3
4675016.3
4675773.3
4675774.3
4675775.3
4675776.3
4675777.3
4675778.3
4675779.3
4675780.3
4675781.3
4675782.3
4675783.3
4675784.3
4675785.3
4675786.3
4675787.3
4675788.3
4675789.3
4675790.3
4675791.3
4675792.3
4675793.3
4675794.3
4675795.3
4675796.3
4675797.3
4675798.3
4675799.3
4675800.3
4675801.3
4675802.3
4675803.3
4675804.3
4675805.3
4675806.3
4675807.3
4675808.3
4675809.3
4675810.3
4675811.3
4675812.3
4675813.3
4675814.3
4675815.3
4675816.3
4677853.3
4677854.3
4677855.3
4677856.3
4677857.3
4677858.3
4677859.3
4678769.3
4680824.3
4680826.3
4680829.3
4680831.3
4680833.3
4680836.3
4680838.3
4680840.3
4680843.3
4680845.3
4680847.3
4680849.3
4680851.3
4680853.3
4680855.3
4680858.3
4680860.3
4680862.3
4680864.3
4680868.3
4680871.3
4680904.3
4680905.3
4680906.3
4680968.3
4680970.3
4680972.3
4683353.3
4683369.3
4683418.3
4683431.3
4683980.3
4684108.3
4684109.3
4687208.3
4687209.3
4688353.3
4688577.3
4689228.3
4689230.3
4689231.3
4689232.3
4689233.3
4689234.3
4689235.3
4689236.3
4689237.3
4689238.3
4689239.3
4689240.3
4689539.3
4689855.3
4689856.3
4689857.3
4689858.3
4689859.3
4689860.3
4689861.3
4690051.3
4690500.3
4690501.3
4690502.3
4690503.3
4690504.3
4690506.3
4690507.3
4690508.3
4690509.3
4690510.3
4690512.3
4690513.3
4690515.3
4690516.3
4690517.3
4690518.3
4690519.3
4690520.3
4690521.3
4690523.3
4690524.3
4690525.3
4690526.3
4690527.3
4690528.3
4690530.3
4690531.3
4690533.3
4690534.3
4690535.3
4690537.3
4690538.3
4690539.3
4690540.3
4690541.3
4690542.3
4690543.3
4690545.3
4690945.3
4690985.3
4690989.3
4691267.3
4692496.3
4694153.3
4694757.3
4694758.3
4694759.3
4694760.3
4695490.3
4695620.3
4695621.3
4695623.3
4695624.3
4695626.3
4697387.3
4697394.3
4697395.3
4697396.3
4697397.3
4697398.3
4697399.3
4697400.3
4697401.3
4697402.3
4697403.3
4697404.3
4697405.3
4697406.3
4698148.3
4698149.3
4698150.3
4698151.3
4698152.3
4698153.3
4698154.3
4698155.3
4698156.3
4698157.3
4698158.3
4698159.3
4698160.3
4698162.3
4698163.3
4698164.3
4698165.3
4698166.3
4698167.3
4698168.3
4698169.3
4698170.3
4698172.3
4698173.3
4698175.3
4698176.3
4698178.3
4698179.3
4698181.3
4698182.3
4698184.3
4698185.3
4698186.3
4698187.3
4698188.3
4698189.3
4698190.3
4698191.3
4698363.3
4698364.3
4698413.3
4698415.3
4698416.3
4698417.3
4698418.3
4698420.3
4698421.3
4698422.3
4698424.3
4699301.3
4699302.3
4699303.3
4699304.3
4699305.3
4699306.3
4699307.3
4699659.3
4699660.3
4699661.3
4699663.3
4699664.3
4699665.3
4699666.3
4700858.3
4700859.3
4700860.3
4701410.3
4701411.3
4701412.3
4701413.3
4701414.3
4701415.3
4701416.3
4701417.3
4701418.3
4701419.3
4701420.3
4701421.3
4701422.3
4701423.3
4701424.3
4701425.3
4701426.3
4701427.3
4701428.3
4701429.3
4701430.3
4701431.3
4704667.3
4704668.3
4704669.3
4704670.3
4704671.3
4707304.3
4707305.3
4707306.3
4707307.3
4707308.3
4707309.3
4707310.3
4707311.3
4707312.3
4707313.3
4707314.3
4707315.3
4707316.3
4707402.3
4707705.3
4441115.3
4441572.3
4441575.3
4441577.3
4441578.3
4441579.3
4441580.3
4441581.3
4441583.3
4441584.3
4441659.3
4441586.3
4441660.3
4441587.3
4441588.3
4444009.3
4444863.3
4453629.3
4455768.3
4485981.3
4485982.3
4489634.3
4498070.3
4498071.3
4498072.3
4498073.3
4498074.3
4498075.3
4498076.3
4498077.3
4498078.3
4498079.3
4498080.3
4498081.3
4498082.3
4498083.3
4498084.3
4498085.3
4498086.3
4498087.3
4498088.3
4498089.3
4498090.3
4498091.3
4498092.3
4498093.3
4501001.3
4501002.3
4501003.3
4501004.3
4501005.3
4501006.3
4501007.3
4501008.3
4501009.3
4501010.3
4501011.3
4501012.3
4501013.3
4501014.3
4501015.3
4501016.3
4501017.3
4501018.3
4501019.3
4501020.3
4501021.3
4501022.3
4501023.3
4501024.3
4501025.3
4501026.3
4501027.3
4501028.3
4501029.3
4501030.3
4501031.3
4501032.3
4501033.3
4501034.3
4501035.3
4501036.3
4501936.3
4502488.3
4502489.3
4502490.3
4502567.3
4503045.3
4503258.3
4503263.3
4503277.3
4503421.3
4503422.3
4503423.3
4503424.3
4503425.3
4503426.3
4503427.3
4503428.3
4503429.3
4503430.3
4503431.3
4503432.3
4503433.3
4503434.3
4503435.3
4503436.3
4503437.3
4503438.3
4503439.3
4503440.3
4503441.3
4503442.3
4503479.3
4503480.3
4503482.3
4503483.3
4503485.3
4503488.3
4503837.3
4503838.3
4503907.3
4503976.3
4503977.3
4503978.3
4503979.3
4503980.3
4503981.3
4503982.3
4503983.3
4503984.3
4504098.3
4504099.3
4507316.3
4507317.3
4507318.3
4507320.3
4507321.3
4507322.3
4507323.3
4507324.3
4507325.3
4507326.3
4507327.3
4507328.3
4507329.3
4507330.3
4507331.3
4507779.3
4507780.3
4508037.3
4508038.3
4508039.3
4508040.3
4508041.3
4508042.3
4508043.3
4508044.3
4508045.3
4508046.3
4508048.3
4508049.3
4508050.3
4508051.3
4508052.3
4508053.3
4508054.3
4508873.3
4508874.3
4508875.3
4508876.3
4508877.3
4508878.3
4508879.3
4508880.3
4508881.3
4508882.3
4508883.3
4508884.3
4508885.3
4508886.3
4508887.3
4508888.3
4508987.3
4508988.3
4508989.3
4508990.3
4508991.3
4508992.3
4508993.3
4508994.3
4508995.3
4508996.3
4508997.3
4508998.3
4508999.3
4509000.3
4509001.3
4509002.3
4509003.3
4509004.3
4509873.3
4509874.3
4509875.3
4509876.3
4509877.3
4509878.3
4509879.3
4510107.3
4510433.3
4510434.3
4510435.3
4510436.3
4512569.3
4512570.3
4512571.3
4512572.3
4512573.3
4512574.3
4512575.3
4512576.3
4512577.3
4512578.3
4512579.3
4512580.3
4512581.3
4512582.3
4512583.3
4512584.3
4512585.3
4512586.3
4512587.3
4512588.3
4512589.3
4512590.3
4512591.3
4512592.3
4512593.3
4512594.3
4512595.3
4512596.3
4512597.3
4512598.3
4512599.3
4512600.3
4512601.3
4512602.3
4512603.3
4512604.3
4512605.3
4512606.3
4512607.3
4512608.3
4514474.3
4514475.3
4514476.3
4514477.3
4514478.3
4514479.3
4514480.3
4514481.3
4514482.3
4514486.3
4516428.3
4516431.3
4516464.3
4516524.3
4516536.3
4516650.3
4516667.3
4516668.3
4516693.3
4516695.3
4516732.3
4516733.3
4516734.3
4516797.3
4516798.3
4516800.3
4516804.3
4516807.3
4516808.3
4519119.3
4519475.3
4519476.3
4519477.3
4519478.3
4519479.3
4519480.3
4519481.3
4519482.3
4520281.3
4520596.3
4520598.3
4520599.3
4520601.3
4521353.3
4521358.3
4521361.3
4521363.3
4521365.3
4521366.3
4521369.3
4521370.3
4521372.3
4521373.3
4521375.3
4521376.3
4521378.3
4521379.3
4521380.3
4521382.3
4521383.3
4521384.3
4521386.3
4521387.3
4521389.3
4521390.3
4521391.3
4521392.3
4521394.3
4521395.3
4521396.3
4521397.3
4521398.3
4521399.3
4521400.3
4521403.3
4521406.3
4521407.3
4521408.3
4521409.3
4521411.3
4521414.3
4521415.3
4521416.3
4521417.3
4521421.3
4521422.3
4521423.3
4521425.3
4521426.3
4521427.3
4521428.3
4521430.3
4521431.3
4521432.3
4521433.3
4521435.3
4521436.3
4521948.3
4522125.3
4522440.3
4522441.3
4522442.3
4522443.3
4522444.3
4522445.3
4522446.3
4522447.3
4522448.3
4522449.3
4522450.3
4522451.3
4522452.3
4522453.3
4522454.3
4522455.3
4522456.3
4522457.3
4522458.3
4522459.3
4522460.3
4522461.3
4522462.3
4522463.3
4522464.3
4522465.3
4522466.3
4522467.3
4522468.3
4522469.3
4522470.3
4522471.3
4522472.3
4522473.3
4522474.3
4522475.3
4522476.3
4522477.3
4522478.3
4522479.3
4522480.3
4522481.3
4522482.3
4522483.3
4522484.3
4522485.3
4522486.3
4522487.3
4522488.3
4522489.3
4522490.3
4522491.3
4522492.3
4522493.3
4522494.3
4522495.3
4522496.3
4522497.3
4522498.3
4522499.3
4522500.3
4522501.3
4522502.3
4522503.3
4522504.3
4522505.3
4522507.3
4522508.3
4522509.3
4522510.3
4522511.3
4522512.3
4522513.3
4522514.3
4522515.3
4522516.3
4522517.3
4522518.3
4522519.3
4522520.3
4522521.3
4522522.3
4522523.3
4522524.3
4522525.3
4522526.3
4522527.3
4522528.3
4522529.3
4522530.3
4522531.3
4522532.3
4522533.3
4522534.3
4522535.3
4523235.3
4523236.3
4523237.3
4523308.3
4526212.3
4526213.3
4526214.3
4526215.3
4526216.3
4526882.3
4526884.3
4526885.3
4526886.3
4527293.3
4527295.3
4527296.3
4527297.3
4528848.3
4528849.3
4528850.3
4528851.3
4528852.3
4528853.3
4528854.3
4528855.3
4528856.3
4528857.3
4528858.3
4528859.3
4528860.3
4528861.3
4528862.3
4528863.3
4528890.3
4528891.3
4528892.3
4528893.3
4528894.3
4528895.3
4528896.3
4528897.3
4528898.3
4528899.3
4528900.3
4528901.3
4528902.3
4528903.3
4528904.3
4528905.3
4529392.3
4529393.3
4529394.3
4529395.3
4529396.3
4529397.3
4529398.3
4529399.3
4529849.3
4529872.3
4529873.3
4529893.3
4529904.3
4529906.3
4529909.3
4529910.3
4529912.3
4529922.3
4529926.3
4529930.3
4529931.3
4531980.3
4531982.3
4532865.3
4533696.3
4536834.3
4536836.3
4537445.3
4537446.3
4537447.3
4539166.3
4539167.3
4539168.3
4539169.3
4539170.3
4539171.3
4539172.3
4539173.3
4539174.3
4539175.3
4539176.3
4539177.3
4539178.3
4539179.3
4539188.3
4539189.3
4539190.3
4539191.3
4539669.3
4542104.3
4542109.3
4542111.3
4542116.3
4542118.3
4542119.3
4542124.3
4542125.3
4542131.3
4542136.3
4542147.3
4542172.3
4542197.3
4542202.3
4542211.3
4542216.3
4542218.3
4542219.3
4542222.3
4542223.3
4542229.3
4542247.3
4542256.3
4542257.3
4542265.3
4542266.3
4544588.3
4544590.3
4544591.3
4544592.3
4544593.3
4544594.3
4544595.3
4544596.3
4544597.3
4544598.3
4544599.3
4544600.3
4544601.3
4544602.3
4544603.3
4544604.3
4544605.3
4544606.3
4544607.3
4544608.3
4544609.3
4544610.3
4544611.3
4544612.3
4544613.3
4544614.3
4544615.3
4544616.3
4544617.3
4544618.3
4544619.3
4544620.3
4544621.3
4544622.3
4544623.3
4544624.3
4544625.3
4544626.3
4544627.3
4544628.3
4544629.3
4544630.3
4544631.3
4544632.3
4544633.3
4544634.3
4544635.3
4544636.3
4544637.3
4544638.3
4544639.3
4544640.3
4544641.3
4544642.3
4544643.3
4544644.3
4544645.3
4544646.3
4544647.3
4544648.3
4544649.3
4544650.3
4544651.3
4544652.3
4544653.3
4544654.3
4544655.3
4544656.3
4544657.3
4544658.3
4544659.3
4544660.3
4544661.3
4544662.3
4544663.3
4544665.3
4544666.3
4544667.3
4544668.3
4544669.3
4544670.3
4544671.3
4544672.3
4544673.3
4544674.3
4544675.3
4544676.3
4544677.3
4545693.3
4545694.3
4545695.3
4545696.3
4545697.3
4545698.3
4545699.3
4545700.3
4545701.3
4545702.3
4545703.3
4545704.3
4545705.3
4545706.3
4545707.3
4545708.3
4545709.3
4545710.3
4545711.3
4545712.3
4545713.3
4545714.3
4545715.3
4545716.3
4545717.3
4545718.3
4545719.3
4545720.3
4545721.3
4545722.3
4545723.3
4545724.3
4545725.3
4545726.3
4545727.3
4545728.3
4545729.3
4545730.3
4545731.3
4545732.3
4545733.3
4545734.3
4545735.3
4545736.3
4545737.3
4545738.3
4545739.3
4545740.3
4545741.3
4545742.3
4545743.3
4545744.3
4545745.3
4545746.3
4545747.3
4545748.3
4545749.3
4545750.3
4545751.3
4545752.3
4548925.3
4548926.3
4548927.3
4548928.3
4548929.3
4548930.3
4549919.3
4549920.3
4549921.3
4549924.3
4549925.3
4549927.3
4549929.3
4549930.3
4549932.3
4549935.3
4549941.3
4549943.3
4549945.3
4549946.3
4549948.3
4549953.3
4549954.3
4549958.3
4549959.3
4549965.3
4549967.3
4550096.3
4550303.3
4550304.3
4550305.3
4551443.3
4551453.3
4551454.3
4551455.3
4552440.3
4552442.3
4552443.3
4553284.3
4553285.3
4554103.3
4555669.3
4555671.3
4559386.3
4559387.3
4559388.3
4559389.3
4559390.3
4559391.3
4559392.3
4559393.3
4559394.3
4559395.3
4559396.3
4559397.3
4559398.3
4559399.3
4559400.3
4559401.3
4559402.3
4559403.3
4559404.3
4559405.3
4559406.3
4559407.3
4559408.3
4559409.3
4559410.3
4559411.3
4559412.3
4559413.3
4559414.3
4559415.3
4559416.3
4559417.3
4559418.3
4559419.3
4559420.3
4559421.3
4559422.3
4559423.3
4559424.3
4559425.3
4559426.3
4559427.3
4559428.3
4559429.3
4559430.3
4559431.3
4559432.3
4559433.3
4562320.3
4562321.3
4562322.3
4562323.3
4562324.3
4562325.3
4562326.3
4562327.3
4562328.3
4562329.3
4562330.3
4562331.3
4562332.3
4562333.3
4562334.3
4562335.3
4562340.3
4562341.3
4562342.3
4562343.3
4562344.3
4562345.3
4562346.3
4562347.3
4562348.3
4562349.3
4562350.3
4562351.3
4562352.3
4562353.3
4562354.3
4562355.3
4562356.3
4562357.3
4565284.3
4565464.3
4565465.3
4565466.3
4565467.3
4565468.3
4565469.3
4565470.3
4565471.3
4565472.3
4565473.3
4565474.3
4565475.3
4565698.3
4566620.3
4568713.3
4568714.3
4569479.3
4569480.3
4569481.3
4569604.3
4569605.3
4572294.3
4572295.3
4572296.3
4572297.3
4572416.3
4578897.3
4578903.3
4579369.3
4579370.3
4579371.3
4579372.3
4579373.3
4579374.3
4581013.3
4581014.3
4581015.3
4581311.3
4581312.3
4581313.3
4581314.3
4581315.3
4581316.3
4581317.3
4581318.3
4581319.3
4581320.3
4581321.3
4581322.3
4581323.3
4581324.3
4581325.3
4581326.3
4581327.3
4581328.3
4581329.3
4581330.3
4581331.3
4581332.3
4581333.3
4581334.3
4581335.3
4581336.3
4581337.3
4581338.3
4581340.3
4581341.3
4581342.3
4581343.3
4583532.3
4589537.3
4589538.3
4589539.3
4589540.3
4589541.3
4589542.3
4589543.3
4589544.3
4589545.3
4589546.3
4589547.3
4589548.3
4597516.3
4597881.3
4597882.3
4597883.3
4597884.3
4597885.3
4597886.3
4601009.3
4601011.3
4601013.3
4601014.3
4601018.3
4601023.3
4601024.3
4601025.3
4601029.3
4601030.3
4603629.3
4603630.3
4603631.3
4603632.3
4603633.3
4603634.3
4603635.3
4603636.3
4603637.3
4603638.3
4603639.3
4603640.3
4603641.3
4603642.3
4603643.3
4603644.3
4603645.3
4603646.3
4603647.3
4603648.3
4604109.3
4604251.3
4606650.3
4614919.3
4614920.3
4614921.3
4614922.3
4614923.3
4614925.3
4615582.3
4617349.3
4617351.3
4621794.3
4621795.3
4621796.3
4621797.3
4621800.3
4621801.3
4626432.3
4626433.3
4626434.3
4626435.3
4626436.3
4626437.3
4626438.3
4626439.3
4626440.3
4626552.3
4626553.3
4626556.3
4626557.3
4626558.3
4626559.3
4626560.3
4626561.3
4626562.3
4626563.3
4626564.3
4626565.3
4626566.3
4626567.3
4626568.3
4626569.3
4626570.3
4626571.3
4626572.3
4626573.3
4626574.3
4626575.3
4626576.3
4626580.3
4626581.3
4626582.3
4626583.3
4626584.3
4626585.3
4626586.3
4626587.3
4626588.3
4626590.3
4626591.3
4626592.3
4626593.3
4626594.3
4626595.3
4626596.3
4626597.3
4626598.3
4626599.3
4626600.3
4626601.3
4626602.3
4626603.3
4626604.3
4626605.3
4626606.3
4626607.3
4626608.3
4626609.3
4626610.3
4626611.3
4626612.3
4626613.3
4626614.3
4626615.3
4627403.3
4627408.3
4627409.3
4627412.3
4627413.3
4627472.3
4627474.3
4627482.3
4627511.3
4627512.3
4627514.3
4627515.3
4627516.3
4627517.3
4627518.3
4627520.3
4627521.3
4627523.3
4627527.3
4627528.3
4627529.3
4627530.3
4627532.3
4627535.3
4627540.3
4627543.3
4627547.3
4627548.3
4627549.3
4627553.3
4627554.3
4627555.3
4627560.3
4627583.3
4627584.3
4627585.3
4627586.3
4627587.3
4627588.3
4627589.3
4627590.3
4627591.3
4627592.3
4627593.3
4627594.3
4627595.3
4627596.3
4627597.3
4627598.3
4627599.3
4627600.3
4627621.3
4627623.3
4627624.3
4627625.3
4627626.3
4627627.3
4627628.3
4627631.3
4627632.3
4627633.3
4627634.3
4627635.3
4627636.3
4627651.3
4627680.3
4627695.3
4627716.3
4627717.3
4627719.3
4627720.3
4627724.3
4627725.3
4627726.3
4627727.3
4627728.3
4627733.3
4627734.3
4627825.3
4627826.3
4627827.3
4627828.3
4627829.3
4627833.3
4627842.3
4627846.3
4627850.3
4627862.3
4627869.3
4627912.3
4627933.3
4627934.3
4627935.3
4627937.3
4627938.3
4627939.3
4627940.3
4627941.3
4627942.3
4627943.3
4627951.3
4627953.3
4627982.3
4627983.3
4627984.3
4627985.3
4627986.3
4627987.3
4627988.3
4627989.3
4627990.3
4627991.3
4627992.3
4627993.3
4627994.3
4627995.3
4627996.3
4627997.3
4627998.3
4627999.3
4628000.3
4628001.3
4628002.3
4628003.3
4628004.3
4628005.3
4628006.3
4628007.3
4628008.3
4628009.3
4628010.3
4628011.3
4628012.3
4628013.3
4628014.3
4628015.3
4628016.3
4628017.3
4628018.3
4628019.3
4628020.3
4628021.3
4628022.3
4628023.3
4628024.3
4628025.3
4628026.3
4628027.3
4628028.3
4628029.3
4628030.3
4628031.3
4628032.3
4628033.3
4628034.3
4628035.3
4628036.3
4628037.3
4628038.3
4628039.3
4628040.3
4628041.3
4628042.3
4628043.3
4628045.3
4628046.3
4628047.3
4628048.3
4628050.3
4628051.3
4628052.3
4628053.3
4628054.3
4628055.3
4628057.3
4628058.3
4628059.3
4628060.3
4628061.3
4628062.3
4628063.3
4628064.3
4628065.3
4628066.3
4628067.3
4628073.3
4628078.3
4628082.3
4629311.3
4629313.3
4629315.3
4629317.3
4629319.3
4629321.3
4629323.3
4629325.3
4629327.3
4629329.3
4629331.3
4629333.3
4629335.3
4629337.3
4629339.3
4629341.3
4629343.3
4629345.3
4629347.3
4629349.3
4632921.3
4637939.3
4637940.3
4637941.3
4637942.3
4637943.3
4637944.3
4637945.3
4637946.3
4637947.3
4637948.3
4637949.3
4637950.3
4637951.3
4637952.3
4637953.3
4637954.3
4637955.3
4637956.3
4637957.3
4637958.3
4637959.3
4637960.3
4637961.3
4637962.3
4637963.3
4637964.3
4637965.3
4637966.3
4637967.3
4637968.3
4637971.3
4637972.3
4637973.3
4637974.3
4637975.3
4637976.3
4637977.3
4637979.3
4637980.3
4637981.3
4637982.3
4637983.3
4637984.3
4637985.3
4637986.3
4637987.3
4637988.3
4637989.3
4637991.3
4637992.3
4637993.3
4637994.3
4637995.3
4637996.3
4637997.3
4637998.3
4637999.3
4638000.3
4638001.3
4638002.3
4638003.3
4638004.3
4638005.3
4638006.3
4638007.3
4638009.3
4638010.3
4638011.3
4638012.3
4638013.3
4638014.3
4638015.3
4638016.3
4638017.3
4638018.3
4638019.3
4638020.3
4638021.3
4638023.3
4638024.3
4638025.3
4638026.3
4638027.3
4638029.3
4638030.3
4638031.3
4638032.3
4638033.3
4638034.3
4638035.3
4638036.3
4638037.3
4638038.3
4638039.3
4638040.3
4638041.3
4638042.3
4638043.3
4638044.3
4638045.3
4638046.3
4638047.3
4638048.3
4638049.3
4638050.3
4638051.3
4638052.3
4638053.3
4638054.3
4638055.3
4638056.3
4638057.3
4638059.3
4638060.3
4638061.3
4638063.3
4638064.3
4638067.3
4638070.3
4638072.3
4638074.3
4638075.3
4638076.3
4638077.3
4638079.3
4638080.3
4638081.3
4638082.3
4638083.3
4638084.3
4638085.3
4638086.3
4638087.3
4638088.3
4638089.3
4638090.3
4638091.3
4638092.3
4638093.3
4638094.3
4638095.3
4638096.3
4638097.3
4638098.3
4638099.3
4638100.3
4638101.3
4638102.3
4638103.3
4638104.3
4638105.3
4638106.3
4638107.3
4638108.3
4638109.3
4638110.3
4638111.3
4638112.3
4638113.3
4638114.3
4638115.3
4638116.3
4638117.3
4638118.3
4638119.3
4638120.3
4638121.3
4638122.3
4638123.3
4638124.3
4638125.3
4638126.3
4643635.3
4646481.3
4646482.3
4646483.3
4646484.3
4646485.3
4647335.3
4653298.3
4653312.3
4653313.3
4653314.3
4653315.3
4653316.3
4653317.3
4663447.3
4663615.3
4663634.3
4664208.3
4664215.3
4664611.3
4665862.3
4666923.3
4666925.3
4666930.3
4666933.3
4667732.3
4673458.3
4679646.3
4681766.3
4681770.3
4681780.3
4690529.3
4690532.3
4690544.3
4692748.3
4692833.3
4692954.3
4693685.3
4693971.3
4694327.3
4694708.3
4694762.3
4694925.3
4696219.3
4696521.3
4696883.3
4697357.3
4697717.3
4697857.3
4697977.3
4698147.3
4698161.3
4698174.3
4698177.3
4698180.3
4698298.3
4698333.3
4698334.3
4698338.3
4698409.3
4698410.3
4698411.3
4698412.3
4698414.3
4698419.3
4698423.3
4699308.3
4699662.3
4701630.3
4701632.3
4702467.3
4702469.3
4702471.3
4702472.3
4702473.3
4702474.3
4702475.3
4702476.3
4702477.3
4702478.3
4702479.3
4702480.3
4702481.3
4702482.3
4702483.3
4702484.3
4702485.3
4702486.3
4702487.3
4702488.3
4702489.3
4702490.3
4702491.3
4702492.3
4702493.3
4704873.3
4704874.3
4704877.3
