# Supplementary material for: Metabolic marker gene mining provides insight in global mcrA diversity and, coupled with targeted genome reconstruction, sheds further light on metabolic potential of the Methanomassiliicoccales
Source: PeerJ. 2018 Sep 17;6:e5614. doi: 10.7717/peerj.5614 (PMC6147122; doi:10.7717/peerj.5614)
Supplement: File S3 [file peerj-06-5614-s007.txt]

>contig-100_2_length_1107_read_count_52585_SRR3184553_1 # 1 # 1107 # -1 # ID=794_1;partial=11;start_type=Edge;rbs_motif=None;rbs_spacer=None;gc_cont=0.610
AGAACCCAGAAACTGTTCCTGAAATCCCTCAAGGAGAAGTTCCGGGGGCAGGATATCGCGGGAGACACGGCCAAGTACCACGTATTCGATGGTATTCGTCAGTCCCCCCGTAAGATGGAATTTTTGAAGGCAGGCCAAGCCGTCGCGATGGACCGTGGCATCCCGATGTACGACCCTGAGCGCTGCCACCTCGGCGGTATCCCGCTGGGCCAGCGCCAGCTGATGACCTACGAGCTCTCCGGTACCGGTGTCTTCGTGGAGGGTGACGACCTGCACTTCGTCAACAACGCTGCCATGCAGCAGTTCTGGGATGACATCAGGAGGACAGTCATCGTCAACATGGACCTCGCTCACCAGACCCTGCAGAAGCGTCTGGGCAAGGAGGTTACCCCGGAGACGATCAACGAGTACCTCCACGTCCTGAACCACGCCATGCCCGGCGCAGCCGTCGTCCAGGAACACATGGTCGAGACCCACCCCGGCCTCGTCGATGACTGTTACGTCAAGGTCTTCACCGGCGACCAGGAACTCGCCGACGATCTCGAACCCCAGTTCGTCATCGATGTCGAGAAGCTCTTCCCCGCCAAGCAGGCTGAGGCACTCTCTGCCGCCGTAGGGAAGGCCCTCTGGCAGGCAATCCACATCCCGACCACGGTCGTCCGGACATGTGACGGTGCAACGACCTCCCGGTGGTCTGCGATGCAGATCGGGATGTCCTTCATCGCCGCCTACCGGATGTGCGCCGGTGAGGCAGCCGTCGCTGACCTCTCCTATGCCGCCAAGCACGCAGGTGTCATTCAGATGGCCTCGCTCCTGCCTGCCCGGCGTGCCCGTGGCCCGAACGAGCCCGGTGGTCTGGCATTCGGTCTCTTCTCCGATATCATCCAGGCAAACCGGAAGTACCCGAACGACCCAGCCAGGGCCTCTCTCGAGGTCGTCGGCGCCGGAACCATGCTCTACGACCAGATCTGGCTTGGCTCCTACATGTCCGGAGGTGTCGGGTTCACGCAGTACGCGACCGCGGCCTACACCGACAACATCCTCGATGAGTTCACCTACTACGGTATGGACTACATCAAGGACAAGTACAAGGTCGACTGGAAGAAC
>contig-100_0_length_1965_read_count_12176_SRR1976948_2 # 103 # 1809 # 1 # ID=647_2;partial=00;start_type=ATG;rbs_motif=AGGAG;rbs_spacer=5-10bp;gc_cont=0.563
ATGGCAAAAATTGAGAGAGCACAGAAACTCTTCCTGAAGGCACTGAAGGAGAAGTTCCCTGGACAGGATGTAGAATCCCAGAAAGCCAAGTTCTATGCATTTGACGGCCTGAACCAGTCTCCCCGAAAGAAGGAGTTCATGGCTGAGAACGCAAAGATCGTCAAAGAGCGTGGCATTGACATGTATGACCCCACACGGTGCCACCTTGGTGGTATCCCGATGGGGCAGCGCCAGCTGATGACCTACGAGGTCTCAGGCACCGGCACCTTCGTCGAGGGTGACGACCTCCACTTCGTTAACAACGCTGCCATGCAGCAGTTCTGGGACGACATCAGGAGAACCGTTATCGTCAACATGGACCTTGCCCACCAGACCCTCCAGAAGCGTCTCGGCAAGGAAGTTACCCCTGAGACGATCAACGAATACCTCCACGTTGTCAACCACGCAATGCCCGGAGCAGCCGTTGTTCAGGAACACATGGTCGAGACCCACCCTGCACTCACCGACGACTGTTACGTCAAGGTCTTCACCGGAGACTCCGAGCTTGCAGACGATATCGAGCCCCAGTTCCTCCTCAACGTCGAGAAGCTCTTCCCGAAGAAGCAGGCAGAGGCACTGATAAACGCAGTCGGCAAGTCCATGTGGCAGTGTGTCCACATCCCGACAACCGTCTCCCGCACCTGTGATGGTGGAACAACCTCCAGGTGGTCCGCCATGCAGATCGGTATGTCCTTCATCGGTGCATACCGGATGTGCGCAGGCGAAGCAGCAGTCGCTGACCTCTCCTATGCAGCAAAGCACGCTGGTGTTATCCAGATGGCTTCACACCTGCCAGCCCGCCGTGCCCGTGGTCCAAACGAGCCAGGTGGTATCATGTTTGGCAACTTCGCCGACATGATCCAGACAGACCGGAAGTATCCAAATGACCCCGCAAAGGCAGCCCTTGAGGTCGTCGGTGCAGGAACGATGCTCTTCGACCAGATCTGGCTCGGCTCCTACATGTCCGGCGGTGTCGGATTCACCCAGTATGCAACAGCCGCATACACCGACAACATCCTTGATGAGTTCACCTACTACGGTATGGACTACATCAAAGACAAGTACAAGGTCGACTGGCAGAACCCAAGTCCAAACGACAAGGTCAAGCCAACCCAGGAGATCGTCAACGACATTGCAACCGAGGTCAACCTCAATGGTATGGAGCAGTACGAACAGTACCCGACCATGATGGAAGACCACTTCGGCGGTTCCCAGCGTGCCGGTGTCCTCGCAGCAGCCTGCGGTCTCTCCACCGCAATTGCAACCGGCAACTCAAACGCCGGTCTGAACGGCTGGTACCTCTCGATGCTCATGCACAAAGAAGGATGGTCACGTCTCGGATTCTTCGGCTACGATCTGCAGGACCAGTGTGGTTCAGCAAACACCCTCTCTGTCCGGCCTGACGAAGGCTGTATCGGAGAGTTCCGTGGACCAAACTACCCCAACTATGCAATGAACGTCGGCCACCAGGGAGAATATGCAGCTATCGTCGGATCATCCCACTTCGGACGTGGCGATGCCTGGACACTCTCCCCACTCATCAAGATCTGCTTCGCAGACCCCGCCCTGAAGTTCGACTTCGCCGAACCAAGGAAGGAGTTTGCACGCGGTGCGATCCGCGAGTTCATGCCAGCCGGCGAGCGCTCGCTCATCATCCCCGCAAAGTAA
>contig-100_3_length_1656_read_count_2105_SRR1313284_1 # 1 # 1623 # 1 # ID=397_1;partial=10;start_type=Edge;rbs_motif=None;rbs_spacer=None;gc_cont=0.446
ATGAAAAAGAAATTCGAAGAAGCTCCTGACAAGAAAAATACAAAGTACTACGTATACGGTGGATACAAGCAGAACAAGAGAAAAGTAGAATTTCACGACGCAGGTCTGCAAATAGCTAAAGAAAGAGGAATACCTGGATACAACCCATCCGTAGGTATGCCACAAGGTCAGAGAGTATTAATGCCTTACCAGCTTTCTCACACAGACATTATAGCTAACATGGATGACCTTCACTTCGTAAACAATGCCGCTATGCAGCAGGCATGGGACGATATGAGAAGGACAATCCTCGTAGGACTTGACTCACCACACAACATTCTTGAAAAGAGACTCGGTAAAGAAGTCACACCAGAAACAATTAACCACTATCTTGAAGTAGTAAACCACGCAATGCCTGGTGCAGCCGTCATTCAGGAACACATGGTTGAAACTGACCCAAGATTAGTAAAAGACTCTTACGTAAAGGTTTACTCTGGAAACGATGAATTAATTGATGAAATTGATTCAAGATTCGTTATCGACATAAACAAAGAATTCCCTGCAGCTCAAGCAGCCCAACTTAAGAAGGCTATTGGAAAATCAATGTGGCAGGTAGTTAGAATTCCAACAGTTGTTGGAAGAGTCTGTGACGGAGGAACAGTTTCCAGATGGAGCGCAATGCAGATTGGTATGGCATTCATTGGTGCATACAACCTATGTGCTGGAGAAGCCGCAACTGGAGATTTCGCATACGCTGCAAAACATGGTTCAGTCATACAGATGTCTGACATGATGCCAGCAAGAAGAGCAAGAGGTCCAAACGAGCCTGGAGGACTTATGTACGGAATCGTATCTGACTGTGCACAGTCACTAGCTAAATACCCAGATGACCCAGCAAGACATTCACTTGAAACAATAGCACTTGCCGCTTTAATTTACGATCAGATATACCTCGGATCATACATGTCTGGTGGTGTCGGATTCACACAGTATGCAACAGCAGCATACACCGATAACATCCTCGAAGACTTTGTATACTGGGGAATGGAACATGTAAAGGACAAGTATGGCGATCTCGCAAAGCAGAAACCAAGTGTAAAGCTCATAAACGACATCGGAACAGATGTTGCTATGTACTGTTTAGAGCAGTATGAACTTTACCCAGCAGTTATGGAGACACACTTCGGTGGATCACAGAGGGCAACATGTATCTCTGCAGCAGCCGGAACAAGTGTAGCTATGGCAACAGGTAATGCTCAGGCTGGTCTTTCAGCATGGTACCTTGCATGTAACATACACAAGGAGCAGATGGGAAGATTCGGATTCTACGGATACGACCTTCAGGACCAGATTGGTGCCGCAAACACCTTCTCATACAGGTCTGATGAAGGTTTACCATTCGAGCTTAGGGGAGGTAACTACCCAAGCTACGCAATGAACGTAGGACACCAGAGTGCATACGCAGGTATAGTTGCAGCAGCACATTCATCAAGATTCGATGCATGGGCACTATCACCACACATAAAGGTCGCATTCGCCGACAGGTCACTACCTTTCGACTTCGCAAACATTACAAAGGAGTTCGGAAGAGGTGCCATGAGGGAGTTCGTCCCTGCCGGAGAAAGAGACCTTATTATACCATAA
>contig-100_0_length_1564_read_count_1256_SRR3067125_1 # 2 # 1564 # -1 # ID=760_1;partial=11;start_type=Edge;rbs_motif=None;rbs_spacer=None;gc_cont=0.425
ATGGCTGATAAAAAATTCTTAGATGCAATGACCAAAAAATTCAAAGAAGCTCCAGATGAAAAAACTACCACCTTCTATAACATGGGTGGTTGGAAACAATCTGAGAGAAAAACTGCATTTGTAAACGAAGGTAAAGCTATTGCTGAGAAAAGAGGAATCCCTATGTACAACCCTGACATTGGTAACCCTCTTGGACAAAGAGCTTTAATGAGCTACCAATTATCCGGAACCGACACTTTTGTTGAAGGTGACGATTTACACTTTGTTAACAACGCAGCTATCCAACAAGCTTGGGATGACATTAGAAGAACTGTAATTGTAGGATTAAACACTGCACACAACGTACTCGAGAAAAGATTAGGTATGGAAGTAACTCCTGAAACCATTACCAACTACCTCGAAGTTGTAAACCACGCTATGCCTGGTGCAGCTGTAGTACAAGAGCACATGGTAGAAACCGACCCATTACTCGTAGAAGACTCCTACGTAAAAGTATTTACTGGTGACGACGAATTAGCAGACGAAATCGACTCTGCATTCGTTTTAGACATCAACAAACAATTCCCAGAAGAACAAGCTGAAGCTTTAAAAGCTGAAGTAGGCGGAGCAATTTGGCAAGCTGTACACATTCCTTCCGTTGTAGGAAGAGTTTGTGATGGTGGTACAACTTCCAGATGGTCTGCTATGCAAATTGGTATGTCAATGATTTCCGCATACGGTCAATGTGCTGGTGAAGGAGCTACTGGTGACTTCGCATACGCATCCAAACACGCAGAAGTTATTGGTATGGGTACTTACTTACCTATCAGAAGAGCAAGAGCAGGAAACGAGCTCGGTGGTGTCCCATTCGGATTCATGGCTGATATCGCACAAGGTTCCAGAGTAACCGACGACCCTGTTAAATCTTCATTAGAAGTAGTAGCTTTAGGTGCAGCTTTATACGACCAAATCTGGTTAGGTTCTTACATGTCTGGTGGTGTAGGATTCACTCAATATGCTACCGCAGCATACACCGATAACGTATTAGACGACTTCTCATACTTCGGTAAAGACTATGTAGAAGACAAATACGGTGGTTTAACTGAAGCTCCTAACAATATGGACACTGTTTTAGATGTAGGTTCCGAAGTAACCTTCTACTCACTTGAACAATACGAAGAATACCCAGCATTACTTGAAACCCACTTCGGTGGATCTCAAAGAGCTGCTGTAGTATCTGCTGCTGCTGGTATTTCCACAGCATTCGCTACCGGTAACGGTCAAACTGGTTTAAGTGCATGGTACTTAGCACAATACTTACACAAAGAACAACACTCCAGATTAGGATTCTACGGTTACGACTTACAAGATCAATGTGGTGCAGCTAACGTATTCGCTATCAGAAACGACGAAGGTCTGCCAATTGAATTAAGAGGTCCTAACTACCCTAACTATGCAATGAACGTAGGTCACCAAGGTGAATACGCAGGTATTGCACAAGCACCTCACTCCGCTCGTGGAGACGCTTGGGCTTTCAACCCATTAGTAAAAATCGCATTTGCTGACAAAAACTTAGTCTTTGAC
>contig-100_0_length_1490_read_count_86_ERR420368_1 # 2 # 1489 # 1 # ID=219_1;partial=11;start_type=Edge;rbs_motif=None;rbs_spacer=None;gc_cont=0.423
GAAAAGAAATTGTTCTTAAAAGCATTGAAAGAAAAATTTGAAGAAGACCCAAAGGAAAAATACACAAAGTTCTACACCTACGGTGGATGGAAGCAGTCAAAGAGAAAAACAGAATTTGTTGAGCATGCAAAAGAAATTATGGAAAAAAGAGGAGGCATTCCTGGGTACAACCCAGACATTGGTGTTCCTCTCGGACAGAGAAAATTAATGCCTTACAAACTCTCAAACACAGATGACATTGTAGAAGGAGACGATTTACACTTCATGAACAACGCTGCAATCCAGCAGATGTGGGACGACATTAGAAGAACTGTAATCGTAGGTATGGATACAGGACACATGGTATTGGAAAAGAGACTTGGTGTAGAAGTTACACCTGAAACAATCAACGAATACATGGAAACAATAAACCACGCATTGCCTGGTGGTGCTGTTGTTCAGGAACACATGGTAGAGGTAGACCCTGCATTAGCATGGGACTCATACGCTAAGATATTCACAGGAGATGACGAATTAGCAGATGAGCTCGACAAAAGATTCTTAATAGACATTAACAAATTGTTCCCAGAAGAGCAAGCAGAACAGTTGAAGGCTGCTATTGGTAAAAAAACCTACCAGGTATCAAGAGTTCCTACATTAGTAGGTAGAGTATGTGATGGGGGTACAATAGCAAGATGGTCTGCTATGCAGATTGGAATGTCCTTCATTACAGCATACAAACTCTGTGCTGGGGAAGCTGCAATTGCTGACTTCTCTTACGCAGCAAAACACGCTGATGTTGTAGGTGTAGGTACAGCACTTCCAGCAAGAAGGTCAAGAGGTGCAAACGAGCCAGGAGGTATTCCATTCGGTATATTGGCTGATGTAGTTCAGACAACAAGAGTAAGTGATGACCCAGTTGAGCAGTCCTTAGAGGTAGTTGCTACTGGTGCTATGTTATACGACCAGATATGGCTCGGTGCATACATGTCAGGTGGTGTAGGATTCACACAGTATGCTACCGCATCATACACAGATGATATTTTAGATGACTTCTCATACTATGGATACGACTATGTAGAGAAGAAATACGGAATAAACAGCACAAAACCAACAATGGATGTTGTAGAAGACATTGCAACAGAAGTTACACTCTATGCATTAGAGCAGTACGACGAGTTCCCAGCATTGTTGGAAGACCACTTCGGAGGTTCCCAGAGAGCAGCAGTTGCAGCTGCGGCATCAGGTATCTCAGTATGTATGGCAACAGGAAACTCAAATGCTGGTGTTAATGGATGGTATTTAAGCCAGATATTACACAAAGAATACCACAGCAGATTAGGATTCTACGGATACGACTTGCAAGACCAGTGTGGTGCTTCAAACTCACTTTCAATTAGAAACGATGAAGCTTCACCATTGGAGTTAAGAGGTCCAAACTATCCAAACTACGCAATGAATGTTGGTCACCAAGGAGAATATGCAGGTATCGCACAGGCAGCTCACTCA
>contig-100_1_length_1269_read_count_426_SRR1221442_1 # 2 # 1267 # 1 # ID=277_1;partial=11;start_type=Edge;rbs_motif=None;rbs_spacer=None;gc_cont=0.554
GGCGGATGGAAACAGTCCAAGTCCAAAGTCGAGTTCCAGAAGACAGCACAGGAGATCGCAAAGAAGCGTGGAATCCCCATGCTCAACGAGGACATCGGAGTTCCCCTCGGACAGAGGTCATGGATGCCCTACCAGCTCTCCCACACAGACATCTACGCAGAGGCCGATGACCTGCACTGTGTCAACAACACAGCAATCCAGCAGGCATGGGACGACATCAGGAGGACAGTCCTCGTCGGACTCGACTCCCCCCACCAGACAATTGAGAGAAGGCTCGGAAAAGAGGTTACACCTGAGACAATCAACGCATACCTCGAGACCGTTAACCACACAATGCCTGGAGGAGCAGTCGTTCAGGAGCACATGGCAGAGATCAACCCTGCACTCGCTTACGACTCGTACGTAAAGGTCTACTCCGGAGACGACGAGCTCATTGATGAGATCGACCCCAGGTTCGTTATCGACATCAACAAGCTCTTCCCCAAGGACCAGGCAGAGCAGCTCAAGAAGGCAATCGGAAAGACACTCATGCAGGCAGTCCGTGTACCTACCATCTGCGGAAGGATCATGGATGGAGCAACAACCTCCAGGCACGCTGCAATGCAGATCTCAATGGCTTTCATCTCCTCCTACAAACTCGCAGCAGGAGAGGCAGCCATCGCAGACTTCGCATACTCTGCAAAGCACCTTTCGATCAACATGGGAACCATGATGCCTGCAAGGCGTGCAAGGGGACCCAACGAGCCCGGAGGAATCCCCTTCGGATTCATGGCAGATATGGCACAGTCAGACCGTGTCCACCCGGATGACCCCGGAAGAGCAGCACTCGAGGCAGTCGCACTCGGAGCAGCAGTCTTCGACCAGGTCTACCTTGGAGGATACATGTCCGGAGGAGTCGGATTCACACAGTACGCAACAGCAGCATACACCGACAACATCCTCGAGGATTACGTCTACTACGCTATCGACCAGATCAAGACCAAGTACGGCGGTCTCTGCAAAGTTGACCCCACTGACCTGGACAAGATCATCAAGCTCGGTGACGACATCAACTCGTACGCACTCGAGATGTACGAGAGATACCCCGCAATCATGGAGTCCCACTTCGGAGGATCCCAGAGGGCAACAGTCGCCGCTGCAGCTACCGGAGTCGCCGGTGCTATGGCAACCGGAGTAGCAGACTGCGGACTGAACTGCTGGTACCTCTCTATGCTCCAGCACAAGGAGAGGACCGGAAGGCTCGGATTCTATGGATTCGATCTTCAG
>contig-100_6_length_1064_read_count_1773_SRR1313242_1 # 18 # 1064 # 1 # ID=347_1;partial=01;start_type=ATG;rbs_motif=AGGAGG;rbs_spacer=5-10bp;gc_cont=0.526
ATGAGCTCAGAGAATAAAATGTTCATAGAAGCGCTTCGCAAGAAATTCAAAGAAGCGCCAGAGGACAAGAACACGAAATACTACATCTACGATGGCTGGAAGCAGTCGAAGAGGAAGAGAGAGTTTGTAGAAGCTGCCAAGAAGGTTGCAAAGGAGAGGTCGATCCCATTCTACAACCCTGATATGCACCTCGGTGGAATACCGATGGGGCAGAGGGTACTGATGCCCTACAGAATTTCCAACACCGACGTATACGTGGAGGGCGATGACCTGCACTTTGTCAACAACGCTGCTATGCAGCAGATGTGGCACGACATCAGGAGGACCGTAATCGTCGGTCTAGACTCTGCCCACACCGTGTTGCAGAAGCGTCTTGGCAAGGAAGTGACTCCGGAGACAGTCAATCACTACCTAGAAGTGCTGAACCACGCACTCCCGGGCGCCGCAGTCATCCAAGAGCATATGGTTGAAACCAACCCAGGTCTAGTGTCTGATAGCTACGTCAAGGTCTTCACCGGCGACGACGAACTGGCCGATGAGATTGACCCGCGCATGCTGATCAACATCAACAAGGAATTCCCTGCAGACCAAGCGGCATCCCTCAAGAAGGCTATCGGCAATAAGATCTACCAAGTGCTGCACATGCCAACAATTGTCTCAATGACCTGCGATGGTGGGACCATGTCAAGGTGGGCCGCTATGCAGATCTCCATGTCCATGGTGAACACCTACAAGCTGATGGCAGGTGAAGCCGCTATCGGCGAGTTCGCGTTCGCGGCAAAGCACGCTGAAGTCATCGAGATGGGAACACTCATGCCATGGCGGCGCGCTAGGGGTCCAAACGAGCCTGGCGGCATACCTCTTGGATACATGGCGGATATATGCCAAGGATCGAGGGTAAAGCCAGAAGACCCTGTTTGGGTTGCGCTTGAGTCAATCTCAATGGCAGCGTTGCTGTATGACCAGATCTACTTCGGCAGCTATATGTCAGGCGGCGTAGGATTCACGCAGTATGCAACATGCACATACACCGACAACGTCCTAGAC
>contig-100_0_length_1935_read_count_5363_ERR1299065_1 # 140 # 1804 # -1 # ID=150_1;partial=00;start_type=ATG;rbs_motif=GGA/GAG/AGG;rbs_spacer=5-10bp;gc_cont=0.518
ATGGATAACGAAAAGAAACTATTCCTTAAGGCTCTTAAGAAGAAGTTTGAGGGAGAAGACCCTGAAGAGAAATCCACAAACTTCTACTGCTTCGGAGGATGGGAACAGTCTGAACGTAAGAGGGAGTTCACAGAATACGCCAAAAAGGCTGCTGAAAAGAGGGGCGGAATACCATTCTACAACCCTGACATAGGTGTGCCTCTGGGTCAGAGGAAGCTCATGGCTTACAGGGTCTCAGGCACAGACGCCTACGTTGAAGGTGACGACCTCCACTTCGTCAACAACGCCGCCATTCAGCAGATGGTGGACGACATAAAGAGGACCGTCATCGTTGGTATGGACACAGCCCACGCGGTTCTTGAGAAGAGGCTCGGTGTGGAGGTGACACCCGAAACAATCAACGAGTACATGGAGGTAATCAACCACGCCCTCCCTGGTGGTGCTGTTGTCCAGGAGCACATGGTGGAGGTCCACCCTGGAATCGTCGAGGACTGTTACGCCAAGGTATTCACAGGTGACGACAACCTTGCAGATGAACTCGACAAGAGGATACTCATAGACATAAACAAGGAGTTCCCTGAAGAACAGGCAGAACAGCTCAAGAGCTACATAGGTAACAGGACATACCAGGTTAACAGGGTTCCCACAATCGTCGTGAGGGCATGTGACGGTGGTACAGTATCCCGATGGTCTGCAATGCAGATCGGTATGAGTTTCATCTCAGCATACAAGCTATGTGCAGGGGAAGCAGCAATCGCAGACTTCTCATTCGCTGCAAAACACGCTGACGTTATTGAGATGGGTACAATAATGCCTGCAAGAAGGGCAAGGGGACCGAACGAACCTGGTGGTGTTGCCTTCGGAACCTTCGCTGACATCGTCCAGACTTCAAGGGTTTCAGACGACCCTGCAAACGTCTCACTTGAAGTCATAGCAGGTGCAGCAGCACTCTATGACCAGGTATGGCTCGGATCATACATGTCAGGTGGTGTTGGTTTCACCCAGTACGCAACAGCATCCTACACCGACGACATCCTGGACGACTTCCTCTACTACGGTATGGAGTACGTTGAGGACAAGTTTGGAATCTGCGGATCAGAACCAACAATGGATGTTGTGCGTGACATATCCACAGAGGTCACACTTTACAGTCTTGAACAGTACGAGGAGTACCCAACCCTCCTGGAGGACCACTTCGGAGGATCCCAGAGGGCAGCCGTTGCAGCTGCAGCAGCAGGATGTTCAACAGCCTTTGCAACAGGAAACTCCAATGCAGGTGTCAACGGATGGTACCTCAGCCAGATACTCCACAAGGAAGCCCACAGCAGGCTCGGATTCTACGGTTACGACCTGCAGGACCAGTGCGGTGCATCCAACTCCCTCTCAATCAGAAGCGACGAGGGACTTATCCACGAACTGCGTGGACCTAACTATCCAAACTACGCCATGAACGTGGGTCACCAGCCAGAGTACGCCGGTATAGCCCAGGCTCCACACGCTGCAAGGGGAGACGCCTTCTGTACCAACCCACTCATAAAGGTGGCCTTTGCAGATAAGGATCTCTCCTTCGACTTCACATCACCAAGGAAGTCAATTGCAAAGGGAGCCCTCAGGGAGTTCATCCCGGAAGGAGAAAGGGACCTCATCATACCTGCTGGAAAATAA
>contig-100_0_length_1231_read_count_49_SRR948118_1 # 1 # 1230 # 1 # ID=1173_1;partial=11;start_type=Edge;rbs_motif=None;rbs_spacer=None;gc_cont=0.401
ATGGCTGATAAAAAATTCTTAGATGCAATGAAACAAAAATTCAGTGAAGATCCAACTGAAAAAACAACCCAATTCTATAACATGGGTGGTTGGACTCAATCTGAAAGAAAAACTGCATTTGTAAATGAAGGTAAAGAAATCGCTGAGAAAAGAGGAATTCCAATGTACAACCCAGACATTGGTACTCCTTTAGGTCAAAGAGCTTTAATGTCTTACCAATTATCTACTACTGATACTTTCGTTGAAGGTGACGATTTACACTTCATTAACAACGCAGCTATCCAACAAGCTTGGGATGACATTAGAAGAACTGTAATCGTAGGTTTAAACACTGCTCACAACGTTCTTGAAAAAAGATTAGGTATTGAAGTTACTCCTGAAACTATTACCAATTACTTAGAAACTGTAAACCACGCTATGCCTGGTGCAGCAGTTGTTCAAGAACACATGGTAGAAACCGACCCATTAGTAGTACAAGATTCCTATGTTAAAGTATTTACTGGTGACGACGAATTAGCAGACGAAATTGACTCTGCATTTGTATTAGACATCAACAAAGAGTTCCCTGAAGAACAAGCTGAAGCTTTAAAAGCTGAAGTTGGCGGAGCTGTATGGCAAGCTGTAAGAATTCCATCTATCGTAGGAAGAGTTTGTGACGGTGGTACCACTTCCAGATGGTCTGCAATGCAAATTGGTATGTCAATGATTTCAGCATACAACCAATGTGCTGGTGAAGGAGCTACTGGTGACTTCGCATACGCATCCAAACACGCAGAAGTTGTTCACATGGGTACTTACTTACCTGTAAGAAGAGCAAGAGCAGAAAACGAACTTGGTGGAGTTCCATTCGGATTCATGGCAGATATCTGTCAAGCTTCCAGAGTCTCACCTGATGACCCTGTAAAAACCTCATTAGAAGTAGTAGCTTTAGGTGCTGCTTTATACGACCAAATTTGGTTAGGTTCTTACATGTCTGGTGGTGTAGGATTCACTCAATATGCTACTGCAGCATATACTGATAATGTATTAGACGACTTCACCTACTACGGTAAAGACTACGTCGAAGACAAATACGGCGACTTATGTTCCGCACCTAACAACATGGACACTGTTTTAGATGTTGGTACTGAAGTAGCATTCTACGCATTAGAACAATACGAAGAATACCCAGCTTTACTTGAAACTCACTTCGGTGGATCTCAAAGAGCTTCCGTTATTTCCGCAGCTGCT
>contig-100_6_length_1188_read_count_1845_SRR873609_1 # 26 # 1186 # 1 # ID=1043_1;partial=01;start_type=ATG;rbs_motif=GGA/GAG/AGG;rbs_spacer=5-10bp;gc_cont=0.394
ATGGCTTTGGAAGATAGAAAATTTTTAGAAGCTTTAAATAATAAGTTTAAAGGAGAAGACCAGGAAAGTGATCACACCAGTTTCTACTGCTTTGATGGATGGAAGCAATCTGAAAGAAAAAGAGAATTCAACGATGCAGCTGAAAAGCTAGCTAAAGAAAGAAACATGCCTTTCTATAATCCAGACATTGGAGTGCCTTTAGGTCAAAGGCAATTGATGGCATATAAAATCTCAGGCACTGAGGATTATGTTGAAGGTGACGACTTACACTTCTGTAACAACTCAGCTATCCAACAATTGGTGGATGATATTAAAAGAACCATTATTGTGGGAATGGATACAGCTCACTCAGTATTGCAGGAAAGGTTAGGTGTTGAAGTAACTCCGGAAACAATCAACGAGTATATGGAAAACATTAACCACGCACTTCCAGGAGGAGCAGTAGTTCAAGAACACATGGTTGAAGTGCATCCTGGTCTTGTAGACGATTGTTATGCTAAAATTTTCACAGGTAATGATGATTTGGCTGATGAATTGGATAAAAGAGTGTTAATTGACATTAACAAAGAGTTTCCGGAAGATCAGGCTGAAATGCTTAAAAAGTACGTTGGTAATAAAACATATCAGGTAAGTAAAGTTCCTACACTTGTCGTAAGAGCTTGTGACGGAGGTACCGTTTCAAGATGGTCTGCTATGCAAATTGGTATGAGTTTCATTAATGCATATAAATTATGTGCAGGTGAAGCAGCTATTGCGGACTTTTCATATGCTGCAAAACACGCTGACGTTATTGGTATGGCAGCATTTTTACCTGCTAGACGTGCAAGAGGCCCTAATGAACCTGGTGGTGTAGCATTCGGTACATTGGCAGATATTGTTCAAACCTCAAGAATTTCCGATGACCCTGCTGAGATAACTTTAGAGGTTATTGCTGCCGGTGCGGCATTATATGATCAAGTATGGCTCGGCTCATACATGTCCGGAGGAGTGGGATTCACCCAATACGCTAGTGCAACATATACTGATGATATCTTAGATGACTTTATCTATTATGGTATGGACTATGTGGAAGATAACTACGGATTGTGTCAGGCAGAATTAAGTATGGATACAGTACGTGACATTTCCACTGAAGTGACCCTTTATGGATTGGAACAATAT
>contig-100_1_length_1170_read_count_0_ERR1137343_1 # 3 # 1169 # 1 # ID=123_1;partial=11;start_type=Edge;rbs_motif=None;rbs_spacer=None;gc_cont=0.382
AAAAAATTTTTAGATGCAATGAAAAACAAATTCAGTGAAGATCCAACTGATAAAAGAACCACTTTCTATAACATGGGCGGTTGGAAACAATCTGAAAGAAAAAGCGCATTCGTAAAAGAAGGTAAAGAAATCGCTGAAAAAAGAGGAATTCCAATGTACAACCCAGACATTGGTACTCCTTTAGGTCAAAGGGCTTTAATGTCTTACCAATTATCTACTACTGATACTTATGTAGAAGGTGACGATTTACACTTCATTAACAACGCAGCTATCCAACAAGCTTGGGACGATATTAGAAGAACTGTAATTGTAGGTTTAAATACTGCTCACAACGTTCTTGAAAAAAGGTTAGGTATTGAAGTAACTCCTGAAACAATCACTGAATACTTAGAAACTGTAAACCACGCAATGCCTGGTGCAGCAGTAGTTCAAGAACACATGGTAGAAACTGACCCATTAGTAGTACAAGACAGTTATGTTAAAGTATTTACTGGTGACGATGAATTAGCTGATGAAATTGATTCAGCATTCGTTTTAGACATCAACAAAGAGTTCAATGAAGAACAAGCAGCAGCTTTAAAAGAAGAAGTTGGTGGAAGTGTATGGCAAGCTGTAAGAATTCCTGCTATCGTAGGAAGAGTTTGTGACGGAGGTACTACCTCAAGATGGTCTGCAATGCAAATTGGTATGTCAATGATTTCTGCATACAACCAATGTGCTGGTGAAGGAGCTACTGGTGACTTCGCATACGCATCCAAACACGCAGAAGTTATTCACATGGGTACTTACTTACCTGTAAGAAGAGCAAGAGCAGAAAACGAGTTAGGTGGAGTTCCATTTGGTTTCATGGCAGATATCTGTCAATCTTCCAGAGTAAATGCTGACGACCCAGTACGTTCAACCTTAGATGTAGTAGCTTTAGGTGCTGCATTATACGACCAAATTTGGTTAGGTTCTTACATGTCTGGTGGTGTAGGATTCACTCAATATGCTACTGCAGCATATACTGATGATGTATTAGATGACTTCACTTACTATGGTAAAGATTACGTAGAAGACAAATATGGTGGATTAACTGAAGCACCTAATAACATGGACACTGTTCTTGATGTAGGTTCTGAAGTTTCATTCTACGCATTAGAACAATACGAAGAATACCCAGCTTTA
>contig-100_5_length_1286_read_count_122_SRR1562005_1 # 3 # 1286 # 1 # ID=560_1;partial=11;start_type=Edge;rbs_motif=None;rbs_spacer=None;gc_cont=0.593
ATATCGACCAGCTACTACAAGTACGGCGGCTGGAAACAGTCTAAGAGCAAAGTGGAGTTCCAGGCGGCGGCTGAAAAGATCGCTAAAGACCGCGGATTCCCCATGATGAACGAGGACATAGGAGTCCCCCTCGGACAGAGGTCGTGGATGCCCTACCAGCTCTCGCACACGGACATCTTCGTCGAGCCCGACGACCTCCACTGCATAAACAACCCTGCGATCCAGCAGGCGTGGGACGACATAAGGAGGACGATCCTTGTCGGTCTCGACTCTCCTCACCAGACCATCGAGAGAAGGCTTGGTAAAGAGGTCACGCCCGAGACCATCAACGCATACCTCGAGACGGTCAACCACACCATGCCCGGAGGAGCAGTCGTTCAGGAGCACATGGCGGAGGTCAACCCCGCGCTGGTGTACGACTCGTACGTCAAAGTGTTCTCCGGAGACGACGAACTGGTGGACGAGCTCGACAAGAGATTCGTCATCGACATCAACAAGCTCTTCCCCGCCGAGCAGGCGAAGCAGCTGAAGGCAGCCGTAGGAAAGACCCTGATGCAGGCGGTCCGCGTACCCTCCATAGTAGGAAGGGTCATGGACGGAGCCACCACATCCAGGCACGCAGCGATGCAGATCTCGATGGCCTTCATCTCCTCCTACAAGCTGGCGGCAGGAGAGGCGGCGATCGCAGACTTCGCGTACTCCGCAAAGCACCAGTCGGTCAACATGGGAACCATGATGCCCGCCAGGCGTGCAAGGGGACCCAACGAACCCGGAGGAATCCCGTTCGGATTCATGGCTGACATAGCCCAGTCCGACCGTGTGTATCCCGACGACCCCGGACGCGCGGCACTTGAGTCCGTTGCGCTCGGTGCCATCGTCTACGACCAGATCTACCTCGGCGGATACATGTCCGGAGGAGTCGGATTCACCCAGTACGCTACTGCGGCATACACCGACAACATCCTCGAGGACTACGTTTACTACGGTATCGACCAGATCAACAAGAGGTATGGAGGATTCTGCAAGCTGGACCCCAACGACTACGACGAGCTCATGAACCTCGCCGAGGACGTGGACAGCTACTCCCTCGAGATGTACGAGAGGTACCCTGCAGTCATGGAGACGCACTTCGGAGGATCCCAGAGGGCCACCGTCGCGGCCGCGTCCACCGGTATCGCCGGTGCGATGGCCACCGGTGTCGCAGACTGCGGTCTGAACTGCTGGTACTACTCCATGCTCGAGCACAAGGAGAGGACCGGAAGGCTCGGATTCTACGGATACGAC
>contig-100_2_length_1110_read_count_4018_SRR3166066_1 # 1 # 1110 # 1 # ID=779_1;partial=11;start_type=Edge;rbs_motif=None;rbs_spacer=None;gc_cont=0.605
ATGGCAAAGATTGAGAGAACCCAGAAACTGTTCCTGAAATCTCTTAAGGAGAAGTTCCGGGGACAGGATGTCGAGTCCGATACGGCTGAGTACTACAGCTTTGATGGTATCCGTCAGTCTCCCCGTAAGATGGAGTTCCTGAAGGCAAGCCGCGCCATCGAGATGGACCGTGGCATTACCATGTATGACCCCGAGCGCGCTCACCTTGGCGGTATCCCGCTGGGCCAGCGCCAGCTGATGACCTATGAGGTCTCCGGCACCGGTGTCTTTGTGGAGGGTGACGACCTGCACTTCGTCAACAACTCCGCCATGCAGCAGTTCTGGGACGACATCAGGAGGACGGTCATCGTCAACATGGACCTCGCCCACCAGACCCTGCAGAAGCGTCTGGGCAAAGAGGTTACCCCTGAGACGATCAACGAGTACCTCCACGTCCTGAACCACGCCATGCCCGGCGCGGCCGTCGTCCAGGAGCACATGGTCGAGACCCACCCCGGCCTCGTCGATGACTGTTACGTCAAGGTCTTCACCGGCGACCAGGAACTCGCTGATGACCTTGAGCCGCAGTTCGTCCTCGACGTCGAGAAGCTCTTCCCCGCGAAGCAGGCTGAAGCGCTCTCTGCCGCTGTAGGAAAGTCCCTCTGGCAGGCGGTCCACATCCCGACCACGGTCGTCCGGACCTGTGACGGTGGAACGACCTCCCGGTGGTCTGCGATGCAGATCGGTATGTCCTTCATCGCCGCCTACCGGATGTGTGCCGGTGAGGCAGCCGTCGCTGACCTCTCCTACGCTGCAAAGCACGCAGGCGTCATCCAGATGGCATCCCACCTGCCTGCCCGGCGTGCCCGTGGTCCAAACGAGCCCGGCGGCCTTGGATTCGGTCTCTTCTCCGACATCATCCAGGCGAACCGGAAGTACCCGAACGACCCCGCCAGGGCCTCCCTTGAGGTCGTCGGTGCCGGCGTCATGCTCTACGACCAGATCTGGCTCGGCTCCTACATGTCCGGCGGTGTCGGATTCACCCAGTATGCTACCGCGGCCTACACCGACAACATCCTCGATGAGTACACCTACTACGGTATGGACTACATCAAGGACAAGTACAAGGTC
>contig-100_2_length_1685_read_count_803_SRR1562010_1 # 19 # 1674 # 1 # ID=597_1;partial=00;start_type=ATG;rbs_motif=GGA/GAG/AGG;rbs_spacer=5-10bp;gc_cont=0.447
ATGAACGATGAAAAAAAGTTATTTTTAAAGGCCTTACAAAAGAAATTTGACGAGGATCCTAATGAAAACTACACCAACTTTTACTGTTTTGGAGGATGGAAACAGTCTGCCAGGAAAAGGGAATTCAACGAATACGCTGAAAAGATTGTAAAAGAAAGGGGAGGACTCCCATTTTACAACCCAGACATAGGAGTTCCACTGGGTCAGAGGAAGTTAATGGCCTACAAAGTTTCTGGAACAGACACATACGTTGAAGGCGACGACCTCCACTTCTGTAACAACTCTGCAATACAGCAGTTATCAGACGACATTAAACGAACAGTTATCGTTGGAATGGACACAGCTCACTCAGTACTTGAAAAACGTTTAGGTGTTGAGGTAACCCCTGAGACAATAAACCAGTACATGGAAACAATCAACCACGCACTACCAGGAGGAGCAGTTGTACAGGAACACATGACTGAGGTTCACCCAGGCCTTGTGGGAGACTGTTACGCTAAAATATTCACAGGAGACGACAACCTTGCAGATGAACTTGACTCAAGGTTCCTCATAGACATAAACAAAGAGTTCCCAGAAGAACAGGCAAAGATGTTAAAGGAGTACGTGGGCAACAAAACTTACCAGGTAAGCAGAGTCCCAACACTTGTTGTAAGAGCCTGTGACGGTGGTACAACCTCAAGATGGTCTGCTATGCAGATAGGTATGAGTTTCATCTCAGCTTACAAACTATGCGCAGGAGAAGCAGCAATTGCAGACTTTTCATACGCAGCAAAACACGCTGACGTTGTTTCAATGGGTAACGTCATGCCTTCAAGAAGGGCAAGGGGAGCAAACGAACCTGGTGGAATCCCATTCGGTGTATTCTCAGACATAATCCAGACCTCAAGGGTCTCAGATGATCCTGCAGAAGTATCACTACAGGTTATTGCAGCAGCAGCAACCATATACGACCAAATGTGGCTTGGATCATACATGTCAGGTGGTGTCGGATTCACACAGTACGCAACAGCAGCTTACACAGACGACATACTTGACGACTTCCTTTACTACGGTAAAGAATACATCGAAGACAAGTACGGAATGTGCGGAGCAAAACCAAGCATGGACGTTGTCAAAGACATAGCAAGTGAAGTTACACTCTACGGACTCGAACAGTACGAGTACCCTGCACTTCTCGAGGACCACTTCGGAGGTTCCCAGAGGACAGCAGTAATTTCAGCAGCAGCTGGATGTTCATGTGCATTTGCAACTGCAAACTCCAATGCAGGAATCAACGGATGGTACTTAAGCCAGATACTTCACAAAGAGGGACACAGCAGACTAGGATTCTATGGATACGACCTTCAGGATCAGTGCGGAGCATCCAACTCACTCTCAATAAGAAGTGATGAAGGTTTAATCCACGAGTTAAGAGGTCCTAACTACCCTAACTATGCAATGAACGTGGGACACCAGCCAGAATATGCAGGAATAGCTCAGGCACCACACGCTGCCAGGGGAGATGCATTCTGTGTTAACCCACTCATAAAAATAGCATTTGCAGATAAAAACTTGAACTTTGACTTCACAAACCCAAGGAAATCCATAGCTCAAGGAGCTCTAAGGGAATTCATGCCAAGTGGTGAAAGAGACTTAATTAACCCAGCAGGTTAA
>contig-100_5_length_1485_read_count_4643_SRR1562007_1 # 2 # 1483 # 1 # ID=575_1;partial=11;start_type=Edge;rbs_motif=None;rbs_spacer=None;gc_cont=0.470
TCAGATCGGAAGAGCACACGTCGTGGATGGAAACAGTCTGAGAGAAAACGAGAATTCGTTGAAGCTGGTAAAGAAGTGGCAGCTAAACGTGGAATTCCTCAGTACAACCCGGATATCGGTACACCTCTAGGACAGAGGGTTTTAATGCCTTACCAGGTCTCAACTACAGACACATTTGTTGAAGGTGACGACCTGCACTTCGTAAACAACACCGCAATGCAGCAGTTCTGGGATGACATAAGAAGAACCGTTATTGTTGGATTGGGAACAGCACACAACGTTATAGAGAAAAGGTTAGGTAAAGAGGTTACCCCTGAGACAATCATGAACTACCTTGAAACCGTAAACCATGCAATGCCTGGTGGAGCAGTTGTTCAGGAACACATGGTGGAAACCAACCCTGCACTTGTTGCAGACAGTTACGTGAAAGTTTTCACGGGTGATGATGAGATAGCAGATGAAATAGACCCTGCATTTCTCATAGACATAAACAAAATGTTCCCAGAAGAACAGGCAGAAGTTCTTAAAGCGGAAGTTGGAAGCGGTATCTGGCAGGCTGTCAGGATCCCAACAATTGTTTCAAGAACCTGTGATGGTGGTACAACGTCCAGGTGGTCTGCAATGCAGATCGGTATGTCCATGATCTCTGCTTACAAACAGTGTGCAGGAGAAGCCGCAACCGGTGACTTTGCATTTGCTGCAAAACACGCAGAAGTTATACACATGGGTACAGCTCTACCACAGAGGAGGGCAAGAGGAGAAAACGAACCTGGTGGAATCCCATTCGGATACCTGGCTGACATCTGTCAGTCCTCAAGGAAATACATGGATGACCCAGTAAGGGTGACCCTCGACGTTGTTGCATCTGGTGCAATGTTATACGACCAGATCTGGCTTGGATCATACATGTCAGGTGGTGTCGGATTCACCCAGTATGCAACAGCTGCCTACACCGACAACATCCTTGACGACTTCACTTACTACGGTAAAGAATACGTCGAAGATAAATATGGCGGACTGTGCGAAGCCCCAAACACCATGGACACAGTTCTAGATGTTGGTTCCGAAGTAACCTTCTATGGACTAGAACAGTACGAAGAATACCCAGCACTCCTTGAAACCCAGTTTGGTGGATCACAGAGGGCAGCAGTTGCAGCAGCTGCAGCTGGATGCTCAACTGGATTCGCAACAGGAAACGCACAAACTGGTCTAAGTGCATGGTACCTATCAATGTACCTGCACAAAGAACAGCACTCACGTCTTGGTTTCTACGGATACGACCTTCAGGATCAGTGTGGTGCTTCCAACGTCTTCTCAATCAGAGCAGACGAGGGATTACCACTTGAACTCAGGGGACCAAACTATCCAAACTACGCAATGAACGTGGGTCACCAGGGAGAATACGCAGGTATAGCTCAATCAGCACATGCAGCACGTAAAGATGCATTTGTATTTAACCCATTGGTTAAAATTGCATTTGCT
>contig-100_4_length_1138_read_count_7351_SRR1313243_1 # 1 # 1137 # -1 # ID=352_1;partial=11;start_type=Edge;rbs_motif=None;rbs_spacer=None;gc_cont=0.613
ATGCCCGGTGCAGCCGTGGTCCAGGAGCACATGGTCGAGACCCACCCGTCCCTCGTGGACGACTGTTACGTCAAGGTCTTCACCGGTGACGATGAGCTTGCCGACGACCTCGAGCCCCAGTTCGTGATCAACGTCGAGAAGCTCTTCCCAGGCAAGCAGGCAGCCCAGCTCAAGGCAGCAGTCGGCAAGTCCCTCTGGCAGGCCATCCGCATCCCGACTATCGTCTCGAGGACCTGCGACGGTGGAACCACCTCCCGCTGGTCTGCAATGCAGCTCGGCATGTCGTTCATCGGCGCCTACCACATGTGCGCCGGAGAAGCAGCGACCGCCGACCTGGCATACGCTGCCAAGCACGCCGGGGTTATCCAGATGGCAGAGATCCTGCCTGCCCGCCGTGCACGCGGCCCGAACGAGCCCGGAGGCATCAAGTTCGGACACTTCGCTGACATGGTCCAGACCGACCGGAAGTACCCGCACGACCCCGCCAAGGCCTCGCTCGAGGTTGTGGCTGCAGGAACCATGCTGTTCGACCAGATCTGGCTCGGTTCCTACATGTCCGGTGGTGTCGGGTTCACCCAGTACGCTACCGCCGCGTACACCGACAACATCCTTGACGACTACACCTACTACGGTATGGACTACATCAAGGACAAGTACAAGGTCGACTGGAAGAACCCCGGTGAGAAGGACAAGGTCAAGGCTTCCCAGGACGTCGTCAACGACATCGCGAGCGAAGTCACCCTCTATGGTATGGAGCAGTACGAGCAGTACCCGACCGCACTCGAGACCCACTTCGGTGGCTCCCAGCGTGCATCGGTGCTGGCCGCTGCATCCGGTCTGACCACTGCAATCGCAACCGGGAACTCCAACGCCGGCCTGAACGGCTGGTACCTGTCCATGCTCCTGCACAAGGAGGGCTGGTCACGGCTCGGGTTCTACGGCTACGACCTGCAGGACCAGTGCGGTTCCGCAAACACCGAGTCCTACCGTGCAGACGAAGGCTGTGTCGGAGAGCTCCGTGGGGCCAACTACCCGAACTACGCGATGAACGTCGGTCACCCTGTCTCTTATACACATCTCCGAGCCCACGAGACCGAGGCTGATCTCGTATGCCGTCTTCTGCTTGAAAAAAAAAAA
>contig-100_0_length_1703_read_count_141_ERR1137149_1 # 41 # 1696 # 1 # ID=106_1;partial=00;start_type=ATG;rbs_motif=GGA/GAG/AGG;rbs_spacer=5-10bp;gc_cont=0.396
ATGGCAGATAAAAAATTCTTAGATGCAATGAAAAACAAATTCAGTGAAGATCCAACTGATAAAAGAACCACTTTCTATAACATGGGCGGTTGGAAACAATCTGAAAGAAAAAGCGCATTCGTAAAAGAAGGTAAAGAAATCGCTGAAAAAAGAGGAATTCCAATGTACAACCCAGACATTGGTACTCCTTTAGGTCAAAGGGCTTTAATGTCTTACCAATTATCTACTACTGATACTTATGTAGAAGGTGACGATTTACACTTCATTAACAACGCAGCTATCCAACAAGCTTGGGACGATATTAGAAGAACTGTAATTGTAGGTTTAAATACTGCTCACAACGTTCTTGAAAAAAGGTTAGGTATTGAAGTAACTCCTGAAACAATCACTGAATACTTAGAAACTGTAAACCACGCAATGCCTGGTGCAGCAGTAGTTCAAGAACACATGGTAGAAACTGACCCATTAGTAGTACAAGACAGTTATGTTAAAGTATTTACTGGTGACGATGAATTAGCTGATGAAATTGATTCAGCATTCGTTTTAGACATCAACAAAGAGTTCAATGAAGAACAAGCAGCAGCTTTAAAAGAAGAAGTTGGTGGAAGTGTATGGCAAGCTGTAAGAATTCCTGCTATCGTAGGAAGAGTTTGTGACGGAGGTACTACCTCAAGATGGTCTGCAATGCAAATTGGTATGTCAATGATTTCTGCATACAACCAATGTGCTGGTGAAGGAGCTACTGGTGACTTCGCATACGCATCCAAACACGCAGAAGTTATTCACATGGGTACTTACTTACCTGTAAGAAGAGCAAGAGCAGAAAACGAGTTAGGTGGAGTTCCATTTGGTTTCATGGCAGATATCTGTCAATCTTCCAGAGTAAATGCTGACGACCCAGTACGTTCAACCTTAGATGTAGTAGCTTTAGGTGCTGCATTATACGACCAAATTTGGTTAGGTTCTTACATGTCTGGTGGTGTAGGATTCACTCAATATGCTACTGCAGCATATACTGATGATGTATTAGATGACTTCACTTACTATGGTAAAGATTACGTAGAAGACAAATATGGTGGATTAACTGAAGCACCTAACAACATGGACACTGTTCTTGATGTAGGTTCTGAAGTTTCATTCTACGCATTAGAACAATACGAAGAATACCCAGCTTTACTTGAAACTCACTTCGGTGGATCTCAAAGGGCTTCTGTTATTTCAGCAGCAGCTGGTTGTTCCACTGCATTCGCTACTGGTAATGCTCAAACTGGTTTAAGTGCATGGTACTTAGGTATGTACTTACACAAAGAACAACATTCCAGATTAGGTTTCTACGGATACGATTTACAAGATCAATGTGGTGCAGCTAACGTATTCTCCATCAGAAATGATGAAGGTTTACCACTCGAAATGAGAGGACCAAACTACCCTAACTACGCAATGAACGTAGGTCACCAAGGTGAATACGCTGGTATCGCTCAAGCTCCTCACGCAGCTCGTGGAGATGCTTGGTCTTTCAACCCATTAGTTAAAATCGCATTTGCTGATAAAAACTTAGTATTCGACTTCAGTAAACCTCGTGAAGAATTTGCTAAAGGTGCATTAAGAGAGTTCGAACCATCCGGTGAAAGAACTGTCATCACCCCAGCAAAATAA
>contig-100_0_length_1696_read_count_364_ERR247150_1 # 20 # 1675 # 1 # ID=195_1;partial=00;start_type=ATG;rbs_motif=GGA/GAG/AGG;rbs_spacer=5-10bp;gc_cont=0.396
ATGGCAGATAAAAAATTCTTAGATGCAATGAAAAACAAATTCAGTGAAGATCCAACTGATAAAAGAACCACTTTCTATAACATGGGCGGTTGGAAACAATCTGAAAGAAAAAGCGCATTCGTAAAAGAAGGTAAAGAAATCGCTGAAAAAAGAGGAATTCCAATGTACAACCCAGACATTGGTACTCCTTTAGGTCAAAGGGCTTTAATGTCTTACCAATTATCTACTACTGATACTTATGTAGAAGGTGACGATTTACACTTCATTAACAACGCAGCTATCCAACAAGCTTGGGACGATATTAGAAGAACTGTAATTGTAGGTTTAAATACTGCTCACAACGTTCTTGAAAAAAGGTTAGGTATTGAAGTAACTCCTGAAACAATCACTGAATACTTAGAAACTGTAAACCACGCAATGCCTGGTGCAGCAGTAGTTCAAGAACACATGGTAGAAACTGACCCATTAGTAGTACAAGACAGTTATGTTAAAGTATTTACTGGTGACGATGAATTAGCTGATGAAATTGATTCAGCATTCGTTTTAGACATCAACAAAGAGTTCAATGAAGAACAAGCAGCAGCTTTAAAAGAAGAAGTTGGTGGAAGTGTATGGCAAGCTGTAAGAATTCCTGCTATCGTAGGAAGAGTTTGTGACGGAGGTACTACCTCAAGATGGTCTGCAATGCAAATTGGTATGTCAATGATTTCTGCATACAACCAATGTGCTGGTGAAGGAGCTACTGGTGACTTCGCATACGCATCCAAACACGCAGAAGTTATTCACATGGGTACTTACTTACCTGTAAGAAGAGCAAGAGCAGAAAACGAGTTAGGTGGAGTTCCATTTGGTTTCATGGCAGATATCTGTCAATCTTCCAGAGTAAATGCTGACGACCCAGTACGTTCAACCTTAGATGTAGTAGCTTTAGGTGCTGCATTATACGACCAAATTTGGTTAGGTTCTTACATGTCTGGTGGTGTAGGATTCACTCAATATGCTACTGCAGCATATACTGATGATGTATTAGATGACTTCACTTACTATGGTAAAGATTACGTAGAAGACAAATATGGTGGATTAACTGAAGCACCTAATAACATGGACACTGTTCTTGATGTAGGTTCTGAAGTTTCATTCTACGCATTAGAACAATACGAAGAATACCCAGCTTTACTTGAAACTCACTTCGGTGGATCTCAAAGGGCTTCTGTTATTTCAGCAGCAGCTGGTTGTTCCACTGCATTCGCTACTGGTAATGCTCAAACTGGTTTAAGTGCATGGTACTTAGGTATGTACTTACACAAAGAACAACATTCCAGATTAGGTTTCTACGGATACGATTTACAAGATCAATGTGGTGCAGCTAACGTATTCTCCATCAGAAATGATGAAGGTTTACCACTCGAAATGAGAGGACCAAACTACCCTAACTACGCAATGAACGTAGGTCACCAAGGTGAATACGCTGGTATCGCTCAAGCTCCTCACGCAGCTCGTGGAGATGCTTGGTCTTTCAACCCATTAGTTAAAATCGCATTTGCTGATAAAAACTTAGTATTCGACTTCAGTAAACCTCGTGAAGAATTTGCTAAAGGTGCATTAAGAGAGTTCGAACCATCCGGTGAAAGAACTGTCATCACCCCAGCAAAATAA
>contig-100_0_length_1716_read_count_800_ERR1136830_1 # 43 # 1698 # 1 # ID=70_1;partial=00;start_type=ATG;rbs_motif=GGA/GAG/AGG;rbs_spacer=5-10bp;gc_cont=0.396
ATGGCAGATAAAAAATTCTTAGATGCAATGAAAAACAAATTCAGTGAAGATCCAACTGATAAAAGAACCACTTTCTATAACATGGGCGGTTGGAAACAATCTGAAAGAAAAAGCGCATTCGTAAAAGAAGGTAAAGAAATCGCTGAAAAAAGAGGAATTCCAATGTACAACCCAGACATTGGTACTCCTTTAGGTCAAAGGGCTTTAATGTCTTACCAATTATCTACTACTGATACTTATGTAGAAGGTGACGATTTACACTTCATTAACAACGCAGCTATCCAACAAGCTTGGGACGATATTAGAAGAACTGTAATTGTAGGTTTAAATACTGCTCACAACGTTCTTGAAAAAAGGTTAGGTATTGAAGTAACTCCTGAAACAATCACTGAATACTTAGAAACTGTAAACCACGCAATGCCTGGTGCAGCAGTAGTTCAAGAACACATGGTAGAAACTGACCCATTAGTAGTACAAGACAGTTATGTTAAAGTATTTACTGGTGACGATGAATTAGCTGATGAAATTGATTCAGCATTCGTTTTAGACATCAACAAAGAGTTCAATGAAGAACAAGCAGCAGCTTTAAAAGAAGAAGTTGGTGGAAGTGTATGGCAAGCTGTAAGAATTCCTGCTATCGTAGGAAGAGTTTGTGACGGAGGTACTACCTCAAGATGGTCTGCAATGCAAATTGGTATGTCAATGATTTCTGCATACAACCAATGTGCTGGTGAAGGAGCTACTGGTGACTTCGCATACGCATCTAAACACGCAGAAGTTATTCACATGGGTACTTACTTACCTGTAAGAAGAGCAAGAGCAGAAAACGAGTTAGGTGGAGTTCCATTTGGTTTCATGGCAGATATCTGTCAATCTTCCAGAGTAAATGCTGACGACCCAGTACGTTCAACCTTAGATGTAGTAGCTTTAGGTGCTGCATTATACGACCAAATTTGGTTAGGTTCTTACATGTCTGGTGGTGTAGGATTCACTCAATATGCTACTGCAGCATATACTGATGATGTATTAGATGACTTCACTTACTATGGTAAAGATTACGTAGAAGACAAATATGGTGGATTAACTGAAGCACCTAACAACATGGACACTGTTCTTGATGTAGGTTCTGAAGTTTCATTCTACGCATTAGAACAATACGAAGAATACCCAGCTTTACTTGAAACTCACTTCGGTGGATCTCAAAGGGCTTCTGTTATTTCAGCAGCAGCTGGTTGTTCCACTGCATTCGCTACTGGTAATGCTCAAACTGGTTTAAGTGCATGGTACTTAGGTATGTACTTACACAAAGAACAACATTCCAGATTAGGTTTCTACGGATACGATTTACAAGATCAATGTGGTGCAGCTAACGTATTCTCCATCAGAAATGATGAAGGTTTACCACTCGAAATGAGAGGACCAAACTACCCTAACTACGCAATGAACGTAGGTCACCAAGGTGAATACGCTGGTATCGCTCAAGCTCCTCACGCAGCTCGTGGAGATGCTTGGTCTTTCAACCCATTAGTTAAAATCGCATTTGCTGATAAAAACTTAGTATTCGACTTCAGTAAACCTCGTGAAGAATTTGCTAAAGGTGCATTAAGAGAGTTCGAACCATCCGGTGAAAGAACTGTCATCACCCCAGCAAAATAA
>contig-100_0_length_1996_read_count_8939_SRR634686_2 # 197 # 1876 # 1 # ID=897_2;partial=00;start_type=ATG;rbs_motif=GGAG/GAGG;rbs_spacer=5-10bp;gc_cont=0.591
ATGGCAGTTAAGCACACTAAGAAGCTATTCGTTAAGGCTCTGAACAAGAAGTTCGGAAAGGATTTCGATCTGGCCAGCCAGAAGGTCGAGTACAAGAGGCTAGGCCCTGAACAGAATGCCCGCAAGCGGGAGTTCATGGAGTACGCCAAGAAGCTCGAGGGCAAGCGCGGCATGACCGGCTACAACCCCTATGTCCACGCTGGCGGCATTCCTCTTGGACAGAGGCAGCTCGTGCCCTATAAGCTCTCCTCCACTGAGTATGTGGTAGAGGGCGACGACCTGCACTTCGTTAACAATCCAGCCATGCAGCAGTTCTGGGATGATATCAGGAGGACCATTGTGGTCGGCCTGGACATGGCCCATGAGGTGCTGCAGAAGAGGTTGGGCAAGGAAGTCACACCTGAGACCATCAACAACTACCTGGAGATCCTCAACCACGCCATGCCCGGCGCAGCTGTGGTTCAGGAGCACATGGTGGAGACCCACCCCGGCCTGGTAGATGACTGCAACGTTCGTGTCTTCTCCGGCGACGATGCTCTGGCCGATGAGATAGATGACCAGTACAAGATCGACATCAACAAGATGTTCCCCGAGGATCAGGCTGAGGCCCTCAAGGCCGCTATCGGCAAGACCACCTGGCAGGCCATCCACGTCCCGACAATCGTCGTCAGGACCTGCGACGGCGGCACCACATCCAGATGGAGCGCCATGCAGCTGTGTATGACCTTCATCGATGCCTACAACATGTGCGCCGGTGAGGCCGCTGTGGCCGACCTGGCCTATGCTGCTAAGCACGCTGCAGTCCTGCAGATGTCCGATATGCTGCCCGCAAGGCGCGCTCGCGGACCCAACAACCCCGGCGGTATCTCCTTCGGCTTCATGTCCGATATGGTCCAGACCTCCAGGGTCAAGCCCCAGGATCCAGTATATGTATCCCTGAACGTGGTCGCCGCAGGCTCCATGTTCTATGATCAGATCTGGCTGGGAAGCTACATGTCCGGCGGTGTCGGTTTCACCCAGTACGCCACTGCTGCCTACACCAACGATGTCCTGGATGACTTCTCCTACTACGGCGTGGACTACGCCAACGACAAGTTCGGAGGATTCGCCAAGGCACCCGCGACCATCGATGTCGCCAAGGAGCTGGCCACTGAGGTCACTCTGTACGGCATTGAGCAGTACGAGGCCTTCCCCACTCTGCTTGAGGATCACTTCGGCGGGTCCCAGAGGGCAGCTGTTCTGGCAGCCGCATCCGGTATCACCTCCGCCATCGCCACTGGTCACTCCCAGATCGGCCTGGCCGGCTGGTATCTCTCCATGCTCCTGCACAAGGAAGCCTGGGGCAGACTGGGATTCTTCGGCTACGACCTGCAGGATCAGTGCGGTCCAACCAATGTGTTCTCCTACCAGTCAGACGAGGGCAACCCATTGGAGCTGAGGGGCGCCAACTACCCGAACTACGCCATGAACGTGGGCCACCAGGGCGAGTACGCAGGCATCACCAGCGCCGCACATGCCGGTCGCATGGACGCCTTCGCCGTGAACCCATTGATCAAGGTCACCTTCGCCAACCCCGGATTGGTCTTCGACTTTACCAACGTCCGCGATTGCTTCGGCAAGGGCGGTGCACGCGAGTTCCGCGCTGCAGGCGAGAGATCCTTGGTTATGCCCGCTGTGTAG
>contig-100_1_length_1657_read_count_8278_SRR943332_1 # 3 # 1640 # -1 # ID=1155_1;partial=10;start_type=ATG;rbs_motif=GGAGG;rbs_spacer=5-10bp;gc_cont=0.608
ATGGCAAAGAAGATCGAGAAAACCCAGAAACTCTTCCTGAAGGCCCTGAAGGAGAAGTTCGCAGAGGACCCCCAGAGCACCTCGACCGTGTTCAACCGGATCGGTCTGAAGCAGTCCCCCAGGAAGATGGAGTTCGTCAAGGCCGGGAAGAATGCCGAGATGGCCCGTGGTATCTCCATGTACGACCCGGTCAGGTGCCACATCGGTGGTATCCCGCTCGGGCAGCGCCAGCTGATGACCTACGAGGTCTCCGGAACCGGCGTATTCGTGGAGGGCGACGACCTGCACTTCGTCAACAACGCTGCCATGCAGCAGATGTGGGACGATATCAGGAGGACCATCATCGTCAACATGGACCTTGCCCACCAGACTCTGCAGAAGCGTCTGGGCAAGGAAGTGACCCCCGAGACCATCAACGAATTCCTCCACGTGCTCAACCACGCCATGCCCGGAGCAGCCGTGGTCCAGGAGCACATGGTCGAGACCCACCCCTCGCTGGTGGACGACTGTTACGTGAAGGTCTTTACCGGTGACGACGAGATGGCCGACGACCTCGAGCCCCAGTTCGTCATCCCCATCGACAAGCTCTTCCCGGCCAAGCAGGCCGAGCAGCTGAAGGCAGGAGTCGGCAAGGCCCTGTGGCAGGCCATCCACATCCCGACCATCGTCTCGAGGACCTGTGATGGTGGAACCACCTCCCGCTGGTCAGCCATGCAGCTCGGCATGTCCTTCATCGGTGCCTACCACATGTGCGCCGGAGAAGCAGCAACCGCCGACCTGGCATTCGCTGCCAAGCACGCCGGTGTTATCCAGATGGCAGAGATCCTGCCTGCCCGCCGTGCACGTGGCCCGAACGAGCCTGGTGGCATAAAGTTCGGTCACTTCGCCGACATGGTCCAGACCGACCGCAAGTACCCGCATGACCCGGCCCGGGCCTCGCTCGAGGTTGTGGGTGCCGGAACCATGCTGTTCGACCAGATCTGGCTCGGTTCCTACATGTCCGGTGGTGTCGGGTTCACCCAGTACGCCACTGCCGCATACACCGACAACATCCTTGACGACTACACCTACTACGGTATGGACTACATCAAGGACAAGTACAAAGTCGACTGGAAGAACCCGAACGAGAAGGACAAGGCCAAGGCCACCCAGGATGTCATCAACGACATCGCAACCGAGGTCACCCTCTATGGTATGGAGCAGTACGAGCAGTTCCCGACTGCACTCGAGACCCACTTCGGTGGTTCCCAGCGTGCATCGGTGCTGGCCGCTGCCTCCGGTCTGTCCACGGCCATCGCCACCGGGAACTCCAACGCCGGTCTGAACGGCTGGTACCTCTCCATGCTCCTGCACAAGGAGGGCTGGTCACGTCTCGGATTCTACGGATACGACCTGCAGGACCAGTGCGGTTCCGCAAACACCGAGTCGTTCCGTGCAGACGAGGGTGCCGTCGGAGAACTCCGTGGAGCAAACTACCCGAACTACGCGATGAACGTCGGACACCAGGGAGAGTACGCAGCTATCTGCGGTGCAGCTCACTTCACCCGCGGAGATGCCTGGTCACTCAACCCGCTGATCAAGATCACCTTCGCCGACCCCTCGCTCAAGTTCGACTTCGCCGAGCCCAGGCGCGAGTTC
>contig-100_0_length_1643_read_count_308_SRR2657625_1 # 3 # 1643 # -1 # ID=725_1;partial=11;start_type=Edge;rbs_motif=None;rbs_spacer=None;gc_cont=0.537
CTCTTCCTCAACGCACTTAAGGAGAAGTTTCAGGGAGAAGACCCCGAGTCAGTAAAGACAACATTCTACAACTTCGACGGTGTCCGCCAGTCTCCGCGAAAGCGCGAGTTCATGGAAGAGGCAAAGAAGGTAGAGATGAAGCGTGGAATCTCCATGTACGACCCCGAGCACTGCCACCTTGGCGGACTTCCCATGGGTCAGAGACAGCTCATGACCTACCAGGTTTCACAGACCGACGTCTTCGTAGAGGGTGACGACCTGCACTTCGTCAACAACGCTGCAATGCAGCAGATGTGGGACGACATCCGCAGGACCGTTATCGTAGGAATGGACCTTGCACACGCAACACTCCAGAAGCGTCTCGGAAAGGAAGTTACACCTGAGACAATCAATGAATACCTCCACATCCTCAACCACGCAATGCCCGGTGGAGCTGTGGTTCAGGAACACATGGTCGAGACCCACCCGGGAATCGTCGATGACTGTTACGTAAAGGTATTCACAGGCGATGAAGAGATGGCCGATGATATCGAGCCCCAGTTCCTCCTCAACGTCGACAAGCTCTTCAACGCAGAGCAGGCAGAAGTTCTCAAGAAGCAGGTCGGAAAGTCGATGTACCAGGCAATCCACATCCCGACAATCGTCTCAAGGACCTGTGACGGTGGAACAACCTCAAGATGGTCAGCAATGCAGATCGGTATGTCCTTCATCGCAGCATACAGGATGTGTGCCGGTGAGGCAGCAGTAGCCGACCTTTCATTCGCAGCAAAGCACGCCGGTGTTATCCAGATGGCAACCCACCTGCCCGCACGCCGTGCCCGTGGACCTAACGAACCCGGTGGAATCAAGTTCGGTCTCTTCTCTGATATCATTCAGGGTAACCGCAAGTACCCCAACGACCCCGCAAGGGCATCCCTTGAGGTAGTCGGTGCAGGAACAATGCTCTTCGACCAGATCTGGCTCGGATCATACATGTCCGGTGGTGTCGGATTCACGCAGTACGCAACAGCAGCATATACCGATAACATCCTTGATGAGTTCACATACTACGGTATGGACTACCTTAAGGACAAATACGGCGTAGACTGCACACACCCTGACCCCGCAAAGCTCATAAAGCCGACACAGGAGGTCGTCAACGATCTTGCAACAGAGGTCAACCTCAACGCAATGGAGCAGTATGAACAGTACCCGACAATGATGGAAGACCACTTCGGTGGTTCACAGCGTGCCGGTGTAATGGCAGCAGCTTGTGGTCTTACATGTTCGATCGGTACCGGAAACTCCAACGCCGGTCTGAACGGATGGTACCTTTCGATGCTCATGCACAAGGAAGGATGGTCACGTCTCGGATTCTTCGGCTACGATCTTCAGGACCAGTGTGGTTCAGCAAACTCACTCTCAATGGAACCCGACCGCGGTCTGATTGGAGAACTTCGTGGACCTAACTACCCGAACTACGCAATGAACGTCGGTCACCAGGGAGAATACGCAGCTATCGTCGGTGGTGCACACTACGGACGCGGAGATGCATTCTGTTTCAACCCGCTCGTAAAGATCTGTTTCGCAGACCCCTCACTGACCTTCGACTTCGCAGAACCCCGCCGCGAGTTCGCAAAGGGTGCAATCCGCGAGTTCATG
>contig-100_1_length_1689_read_count_5288_SRR3184675_1 # 56 # 1687 # 1 # ID=812_1;partial=01;start_type=ATG;rbs_motif=GGAG/GAGG;rbs_spacer=5-10bp;gc_cont=0.536
ATGGCAGCAGACATTTTTGAAAAATTTAAAAAGAGTATGGAAGTCAAATTCGCACAGGAATTTGGTTCAAACAAGCAGACAGGCGGCGACATCACCAGCAATACCACAAAGTTCCTGAGACTGGGCCCTGAACAGGACGACAGAAAGGTCGAAATGATTAAGGCCGGTAAGGAAATTGCAGAAAAGAGAGGCCTTGCATTCTACAACCCAATGATGCACTCTGGTGCTCCCCTCGGTCAGCGTGCAATCACTCCTTACACCATCTCCGGTACTGACATGGTCTGTGAACCTGACGACCTGCACTTCGTCAACAACGCTGCAATGCAGCAGTTCTGGGACGACATCAGGAGAACCTGTATTGTCGGTCTTGACATGGCTCACGAGACTCTTGAGAAGAGGCTGGGTAAGGAAGTTACCCCTGAAACCATTAACCACTACCTTGAAGTCCTTAACCATGCCATGCCCGGTGCAGCAGTGGTTCAGGAAATGATGGTTGAAACCCACCCTGCCCTTGTTGACGACTGCTACGTCAAGGTCTTTACCGGTGACGACTCACTTGCAGACGAAATTGACAAGCAGTTCCTCATTGACATCAACAAGGAATTCCCAGAAGAACAGGCAGCCCAGATTAAGGCTTCCATCGGCAAGACCTCCTGGCAGGCAATCCACATCCCAACAATTGTCTCCAGAACAACTGATGGTGCTCAGACCTCAAGGTGGGCAGCCATGCAGATCGGTATGTCCTTCATCTCCGCATACGCAATGTGCGCCGGTGAAGCAGCCGTCGCAGACCTGTCCTTCGCTGCAAAGCACGCAGCTCTTGTCTCAATGGGCGAAATGCTCCCAGCAAGGCGTGCACGTGGTCCAAACGAGCCCGGTGGACTGTCCTTCGGTCACCTGTCAGACATCATCCAGACAAGCCGCAAAGTTCTTGACGACCCAGCAAAGGTAGCCCTTGAAGTCGTCGGTGCAGGCTGTATGCTCTACGACCAGATCTGGCTCGGATCCTACATGTCCGGTGGCGTCGGGTTCACCCAGTATGCAACAGCTGCATACACCGATGACATCCTCGACAACAACACCTACTACAACGTTGACTACATCAACGACAAGTACAACGGTGCTGCAAACGTCGGTAAGGACAACAAGGTAAAGGCAACCCTCGACGTCGTAAAGGACATCGCAACCGAATCCACAATCTACGGTATCGAGACCTACGAGAAGTTCCCGACTGCCCTTGAAGACCACTTCGGAGGTTCCCAGAGAGCAACCGTGCTCGCAGCCGCAGCCGGTGTCGCAACTGCCCTCGCAACCTCAAACGCCAATGCCGGACTCTCAGGCTGGTACCTCTCCATGTACCTGCACAAGGAAGCATGGGGCAGACTTGGATTCTTCGGATTCGACCTGCAGGACCAGTGCGGTGCTACAAACGTTCTGTCCTACCAGGGCGACGAAGGTCTTCCAAACGAACTCCGTGGTCCAAACTACCCCAACTACGCAATGAACGTCGGTCACCAGGGTGGATACGCAGGTATCGCTCAGGCAGCCCACGCAGGTCGTGGAGACGCATTCACCGTCAACCCACTCGTAAAGGTCTGCTTCGCCGACCTGCCCCTGAAGTTCGACTCCGCC
>contig-100_0_length_1561_read_count_8051_ERR1025318_1 # 9 # 1559 # -1 # ID=11_1;partial=01;start_type=Edge;rbs_motif=None;rbs_spacer=None;gc_cont=0.603
GAGTTCATGGAGTACGCCAAGAAGCTCGAGGGCAAGCGCGGCATGACCGGCTACAACCCCTATGTGCACGCTGGCGGTATTCCCCTGGGACAGAGGCAGCTCGTTCCCTACAAGCTCTCTGGAACTGAGTATGTGGTAGAGGGCGACGATCTGCATTTCGTCAACAATCCAGCCATGCAGCAGATGTGGGATGATGTCAGAAGGACCATTGTGGTCGGTCTGGACATGGCCCATGAGGTGTTGCAGAAGAGGTTGGGCAAGGAAGTCACACCTGAGACCATCAACAACTACCTGGAGATCCTCAACCACGCTATGCCCGGCGCAGCCGTGGTCCAGGAGCACATGGTGGAGACCCACCCCGGCCTGGTAGATGACTGCAACGTTCGTGTATTCACCGGCGACGATGCCCTGGCTGATGAGATCGATGACCAGTACCTGATCAACATCAACAAGATGTTCCCCGAGGATCAGGCAGAGGCCCTCAAGGCCGCTATCGGCAAGACCTCCTGGCAGGCCATCCACGTCCCGACCATTGTGGTCAGGTCCTGCGACGGCGGCACCACCTCCAGGTGGAGCGCCATGCAGCTGTGTATGACCTTCATCGATGCCTACAACATGTGCGCCGGTGAGGCCGCTGTGGCTGACCTGGCCTACGCTGCCAAGCACGCTGCTGTTCTGCAGATGTCCGAGATGCTGCCCGCAAGGCGCGCTCGCGGACCCAACAATCCCGGTGGACTGTCCTTCGGGTTCCTGGCCGATATGGTCCAGACATCCCGTGTGGCCGCAGCCGATCCAGTGAAGGTTTCCCTGAACGTAGTCGCCGCAGGCGCCGCGCTCTATGACCAGATCTGGCTGGGAAGCTACATGTCCGGCGGTGTCGGATTCACCCAGTACGCCACTGCTGCATACACCAACGATGTCCTGGACGACTTCTGCTACTACGGCGTCGATTTCGCCAACGACAAGTTCGGCGGATTCGCCAAGGCACCCAAGCTGCTGGATACCGCCAAGGAGCTGGCCACTGAGGTCAACGCCTACGGTATGGAGCAGTATGAGGCATTCCCGACCCTGCTCGAGGATCACTTCGGTGGATCCCAGAGGGCTTCCGTTCTGGCAGCAGCATCCGGTATCACCTCCGCCATCGCCTCTGGCCACAGCCAGGTAGGCCTTGCCGGCTGGTACCTCTCCATGCTCCTGCACAAGGAAGGCTGGGGCAGACTGGGCTTCTTCGGCTACGACCTGCAGGATCAGTGCGGTCCAACCAACGTATTCTCCTACCAGTCAGACGAGGGCAATCCACTCGAGCTGAGGGGAGCCAACTACCCCAACTACGCCATGAACGTAGGACACCAGGGCGAGTACGCCGGTATCTCCAGCGCCGCACACGCAGGCCGCATGGATGCCTTCGCTGTGAACCCATTGATCAAGGTAACTTTCTCCAACCCCGGCATGGTATTCGACTGGGCAGATGTCCGCGCTTGCTTCGGCAAGGGTGGAGCCCGCGAGTTCCGCGCTGCAGGCGAGAGATCCTTGGTCATGCCCGCGGTGTAG
>contig-100_2_length_1495_read_count_1094_SRR2917897_1 # 1 # 1494 # 1 # ID=734_1;partial=11;start_type=Edge;rbs_motif=None;rbs_spacer=None;gc_cont=0.605
ATGGCAAAGATTGAGAGAACCCAGAAACTGTTCCTGAAATCCCTCAAGGAGAAGTTCCGGGGTCAAGACATCGAGGGTGGCACAGCAGATTACTACGGGTTTGATGGTATCCGCCAGTCTCCCCGGAAGATGGAGTTCCTGAAAGCAAGCCGCGCCATCGAGATGGACCGTGGCATCCCCATGTACGACCCCGAGCGCGCTCACCTTGGTGGTATCCCGCTGGGTCAGCGCCAGCTGATGACCTACGAGGTCTCCGGCACCGGTGTCTTCGTGGAGGGTGACGACCTGCACTTCGTCAACAACGCTGCCATGCAGCAGTTCTGGGACGATATCCGGAGGACGGTCATCGTCAACATGGACCTCGCTCACCAGACCCTGCAGAAGCGTCTGGGCAAGGAGGTTACCCCTGAGACGATCAACGAGTACCTCCACGTCTTAAACCACGCCATGCCAGGCGCGGCCGTCGTCCAGGAGCACATGGTCGAGACGCACCCCGGTCTCGTCGATGACTGTTACGTCAAGGTCTTCACCGGCGACCAGGAACTTGCCGATGACCTTGAGCCCCAGTTCGTCATCGATGTCGAGAAGCTCTTCCCCGCCAAGCAGGCTGAGGCCCTCTCTGCCGCCGTAGGAAAGTCCCTCTGGCAGGCTATCCACGTTCCAACCATAGCCTCCCGGACCTGTGACGGTGGAATGACCTCCCGGTGGTCTGCGATGCAGATCGGCATGTCCTTCATCGCCGCCTACCGGATGTGCGCTGGTGAAGCAGCTGTCGCTGACCTCTCCTACGCTGCAAAGCACGCGGGTGTCATCCAGATGGCTTCCCACCTGCCCGCCCGGCGTGCCCGTGGTCCGAACGAGCCCGGTGGTCTTGGATTCGGTATCTTCTCCGACATCATCCAGGCGAACCGGAAGTACCCGAACGACCCCGCCAAGGCCTCCCTTGAGGTCGTCGGTGCTGGTGTCATGCTCTACGACCAGATCTGGCTCGGAGCCTACATGTCCGGTGGTGTCGGATTCACCCAGTACGCGACCGCGGCCTACACCGACAACATCCTCGATGAGTACACCTACTACGGTATGGACTACATCAAGGACAAGTACAAGGTCGACTGGAGGAACCCAAGCCCAGAGGACCGGGTCAAACCGACCTACGACGTCGTCAACGACATGGCAACCGAGGTCACCCTCAACGCCATGGAGCAGTACGAGCAGTTCCCGACCCTGATGGAAGACCACTTCGGTGGATCCCAGCGTGCCGGCGTTATCGCCGCTGCGTCCGGCCTGACCTGTTCTATCGGAACCGGCAACTCCAACGCCGGTCTGAACGGATGGTACCTCTCGATGCTCCTGCACAAGGATGGATGGTCGCGTCTCGGCTTCTTCGGCTACGACCTCCAGGACCAGTGTGGATCCGCAAACTCGCTCTCCATCCGGGGCGACGAGGGTGCGATCGGCGAGCTGCGTGGTCCGAACTACCCGAACTACGCGATG
>contig-100_5_length_1635_read_count_117_SRR1561999_1 # 1 # 1635 # -1 # ID=514_1;partial=11;start_type=Edge;rbs_motif=None;rbs_spacer=None;gc_cont=0.580
CACATGGCCAAAAACAAAGAGAAGCTGTTCATGGCAGCATGCAAGAAGAAGTTCAAAGAGGACCCCACGGATGAGTACACCTCTTACTACCACTTCGGCGGCTGGAAACAGTCCAAGAGGAAAGTAGAGTTCGTCGAGGCGGCCAACAAGATCGCCAAGGAACGTGGAATTCCCATGATGAACCAGGACATCGGTGTCCCGCTGGGACAGAGGTCCTGGATGCCCTACCAGCTGTCCCACACGGACATCTACGTAGAGCCCGACGACCTGCACTGCGTCAACAACCCTGCTATCCAGCAGGCATGGGACGACATCAGGAGGACCATCCTGGTCGGACTCGACTCCCCTCACCAGACCATCGAGAAGAGGCTTGGTAAGGAGGTTACCCCCGAGACGATCAACGAGTACCTCGAGGCAGTCAACCACACGATGCCCGGCGGAGCAGTCGTTCAGGAGCACATGGCAGAGATCAACCCTGCCCTCGCCTACGACTCGTACGTCAAGGTGTTCTCCGGCAACGATGAGCTGATCGACGAGATCGACAAGAGATTCGTCATCAACATCAACAAGCTGTTCAGCAAGGACCACGCAGAGCAGTTGAAGAAAGCGATAGGCAACACCCTCATGCAGGCTGTTCGCGTACCCACCATAGTCGGCAGGATCATGGACGGTGCGACCACCTCGAGACACGCAGCAATGCAGATCTCCATGGCGTTCATCACCTCCTACAGGCTTGCAGCAGGTGAGGCAGCAATCGCAGACTTCGCATACTCCGCGAAGCACCAGTCCATGCAGATGGGAACCATGATGCCCGCAAGGCGCGCCAGGGGACCCAACGAACCCGGAGGAATACCCTTCGGATTCATGGCAGACATGGCCCAGGCTGACCGTGTCCACCCGGACGACCCCGGAAAGGGAGCTCTCGAGGCAGTCGCACTCGGTGCGATCGTCTACGACCAGATCTACCTCGGAGGTTACATGTCTGGTGGAGTCGGATTCACCCAGTATGCATCCGCTGCATACACCGACAACATCCTGGAGGACTACGTCTACTACGCCATCGACACCATAAAGGACAAGTATGGCGGCTTCTGCAAGCTTGACCCGAACAACTACGACAAGCTGATGGAGCTCGGAGACAACGTCAACACCTACGCTCTGGAGATGTATGAGAAGTACCCCGCCGTCATGGAGGCCCACTTCGGTGGATCCCAGAGGGCAACGGTTGCCGCCGCGGCATCCGGTATCGCCGGAGCCATGGCAACCGGTAACGCCGACTGCGGTGTCAACATGTGGTACCTGTCCATGCTGCAGCACAAGGAGAGGACCGGAAGGCTCGGATTCTACGGATACGACTTGCAGGACCAGTGCGGTTCCGCTAACTCGTTCTCCTACAGATCCGACGAGGGTCTCCCCATGGAGCTGAGAGGTCCCAACTACCCCAACTACGCGATGAACGTCGGACACCTGTCCGGCTACACCGGTATCCCCAAGGCGGCCCACGCTGCCCGCGGAGATGCATACACGGCCAGCCCGTTCATACGTGTGGCGTTCGCAGACCCGAGCCTCGTGTTCGACTTCGCGAACATAACCAAGGAAATTGGGCGTGGCGGACTTCGCGAGTTCCAGCCTGCA
>contig-100_0_length_1766_read_count_2410_SRR1562008_1 # 26 # 1741 # -1 # ID=579_1;partial=00;start_type=ATG;rbs_motif=GGAG/GAGG;rbs_spacer=5-10bp;gc_cont=0.520
ATGGCAGCAGATATTTTTTCAAAATTTAAAAAATCAATGGAAGTCAAATTCACACAGGAATTTGGTTCAAACCAGCAAAGTGGCGGCGACATCTCCGGCAAGACAGCCAAGTTCCTGAGGCTAGGTCCTGAGCAGGACCCAAGAAAGGTCGAAATGATCAAAGCCGGAAAGGAACTAGCAGAGAAGAGAGGCCTTGCATTCTACAACCCAATGATGCACTCAGGTGCTCCTCTCGGCCAGCGTGCAATTACTCCTTACACCATCTCCGGCACTGACATTATTGCAGAACCTGATGACCTTCACTATGTCAACAATGCTGCAATGCAGCAGATGTGGGACGACATCAGGAGAACCTGCATTGTCGGTCTTGACATGGCTCATGAAACACTTGAGAAGAGGCTGGGCAAGGAAGTTACCCCTGAAACCATCAACCATTACCTTGAAGTCCTTAACCATGCCATGCCCGGTGCAGCAGTGGTTCAGGAAATGATGGTCGAAACTCACCCTGCCCTTGTTGACGACTGTTTCGTGAAAGTCTTCACAGGTGACGACACACTTGCAGATGAAATCGACAAGCAGTTCCTTATTGACATCAACAAGGAATTCCCAGAAGAACAGGCAGCCCAGATTAAGGCCTCCATCGGCAAGACTTCCTGGCAGGCAATCCATATTCCAACAATTGTCTCCAGAACAACTGACGGTGCTCAGACTTCCAGGTGGGCAGCCATGCAGATCGGTATGTCTTTCATCTCCGCATATTCAATGTGTGCCGGTGAAGCAGCCGTCGCTGACCTGTCTTTCGCTGCAAAGCACGCAGCTCTGGTCTCAATGGGTGAAATGCTTCCAGCAAGGCGTGCACGTGGCCCCAATGAGCCCGGTGGACTGTCCTTCGGTCACCTGTCAGACATCATCCAGACAAGCCGCACAGTCCTTGACGACCCAGCAAAGGTAGCTCTTGAAGTCGTCGGTGCAGGCTGTATGCTTTACGACCAGATCTGGCTCGGATCCTACATGTCCGGTGGTGTCGGGTTCACTCAGTATGCAACAGCTGCATACACTGACGACATCCTTGACAACAACGTGTACTACAACGTTGACTACATCAACGACAAGTACAATGGAGCTGCAAACATAGGCACTGACAACAAGGTAAAGGCAACTCTCGATGTCGTAAAGGATATCGCAACAGAGTCCACACTCTACGGTATCGAGACTTACGAGAAGTTCCCGACTGCCCTTGAAGACCACTTCGGTGGGTCTCAGAGAGCAACCGTGCTCGCAGCTGCAGCCGGTGTCGCAACTGCCCTTGCAACTGCAAACGCAAATGCTGGTCTCTCTGGCTGGTACCTCTCTATGTACCTCCACAAGGAAGCATGGGGCCGTCTCGGCTTCTTTGGATACGACCTGCAGGACCAGTGTGGTGCCACAAATGTTCTGTCCTACCAGGGCGACGAAGGTCTCCCAGACGAACTCCGTGGTCCAAACTACCCCAACTACGCAATGAACGTAGGTCACCAGGGTGGATACGCAGGTATCGCTCAGGCAGCCCACTCAGGCCGAGGAGACGCATTCACCGTCAACCCACTCATCAAGGTCTGTTTCGCTGACGACCTCCTGCCCTTCAACTTTGCTGAGCCCAGGAGAGAGTTCGGCCGCGGTGCCATGAGAGAGTTCATGCCTGCTGGCGAGAGATCTCTTGTCATTCCGGCAAAATAA
>contig-100_3_length_1460_read_count_4069_SRR873602_1 # 3 # 1460 # 1 # ID=990_1;partial=11;start_type=Edge;rbs_motif=None;rbs_spacer=None;gc_cont=0.408
ATGGCTGATAAAAAATTCTTAGATGCAATGACTAAAAAATTCAAAGAAGCTCCAGAAGAAAAAACTACTACCTTCTATAATATGGGTGGTTGGACTCAATCTGAAAGAAAAACTGAATTTGTAAACGAAGGTAAAGCAATTGCTGAAAAAAGAGGAATTCCAATGTACAACCCAGACATCGGTACTCCTCTTGGACAAAGAGCTTTAATGTCCTACCAATTATCTGGAACTGACACTTTTGTTGAAGGTGACGATTTACACTTTATCAACAACGCAGCTATCCAACAAGCTTGGGACGACATTAGAAGAACTGTAATTGTAGGATTAAACACTGCTCACAACGTACTCGAAAAAAGGTTAGGTATGGAAGTAACTCCTGAAACCATTACCAACTACTTAGAAGTTGTAAACCACGCTATGCCTGGTGCAGCTGTAGTACAAGAACACATGGTAGAAACCAACCCATTATTAGTAGAAGATTCCTACGTAAAAATCTTCACTGGTGATGACGACTTAGCAGCAGAAATCGACCCTGCATTTGTATTAGACATTAACAAAGAGTTCCCAGAAGAACAAGCTGAAGCTTTAAAAGCTGAAGTTGGCGGAGCTATTTGGCAAATTGTAAGAATTCCATCTGTTGTAGGTAGAGTTTGTGATGGTGGTACCACTTCCAGATGGTCTGCTATGCAAATTGGTATGTCCATGATTTCCGCATACGGACAATGTGCAGGTGAAGGTGCTACTGGTGACTTCGCATACGCATCCAAACACGCAGAAGTTATCGGTATGGGTACTTACTTACCTATCAGAAGAGCAAGAGCAGGTAACGAACTTGGTGGTGTACCATTCGGATTTATGGCAGATATCTGTCAAGCATCCAGAGTTACTGACGACCCTGTAGAATCCTCCTTAGAAGTAGTAGCTTTAGGTGCTGCTTTATACGACCAAATTTGGTTAGGATCTTACATGTCTGGTGGTGTAGGATTTACTCAATATGCTACCGCAGCATACACAGATAACGTATTAGACGACTTCTGTTACTTCGGTAAAGATTACGTAGAAGACAAATACGGAGACTTATGTTCCGCTCCTAACAACATGGACACTGTTCTTGATGTAGGTTCTGAAGTAACCTTCTACTCCTTAGAACAATACGAAGAATACCCAGCTTTACTTGAAACCCACTTCGGTGGTTCTCAAAGAGCTGCTGTAGTATCTGCAGCTGCAGGTATTTCCACTGCATTCGCAACTGCTAACGCACAAACTGGTTTATCTGCATGGTACTTAGCACAATACTTACACAAAGAACAACACTCCAGATTAGGATTCTATGGTTACGACTTACAAGATCAATGTGGTGCAGCTAACGTATTCGCAATCAGAAACGACGAAGGTTTACCACTTGAATTAAGAGGACCTAACTATCCTAACTATGCAATGAATGTGGGACACCAACCA
>contig-100_0_length_1722_read_count_330_ERR1414220_1 # 14 # 1693 # -1 # ID=167_1;partial=00;start_type=ATG;rbs_motif=None;rbs_spacer=None;gc_cont=0.613
ATGGCAGTTAAACACACCAAGAAGCTATTCGTTAAGGCTCTTAACAAGAAGTTCGGAAAGGATTTTGACCTCGCAGGCCAGAAGACAGAGTACAAGAGGCTTGGCCCGGATCAGAGCGCCCGTAAGAGAGAGTTCATGGAAGCGGCCAAGAAGCTGGAAGGCAAGCGCGGCATGACCGGCTACAACCCCTATGTCCACGCCGGCGGCATCCCTCTCGGACAGAGGCAGCTGGTGCCCTACAAGCTCTCCGGAACCGAGTATGTGGTAGAGGGCGACGATCTGCACTTCGTCAACAACCCCGCCATGCAGCAGATGTGGGATGATGTCCGGAGGACCATTGTGGTCGGCCTGGATATGGCCCATGAGGTGCTGCAGAAGAGGCTGGGCAAGGAAGTCACACCCGAGACCATCAACAACTATCTCGAGATCCTCAACCACGCCATGCCCGGCGCAGCCGTGGTTCAGGAGCACATGGTGGAGACCCACCCCGCCCTTACCGATGACTGCAACGTCCGTGTCTTCACCGGCGACGATGCCCTGGCCGATGAGATCGATGACCAGTACCTGATCGACATCAACAAGATGTTCCCGGCTGAGCAGGCCGAGGTTCTCAAGGCCGCTATGGGCAAGACATCCTGGCAGGCCATCCACGTCCCGACCATCGTTGTCAGGTCCTGCGACGGCGGCACCACCTCCAGGTGGAGCGCCATGCAGCTGTGCATGACCTTCATCGATGCCTACAACATGTGCGCCGGCGAGGCCGCTGTGGCCGATCTGGCCTATGCCGCCAAGCACGCTGCCGTCTTGCAGATGTCCGAGATGCTGCCCGCCAGGCGGGCCCGCGGACCCAACAACCCCGGCGGACTGTCCTTCGGCTTCCTGGCCGATATGGTCCAGACCTCCCGTGTGGCCGCAGCCGATCCAGTTAAGGTCTCCTTGAACGTAGTCGCCGCTGGCGCTATGCTCTATGATCAGATCTGGCTGGGAAGCTACATGTCCGGCGGTGTCGGATTCACCCAGTACGCCACAGCTGCTTACACCAACGACGTCCTGGATGACTTCTGCTACTACGGCGCGGACTTCGCCGTGGACAAGTTCGGTGGATTCGCCAAGGCACCCCAGAAGCTCGAGACAGCCAAGGAGCTGGCCACTGAGGTCAACGCCTATGGCGTTGAGCAGTACGAGGCCTTCCCCACTCTGCTCGAGGATCACTTCGGTGGATCCCAGAGGGCTTCCGTTCTGGCAGCCGCATCCGCTATCACCTCCGCCATCGCCTCTGGCCACAGCCAGGTAGGCCTTGCCGGCTGGTACCTCTCCATGCTGCTGCATAAGGAATCCTGGGGCAGACTGGGCTTCTTCGGCTACGACCTGCAGGATCAGTGCGGTCCAACCAACGTGTTCTCCTATCAGTCCGACGAGGGCAACCCGCTGGAGCTGAGGGGCGCCAACTATCCCAACTACGCCATGAACGTGGGCCATCAGGGCGAGTACGCAGGCATCTCCAGCGCCGCACATGCCGGCCGCATGGATGCCTTCGCCATCAACCCCCTGATCAAGGTCTGCTTCGCCAACCCCGGCCTGGTATTCGACTGGGCAGACATCCGCGCCTGCTTCGGCAAGGGCGGTGCCCGCGAGTTCCGCGCTGCTGGCGACAGGGCCCTGGTTATGCCCGCTGTGTAG
>contig-100_2_length_1717_read_count_28383_SRR1313287_1 # 1 # 1716 # 1 # ID=410_1;partial=10;start_type=Edge;rbs_motif=None;rbs_spacer=None;gc_cont=0.615
GGAGTGATTGACATGGCAAAGAAGATTGAAAGAACCCAGAAGCTCTTCCTGAAAGCCCTCCGCGGCAAGTTCGCCGAGGACCCCCAGAGCACCAATACCGTCTTCGCCCGCGAGGGTCTCAAGCAGTCCCCGAGGAAGATGGAGTTCGTCAAGGCAGGGAACGCCGCTGCAATGGCCCGCGGCATCTCGATGTACGACCCCGTCCGCTGCCACATTGGCGGTATCCCCCTCGGGCAGCGCCAGCTGATGACCTACGAGGTCTCCGGCACCGGTGTCTTTGTCGAGGGTGACGACCTGCACTTCGTCAACAATGCTGCCATGCAGCAGATGTGGGACGACATCCGCAGGACGATCATCGTCAACATGGACCTCGCCCACCAGACCCTGCAGAAGCGTCTGGGCAAGGAAGTGACCCCCGAGACTATCAACGAGTTCCTGCACGTGCTGAACCACGCAATGCCCGGTGCAGCCGTCGTCCAGGAACACATGGTCGAGACCCACCCGAGCCTCGTGGACGACTGTTACGTCAAGGTCTTCACCGGCGACGACGAGATGGCCGACGACCTGGAGCCCCAGTTCGTACTGCCTATCGAGAAGCTCTTCCCCGCCAAGCAGGCCGCCCAGCTCAAGGCAGCTGTAGGGAAGTCCCTCTGGCAGGCAATCCACATCCCGACCATCGTCTCAAGGACCTGTGACGGAGGCACCACCTCCAGGTGGTCTGCGATGCAGCTCGGTATGTCCTTCATCGGTGCCTACCATATGTGCGCCGGAGAAGCCGCAACTGCCGACCTCGCGTTCGCTGCAAAGCACGCTGGTGTGATCCAGATGGCAGAGATCCTGCCCGCCCGCCGTGCCCGTGGCCCGAACGAGCCTGGTGGCATCAAGTTCGGCCACTTCGCCGACATGATCCAGACCGACCGGAAGTACCCGCACGACCCCGCCAAGGCAGCCCTTGAGGTTGTCGGTGGTGGAACCATGCTCTTCGACCAGATCTGGCTCGGTTCCTACATGTCCGGCGGTGTCGGGTTCACCCAGTACGCAACTGCTGCGTACACCGACAACATCCTCGATGACTACACCTACTACGGTATGGACTACATCAAGGACAAGTACAAGGTCAACTTCAAGAACCCCAGCGAGAAGGACAAGGTCAAGGCAACCCAGGATGTCGTCAACGACATTGCGACCGAGGTTACCCTCTACGGTATGGAACAGTACGAGCAGTACCCCACTGCGCTCGAGGACCACTTCGGAGGCTCCCAGCGTGCATCCGTGCTCGCAGCGGCATCCGGTCTGTCCACCTCGATCGCAACCGGGAACTCGAACGCCGGCCTGAACGGCTGGTACCTGTCCATGCTCCTGCACAAGGAAGGCTGGTCACGTCTCGGGTTCTACGGCTACGACCTGCAGGACCAGTGCGGTTCCGCCAACACCGAGTCCTACCGTGCGGACGAGGGCTGTGTCGGAGAGCTCCGTGGCGCCAACTACCCGAACTACGCCATGAACGTGGGACACCAGGGAGAGTACGCCGCCATCTGCGGTGCTGCGCACTTCACCCGCGGAGATGCCTGGTCGCTCAACCCGCTGATCAAGATCACCTTCTCCGACCCCTCGCTCAAGTTCGACTTCGCCGAGCCCAGGCGCGAGTTCGCACGTGGTGCGATCCGCGAGTTCATGCCCGCCGGAGAGCGCTCACTGATCATCCCCGCAAGGTAA
>contig-100_0_length_1492_read_count_0_ERR1137264_1 # 1 # 1491 # -1 # ID=119_1;partial=11;start_type=Edge;rbs_motif=None;rbs_spacer=None;gc_cont=0.398
TTCGTAAAAGAAGGTAAAGAAATCGCTGAAAAAAGAGGAATTCCAATGTACAACCCAGACATTGGTACTCCTTTAGGTCAAAGGGCTTTAATGTCTTACCAATTATCTACTACTGATACTTATGTAGAAGGTGACGATTTACACTTCATTAACAACGCAGCTATCCAACAAGCTTGGGACGATATTAGAAGAACTGTAATTGTAGGTTTAAATACTGCTCACAACGTTCTTGAAAAAAGGTTAGGTATTGAAGTAACTCCTGAAACAATCACTGAATACTTAGAAACTGTAAACCACGCAATGCCTGGTGCAGCAGTAGTTCAAGAACACATGGTAGAAACTGACCCATTAGTAGTACAAGACAGTTATGTTAAAGTATTTACTGGTGACGATGAATTAGCTGATGAAATTGATTCAGCATTCGTTTTAGACATCAACAAAGAGTTCAATGAAGAACAAGCAGCAGCTTTAAAAGAAGAAGTTGGTGGAAGTGTATGGCAAGCTGTAAGAATTCCTGCTATCGTAGGAAGAGTTTGTGACGGAGGTACTACCTCAAGATGGTCTGCAATGCAAATTGGTATGTCAATGATTTCTGCATACAACCAATGTGCTGGTGAAGGAGCTACTGGTGACTTCGCATACGCATCTAAACACGCAGAAGTTATTCACATGGGTACTTACTTACCTGTAAGAAGAGCAAGAGCAGAAAACGAGTTAGGTGGAGTTCCATTTGGTTTCATGGCAGATATCTGTCAATCTTCCAGAGTAAATGCTGACGACCCAGTACGTTCAACCTTAGATGTAGTAGCTTTAGGTGCTGCATTATACGACCAAATTTGGTTAGGTTCTTACATGTCTGGTGGTGTAGGATTCACTCAATATGCTACTGCAGCATATACTGATGATGTATTAGATGACTTCACTTACTATGGTAAAGATTACGTAGAAGACAAATATGGTGGATTAACTGAAGCACCTAACAACATGGACACTGTTCTTGATGTAGGTTCTGAAGTTTCATTCTACGCATTAGAACAATACGAAGAATACCCAGCTTTACTTGAAACTCACTTCGGTGGATCTCAAAGGGCTTCTGTTATTTCAGCAGCAGCTGGTTGTTCCACTGCATTCGCTACTGGTAATGCTCAAACTGGTTTAAGTGCATGGTACTTAGGTATGTACTTACACAAAGAACAACATTCCAGATTAGGTTTCTACGGATACGATTTACAAGATCAATGTGGTGCAGCTAACGTATTCTCCATCAGAAATGATGAAGGTTTACCACTCGAAATGAGAGGACCAAACTACCCTAACTACGCAATGAACGTAGGTCACCAAGGTGAATACGCTGGTATCGCTCAAGCTCCTCACGCAGCTCGTGGAGATGCTTGGTCTTTCAACCCATTAGTTAAAATCGCATTTGCTGATAAAAACTTAGTATTCGACTTCAGTAAACCTCGTGAAGAATTTGCTAAAGGTGCATTAAGA
>contig-100_3_length_1579_read_count_4447_SRR1313283_1 # 18 # 1577 # 1 # ID=388_1;partial=01;start_type=ATG;rbs_motif=GGAGG;rbs_spacer=5-10bp;gc_cont=0.608
ATGGCAAAGAAGATCGAGAAAACCCAGAAACTCTTCCTGAAGGCCCTGAAGGAGAAGTTCGCAGAGGACCCCCAGAGCACCTCGACCGTGTTCAACCGGATCGGTCTGAAGCAGTCCCCCAGGAAGATGGAGTTCGTCAAGGCCGGGAAGAATGCCGAGATGGCCCGTGGTATCTCCATGTACGACCCGGTCAGGTGCCACATCGGTGGTATCCCGCTCGGGCAGCGCCAGCTGATGACCTACGAGGTCTCCGGAACCGGCGTATTCGTGGAGGGCGACGACCTGCACTTCGTCAACAACGCTGCCATGCAGCAGATGTGGGACGATATCAGGAGGACCATCATCGTCAACATGGACCTTGCCCACCAGACTCTGCAGAAGCGTCTGGGCAAGGAAGTGACCCCCGAGACCATCAACGAATTCCTCCACGTGCTCAACCACGCCATGCCCGGAGCAGCCGTGGTCCAGGAGCACATGGTCGAGACCCACCCCTCGCTGGTGGACGACTGTTACGTGAAGGTCTTTACCGGTGACGACGAGATGGCCGACGACCTCGAGCCCCAGTTCGTCATCCCCATCGACAAGCTCTTCCCGGCCAAGCAGGCCGAGCAGCTGAAGGCAGGAGTCGGCAAGGCCCTGTGGCAGGCCATCCACATCCCGACCATCGTCTCGAGGACCTGTGATGGTGGAACCACCTCCCGCTGGTCAGCCATGCAGCTCGGCATGTCCTTCATCGGTGCCTACCACATGTGCGCCGGAGAAGCAGCAACCGCCGACCTGGCATTCGCTGCCAAGCACGCCGGTGTTATCCAGATGGCAGAGATCCTGCCTGCCCGCCGTGCACGTGGCCCGAACGAGCCTGGTGGCATAAAGTTCGGTCACTTCGCCGACATGGTCCAGACCGACCGCAAGTACCCGCATGACCCGGCCCGGGCCTCGCTCGAGGTTGTGGGTGCCGGAACCATGCTGTTCGACCAGATCTGGCTCGGTTCCTACATGTCCGGTGGTGTCGGGTTCACCCAGTACGCCACTGCCGCATACACCGACAACATCCTTGACGACTACACCTACTACGGTATGGACTACATCAAGGACAAGTACAAAGTCGACTGGAAGAACCCGAACGAGAAGGACAAGGCCAAGGCCACCCAGGATGTCATCAACGACATCGCAACCGAGGTCACCCTCTATGGTATGGAGCAGTACGAGCAGTTCCCGACTGCACTCGAGACCCACTTCGGTGGTTCCCAGCGTGCATCGGTGCTGGCCGCTGCCTCCGGTCTGTCCACGGCCATCGCCACCGGGAACTCCAACGCCGGTCTGAACGGCTGGTACCTCTCCATGCTCCTGCACAAGGAGGGCTGGTCACGTCTCGGATTCTACGGATACGACCTGCAGGACCAGTGCGGTTCCGCAAACACCGAGTCGTTCCGTGCAGACGAGGGTGCCGTCGGAGAACTCCGTGGAGCAAACTACCCGAACTACGCGATGAACGTCGGACACCAGGGAGAGTACGCAGCTATCTGCGGTGCAGCTCACTTCACCCGCGGAGATGCCTGG
>contig-100_3_length_1043_read_count_17730_SRR3306837_1 # 3 # 1007 # -1 # ID=829_1;partial=10;start_type=ATG;rbs_motif=GGAG/GAGG;rbs_spacer=5-10bp;gc_cont=0.453
ATGACCAAAAAACCCCGAAAAACACGCTTCATAAAGGCATTAAAAAAGAAATTTGAAGAAGAACCAACAGACACAAAAACACACTTCTACGACCTAGGCGGATACAAACAATCCGAACGAAAAAAAGAATTCCAAGAAAGAGCAAACCAAATCGCTAAAAAAAGAAATCTACCTTCCATGAACCAAAACCTGGGTGTTCCGCTTGGTCAGCGTGTGTTGATGCCTTATCAGCTTAGCCATACGGATATGATGGTTGAGCCTGATGATTTGCATGTGATTAACAATGCTGCTATGCAGCAGGCTTGGGATGATATTCAGAGAACTGTTATTGTTGGACTGGATACCGCTCATCAGGTTCTTGAGAAGAGGCTTGGTGTTGAGGTAACTCCGGAGACGATTAATGAGTATCTTGAGGTATACAACCATACCCAGCCTGGTGGAGCTGTTGTTCAGGAACACATGGCTGAGTGTAATCCCGGTGTAACCGGAGATGCATACGTTAAGGTCTTTACTGGAAATGATGAGCTGGCTGATGAGATTGATGACAGGTTCCTCATTGATATTAATGAGAACTTCCCTGAAGATCAAGCTGAACAGCTTAAGGAAGCTATCGGTGATTCTCTGTGGCAGGCTGTCCGTGCACCAACAATTGTTACAAGGGTGATGGATGGAGCTACAATCCGTAGATGGGCTGCAATGCAGAGTTCTATGGCGTTCATCTCTAGCTATAGCTTGTGTGCCGGTGAAGCAGCTATCGCTGACTTTGCATACGCATCCAAACACAGCAAGGTTGTCAACATGGCTAGTGCGATGCCAAGAAGACGAGCTAGAGGAGAGAACGAGCCAGGTGGAATACCATTCGGATATATGGGAGACATAGCTCAATCCTTCCGAACAAACCCGGATGACCCATCAAGAGCAACACTAGAAACAATCACACTAGCAGCAGTCATATACGACCAACTATACCTCGGCGGATACATGTCAGGAGGAGTCGGATTCACA
>contig-100_9_length_1196_read_count_2466_SRR873605_1 # 3 # 1187 # -1 # ID=1014_1;partial=10;start_type=ATG;rbs_motif=GGA/GAG/AGG;rbs_spacer=5-10bp;gc_cont=0.554
ATGGCTGCAAAAGATCAGAAACTTTTCCTTGAAGCATGCAAGAAGAAGTTCAAGGAAGAACCCACCCAGATGGACACCAAGTACTACTGCTACGGCGGTTGGAAACAGTCCAAGAGGAAAGTTGAGCTCCAGGCTACCGCCGCGGAGATCGCCAAGAAACGTGGATTCCCCATGATGAACGAGGACATCGGAGTTCCTCTCGGACAGAGGTCCTGGATGCCCTACCAGCTGTCCCACACTGACATCTTCGTAGAGCCCGATGACCTTCACTGCATCAACAACCCTGCAATCCAGCAGGCTTGGGACGATATCAGGAGGACTGTCCTCGTCGGACTCGACTCCCCTCACCAGACCATCGAAAAGAGGCTTGGAAAGGAGGTCACCCCCGAGACCATCTCCAACTACCTTGAAGTCGTCAACCACACCATGCCTGGAGGAGCAGTCGTTCAGGAGCACATGGCAGAGTGCAACCCTGCACTCGTTGCAGACTCTTACGTCAAAGTCTTCTCCGGAAACGATGACCTTATTGATGAGATCGACCCCAGGTTCGTTATCGACATCAACAAGAACTTCCCCAAGGAGCAGGCAGCACAGCTGAAGAAAGCAATCGGAAACACCCTCATGCAGGCTGTCCGTGTCCCCACCATGGTCGGAAGGCTCATGGATGGAGGAACCGTCTCCAGGCACGCAGCAATGCAGATTTCCATGGCATTCATCTCCGCCTACAAACTCGCAGCCGGAGAGGCAGCCATCGCTGACTTCGCATACTCCGCAAAGCACCAGTCCATCACCATGGGATCCATGATGCCCGCAAGGCGTGTCAGGGGACCCAACGAGCCCGGAGGAATCACCTTCGGATTCCTCGACGATATGGTCCAGTCCGACCGTGTCTACCCTGACGACCCTGGACGTGCAGCACTCGAGACCGTTGCTCTCGCAGCCGGTATCTACGACCAGGTCTACCTCGGTGGATACATGTCCGGTGGAGTCGGATTCACCCAGTACGCTACCGCAGCATACACCGACAACATCCTTGAGGACTACGTCTACCACGGAATCGACACCATCAAAGACCGCTACGGCGGATTCTGCGGTGTCAAGCCCGACGACTACAAGAAACAGCTCAAGCTCGCCGACGAGATCTCCTCCTACGCACTTGAGATGTACGAGAGGTACCCCGCCGTT
>contig-100_4_length_1451_read_count_6073_SRR1313283_1 # 3 # 1421 # -1 # ID=389_1;partial=10;start_type=ATG;rbs_motif=AGGAG;rbs_spacer=5-10bp;gc_cont=0.603
ATGGCAAAAGCAGCAAAAATCGAAAGGACCCAGAAGCTCTTCCTGAAGGCAATGAAGGAGAAGTTCGCAGAGGACCCCACCGCAACCGCAACCGTCTTCGGCCGCGAAGGTCTTGAACAGTCCGCCCGCAAGATGGAGTTCCTCAAGGCCGGTAAGAAGGTCGAGATGGACCGCGGTATCTCCGCCTACGACCCCAAGCGCTGCCACCTTGGTGGTATCCCGCTGGGTCAGCGCCAGCTGATGACCTACGAGGTCAGCGGCACCGGCGTCTTTGTCGAGGGCGACGACCTCCACTTCGTCAACAACTCTGCAATGCAGCAGATGTGGGACGACATCCGGAGGACCATCATCGTCGGCCTTGACCTCGCTCACGGCACCCTCCAGAAGCGTCTCGGCAAGGAAGTCACCCCCGAGACCATCAACGAGTACCTCCACGTGCTCAACCACGCAATGCCTGGCGGCGCAGTCGTCCAGGAACACATGGTCGAGACCCACCCGGCACTCGTCGACGACTGTTACGTCAAGGTCTTTACCGGTGACGACGAGATGGCAGACGACCTCGAACCCCAGTTCGTCTTAAACCTCGACAAGCTCTTCCCGGCAAAGCAGGCAGCAGCCTTAAAGGCAGCAGTCGGCAAGTCCATGTGGCAGGCAGTCCACATCCCGACAACCGTCAGCAGGACCTGCGACGGTGGAACCACCTCCCGCTGGTCTGCAATGCAGATCGGTATGTCCTTCATCGGTGCCTACCACATGTGCGCCGGTGAGGCAGCAGTCGCTGACCTCGCATTCGCGGCAAAGCACGCCGGTGTCATCCAGATGGCCGACATCCTGCCGGCACGCCGTGCACGCGGCCCGAACGAGCCCGGTGGCATCAAGTTCGGACACTTCTCCGACATGGTCCAGGCCGACCGCAAGTACCCCCACGACCCCGCAAGGGCATCCCTTGAAGTCGTCGGTGCAGGTACCATGCTCTTCGACCAGATCTGGCTCGGCAGCTACATGTCCGGCGGTGTCGGATTCACCCAGTATGCAACCGCTGCATACACCGACAACATCCTCGATGAGTACACCTACTACGGTATGGACTACATCAAGGACAAGTACAAGGTCGACTGGAGGAACCCCAACCCCAAGGACAAGCGCAAGCCCACCCAGGAACTCGTCAACGAGCTCGCAACCGAGGTCACCCTCAATGCAATGGAGCAGTACGAGCAGTTCCCGACCCTCATGGAAGACCACTTCGGCGGCTCCCAGCGTGCAGGTGTCATCGCTGCAGCATCCGGTCTTACCTGTGGTATCGCCACCGGTAACTCCAACGCCGGCTTAAACGGCTGGTACATGTCCATGCTCGCCCACAAGGAAGGCTGGTCACGTCTCGGCTTCTTCGGCTACGACCTGCAGGACCAGTGCGGTTCC
>contig-100_0_length_1652_read_count_4398_ERR1163089_1 # 3 # 1652 # 1 # ID=139_1;partial=11;start_type=Edge;rbs_motif=None;rbs_spacer=None;gc_cont=0.393
ACCTACCTCTACTTACCTTTTGAGGTGAATTTTATGGAAGCTGAAAAGAAATTGTTCTTAAAAGCATTGAAAGAAAAGTTTGATGAAGACCCAAAGGAAAAATACACAAAATTCTATACCTATGGTGGATGGAAACAATCCAAAAGAAAAACAGAATTTGTTGAAGCAGCAAAAGAAATCTCTGATAAAAGAGGCGGAATTCCAGGGTATAACCCAGATATTGGTGTTCCACTCGGACAAAGAAAAATGATGTCCTACAAATTATCAGGCACTGACGACTATGTTGAAGGTGATGATTTACACTTTATGAACAATGCTGCTATTCAACAATTGCACGACGATATTAGAAGAACAGTTATTGTTGGTATGGATACTGGACACATGGTATTGGAGAAAAGACTTGGTGTGGAAGTTACTCCTGAAACAATTAACGAATATATGGAAACAATAAACCACGCTTTACCTGGTGGTGCTGTTGTTCAGGAACACATGGTAGAAGTAGATCCTGCATTGGCATGGGATTCATATGCTAAAATCTTCACAGGAGACGATGAGTTGGCTGATGAACTTGATAAAAGAGTTTTAGTTGATATCAACAAATTGTTCCCAGAAGAGCAAGCAGAAGAATTAAAAGCTGCTATTGGTAAAAAAACATACCAAATATCAAGAGTTCCTACATTAGTAGGTAGAGTATGTGATGGAGGAACCATCGCAAGATGGTCTGCTATGCAGATAGGAATGTCCTTTATTACAGCATACAAACTTTGTGCAGGGGAAGCTGCTATTGCTGATTTCTCATACGCAGCAAAACACGCTGATGTTATTGGATTAGGTACAGCACTTCCAGCAAGAAGGTCAAGAGGAGCAAATGAGCCAGGGGGAATTCCATTTGGTATTTTGTCCGATGTTGTTCAAACAACAAGAGTTAGTGATGACCCAGTTGAGCAATCATTAGAAGTAGTTGCTACTGGTGCTATGTTATATGACCAAATTTGGTTAGGTGCATACATGTCTGGTGGTGTAGGATTTACCCAATATGCAACAGCAGCATATACTGATGACATCTTAGACGATTTCTGCTACTATGGATTGGATTATGTAGAAGGAAAATACGGAAGATGCGGAACAAAAGCTACAATGGATGTTGTGGAAGATATTGCAACAGAAGTTACACTTTATGCACTTGAACAGTATGATGAATACCCAACATTATTGGAAGACCACTTTGGAGGTTCCCAAAGAGCAGCAGTTGCAGCAGCAGCAGCAGGTGTTTCAGTATGTATGGCAACAGGAAACTCAAATGCAGGAGTTAATGGATGGTATTTAAGCCAAATCATGCATAAAGAGTACCACAGTAGGTTAGGATTCTACGGATACGACTTACAAGACCAGTGTGGGGCTTCAAACTCATTATCTATTAGAAATGACGAGTCTTCACCATTGGAATTAAGAGGTCCAAATTATCCAAACTACGCAATGAATGTTGGTCACCAAGGAGAATACGCTGGTATCGCTCAAGCAGCACATTCTGCAAGAGGAGATGCTTTTGCTATGAACCCATTGATTAAGATTGCATTTGCTGACCCATCATTAGTATTTGACTTCGCACACCCAAGAAAAGAATGTGCAAGAGGAGCTCTAAGAGAATTC
>contig-100_0_length_1057_read_count_594_SRR2090157_1 # 3 # 1055 # 1 # ID=696_1;partial=11;start_type=Edge;rbs_motif=None;rbs_spacer=None;gc_cont=0.469
ATGGCAGAACCAAGATTTAAGAAAGCAATGGAGACAAAGTACCAAAAAGAATGGGGATCTAATAAGGTTGGCTCCACGGCAAAGCCCAAGTCGATACAGGACAAGAAGACTAAATACCTCAGACTTGGATATACACAGAACCCAAGAAAGGTAGAAATGGCAAAATGTGGAGCAGCAATCACCAAGAAGAGAGGATTGCAGGCATATGACCCTAAGCTTCACCTTGCCGGTATCCCGATGGGTCAGAGACAGTTGACCCCATATACAATATCTGGAACAGACATCGTATGCGATGGTGACGATCTCCACTTCGTCAACAATGCTGCAATGCAGCAGGAATGGGATGATATAAGGAGAACATGCATCGTAGGACTTGACCTGGCACATGAGACTCTTGAGAAGAGATTGGGTAAGGAAGTTACACCTGAGACAATCAACTACTATCTCGAAGTCTTGAACCATGCAATGCCCGGCGCAGCAATCGTCCAGGAACACATGGTCGAAACTCATCCAGCACTCGTAGATGACTGCTATGTGAAAGTATTCACAGGCGACGAAACTCTGCAGGATGAAATCGACAAACAGTTCGTTATCAACATTGACGACGAATTCCCAGACAACCAGGCAAAGCAGATTAAGGCAGCAATTGGCAAGACAACATGGCAGGCAGTGCATATTCCGACCATTGTCACAAGGACAGAGGACGGACCAGGCACAAGCCGCTGGATGGCAATGCAGGTCGGCATGACCTTTATCAGTGCATACCACATGTGTGCAGGTGAGGCAGCAGTTGGAGAACTTGCATTCACAGCCAAACACGCAGGACTTGTCGAAATGGGTGATATGATTCCTGCTCGTAGAGCAAGAGGTCCAAATGAGCCAGGAGGAATGTCCTTCGGTCATATGGCAGATTGCATCCAAACCTTAAGAAAGAAACCAGATGAGAAAGAAGAAGCTGTATTGCAAGTAGCAACAGCGTCAAGTATGTTGTATGACCAGATATGGCTTGGTGGCTATATGTCTGGTGGTGTGGGGTTCACAATGTATGCAACT
>contig-100_1_length_1583_read_count_108_ERR1136774_1 # 1 # 1560 # -1 # ID=53_1;partial=10;start_type=ATG;rbs_motif=AGxAGG/AGGxGG;rbs_spacer=5-10bp;gc_cont=0.394
ATGGATAATGAGAAAAAATTATTCTTAAAGGCTTTAAAAGAAAAATTCGATGAAGACCCTGAAGAAGAAAACACTAAATTTTACTGCTATGGTGGATGGGAACAATCCGCAAGAAAAAGAGAATTTGCTGAAGAAGCTGAAAAAGCTGTAGAAGCACGTGGAGGATTACCATTCTACAACCCAGATATAGGTGTACCTCTTGGACAAAGAAAATTAATGGCATACCAAGTATCTGGAACAGACACATATGTAGAAGGAGACGACCTTCACTTCTGTAACAACTCTGCAATTCAACAATTAGTAGACGATATTAAAAGAACTGTAATTGTAGGTATGGATACAGCTCACGGTGTACTTGAACAAAGATTAGGTGTAGAAGTTACTCCTGAAACAATCAACGAATACCTTGAAACAATCAACCACGCACTCCCTGGAGGAGCAGTTGTACAAGAACACATGGTAGAAGTTGACCCTGGATTAGTAACTGATTCCTACGCAAAAATATTCACTGGTGACGACGACTTATTAGATCAATTAGATCAAAGATTTGTAATCGACATCAACAAAGAGTTCCCTGAAGAACAAGCTGAAATGCTCAAAAAATACATAGGTAAAAAAACCTACCAAGTAAGTAGAGTACCTACATTAGTAGTACGTGCTTGTGATGGAGGTACAACCTCCAGATGGTCTGCTATGCAAATTGGTATGAGTTTCATTTCTGCATACAAATTATGTGCAGGAGAAGCAGCTATTGCTGATTTCTCATACGCAGCAAAACACGCAGATGTAATTTCCATGGCTAGTGCAATGCCATCAAGAAGAGCAAGAGGTCCAAACGAACCTGGAGGTGTAACCTTCGGTGCATTCTCTGATATGGTACAAACAAGCAGAGTAACAGATGACCCAGCTGAAGTAACTTTAGAAGTTATTGGTGGAGCAGCACCATTATACGACCAAGTATGGTTAGGTTCATACATGTCTGGTGGTGTAGGATTCACACAATATGCTACAGCAGCATACACAGATGAAATATTAGATGACTTCATTTACTATGGTAAAGACTACGTAGAAGGTAAATATGGTGGATTATGTCAAGCTGAAGCAACTTCCGAAGTTGTAAAAGACATTGCAAGTGAAGTAACCTTATACGGATTAGAACAATACGAAATCCCTGCAGCATTAGAAGACCACTTTGGTGGATCACAAAGAGCAGCAGTTCTTGCAGCAGGTGCAGGTTGTTCAGTAGCATTCGCAACTGCTAACTCTAACGCAGGTGTAAATGGATGGTACTTAAGTCAATTATTACACAAAGAAGGTCACAGTAGATTAGGATTCTATGGTTACGACTTACAAGATCAATGTGGATCATCCAACTCACTCTCTGTAAGAAGTGATGAAGGACTTATTCACGAATTAAGAGGTCCTAACTACCCTAACTACGCAATGAACGTAGGTCACCAACCTGAATATGCAGGTATTGCTCAAGCACCACACGCAGCAAGAGGAGACGCATTTGCACTTAACCCATTAATAAAAGTAGCATTTGCTGATAAAAACTTA
>contig-100_0_length_1506_read_count_22_SRR1747032_1 # 2 # 1504 # -1 # ID=623_1;partial=11;start_type=Edge;rbs_motif=None;rbs_spacer=None;gc_cont=0.632
GCCGCCAAGAGGGGCATCCCCATGCTCAACGAGGACATCGGAGTTCCTCTCGGACAGAGGTCCTGGATGCCCTACCAGCTGAGCCACACCGAGATCTTCGCAGAGGCCGACGATCTCCACTGCATCAACAACTGCGCGATCCAGCAGGCCTGGGACGACATCAGGAGGACCATCCTGGTCGGACTCGACAGCCCCCACCAGACCATCGAGAGAAGGCTTGGAAAGGAGGTCACCCCCGAGACGATCAACACCTACCTCGAGGTCGTCAACCACACCATGCCCGGCGGAGCCGTCGTTCAGGAGCACATGGCCGAGATCAACCCCGCTCTCGCCTGGGACTCCTACGTCAAGGTCTTCTCCGGAGACGACGAGCTCGTCGACGAGCTGGACCCCAGATTCGTCATCGACATCAACAAGCTGTTCCCCGCCGAGCAGGCCGAGCAGCTGAAGAAGGGAATCGGAAAGACCCTCATGCAGGCCGTCCGCGTCCCCACCATCGTCGGAAGGTTCATGGACGGCGCCACTGTCTCCAGGCACGCCGCCATGCAGATCTCCATGGCTTTCATCTCCGCCTACAAGCTCGCAGCCGGAGAGGCCGCCATCGCCGACTTCGCATACTCCGCGAAGCACCAGTCCCTCAACATGGGAACCATGATGCCCGCAAGGCGCGCCAGGGGACCCAACGAGCCCGGTGGAATCCCGTTCGGATACATGGCCGATATCGCCCAGTCCGACCGTGTCTACCCCGACGACCCCGGTCGCGCAGCCCTCGAGGCCGTCGCTCTGGGAGCCGCCGTCTACGACCAGGTCTACCTGGGAGGATACATGTCCGGAGGAGTCGGATTCACCCAGTACGCCACCGCGACCTACACCGACAACATCCTGGAGGACTACGTCTACTACGGAATCGACCAGGTCAAATCCAGATACGGAGGCTTCTGCAAGCTCGACCCCAACAACATGGACGAGATCATGAAGCTCGCCGACGACGTCAACTCCTACGCTCTCGAGATGTACGAGAGGTACCCCGCCGTCATGGAGACCCACTTCGGTGGATCCCAGAGGGCCAACGTCGCCGCTGCCGCAACCGGTATCGCGGGCGCCATGGCCACCGGTATCGCCGACGTCGGACTCAACTGCTGGTACCTGTCCCAGCTCCAGCACAAGGAGAGGACCGGAAGGCTCGGATTCTACGGATACGACCTGCAGGACCAGTGCGGTTCCGCCAACTCCTTCGCGTACAGGTCCGACGAGGGTCTCCCCTCCGAGGTCCGCGGACCCAACTACCCCAACTACGCGATGAACGTCGGACACATGTCCGGTTACACCGGTATCCCCAAGGCGGCCCACGTCGCCCGCGGAGACGCCTGGACCGCCAACCCGTTCGTCAGGATCGCATTCGCCGACCCGTCCCTCGTCTTCGACTTCGCCAACGTGACGAAGGAGATCGGACGCGGAGCTCTCAGGGAGTTCCAGCCGGCCGGCGAGCGCAGCGCTGTCATC
>contig-100_2_length_1678_read_count_8819_SRR3546454_1 # 1 # 1632 # -1 # ID=875_1;partial=10;start_type=ATG;rbs_motif=GGAGG;rbs_spacer=5-10bp;gc_cont=0.441
ATGGCTGATAAAAAGTTCATAAGCGCATTAAAGACAAAATTCGAAGAATCCCCGGATGAAAAGAAAACCACTTTCTATAATAAAGGTGGATGGAAACAATCTGAGCGAAAAACTCAGTTTGTGAACGAAGGTAAAGCAATAGCTGAAAAACGTGGAATTCCAATGTACAACCCAGACGTTGGTACTCCTTTAGGACAAAGAGCTTTAATGCCTTACCAAGTTTCCACAACCGATACTTATGTAGAAGGTGACGATCTTCACTTCGTAAATAACGCTGCTATGCAGCAAATGGCAGATGACATTAAAAGAACCGTAGTTGTAGGTTTAAACACTGCCCACAATGTTATTGAAAAAAGATTAGGTAAAGAAGTTACCCCTGAAACAATTACCCACTACTTGGAAACTGTAAACCACGCAATGCCTGGTGCTGCTGTTGTTCAAGAACACATGGTGGAAACTGACCCTACTTTAGTAGCTGACAGTTATGTAAAGGTTTTCACTGGTAATGACGAAATCGCATCTGAGATTGACTCAGCTTTCGTTCTGGACATTAACAAAATGTTCCCTGACGAACAAGCTGAAGTATTAAAAGCTGAAGTAGGAGACGGAATCTGGCAAGTTGTACGGATCCCAACCATCGTTTCACGAACTTGTGACGGTGCAACCACCTCCCGATGGTCTGCTATGCAAGTAGGTATGTCCATGATTTCTGCTTACAAACAGTGTGCTGGAGAAGCCGCAACAGGGGACTTCGCTTACGCTGCAAAACACGCAGAAGTTATCCACATGGGTACTTATTTACCTGTTAGGAGAGCAAGAGGAGAAAACGAACCTGGTGGTATTCCATTCGGTTACTTAGCAGACATATGCCAATCTTCCAGAGTGAACGCTGACGACCCAGTACGCACAACCTTAGATGTTGTAGCTATGGGAGCAATGTTATACGATCAAATCTGGTTAGGTTCTTACATGTCTGGTGGTGTCGGATTCACTCAATACGCTACCGCTGCTTACACTGACAATGTCTTAGACGACTTCTGTTACTTCGGTAAAGAATACGTAGAAGACAAGTTCGGATTAACTGAAGCACCTAATAACATGGACACTGTACTGGACGTAGGATCTGAAGTTACCTTCTATGCTCTTGAGCAATACGAAGAATACCCAGCTCTACTTGAAACCCAGTTCGGTGGTTCCCAGCGTGCTGCTGTTGTTGCTGCCGCTGCCGGATGTTCCACTGCTTTTGCAACTGGAAACGCTCAAACCGGTCTAAGCGCATGGTACTTATCCATGTACTTGCACAAAGAACAACACTCCAGGCTAGGATTCTATGGTTACGATCTGCAAGATCAATGTGGTGCATCCAATGTATTCTCCATCCGGAACGACGAAGGATTACCTCTTGAACTAAGAGGACCTAACTATCCTAACTACGCAATGAACGTAGGTCACCAAGGTGAATACGCAGGAATCGCTCAAGCTCCACACGCTGCTCGAGGAGACGCCTTTGTCTTCAACCCACTGGTTAAAATCGCATTTGCTGACGACAACTTAGCATTTGACTTCACTAACCCACGGGCTATGTTCGCTAAAGGAGCATTAAGAGAATTCGAACCAGCCGGAGAAAGAGCT
>contig-100_0_length_1697_read_count_681_SRR1562004_1 # 22 # 1677 # 1 # ID=549_1;partial=00;start_type=ATG;rbs_motif=GGAGG;rbs_spacer=5-10bp;gc_cont=0.455
ATGGCTGATAAAAAATTTATTAAAGCTCTAAATAAGAAATTCAAAGAAGACCCAGAAGATAAAAAAACAACTTTTTACTCCTTCGGTGGATGGAAACAGTCTGAGAGAAAACGAGAATTCGTTGAAGCTGGTAAAGAAGTGGCAGCTAAACGTGGAATTCCTCAGTACAACCCGGATATCGGTACACCTCTAGGACAGAGGGTTTTAATGCCTTACCAGGTCTCAACTACAGACACATTTGTTGAAGGTGACGACCTGCACTTCGTAAACAACACCGCAATGCAGCAGTTCTGGGATGACATAAGAAGAACCGTTATTGTTGGATTGGGAACAGCACACAACGTTATAGAGAAAAGGTTAGGTAAAGAGGTTACCCCTGAGACAATCATGAACTACCTTGAAACCGTAAACCATGCAATGCCTGGTGGAGCAGTTGTTCAGGAACACATGGTGGAAACCAACCCTGCACTTGTTGCAGACAGTTACGTGAAAGTTTTCACGGGTGATGATGAGATAGCAGATGAAATAGACCCTGCATTTCTCATAGACATAAACAAAATGTTCCCAGAAGAACAGGCAGAAGTTCTTAAAGCGGAAGTTGGAAGCGGTATCTGGCAGGCTGTCAGGATCCCAACAATTGTTTCAAGAACCTGTGATGGTGGTACAACGTCCAGGTGGTCTGCAATGCAGATCGGTATGTCCATGATCTCTGCTTACAAACAGTGTGCAGGAGAAGCCGCAACCGGTGACTTTGCATTTGCTGCAAAACACGCAGAAGTTATACACATGGGTACAGCTCTACCACAGAGGAGGGCAAGAGGAGAAAACGAACCTGGTGGAATCCCATTCGGATACCTGGCTGACATCTGTCAGTCCTCAAGGAAATACATGGATGACCCAGTAAGGGTGACCCTCGACGTTGTTGCATCTGGTGCAATGTTATACGACCAGATCTGGCTTGGATCATACATGTCAGGTGGTGTCGGATTCACCCAGTATGCAACAGCTGCCTACACCGACAACATCCTTGACGACTTCACTTACTACGGTAAAGAATACGTCGAAGATAAATATGGCGGACTGTGCGAAGCCCCAAACACCATGGACACAGTTCTAGATGTTGGTTCCGAAGTAACCTTCTATGGACTAGAACAGTACGAAGAATACCCAGCACTCCTTGAAACCCAGTTTGGTGGATCACAGAGGGCAGCAGTTGCAGCAGCTGCAGCTGGATGCTCAACTGGATTCGCAACAGGAAACGCACAAACTGGTCTAAGTGCATGGTACCTATCAATGTACCTGCACAAAGAACAGCACTCACGTCTTGGTTTCTACGGATACGACCTTCAGGATCAGTGTGGTGCTTCCAACGTCTTCTCAATCAGAGCAGACGAGGGATTACCACTTGAACTCAGGGGACCAAACTATCCAAACTACGCAATGAACGTGGGTCACCAGGGAGAATACGCAGGTATAGCTCAATCAGCACATGCAGCACGTAAAGATGCATTTGTATTTAACCCATTGGTTAAAATTGCATTTGCTGATGACAACCTAGCATTTGACTTCAGTGAAGTACGTGCCGAGTTTGCTAAAGGTGCATTGAGAGAATTTGAACCAGCTGGAGAAAGAGATCTTATTACTCCAGCTAAATAA
>contig-100_8_length_1001_read_count_289_SRR1562009_1 # 1 # 999 # 1 # ID=594_1;partial=11;start_type=Edge;rbs_motif=None;rbs_spacer=None;gc_cont=0.635
CAGAAACTGTTCCTGAAGGCACTCAAGGAGAAGTTCCAGGGACAGGACGTGCAGTCTGAGAAAGCCGAGTTCTACAAGTTCGGCGGCATCCGCCAGTCCGCGAGGAAACTCGAGTTCATGAAGGAGTCCCGCGCCGTCGAGATGCAGCGTGGTATCTCCATGTATGACCCGGAGCGTTGCCACCTCGGCGGCCTGCCCATGGGTCAGCGCCAGCTGATGACCTACGAGGTCTCCGGCACCGGCGTCTTCGTCGAGGGTGACGACCTCCACTTCGTCAACAACGCTGCCATGCAGCAGATGTGGGACGACATCCGCCGGACAATCATCGTCGGCATGGACCTCGCCCACGCCACCCTGCAGAAGCGTCTTGGCAAGGAAGTCACCCCTGAGACGATCAACGAGTACCTGCACATCCTCAACCACGCGATGCCCGGTGCGGCAGTCGTCCAGGAACACATGGTCGAGACCCACCCGGCCCTCACCGAGGACTGTTATGTGAAGGTCTTCACCGGCGACGACGAACTCGCCGACGACATCGAACCCCAGTTCCTCCTGAACATCGAGAAGCTCTTCCCGGGCAAGTCCGCGGAGGCCCTCAAGGCCGCCGTCGGCAAGTCGATGTTCCAGGCCGTGCACATCCCGACCATCGTCTCCAGGACGTGCGACGGCGGCACCACCTCCCGCTGGTCTGCGATGCAGCTTGGCATGTCGTACATCGCCGCGTACCGCATGTGCGCCGGCGAAGCGGCAGTCGCCGACCTCTCCTTCGCTGCAAAGCACGCCGGCGTCATCCAGATGGCCGACATCCTCCCGGCCCGCCGTGCACGCGGTCCGAACGAGCCCGGCGGCATCAAGTTCGGCCACTTCGCCGACATGGTGCAGGCCGACCGCAAGTACCCGAACGACCCGGCCAGGGCTTCTCTCGAAGTCGTCGGTGCAGGCTGCATGCTCTTCGACCAGATCTGGCTCGGATCCTACATGTCCGGCGGTGTCGGTTTC
>contig-100_2_length_1804_read_count_7181_SRR1976948_1 # 3 # 1652 # 1 # ID=649_1;partial=10;start_type=Edge;rbs_motif=None;rbs_spacer=None;gc_cont=0.484
AATAACGAAAAAAAGCTCTTCTTAAAAGCTTTGCAAAATAAATTTGATGAAGACCCCAAACAGAATCACACCAACTTTTACTGTTTCGGTGGCTGGAAACAGTCCCCCCGAAAAAAAGAGTTCGATGAATACGCTAAAAAAATTGAAGAACAGAGAGGAATCCCTTTCTACAACCCAGACATAGGTGTACCACTGGGTCAGCGTAAATTAATGGCTTACAAAGTTTCTGGAACCGACACTTACGTGGAAGGAGATGACCTTCACTTCTGTAACAACGCAGCCATCCAGCAACTCAACGATGACATCAAAAGGACCATCATCGTGGGTATGGACACTGCTCACTCCGTTCTGGAAAAACGTTTAGGTGTGGAAGTTACCCCCGAAACCATCAACGAGTACATGGAAACCATCAACCACGCATTACCTGGTGGTGCCGTGGTTCAGGAACACATGGTAGAAGTTCACCCTGGCCTAGTCGGTGACTGTTACGCCAAACTCTTCACTGGTGACGACAGCCTGGCCGATGAACTGGATTCTCGATACTTAATCGACATCAACAAACAGTTCCCAGAAGAACAGGCCAAACAGCTCAAAGAATACATCGGTAACAAAACCTACCAGATCAGCCGGGTTCCTTCCCTGGTTGTACGAGTCTGTGACGGTGGTACTGTATCCCGATGGTCTGCCATGCAGATCGGTATGAGTTTCATCTCTGCCTACAAACTGTGCGCAGGTGAAGCAGCAATTGCTGACTTCTCATACGCAGCAAAACACGCCGACGTTATATCCATGGGAAGCATTCTCCCAGCAAGAAGAGCAAGGGGACCAAACGAACCTGGAGGCGTTCCATTCGGTGTAATGGCTGATATCATACAGACCTCCCGTGTGTCTGATGACCCAGCAAAAACATCCCTGGAAGTTATTGCCGCAGCAGCAACCATCTACGATCAGATCTGGCTCGGTTCATACATGTCCGGTGGAGTAGGTTTCACCCAGTACGCAACCGCAGCTTACACTGACGATATCCTGGATGACTTCGTATACTACGGAATGGAATACGTGGACGACAAATACGGTATCTGTGGAACCAAAGCAACCACTGAAGTGGTTCACGACATAGCCTCAGAAGTAACCATGTACGGACTGGAACAGTACGAATACCCAGCACTCATGGAAGACCACTTCGGTGGATCCCAGAGGACTGCAGTTGTTTCTGCTGCTGCCGGATGTTCCGTTGCCTTTGCAACCGGAAACTCCAACGCAGGAATTAACGGATGGTACTTAAGCCAGATCCTGCACAAAGAAGCACACAGCAGACTCGGTTTCTACGGTTACGACCTGCAGGACCAGTGTGGAGCATCCAACTCTCTCTCCATCAGGAGCGACGAAGGTTTAATCCACGAACTACGTGGTCCTAACTACCCTAACTACGCCATGAACGTGGGTCACCAGCCAGAATACGCTGGTATCGCTCAGGCACCTCACGCAGCTCGAGGAGACGCATTCTGTGTGAACCCTCTCATAAAAGTTGCATTTGCTGATGATAACCTTGAATTCGACTTCAAGAGTCCAAGGAAATCCATCGCTAAAGGTGCTCTACGAGAATTCCTACCTGGCGGAGAACGGGACTTAATCATCCCTGCTTTATAA
>contig-100_2_length_1689_read_count_756_SRR1562002_1 # 20 # 1675 # -1 # ID=535_1;partial=00;start_type=ATG;rbs_motif=AGGAGG;rbs_spacer=5-10bp;gc_cont=0.457
ATGGCAGAAAAAATGTTTATAGATGCACTTAAAAAAGCATTCAAAGAAGATCCAGCCGATAAAAAAACCTCTTTCTACAAATTCGGTGGTTGGAAACAATCCGAAAGAAAAACAGAGTTTGTAGAAGCTGGTAAAAAGGTAGCAGCTGAAAGAGGAATTCCACAATACGACCCAGATGTAGGTACTCCATTAGGTCAGAGAGTACTTATGCCTTACCAAGTGTCCACCACTGACACTTTTGTAGAAGGTGACGATTTACACTTTGTAAACAACGCCGCTATGCAGCAGATGTGGGACGACATAAGAAGAACTGTTATTGTAGGATTAAACACAGCACACACCGTTATAGAAAAAAGGTTAGGTAAAGAAGTTAGCCCTGAAACCATCACTCACTACCTGGAAACTGTAAACCACGCAATGCCTGGTGCAGCAGTTGTACAGGAACACATGGTGGAAACCCACCCATTACTGGTGGCTGACAGTTACGTTAAAGTCTTTACTGGTAACGATGAAGTAGCTGACGAAATAGACCCTGCATACGTATTAGACATAAACAAAGAGTTCCCAGCTGATCAGGCTGAAGTACTTAAAAACGAAGTAGGAGACGGAATCTGGCAGATAGTCAGGATACCAACCATAGTATCCCGAACCTGTGATGGTGGTACCACCTCACGATGGTCTGCTATGCAGATTGGTATGTCCATGATTTCTGCATACAAACAGGCAGCAGGAGAAGCCGCAACTGGTGACTTCGCATACGCTGCAAAACACGCAGAAGTTATTCACATGGGTACTTACCTCCCTGTCCGAAGGGCAAGGGGAGAAAACGAACCAGGTGGATTAGCATTTGGATTCCTGGCTGACATAGTTCAGACCCCAAGAAAATACCCAGACGACCCAGTAAGGCAGACCTTAGATGTTGTGGCCGCAGGAGCTATGCTCTACGACCAGATCTGGCTCGGTTCTTACATGTCTGGTGGTGTTGGTTTCACTCAGTATGCAACCGCTGCCTACACTGACAACGTGCTTGACGACTTCACCTACTACGGTAAAGAATACGTAGAAGACAAATATGGTGGAATGACCGAAGCACCAAACACCATGGACACAGTCCTAGACGTTGCTTCTGAAGTAAACTTCTACGCACTGGAACAGTTTGAAGACTACCCCGCACTACTTGAAACCATATTTGGTGGATCACAGAGGGCATCCATCGTAGCAGCTGCAGCTGGTTGTTCAACCGCATTTGCTACTGGAAACGCTCAGACTGGTCTAAGCGGATGGTACCTCTCTATGTACCTGCACAAAGAACAGCACAGCAGACTTGGATTCTATGGTTACGACCTTCAGGACCAGTGTGGTGCCTCCAACGTGTTCTCAATTAGAGGAGACGAAGGATTACCAACTGAACTAAGAGGAGCTAACTATCCAAACTACGCAATGAACGTGGGTCACCAGGGTGAATACGCAGGTATATCCCAGGCAGCACACTCTGCACGAGCAGACGCATTTGCACTTAACCCACTGGTTAAAATAGCATTTGCAGACAAAAACCTAACATTCGACTTTGCTGAAGTACGTGCTCAGTTTGCTAAAGGTGCATTAAGAGAATTCGAACCAGCCGGTGAAAGAGCTCTTATCTCACCAGCCAAATAA
>contig-100_2_length_1077_read_count_5597_SRR873610_1 # 3 # 1076 # -1 # ID=1048_1;partial=11;start_type=Edge;rbs_motif=None;rbs_spacer=None;gc_cont=0.426
ACCAACTACTTAGAAGTTGTAAACCACGCTATGCCTGGTGCAGCTGTAGTACAAGAACACATGGTAGAAACCAACCCATTATTAGTAGAAGATTCCTATGTAAAAATCTTCACTGGTGATGATGACTTAGCAGATGAAATCGACTCAGCATTTGTAATTGACATCAACAAAGAGTTCCCAGAAGAACAAGCTGAAGTTTTAAAAGCTGAAGTAGGCGGAGCTATTTGGCAAGCTGTAAGAATTCCATCTGTTGTAGGTAGAGTTTGTGATGGTGGTACCACTTCCAGATGGTCTGCTATGCAAATTGGTATGTCCATGATTTCCGCATACGGTCAATGTGCAGGTGAAGGTGCTACTGGTGACTTCGCTTACGCATCCAAACACGCAGAAGTTATTGGTATGGGTACTTACTTACCAATCAGAAGAGCAAGAGCAGGTAACGAACTCGGTGGTGTACCATTCGGATTCATGGCAGATATCTGTCAAGCTTCCAGAGTAACCGACGACCCTGTAGAATCCTCCTTAGAAGTAGTAGCTTTAGGTGCTGCTTTATACGACCAAATCTGGTTAGGATCCTACATGTCTGGTGGTGTAGGATTTACTCAATATGCTACCGCAGCATACACCGATAACGTATTAGACGACTTCTCTTACTACGGTAAAGATTACGTAGAAGACAAATACGGAGACTTATGTTCCGCACCTAATAACATGGACACTGTTCTTGACGTAGGTTCAGAAGTAGCATTCTACTCACTTGAACAATACGAAGAATACCCAGCATTACTCGAAACCCACTTCGGTGGATCTCAAAGAGCTGCTGTTGTATCCGCTGCTGCAGGTATTTCCACTGCATTCGCAACTGGTAATGCACAAACTGGTTTATCTGCATGGTACTTAGCACAATACTTACACAAAGAACAACATTCCAGATTAGGTTTCTACGGTTACGACTTACAAGATCAATGTGGTGCAGCTAACGTATTCGCTATCAGAAACGACGAAGGTTTACCACTTGAATTAAGAGGTCCTAACTACCCTAACTATGCAATGAACGTAGGTCACCAAGGTGAA
>contig-100_3_length_1395_read_count_6499_SRR636559_1 # 2 # 1393 # 1 # ID=911_1;partial=11;start_type=Edge;rbs_motif=None;rbs_spacer=None;gc_cont=0.614
GCTGCCATGCAGCAGATGTGGGACGATATCAGGAGGACAATCCTCGTCAACATGGACCTTGCCCACCAGACCCTGCAGAAGCGTCTCGGCAAGGAAGTCACCCCGGAGACCATCAACGAATACCTGCACGTGCTGAACCACGCCATGCCCGGCGCAGCCGTGGTCCAGGAGCACATGGTCGAGACCCACCCCGGCCTTGTGGACGACTGTTATTGTAAGGTATACACCGGCGATGAAGAGATGGTCGATGCGCTCGAGCCCCAGTTCGTCGTCAACATCGACAAGCTCTTCCCGGCCAAGCAGGCCGCCCAGCTCAAGGCCGCAATCGGCAAGTCGCTCTGGCAGGCAATCCACATCCCGACCGTGGTCTCGAGGACCTGTGACGGAGGAACGACCTCCCGGTGGTCTGCGATGCAGCTCGGTATGTCCTTCATCGGCGCGTACCGCATGTGCGCCGGAGAAGCCGCGGTCGCTGACCTGGCATATGCAGCAAAGCACGCTGGCGTTATCCAGATGGCCGACATCCTGCCGGCACGCCGTGCCCGTGGCCCGAACGAGCCCGGAGGCATCAAGTTCGGCCACTTTGCCGACATGATCCAGGGTGACCGGAAGTACCCGCATGACCCTGCCCGCGCCTCGCTCGAGGTTGTCGCTGCCGGAACCATGCTCTTCGACCAGATCTGGCTCGGGTCCTACATGTCCGGTGGTGTCGGGTTCACGCAGTACGCTACCGCTGCCTACACCGACAACATCCTCGATGAGTACACCTACTACGGTATGGACTACATCAAGGACAAGTACAAAGTCGACTGGAAGAACCCGAACGAGAAGGACAAGGTCAAGCCGACCCAGGATGTCGTCAACGATATCGCGACCGAGGTCGCCCTGAACGGCATGGAGCAGTACGAGCAGTTCCCGACCCTTATGGAGGACCACTTCGGCGGTTCCCAGCGTGCCGGTGTGCTCGCTGCTGCCTGCGGTCTGTCAACCTCCATTGCAACCGGAAACTCCAACGCCGGTCTGAACGCCTGGTACCTCTGCATGCTCCTGCACAAGGAAGGCTGGTCACGTCTCGGCTTCTTCGGCTACGACCTGCAGGACCAGTGCGGTTCCGCAAACTCGCTCGCCATCCGGCCCGATGAGGGTGCGATCGGAGAACTCCGTGGCCCGAACTACCCGAACTACGCCATGAACGTCGGACACCAGGGAGAGTACGCCGCTATCGTCGGTGGTGCTCACTATGGACGTGGAGACGCCTGGTCACTCAATGCACTGATCAAAGTCGCCTTCGCCGACCCCTCGCTCAAGTTCGACTTCGCCGAGCCCAGGCGCGAGTTCGCAAAGGGTGCTATCCGCGAGTTCATGCCCGCCGGAGAGCGCTCACTGATCATC
>contig-100_1_length_1644_read_count_9431_SRR1206671_1 # 66 # 1643 # -1 # ID=269_1;partial=01;start_type=Edge;rbs_motif=None;rbs_spacer=None;gc_cont=0.419
TACTGCTATGGTGGATGGGAACAATCCGCAAGAAAAAGAGAATTTAATGAACAAGCTGAAAAAGCTATGGAAGCTCGTGGAGGATTACCATTCTACAACCCAGATATTGGGGTACCTCTAGGACAAAGAAAATTAATGGCTTACCAAGTATCTGGTACAGACACATACGTAGAAGGGGACGACCTTCACTTCTGTAACAACTCTGCTATCCAACAATTAGTTGACGATATTAAAAGAACAATTATCGTAGGTATGGATACAGCACACGGTGTACTTGAACAAAGGTTAGGTGTAGAAGTAACTCCTGAAACAATCAACGAGTACTTAGAAACCATCAACCATGCACTCCCTGGAGGAGCAGTAGTACAAGAACACATGGTAGAAGTAGACCCTGGATTAGTAGTAGATTCATACGCAAAAATCTTCTCCGGTGACGACGAATTAGTAGATCAATTAGATCAAAGATTTGTAATAGACATTAACAAAGAATTCCCTGAAGAACAAGCAGAACAACTCAAAAAATACATTGGTAAAAAAACCTACCAAGTATCAAGAGTACCTACATTAGTAGTACGTGCTTGTGACGGTGGTACCACCTCAAGATGGTCTGCTATGCAAATCGGTATGAGTTTCATCTCTGCATACAAATTATGTGCAGGGGAAGCAGCTATTGCTGATTTCTCATACGCAGCAAAACACGCAGACGTAATTTCCATGGCTAGCGCAATGCCAGCAAGAAGAGCAAGAGGTCCTAACGAACCTGGAGGAGTAACCTTCGGTGCATTCTCTGATATGGTACAAACCAGCAGAGTATCTGACGACCCAGCAGAAGTTACCTTAGAAGTAATCGGTGGAGCAGCACCATTATACGACCAAGTATGGTTAGGTTCATACATGTCTGGTGGTGTAGGATTCACTCAATATGCTACAGCAGCATACACTGACGAAATCTTAGACGACTTCATTTACTACGGTAAAGACTATGTAGAGAAAAACTACGGTGGATTATGTCAAGCTGAAGCTTCAACAGAAGTAGTAAGAGACATTGCAAGTGAAGTAACTTTATACGCATTAGAACAATACGAAGTACCAGCAGCATTAGAAGACCACTTCGGTGGATCACAAAGAGCTTGTGTAGCTGCAGCAGGTGCAGGTTGTTCAGTAGCATTCGCAACTGCTAACTCCAACGCAGGTGTAAACGGATGGTACTTAAGTCAATTATTACACAAAGAAGGTCACAGCAGATTAGGATTCTACGGTTACGACTTACAAGATCAATGTGGATCATCCAACTCCTTATCCGTAAGAAGTGACGAAGGTCTCATACACGAATTAAGAGGTCCTAACTACCCTAACTATGCAATGAACGTAGGTCACCAACCTGAATACGCAGGTATTGCTCAAGCACCACACGCAGCAAGAGGAGACGCATTTGCACTTAACCCATTAATCAAAGTTGCATTTGCAGATAACAACTTACTCTTCGATTGGGCTCACCCAAGAAAATGTATTGCAAAAGGTGCAATCAGAGAATTCATGCCTAGCGGAGAACGTGACTTAATCAACCCAGCTTTATAG
>contig-100_0_length_1687_read_count_197_SRR3053142_1 # 21 # 1676 # 1 # ID=748_1;partial=00;start_type=ATG;rbs_motif=GGAGG;rbs_spacer=5-10bp;gc_cont=0.379
ATGGCTGATAAGAAATTTTATGAAGCATTAAATAAAAAATTTAAAGAATCTCCAGAAGATAAAACCACTACTTTCTACAATTTAGGTGGATGGAAACAATCAGAAAGGAAAACCCAATTTTACGAAGCTGGTAAAGAAATAGCTGAAGAAAGGGGTATTCCTATGTACAACCCAGATATTGGAAGTCCATTAGGTCAAAGAACTTTAATGCCTTACCAATTATCTACTACCGATACCTTTGTAGAAGGAGATGATTTACACTTTATTAACAATGCAGCTATCCAACAATTATGGGATGATATTAGGAGAACTGTACTTGTAGGATTAAACACTGCTCATAACGTACTTCAAAGAAGATTAGGTATGGAAGTAACTCCTGAAACCATTACCAATTACTTAGAAACTGTAAACCACGCAATGCCTGGTGCAGCAGTTGTACAAGAACACATGGTAGAAACTAACCCATACTTAGTATCAGACAGTTATGTTAAAATTTTCACTGGTGACGATGAGTTAGCAGATGAAATCGATCAATGTTATGTTTTAGATATTAACAAAGAATTCCCTGATGACCAAGCTGCTCAACTTAAAGCTGAAGTTGGTGATAAAATCTGGCAAGTTGTCAGAGTTCCTTCTTTAGTAGGAAGAGTTTGTGATGGAGGTACTACCTCAAGATGGTCTGCTATGCAAATTGGTATGTCAATGATTTCCGCATACAACCAATGTGCTGGTGAAGGTGCAACTGGTGATTTCGCATTCGCTACAAAACACGCAGAAGTTATTCAAATGGGTGCTCCATTACCACAAAGAAGAGCAAGAGCAGCTAACGAACCTGGTGGTGTACCATTCGGTTACATAGCTGATATTGTACAATCTTCCAGAGTTAATGTAGATGATCCAGTAAAAGTAACATTAGATGTTGTAGCTGCTGGTGCTGCATTATACGATCAAATCTGGTTAGGTTCATACATGTCTGGTGGTGTAGGATTCACTCAATATGCTACTGCAGCATATACTGATAACATTCTTGATGACTTTACTTACTATGGTAAAGATTACGTAGAGGATAAATATGGCGGATTAACCGAAGCTCCTAACAACATGGATACTGTTCTTGATGTAGGTTCTGAAGTAACCTTCTATGCATTAGAACAATATGATGAATACCCAGCTTTACTTGAAACCCAATTCGGTGGATCTCAAAGAGCTGCTGTTACTGCAGCTGCTTCCGGTTGTTGTACTGCATTTGCAACTGGTAACTCTCAAACTGGTTTAAGTGCATGGTACTTATCACAATACTTACACAAAGAACAACACTCCAGATTAGGATTCTATGGTTACGATTTACAAGATCAATGTGGTGCTGCTAACGTATTCTCTATAAGAAACGATGAAGGTTTACCACTTGAAATGAGAGGTCCTAACTATCCTAACTATGCAATGAACGTAGGTCACCAAGGTGAATACGCAGGTATTGCACAAGCTCCTCACGCTGCACGTAAAGATGCATTTTCATTTAACCCATTAATTAAAATTGCATTTGCTGATAAGAACTTATGCTTCGACTTCACTCAACCACGTGCTGAAATTGCTAAAGGTGCTTTAAGAGAATTCTCACCTGCTGGTGAAAGATCTTTAATCATTCCAGCTAAATAG
>contig-100_7_length_1022_read_count_2270_SRR1290769_1 # 61 # 1020 # 1 # ID=320_1;partial=01;start_type=ATG;rbs_motif=None;rbs_spacer=None;gc_cont=0.465
ATGAACAATGAAAAGAAGCTCTTCTTAAAAGCTTTACAAAGTAAATTTGATGAAGATCCCAAACAAAATCACACCAACTTTTACTGTTACGGAGGCTGGAAACAGTCCCCACGTAAAAAAGAGTTCGATGAATACGCTAAAAAGGTTGAAAAAGAAAGGGGCATCCCATTCTACAACCCAGACATCGGAGTACCACTAGGTCAGCGTAAACTAATGGCTTACAAAGTTTCCGGAACCGACACCTACGTGGAAGGAGACGACTTACACTTCTGTAACAACGCAGCCATCCAACAACTCAACGATGACATCAAAAGGACCATCATCGTGGGAATGGACACTGCTCACTCTGTTCTGGAAAAACGTTTAGGTGTGGAAGTTACCCCCGAAACCATCAACGAATACATGGAAACCATCAACCACGCACTACCTGGTGGTGCAGTGGTTCAGGAACACATGGTAGAAGTTCACCCTGGTCTAGTGGGAGACTGTTACGCTAAACTCTTCACTGGTGATGATAGCCTGGCTGATGAACTGGACTCCAGATTCTTAATTGATATCAACAAGGAATTCCCAGAAGAACAGGCTAAAATGCTGAAAGACTACATTGGCAACAAAACCTACCAGATCAGCCGAGTTCCTTCCCTAGTGGTAAGAACCTGTGACGGTGGAACTGTGTCCCGATGGTCTGCCATGCAGATCGGTATGAGTTTCATCGCCGCGTACAAACTGTGCGCAGGTGAAGCAGCCATAGCTGATTTCTCATACGCAGCTAAACACGCTGACGTCATATCCATGGGAAGCATTCTCCCAGCACGAAGAGCAAGAGGGCCAAACGAACCTGGAGGTGTACCTTTCGGTGTAATGGCTGATATCATACAGACCTCCCGTGTTTCAGAAGATCCTGCCAAAATATCCCTGGAAGTTATTGGAGCAGCAGCCACCATCTACGACCAGATCTGG
>contig-100_0_length_1229_read_count_110_ERR1414224_1 # 3 # 1229 # 1 # ID=175_1;partial=11;start_type=Edge;rbs_motif=None;rbs_spacer=None;gc_cont=0.430
ACAATTAATCACTACCTTGAGGTAGTTAATCACTCAATGCCAGGTGCAGCGGTTATTCAAGAACACATGGTTGAAACTGACCCAAGATTGGTAAAAGACTCTTACGTTAAGGTATACTCTGGAAACGATGAGTTAATTGATGAAATTGACTCAAGATTTGTTATTGACATAAATAAAGAATTCCCTGCAGACCAAGCAGCCCAACTTAAGAAGGCTATTGGAAAATCAATGTGGCAGGTAGTCAGGATTCCAACAGTCGTTGGAAGAGTCTGTGACGGAGGAACTGTTTCTAGATGGAGTGCAATGCAGATAGGTATGGCCTTCATTGGTGCATACAATCTATGTGCAGGAGAAGCCGCAACTGCAGATTTTGCATATGCTGCAAAACACGGTTCAGTTATACAGATGTCTGACATGATGCCAGCAAGAAGAGCAAGAGGTCCAAACGAGCCAGGAGGGCTTATGTATGGAGTTGTAAGTGACTGTGCACAGTCTATGGCTAAGTATCCAGATGACCCAGCAAGACACTCTCTTGAATCAATTGCACTTGCCGCATTAATTTATGACCAAATATATCTTGGATCTTACATGTCTGGTGGTGTCGGATTTACACAGTATGCCACAGCTGCATACACCGATAACATTCTCGAAGACTTTGTATACTGGGGAATGGAACACGTAAAAGACAAATATGGAAGCCTTGCTAAACAGAAACCAAGTGTAAAACTCATAAATGACATCGGAACAGATGTTGCTATGTACTGCTTAGAGCAGTATGAACTTTATCCAGCAGTTATGGAAACACACTTTGGTGGATCTCAGAGAGCAACATGTATCTCTGCAGCAGCCGGTACAAGTGTATCTATGGCAACTGGTAATGCTCAAGCTGGTCTTTCAGCATGGTACCTTGCATGTAACGTACACAAAGAGCAGATGGGAAGATTTGGATTCTATGGATACGATCTTCAGGATCAGATTGGTGCAGCAAACACATTCTCATACAGATCTGATGAAGGTTTACCATTTGAGCTTAGGGGAGGTAACTACCCAAGCTATGCAATGAATGTAGGTCATCAGAGTGCATACACTGGTATTGTTGCAGCAGCACACTCTGCAAGAGGAGATGCATGGGCACTTTCTCCACACGTTAAGGTCGCATTTGCTGACAGGTCACTACCTTTCGACTTTGCAAACATTACAAAGGAGTTCGGAAGGGGTGCAATGAGA
>contig-100_1_length_1351_read_count_2610_SRR3166102_1 # 2 # 1351 # 1 # ID=786_1;partial=11;start_type=Edge;rbs_motif=None;rbs_spacer=None;gc_cont=0.614
TCTAAGGAGAAGCTCTTCATCGAAGCGATGAAGAAGAAGTTCGAAGAGGACCCGACCGAGGTCAACACTCACTACTACACATTTGGTGGCTGGAAGCAGTCCAAGAGGAAGAGGGAGTGGGTAGAGCAGGCCAACCAGATCGCCAAGAAGCGTGGCATCCCGATGATGAACCAGGACATTGGCGTTCCCCTTGGCCAGCGTGTCCTCATGCCCTACAGGCTGTCCCACACCGACATCTACGCCGAGGCTGACGACCTGCACTTCATGAACAACGCCGCCATGCAGCAGGCGTGGGATGACATCCGCAGGACCGTCATCGTGGGTCTCGACACCGCTCACAGCGTCATCGAGAAGAGACTGGGCAAGGAAGTTACCCCTGAGACCATCAACCTGTACCTCGAGACCGTCAACCATGCCATGCCCGGCGGTGCGGTCGTCCAGGAGCACATGGCTGAGGTCAGCCCCGCTCTGGCCGAGGACTGCTATGTGAAGGTCTTCAGCGGTGACGACGAGCTCATCAGCCAGATCGACAAGCGCTTCGTGATCGACATCAACAAGGAGTTCCCCAAGGACCAGGCCAAGCAGCTGAAGGACGCCATCGGCAAGTCCGTGTACCAGGTCGTCCGCGCCCCGACCCTTGTCGGCCGCGTCTGCGACGGAGGTACCATCTCCCGCTGGTCTGCCATGCAGATCTCGATGTCCTTCATCAGCGCCTACAGGCTCGCTGCCGGTGAGGCCGCCATCGCGGACTTCGCCTACGCTGCCAAGCACGCCTCGGTCGTGAACATGGGTACCATGATGCCGGCCCGCAGGGCCCGTGGCCCCAACGAGCCCGGTGGAATTCCCTTCGGGTTCCTGGCCGACATGGTCCAGTCCACCCGCGTCTACCCTGACGACCCCGCCAGGGCTGCGCTCGAGACCGTCGCTCTCGGTGCCGTCATCTACGACCAGATCTACCTTGGTTCCTACATGTCCGGCGGTGTCGGATTCACCCAGTACGCTACTGCGGCCTACACCGACGACATCCTGGAGGACTACGTCTACTGGGCTCTTGACCTGATCAAGACCAAGTACGGCGGCCTGTGCAACAGCAAACCCTCCATGGACCTGATGGAGAAGCTCGGTACCGAGGTCAACTCCTACGCTCTGGAGATGTACGAGAGGTACCCCGCCGCGATGGAAGCCCACTTCGGCGGTTCCCAGCGTGCCACCGTAGCCGCTGCTGCCACTGGTATCGCATGTGCGATGGCGACCGGCAACGCCGACTTCGGTGTCAACGGCTGGTACCTGTCCATGCTCCAGCACAAGGAGAGGCACGGACGTCTCGGCTTCTACGGCTTCGACCTGCAG
>contig-100_0_length_1755_read_count_1346_SRR1562006_1 # 22 # 1734 # 1 # ID=562_1;partial=00;start_type=ATG;rbs_motif=GGAG/GAGG;rbs_spacer=5-10bp;gc_cont=0.532
ATGGCAGCAGATATTTTCGCAAAATTTAAAAAATCAATGGAAGTCAAATTCACACAGGAATTCGGTTCAAACCAGCAAAGTGGAGGCGACATCTCCGGCAAGACAGCCAAGTTCCTGAGACTAGGTCCTGAGCAGGACCCCAGAAAGGTCGAAATGATTAAAGCCGGAAAGGAACTCGCAGAGAAGAGAGGCATTGCATTCTACAACCCAATGATGCACTCAGGTGCTCCCCTCGGACAGCGTGCAATTACCCCTTACACCATCTCCGGCACTGACATTGTTGCAGAGCCTGATGACCTTCACTATGTCAACAATGCCGCAATGCAGCAGATGTGGGACGACATCAGGAGAACCTGTATTGTCGGTCTTGACCTCGCTCACGAGACCCTCGAAAAGAGGCTGGGTAAGGAAGTCACTCCTGAAACCATCAACCATTACCTTGAAGTCCTTAACCATGCCATGCCAGGCGCAGCAGTGGTTCAGGAAATGATGGTTGAAACCCACCCGGCTCTCGTTGACGACTGCTACGTGAAAGTCTTCACAGGCGACGACACACTTGCAGACGAAATCGACAAGCAGTTCCTTATTGACATCAACAAGGAATTCCCAAAAGAACAGGCAGCTCAGATCAAGGCCTCCATCGGCAAGACCTCCTGGCAGGCAATCCACATCCCAACAGTTGTCTCCAGAACAACTGATGGTGCTCAGACCTCCAGATGGGCAGCCATGCAGATCGGTATGTCCTTCATCTCCGCATACTCAATGTGTGCTGGTGAAGCCGCAGTCGCTGACCTGTCCTTCGCTGCAAAGCACGCAGCTCTGGTCTCAATGGGTGAAATGCTGCCCGCAAGGCGTGCACGTGGCCCCAACGAGCCAGGTGGACTGTCCTTCGGTCACCTTGCAGACATTATCCAGACAAGCCGCATTTCCAATGACCCGGCAAAGATCGCTCTTGAAGTCGTCGGTGCAGGATGTATGCTCTACGACCAGATCTGGCTTGGATCTTACATGTCCGGTGGTGTCGGATTCACACAGTATGCAACAGCTGCATACACCGATGACATCCTTGACAACAACGTGTACTACAACGTTGACTACATCAACGACAAGTACAACGGTGCTGCAAATGTAGGCACTGACAACAAGGTAAAGGCAACCCTCGATGTCGTAAAGGACATCGCAACCGAGTCCACACTCTACGGTATCGAGACTTATGAGAAGTTCCCGACTGCCCTTGAAGACCACTTCGGTGGATCCCAGAGAGCAACCGTGCTCGCAGCCGCAGCCGGTGTCGCAACCGCCCTCGCAACCGCAAACGCAAATGCTGGTCTCTCTGGCTGGTACCTCTCTATGTACCTGCACAAGGAAGCATGGGGCCGTCTCGGCTTCTTCGGATACGACCTGCAGGATCAGTGTGGTGCCACAAACGTTCTGTCCTACCAGGGTGACGAAGGTCTCCCAGACGAACTCCGTGGTCCAAACTACCCCAACTACGCAATGAACGTCGGTCACCAGGGTGGATATGCAGGTATCGCTCAGGCAGCCCACTCAGGCCGTGGAGACGCATTCACCGTCAACCCACTCATCAAGGTCTGCTTCGCTGACGACCTCCTGCCCTTCAACTTCGCTGAGCCCAGGAGAGATTTCGGCCGCGGTGCAATGAGAGAGTTCGTGCCTGCTGGTGAGAGATCCCTCGTCATTCCGGCAAAATAA
>contig-100_2_length_1455_read_count_6125_ERR1025322_1 # 1 # 1455 # -1 # ID=20_1;partial=11;start_type=Edge;rbs_motif=None;rbs_spacer=None;gc_cont=0.593
AAAATGGCAGTTAAACACACCAAGAAGCTATTCGTTAAGGCTCTTAACAAGAAGTTCGGAAAGGATTTTGACCTCGCAGGCCAGAAGACAGCATACCTGAGGCTTGGCCCGGAGCAGAACGCCCGTAAGAGAGAGTTCATGGAGGCGGCCAAGAAGCTGGAAGGCAAGCGCGGTATGACTGGCTACAATCCCTATGTCCATGCCGGCGGCATACCTCTGGGACAGAGGCAGCTGGTGCCCTACAAGCTCTCCGGAACCGAGTATGTGGTAGAGGGCGACGATCTGCACTTCGTAAACAATCCCGCCATGCAGCAGATGTGGGATGATGTCCGCAGAACCATCGTGGTCGGCCTGGATATGGCCCATGAGGTGCTGCAGAAGAGGCTGGGCAAGGAGGTCACACCCGAGACCATCAACAACTATCTCGAGATCCTCAATCACGCTATGCCCGGCGCAGCAGTGGTTCAGGAGCACATGGTGGAGACCCACCCCGCTCTTACCGATGACTGCAATGTCCGTGTATTCTCCGGTGACGATGCCCTGGCTGATGAGATCGATGATCAGTACCTGATCGACATCAACAAGATGTTCCCGGCAGAGCAGGCCGAGGTCCTCAAGGCCGCTATCGGCAAGACCAGCTGGCAGGCCATCCATGTCCCCACCATCGTCGTGCGCTCATGCGACGGCGGCACCACCTCCAGGTGGAGCGCCATGCAGCTGTGTATGACCTTCATCGATGCCTACAACATGTGCGCCGGTGAGGCCGCTGTGGCTGACCTGGCCTATGCCGCCAAGCACGCTGCCGTCTTGCAGATGTCCGAGATGCTGCCCGCCAGAAGGGCCCGCGGACCCAACAATCCCGGCGGACTGTCCTTTGGCTTCCTGGCCGATATGGTCCAGACCTCCCGTGTGGCAGCAGCCGATCCAGTCAAGGTCTCCCTGAACGTAGTCGCCGCTGGCGCTATGCTCTATGATCAGATCTGGCTGGGAAGCTACATGTCCGGCGGTGTGGGATTCACCCAGTACGCAACCGCAGCTTACACCAACGACGTCCTGGATGACTTCTGCTACTACGGCGTGGACTATGCCAACGACAAGTTCGGCGGATTCGCCAAGGCACCCGGCAAGCTGGAGACAGCCAAGGAGCTGGCCACTGAGGTCAACGCCTATGGTGTTGAGCAGTACGAGGCCTTCCCCACTCTCCTCGAGGATCACTTCGGTGGATCCCAGAGGGCTTCCGTTCTGGCAGCCGCATCCGGTATCACCTCCGCCATCGCCTCTGGCCACAGCCAGGTAGGCCTGGCCGGCTGGTACCTGTCCATGCTGCTGCACAAGGAAACCTGGGGCAGACTGGGCTTCTTCGGCTACGACCTGCAGGATCAGTGCGGTCCAACCAACGTGTTCTCCTACCAGTCCGACGAGGGCAACCCGCTGGAGCTGAGGGGCGCCAACTAT
>contig-100_0_length_1703_read_count_320_ERR1136711_1 # 40 # 1695 # 1 # ID=38_1;partial=00;start_type=ATG;rbs_motif=GGA/GAG/AGG;rbs_spacer=5-10bp;gc_cont=0.396
ATGGCAGATAAAAAATTCTTAGATGCAATGAAAAACAAATTCAGTGAAGATCCAACTGATAAAAGAACCACTTTCTATAACATGGGCGGTTGGAAACAATCTGAAAGAAAAAGCGCATTCGTAAAAGAAGGTAAAGAAATCGCTGAAAAAAGAGGAATTCCAATGTACAACCCAGACATTGGTACTCCTTTAGGTCAAAGGGCTTTAATGTCTTACCAATTATCTACTACTGATACTTATGTAGAAGGTGATGATTTACACTTCATTAACAACGCAGCTATCCAACAAGCTTGGGACGATATTAGAAGAACTGTAATTGTAGGTTTAAATACTGCTCACAACGTTCTTGAAAAAAGGTTAGGTATTGAAGTAACTCCTGAAACAATCACTGAATACTTAGAAACTGTAAACCACGCAATGCCTGGTGCAGCAGTAGTTCAAGAACACATGGTAGAAACTGACCCATTAGTAGTACAAGACAGTTATGTTAAAGTATTCACTGGTGATGATGAATTAGCTGATGAAATTGATTCAGCATTCGTTTTAGACATCAACAAAGAGTTCAATGAAGAACAAGCAGCAGCTTTAAAAGAAGAAGTTGGTGGAAGTGTATGGCAAGCTGTAAGAATTCCTGCTATCGTAGGAAGAGTTTGTGACGGAGGTACTACCTCAAGATGGTCTGCAATGCAAATTGGTATGTCAATGATTTCTGCATACAACCAATGTGCTGGTGAAGGAGCTACTGGTGACTTCGCATACGCATCCAAACACGCAGAAGTTATTCACATGGGTACTTACTTACCTGTAAGAAGAGCAAGAGCAGAAAACGAGTTAGGTGGAGTTCCATTTGGTTTCATGGCAGATATCTGTCAATCTTCCAGAGTAAATGCTGACGACCCAGTACGTTCAACCTTAGATGTAGTAGCTTTAGGTGCTGCATTATACGACCAAATTTGGTTAGGTTCTTACATGTCTGGTGGTGTAGGATTCACTCAATATGCTACTGCAGCATATACTGATGATGTATTAGATGACTTCACTTACTATGGTAAAGATTACGTAGAAGACAAATACGGTGGATTAACTGAAGCACCTAACAACATGGACACTGTTCTTGATGTAGGTTCTGAAGTTTCATTCTACGCATTAGAACAATACGAAGAATACCCAGCTTTACTTGAAACTCACTTTGGTGGATCTCAAAGGGCTTCTGTTATTTCAGCAGCAGCTGGTTGTTCCACTGCATTCGCTACTGGTAATGCTCAAACTGGTTTAAGTGCATGGTACTTAGGTATGTACTTACACAAAGAACAACATTCCAGATTAGGTTTCTACGGATACGATTTACAAGATCAATGTGGTGCAGCTAACGTATTCTCCATCAGAAATGATGAAGGTTTACCACTCGAAATGAGAGGACCAAACTACCCTAACTACGCAATGAACGTAGGTCACCAAGGTGAATACGCTGGTATCGCTCAAGCTCCTCACGCAGCTCGTGGAGACGCTTGGTCTTTCAACCCATTAGTTAAAATCGCATTTGCTGATAAAAACTTAGTATTCGACTTCAGTAAACCTCGTGAAGAATTTGCTAAAGGTGCATTAAGAGAGTTCGAACCATCCGGTGAAAGAACTGTCATCACCCCAGCAAAATAA
>contig-100_1_length_1141_read_count_535_ERR1163091_1 # 2 # 1141 # -1 # ID=143_1;partial=11;start_type=Edge;rbs_motif=None;rbs_spacer=None;gc_cont=0.431
GGAATTCCTGGATACAACCCAGATATTGGGGTTCCACTCGGACAGAGAAAATTAATGCCTTACAAACTCTCAAACACAGACAGCATTGTAGAAGGAGATGACTTACACTTCATGAACAACGCTGCTATCCAGCAAATGTGGGACGACATCAGAAGAACAGTTATTGTAGGTATGGACACAGGACACGCTGTTCTTGAAAAAAGGCTTGGTGTGGAAGTTACACCTGAAACAATCAACGAATATATGGAAACAATAAACCACGCATTGCCTGGTGGTGCTGTTGTTCAGGAACACATGGTTGAGGTAGACCCTGCATTAGCATGGGACTCATACGCTAAGATATTCACAGGAGACGATGAATTAGCAGATGAGCTCGACAAAAGAGTATTAATTGACATTAACAAATTATTCCCAGAAGAACAGGCAGAACAGTTAAAAGCTGCTATTGGTAAAAGAACCTACCAGGTATCAAGAGTTCCTACATTAGTAGGTAGAGTATGTGATGGAGGTACCATAGCAAGATGGTCTGCTATGCAGATTGGAATGTCATTCATTACAGCATACAAACTCTGTGCTGGGGAAGCTGCAATTGCTGACTTCTCATACGCTGCAAAACACGCTGATGTTGTAGGTTTAGGTACTGCACTACCAGCAAGAAGGTCAAGAGGAGCAAACGAGCCAGGAGGTATCCCATTCGGTGTATTATGTGATGTAGTGCAGACAACAAGAGTGAGTGATGACCCAGTTGAGCAGTCCTTAGAGGTAGTTGCTACTGGTGCTATGTTATACGACCAGATATGGCTCGGTGCATACATGTCAGGTGGTGTAGGATTCACACAATATGCTACCGCATCATACACAGACGATATTTTGGATGACTTCTCATACTATGGATACGACTATGTAGAGAAGAAATACGGAATAAACAACACAAAACCAACAATGGATGTCGTAGAAGACATTGCAACAGAAGTTACACTCTACGCATTAGAGCAGTATGACGAGTTCCCAGCATTGTTGGAAGACCACTTCGGAGGTTCCCAGAGAGCAGCAGTTACAGCTGCAGCAGCAGGTATTTCAGTATGTATGGCAACAGGAAACTCAAATGCTGGTGTTAATGGATGGTATTTAAGCCAGATA
>contig-100_2_length_1244_read_count_93_SRR1561996_1 # 1 # 1227 # 1 # ID=498_1;partial=10;start_type=Edge;rbs_motif=None;rbs_spacer=None;gc_cont=0.469
GCAGTTGTTCAGGAACACATGGTGGAAACCAACCCTGCACTTGTTGCAGACAGTTACGTGAAAGTTTTCACGGGTGATGATGAGATAGCAGATGAAATAGACCCTGCATTTCTCATAGACATAAACAAAATGTTCCCAGAAGAACAGGCAGAAGTTCTTAAAGCGGAAGTTGGAAGCGGTATCTGGCAGGCTGTCAGGATCCCAACAATTGTTTCAAGAACCTGTGATGGTGGTACAACGTCCAGGTGGTCTGCAATGCAGATCGGTATGTCCATGATCTCTGCTTACAAACAGTGTGCAGGAGAAGCCGCAACCGGTGACTTTGCATTTGCTGCAAAACACGCAGAAGTTATACACATGGGTACAGCTCTACCACAGAGGAGGGCAAGAGGAGAAAACGAACCTGGTGGAATCCCATTCGGATACCTGGCTGACATCTGTCAGTCCTCAAGGAAATACATGGATGACCCAGTAAGGGTGACCCTCGACGTTGTTGCATCTGGTGCAATGTTATACGACCAGATCTGGCTTGGATCATACATGTCAGGTGGTGTCGGATTCACCCAGTATGCAACAGCTGCCTACACCGACAACATCCTTGACGACTTCACTTACTACGGTAAAGAATACGTCGAAGATAAATATGGCGGACTGTGCGAAGCCCCAAACACCATGGACACAGTTCTAGATGTTGGTTCCGAAGTAACCTTCTATGGACTAGAACAGTACGAAGAATACCCAGCACTCCTTGAAACCCAGTTTGGTGGATCACAGAGGGCAGCAGTTGCAGCAGCTGCAGCTGGATGCTCAACTGGATTCGCAACAGGAAACGCACAAACTGGTCTAAGTGCATGGTACCTATCAATGTACCTGCACAAAGAACAGCACTCACGTCTTGGTTTCTACGGATACGACCTTCAGGATCAGTGTGGTGCTTCCAACGTCTTCTCAATCAGAGCAGACGAGGGATTACCACTTGAACTCAGGGGACCAAACTATCCAAACTACGCAATGAACGTGGGTCACCAGGGAGAATACGCAGGTATAGCTCAATCAGCACATGCAGCACGTAAAGATGCATTTGTATTTAACCCATTGGTTAAAATTGCATTTGCTGATGACAACCTAGCATTTGACTTCAGTGAAGTACGTGCCGAGTTTGCTAAAGGTGCATTGAGAGAATTTGAACCAGCTGGAGAAAGAGATCTTATTACTCCAGCTAAATAA
>contig-100_2_length_1579_read_count_4667_SRR943332_1 # 18 # 1577 # 1 # ID=1156_1;partial=01;start_type=ATG;rbs_motif=GGAGG;rbs_spacer=5-10bp;gc_cont=0.615
ATGGCAAAGAAGATTGAAAGAACCCAGAAGCTCTTCCTGAAAGCCCTCCGCGGCAAGTTCGCCGAGGACCCCCAGAGCACCAATACCGTCTTCGCCCGCGAGGGTCTCAAGCAGTCCCCGAGGAAGATGGAGTTCGTCAAGGCAGGGAACGCCGCTGCAATGGCCCGCGGCATCTCGATGTACGACCCCGTCCGCTGCCACATTGGCGGTATCCCCCTCGGGCAGCGCCAGCTGATGACCTACGAGGTCTCCGGCACCGGTGTCTTTGTCGAGGGTGACGACCTGCACTTCGTCAACAATGCTGCCATGCAGCAGATGTGGGACGACATCCGCAGGACGATCATCGTCAACATGGACCTCGCCCACCAGACCCTGCAGAAGCGTCTGGGCAAGGAAGTGACCCCCGAGACTATCAACGAGTTCCTGCACGTGCTGAACCACGCAATGCCCGGTGCAGCCGTCGTCCAGGAACACATGGTCGAGACCCACCCGAGCCTCGTGGACGACTGTTACGTCAAGGTCTTCACCGGCGACGACGAGATGGCCGACGACCTGGAGCCCCAGTTCGTACTGCCTATCGAGAAGCTCTTCCCCGCCAAGCAGGCCGCCCAGCTCAAGGCAGCTGTAGGGAAGTCCCTCTGGCAGGCAATCCACATCCCGACCATCGTCTCAAGGACCTGTGACGGAGGCACCACCTCCAGGTGGTCTGCGATGCAGCTCGGTATGTCCTTCATCGGTGCCTACCATATGTGCGCCGGAGAAGCCGCAACTGCCGACCTCGCGTTCGCTGCAAAGCACGCTGGTGTGATCCAGATGGCAGAGATCCTGCCCGCCCGCCGTGCCCGTGGCCCGAACGAGCCTGGTGGCATCAAGTTCGGCCACTTCGCCGACATGATCCAGACCGACCGGAAGTACCCGCACGACCCCGCCAAGGCAGCCCTTGAGGTTGTCGGTGGTGGAACCATGCTCTTCGACCAGATCTGGCTCGGTTCCTACATGTCCGGCGGTGTCGGGTTCACCCAGTACGCAACTGCTGCGTACACCGACAACATCCTCGATGACTACACCTACTACGGTATGGACTACATCAAGGACAAGTACAAGGTCAACTTCAAGAACCCCAGCGAGAAGGACAAGGTCAAGGCAACCCAGGATGTCGTCAACGACATTGCGACCGAGGTTACCCTCTACGGTATGGAACAGTACGAGCAGTACCCCACTGCGCTCGAGGACCACTTCGGAGGCTCCCAGCGTGCATCCGTGCTCGCAGCGGCATCCGGTCTGTCCACCTCGATCGCAACCGGGAACTCGAACGCCGGCCTGAACGGCTGGTACCTGTCCATGCTCCTGCACAAGGAAGGCTGGTCACGTCTCGGGTTCTACGGCTACGACCTGCAGGACCAGTGCGGTTCCGCCAACACCGAGTCCTACCGTGCGGACGAGGGCTGTGTCGGAGAGCTCCGTGGCGCCAACTACCCGAACTACGCCATGAACGTGGGACACCAGGGAGAGTACGCCGCCATCTGCGGTGCTGCGCACTTCACCCGCGGAGATGCCTGG
>contig-100_7_length_1256_read_count_2442_SRR873605_1 # 3 # 1256 # -1 # ID=1012_1;partial=11;start_type=Edge;rbs_motif=None;rbs_spacer=None;gc_cont=0.419
TACTTAGAAACAATCAACCACGCACTCCCTGGAGGAGCAGTTGTACAAGAACACATGGTTGAAGTAGACCCTGGACTCGTTGTAGATTCATACGCAAAAATCTTTACTGGTGACGATGACTTACTCGACCAATTAGATCAAAGATTTGTAATCGACATCAACAAAGAATTCCCTGAAGAACAAGCTGAAATGCTCAAAAAATACATAGGTAAAAAAACATACCAAGTATCAAGAGTACCAACTTTAGTAGTACGTGCTTGTGACGGAGGTACAACCTCAAGATGGTCTGCTATGCAAATCGGTATGAGTTTCATCTCCGCATACAAATTATGTGCAGGGGAAGCTGCTATTGCTGATTTCTCATACGCAGCAAAACACGCAGACGTAATTTCAATGGCTAGTGCAATGCCATCAAGAAGAGCAAGAGGTCCAAATGAACCTGGAGGTGTAACCTTCGGTGCATTCAGTGATATGGTACAAACCAGCAGAATCTCTGACGACCCAGCTAAAGTAACCTTAGAAGTAATCGGTGGAGCAGCACCATTATACGACCAAGTATGGTTAGGTTCATACATGTCTGGTGGTGTAGGATTTACACAATATGCTACAGCAGCATACACAGATGAAATCTTAGACGACTTCATTTACTACGGTAAAGATTACGTAGAAACCAACTACGGTGGATTATGTCAAGCTGAAGCTACAACTGATGTAGTAAGAGACATTGCTAGTGAAGTAACCTTATACGGATTAGAACAATACGAAATCCCTGCAGCACTCGAAGACCACTTCGGTGGATCACAGAGAGCAGCTGTACTTGCAGCAGGTGCAGGTTGTTCAGTAGCATTCGCAACAGCTAACTCAAACGCTGGTGTAAACGGATGGTACTTAAGTCAATTATTACACAAAGAAGGTCACAGCAGATTAGGATTCTACGGTTACGACTTACAAGATCAATGTGGTTCTTCTAACTCCTTATCCATAAGAAGTGATGAAGGTCTTATCCACGAATTAAGAGGTCCTAACTATCCTAACTACGCAATGAACGTAGGTCACCAACCTGAATACGCAGGTATTGCTCAAGCACCACACGCAGCTAGAGGAGACGCTTTCGTACTCAACCCTCTCATAAAAGTTGCATTTGCTGATAAAAACTTATTATTCGATTGGGCTAACCCAAGAAAATGTATCGCAAAAGGTGCAATCAGAGAATTTATGCCTAGCGGTGAACGTGACTTAATCAACCCAGCTTTA
>contig-100_4_length_1444_read_count_2843_SRR873601_1 # 3 # 1442 # 1 # ID=979_1;partial=11;start_type=Edge;rbs_motif=None;rbs_spacer=None;gc_cont=0.357
AAATTCAAAGGTGAAGATCAAGAAAGTGATCACACCAGTTTTTATTGTTTCGATGGATGGAAACAATCTGAAAGAAAAAGAGAATTTAATGATGCTGCTGAAAAATTAGCTAAAGAAAGAAATATGCCTTTTTATAATCCGAATATCGGTGTACCTTTAGGTCAAAGACAATTAATGGCTTATAAGATTTCTGGAACTGAAGATTATGTTGAAGGTGATGACCTACACTTTTGTAACAATGCAGCAATTCAACAGTTAGTTGATGATATTAAAAGAACCATTATTGTAGGTATGGATACTGCTCATTCTGTTTTACAAGAAAGATTAGGTGTTGAAGTAACTCCCGAAACAATCAATGAGTACATGGAAAATATTAACCATGCACTTCCTGGAGGAGCTGTTGTACAGGAACATATGGTTGAAGTACACCCTAGTCTTGTAGATGACTGTTATGCAAAAATATTCACTGGAAATGATGATTTAGCTGATGAATTAGATAAAAGAGTGCTAATTGATATTAATAAAGAATTTCCGGAAGATCAAGCAGAAATGCTTAAAAAATATGTTGGAAACAAAACCTACCAAGTAAGTAGGGTTCCTACATTAGTTGTTAGGGCTTGTGATGGAGGTACTGTTTCCAGATGGTCTGCAATGCAAATTGGTATGAGTTTTATCAATGCATATAAATTATGTGCTGGTGAAGCAGCTATTGCTGACTTTTCATATGCTGCAAAACATGCTGATGTAATTGGAATGGGAGCATTTTTACCATCTAGGCGTGCAAGAGGTCCTAATGAACCTGGAGGTGTAGCATTTGGTAATTTGGCAGATATGGTTCAAACTTCAAGAATTTCTGATGATCCTGCAGAAGTAACTCTGGAGGTTATTGCTGCTGCAGCTGTATTATATGATCAAGTATGGTTGGGCTCATATATGTCTGGTGGTGTTGGTTTCACACAATATGCTAGTGCTGCTTATACCGATGATATTTTAGATGATTTCCTTTATTATGGAGTGGACTATGTCGAAAAGAATTATGGAATGTGTAATGCTGAATTAGATATGGATACTGTACGTGACATATCAACTGAAGTAACACTTTATGGTTTAGAACAATATGAAATACCTACTCTTTTAGAAACTCACTTTGGTGGTTCTCAAAGAGCATCAGTTGTTTCCGCAGCTGCAGGCTGTTCAACAGCTTTTGCAACAGGAAATTCCAATGCTGGTGTAAATGGTTGGTATTTAAGTATGATTTTACATAAAGAATCACATTCTAGACTTGGATTTTATGGGTATGATTTGCAAGACCAAGCAGGTGCATCAAATTCATTATCAATTAGGAGTGATGAAGGTTTAATTCATGAATTAAGAGGTCCTAATTATCCTAATTATGCGATGAATGTGGGTCACCAACCTGAATATGCAGGTATTGCTCAA
>contig-100_5_length_1400_read_count_202_SRR2132206_1 # 3 # 1400 # -1 # ID=702_1;partial=11;start_type=Edge;rbs_motif=None;rbs_spacer=None;gc_cont=0.426
GGTGGTTGGAAACAATCTGAAAGAAAAACCGAGTTCGTGAACGCAGGTAAAGAAATTGCTGCTAAGCGTGGAATCCCAATGTACGATCCAGATGTTGGTACTCCACTGGGACAAAGAGTATTAATGCCTTACCAAGTTTCAACAACTGATACATTTGTGGAAGGTGACGATTTACACTTTGTAAACAACGCAGCAATGCAACAATTCTGGGACGAAATTCGAAGAACTGTTATTGTAGGTCTAAACACTGCACACACTGTTATAGAAAAAAGATTAGGTAAAGAAGTAACACCTGAAACTATAACTCATTACCTTGAAACTGTAAACCACGCAATGCCTGGTGCAGCAGTTGTACAAGAGCACATGGTGGAAACCAACCCATCACTGGTATCTGACAGTTACGTGAAAATCTTCACTGGAAATGATGAAATAGCAGACGAAATTGATCAGTCCTTCATTATCAACATAAATGAAGAATTCCCAGAACACCAAGCTGAAGCCCTAAAAGCTGAAGTTGGAGATGGAATGTGGCAAGTTGTAAAAATACCAACCATCGTATCCAGAACTTGTGATGGTGGTACCACATCCAGATGGTCTGCTATGCAGATCGGTATGTCCATGATTTCTGCATACAAACAAGCAGCAGGAGAAGCCGCTACCGGTGACTTCGCATACGCTGCAAAACACGCAGAAGTTATTCACATGGGTACATACCTACCAGTAAGAAGAGCAAGAGGGGAAAACGAACCTGGTGGAATCGCATTCGGTTACTTAGCTGACATATGTCAATCATCCAGAAAACACTGGGAAGACCCAGTACGTGTAACTCTAGATGTAGTGGCATCTGGTGCAATGTTATACGACCAAATCTGGCTTGGTTCATACATGTCTGGTGGTGTTGGATTTACCCAATACGCAACCGCAGCATACACTGATAATGTCTTAGACGACTTCACTTACTTCGGTAAAGAGTATGTAGAAGACAAATATGGAATGTGCGAAGCACCTAACACCATGGAATCTGTCCTTGATGTAGGTTCTGAAGTAACTTTCTACGCTCTAGAACAGTTTGAAGACTACCCTGCATTACTAGAAACCATATTTGGTGGATCACAAAGAGCATCTATTGTTGCAGCAGCAGCCGGATGTTCAACTGCATTTGCTACTGGAAACGCTCAAACTGGTTTAAGCGCATGGTATTTATCCATGTACTTGCACAAAGAACAACACGCAAGACTTGGATTCTACGGATACGACCTTCAAGATCAGTGTGGTGCATCTAACGTGTTCTCAATCAGGGGAGACGAAGGATTACCAACTGAATTAAGAGGAGCAAACTATCCAAACTATGCTATGAACGTAGGTCACCAAGGAGAATACGCAGGTATTTCCCAAGCA
>contig-100_0_length_1499_read_count_90_SRR2043627_1 # 1 # 1497 # 1 # ID=678_1;partial=11;start_type=Edge;rbs_motif=None;rbs_spacer=None;gc_cont=0.537
ATGGCAAAAATTGAGAGAGCACAGAAACTTTTCCTCGACTCCCTGAAGACGAAATTTAAGGGCGAAGACCCTGAGTCAGTAAAGACTACCTTCTACAAGTTTGGTGGCCTCGAGCAGTCCCCGCGTAAACGCGAATTCATGAAGGCATCCGCTGAAGTCGAGAAGGCCCGCGGTATCTCCATGTATGATCCAGAACGCTGCCACCTTGGTGGTCTGCCAATGGGTCAGAGACAGCTCATGACCTACCAGGTCTCCCAGTCCGGCGTCTTCGTCGAGGGTGATGACCTGCACTTCGTCAACAACGCTGCTATGCAGCAGTTCTGGGATGACATCCGCAGAACCGTTATTGTCGGCATGGACCTTGCTCACCAGACACTCCAGAAGCGTCTCGGCAAGGAAGTTACCCCTGAGACCATCAACGAGTACCTCCACATTCTCAACCACGCAATGCCTGGCGCAGCAGTCGTTCAGGAACACATGGTAGAGACTCACCCAGGTATCGTCGATGACTGTTACGTCAAAGTCTTCACCGGTGACGACTCCATTGCAGACGACATTGAACCACAGTTCCTGATTGACATCAACAAGCTCTTCCCTGGCGACCAGGCAGAAGTGCTGAAGGCAGCAGTCGGCAGCTCAATGTATCAGTCAATCCACATCCCAACCATCGTATCACGTACTTGTGATGGTGGAACGACCTCACGCTGGTCTGCTATGCAGATTGGTATGTCCTTCATTGCTGCATACCGCATGTGCGCAGGCGAAGCAGCAGTCGCTGACCTTTCCTACGCAGCAAAGCACGCCGGTGTCTCACAGATGGCATCCATTCTTCCTGCACGCCGTGCCCGTGGTCCAAACGAGCCTGGTGGAATTAAGTTCGGTGTTTTCTCTGATATTGTTCAGGCAAACCGCAAGTACCCGAACGACCCGGCCCGTGCATCCCTTGAGGTTGTCGGTGCAGGTACGATGCTCTTCGACCAGATCTGGCTTGGATCCTACATGTCCGGTGGTGTCGGCTTTACCCAGTATGCAACCGCAGCATACACCGACAACATCCTTGACGAGTACACCTACTACGGTATGGACTACGTAAAGGACAAGTACGGCTACGACTTCACCAACCCGGGTGTCGGTGGCATCACTGCAACCCAGGAAGTTGTCAACGACATCGCAACCGAGGTCAACCTGAACGCTATGGAGCAGTACGAACAGTACCCAACCATGATGGAAGATCACTTCGGTGGTTCACAGCGTGCTGGTGTTATTGCAGCAGCCTGTGGTCTGTCAACCTCCATTCCAACCGGAAACTCAAACGCCGGTCTGAACGGATGGTACCTCTCGATGCTCATGCACAAAGAGGGATGGTCACGTCTCGGCTTCTTCGGCTACGATCTTCAGGACCAGTGTGGTTCAGCAAACTCACTCTCCGTGCGCCCCGACGAGGGTCTCATTGGAGAACTGCGTGGACCAAACTATCCGAACTACGCCATGAATGTC
>contig-100_1_length_1761_read_count_156396_SRR1313258_1 # 64 # 1719 # 1 # ID=359_1;partial=00;start_type=ATG;rbs_motif=GGAGG;rbs_spacer=5-10bp;gc_cont=0.433
ATGGCTGACAAAAAGTTCATAACTGCATTAAAGAAAAAATTCGAAGAATCTCCCGAAGAAAAGAAAACCACTTACTACAATAAGGGCGGATGGAAACAATCTGAGCGGAAAACTCAGTTTGTGAACGAAGGTAAAGCAATAGCTGAAAAACGTGGAATACCAATGTACAACCCAGATGTTGGTACTCCATTAGGACAGCGGGCTTTAATGCCTTACCAAGTTTCCACAACCGACACTTATGTAGAAGGTGACGATCTTCACTTTGTAAATAACGCTGCTATGCAGCAAATGGCAGATGACATTAAAAGAACCGTAATTGTAGGTTTAAACACTGCTCATAATGTTATTGAAAAAAGATTAGGTAAAGAAGTTACCCCAGAAACAATTACACACTACTTGGAAACTGTAAACCACGCAATGCCTGGTGCTGCTGTTGTTCAAGAACACATGGTGGAAACTGACCCAACCATTGTGGCTGACAGTTATGTAAAAGTTTTCACTGGTAACGACGAAATCGCATCAGAAATTGATTCATCTTTCGTTCTGGACATTAACAAAATGTTCCCTGCAGAACAAGCTGAAGTCTTAAAAGCTGAAGTAGGGGACGGAATCTGGCAAGTTGTACGGATCCCAACCATCGTTTCAAGAACTTGTGACGGTGCAACCACCTCCCGATGGTCTGCTATGCAAGTAGGTATGTCCATGATTTCTGCATACAAGCAATGTGCTGGAGAAGCCGCAACTGGGGACTTCGCATACGCTGCAAAACACGCAGAAGTTATTCACATGGGTACTTACTTACCTGTTAGGAGAGCAAGAGGAGAAAACGAACCTGGTGGAATTCCATTCGGTTACTTAGCTGACATATGTCAGTCCTCCAGAGTGAACGCTGACGACCCAGTTCGAACAACCCTAGATGTTGTAGCTATGGGAGCAATGTTATACGATCAAATCTGGTTAGGTTCTTACATGTCTGGTGGAGTAGGATTCACTCAATACGCTACCGCGGCGTACACGGACAATGTTCTTGACGACTTCACTTACTACGGTAAGGAGTACGTAGAAGACAAATTCGGCGGATTATGTGAAGCACCTAATAACATGGAAACTGTACTGGATGTAGGTACTGAAGTAACTTCATATGCTCTTGAGCAATACGAAGAATACCCAGCACTACTTGAAACCCAGTTCGGTGGATCCCAACGTGCTGCTGTTGTTGCTGCCGCTGCAGGATGTTCCACTGCCTTTGCAACTGGAAATGCTCAAACCGGTTTAAGCGCATGGTACTTATCCATGTACTTGCACAAAGAACAACATTCCAGGCTAGGATTCTACGGTTACGATCTGCAAGATCAGTGTGGTGCATCCAACGTATTTTCAATCAGGAACGACGAAGGATTACCTCTTGAATTAAGAGGACCTAACTATCCTAACTACGCAATGAATGTAGGTCACCAGGGTGAATACGCAGGTATTTCTCAAGCTCCACACGCTGCTCGAAAAGACGCATTTGTATTTAACCCACTGGTTAAAATTGCATTTGCTGACGACAACTTAGCATTCGACTTCACCCAACCACGGGCTATGTTTGCTAAAGGAGCATTAAGAGAATTTGAACCAAACGGAGAAAGAGCATTTATCTCTCCAGCTAAATAG
>contig-100_1_length_1576_read_count_3791_SRR873605_1 # 1 # 1575 # -1 # ID=1006_1;partial=11;start_type=Edge;rbs_motif=None;rbs_spacer=None;gc_cont=0.394
TTTAAAGGTGAAGACCAAGAAAACCAACAAACCAGTTTCTACTGTTTTGATGGGTGGAAACAATCTGCACGTAAAAGAGAATTCTTTGATGCTGCAAATGAATTGGCTAAGAAAAGAGATAATTTGCCTTTCTACAATCCAGATATTGGTGTGCCTTTAGGTCAAAGACAATTAATGAGCTATAAGATATCAGGTACTGACGATTATGTCGAAGGAGATGACTTGCACTTTTGTAACAATGCAGCAATCCAACAATTGGTTGATGACATTAAAAGAACAGTAATTGTTGGAATGGATACTGCACACTCTGTATTGCAGGAAAGACTTGGTGTAGAGGTCACTCCAGAAACAATCAATGAATATATGGAAACCATTAACCATGCACTCCCAGGAGGAGCTGTAGTTCAAGAGCACATGGTGGAAGTACACCCAGGTCTTGCAGCAGACTGTTATGCAAAAATCTTTACTGGAAATGATGAATTAGCAGATGAACTTGATAAAAGAGTATTGATTGACATCAATAAGGAGTTCCCTGAAGAGCAAGCTGAAATGCTTAAAGAATATGTGGGAAACAAAACTTACCAAGTTAGTAGAGTCCCTACATTAGTTGTTAGAGCTTGTGATGGGGGTACTGTGTCCAGATGGTCTGCTATGCAAATTGGTATGAGTTTCATTACTGCATATAGTTTATGTGCAGGGGAAGCTGCGATTGCGGACTTTTCATATGCTGCTAAACACGCAGACGTAATCGGTATGGCTGCAATATTACCTGCAAGACGTGCAAGAGGAGCTAACGAACCTGGAGGAGTTCCATTTGGAATATTTGCTGATATGATTCAAACATCAAGAATCAGTAATGACCCTGCTGAAATTACACTGGAAGTAATTGGTGGAGCGGCTACCTTATATGACCAGGTATGGTTAGGTTCATACATGTCTGGTGGTGTTGGATTTACCCAATATGCAAGTGCAACCTATACAGATGACATTTTAGATGATTTCATTTACTATGGAAAAGATTATGTAGAAAAGAATTATGGAATGTGTCAAGCTGAAGCTAACTTTGATAATGTAAAGGACATTGCAACTGAAGTTACCCTTTACGGATTGGAACAGTACGAAATCCCAACATTGCTTGAAGATCACTTTGGAGGTTCTCAAAGAGCATCTGTTATCTCTGCAGCTGCAGGATGTTCTGTAGCATTTGCAACAGGAAACTCAAATGCTGGAGTGAACGGTTGGTATCTCAGTATGATTGAACACAAAGAAGCTCACAGCAGATTAGGATTCTATGGTTATGACTTGCAAGACCAATGTGGTGCAGCAAATTCATTATCCATTAGAAGTGATGAAGGATTGATTCACGAATTAAGAGGTCCAAATTACCCTAATTATGCTATGAACGTAGGGCACCAACCAGAATATGCAGGAATTGCCCAAGCTCCACACGCTGCAAGAGGCGATGCTTTCTGTGTTAATCCATTGATTAAAATTGCATTTGCAGACAAGAATTTATCCTTCGACTTCGAACATCCAAGAAAATGTATCGCTAAAGGTGCATTAAGAGAATTTGAG
>contig-100_1_length_1769_read_count_8820_SRR636597_1 # 65 # 1768 # 1 # ID=922_1;partial=00;start_type=ATG;rbs_motif=GGAGG;rbs_spacer=5-10bp;gc_cont=0.616
ATGGCAAAGAAGATTGAAAGAACCCAGAAGCTCTTCCTGAAAGCCCTCCGCGGCAAGTTCGCCGAGGACCCCCAGAGCACCAATACCGTCTTCGCCCGCGAGGGTCTCAAGCAGTCCCCGAGGAAGATGGAGTTCGTCAAGGCAGGGAACGCCGCTGCAATGGCCCGCGGCATCTCGATGTACGACCCCGTCCGCTGCCACATTGGCGGTATCCCCCTCGGGCAGCGCCAGCTGATGACCTACGAGGTCTCCGGCACCGGTGTCTTTGTCGAGGGTGACGACCTGCACTTCGTCAACAATGCTGCCATGCAGCAGATGTGGGACGACATCCGCAGGACGATCATCGTCAACATGGACCTCGCCCACCAGACCCTGCAGAAGCGTCTGGGCAAGGAAGTGACCCCCGAGACTATCAACGAGTTCCTGCACGTGCTGAACCACGCAATGCCCGGTGCAGCCGTCGTCCAGGAACACATGGTCGAGACCCACCCGAGCCTCGTGGACGACTGTTACGTCAAGGTCTTCACCGGCGACGACGAGATGGCCGACGACCTGGAGCCCCAGTTCGTACTGCCTATCGAGAAGCTCTTCCCCGCCAAGCAGGCCGCCCAGCTCAAGGCAGCTGTAGGGAAGTCCCTCTGGCAGGCAATCCACATCCCGACCATCGTCTCAAGGACCTGTGACGGAGGCACCACCTCCAGGTGGTCTGCGATGCAGCTCGGTATGTCCTTCATCGGTGCCTACCATATGTGCGCCGGAGAAGCCGCAACTGCCGACCTCGCGTTCGCTGCAAAGCACGCTGGTGTGATCCAGATGGCAGAGATCCTGCCCGCCCGCCGTGCCCGTGGCCCGAACGAGCCTGGTGGCATCAAGTTCGGCCACTTCGCCGACATGATCCAGACCGACCGGAAGTACCCGCACGACCCCGCCAAGGCAGCCCTTGAGGTTGTCGGTGGTGGAACCATGCTCTTCGACCAGATCTGGCTCGGTTCCTACATGTCCGGCGGTGTCGGGTTCACCCAGTACGCAACTGCTGCGTACACCGACAACATCCTCGATGACTACACCTACTACGGTATGGACTACATCAAGGACAAGTACAAGGTCAACTTCAAGAACCCCAGCGAGAAGGACAAGGTCAAGGCAACCCAGGATGTCGTCAACGACATTGCGACCGAGGTTACCCTCTACGGTATGGAACAGTACGAGCAGTACCCCACTGCGCTCGAGGACCACTTCGGAGGCTCCCAGCGTGCATCCGTGCTCGCAGCGGCATCCGGTCTGTCCACCTCGATCGCAACCGGGAACTCGAACGCCGGCCTGAACGGCTGGTACCTGTCCATGCTCCTGCACAAGGAAGGCTGGTCACGTCTCGGGTTCTACGGCTACGACCTGCAGGACCAGTGCGGTTCCGCCAACACCGAGTCCTACCGTGCGGACGAGGGCTGTGTCGGAGAGCTCCGTGGCGCCAACTACCCGAACTACGCCATGAACGTGGGACACCAGGGAGAGTACGCCGCCATCTGCGGTGCTGCGCACTTCACCCGCGGAGATGCCTGGTCGCTCAACCCGCTGATCAAGATCACCTTCTCCGACCCCTCGCTCAAGTTCGACTTCGCCGAGCCCAGGCGCGAGTTCGCACGTGGTGCGATCCGCGAGTTCATGCCCGCCGGAGAGCGCTCACTGATCATCCCCGCAAGGTAA
>contig-100_4_length_1771_read_count_4135_SRR3314796_1 # 33 # 1685 # 1 # ID=847_1;partial=00;start_type=ATG;rbs_motif=AGGAGG;rbs_spacer=5-10bp;gc_cont=0.445
ATGGCTGAAAAGATGTTTATAGACGCTTTGAAAAAAGCATTTGAAGAAGACCCAACCGAAGATAAAACCACTTTCAAAAACAAAGGCGGATGGAAACAGTCTGAAAGAAAGAGGGAATTCGTGGCAGCTGGTAAAGAAATAGCAGCTAAGCGTGGAATCCCAATGTACGACCCGGACGTAGGTACACCATTAGGACAGAGAGTTTTAATGCCTTACCAGGTTTCCACAACAGACACATTTGTTGAAGGTGACGATTTACACTTTGTAAACAACGCAGCAATGCAGCAGTTCTGGGATGACATCAGAAGAACTGTTATTGTGGGTATGAACACAGCTCACATGGTTATTGAAAAGAGGTTAGGTAAAGAAGTTAGCCCAGAAACAATCACCAACTACCTAGAAACTGTAAACCACGCTATGCCTGGTGCAGCGGTAGTTCAGGAACACATGGTAGAAACCAACCCATACCTCGTGGCTGACAGTTACGTGAAAACATTCACAGGAAATGATGAAATTGCCGATGAAATCGACCCTGCATATGTTCTAAACATTAACAAAATGTTCAATGAAGAACAGGCAGAAGTCCTTAAAGCTGAAGTTGGAGACGGTATCTGGCAGGTTGTCAGGATCCCAACCATAGTTTCAAGGACATGTGATGGAGGTACAACCTCAAGGTGGTCTGCTATGCAGATCGGTATGTCAATGATCTCTGCTTACAAACAGGCAGCAGGAGAAGCCGCTACTGGTGACTTCGCTTACGCTGCTAAGCACGCAGAAGTTGTTCACATGGGAACTGCACTACCACAGAGGAGAGCAAGAGGAGAAAACGAACCGGGTGGAATTCCATTCGGTTTCTTAGCTGACATTTGTCAGTCCTCAAGAGTTAACCCTGACGACCCAGTTAAAGTTACTCTGGACGTAGTTGCATCCGGAGCAATGTTATACGATCAGATTTGGCTAGGTTCTTACATGTCAGGAGGAGTAGGTTTCACTCAGTACGCTACAGCAGCTTACACCGACAACATCCTTGACGACTTCACTTACTACGGTAAAGAATACGTCGAAGACAAATTCGGTATGACTGAAGCACCTAACAACATGGACACTGTCCTTGATGTAGGTTCTGAAGTGACATTCTACGCACTAGAACAGTTCGAAGATTATCCAGCACTCTTAGAAACCATCTTCGGTGGATCTCAGAGGGCATCAATAGTTGCTGCAGCAGCTGGATGTTCAACTGGATTTGCTACAGGAAATGCACAGACTGGACTTAGCGCATGGTACCTTTCAATGTACCTGCACAAAGAACAGCACTCACGTTTAGGTTTCTATGGTTACGACCTTCAGGACCAGTGTGGTGCATCCAACGTGTTCTCCATAAGGAACGACGAAGGATTACCAGTGGAAATGAGAGGACCAAACTATCCAAACTACGCAATGAACGTGGGACACCAGGGAGAATACGCAGGTATCGCACAATCTGCTCACGCAGCACGTGGAGATGCATTTGTATTCAACCCACTGGTTAAAATTGCATTTGCTGATGATAACCTATCATTTGATTTCTCAAATGTCAGGGCAGAGTTTGCAAAAGGTGCATTAAGAGAATTCGAACCAGCAGGAGAAAGAACTCTTATTTCTCCAGCTAAGTAA
>contig-100_0_length_1128_read_count_141_ERR1111515_1 # 2 # 1126 # 1 # ID=32_1;partial=11;start_type=Edge;rbs_motif=None;rbs_spacer=None;gc_cont=0.620
GGTGGTGCGGTCATTCAGGAGCACATGGTGGAGACGAAGCCGATGCTGGTGAACGACAGCTACGCGAAGCTCTTCACGGGCGATGACGACCTCGCGGACGCGCTGGACCGGCGATTCGTGCTGGACATCAACAAGGAGTTCGCAGCAGGCTGGGAGAAGCCGGGTGAGCAGGCGGCGCAGTTGAAGGGCGCGATCGGTAAGAAGATCTGGCAGATCCTGTGGATGCCGACGGTCGTTGCACGGCAGACTGACGGTGGCACGATGTTCAGATGGGTCGGCATGCAGGTCGGGATGACCATGATCAACGCGTACAAGCTGTGTGCGGGCGAGTCGGTGACCGGCGAGTTCGCATACTACGCGAAGCACGCGGCGGTGGTGAAGCTCTCGAACTTTATGCCGGTAAAGCGAGCCAGGTCGCACAACGAGCCTGGTGGCATGCCCCTGGGCATCAATGCGGACAGCACGAGGTCACCGGCGTTGTTCCCGAACGATCCGATCAGGGCAGAGCTGGAGAGCATCGCGGTTGCTGCGATGGTCTACGACCAGCTGTGGTTCGGGACATACATGTCGGGTGGTGTCGGATTCACGCAGTATGCATCCGCGACCTACACGGACAACATCCTGGAGGACTTCTGCTACAAGGGATGTGAGATCGGGCTGGACTATGCCAACGGCGAGATGGCTTCGATCAAGGGCGACAAGCTCAACATGGACGTCCTCGAGGCGATCATCCGCTCGGAGAACGATTACTGCCTGACGCAGTATGAGGCGTACCCGACGGTGGCGGAGTCGCATTTCGGCGGTTCGGTGCGAGCGTGCTGTGCGGCCGCGGGCTGTGGTAGCGCAGTTGCGTGCGCAACGGGCCTGGCGCAGCCAACGCTGAGTGCATGGTCCTTGTCCCAGTTAGGCCACTATGAGCGTATCGGCCGGCTCGGGTTCTTCGGCTACGACCTGCAGGATCAAGCGACGGCGAACTGCTCGTACTCGTATCAGAGCGACGAGGGTCTGCCGTTCGAGATGCGCGGCGTGAACTTCCCGAACTACGCGATGAACGTCGGTCACCAGAGCGCGTACGGCGGTCTGGTCGCCGGTGCGCACCTGGCGAACAAGGACGCCTGGGTGCTC
>contig-100_6_length_1105_read_count_8059_SRR1313243_1 # 1 # 1044 # -1 # ID=354_1;partial=10;start_type=ATG;rbs_motif=AGGAG;rbs_spacer=5-10bp;gc_cont=0.626
ATGGCAAAGATTGAGAGATCCCAGAAGCTGTTCCTGAAGGCCCTCAAGGAGAAGTTCCAGGGGCAGGACGTCGAGTCTGAGACCGCCGAGTTCTACAAGTTCAACGGTGTCCGCCAGTCTCCCCGTAAGATGGAGTTCATGAAGGCGAGCCGTGCCGTCGAGATGGACCGTGGCGTCTCCATGTATGACCCCGAGCGCTGCCACCTTGGTGGCATCCCGATGGGCCAGCGCCAGCTGATGACCTACGAGGTCTCCGGCACCGGCGTCTTCGTCGAGGGCGACGACCTGCACTTCGTCAACAACGCTGCGATGCAGCAGATGTGGGACGACATCAGGCGGACTGTCATCGTCGGGATGGACCTCGCCCACCAGACCCTGCAGAAGCGTCTGGGCAAGGAAGTTACTCCCGAGACGATCAACGAGTACCTCCACATCTTAAACCACGCCATGCCCGGCGGAGCCGTCGTCCAGGAACACATGGTCGAGACTCACCCCGGCCTCGTCGACGACTGTTACGTCAAGGTCTTCACCGGCGACCAGGAACTCGCTGACGACATCGAGCCCCAGTTCCTGCTGGACATCGAGAAGCTCTTCACCGCCAAGCAGGCCGAGGAGCTCAAGGCAGAAGTCGGCAAGAGCATGTACCAGGCGATCCACATCCCGACCGCGGTCTCCCGGACCTGCGACGGTGGAACGACCTCCCGTTGGTCTGCGATGCAGATCGGCATGTCCTTCATCGCTGCGTACCGCATGTGCGCCGGTGAAGCAGCCGTCGCCGACCTATCCTACGCCGCGAAGCACGCAGGCGTCATCCAGATGGGTTCCCACCTGCCCGCCCGGCGTGCCCGTGGCCCCAACGAGCCCGGTGGCATCAAGTTCGGTCTCTTCGCCGATATCGTCCAGGCAAACCGGAAGTACCCCAACGACCCCGCCCGGGCATCCCTCGAGGTCGTCGGTGCCGGAACCATGCTCTACGACCAGATCTGGCTCGGCTCCTACATGTCCGGCGGTGTCGGATTCACCCAGTACGCGACCGCGGCCTAC
>contig-100_0_length_1836_read_count_24457_SRR1290764_1 # 85 # 1764 # 1 # ID=302_1;partial=00;start_type=ATG;rbs_motif=GGxGG;rbs_spacer=5-10bp;gc_cont=0.637
ATGGGAAAGATTCACACTAAAAAGCTGTTCGTAAAGGCTTTGAACAAGAAGTTCGGAAAGGACTTCGACCTCAGCGGGACGAAGACCGTCTACGAGAGGCTTGGTCCCGAGCAGAACGCCCGTAAGAGGGAGTTCATGGAGGCCTCCAAGAAGCTGGAGGGCAAGCGTGGCATCTCCATGTACAACCCCTACCTCCACGCCGGCGGCGTGCCGCTGGGCCAGAGGCAGCTCGTCCCCTACAAGCTCTCCACCACGGAGTACATCGTAGAGGGTGACGACCTCCACTTCGTCAACAACCCCGCCATGCAGCAGATGTGGGACGACATCCGAAGGACGATCGTCGTCGGTCTGGACATGGCCCACGAGGTGCTGGAGAAGCGTCTGGGTAAAGAGGTCACCCCCGAGACGATCAACAACTACCTCGAGATCCTCAACCACGCCATGCCCGGCGCAGCCGTGGTCCAGGAGCACATGGTCGAGACCCACCCCGCCCTCGTCGACGACTGTAACGTCCGGATGTTCACCGGCGACGACGACCTGGCGGACGAGATCGACGACCAGTACCTGATCGACATCAACAAGCTCTTCCCCGCCGAGCAGGCTGAGGAGATAAAGGCAGCCATGGGCAAGACCTCCTGGCAGGCCATCCACATCCCCACCATCGTCTCCAGGACCTGCGACGGCGGTACCACCTCCAGGTGGAGCGCCATGCAGCTCTCCATGACCTTCATCGACGCCTACAACATGTGCGCCGGTGAGGCCGCTGTGGCTGACCTCGCCTTCGCCGCGAAGCACGCCGCCGTCATCCAGATGGCCGACATGCTCCCCGCGAGGAGGGCCCGAGGCCCCAACGAGCCCGGTGGACTATCCTTCGGCTTCCTCGCCGACATGGTCCAGACCTCCAGGGTCAAGGCCTTCGACCCGCCCCAGGTCTCCCTGAACGTCGTCGCCGCCGGCGCGATGCTCTACGACCAGATCTGGCTCGGCAGCTACATGTCCGGTGGTGTCGGGTTCACCCAGTACGCCACGGCCGCCTACACCAACGACGTCCTGGACGACTTCTCCTACTACGCCTGCGACTACGGCGTGGACAAGTTCGGCGACTGGGGCAAGGCTCCCGCCACCCTGGAGACCTCCAAGGACATCGCCACCGAGACGACCCTCTACGCCATGGAGCAGTACGAGTCCTTCCCGACCCTGCTGGAGGACCACTTCGGCGGTTCCCAGAGGTCCGCGGTCATGGCCGCCGCCAGCGCCATCGGCTCTGCCTGCCTGACCGGAAACAGCCAGTCCGGCCTCGCCGCCTGGTACCTCAGCCACCTGATCCACAAGGACGGCTGGGGCAGGATGGGCTTCTTCGGATACGACCTGCAGGACCAGTGCGGTCCGACCAACGTCTTCAGCTACCAGGGCGACGAGGGGAGCCCCCTCGAGCTGAGAGGCGCGAACTATCCGAACTACGCCATGAACGTCGGCCACCAGGGCGAGTATGCAGGCATCTCCAGCGCCGCTCACGCGGGCCGCTTCGACGCCTACGCGTGCAACCCCCTGATCAAGGTCTGCTTCGCAAACCCCGCCCTCATCTTCACCTGGGACGACATCCGCAAGGGATACGGAATGGGTGGAGCGAGAGAGTTCCGCGCGGCCGGCGAGAGATCTCTGGTCATGCCCGCAGTGTAG
>contig-100_3_length_1189_read_count_18765_SRR3184675_1 # 68 # 1189 # 1 # ID=814_1;partial=01;start_type=ATG;rbs_motif=AGGAG;rbs_spacer=5-10bp;gc_cont=0.608
ATGGCAAAGATTGAGAGAACCCAGAAACTGTTCCTGAAATCCCTCAAGGAGAAGTTCCGGGGGCAGGATATCGCGGGAGACACGGCCAAGTACCACGTATTCGATGGTATTCGTCAGTCCCCCCGTAAGATGGAATTTTTGAAGGCAGGCCAAGCCGTCGCGATGGACCGTGGCATCCCGATGTACGACCCTGAGCGCTGCCACCTCGGCGGTATCCCGCTGGGCCAGCGCCAGCTGATGACCTACGAGCTCTCCGGTACCGGTGTCTTCGTGGAGGGTGACGACCTGCACTTCGTCAACAACGCTGCCATGCAGCAGTTCTGGGATGACATCAGGAGGACAGTCATCGTCAACATGGACCTCGCTCACCAGACCCTGCAGAAGCGTCTGGGCAAGGAGGTTACCCCGGAGACGATCAACGAGTACCTCCACGTCCTGAACCACGCCATGCCCGGCGCAGCCGTCGTCCAGGAACACATGGTCGAGACCCACCCCGGCCTCGTCGATGACTGTTACGTCAAGGTCTTCACCGGCGACCAGGAACTCGCCGACGATCTCGAACCCCAGTTCGTCATCGATGTCGAGAAGCTCTTCCCCGCCAAGCAGGCTGAGGCACTCTCTGCCGCCGTAGGGAAGGCCCTCTGGCAGGCAATCCACATCCCGACCACGGTCGTCCGGACATGTGACGGTGCAACGACCTCCCGGTGGTCTGCGATGCAGATCGGGATGTCCTTCATCGCCGCCTACCGGATGTGCGCCGGTGAGGCAGCCGTCGCTGACCTCTCCTATGCCGCCAAGCACGCAGGTGTCATTCAGATGGCCTCGCTCCTGCCTGCCCGGCGTGCCCGTGGCCCGAACGAGCCCGGTGGTCTGGCATTCGGTCTCTTCTCCGATATCATCCAGGCAAACCGGAAGTACCCGAACGACCCAGCCAGGGCCTCTCTCGAGGTCGTCGGCGCCGGAACCATGCTCTACGACCAGATCTGGCTTGGCTCCTACATGTCCGGAGGTGTCGGGTTCACGCAGTACGCGACCGCGGCCTACACCGACAACATCCTCGATGAGTTCACCTACTACGGTATGGACTACATCAAGGACAAGTACAAGGTCGACTGGAAGAAC
>contig-100_4_length_1586_read_count_16598_SRR873597_1 # 74 # 1585 # 1 # ID=949_1;partial=01;start_type=ATG;rbs_motif=AGGAGG;rbs_spacer=5-10bp;gc_cont=0.423
ATGGCTGATAAAAAATTCTTAGATGCAATGACCAAAAAATTCAAAGAAGCTCCAGATGAAAAAACTACCACCTTCTATAACATGGGTGGTTGGAAACAATCTGAAAGAAAAACTGCATTTGTAAACGAAGGTAAAGCTATTGCTGAGAAAAGAGGAATCCCTATGTACAACCCTGACATTGGTAACCCTCTTGGACAAAGAGCTTTAATGAGCTACCAAGTATCCGGAACCGACACTTTTGTTGAAGGTGACGATTTACACTTTGTTAACAACGCAGCTATCCAACAAGCATGGGACGACATTAGAAGAACTGTAATTGTAGGATTAAACACTGCACACAACGTACTCGAGAAAAGATTAGGTATGGAAGTAACTCCTGAAACCATTACCAACTACCTCGAAGTTGTAAACCACGCTATGCCTGGTGCAGCTGTAGTACAAGAGCACATGGTAGAAACCGACCCATTACTCGTAGAAGATTCCTACGTAAAAGTATTTACTGGTGACGATGAATTAGCAGACGAAATCGACTCTGCATTCGTTTTAGACATTAACAAACAATTCCCAGAAGAACAAGCTGAAGCTTTAAAAGCTGAAGTAGGCGGAGCAATTTGGCAAGCTGTACACATTCCTTCCATTGTAGGAAGAGTTTGTGATGGTGGTACAACTTCCAGATGGTCAGCTATGCAAATTGGTATGTCAATGATTTCCGCATACGGTCAATGTGCTGGTGAAGGAGCTACTGGTGACTTCGCATACGCATCCAAACACGCAGAAGTTATTGGTATGGGTACTTACTTACCTATCAGAAGAGCAAGAGCAGGAAACGAGCTCGGTGGTGTCCCATTCGGATTCATGGCTGATATCGCACAAGGTACCAGAGTAACCGACGACCCTGTAAAATCTTCATTAGACGTAGTAACTTTAGGTGCAGCTTTATACGACCAAATTTGGTTAGGTTCTTACATGTCTGGTGGTGTAGGATTCACTCAATACGCAACTGCAGCATACACTGACAACGTATTAGATGACTTCTCATACTACGGTAAAGACTACGTTGAAGACAAATACGGTGGTTTAACTGAAGCTCCTAACAATATGGACACTGTTTTAGATGTAGGTTCCGAAGTAACATTCTACTCACTTGAACAATACGAAGAATACCCAGCATTACTCGAAACCCACTTCGGTGGATCTCAAAGAGCTGCTGTAGTATCTGCTGCTGCCGGTATTTCCACAGCATTCGCTACCGGTAACGGTCAAACTGGTTTAAGTGCATGGTACTTAGCACAATACTTACACAAAGAACAACACTCCAGATTAGGATTCTACGGTTACGACTTACAAGATCAATGTGGTGCAGCTAACGTATTCTCTATCAGAAACGACGAAGGTCTGCCAATTGAATTAAGAGGTCCTAACTACCCTAACTATGCAATGAACGTAGGTCACCAAGGTGAATATGCAGGTATTGCACAAGCACCTCACAGTGCTCGTGGAGACGCATTTGCA
>contig-100_6_length_1430_read_count_4602_SRR1562007_1 # 1 # 1428 # 1 # ID=576_1;partial=11;start_type=Edge;rbs_motif=None;rbs_spacer=None;gc_cont=0.462
TTTGGAGGATGGAAACAGTCTGCCAGGAAAAGGGAATTCAACGAATACGCTGAAAAGATTGTAAAAGAAAGGGGAGGACTCCCATTTTACAACCCAGACATAGGAGTTCCACTGGGTCAGAGGAAGTTAATGGCCTACAAAGTTTCTGGAACAGACACATACGTTGAAGGCGACGACCTCCACTTCTGTAACAACTCTGCAATACAGCAGTTATCAGACGACATTAAACGAACAGTTATCGTTGGAATGGACACAGCTCACTCAGTACTTGAAAAACGTTTAGGTGTTGAGGTAACCCCTGAGACAATAAACCAGTACATGGAAACAATCAACCACGCACTACCAGGAGGAGCAGTTGTACAGGAACACATGACTGAGGTTCACCCAGGCCTTGTGGGAGACTGTTACGCTAAAATATTCACAGGAGACGACAACCTTGCAGATGAACTTGACTCAAGGTTCCTCATAGACATAAACAAAGAGTTCCCAGAAGAACAGGCAAAGATGTTAAAGGAGTACGTGGGCAACAAAACTTACCAGGTAAGCAGAGTCCCAACACTTGTTGTAAGAGCCTGTGACGGTGGTACAACCTCAAGATGGTCTGCTATGCAGATAGGTATGAGTTTCATCTCAGCTTACAAACTATGCGCAGGAGAAGCAGCAATTGCAGACTTTTCATACGCAGCAAAACACGCTGACGTTGTTTCAATGGGTAACGTCATGCCTTCAAGAAGGGCAAGGGGAGCAAACGAACCTGGTGGAATCCCATTCGGTGTATTCTCAGACATAATCCAGACCTCAAGGGTCTCAGATGATCCTGCAGAAGTATCACTACAGGTTATTGCAGCAGCAGCAACCATATACGACCAAATGTGGCTTGGATCATACATGTCAGGTGGTGTCGGATTCACACAGTACGCAACAGCAGCTTACACAGACGACATACTTGACGACTTCCTTTACTACGGTAAAGAATACATCGAAGACAAGTACGGAATGTGCGGAGCAAAACCAAGCATGGACGTTGTCAAAGACATAGCAAGTGAAGTTACACTCTACGGACTCGAACAGTACGAGTACCCTGCACTTCTCGAGGACCACTTCGGAGGTTCCCAGAGGACAGCAGTAATTTCAGCAGCAGCTGGATGTTCATGTGCATTTGCAACTGCAAACTCCAATGCAGGAATCAACGGATGGTACTTAAGCCAGATACTTCACAAAGAGGGACACAGCAGACTAGGATTCTATGGATACGACCTTCAGGATCAGTGCGGAGCATCCAACTCACTCTCAATAAGAAGTGATGAAGGTTTAATCCACGAGTTAAGAGGTCCTAACTACCCTAACTATGCAATGAACGTGGGACACCAGCCAGAATATGCAGGAATAGCTCAGGCACCACACGCTGCCAGGGGAGATGCATTCTGT
>contig-100_4_length_1684_read_count_1430_SRR1561950_1 # 23 # 1684 # -1 # ID=446_1;partial=01;start_type=Edge;rbs_motif=None;rbs_spacer=None;gc_cont=0.592
TCAATGGCAACAAAAGAGAAAATGTTCATGGAGGCCGTCAAGAAGAAATTCAAAGAGGAGCCTACCGAAACAACGACCAGCTACTACAAGTACGGCGGCTGGAAACAGTCTAAGAGCAAAGTGGAGTTCCAGGCGGCGGCCCAGAAGATCGCCAAAGACCGCGGATTCCCCATGATGAACGAGGACATAGGAGTCCCCCTCGGACAGAGGTCGTGGATGCCCTACCAGCTCTCGCACACGGATATCTTCGTCGAGCCCGACGACCTCCACTGCATCAACAACCCTGCCATCCAGCAGGCGTGGGACGACATAAGGAGGACCATCCTTGTCGGTCTCGACTCTCCTCACCAGACCATCGAGAGAAGGCTTGGTAAAGAGGTCACGCCCGAGACCATCAACGCGTACCTCGAGACCGTCAACCACACCATGCCCGGAGGAGCAGTCGTTCAGGAGCACATGGCAGAGGTCAACCCCGCGCTGGTGTACGACTCGTACGTCAAAGTGTTCTCCGGAGACGATGAACTGGTGGACGAGCTCGACAAGAGATTCGTCATCGACATCAACAAGCTCTTCCCCGCCGAGCAGGCGAAACAGCTGAAGGCAGCAGTCGGAAAGACCCTGATGCAGGCCGTCCGCGTACCCTCCATAGTCGGAAGGGTCATGGACGGAGCAACCACATCCAGGCACGCAGCGATGCAGATCTCGATGGCCTTCATCTCCTCCTACAAGCTGGCGGCAGGAGAGGCGGCGATCGCAGACTTCGCGTACTCCGCAAAGCACCAGTCGATCAACATGGGATCCATGATGCCCGCTAGGCGTGCAAGGGGACCCAACGAACCCGGAGGAATCCCCTTCGGATTCATGGCCGACATGGCCCAGTCCGACCGTGTGTACCCCGACGACCCCGGCCGCGCGGCACTTGAGTCCGTCGCGCTCGGAGCCATCGTCTACGATCAGATCTACCTCGGCGGATACATGTCCGGAGGAGTCGGATTCACCCAGTACGCTACTGCGGCATACACCGACAACATCCTCGAGGACTACGTCTACTACGGTATCGACCAGATCAACAAGAGGTACGGAGGATTCTGCAAACTGGACCCCAACGACTACGACGAGCTCATGAACCTCGCAGAGGATGTAGACAGCTATGCCCTCTCGATGTACGAGAAGTACCCCGCAGTCATGGAGACCCACTTCGGAGGATCCCAGAGGGCCACCGTCGCGGCCGCTTCCACCGGTATCGCCGGTGCAATGGCCACCGGTGTCGCAGACTGCGGTCTGAACTGCTGGTACTACTCCATGCTCGAGCACAAGGAGAGGACCGGAAGGCTCGGATTCTACGGATACGACCTCCAGGACCAGTGCGGTTCCGCTAACTCCTTCGCCTACAGATCCGACGAGGGTCTGCCGATGGAAGGCCGCGGACCGAACTACCCCAACTACGCAATGAACGTCGGTCACCTCTCCGGATACACCGGAATACCCAAGGCCGCACACGTCGCACGCGGAGACGCTTTCACAGCCAACCCGTTCATACGTGTCGCCTTCGCCGACCCCGCACTCCAGTTCGACTTCGCCAACGTGACGAAGGAGATCGGACGCGGCGGACTCAGGGAGTTCGTCCCTGCCGGCGAGAGGACCGCGGTCATCAAGGGATGA
>contig-100_1_length_1709_read_count_3415_SRR1290774_1 # 59 # 1708 # 1 # ID=333_1;partial=01;start_type=ATG;rbs_motif=None;rbs_spacer=None;gc_cont=0.481
ATGAACAATGAAAAGAAGCTCTTCTTAAAAGCTTTACAAAGTAAATTTGATGAAGATCCCAAACAAAATCACACCAACTTTTACTGTTACGGAGGCTGGAAACAGTCCCCACGTAAAAAAGAGTTCGATGAATACGCTAAAAAGGTTGAAAAAGAAAGGGGCATCCCATTCTACAACCCAGACATCGGAGTACCACTAGGTCAGCGTAAACTAATGGCTTACAAAGTTTCCGGAACCGACACCTACGTGGAAGGAGACGACTTACACTTCTGTAACAACGCAGCCATCCAACAACTCAACGATGACATCAAAAGGACCATCATCGTGGGAATGGACACTGCTCACTCTGTTCTGGAAAAACGTTTAGGTGTGGAAGTTACCCCCGAAACCATCAACGAATACATGGAAACCATCAACCACGCACTACCTGGTGGTGCAGTGGTTCAGGAACACATGGTAGAAGTTCACCCTGGTCTAGTGGGAGACTGTTACGCTAAACTCTTCACTGGTGATGATAGCCTGGCTGATGAACTGGACTCCAGATTCTTAATTGATATCAACAAGGAATTCCCAGAAGAACAGGCTAAAATGCTGAAAGACTACATTGGTAACAAAACCTACCAGATCAGCCGAGTTCCTTCCTTAGTGGTACGAACCTGTGACGGTGGAACTGTGTCCCGATGGTCTGCCATGCAGATCGGTATGAGTTTCATCGCCGCGTACAAACTGTGCGCAGGTGAAGCAGCCATAGCTGATTTCTCATACGCAGCTAAACACGCTGACGTCATATCCATGGGAAGCATTCTCCCAGCACGAAGAGCAAGAGGGCCAAACGAACCTGGAGGTGTACCTTTCGGTGTAATGGCTGATATCATACAGACCTCCCGTGTTTCAGAAGATCCTGCCAAAATATCCCTGGAAGTTATTGGAGCAGCAGCCACCATCTACGACCAGATCTGGCTCGGTTCATACATGTCTGGTGGAGTAGGTTTCACCCAGTACGCAACCGCAGCTTACACTGACGATATCCTGGACGACTTCGTATACTATGGTATGGAATACGTGGACGATAAATACGGTATCTGCGGAACCAAAGCCAGCACTGAAGTAGTTCACGACATAACCTCAGAAGTAACCATGTACGGACTGGAACAGTACGAATACCCAGCCCTCCTGGAAGACCACTTCGGTGGTTCACAGAGAGCAGCAGTTGTTTCCGCAGCTGCCGGATGTTCCGTTGCATTCGCAACTGGAAACTCCAACGCCGGAATCAACGGATGGTACTTAAGCCAGATCCTACACAAAGAAGCCCACAGCCGACTTGGTTTCTACGGTTACGACCTGCAGGACCAGTGCGGAGCATCCAACTCTCTCTCCATCAGGAGTGACGAAGGTCTGATCCACGAATTACGTGGTCCTAACTACCCTAACTACGCCATGAACGTGGGTCACCAGCCAGAATACGCAGGAATTGCCCAAGCACCACACGCAGCTAGAGGAGACGCATTCTGTGTGAACCCTCTCATAAAAGTTGCCTTTGCTGACAAGGACCTGTCCTTCGACTTCACCAAACCAAGGAAGTCAATAGCTAAAGGTGCTCTACGAGAATTCCTACCTGGCGGAGAAAGGAATTTAATCATTCCCGCAGTC
>contig-100_2_length_1485_read_count_2046_SRR1290767_1 # 38 # 1483 # 1 # ID=309_1;partial=01;start_type=ATG;rbs_motif=None;rbs_spacer=None;gc_cont=0.479
ATGAACAATGAAAAGAAGCTCTTCTTAAAAGCTTTACAAAGTAAATTTGATGAAGATCCCAAACAAAATCACACCAACTTTTACTGTTACGGAGGCTGGAAACAGTCCCCACGTAAAAAAGAGTTCGATGAATACGCTAAAAAGGTTGAAAAAGAAAGGGGCATCCCATTCTACAACCCAGACATCGGAGTACCACTAGGTCAGCGTAAACTAATGGCTTACAAAGTTTCCGGAACCGACACCTACGTGGAAGGAGACGACTTACACTTCTGTAACAACGCAGCCATCCAACAACTCAACGATGACATCAAAAGGACCATCATCGTGGGAATGGACACTGCTCACTCTGTTCTGGAAAAACGTTTAGGTGTGGAAGTTACCCCCGAAACCATCAACGAATACATGGAAACCATCAACCACGCACTACCTGGTGGTGCAGTGGTTCAGGAACACATGGTAGAAGTTCACCCTGGTCTAGTGGGAGACTGTTACGCTAAACTCTTCACTGGTGATGATAGCCTGGCTGATGAACTGGACTCCAGATTCTTAATTGATATCAACAAGGAATTCCCAGAAGAACAGGCTAAAATGCTGAAAGACTACATTGGCAACAAAACCTACCAGATCAGCCGAGTTCCTTCCCTAGTGGTAAGAACCTGTGACGGTGGAACTGTGTCCCGATGGTCTGCCATGCAGATCGGTATGAGTTTCATCGCCGCGTACAAACTGTGCGCAGGTGAAGCAGCCATAGCTGATTTCTCATACGCAGCTAAACACGCTGACGTCATATCCATGGGAAGCATTCTCCCAGCACGAAGAGCAAGAGGGCCAAACGAACCTGGAGGTGTACCTTTCGGTGTAATGGCTGATATCATACAGACCTCCCGTGTTTCAGAAGATCCTGCCAAAATATCCCTGGAAGTTATTGGAGCAGCAGCCACCATCTACGACCAGATCTGGCTCGGTTCATACATGTCTGGTGGAGTAGGTTTCACCCAGTACGCAACCGCAGCTTACACTGACGATATCCTGGACGACTTCGTATACTATGGTATGGAATACGTGGACGATAAATACGGTATCTGCGGAACCAAAGCCAGCACTGAAGTAGTTCACGACATAACCTCAGAAGTAACCATGTACGGACTGGAACAGTACGAATACCCAGCCCTCCTGGAAGACCACTTCGGTGGTTCACAGAGAGCAGCAGTTGTTTCCGCAGCTGCCGGATGTTCCGTTGCATTCGCAACTGGAAACTCCAACGCCGGAATCAACGGATGGTACTTAAGCCAGATCCTACACAAAGAAGCCCACAGCCGACTTGGTTTCTACGGTTACGACCTGCAGGACCAGTGTGGAGCATCCAACTCTCTCTCCATCAGGAGTGACGAAGGTCTGATCCACGAATTACGTGGTCCTAACTACCCTAACTACGCCATGAACGTG
>contig-100_3_length_1638_read_count_2087_SRR636597_1 # 16 # 1638 # -1 # ID=924_1;partial=01;start_type=Edge;rbs_motif=None;rbs_spacer=None;gc_cont=0.606
AAGAAGTTCAAGGAGGACCCCACGGAGGTCCGCTCCAAGCACTATTCCTACGGAGGCTGGAGACAGTCGAAGAGGAAGCGGGAGTGGGTTGAGCAGTCCAACAGGATTGCCAAGGCCCGTGGGATCCCCATGATGAACCAGGATGTTGGTGTGGCTCTGGGCCAGCGTGTCTTGATGCCCTACCAGCTGTCCCACACGGACATCTATGGCGAGGCCGATGACCTACACTGGGTCAACAACGCTGCCATGCAGCAGTGCTGGGACGACATACGCAGGACCGTCATCGTCGGTCTGGATGTCGCCCACAACGTTATAGAGAAGAGGCTGTCGAAGGAGGTCACCCCCGAGACCATAAACCGCTACCTGGAAGCTGTCAACCACACCATGCCAGGCGGCGCAGTGGTTCAGGAGCACATGGCCGAGCTTTGCCCTGAGATGGTGAAGGACTCCTACGTCAAGGTGTTCTCTGGCGACGACGAGTTGATCGACGAGATCGACAAGTGCTTCGTCATCGACATCAACAAGGAGTTCCCCGCGGACCAGGCCAAGCAGCTGAAGGCCGCTGTCGGCAAGAAGCTGTGGCAGGTCGTCCGTGTTCCGTCCATCGTCGGACGCGTGTGCGATGGTGGTACGATCTCCAGGCACTCTGCGATGCAGATCTCCATGGCCTTCATCACCGCGTACCGGCTGGCTGCCGGTGAAGCCGCTATCGCCGACTTCGCCTTCGCCGCCAAGCACGCCGCAGTGGTGGAAATGGGTACCATGATGCCCGCCAGGAGGGCCAGGGGCCCCAACGAGCCCGGTGGAATTCCGTTCGGTGTTATGGCCGATATGGTCCAGAGCACCAGGACCAAGCCGGACGACCCCGCCAGGTCATCTCTGGAAGCTGTCGCCATGGGAGCAGTGATATTGGACCAGATATACCTCGGATCATACATGTCCGGAGGGGTCGGGTTCACTCAGTACGCCACCGCCGCCTACACCGACAACATCCTGGAGGACTACACCTACTGGGCAGTGGACCACATCAAGGACAAGTACGGCGGGTTCTGCAAGTGCAAGCCGTCCTCTGAGCTCATCGAGAAGCTCGGGTCCGAGATCAACTCCTACGCCCTGGAGATGTACGAGCGCTACCCGGCCGCCATGGAATCCCACTTCGGTGGGTCCCAGAGGGCGACCGTCGCCGCTGCCGCCACCGGTATCGGTGTCGCGATGGCCACTGGTAACGCCAACGCAGGTGTCAACGGATGGTACCTCTCTATGTACCAGCACCGTGAGAGGCTTGGAAGGCTCGGGTTCTACGGATACGACCTGCAGGACATGTGCGGTGCCGCCAACTCGTTCTCCTACCGGAGCGACGAGGGTCTGCCGCACGAGCTGCGCGGTCCGAACTTCCCGAACTACGCCATGAACGTTGGTCACCTGAGCGGATACTGCGGTATCGCCATGGCCCCCCACGCCGCTCGCGGAGACGCCTATGTGTGCAGCCCCCTCATAAAGATCGCATTCGCCGACAAGAACCTCCCGTTCGATTTCGCGAACATAACCAAGGAGTTCGGTCGCGGCTGCCTGAGGGAGTTCGTGCCCATGGGTGAGAGGACCGCCATCATCCCCGCTAAGTAA
>contig-100_1_length_1824_read_count_15284_SRR3098968_2 # 149 # 1804 # 1 # ID=775_2;partial=00;start_type=ATG;rbs_motif=AGGAGG;rbs_spacer=5-10bp;gc_cont=0.468
ATGGCTGATAAAAAATTTATGGAAGCTTTAAATAAGAAATTCAAAGAAGCCCCAGAAGAAAAGAAAACAACCTTCTACTCATTCGGTGGATGGAAACAGTCCGAGAGGAAAAGGGAATTCGTGGAAGCTGGTAAAGAAGTAGCAGCTAAACGTGGAATCCCTCAGTACAACCCAGACATTGGTTGCCCACTCGGTCAGAGGGTTCTCATGCCTTACCAGGTTTCAACAACCGACACATTCGTTGAAGGTGACGACCTCCACTTCGTAAACAACACTGCAATGCAGCAGTTCTGGGACGATATAAGGAGAACTGTTATCGTCGGATTAGGAACAGCTCACGGTGTTATAGAAAAAAGGTTAGGTAAAGAAGTTAGCCCTGAAACAATCACAAACTACCTGGAAACTGTCAACCACTCAATGCCTGGTGCAGCAGTTGTTCAGGAACACATGGTGGAAACCCACCCTGCACTTGTTGCAGACAGTTACGTGAAAATATTCACAGGTAACGACGAAATAGCAGACGAAATAGACTCTGCATTCGTTATAGACATCAACAAAATGTTCCCAGATGAACAGGCAGAAGTTCTTAAAGCTGAAGTTGGCGACGGTATCTGGCAGGCTGTCAGGATCCCAACAATAGTTTCAAGGACCTGTGACGGAGGTACAACCTCCAGGTGGTCTGCTATGCAGATCGGTATGTCCATGATCTCTGCTTACAAACAGTGTGCAGGAGAAGCCGCAACCGGTGACTTCGCATTTGCTGCAAAACACGCAGAAGTTATACACATGGGTACAGCTCTACCACAGAGGAGGGCAAGAGGAGAAAACGAACCTGGTGGAATTCCATTCGGTTACCTGGCTGACATCTGTCAGTCCTCAAGGAAATACATGGATGACCCAGTAAGGGTAAGTCTGGACGTTGTTGCATCCGGTGCAATGTTATACGACCAGATCTGGTTAGGTTCATACATGTCCGGTGGTGTCGGATTCACACAGTACGCAACAGCTGCTTACACTGACAACATCCTTGACGACTTCTGTTACTACGGTAAGGAGTACGTCGAAGACAAGTTCGGTGGACTATGTGAAGCTCCAAACAACATGGACACAGTACTGGACGTAGGTTCCGAAGTAACCTTCTACGGACTTGAACAGTACGAAGAATACCCAGCACTTCTCGAAACCCAGTTCGGTGGATCACAGAGGGCAGCAGTTGCAGCAGCAGCAGCTGGATGTTCCACAGGTTTTGCAACTGGTAACGCTCAGACTGGTTTAAGCGCATGGTACCTATCCATGTACTTACACAAAGAACAGCACGCACGTCTTGGTTTCTACGGATACGACCTTCAGGATCAGTGTGGTGCATCCAACGTATTCTCCATCAGAGGAGACGAAGGATTACCACTTGAACTCAGGGGACCAAACTATCCAAACTACGCAATGAACGTGGGTCACCAGGGAGAGTACGCAGGTATAGCTCAGTCTGCACACGCAGCACGTAAAGACGCATTTGTATTTAACCCACTGGTTAAAATCGCATTTGCTGATGACAGCTTAGCATTTGACTTCTCAGAAGTACGTGCCCAGTTTGCTAAAGGTGCACTCAGAGAATTCGAACCAGCAGGAGAAAGAGCTCTTATCTCTCCAGCTAAATAA
>contig-100_2_length_1613_read_count_2682_SRR1561991_1 # 2 # 1588 # -1 # ID=471_1;partial=10;start_type=ATG;rbs_motif=GGAG/GAGG;rbs_spacer=5-10bp;gc_cont=0.517
ATGGCAGCAGATATTTTTTCAAAATTTAAAAAATCAATGGAAGTCAAATTCACACAGGAATTTGGTTCAAACCAGCAAAGTGGCGGCGACATCTCCGGCAAGACAGCCAAGTTCCTGAGGCTAGGTCCTGAGCAGGACCCAAGAAAGGTCGAAATGATCAAAGCCGGAAAGGAACTAGCAGAGAAGAGAGGCCTTGCATTCTACAACCCAATGATGCACTCAGGTGCTCCTCTCGGCCAGCGTGCAATTACTCCTTACACCATCTCCGGCACTGACATTATTGCAGAACCTGATGACCTTCACTATGTCAACAATGCTGCAATGCAGCAGATGTGGGACGACATCAGGAGAACCTGCATTGTCGGTCTTGACATGGCTCATGAAACACTTGAGAAGAGGCTGGGCAAGGAAGTTACCCCTGAAACCATCAACCATTACCTTGAAGTCCTTAACCATGCCATGCCCGGTGCAGCAGTGGTTCAGGAAATGATGGTCGAAACTCACCCTGCCCTTGTTGACGACTGTTTCGTGAAAGTCTTCACAGGTGACGACACACTTGCAGATGAAATCGACAAGCAGTTCCTTATTGACATCAACAAGGAATTCCCAGAAGAACAGGCAGCCCAGATTAAGGCCTCCATCGGCAAGACTTCCTGGCAGGCAATCCATATTCCAACAATTGTCTCCAGAACAACTGACGGTGCTCAGACTTCTAGGTGGGCAGCCATGCAGATCGGTATGTCTTTCATCTCCGCATATTCAATGTGTGCCGGTGAAGCAGCCGTCGCTGACCTGTCTTTCGCTGCAAAGCACGCAGCTCTGGTCTCAATGGGTGAAATGCTTCCAGCAAGGCGTGCACGTGGCCCCAATGAGCCCGGTGGACTGTCCTTCGGTCACCTGTCAGACATCATCCAGACAAGCCGCACAGTCCTTGACGACCCAGCAAAGGTAGCTCTTGAAGTCGTCGGTGCAGGCTGTATGCTTTACGACCAGATCTGGCTCGGATCCTACATGTCCGGTGGTGTCGGGTTCACTCAGTATGCAACAGCTGCATACACTGACGACATCCTTGACAACAACGTGTACTACAACGTTGACTACATCAACGACAAGTACAATGGAGCTGCAAACATAGGCACTGACAACAAGGTAAAGGCAACTCTCGATGTCGTAAAGGATATCGCAACAGAGTCCACACTCTACGGTATCGAGACTTACGAGAAGTTCCCGACTGCCCTTGAAGACCACTTCGGTGGGTCTCAGAGAGCAACCGTGCTCGCAGCTGCAGCCGGTGTCGCAACTGCCCTTGCAACTGCAAACGCAAATGCTGGTCTCTCTGGCTGGTACCTCTCTATGTACCTCCACAAGGAAGCATGGGGCCGTCTCGGCTTCTTTGGATACGACCTGCAGGACCAGTGTGGTGCCACAAATGTTCTGTCCTACCAGGGCGACGAAGGTCTCCCAGACGAACTCCGTGGTCCAAACTACCCCAACTACGCAATGAACGTAGGTCACCAGGGTGGATACGCAGGTATCGCTCAGGCAGCCCACTCAGGCCGTGGAGACGCATTCACCGTCAACCCACTC
>contig-100_0_length_1652_read_count_0_ERR1137341_1 # 1 # 1650 # 1 # ID=121_1;partial=11;start_type=Edge;rbs_motif=None;rbs_spacer=None;gc_cont=0.396
GCAGATAAAAAATTCTTAGATGCAATGAAAAACAAATTCAGTGAAGATCCAACTGATAAAAGAACCACTTTCTATAACATGGGCGGTTGGAAACAATCTGAAAGAAAAAGCGCATTCGTAAAAGAAGGTAAAGAAATCGCTGAAAAAAGAGGAATTCCAATGTACAACCCAGACATTGGTACTCCTTTAGGTCAAAGGGCTTTAATGTCTTACCAATTATCTACTACTGATACTTATGTAGAAGGTGACGATTTACACTTCATTAACAACGCAGCTATCCAACAAGCTTGGGACGATATTAGAAGAACTGTAATTGTAGGTTTAAATACTGCTCACAACGTTCTTGAAAAAAGGTTAGGTATTGAAGTAACTCCTGAAACAATCACTGAATACTTAGAAACTGTAAACCACGCAATGCCTGGTGCAGCAGTAGTTCAAGAACACATGGTAGAAACTGACCCATTAGTAGTACAAGACAGTTATGTTAAAGTATTTACTGGTGACGATGAATTAGCTGATGAAATTGATTCAGCATTCGTTTTAGACATCAACAAAGAGTTCAATGAAGAACAAGCAGCAGCTTTAAAAGAAGAAGTTGGTGGAAGTGTATGGCAAGCTGTAAGAATTCCTGCTATCGTAGGAAGAGTTTGTGACGGAGGTACTACCTCAAGATGGTCTGCAATGCAAATTGGTATGTCAATGATTTCTGCATACAACCAATGTGCTGGTGAAGGAGCTACTGGTGACTTCGCATACGCATCCAAACACGCAGAAGTTATTCACATGGGTACTTACTTACCTGTAAGAAGAGCAAGAGCAGAAAACGAGTTAGGTGGAGTTCCATTTGGTTTCATGGCAGATATCTGTCAATCTTCCAGAGTAAATGCTGACGACCCAGTACGTTCAACCTTAGATGTAGTAGCTTTAGGTGCTGCATTATACGACCAAATTTGGTTAGGTTCTTACATGTCTGGTGGTGTAGGATTCACTCAATATGCTACTGCAGCATATACTGATGATGTATTAGATGACTTCACTTACTATGGTAAAGATTACGTAGAAGACAAATATGGTGGATTAACTGAAGCACCTAATAACATGGACACTGTTCTTGATGTAGGTTCTGAAGTTTCATTCTACGCATTAGAACAATACGAAGAATACCCAGCTTTACTTGAAACTCACTTCGGTGGATCTCAAAGGGCTTCTGTTATTTCAGCAGCAGCTGGTTGTTCCACTGCATTCGCTACTGGTAATGCTCAAACTGGTTTAAGTGCATGGTACTTAGGTATGTACTTACACAAAGAACAACATTCCAGATTAGGTTTCTACGGATACGATTTACAAGATCAATGTGGTGCAGCTAACGTATTCTCCATCAGAAATGATGAAGGTTTACCACTCGAAATGAGAGGACCAAACTACCCTAACTACGCAATGAACGTAGGTCACCAAGGTGAATACGCTGGTATCGCTCAAGCTCCTCACGCAGCTCGTGGAGATGCTTGGTCTTTCAACCCATTAGTTAAAATCGCATTTGCTGATAAAAACTTAGTATTCGACTTCAGTAAACCTCGTGAAGAATTTGCTAAAGGTGCATTAAGAGAGTTCGAACCATCCGGTGAAAGAACTGTCATCACCCCAGCAAAA
>contig-100_0_length_1609_read_count_46_ERR1136965_1 # 1 # 1608 # -1 # ID=91_1;partial=11;start_type=Edge;rbs_motif=None;rbs_spacer=None;gc_cont=0.397
GGTGAAGATAATGAAAGTAACCACACCAGTTTCTATTGTTTTGATGGGTGGAAGCAGTCTCCAAGAAAAAGAGAGTTTAATGATGCTGCAGAAAAATTAGCTAAAGATAGGAATATGCCTTTTTATAATCCGGATATTGGTGTTCCTTTAGGTCAGAGAAGTTTAATGACTTATAAAATTTCCGGAACTGATGATTATGTTGAAGGCGATGATTTGCATTTTTGTAACAATGCAGCTATTCAACAATTGGTTGACGATATTAAAAGAACAATTATTGTAGGTATGGATACTGCACACTCTGTTTTGCAGGAAAGATTAGGTGTGGAAGTAACTCCTGAAACAATCACTGAATACTTAGAAACTGTAAACCACGCAATGCCTGGTGCAGCAGTAGTTCAAGAACACATGGTAGAAACTGACCCATTAGTAGTACAAGACAGTTATGTTAAAGTATTTACTGGTGACGATGAATTAGCTGATGAAATTGATTCAGCATTCGTTTTAGACATCAACAAAGAGTTCAATGAAGAACAAGCAGCAGCTTTAAAAGAAGAAGTTGGTGGAAGTGTATGGCAAGCTGTAAGAATTCCTGCTATCGTAGGAAGAGTTTGTGACGGAGGTACTACCTCAAGATGGTCTGCAATGCAAATTGGTATGTCAATGATTTCTGCATACAACCAATGTGCTGGTGAAGGAGCTACTGGTGACTTCGCATACGCATCCAAACACGCAGAAGTTATTCACATGGGTACTTACTTACCTGTAAGAAGAGCAAGAGCAGAAAACGAGTTAGGTGGAGTTCCATTTGGTTTCATGGCAGATATCTGTCAATCTTCCAGAGTAAATGCTGACGACCCAGTACGTTCAACCTTAGATGTAGTAGCTTTAGGTGCTGCATTATACGACCAAATTTGGTTAGGTTCTTACATGTCTGGTGGTGTAGGATTCACTCAATATGCTACTGCAGCATATACTGATGATGTATTAGATGACTTCACTTACTATGGTAAAGATTACGTAGAAGACAAATATGGTGGATTAACTGAAGCACCTAATAACATGGACACTGTTCTTGATGTAGGTTCTGAAGTTTCATTCTACGCATTAGAACAATACGAAGAATACCCAGCTTTACTTGAAACTCACTTCGGTGGATCTCAAAGGGCTTCTGTTATTTCAGCAGCAGCTGGTTGTTCCACTGCATTCGCTACTGGTAATGCTCAAACTGGTTTAAGTGCATGGTACTTAGGTATGTACTTACACAAAGAACAACATTCCAGATTAGGTTTCTACGGATACGATTTACAAGATCAATGTGGTGCAGCTAACGTATTCTCCATCAGAAATGATGAAGGTTTACCACTCGAAATGAGAGGACCAAACTACCCTAACTACGCAATGAACGTAGGTCACCAAGGTGAATACGCTGGTATCGCTCAAGCTCCTCACGCAGCTCGTGGAGATGCTTGGTCTTTCAACCCATTAGTTAAAATCGCATTTGCTGATAAAAACTTAGTATTCGACTTCAGTAAACCTCGTGAAGAATTTGCTAAAGGTGCATTAAGAGAGTTCGAACCATCCGGTGAAAGAACTGTCATCACCCCAGCA
>contig-100_0_length_1632_read_count_876_SRR1636510_1 # 3 # 1631 # -1 # ID=613_1;partial=11;start_type=Edge;rbs_motif=None;rbs_spacer=None;gc_cont=0.440
ATTAATATGGCTGACAAAATGTTTTTAGATGCTTTGAAGAAAGCATTTAAAGAAGACCCAACAGACAAAACAACAGAATATTACAAATTCGGTGGTTGGAGACAATCAGAAAGAAAAACCGAGTTCGTTAAAGCTGGTAAAGAAATAGCTGAAAAACGTGGGATTCCAATGTACAACCCAGACGTTGGTACACCACTCGGTCAAAGGGTACTTATGCCTTACCAGGTTTCAACAACAGACACATCTGTTGAAGGCGACGATTTACACTTTGTAAACAACGCCGCAATGCAGCAAATGTGGGATGACATAAGAAGAACTGTTATTGTGGGTTTAAACACCGCACACACTGTTATTGAAAAGAGGTTAGGTAAAGAAGTTACTCCTGAGACAATTACCCACTACCTTGAAACTATAAACCACGCTATGCCTGGTGCAGCAGTTGTTCAAGAACACATGGTGGAAACAAACCCATCGTTAGTGGCAGACAGTTACGTGAAAATCTTCACCGGTAACGACGAAATAGCAGACGAAATTGACCAGTCCTACGTCATAAACATTAACAAAATGTTCCCTGACGACCAGGCTGAAGCTTTAAAAGCTGAAGTAGGAGACGCAATGTGGCAGATTGTAAGAATACCGACCATTGTTTCAAGAACCTGTGACGGTGGTACAACCTCAAGATGGTCTGCTATGCAAATTGGTATGTCCATGATTTCTGCATACAAACAGGCAGCAGGAGAAGCCGCAACTGGTGACTTTGCATACGCTGCAAAACACGCAGAAGTTGTACACATGGGTACATACCTACCTGTTAGAAGAGCAAGAGGAGAAAACGAACCTGGAGGAATTGCATTCGGTTTCTTAGCTGATATATGTCAATCCCCAAGAAAATATCCAGATGACCCAGTAAAACAATCATTAGAAGTTGTCGCAGCTGGTGCAATGCTCTACGACCAGATCTGGCTTGGTTCATACATGTCAGGTGGTGTCGGATTCACACAGTACTCAACAGCTGCTTACACAGACAATGTGCTTGACGACTTCACATACTACGGTCAAGAGTACGTAGAAGACAAATACGGAATGACCGAAGCACCTAACACCATGGAAACAGTCCTTGATGTAGGTTCAGAAGTTACCTTCTACGCACTTGAACAGTTCGAAGACTACCCTGCACTACTTGAAACCATATTTGGAGGATCACAGAGAGCATCCCTTGTTGCAGCAGCAGCAGGTTGTTCAACTGCATTTGCTACTGGAAACGCTCAAACCGGTCTAAGTGCATGGTATCTGTCAATGTTGTTACACAAAGAACAGCACTCCAGACTTGGATTCTATGGTTACGACCTGCAAGACCAGTGTGGTTCATCCAACGCATTCTCAATCCGGGCAGACGAAGGATTACCTCTTGAAGCAAGAGGAGCAAACTATCCTAACTACGCTATGAACGTAGGTCACCAGGGTGAATACGCAGGTATCACCCAGGCTGCACACTCAGCGCGTGGAGACGCCTTTGTATTCAACCCACTCGTTAAAATTGCATTTGCAGACGATAACCTACAATTTGACTTCTCTGAAGTACGTGCGGAGTTTGCAAAAGGTGCATTAAGAGAATTCGAACCAGCAGGA
>contig-100_0_length_1575_read_count_0_ERR1136863_1 # 19 # 1575 # 1 # ID=75_1;partial=01;start_type=ATG;rbs_motif=GGA/GAG/AGG;rbs_spacer=5-10bp;gc_cont=0.398
ATGGCAGATAAAAAATTCTTAGATGCAATGAAAAACAAATTCAGTGAAGATCCAACTGATAAAAGAACCACTTTCTATAACATGGGCGGTTGGAAACAATCTGAAAGAAAAAGCGCATTCGTAAAAGAAGGTAAAGAAATCGCTGAAAAAAGAGGAATTCCAATGTACAACCCAGACATTGGTACTCCTTTAGGTCAAAGGGCTTTAATGTCTTACCAATTATCTACTACTGATACTTATGTAGAAGGTGATGATTTACACTTCATTAACAACGCAGCTATCCAACAAGCTTGGGACGATATTAGAAGAACTGTAATTGTAGGTTTAAACACTGCTCACAACGTTCTTGAAAAAAGGTTAGGTATTGAAGTAACTCCTGAAACTATTACTGAATACTTAGAAACTGTAAACCACGCAATGCCTGGTGCAGCAGTAGTTCAAGAACACATGGTAGAAACTGACCCATTAGTAGTACAAGACAGTTATGTTAAAGTATTTACTGGTGACGATGAATTAGCTGATGAAATTGATTCAGCATTCGTTTTAGACATCAACAAAGAGTTCAATGATGAACAAGCAGCAGCTTTAAAAGAAGAAGTTGGTGGAAGTGTATGGCAAGCTGTAAGAATTCCTGCTATCGTAGGAAGAGTTTGTGACGGAGGTACTACCTCAAGATGGTCTGCAATGCAAATTGGTATGTCAATGATTTCTGCATACAACCAATGTGCTGGTGAAGGAGCTACTGGTGACTTCGCATACGCATCCAAACACGCAGAAGTTATTCACATGGGTACTTACTTACCTGTAAGAAGAGCAAGAGCAGAAAACGAGTTAGGTGGAGTTCCATTTGGTTTCATGGCAGATATCTGTCAAGGTTCCAGAGTTTACCCTGATGACCCTGTACGTTCCACTTTAGAAGTAGTAGCATTAGGTGCTGCACTTTACGACCAAATCTGGTTAGGTTCTTACATGTCTGGTGGTGTAGGATTCACCCAATATGCTACTGCAGCATATACTGATGATGTATTAGATGACTTTACTTACTATGGTAAAGACTATGTAGAAGACAAATATGGTGGATTAACTGAAGCACCTAACAACATGGACACTGTTCTTGATGTAGGTTCTGAAGTTGCATTCTACGCATTAGAACAATACGAAGAATACCCAGCATTACTTGAAACTCACTTCGGTGGATCTCAAAGAGCTTCCGTAATTTCCGCAGCAGCTGGTGCATCTACTGCATTCGCTACTGGTAATGCTCAAACTGGTTTAAGCGCATGGTACTTAGCTATGTACTTACACAAAGAACAACATTCCAGATTAGGATTCTACGGTTACGATTTACAAGATCAATGTGGTGCAGCTAACGTATTCTCCATCAGAAATGATGAAGGTTTACCACTCGAAATGAGAGGACCAAACTATCCTAACTACGCAATGAACGTAGGTCACCAAGGTGAATACGCTGGTATCGCTCAAGCTCCTCACGCAGCTCGTGGAGACGCATGGGCTTTCAACCCATTAATTAAAATCGCATTTGCTGATAAAAACTTA
>contig-100_1_length_1536_read_count_54887_SRR873602_1 # 74 # 1534 # 1 # ID=988_1;partial=01;start_type=ATG;rbs_motif=AGGAGG;rbs_spacer=5-10bp;gc_cont=0.419
ATGGCTGATAAAAAATTCTTAGATGCAATGACCAAAAAATTCAAAGAAGCTCCAGATGAAAAAACTACCACCTTCTATAACATGGGTGGTTGGAAACAATCTGAAAGAAAAACTGCATTTGTAAACGAAGGTAAAGCTATTGCTGAGAAAAGAGGAATCCCTATGTACAACCCTGACATTGGTAACCCTCTTGGACAAAGAGCTTTAATGAGCTACCAAGTATCCGGAACCGACACTTTTGTTGAAGGTGACGATTTACACTTTGTTAACAACGCAGCTATCCAACAAGCATGGGACGACATTAGAAGAACTGTAATTGTAGGATTAAACACTGCACACAACGTACTCGAGAAAAGATTAGGTATGGAAGTAACTCCTGAAACCATTACCAACTACCTCGAAGTTGTAAACCACGCTATGCCTGGTGCAGCTGTAGTACAAGAGCACATGGTAGAAACCGACCCATTACTCGTAGAAGATTCCTACGTAAAAGTATTTACTGGTGACGATGAATTAGCAGACGAAATCGACTCTGCATTCGTTTTAGACATTAACAAACAATTCCCAGAAGAACAAGCTGAAGCTTTAAAAGCTGAAGTAGGCGGAGCAATTTGGCAAGCTGTACACATTCCTTCCATTGTAGGAAGAGTTTGTGATGGTGGTACAACTTCCAGATGGTCAGCTATGCAAATTGGTATGTCAATGATTTCAGCATACGGTCAATGTGCTGGTGAAGGAGCTACTGGTGACTTCGCATACGCATCCAAACACGCAGAAGTTATTGGTATGGGTACTTACTTACCTATCAGAAGAGCAAGAGCAGGAAACGAGCTCGGTGGTGTCCCATTCGGATTCATGGCTGATATCGCACAAGGTACCAGAGTAACCGACGACCCTGTAAAATCTTCATTAGACGTAGTAACTTTAGGTGCAGCTTTATACGACCAAATTTGGTTAGGTTCTTACATGTCTGGTGGTGTAGGATTCACTCAATACGCAACTGCAGCATACACTGACAACGTATTAGATGACTTCTCATACTACGGTAAAGACTACGTTGAAGACAAATACGGTGGTTTAACTGAAGCTCCTAACAATATGGACACTGTTTTAGATGTAGGTTCCGAAGTAACATTCTACTCACTTGAACAATACGAAGAATACCCAGCATTACTCGAAACCCACTTCGGTGGATCTCAAAGAGCTGCTGTAGTATCTGCTGCTGCCGGTATTTCCACAGCATTCGCTACCGGTAACGGTCAAACTGGTTTAAGTGCATGGTACTTAGCACAATACTTACACAAAGAACAACACTCCAGATTAGGATTCTACGGTTACGACTTACAAGATCAATGTGGTGCAGCTAACGTATTCTCTATCAGAAACGACGAAGGTCTGCCAATTGAATTAAGAGGTCCTAACTACCCTAACTATGCAATGAACGTAGGTCACCAACCTGAA
>contig-100_0_length_1642_read_count_179_ERR247163_1 # 3 # 1640 # -1 # ID=197_1;partial=11;start_type=Edge;rbs_motif=None;rbs_spacer=None;gc_cont=0.397
GCAGATAAAAAATTCTTAGATGCAATGAAAAACAAATTCAGTGAAGATCCAACTGATAAAAGAACCACTTTCTATAACATGGGCGGTTGGAAACAATCTGAAAGAAAAAGCGCATTCGTAAAAGAAGGTAAAGAAATCGCTGAGAAAAGAGGAATTCCAATGTACAACCCAGACGTTGGTACTCCTTTAGGTCAAAGGGCTTTAATGTCTTACCAATTATCTACTACTGATACTTATGTAGAAGGTGATGATTTACACTTCATTAACAACGCAGCTATCCAACAAGCTTGGGACGATATTAGAAGAACTGTAATTGTAGGTTTAAACACTGCTCACAACGTTCTTGAAAAAAGGTTAGGTATTGAAGTAACTCCTGAAACTATTACTGAATACTTAGAAACTGTAAACCACGCAATGCCTGGTGCAGCAGTAGTTCAAGAACACATGGTAGAAACTGACCCATTAGTAGTACAAGACAGTTATGTTAAAGTATTTACTGGTGACGATGAATTAGCTGATGAAATTGATTCAGCATTCGTTTTAGACATCAACAAAGAGTTCAATGAAGAACAAGCAGCAGCTTTAAAAGAAGAAGTTGGTGGAAGTGTATGGCAAGCTGTAAGAATTCCTGCTATCGTAGGAAGAGTTTGTGACGGAGGTACTACCTCAAGATGGTCTGCAATGCAAATTGGTATGTCAATGATTTCTGCATACAACCAATGTGCTGGTGAAGGAGCTACTGGTGACTTCGCATACGCATCCAAACACGCAGAAGTTATTCACATGGGTACTTACTTACCTGTAAGAAGAGCAAGAGCAGAAAACGAGTTAGGTGGAGTTCCATTTGGTTTCATGGCAGATATCTGTCAATCTTCCAGAGTAAATGCTGACGACCCAGTACGTTCAACCTTAGATGTAGTAGCTTTAGGTGCTGCATTATACGACCAAATTTGGTTAGGTTCTTACATGTCTGGTGGTGTAGGATTCACTCAATATGCTACTGCAGCATATACTGATGATGTATTAGATGACTTCACTTACTATGGTAAAGATTACGTAGAAGACAAATATGGTGGATTAACTGAAGCACCTAACAACATGGACACTGTTCTTGATGTAGGTTCTGAAGTTTCATTCTACGCATTAGAACAATACGAAGAATACCCAGCTTTACTTGAAACTCACTTCGGTGGATCTCAAAGGGCTTCTGTTATTTCAGCAGCAGCTGGTTGTTCCACTGCATTCGCTACTGGTAATGCTCAAACTGGTTTAAGTGCATGGTACTTAGGTATGTACTTACACAAAGAACAACATTCCAGATTAGGTTTCTACGGATACGATTTACAAGATCAATGTGGTGCAGCTAACGTATTCTCCATCAGAAATGATGAAGGTTTACCACTCGAAATGAGAGGACCAAACTACCCTAACTACGCAATGAACGTAGGTCACCAAGGTGAATACGCTGGTATCGCTCAAGCTCCTCACGCAGCTCGTGGAGATGCTTGGTCTTTCAACCCATTAGTTAAAATCGCATTTGCTGATAAAAACTTAGTATTCGACTTCAGTAAACCTCGTGAAGAATTTGCTAAAGGTGCATTAAGAGAGTTCGAACCATCCGGTGAAAGAACTGTCATC
>contig-100_11_length_1071_read_count_1813_SRR873601_1 # 1 # 1071 # -1 # ID=986_1;partial=11;start_type=Edge;rbs_motif=None;rbs_spacer=None;gc_cont=0.409
TTCGTAAATGAAGGTAAAGAAATCGCTGAGAAAAGAGGAATCCCAATGTACAACCCAGACATTGGTACTCCTTTAGGTCAAAGAGCTTTAATGTCTTACCAATTATCTACTACTGACACTTTCGTTGAAGGTGACGATTTACACTTTATTAACAACGCAGCAATTCAACAAGCTTGGGATGACATTAGAAGAACCGTTATTGTAGGTTTAAACACTGCACACAACGTTCTTGAAAAAAGATTAGGTATTGAAGTTACTCCTGAAACTATTACCAATTACTTAGAAACTGTAAACCACGCAATGCCTGGTGCAGCAGTTGTTCAAGAACACATGGTAGAAACCGACCCATTAGTAGTACAAGATTCTTACGTAAAAATCTTTACTGGTGATGATGAATTAGCAGACGAAATCGATTCCGCATTCGTTTTAGACATTAACAAAGAGTTCCCAGAAGAACAAGCTGAAGCTTTAAAAGCTGAAGTTGGTGGAGCTGTATGGCAAGCTGTAAGAATTCCTTCCATCGTAGGAAGAGTTTGTGACGGTGGTACCACATCCAGATGGTCTGCAATGCAAATTGGTATGTCAATGATTTCCGCATACAACCAATGTGCTGGTGAAGGTGCAACTGGTGACTTCGCATACGCATCCAAACACGCAGAAGTTGTTCACATGGGTACTTACTTACCTGTAAGAAGAGCAAGAGCAGAAAACGAACTTGGTGGAGTTCCATTCGGATTCATGGCAGATATCTGTCAAGCTTCCAGAGTATCCCCAGACGACCCTGTAAAAACCTCATTAGAAGTAGTAGCTTTAGGTGCTGCTTTATACGACCAAATTTGGTTAGGTTCTTACATGTCTGGTGGTGTAGGATTCACCCAATACGCAACCGCTGCTTACACTGATAACGTATTAGACGACTTCACCTACTATGGTAAAGATTACGTCGAAGACAAATACGGCGACTTATGTTCCGCACCTAACAACATGGACACTGTTTTAGATGTTGGTACTGAAGTAGCATTCTACGCATTAGACCAATACGAAGAATACCCAGCTTTACTTGAAACTCAC
>contig-100_1_length_1807_read_count_28851_SRR3184677_1 # 67 # 1731 # -1 # ID=822_1;partial=00;start_type=ATG;rbs_motif=GGA/GAG/AGG;rbs_spacer=5-10bp;gc_cont=0.517
ATGGATAACGAAAAGAAACTATTCCTTAAGGCTCTTAAGAAGAAGTTTGAGGGAGAAGACCCTGAAGAGAAATCCACAAACTTCTACTGCTTCGGAGGATGGGAACAGTCTGAACGTAAGAGGGAGTTCACAGAATACGCCAAAAAGGCTGCTGAAAAGAGGGGCGGAATACCATTCTACAACCCTGACATAGGTGTGCCTCTGGGTCAGAGGAAGCTCATGGCTTACAGGGTCTCAGGCACAGACGCCTACGTTGAAGGTGACGACCTCCACTTCGTCAACAACGCCGCCATTCAGCAGATGGTGGACGACATAAAGAGGACCGTCATCGTTGGTATGGACACAGCCCACGCGGTTCTTGAGAAGAGGCTCGGTGTGGAGGTTACACCCGAAACAATCAACGAATACATGGAGGTAATCAACCACGCCCTCCCGGGCGGTGCTGTTGTCCAGGAACACATGGTGGAGGTCCACCCTGGAATCGTCGAGGACTGTTACGCCAAGGTATTCACAGGTGACGACAACCTTGCAGATGAACTCGACAAGAGGATACTCATAGACATAAACAAGGAGTTCCCTGAAGAACAGGCAGAACAGCTCAAGAGCTACATAGGTAACAGGACATACCAGGTTAACAGGGTTCCCACAATCGTCGTGAGGGCATGTGACGGTGGTACAGTATCCCGATGGTCTGCAATGCAGATCGGTATGAGTTTCATCTCAGCATACAAGCTATGTGCAGGGGAAGCAGCAATCGCAGACTTCTCATTCGCTGCAAAACACGCTGACGTTATTGAGATGGGTACAATAATGCCTGCAAGAAGGGCAAGGGGACCGAACGAACCTGGTGGTGTTGCCTTCGGTACCTTCGCTGACATCGTCCAGACTTCAAGGGTTTCAGACGACCCTGCAAACGTCTCACTTGAAGTCATAGCAGGTGCAGCAGCACTCTATGACCAGGTATGGCTCGGATCATACATGTCAGGTGGTGTTGGTTTCACCCAGTACGCAACAGCATCCTACACCGACGACATCCTGGACGACTTCCTCTACTACGGTATGGAGTACGTTGAGGACAAGTTTGGAATCTGCGGATCAGAACCAACAATGGATGTTGTGCGTGACATATCCACAGAGGTCACACTTTACAGTCTTGAACAGTACGAGGAGTACCCAACCCTCCTGGAGGACCACTTCGGAGGATCCCAGAGGGCAGCCGTTGCAGCTGCAGCAGCAGGATGTTCAACAGCCTTTGCAACAGGAAACTCCAATGCAGGTGTCAACGGATGGTACCTCAGCCAGATACTCCACAAGGAAGCCCACAGCAGGCTCGGATTCTACGGTTACGACCTGCAGGACCAGTGCGGTGCATCCAACTCCCTCTCAATCAGAAGCGACGAGGGACTTATCCACGAACTGCGTGGACCTAACTATCCAAACTACGCCATGAACGTGGGTCACCAGCCAGAGTACGCCGGTATAGCCCAGGCTCCACACGCTGCAAGGGGAGACGCCTTCTGTACCAACCCACTCATAAAGGTGGCCTTTGCAGATAAGGATCTCTCCTTCGACTTCACATCACCAAGGAAGTCAATTGCAAAGGGAGCCCTCAGGGAGTTCATCCCGGAAGGAGAAAGGGACCTCATCATACCTGCTGGAAAATAA
>contig-100_1_length_1729_read_count_1123_SRR1561990_1 # 23 # 1702 # -1 # ID=462_1;partial=00;start_type=ATG;rbs_motif=None;rbs_spacer=None;gc_cont=0.592
ATGGCAGTTAAACACACAAAGAAACTATTCGTAAGAGCACTTAACAAGAAGTTCGGAAAGGATTTCGACCTCGCAGGCCAGAAGACCGAGTACAAGAGACTGGGCCCTGAACAGAACGCCCGCAAGAGGGAGTTCATGGAGTACGCCAAGAAGCTCGAGGGCAAGCGCGGCATGACCGGCTACAACCCCTATGTGCACGCTGGCGGTATTCCCCTGGGACAGAGGCAGCTCGTTCCCTACAAGCTCTCTGGAACTGAGTATGTGGTAGAGGGCGACGATCTGCATTTCGTCAACAATCCAGCCATGCAGCAGATGTGGGATGATGTCAGAAGGACCATTGTGGTCGGTCTGGACATGGCCCATGAGGTGTTGCAGAAGAGGTTGGGCAAGGAAGTCACACCTGAGACCATCAACAACTACCTGGAGATCCTCAACCACGCTATGCCCGGCGCAGCCGTGGTCCAGGAGCACATGGTGGAGACCCACCCCGGCCTGGTAGATGACTGCAACGTTCGTGTATTCACCGGCGACGATGCCCTGGCTGATGAGATCGATGACCAGTACCTGATCAACATCAACAAGATGTTCCCCGAGGATCAGGCAGAGGCCCTCAAGGCCGCTATCGGCAAGACCTCCTGGCAGGCCATCCACGTCCCGACCATTGTGGTCAGGTCCTGCGACGGCGGCACCACCTCCAGGTGGAGCGCCATGCAGCTGTGTATGACCTTCATCGATGCCTACAACATGTGCGCCGGTGAGGCCGCTGTGGCTGACCTGGCCTACGCTGCCAAGCACGCTGCTGTTCTGCAGATGTCCGAGATGCTGCCCGCAAGGCGCGCTCGCGGACCCAACAATCCCGGTGGACTGTCCTTCGGGTTCCTGGCCGATATGGTCCAGACATCCCGTGTGGCCGCAGCCGATCCAGTGAAGGTTTCCCTGAACGTAGTCGCCGCAGGCGCCGCGCTCTATGACCAGATCTGGCTGGGAAGCTACATGTCCGGCGGTGTCGGATTCACCCAGTACGCCACTGCTGCATACACCAACGATGTCCTGGACGACTTCTGCTACTACGGCGTCGATTTCGCCAACGACAAGTTCGGCGGATTCGCCAAGGCACCCAAGCTGCTGGATACCGCCAAGGAGCTGGCCACTGAGGTCAACGCCTACGGTATGGAGCAGTATGAGGCATTCCCGACTCTGCTCGAGGATCACTTCGGTGGATCCCAGAGGGCTTCCGTTCTGGCAGCAGCATCCGGTATCACCTCCGCCATCGCCTCTGGCCACAGCCAGGTAGGCCTTGCCGGCTGGTACCTCTCCATGCTCCTGCACAAGGAAGGCTGGGGCAGACTGGGCTTCTTCGGCTACGACCTGCAGGATCAGTGCGGTCCAACCAACGTATTCTCCTACCAGTCAGACGAGGGCAATCCACTCGAGCTGAGGGGAGCCAACTACCCCAACTACGCCATGAACGTAGGACACCAGGGCGAGTACGCCGGTATCTCCAGCGCCGCACACGCAGGCCGCATGGATGCCTTCGCTGTGAACCCATTGATCAAGGTAACTTTCTCCAACCCCGGCATGGTATTCGACTGGGCAGATGTCCGCGCTTGCTTCGGCAAGGGTGGAGCCCGCGAGTTCCGCGCTGCAGGCGACAGATCCCTGGTCATGCCAGCTGTGTAG
>contig-100_1_length_1463_read_count_11655_SRR873610_1 # 1 # 1461 # 1 # ID=1047_1;partial=11;start_type=Edge;rbs_motif=None;rbs_spacer=None;gc_cont=0.420
ATGGCTGATAAAAAATTCTTAGATGCAATGACCAAAAAATTCAAAGAAGCTCCAGATGAAAAAACTACCACCTTCTATAACATGGGTGGTTGGAAACAATCTGAAAGAAAAACTGCATTTGTAAACGAAGGTAAAGCTATTGCTGAGAAAAGAGGAATCCCTATGTACAACCCTGACATTGGTAACCCTCTTGGACAAAGAGCTTTAATGAGCTACCAAGTATCCGGAACCGACACTTTTGTTGAAGGTGACGATTTACACTTTGTTAACAACGCAGCTATCCAACAAGCATGGGACGACATTAGAAGAACTGTAATTGTAGGATTAAACACTGCACACAACGTACTCGAGAAAAGATTAGGTATGGAAGTAACTCCTGAAACCATTACCAACTACCTCGAAGTTGTAAACCACGCTATGCCTGGTGCAGCTGTAGTACAAGAGCACATGGTAGAAACCGACCCATTACTCGTAGAAGATTCCTACGTAAAAGTATTTACTGGTGACGATGAATTAGCAGACGAAATCGACTCTGCATTCGTTTTAGACATTAACAAACAATTCCCAGAAGAACAAGCTGAAGCTTTAAAAGCTGAAGTAGGCGGAGCAATTTGGCAAGCTGTACACATTCCTTCCATTGTAGGAAGAGTTTGTGATGGTGGTACAACTTCCAGATGGTCAGCTATGCAAATTGGTATGTCAATGATTTCCGCATACGGTCAATGTGCTGGTGAAGGAGCTACTGGTGACTTCGCATACGCATCCAAACACGCAGAAGTTATTGGTATGGGTACTTACTTACCTATCAGAAGAGCAAGAGCAGGAAACGAGCTCGGTGGTGTCCCATTCGGATTCATGGCTGATATCGCACAAGGTACCAGAGTAACCGACGACCCTGTAAAATCTTCATTAGACGTAGTAACTTTAGGTGCAGCTTTATACGACCAAATTTGGTTAGGTTCTTACATGTCTGGTGGTGTAGGATTCACTCAATACGCAACTGCAGCATACACTGACAACGTATTAGATGACTTCTCATACTACGGTAAAGACTACGTTGAAGACAAATACGGTGGTTTAACTGAAGCTCCTAACAATATGGACACTGTTTTAGATGTAGGTTCCGAAGTAACATTCTACTCACTTGAACAATACGAAGAATACCCAGCATTACTCGAAACCCACTTCGGTGGATCTCAAAGAGCTGCTGTAGTATCTGCTGCTGCCGGTATTTCCACAGCATTCGCTACCGGTAACGGTCAAACTGGTTTAAGTGCATGGTACTTAGCACAATACTTACACAAAGAACAACACTCCAGATTAGGATTCTACGGTTACGACTTACAAGATCAATGTGGTGCAGCTAACGTATTCTCTATCAGAAACGACGAAGGTCTGCCAATTGAATTAAGAGGTCCTAACTACCCTAACTATGCAATGAACGTAGGTCACCAAGGTGAA
>contig-100_2_length_1250_read_count_1780_ERR1025324_1 # 16 # 1248 # 1 # ID=26_1;partial=01;start_type=ATG;rbs_motif=AGGAGG;rbs_spacer=5-10bp;gc_cont=0.410
ATGGTATATAAAGATGATAAACACAACTTTATGCAAGCAATGAAAAAGAAGTTTGAGGAAGCGCCTGACAAAAGACAGACAAAATTCTATGTTTACGGCGGATACAAACAAAACAAGAGAAAAGTAGAATTTCATGATGCAGGTCAACAAATTGCAAAGGAGAGAGGAATACCTGGATATAATCCATCAGTAGGTATGCCTCAAGGTCAGAGAGTATTAATGCCCTACCAACTTTCACACACAGACATTATAGCTAACATGGATGACCTTCACTTTGTAAACAATGCCGCCATGCAACAAGCTTGGGACGATATGAGAAGGACCATCTTAGTGGGGCTTGATTCTCCGCACAATATTCTTGAGAAGAGACTTGGAAAAGAAGTTACACCTGAAACAATTAATCACTACCTTGAGGTAGTTAATCACTCAATGCCAGGTGCAGCGGTTATTCAAGAACACATGGTTGAAACTGACCCAAGATTGGTAAAAGACTCTTACGTTAAGGTATACTCTGGAAACGATGAGTTAATTGATGAAATTGACTCAAGATTTGTTATTGACATAAATAAAGAATTCCCTGCAGACCAAGCAGCCCAACTTAAGAAGGCTATTGGAAAATCAATGTGGCAGGTAGTCAGGATTCCAACAGTCGTTGGAAGAGTCTGTGACGGAGGAACTGTTTCTAGATGGAGTGCAATGCAGATAGGTATGGCCTTCATTGGTGCATACAATCTATGTGCAGGAGAAGCCGCAACTGCAGATTTTGCATATGCTGCAAAACACGGTTCAGTTATACAGATGTCTGACATGATGCCAGCAAGAAGAGCAAGAGGTCCAAACGAGCCAGGAGGGCTTATGTATGGAGTTGTAAGTGACTGTGCACAGTCTATGGCTAAGTATCCAGATGACCCAGCAAGACACTCTCTTGAATCAATTGCACTTGCCGCATTAATTTATGACCAAATATATCTTGGATCTTACATGTCTGGTGGTGTCGGATTTACACAGTATGCCACAGCTGCATACACCGATAACATTCTCGAAGACTTTGTATACTGGGGAATGGAACACGTAAAAGACAAGTATGGAAGCCTTGCTAAACAGAAACCAAGTGTAAAACTCATAAATGACATCGGAACAGATGTTGCTATGTACTGCTTAGAGCAGTATGAACTTTATCCAGCAGTTATGGAAACACACTTTGGTGGATCTCAGAGAGCAACATGTATCTCT
>contig-100_4_length_1157_read_count_4342_SRR943311_1 # 63 # 1157 # 1 # ID=1080_1;partial=01;start_type=ATG;rbs_motif=AGGAGG;rbs_spacer=5-10bp;gc_cont=0.587
ATGGCAAAAGCAGCTAAAGTTGAAAGAACCCAGAAGCTCTTCCTGAAGGCAATGAAGACAAAGTTTGCCGAAGACCCGCAGGCAATGTCAACCGTGTTCACCCGCGAAGGTCTGAAGCAGTCACCAAGGAAGGTCGAATTCATCAAGGCAGGCCAGAAAGCCTCGATGGACCGCGGTATCTCCATGTATGACCCCGTCCGCTGCCACTGTGGTGGTATCCCCCTCGGCCAGCGCCAGCTGATGACCTACGAGGTCAGCACGACGGGTGTCTTTGTGGAGGGCGATGACCTTCACTTTGTCAACAACTCTGCAATGCAGCAGATGTGGGATGATATCCGCCGAACGATCATCGTCGGCCTCGACCTTGCCCACGGCACGCTCCAGAAGCGTCTGGGCAAGGAAGTCACCCCCGAGACCATCAACGAGTACCTCCACGTGCTGAACCATGCCATGCCCGGTGCAGCCGTTGTCCAGGAACACATGGTCGAGACCCACCCGGGACTTGTGGATGACTGTTACGTCAAGGTCTTCACGGGCGACGACGAGATGGCAGACGACCTCGAGCCCCAGTTCGTGCTCAACGTCGACAAGCTCTTCCCCGCAAAGCAGGCAGCCCAGCTCAAGGCAGCAGTCGGCAAGTCCATGTGGCAGGCAGTGCACATCCCCACATGCGTCAGCCGCACGTGCGATGGTGGAACCACATCAAGATGGTCAGCCATGCAGATCGGTATGTCCTTCATCGGGGCGTACAAGATGTGCGCCGGTGAGGCAGCAGTCGCTGACCTCGCATTCGCCGCAAAGCACGCCGGTGTCATCCAGATGGCAGACATCCTGCCCGCACGCCGTGCACGAGGCCCGAACGAGCCCGGTGGCATCAAGTTCGGACACTTCGCTGACATGATCCAGGGAGACCGCAAGTACCCCCACGACCCCGCAAGGGCAGCCCTTGAAGTCGTCGGTGCAGGTACGATGCTTTTCGACCAGATCTGGCTCGGATCCTACATGTCCGGCGGTGTCGGGTTCACCCAGTATGCAACCGCTGCATACACCGACAACATCCTCGATGACTACACCTACTACGGTATGGACTACATC
>contig-100_0_length_1345_read_count_78_SRR2426730_1 # 2 # 1345 # 1 # ID=715_1;partial=11;start_type=Edge;rbs_motif=None;rbs_spacer=None;gc_cont=0.540
AAGAGGGGAATTGTTTTAGGACTGGACGATGCACACGGACTGTTAGAAGCGAGACTGGGTAAGGAAGTTACGCCGGATACCATAAGCCACTACATGGAAGTGCTGAACCACGCGCTGCCCGGTGGCGCAGTCATTCAGGAGCACATGGTAGAGACGAAACCGATGCTCGTGAACGACAGCTATGCGAAGATATTTACCGGAGACGACGACCTTGCAGATGCGGTGGACAGGCGATTCCTGTTAGACATAAACAAGGAGTTCGCAGCGGGCTGGGACCATCCTGGAGAACAGGCAGAGCAGTTGAAAGAAGCAATCGGGAAGAAGATCTGGCAGGTTCTGTGGATGCCTACGGTCGTAGCCAGGCAGACAGATGGTGGAACGATGTTCAGATGGGTAGGCATGCAGGTCGGAATGACGATGATAAACGCATACAAGCTGTGTGCAGGCGAATCAGTGACAGGTGAATTCGCATACTATGCAAAACACGCCGCGGTGGTTCAGTTGTCGAACTACATGCCGGTAAAGAGAGCAAGGTCGCACAACGAGCCTGGTGGTATGCCATTAGGAATAAATGCAGACAGCGTTAGGTCTAACGCGTTGTTCCCGAACGACCCGATAAGGAACGAATTAGAGAGCATCGCAGTTGCCGCAATGGTCTATGACCAGTTGTGGTTCGGAACGTACATGTCTGGTGGTGTAGGGTTCACACAGTACGCATCCGCGACATACACGGACAATATCCTGGAGGACTTCTGCTACAAGGGATGTGAGATAGGACTGGATTACGCAGGCGGCGAGATGGCTTCGATAAAGGGCGACAAGCTCAACATGGACATCCTGGAGGAAATAATACGCGCGGAGAACGATTACTGCCTGACGCAATACGAGGCGTACCCGACAGTAGCGGAATCGCACTTCGGTGGTTCTGTAAGAGCGTGCTGTGCAGCCGCGGGATGTGGTAGTGCCGTTGCGTGTGCAACAGGACTTGCACAGCCGACGTTGAGTGCATGGTCACTGTCTCAGTTAGGACACTACGAGCGTATAGGTAGGCTCGGATTCTTCGGCTATGACCTGCAAGACCAGTGCACGGCATGCGGTTCGTATTCGTACCAGAGCGATGAGGGAATGCCATTCGAGATGCGAGGCGTGAACTATCCGAACTACGCGATGAACGTCGGGCATCAGAGTGCATACGGCGGTCTTGTAGCAGGTGCACACTGTGCGAATCACGATGCGTGGGTGCTGTCGCCGCTGTGGAAAGTGGCGTTCGCGGACCGTGACCTGCCGTTCGACCGTGGATACGTGACCAGAGAGTACGGACTGGGAGCAAACAGGGAATTCTGC
>contig-100_1_length_1734_read_count_5463_SRR873609_1 # 1 # 1671 # -1 # ID=1038_1;partial=10;start_type=ATG;rbs_motif=GGA/GAG/AGG;rbs_spacer=5-10bp;gc_cont=0.394
ATGAGTGGAGGAGAAAGACTAGAAAATAAGCGTTTTCTAGATGCATTAACTCAAAAATTTAAAGGTGAAGACCAAGAAAACCAACAAACCAGTTTCTACTGTTTTGATGGGTGGAAACAATCTGCACGTAAAAGAGAATTCTTTGATGCTGCAAATGAATTGGCTAAGAAAAGAGATAATTTGCCTTTCTACAATCCAGATATTGGTGTGCCTTTAGGTCAAAGACAATTAATGAGCTATAAAATATCAGGTACTGACGATTATGTCGAAGGGGATGACTTGCACTTTTGTAACAATGCAGCAATCCAACAATTGGTTGATGACATTAAAAGAACTGTAATTGTTGGGATGGATACTGCACACTCTGTATTGCAGGAAAGACTTGGTGTAGAGGTCACTCCAGAAACAATCAATGAATATATGGAAACCATTAACCATGCACTCCCAGGAGGAGCTGTAGTTCAAGAGCACATGGTGGAAGTACACCCAGGTCTTGCAGCAGACTGTTATGCAAAAATCTTTACTGGAAATGATGAATTAGCAGATGAACTTGATAAAAGAGTATTGATTGACATCAATAAGGAGTTCCCTGAAGAGCAAGCTGAAATGCTTAAAGAATATGTGGGAAACAAAACTTACCAAGTTAGTAGAGTCCCTACATTAGTTGTTAGAGCTTGTGATGGGGGTACTGTGTCCAGATGGTCTGCTATGCAAATTGGTATGAGTTTCATTACTGCATATAGTTTATGTGCAGGGGAAGCTGCGATTGCGGACTTTTCATATGCTGCTAAACACGCAGACGTAATCGGTATGGCTGCAATATTACCTGCAAGACGTGCAAGAGGAGCTAACGAACCTGGAGGAGTTCCATTTGGAATATTTGCTGATATGATTCAAACATCAAGAATCAGTAATGACCCTGCTGAAATTACACTGGAAGTAATTGGTGGAGCGGCTACCTTATATGACCAGGTATGGTTAGGTTCATACATGTCTGGTGGTGTTGGATTTACCCAATATGCAAGTGCAACCTATACAGATGACATTTTAGATGATTTCATTTACTATGGAAAAGATTATGTAGAAAAGAATTATGGAATGTGTCAAGCTGAAGCTAACTTTGATAATGTAAAGGACATTGCAACTGAAGTTACCCTTTACGGATTGGAACAGTACGAAATCCCAACATTGCTTGAAGATCACTTTGGAGGTTCTCAAAGAGCATCTGTTATCTCTGCAGCTGCAGGATGTTCTGTAGCATTTGCAACAGGAAACTCAAATGCTGGAGTGAACGGTTGGTATCTCAGTATGATTGAACACAAAGAAGCTCACAGCAGATTAGGATTCTATGGTTATGACTTGCAAGACCAATGTGGTGCAGCAAATTCATTATCCATTAGAAGTGATGAAGGATTGATTCACGAATTAAGAGGTCCAAATTACCCTAATTATGCTATGAACGTAGGGCACCAACCAGAATATGCAGGAATTGCCCAAGCTCCACACGCTGCAAGAGGCGATGCTTTCTGTGTTAATCCATTGATTAAAATTGCATTTGCAGACAAGAATTTATCCTTCGACTTCGAACATCCAAGAAAATGTATCGCTAAAGGTGCATTAAGAGAATTCGAAGCGGATGGTGAAAGAAGCATTATCTTACCTGCAACTGGA
>contig-100_0_length_1703_read_count_1728_SRR1562011_1 # 27 # 1682 # -1 # ID=602_1;partial=00;start_type=ATG;rbs_motif=GGAGG;rbs_spacer=5-10bp;gc_cont=0.455
ATGGCTGATAAAAAATTTATTAAAGCTCTAAATAAGAAATTCAAAGAAGACCCAGAAGATAAAAAAACAACTTTTTACTCCTTCGGTGGATGGAAACAGTCTGAGAGAAAACGAGAATTCGTTGAAGCTGGTAAAGAAGTGGCAGCTAAACGTGGAATTCCTCAGTACAACCCGGATATCGGTACACCTCTAGGACAGAGGGTTTTAATGCCTTACCAGGTCTCAACTACAGACACATTTGTTGAAGGTGACGACCTGCACTTCGTAAACAACACCGCAATGCAGCAGTTCTGGGATGACATAAGAAGAACCGTTATTGTTGGATTGGGAACAGCACACAACGTTATAGAGAAAAGGTTAGGTAAAGAGGTTACCCCTGAGACAATCATGAACTACCTTGAAACCGTAAACCATGCAATGCCTGGTGGAGCAGTTGTTCAGGAACACATGGTGGAAACCAACCCTGCACTTGTTGCAGACAGTTACGTGAAAGTTTTCACGGGTGATGATGAGATAGCAGATGAAATAGACCCTGCATTTCTCATAGACATAAACAAAATGTTCCCAGAAGAACAGGCAGAAGTTCTTAAAGCGGAAGTTGGAAGCGGTATCTGGCAGGCTGTCAGGATCCCAACAATTGTTTCAAGAACCTGTGATGGTGGTACAACGTCCAGGTGGTCTGCAATGCAGATCGGTATGTCCATGATCTCTGCTTACAAACAGTGTGCAGGAGAAGCCGCAACCGGTGACTTTGCATTTGCTGCAAAACACGCAGAAGTTATACACATGGGTACAGCTCTACCACAGAGGAGGGCAAGAGGAGAAAACGAACCTGGTGGAATCCCATTCGGATACCTGGCTGACATCTGTCAGTCCTCAAGGAAATACATGGATGACCCAGTAAGGGTGACCCTCGACGTTGTTGCATCTGGTGCAATGTTATACGACCAGATCTGGCTTGGATCATACATGTCAGGTGGTGTCGGATTCACCCAGTATGCAACAGCTGCCTACACCGACAACATCCTTGACGACTTCACTTACTACGGTAAAGAATACGTCGAAGATAAATATGGCGGACTGTGCGAAGCCCCAAACACCATGGACACAGTTCTAGATGTTGGTTCCGAAGTAACCTTCTATGGACTAGAACAGTACGAAGAATACCCAGCACTCCTTGAAACCCAGTTTGGTGGATCACAGAGGGCAGCAGTTGCAGCAGCTGCAGCTGGATGCTCAACTGGATTCGCAACAGGAAACGCACAAACTGGTCTAAGTGCATGGTACCTATCAATGTACCTGCACAAAGAACAGCACTCACGTCTTGGTTTCTACGGATACGACCTTCAGGATCAGTGTGGTGCTTCCAACGTCTTCTCAATCAGAGCAGACGAGGGATTACCACTTGAACTCAGGGGACCAAACTATCCAAACTACGCAATGAACGTGGGTCACCAGGGAGAATACGCAGGTATAGCTCAATCAGCACATGCAGCACGTAAAGATGCATTTGTATTTAACCCATTGGTTAAAATTGCATTTGCTGATGACAACCTAGCATTTGACTTCAGTGAAGTACGTGCCGAGTTTGCTAAAGGTGCATTGAGAGAATTTGAACCAGCTGGAGAAAGAGATCTTATTACTCCAGCTAAATAA
>contig-100_1_length_1733_read_count_563_SRR1027651_1 # 27 # 1706 # -1 # ID=261_1;partial=00;start_type=ATG;rbs_motif=GGAG/GAGG;rbs_spacer=5-10bp;gc_cont=0.605
ATGGCAGTCAAGCACACCAAGAAGCTATTCGTTAAGGCTCTGAACAAGAAGTTCGGAAAGGATTTCGATCTGGCCAGCCAGAAGGTAGAGTACAAGAGACTGGGCCCGGAGCAGAACGCCCGCAAGCGGGAGTTCATGGAGTACGCCAAGAAGCTGGAAGGCAAGCGCGGCATGACCGGCTACAATCCCTATGTCCATGCCGGCGGCATTCCCCTGGGTCAGAGGCAGCTGGTGCCCTACAAGCTCTCCTCCACCGAGTATGTGGTAGAGGGCGACGATCTGCACTTCGTCAACAACCCCGCCATGCAGCAGTTCTGGGATGATATCCGGAGGACCATCGTGGTCGGCCTGGATATGGCCCATGAGGTGCTTCAGAAGAGGCTGGGCAAGGAGGTCACACCCGAGACCATCAACAACTATCTCGAGATCCTCAACCACGCCATGCCCGGTGCAGCCGTGGTTCAGGAGCACATGGTGGAGACCCACCCCGGCCTGGTAGACGACTGCAACGTCCGTGTCTTCTCCGGCGACGATGCCCTGGCTGATGAGATCGACGACCAGTACAAGATCGACATCAACAAGATGTTCCCGGCGGAGCAGGCCGAGGTCCTCAAGGCTGCTATCGGCAAGACCACCTGGCAGGCCATCCACGTCCCGACCATCGTTGTCAGGACCTGCGACGGAGGCACCACCTCCAGATGGAGCGCCATGCAGCTGTGTATGACCTTCATCGATGCCTACAACATGTGCGCCGGTGAGGCCGCTGTGGCCGACCTGGCCTATGCCGCCAAGCACGCTGCCGTCTTGCAGATGTCCGACATGCTGCCCGCCAGGCGGGCCCGCGGACCCAACAACCCCGGCGGTATCTCCTTCGGCTTCATGGCCGATATGGTCCAGACCTCCAGGATCAAGCCCCAGGATCCAGTCTATGTATCCCTGAACGTGGTCGCCGCAGGCTCCATGTTCTATGATCAGATCTGGCTGGGAAGCTACATGTCCGGCGGTGTGGGATTCACCCAGTACGCCACTGCTGCCTACACCAACGATGTCCTGGATGACTTCTCCTACTATGGCGTTGACTATGCCAACGACAAGTACGGAGGATTCGCCAAGGCACCCGCGACCATCGATGTGGCCAAGGATCTGGCTACCGAGACCACCCTGTACGGCATTGAGCAGTACGAGGCCTTCCCCACCCTGCTCGAGGATCACTTCGGCGGGTCCCAGAGGGCAGCCGTTCTGGCAGCCGCATCTGCCATCACCTCTGCCATCGCCACTGGCCACTCCCAGATTGGCCTGGCCGGCTGGTATCTCTCCATGCTCCTGCACAAGGAAGCCTGGGGCAGACTGGGATTCTTCGGCTACGACCTGCAGGATCAGTGCGGTCCAACCAATGTGTTCTCCTACCAGTCCGACGAGGGCAACCCATTGGAGCTGAGAGGCGCCAACTATCCCAACTACGCCATGAATGTGGGCCACCAGGGCGAGTACGCAGGCATCACCAGCGCCGCACATGCGGGCCGCATGGATGCCTTCGCCGTCAACCCCCTGATCAAGGTCACCTTCGCCAACCCCGGCCTGGTCTTCGATTGGGCCAACATCCGCGATTGCTTCGGCAAGGGCGGTGCACGCGAGTTCCGCGCTGCAGGCGAGAGATCCTTGGTCATGCCCGCGGTGTAG
>contig-100_3_length_1154_read_count_8843_SRR943315_1 # 1 # 1095 # -1 # ID=1104_1;partial=10;start_type=ATG;rbs_motif=AGGAGG;rbs_spacer=5-10bp;gc_cont=0.598
ATGGCAAAATCAGCTAAGATCGAGAGAACCCAGAAGCTCTTCTTAAAGGCAATGAAGACGAAGTTTGCTGAAGACCCGCAGGCAATGTCAACCGTATTTACCCGCGAAGGCCTGAAGCAGTCGCCAAGGAAGGTAGAGTTCATCAAGGCCGGCCAGAAAGCCCAGATGGACCGTGGCATCTCCATGTACGACCCCGTCCGCTGCCACTGCGGTGGTATCCCGCTCGGCCAGCGCCAGCTGATGACCTACGAGGTCAGCACAACGGGTGTCTTCGTGGAAGGCGACGACCTCCACTTTGTCAACAACTCTGCCATGCAGCAGATGTGGGACGACATCCGCCGGACGATCATCGTCGGCATGGACCTTGCCCACGGCACCCTGCAGAAGCGCCTGGGTAAGGAAGTCACCCCCGAGACCATCAACGAGTACCTCCACGTGCTGAACCACGCAATGCCCGGTGCAGCCGTTGTCCAGGAACACATGGTCGAGACTCACCCGGGACTTGTTGACGACTGTTACGTCAAGGTCTTCACGGGCGACGACGAAATGGTCGACGACCTCGAGCCCCAGTTCGTTATCAACGTCGAGAAGCTCTTCCCGGCCAAGCAGGCAGCCCAGCTGAAGGCGGCAGTCGGCAAGTCCCTGTGGCAGGCAGTCCACATCCCGACCGTTGTTTCCCGCACGTGCGATGGCGGTACCACCTCACGGTGGTCTGCAATGCAGATCGGTATGTCCTTCATCGGTGCCTACAAGATGTGCGCCGGTGAGGCAGCAGTCGCTGACCTTGCATTCGCCGCAAAGCACGCCGGTGTTATCCAGATGGCAGACATCCTGCCCGCCCGCCGTGCACGCGGCCCGAACGAGCCCGGTGGCATCAAGTTCGGCCACTTCGCCGACATGATCCAGGGAGACCGCAAGTACCCGCACGACCCCGCACGGGCATCCCTTGAGGTCGTCGGTGCAGGCACCATGCTCTTCGACCAGATCTGGCTCGGCTCCTACATGTCCGGCGGTGTCGGGTTCACCCAGTATGCAACCGCTGCATACACCGACAACATCCTCGATGACTACACCTACTACGGTATGGACTACATC
>contig-100_0_length_1128_read_count_2055_SRR3166066_1 # 3 # 1106 # -1 # ID=777_1;partial=10;start_type=ATG;rbs_motif=None;rbs_spacer=None;gc_cont=0.568
ATGGCCAAAGACAAAGAAAAGCTGTTCATGACGGCTGTGAAGAAGAAGTTCAAAGAGGACCCCACGGATGAGTACACCTCGTACTACAAATTCGGCGGCTGGAGACAGTCAAAGAGGAAAGTGGAGTTCGTTGAGACGGCCAACAAGATTGCGAAAGAACGTGGAATCCCCATGATGAACCAGGACATCGGTGTCCCTCTGGGACAGAGGTCCTGGATGCCCTACCAGCTGTCCCACACGGACATCTTCGTGGAGCCCGACGACCTGCACTGCGTCAACAACCCTGCCATCCAGCAGGCTTGGGACGACATAAGGAGGACCATCCTGGTCGGACTGGACGCCCCTCACCAGACCATCGAGAAGAGGCTTGGTAAGGAAGTCACGCCCGAGACCATCAACGAGTACCTCGAGGCAGTCAACCACACGATGCCCGGCGGAGCAGTCGTTCAGGAGCACATGGCGGAGATCAACCCCGCCCTGGCCTACGACTCGTACGTCAAGGTCTACTCCGGAGACGATGAGCTGATAGATGAGATCGACAAGAGATTCGTCATCGACATCAACAAGCAGTTCAGCAAGGACCACGCGGCCCAGCTGAAGAAGGCAATCGGATCCACACTCATGCAGGCAGTACGTGTGCCCACCATAGTCGGCAGGATCATGGACGGTGCGACCACCTCGAGACACGCAGCGATGCAGATCTCGATGGCGTTCATCACCGCCTACAGGCTCGCAGCCGGAGAGGCAGCGATCGCTGACTTCGCATACTCTGCGAAGCACCAGTCCCTGCCCATGGGTACGATGATGCCCGCAAGGCGTGCAAGGGGACCCAACGAGCCCGGAGGAGTGCCCTTCGGATTCCTGGCAGATATGGTCCAGTCCGACCGTGTCAAGCCTGACGACCCCGGAAGAGCGTCCCTTGAGACGGTTGCCCTGGGTGCGATCATCTACGACCAGATATACCTCGGAGGATACATGTCCGGAGGTGTCGGTTTCACACAGTACGCAACCGCGGCTTACACCCTGTCTCTTATACACATCTCCGAGCCCACGAGACAGGCAGAAATCTCGTATGCCGTCTTCTGCTTGAAAAAAAAAAAAAAA
>contig-100_7_length_1137_read_count_7458_SRR873601_1 # 2 # 1135 # 1 # ID=982_1;partial=11;start_type=Edge;rbs_motif=None;rbs_spacer=None;gc_cont=0.427
ACCAACTACTTAGAAGTTGTAAACCACGCTATGCCTGGTGCAGCTGTAGTACAAGAACACATGGTAGAAACCAACCCATTATTAGTAGAAGATTCCTACGTAAAAATCTTCACTGGTGATGACGACTTAGCAGCAGAAATCGACCCTGCATTTGTATTAGACATTAACAAAGAGTTCCCAGAAGAACAAGCTGAAGCTTTAAAAGCTGAAGTTGGCGGAGCTATTTGGCAAATTGTAAGAATTCCATCTGTTGTAGGTAGAGTTTGTGATGGTGGTACCACTTCCAGATGGTCTGCTATGCAAATTGGTATGTCCATGATTTCCGCATACGGACAATGTGCAGGTGAAGGTGCTACTGGTGACTTCGCATACGCATCCAAACACGCAGAAGTTATCGGTATGGGTACTTACTTACCTATCAGAAGAGCAAGAGCAGGTAACGAACTTGGTGGTGTACCATTCGGATTTATGGCAGATATCTGTCAAGCATCCAGAGTTACTGACGACCCTGTAGAATCCTCCTTAGAAGTAGTAGCTTTAGGTGCTGCTTTATACGACCAAATTTGGTTAGGATCTTACATGTCTGGTGGTGTAGGATTTACTCAATATGCTACCGCAGCATACACAGATAACGTATTAGACGACTTCTGTTACTTCGGTAAAGATTACGTAGAAGACAAATACGGAGACTTATGTTCCGCTCCTAACAACATGGACACTGTTCTTGATGTAGGTTCTGAAGTAACCTTCTACTCCTTAGAACAATACGAAGAATACCCAGCTTTACTTGAAACCCACTTCGGTGGTTCTCAAAGAGCTGCTGTAGTATCTGCAGCTGCAGGTATTTCCACTGCATTCGCAACTGCTAACGCACAAACTGGTTTATCTGCATGGTACTTAGCACAATACTTACACAAAGAACAACACTCCAGATTAGGATTCTATGGTTACGACTTACAAGATCAATGTGGTGCAGCTAACGTATTCGCAATCAGAAACGACGAAGGTTTACCACTTGAATTAAGAGGACCTAACTATCCTAACTATGCAATGAACGTAGGTCACCAAGGTGAATATGCAGGTATTGCACAAGCACCTCACAGTGCTCGTGGAGACGCATTTGCAATGAACCCT
>contig-100_2_length_1676_read_count_1261_SRR1561989_1 # 5 # 1663 # -1 # ID=453_1;partial=00;start_type=ATG;rbs_motif=GGA/GAG/AGG;rbs_spacer=5-10bp;gc_cont=0.382
ATGGCAGCAGATAAAAAGTTCATGGAAGCTTTAACAAAAAAGTTTAAAGAAGATCCTACCGACAGAACCACTACTTTTTATAACTTAGGTGGTTGGAGACAATCTGAAAGAAAAACTGAATTTGTTAAAGAAGGAGAAGAAATTGCTAAAAAGAGAGGAATCCCAATGTACAATCCAGACGTTGGTTCCCCTCTTGGTCAAAGAGCTTTAATGTCTTACCAATTATCCACAACTGATACTTTTGTTGAAGGTGACGATTTACACTTTATTAACAACGCAGCTATTCAACAAGCTTGGGATGACATTAGAAGAACTGTTATTGTAGGATTAAACACTGCACACACAGTTCTTGAAAAAAGATTAGGTATGGAAGTAACTCCAGAAACAATTACTAATTACTTAGAAACTGTAAACCACGCAATGCCTGGTGGAGCTATTGTTCAAGAACATATGGTTGAAACCAACCCTATGTTAGTAGCAGACAGTTATGTAAAAGTATTCACTGGGGACGATGAATTAGCAGATGAAATTGATGATTGCTTCGTTTTAGATATTAATAAAATGTTCCCTGAAGAACAAGCTGAAGCTTTAAAGAAAGAAGTAGGTTCTGCAGTATGGCAAGCAGTTAGAATTCCTTCCCTTGTAGGTAGAGTTTGTGATGGAGGTACTACCTCTCGTTGGTCTGCTATGCAAATCGGTATGTCTATGATTTCTGCTTACAATCAATGTGCTGGTGAAGGTGCAACTGGTGATTTCGCTTACGCATCTAAACACGCAGAAGTTGTAAACATGGGTACTTACTTACCTGTAAGAAGAGCAAGAGCTGCAAATGAAGTCGGTGGTATTCCATTCGGATTCATGGCAGATATTGCACAAGGTAGTAGAACTAACCCAGATGACCCTGTTCGTTCCTCCTTAGAAGTTGTAGCATTAGGTGCTGCACTTTACGATCAAATCTGGTTAGGTTCTTACATGTCTGGTGGAGTCGGATTCACTCAATATGCTACAGCAGCATATACTGATAATATCTTAGATGACTTCTCTTACTATGGACAAGAATATGTAGAAGATAAATATGGTGGATTATGTGAAGCTCCTAATAACATGGATACTGTTCTTGATGTAGGTTCTGAAGTTGCATTCTATGCTTTAGAACAATACGAAGACTATCCTGCTTTACTTGAAACTCACTTCGGTGGTTCTCAAAGAGCATCTGTTATTTCCGCAGCATCTGGTATATCTACTGCATTTGCTACTGGTAATGGTCAAACTGGTTTAAGTGCTTGGTACTTATCCATGTACTTACATAAAGAAGAACATTCCAGATTAGGATTCTATGGTTTCGATTTACAAGATCAATGTGGTGCAGCTAACGTATTCTCTATAAGAAACGACGAAGGTTTACCAATTGAAATGAGAGGACCAAACTATCCTAACTATGCAATGAATGTAGGTCACCAAGGTGAATACGCAGGTATTGCTCAAGCTCCTCACTCAGCTCGTAAAGATGCATTTGCATTTAACGCTTTAGTTAAAATCGCATTTGCTGACCCAAGTTTAACATTTGACTTCGGTGCTGTACGTTCTGAATTTGCTAAAGGTGCTTTAAGAGAATTTGAACCTGATGGTGAAAGATCTGTCATCATTCCAGCTAAATAA
>contig-100_0_length_1103_read_count_122_SRR3053150_1 # 7 # 1101 # -1 # ID=749_1;partial=01;start_type=Edge;rbs_motif=None;rbs_spacer=None;gc_cont=0.402
TTCCCAGAAGAACAAGCTGAAGCTTTAAAAGCTGAAGTAGGCGGAGCAATTTGGCAAGCTGTACACATTCCTTCCGTTGTAGGAAGAGTTTGTGATGGTGGTACAACTTCCAGATGGTCTGCTATGCAAATTGGTATGTCAATGATTTCCGCATACAACCAATGTGCTGGTGAAGGTGCAACTGGTGATTTCGCATTCGCTACAAAACACGCAGAAGTTATTCAAATGGGTGCTCCATTACCACAAAGAAGAGCAAGAGCAGCTAACGAACCTGGTGGTGTACCATTCGGTTACATAGCTGATATTGTACAATCTTCCAGAGTTAATGTAGATGATCCAGTAAAAGTAACATTAGATGTTGTAGCTGCTGGTGCTGCATTATACGATCAAATCTGGTTAGGTTCATACATGTCTGGTGGTGTAGGATTCACTCAATATGCTACTGCAGCATATACTGATAACATTCTTGATGACTTTACTTACTATGGTAAAGATTACGTAGAGGATAAATATGGCGGATTAACCGAAGCTCCTAACAACATGGATACTGTTCTTGATGTAGGTTCTGAAGTAACCTTCTATGCATTAGAACAATATGATGAATACCCAGCTTTACTTGAAACCCAATTCGGTGGATCTCAAAGAGCTGCTGTTACTGCAGCTGCTTCCGGTTGTTGTACTGCATTTGCAACTGGTAACTCTCAAACTGGTTTAAGTGCATGGTACTTATCACAATACTTACACAAAGAACAACACTCCAGATTAGGATTCTATGGTTACGATTTACAAGATCAATGTGGTGCTGCTAACGTATTCTCTATAAGAAACGATGAAGGTTTACCACTTGAAATGAGAGGTCCTAACTATCCTAACTATGCAATGAACGTAGGTCACCAAGGTGAATACGCAGGTATTGCACAAGCTCCTCACGCTGCACGTAAAGATGCATTTTCATTTAACCCATTAATTAAAATTGCATTTGCTGATAAGAACTTATGCTTCGACTTCACTCAACCACGTGCTGAAATTGCTAAAGGTGCTTTAAGAGAATTCTCACCTGCTGGTGAAAGATCTTTAATCATTCCAGCTAAATAG
>contig-100_0_length_1776_read_count_6720_SRR943323_1 # 45 # 1724 # 1 # ID=1127_1;partial=00;start_type=ATG;rbs_motif=GGxGG;rbs_spacer=5-10bp;gc_cont=0.620
ATGGGAAAAATTCACACTAAGAAGCTTTTCGTAAAGGCTCTCAACAAAAAGTTCGGCAAGGACTTCGACCTTTCAGGCAAGACGGCCGCTTATGAGAGGAAGGGGCCGACCCAGAACGCCCGTAAAGTGGAGTTCATGGAGGCCGCAAAGAAGCTGGAAGGGAAGAGAGGCATATCCGGATATAACCCGTATGTCCACTGCGGTGGCGTGCCCCTCGGCCAGAGGCAGCTCGTCCCCTACAAGCTCTCCACGACGGAGTATGTGGTAGAGGGTGACGACCTTCACTTCGTCAACAACCCCGCCATGCAGCAGATGTGGGACGACATTCGAAGGACGATCATCGTCGGTCTGGACATGGCCCACGAGGTGCTGGAGAAGCGTCTGGGCAAGGAGGTCACCCCCGAGACTATCAACAACTACCTGGAGATCCTCAACCACGCCATGCCCGGCGCGGCCGTGGTTCAGGAGCACATGGTGGAGACCCACCCCGCCCTCGTCGACGACTGTAACGTCAGGATCTTCACCGGAGACGACGACCTCGCGGACGAGATCGACGACCAGTACGTCATCAACATCAACCAGCTCTTCCCCGCGGACCAGGCTGAGCAGATCAAGACGGCCATGGGCAAGACGACCTGGCAGGCTATCCACATCCCGACGATCGTATCCAGGACCTGCGACGGCGGTACCACCTCCAGGTGGAGCGCCATGCAGCTCTCCATGACCTTCATCGACGCCTACAACATGTGCGCCGGTGAGGCCGCTGTGGCCGACCTCGCTTTCGCCGCGAAGCACGCCGCCGTCATTCAGATGGCCGACATGCTCCCCGCGAGGAGGGCAAGAGGCCCCAACGAGCCTGGTGGACTCTCCTTCGGCTTCATGGCCGACATGGTCCAGACCTCCAGGACGAAGGCCTATGACCCGGCCCAGGTATCCCTGAACGTCGTCGCCGCAGGCACGATGCTCTACGACCAGATCTGGCTCGGAAGCTACATGTCCGGCGGTGTCGGTTTCACCCAGTACGCTACGGCAGCCTACACCAACGACATCCTGGACGACTTCTCCTACTACGGCGTCGATTACGCTGTGGACAAGTACGGCGACGTGTGCAAGGCGCCCGTCGACCTGGCGACCGCCAAGGACGTCGCCACCGAGACGACCCTCTACGGCATTGAGCAGTACGAGGCCTTCCCGACGGTCCTGGAGGACCACTTCGGCGGTTCCCAGAGGGCTTCCGTCCTGGCCGCAGCATCCGGCATCTCTTCGGCCATCGCCACCGGCAACAGCCAGATCGGCCTTGCAGGCTGGTACTGCAGCATGCTGGTCCACAAGGAGGCATGGGGGAGACTCGGCTTCTTCGGATACGACCTGCAGGACCAGTGCGGTCCGACCAACGTCTTCAGCTACCAGGGCGACGAGGGGTCCCCCACCGAGCTGAGAGGCGCGAACTATCCGAACTACGCCATGAACGTCGGCCACCAGGGCGAGTATGCAGGCATCTCCTCCGCGGCCCATGCCGCCAGGCAGGACGCCTACGCATGCAACCCCCTGATCAAGGTCTGCTTCGCGAACCCCGCGCTTCCCTTCCCCTGGGACGACATCCGCAAGGGATTCGGCATGGGTGGTGCGAGGGAGTTCCGCGCAGCCGGCGAGAGATCCCTGGTCATGCCAGCATTGTAG
>contig-100_3_length_1472_read_count_7590_SRR1222429_1 # 3 # 1472 # -1 # ID=281_1;partial=11;start_type=Edge;rbs_motif=None;rbs_spacer=None;gc_cont=0.418
GGTTGGACTCAATCTGAAAGAAAAACTGCATTTGTAAATGAAGGTAAAGAAATCGCTGAAAAAAGAGGAATCCCAATGTACAACCCAGACATTGGTACTCCTTTAGGTCAAAGAGCTTTAATGTCCTACAAATTATCCACTACTGACACTTACGTAGAAGGGGACGATTTACACTTTATTAACAACGCAGCTATCCAACAAGCTTGGGATGACATTAGAAGAACTGTAATTGTAGGTTTAAACACTGCACACAACGTTCTTGAAAAAAGGTTAGGTATTGAAGTAACTCCAGAAACAATCACTAACTACTTAGAAACTGTAAACCACGCTATGCCTGGTGCAGCAGTAGTTCAAGAACACATGGTAGAAACTGACCCATTAGTAGTACAAGATTCCTACGTAAAAGTTTTCACTGGTGACGACGAATTAGCAGATGAAATCGATTCTGCATTCGTATTAGACATCAACAAAGAGTTCCCAGAAGAACAAGCTGAAGCTTTAAAAGCTGAAGTAGGTGGAGCTGTATGGCAAGCTGTAAGAATTCCATCCATTGTAGGAAGAGTCTGTGACGGAGGTACCACCTCCAGATGGTCTGCTATGCAAATTGGTATGTCCATGATTTCTGCATACAACCAATGTGCTGGTGAAGGAGCTACTGGTGACTTCGCATACGCATCCAAACACGCAGAAGTTATTCACATGGGTACTTACTTACCTGTAAGAAGAGCAAGAGCAGAAAACGAACTTGGTGGAGTTCCATTCGGATTCATGGCAGATATCTGTCAAGCATCCAGAGTTAACCCTGACGACCCTGTAGCAACCTCATTAGAAGTAGTAGCTTTAGGTGCTGCTTTATACGACCAAATTTGGTTAGGTTCTTACATGTCTGGTGGTGTAGGATTCACTCAATATGCAACCGCTGCATACACTGACGATGTATTAGATGACTTTACCTACTACGGTAAAGACTACGTAGAAGACAAATACGGCGATTTATGTTCCGCACCTAACAACATGGACACTGTTTTAGATGTAGGTTCTGAAGTAGCATTCTACGCATTAGACCAATACGAAGAATACCCAGCTTTACTTGAAACTCACTTCGGTGGATCTCAAAGAGCTTCCGTTATTTCCGCAGCTGCTGGTTGTTCCACTGCATTCGCTACTGGTAATGCACAAACTGGTTTAAGTGCATGGTACTTAGCTATGTACTTACACAAAGAACAACACTCCAGATTAGGATTCTACGGATACGATTTACAAGATCAATGTGGTGCTGCTAACGTATTCTCCATCAGAAACGATGAAGGATTACCACTCGAAATGAGAGGACCAAACTATCCTAACTACGCAATGAACGTAGGTCACCAAGGTGAATACGCTGGTATCGCACAAGCTCCTCACGCAGCTCGTGGAGACGCTTGGGCTTTCAACCCATTAATCAAAATCGCATTTGCTGACAAAAACTTA
>contig-100_4_length_1130_read_count_67374_SRR942927_1 # 1 # 1044 # -1 # ID=1055_1;partial=10;start_type=ATG;rbs_motif=AGGAG;rbs_spacer=5-10bp;gc_cont=0.629
ATGGCAAAGATTGAAAGATCCCAGAAGCTGTTCCTGAAATCCCTCAAAGAGAAGTTCCAGGGACAGGACGTCCAGTCCGAGACGACTGAGTTCTACAAATTCAACGGCTACCACCAGTCTCCCCGCAAGGAGGAGTTCGTAAAGGCGAGCCGGGCCATCGAGATGGACCGCGGCATCTCCATGTACAACCCCGTGCGCTGCCACCTTGGCGGTATCCCGCTCGGCCAGCGCCAGCTGATGACCTACGAGGTCAGCGGCACCGGTGTCTTCGTCGAGGGCGACGACCTGCACTTCGTCAACAACGCTGCGATGCAGCAGTTCTGGGACGATATCCGCAGGACTGTCATCGTCAACATGGACCTCGCCCACCAGACCCTGCAGAAGCGTCTGGGCAAGGAAGTTACCCCCGAGACGATCAACGAGTACCTCCACGTGCTGAACCACGCCATGCCCGGCGCGGCCGTCGTTCAGGAACACATGGTCGAGACTCACCCCGGCCTCGTCGACGACTGCTACGTCAAGGTCTTCACCGGCGACCAGGAACTTGCCGACGACCTCGAGCCCCAGTTCGTCCTCGATGTCGAGAAGCTCTTCCCCGGCAAGCAGGCCGAGGCGCTCTCCGCAGCCGTTGGAAAGTCCCTCTGGCAGGCCATCCACATCCCGACCACGGTCGTCCGGACCTGCGACGGTGGAACGACCTCCCGGTGGTCCGCCATGCAGATCGGCATGTCCTTCATCGGTGCCTACCGTATGTGCGCCGGTGAGGCAGCAGTCGCCGACCTCTCCTACGCCGCGAAGCACGCAGGCGTCATCCAGATGGCGTCCCACCTGCCCGCCCGGCGTGCCCGTGGCCCCAACGAGCCCGGTGGCCTTGGATTCGGCCTCTTCTCCGATATCATCCAGGGGAGCCGGAAGTACCCCAACGACCCCGCGAAGGCCTCCCTTGAGGTCGTCGGTGCCGGAACCATGCTCTACGACCAGATCTGGCTCGGCTCCTACATGTCCGGCGGTGTCGGATTCACCCAGTACGCGACCGCGGCCTAC
>contig-100_5_length_1119_read_count_2806_SRR3184554_1 # 1 # 1119 # 1 # ID=801_1;partial=11;start_type=Edge;rbs_motif=None;rbs_spacer=None;gc_cont=0.601
GCAAAGATTGAAAGATCCCAGAAACTGTTCCTGAAAGCCCTCAAGGAGAAGTTCCAGGGGCAGGACATCGAGTCCGAGACTGCCGAGTTCTACAAGTTTAACGGTGTTCGCCAGTCCCCTCGTAAGATGGAGTTCATGAAGGCGAGCCGTGCCATCGAGATGGACCGCGGCATCTCCATGTACGATCCCGAGCGCTGCCACCTTGGCGGTATCCCGATGGGCCAGCGCCAGCTGATGACCTACGAGGTCTCCGGCACCGGCGTCTTCGTTGAAGGCGACGACCTGCACTACGTCAACAACTCTGCCATGCAGCAGATGTGGGACGATATCAGGAGAACGGTCATCGTCGGCATGGACCTTGCCCACCAGACCCTGCAGAAGCGTCTGGGCAAGGAGGTTACCCCCGAGACGATCAACGAGTACCTCCATATCTTAAACCACGCCATGCCCGGCGCAGCGGTTGTCCAGGAACACATGGTCGAGACCCACCCCGGCCTCGTCGACGACTGTTACGTCAAGGTCTTCACCGGTGACGACGATGTCGCAGACGACATCGAGCCCCAGTTCCTGCTGAACATCGAGAAGCTCTTCCCCGCCAAGCAGGCCGAGGAGCTCAAGGCAGAAGTCGGCAAGGGTATGTACCAGGCCATCCACATCCCGACCGCGGTCTCGCGGACCTGTGATGGTGGAACGACCTCCCGGTGGTCTGCGATGCAGATCGGTATGTCCTTCATCGCCGCCTACCGGATGTGCGCCGGTGAGGCAGCCGTCGCTGACCTCTCCTTCGCTGCAAAGCACGCAGGCGTCGTCCAGATGGCTTCGCTCCTGCCCGCACGGCGTGCCCGTGGCCCGAACGAGCCCGGTGGTATCAAGTTCGGTCTCTTCGCCGATATCGTTCAGGCGAACCGGAAGTACCCCAACGACCCCGCCAAGGCTGCCCTTGAGGTCGTCGGCGCCGGAACCATGCTCTTCGACCAGATCTGGCTCGGTTCCTACATGTCCGGCGGTGTCGGATTCACCCAGTACGCGACCGCGGCCTACACCGACAACATCCTCGATGAGTTCACCTACTACGGTATGGACTACATCAAGGACAAGTACAAGGTCGACTGGAAGAAC
>contig-100_2_length_1543_read_count_3653_SRR3306837_1 # 2 # 1543 # -1 # ID=828_1;partial=11;start_type=Edge;rbs_motif=None;rbs_spacer=None;gc_cont=0.444
AAATTCGAAGAAGAACCAACAGATACAAAAACACATTTCTACGACCTAGGCGGATACAAACAATCCGAAAGGAAAAAAGAATTCCAAGAAAGAGCAGCACAAATAGCAAAAGAAAGAGGCACACCATCACTAAATGAAGACATCGGTGTCCCGCTTGGACAGCGTGTCTTAATGCCTTACCAACTCAGCCACACAGACACAATGGTTGAGCCTGACGACCTACACGTAATCAACAACGCTGCAATGCAGCAAGCTTGGGACGATATCCAAAGAACAGTTATCGTTGGTTTGGATACCGCTCACCAAGTGATGGAGAAAAGACTAGGAGTCGAAGTTACTCCAGAAACAATAAACGAATACCTAGAGGTATTCAACCACACACAGCCCGGAGGTGCTGTTGTCCAAGAGCACATGGCTGAGTGTAACCCAGGAGTAACAGGAGACGCATACGTCAAAGTCTTCACAGGAAATGACGAATTAGCAGACGAAATAGATGACAACCTACTCATCGACATTAATGAGAACTTCCCTGAAGATCAAGCCGAACAACTTAAAGAAGCAATAGGCGATTCTCTCTGGCAAGCAATCCGCGCACCAACCATAGTAACACGAGTAATGGACGGCGCAACTATCCGTAGATGGGCTGCAATGCAAAGCTCCATGGCGTTCATCTCAAGCTACAGCCTCTGTGCAGGTGAAGCAGCAATCGCAGACTTCGCATACGCATCCAAACACTCCAAAGTCATTAACATGGCAAGCGCAATGCCAAGAAGAAGAGCAAGAGGAGAAAACGAACCAGGTGGAATACCATTCGGATACATGGGAGACATAGCCCAATCATTCAGAACAAACCCAGACGACCCATCAAGAGCAACACTAGAAACAGTAGCGTTGTCTGCAATGATTTACGACCAACTTTATTTAGGTGGTTATATGTCTGGTGGGGTTGGTTTTACACAGGATGGATGTTGTCATTATACCGATGACATACTTGACGATTTTGTGTATTATGGTGAGGAGTTGGTTTTAGATCGTTTTGGTGGAGTTGGTTCTGCTCCGGTAAATCTTGATGTTGTCAGTGAATTAGCTACTGAAGTTAATGACTATGCTTTGGGTTGTTATGAGGGTTTTCCAAGTGCTATGGAGACGCATTTTGGGGGTTCTCAGAGAGCTGCTATTGGAGGTATTGCTGCTGGTGTTACTGTTGGTTTGGCTACCGGACATTCGCAGGCTGGATTGAGTGGATGGTTTTTGTCTCAGAATCAACATAAGGAGCGTTGTGGTAGGTTAGGTTTTTATGGATATGATTTGCAGGATCAATGTGGATATCCGAATTCGTTTAGTTATCGAACTGATGAGTCATCTCCTCTTGAGTTACGTGGGCCTAATTACCCTAATGCTGCGTTGAATACAGAGCATATGCCTGCTTATGCAGGTATTTGCGCTGCCGCTCATGTTAGTCGTGGTGATGCGTGGGTTGTTAATCCTTTTATTAAGGTAGCGTTTTCTGATGATGGGTTGTGTTTTGATTTTTCAGATGTT
>contig-100_0_length_1754_read_count_831_SRR2917898_1 # 3 # 1736 # 1 # ID=737_1;partial=10;start_type=Edge;rbs_motif=None;rbs_spacer=None;gc_cont=0.536
CGAAATGAGGTGATCACGATGGCAGCAGACATTTTTGAAAAATTTAAAAAGAGTATGGAAGTCAAATTCGCACAGGAATTTGGTTCAAACAAGCAGACAGGCGGCGACATCACCAGCAATACCACAAAGTTCCTGAGACTGGGCCCTGAACAGGACGACAGAAAGGTCGAAATGATTAAGGCCGGTAAGGAAATTGCAGAAAAGAGAGGCCTTGCATTCTACAACCCAATGATGCACTCTGGTGCTCCCCTCGGTCAGCGTGCAATCACTCCTTACACCATCTCCGGTACTGACATGGTCTGTGAACCTGACGACCTGCACTTCGTCAACAACGCTGCAATGCAGCAGTTCTGGGACGACATCAGGAGAACCTGTATTGTCGGTCTTGACATGGCTCACGAGACTCTTGAGAAGAGGCTGGGTAAGGAAGTTACCCCTGAAACCATTAACCACTACCTTGAAGTCCTTAACCATGCCATGCCCGGTGCAGCAGTGGTTCAGGAAATGATGGTTGAAACCCACCCTGCCCTTGTTGACGACTGCTACGTCAAGGTCTTTACCGGTGACGACTCACTTGCAGACGAAATTGACAAGCAGTTCCTCATTGACATCAACAAGGAATTCCCAGAAGAACAGGCAGCCCAGATTAAGGCTTCCATCGGCAAGACCTCCTGGCAGGCAATCCACATCCCAACAATTGTCTCCAGAACAACTGACGGTGCTCAGACCTCAAGGTGGGCAGCCATGCAGATCGGTATGTCCTTCATCTCCGCATACGCAATGTGCGCCGGTGAAGCAGCCGTCGCTGACCTGTCCTTCGCTGCAAAGCACGCAGCTCTTGTCTCAATGGGCGAAATGCTCCCAGCAAGGCGTGCACGTGGTCCAAACGAGCCCGGTGGACTATCCTTCGGTCACCTGTCAGACATCATCCAGACAAGCCGCAAAGTTCTTGACGACCCAGCAAAGGTAGCCCTTGAAGTCGTCGGTGCAGGCTGTATGCTCTACGACCAGATCTGGCTCGGATCCTACATGTCCGGTGGCGTCGGGTTCACCCAGTATGCAACAGCTGCATACACCGATGACATCCTCGACAACAACACCTACTACAACGTTGACTACATCAACGACAAGTACAACGGTGCTGCAAACGTCGGTAAGGACAACAAGGTAAAGGCAACCCTCGACGTCGTAAAGGACATCGCAACCGAATCCACAATCTACGGTATCGAGACCTACGAGAAGTTCCCGACTGCCCTTGAAGACCACTTCGGAGGTTCCCAGAGAGCAACCGTGCTCGCAGCCGCAGCCGGTGTCGCAACTGCCCTCGCAACCTCAAACGCCAATGCCGGACTCTCAGGCTGGTACCTCTCCATGTACCTGCACAAGGAAGCATGGGGCAGACTTGGATTCTTCGGATTCGACCTGCAGGACCAGTGCGGTGCTACAAACGTTCTGTCCTACCAGGGCGACGAAGGTCTTCCAAACGAACTCCGTGGTCCAAACTACCCCAACTACGCAATGAACGTCGGTCACCAGGGTGGATACGCAGGTATCGCTCAGGCAGCCCACGCAGGTCGTGGAGACGCATTCACCGTCAACCCACTCGTAAAGGTCTGCTTCGCTGACGAACTCCTGCCCTTCAACTTCGCTGAGCCCAGGAAAGAGTTCGGCCGCGGTGCCCTGAGAGAGTTCATGCCTGCTGGTGAGAGATCCCTCGTCGTTCCAGCAAGGTAA
>contig-100_0_length_1173_read_count_1115_ERR1341803_1 # 3 # 1172 # -1 # ID=154_1;partial=11;start_type=Edge;rbs_motif=None;rbs_spacer=None;gc_cont=0.526
AAAGAGAAGCTGTTCATGGCGGCTGTGAAGAAGAAGTTCAAAGAGGACCCCACTGACGAGTACACCTCGTACTACAAGTTCGGCGGCTGGAGACAGTCCAAGAGGAAAGTGGAGTTCGTAGAGGCGGCCAACAAGATCGCTAAAGCACGTGGAATCCCCATGATGAACCAGGACATCGGTGTCCCTCTGGGACAGAGGTCCTGGATGCCCTACCAGCTGTCGCACACTGACATCTTCGTAGAGCCCGACGACCTGCACTGCATAAACAACCCTGCTATCCAGCAGGCATGGGACGACATAAGGAGAACTATCCTTGTTGGACTTGACTCCCCTCACCAGACCATCGAGAGAAGGCTTGGTAAAGAGATTACGCCTGAGACAATCAACACGTATCTCGAGACCGTCAACCACACCATGCCCGGTGGAGCAGTTGTTCAGGAACACATGGCAGAATGTAACCCAGCATTGGTTTACGACTCGTACGTCAAAGTGTTCTCTGGAGACGATGAGTTAATTGACGAACTTGATCAGAGGTTCGTAATTGACATCAACAAGCTCTTCCCTGAAGCACAGGCTGAACAGTTGAAGAAAGCAGTTGGAAAGTCACTCATGCAGGCTGTCCGCGTCCCAACCATAGTTGGAAGGGTCATGGACGGTGCAACAACATCCAGACATGCAGCAATGCAGATCTCGATGGCGTTCATCTCAGCTTACAAGCTGGCAGCAGGAGAAGCGGCAATCGCGGACTTCGCATATGCAGCTAAGCACCAGTCTATCACCATGGGAACCATGATGCCCGCAAGGCGTGCAAGGGGACCCAACGAACCCGGAGGAATACCCTTCGGATACATGGCTGATATAGCACAGTCTGACCGTGCATACCCTGATGACCCCGGACGCGCAGCCCTTGAGGCCGTTGCACTCGGAGCCATCGTCTACGATCAGATCTACCTTGGTGGATACATGTCCGGAGGAGTCGGATTTACCCAGTACGCTACTGCGGCATACACCGATAACATCCTCGAGGACTACGTGTACTACGCCATAGACCAGATCGAGAACAAGTACGGCGGCCTATGCAAATTGGACCCTACAGACAACGAAGCGATCATGAATCTCGCACAGGATATCAACGGATACGCACTCTCGTCATACGAGAAGTACCCCGCT
>contig-100_1_length_1608_read_count_3769_SRR873604_1 # 3 # 1607 # -1 # ID=997_1;partial=11;start_type=Edge;rbs_motif=None;rbs_spacer=None;gc_cont=0.404
TTAGAAGCTTTAAATAATAAGTTTAAAGGAGAAGACCAGGAAAGTGATCACACCAGTTTCTACTGCTTTGATGGATGGAAGCAATCTGAAAGAAAAAGAGAATTCAACGATGCAGCTGAAAAGCTAGCTAAAGAAAGAAACATGCCTTTCTATAATCCAGACATTGGAGTGCCTTTAGGTCAAAGGCAATTGATGGCATATAAAATCTCAGGCACTGAGGATTATGTTGAAGGTGACGACTTACACTTCTGTAACAACTCAGCTATCCAACAATTGGTGGATGATATTAAAAGAACCATTATCGTGGGAATGGATACAGCTCACTCAGTATTGCAGGAAAGGTTAGGTGTTGAAGTAACTCCGGAAACAATCAACGAGTATATGGAAAACATTAACCATGCGCTTCCGGGCGGAGCAGTAGTTCAAGAACACATGGTGGAAGTGCATCCGGGTCTTGTAGATGATTGTTATGCTAAAATCTTCACAGGTAATGATGATTTGGCTGATGAATTGGATAAAAGAGTGTTAATTGACATTAACAAAGAGTTTCCGGAAGATCAGGCTGAAATGCTTAAAAAGTACGTTGGTAATAAAACATATCAGGTAAGTAAAGTTCCTACACTTGTCGTAAGAGCTTGTGACGGAGGTACCGTTTCAAGATGGTCTGCTATGCAAATTGGTATGAGTTTCATTAATGCATATAAATTATGTGCAGGTGAAGCAGCTATTGCGGACTTTTCATATGCTGCAAAACACGCTGACGTTATTGGTATGGCAGCATTTTTACCTGCTAGACGTGCAAGAGGCCCTAATGAACCTGGTGGTGTAGCATTCGGTACATTGGCAGATATTGTTCAAACCTCAAGAATTTCCGATGACCCTGCTGAGATAACTTTAGAGGTTATTGCTGCCGGTGCGGCATTATATGATCAAGTATGGCTCGGCTCATACATGTCCGGAGGAGTGGGATTCACCCAATACGCTAGTGCAACATATACTGATGATATCTTAGATGACTTTATCTATTATGGTATGGACTATGTGGAAGATAACTACGGATTGTGTCAGGCAGAATTAAGTATGGATACAGTACGTGACATTTCCACTGAAGTGACCCTTTATGGATTGGAACAATATGAGATACCTACACTCTTGGAAACACACTTTGGTGGTTCACAAAGGGCATCTGTGGTATCTGCAGCGGCAGGTTGTTCTGCGGCTTTTGCTACAGGAAATTCAAATGCCGGTGTAAACGGTTGGTATTTAAGTATGATTTTGCATAAAGAAGCTCATTCCAGACTTGGATTTTATGGTTATGACTTACAAGATCAGGCCGGTGCGGCCAATTCTTTATCAGTTAGAAGTGATGAAGGTTTAATTCATGAATTAAGAGGACCTAACTATCCGAACTATGCAATGAATGTAGGTCACCAACCAGAATATGCAGGAATTGCCCAAGCGCCTCATGCCGCAAGAGGAGATGCATTCTGTACAAATCCTCTAATTAAAATCGCTTTCGCAGACGATAATAATACATTCGATTTCAGACATGTGAGAAAAGAAATCGCTAAAGGAGCTTTAAGGGAATTCATGCCATCTGGTGAA
>contig-100_0_length_1025_read_count_864_SRR2938129_1 # 1 # 1023 # -1 # ID=741_1;partial=11;start_type=Edge;rbs_motif=None;rbs_spacer=None;gc_cont=0.398
ACTTATGTAGAAGGTGACGATTTACACTTCATTAACAACGCAGCTATCCAACAAGCTTGGGACGATATTAGAAGAACTGTAATTGTAGGTTTAAATACTGCTCACAACGTTCTTGAAAAAAGGTTAGGTATTGAAGTAACTCCTGAAACAATTACTGAATACTTAGAAACTGTAAACCACGCAATGCCTGGTGCAGCAGTAGTTCAAGAACACATGGTAGAAACTGACCCATTAGTAGTACAAGACAGTTATGTTAAAGTATTTACTGGTGACGATGAATTAGCTGATGAAATTGATTCAGCATTCGTTTTAGACATCAACAAAGAGTTCAATGAAGAACAAGCAGCAGCTTTAAAAGAAGAAGTTGGTGGAAGTGTATGGCAAGCTGTAAGAATTCCTGCTATCGTAGGAAGAGTTTGTGACGGAGGTACTACCTCAAGATGGTCTGCAATGCAAATTGGTATGTCAATGATTTCTGCATACAACCAATGTGCTGGTGAAGGAGCTACTGGTGACTTCGCATACGCATCCAAACACGCAGAAGTTATTCACATGGGTACTTACTTACCTGTAAGAAGAGCAAGAGCAGAAAACGAGTTAGGTGGAGTTCCATTTGGTTTCATGGCAGATATCTGTCAATCTTCCAGAGTAAATGCTGACGACCCAGTACGTTCAACCTTAGATGTAGTAGCTTTAGGTGCTGCATTATACGACCAAATTTGGTTAGGTTCTTACATGTCTGGTGGTGTAGGATTCACTCAATATGCTACTGCAGCATATACTGATGATGTATTAGATGACTTCACTTACTATGGTAAAGATTACGTAGAAGACAAATATGGTGGATTAACTGAAGCACCTAACAACATGGACACTGTTCTTGATGTAGGTTCTGAAGTTTCATTCTACGCATTAGAACAATACGAAGAATACCCAGCTTTACTTGAAACTCACTTCGGTGGATCTCAAAGGGCTTCTGTTATTTCAGCAGCAGCTGGTTGTTCCACTGCATTCGCTACTGGT
>contig-100_2_length_1792_read_count_26346_SRR3184677_1 # 65 # 1717 # -1 # ID=823_1;partial=00;start_type=ATG;rbs_motif=GGAGG;rbs_spacer=5-10bp;gc_cont=0.507
ATGGCTGACAAATTGTTTATAAATGCATTAAAGAAAAAATTTGAAGAATCCCCTGAAGAGAAGAAAACCACATTTTACACACTTGGAGGCTGGAAACAGTCCGAAAGGAAAACCGAGTTTGTGAATGCTGGTAAAGAAGTGGCTGAAAAAAGAGGAATCCCACAGTACAACCCTGACATAGGTACCCCTCTTGGTCAGAGGGTGCTCATGCCCTACCAGGTTTCAACAACTGACACCTATGTTGAAGGTGACGACCTACACTTCGTCAACAACGCTGCAATGCAGCAGCTGTGGGACGACATAAGAAGGACCGTTATAGTCGGTTTAAACCATGCCCACGCCGTTATAGAAAAGAGGCTGGGTAAAGAGGTCACACCAGAGACAATAACCCACTACCTTGAAACAGTGAACCACGCAATGCCAGGTGCAGCCGTTGTCCAGGAACACATGGTGGAAACCCACCCAGCACTGGTGGCAGACAGTTACGTCAAGGTATTCACGGGTAACGATGAAATAGCAGACGAAATCGACCCTGCATTCGTCATAGACATCAACAAACAGTTCCCAGAAGACCAGGCAGAAACCCTCAAGGCAGAGGTCGGAGACGGAATCTGGCAAGTTGTCAGGATCCCAACCATAGTCTCAAGGACATGTGATGGTGCAACAACCTCACGATGGTCTGCCATGCAGATCGGTATGTCAATGATTTCAGCCTACAAACAGGCAGCAGGTGAAGCCGCAACAGGTGACTTCGCATACGCTGCAAAACACGCCGAAGTCATTCACATGGGTACCTATCTACCTGTGAGACGTGCAAGGGGTGAAAACGAACCTGGTGGTGTACCATTCGGTTACCTGGCAGACATCTGTCAGAGCTCAAGAGTCAACTACGATGACCCTGTCCGCGTAAGCCTTGACGTGGTTGCAACCGGTGCAATGCTCTATGACCAGATCTGGCTAGGATCCTACATGTCAGGTGGTGTTGGATTCACCCAGTACGCAACAGCAGCCTACACAGATAACATTCTGGATGACTTCACCTACTTCGGTAAGGAGTACGTGGAAGACAAATATGGACTCTGTGAGGCACCGAACACCATGGACACGGTCCTTGATATTGCAACTGAGGTCACGTTCTACGGACTTGAACAGTACGAAGAATACCCAGCACTCCTGGAGGACCAGTTCGGAGGATCCCAGAGGGCAGCCGTAGTTGCAGCCGCAGCTGGATGTTCAACAGCATTTGCAACAGGAAACGCCCAGACAGGTCTGAGTGGATGGTACCTTTCAATGTACCTCCACAAGGAACAGCACTCCAGGCTTGGATTCTATGGTTACGACCTGCAGGACCAGTGCGGTGCATCCAACGTCTTCTCAATAAGGGGCGACGAGGGACTGCCACTGGAGCTTCGTGGACCTAACTATCCAAACTACGCCATGAACGTGGGCCACCAGGGTGAATACGCAGGTATATCACAGGCACCGCACGCTGCCCGTGGAGACGCCTTCGTGTTCAACCCGCTTGTGAAGATAGCCTTCGCAGACGACAACCTCGTCTTCGACTTCACAAACGTCCGTGGCGAGTTCGCCAAAGGTGCTCTACGAGAGTTCGAACCGGCAGGTGAAAGGGCACTTATAACACCTGCAAAGTAG
>contig-100_3_length_1889_read_count_429492_SRR3314796_1 # 65 # 1720 # 1 # ID=846_1;partial=00;start_type=ATG;rbs_motif=AGGAGG;rbs_spacer=5-10bp;gc_cont=0.466
ATGGCTGATAAAAAATTTATGGACGCTTTAAATAAGAAATTCAAAGAAGCCCCAGAAGAAAAGAAAACAACCTTCTACTCATTCGGTGGATGGAAACAGTCCGAGAGGAAAAGGGAATTCGTGGAAGCTGGTAAAGAAGTAGCAGCTAAACGTGGAATTCCTCAGTACAACCCAGACATTGGTTGCCCACTCGGTCAGAGGGTCCTCATGCCTTACCAGGTTTCAACAACCGACACATTCGTTGAAGGTGACGACCTCCACTTCGTAAACAACGCTGCAATGCAGCAGTTCTGGGACGATATAAGGAGAACTGTTATCGTCGGATTAGGAACAGCTCACGGTGTTATAGAAAAAAGGTTAGGTAAAGAAGTTAGCCCTGAAACAATCACAAACTACCTGGAAACTGTCAACCACTCAATGCCTGGTGCAGCAGTTGTTCAGGAACACATGGTGGAAACCCACCCTGCACTTGTTGCAGACAGTTATGTGAAAATATTCACAGGTAACGACGAAATAGCAGATGAAATAGACTCTGCATACGTCATAGACATTAACAAACAGTTCCCAGACGAACAGGCAGAAGTTCTTAAGGCTGAAGTTGGCGACGGTATCTGGCAGGCTGTCAGGATCCCAACAATAGTCTCAAGGACCTGTGACGGAGGTACAACCTCCAGATGGTCTGCTATGCAGATTGGTATGTCCATGATCTCTGCTTACAAACAGTGTGCAGGAGAAGCCGCAACCGGTGACTTCGCATTTGCTGCAAAACACGCAGAAGTTATACACATGGGTACAGCTCTACCACAGAGGAGGGCAAGAGGAGAAAACGAACCTGGTGGAATTCCATTCGGTTACCTGGCTGACATCTGTCAGTCATCAAGGAAATACATGGATGACCCAGTAAGGGTAACTCTGGACGTTGTTGCATCCGGTGCAATGTTATACGACCAGATCTGGTTAGGTTCATACATGTCCGGTGGTGTTGGATTCACACAGTACGGAACAGCTGCTTACACTGACAACATCCTTGACGACTTCACCTACTACGGTAAGGAGTACGTCGAAGACAAATACGGTGGACTATGTGAAGCTCCAAACAACATGGACACAGTACTGGACGTAGGTTCCGAAGTAACCTTCTACGGACTTGAACAGTACGAAGAATACCCAGCACTTCTCGAAACCCAGTTCGGTGGATCACAGAGGGCAGCAGTTACAGCAGCAGCATCTGGATGCTGTACCGCATTCGCAACTGGTAACGCTCAGACTGGTTTAAGCGCATGGTACTTATCCATGTACTTACACAAAGAGCAGCACGCACGTCTTGGTTTCTATGGATACGACCTTCAGGATCAGTGTGGTGCATCCAACGTATTCTCCATCAGAGGAGACGAAGGATTACCACTTGAACTCAGGGGACCAAACTATCCAAACTACGCAATGAACGTGGGTCACCAGGGAGAATACGCAGGTATAGCTCAAGCACCACACGCAGCACGTAAAGACGCATTTGTATTTAACCCACTGGTTAAAATCGCATTTGCTGACGACAGCCTAGCATTTGACTTCTCAGAAGTACGTGCAGGATTCGCTAAAGGTGCATTAAGAGAATTCGAACCAGCAGGAGAAAGAGCTCTTATATCTCCAGCTAAATAA
>contig-100_0_length_1680_read_count_139_ERR1137175_1 # 34 # 1680 # 1 # ID=112_1;partial=01;start_type=ATG;rbs_motif=GGA/GAG/AGG;rbs_spacer=5-10bp;gc_cont=0.397
ATGGCAGATAAAAAATTCTTAGATGCAATGAAAAACAAATTCAGTGAAGATCCAACTGATAAAAGAACCACTTTCTATAACATGGGCGGTTGGAAACAATCTGAAAGAAAAAGCGCATTCGTAAAAGAAGGTAAAGAAATCGCTGAAAAAAGAGGAATTCCAATGTACAACCCAGACATTGGTACTCCTTTAGGTCAAAGGGCTTTAATGTCTTACCAATTATCTACTACTGATACTTATGTAGAAGGTGACGATTTACACTTCATTAACAACGCAGCTATCCAACAAGCTTGGGACGATATTAGAAGAACTGTAATTGTAGGTTTAAATACTGCTCACAACGTTCTTGAAAAAAGGTTAGGTATTGAAGTAACTCCTGAAACAATCACTGAATACTTAGAAACTGTAAACCACGCAATGCCTGGTGCAGCAGTAGTTCAAGAACACATGGTAGAAACTGACCCATTAGTAGTACAAGACAGTTATGTTAAAGTATTTACTGGTGACGATGAATTAGCTGATGAAATTGATTCAGCATTCGTTTTAGACATCAACAAAGAGTTCAATGAAGAACAAGCAGCAGCTTTAAAAGAAGAAGTTGGTGGAAGTGTATGGCAAGCTGTAAGAATTCCTGCTATCGTAGGAAGAGTTTGTGACGGAGGTACTACCTCAAGATGGTCTGCAATGCAAATTGGTATGTCAATGATTTCTGCATACAACCAATGTGCTGGTGAAGGAGCTACTGGTGACTTCGCATACGCATCCAAACACGCAGAAGTTATTCACATGGGTACTTACTTACCTGTAAGAAGAGCAAGAGCAGAAAACGAGTTAGGTGGAGTTCCATTTGGTTTCATGGCAGATATCTGTCAATCTTCCAGAGTAAATGCTGACGACCCAGTACGTTCAACCTTAGATGTAGTAGCTTTAGGTGCTGCATTATACGACCAAATTTGGTTAGGTTCTTACATGTCTGGTGGTGTAGGATTCACTCAATATGCTACTGCAGCATATACTGATGATGTATTAGATGACTTCACTTACTATGGTAAAGATTACGTAGAAGACAAATATGGTGGATTAACTGAAGCACCTAACAACATGGACACTGTTCTTGATGTAGGTTCTGAAGTTTCATTCTACGCATTAGAACAATACGAAGAATACCCAGCTTTACTTGAAACTCACTTCGGTGGATCTCAAAGGGCTTCTGTTATTTCAGCAGCAGCTGGTTGTTCCACTGCATTCGCTACTGGTAATGCTCAAACTGGTTTAAGTGCATGGTACTTAGGTATGTACTTACACAAAGAACAACATTCCAGATTAGGTTTCTACGGATACGATTTACAAGATCAATGTGGTGCAGCTAACGTATTCTCCATCAGAAATGATGAAGGTTTACCACTCGAAATGAGAGGACCAAACTACCCTAACTACGCAATGAACGTAGGTCACCAAGGTGAATACGCTGGTATCGCTCAAGCTCCTCACGCAGCTCGTGGAGATGCTTGGTCTTTCAACCCATTAGTTAAAATCGCATTTGCTGATAAAAACTTAGTATTCGACTTCAGTAAACCTCGTGAAGAATTTGCTAAAGGTGCATTAAGAGAGTTCGAACCATCCGGTGAAAGAACTGTCATCACCCCA
>contig-100_1_length_1205_read_count_1192_SRR1025216_1 # 3 # 1205 # -1 # ID=259_1;partial=11;start_type=Edge;rbs_motif=None;rbs_spacer=None;gc_cont=0.616
ATGGTGGAGACCCACCCCGGCCTGGTAGACGACTGCAACGTCCGTGTCTTCTCCGGCGACGATGCCCTGGCTGATGAGATCGACGACCAGTACAAGATCGACATCAACAAGATGTTCCCGGCGGAGCAGGCCGAGGTCCTCAAGGCTGCTATCGGCAAGACCACCTGGCAGGCCATCCACGTCCCGACCATCGTTGTCAGGACCTGCGACGGAGGCACCACCTCCAGATGGAGCGCCATGCAGCTGTGTATGACCTTCATCGATGCCTACAACATGTGCGCCGGTGAGGCCGCTGTGGCCGACCTGGCCTATGCCGCCAAGCACGCTGCCGTCTTGCAGATGTCCGACATGCTGCCCGCCAGGCGGGCCCGCGGACCCAACAACCCCGGCGGTATCTCCTTCGGCTTCATGGCCGATATGGTCCAGACCTCCAGGATCAAGCCCCAGGATCCAGTCTATGTATCCCTGAACGTGGTCGCCGCAGGCTCCATGTTCTATGATCAGATCTGGCTGGGAAGCTACATGTCCGGCGGTGTGGGATTCACCCAGTACGCCACTGCTGCCTACACCAACGATGTCCTGGATGACTTCTCCTACTATGGCGTTGACTATGCCAACGACAAGTACGGAGGATTCGCCAAGGCACCCGCGACCATCGATGTGGCCAAGGATCTGGCTACCGAGACCACCCTGTACGGCATTGAGCAGTACGAGGCCTTCCCCACCCTGCTCGAGGATCACTTCGGCGGGTCCCAGAGGGCAGCCGTTCTGGCAGCCGCATCTGCCATCACCTCTGCCATCGCCACTGGCCACTCCCAGATTGGCCTGGCCGGCTGGTATCTCTCCATGCTCCTGCACAAGGAAGCCTGGGGCAGACTGGGATTCTTCGGCTACGACCTGCAGGATCAGTGCGGTCCAACCAATGTGTTCTCCTACCAGTCCGACGAGGGCAACCCATTGGAGCTGAGAGGCGCCAACTATCCCAACTACGCCATGAATGTGGGCCACCAGGGCGAGTACGCAGGCATCACCAGCGCCGCACATGCGGGCCGCATGGATGCCTTCGCCGTCAACCCCCTGATCAAGGTCACCTTCGCCAACCCCGGCCTGGTCTTCGATTGGGCCAACATCCGCGATTGCTTCGGCAAGGGCGGTGCACGCGAGTTCCGCGCTGCAGGCGAGAGATCCTTGGTCATGCCCGCG
>contig-100_1_length_1696_read_count_239_SRR1562006_1 # 12 # 1676 # 1 # ID=563_1;partial=00;start_type=ATG;rbs_motif=GGA/GAG/AGG;rbs_spacer=5-10bp;gc_cont=0.539
ATGGCAGCAAAGAAAGATCAGAAACTCTTCATGGATGCATGTAAGAGGAAATTCAAGGAAGACCCTACTGACATGGAAACAAAATACTACTGCTATGGAGGCTGGAAACAGTCGAAGAGCAAAGTTGAGTTCCAGAAATCAGCAGACGCCATCGCTAAAAAGCGTGGCGTCCCCATGATGAACCAGGATATCGGTGTCCCGCTCGGACAGAGGTCCTGGATGCCCTACCAGCTGTCCCACACGGACATCTACGTAGAGGCAGATGACCTGCACTGCGTTAACAACTGCGCAATCCAGCAGGCATGGGACGACATCAGGAGGACAGTCCTCGTAGGACTCGACTCCTCGCATCAGACCATCGAGAAAAGGCTCGGAAAAGAGGTTACACCTGAGACAATCAACTTGTACCTCGAGACCGTCAACCACACAATGCCTGGAGGAGCAGTCGTTCAGGAACACATGGCTGAGATCAACCCCGCACTCGTATGGGACTCATACGTCAAAGTCTTCTCCGGAGACGACGAGCTCATTGATGAGATCGACCCCAGGTTCGTTATCGACATCAACAAACTCTTCCCCAAGGAGCAGGCAGAACAGCTGAAGAAAGCATGCGGAAAGACCCTTATGCAGGCCGTTCGTGTACCTACCATCGTCGGAAGGATCATGGATGGAGGAACTGTATCAAGGCATGCAGCAATGCAGATCTCGATGGCTTTCATCTCCGCATACAAACTTGCAGCAGGAGAGGCAGCAATCGCAGACTTCGCATACTCTGCAAAGCACCAGTCGATCACCATGGGAACCATGATGCCCGCAAGGCGTGTCAGAGGACCCAACGAACCCGGAGGAATACCCTTCGGATTCCTCGCAGATATGGTTCAGTCGGACCGTGTCTACCCTGACGACCCCGCACGTGCAGTCCTCGAGGCTGTCGCACTCGGAGCCGGTATCTACGACCAGATCTACCTCGGCGGTTACATGTCCGGTGGAGTCGGATTCACACAGTACGCAACAGCAGCATACACCGATAACGTCCTGGAAGACTACGTCTACCATGCTATCGACCTCATCAAAGATGAGTACGGCGGCTTCTGCGGTGTAAAACCCGATGACATGAAGAAGATCATGAAACTCGACGATGAAGTCACTGCGTACGCACTTGAGATGTACGAGAGATACCCCGCAGTCATGGAGACCCACTTCGGTGGATCCCAGAGAGGTACCGTCACTGCAGCAGCAACCGGTATCGCAGCTGCTATGGCAACCGGAAACGCCGATATCGGTGTGAACGGATGGTATCTGTCCATGCTCCAGCACAAGGAGAGGACCGGAAGGCTCGGATTCTACGGATTCGATCTGCAGGATCAGTGCGGTTCTTCCAACTCGTTCTCCTACAGGTCCGATGAGGGTCTGCCCATGGAGCTCAGGGGACCTAACTACCCCAACTACGCAATGAACGTCGGTCACCTTTCCGGATACGCAGGAATCCCCAAGGCAGCACACGTTGCCCGTGGAGATGCTTTCTGTGCGAACCCCTTCATCCGTGTTGCATTTGCTGACCCCAGCCTGGTCTTCGACTTCGCTAACGTCACCAAAGAGTACGGACGCGGTGGACTCAGAGAGTTCCAGCCCGCCGGTGAGAGAACCGCGGTCATCAAAGGCTGA
>contig-100_2_length_1808_read_count_56502_SRR943314_1 # 96 # 1757 # 1 # ID=1097_1;partial=00;start_type=ATG;rbs_motif=AGGAGG;rbs_spacer=5-10bp;gc_cont=0.443
ATGGTATATAAAGATGAAAAACATAACTTTATGCAGGCAATGAAAAAGAAATTCGAAGAAGCTCCTGACAAGAAAAATACAAAGTACTACGTATACGGTGGATACAAGCAGAACAAGAGAAAAGTAGAATTTCATGATGCAGGTCTGCAGATTGCAAAAGAAAGAGGAATACCTGGGTACAACCCATCAGTAGGTATGCCACAAGGTCAGAGAGTATTAATGCCTTACCAGCTTTCACACACAGACACTATAGCTAACATGGATGACCTTCACTTCGTAAACAACGCTGCTATGCAACAAGCATGGGACGATATGAGAAGGACAATCCTCGTAGGACTTGACTCACCACACAACATTCTTGAAAAGAGACTCGGTAAAGAAGTCACACCAGAAACAATTAACCACTATCTTGAAGTAGTAAACCACGCAATGCCTGGTGCAGCCGTCATTCAGGAACACATGGTTGAAACTGACCCAAGATTAGTAAAAGACTCATACGTAAAAGTATACTCTGGAAACGATGAATTAATTGATGAAATTGATTCAAGATTCGTTATCGACATAAACAAAGAATTCCCTGCAGACCAAGCAGCCCAACTTAAGAAGGCTATTGGAAAATCAATGTGGCAGGTAGTTAGAATTCCAACAGTTGTTGGAAGAGTCTGTGACGGAGGAACAGTTTCTAGATGGAGCGCAATGCAGATCGGTATGGCATTCATTGGTGCATACAATCTATGCGCTGGAGAAGCCGCAACTGGAGATTTCGCATACGCTGCAAAGCACGGTTCAGTCATACAGATGTCTGACATGATGCCAGCAAGAAGAGCAAGAGGTCCAAACGAGCCTGGTGGACTTATGTACGGAATCGTAAGTGACTGTGCACAGTCCTTGGCCAAGTACCCTGATGACCCAGCAAGACACTCACTTGAGGCAATTGCTCTAGCTGCTTTAATTTACGATCAGATATACCTCGGATCATACATGTCTGGTGGTGTCGGATTCACACAGTATGCAACAGCTGCATACACCGATAACATCCTTGAAGACTTTGTATACTGGGGAATGGAACACGTAAAGGACAAGTATGGCGATCTCGCAAAGCAGAAACCAAGTGTAAAACTCATAAACGACATAGGAACAGATGTTGCTATGTACTGTTTAGAGCAGTATGAACTTTACCCAGCAGTTATGGAAACACACTTCGGTGGATCACAGAGAGCTACATGTATCTCTGCAGCAGCCGGAACAAGTGTATCTATGGCAACAGGTAACGCTCAAGCTGGTCTTTCAGCATGGTACCTTGCATGTAATATACACAAGGAGCAGATGGGAAGATTCGGATTCTACGGATACGACCTTCAGGATCAGATAGGTGCTTCAAACACCTTCTCATACAGATCTGATGAAGGTTTACCATTCGAGCTTAGGGGAGGTAACTACCCAAGCTACGCAATGAACGTAGGACACCAGAGCGCATACACTGGTATCGTTGCAGCAGCTCACTCCGCAAGAGGAGACGCATGGGCACTGTCACCACACATAAAGGTCGCATTCGCCGACAGGTCACTACCTTTCGACTTCGCAAACATTACAAAGGAGTTCGGAAAGGGTGCCATGAGGGAGTTCGTCCCTGCCGGAGAAAGAGACCTTATTATACCATAA
>contig-100_1_length_1691_read_count_210_DRR012576_1 # 20 # 1672 # -1 # ID=7_1;partial=00;start_type=ATG;rbs_motif=None;rbs_spacer=None;gc_cont=0.484
ATGAACAATGAAAAGAAGCTCTTCTTAAAGGCTTTACAAAGTAAATTTGATGAAGACCCCAAAGAAAATCACACCGACTTTTACTGCTTCGGAGGCTGGAAACAGTCCCCTCGAAAAAGGGAATTTGATGAATACGCTAAAAAGATTGAAAAAGAAAGGGGCATCCCATTCTACAACCCAGACATTGGAGTACCACTGGGACAGCGTAAATTAATGGCCTACAAAGTTTCAGGTACCGACACCTACGTAGAAGGAGACGACCTGCACTTCTGTAACAACGCAGCCATCCAGCAACTCTTAGACGACATTAAAAGGACCATCATCGTGGGAATGGACACCGCTCACTCCGTACTGGAAAAACGATTAGGTGTGGAAGTTACTCCCGAAACCATCAACGAATACATGGAAACCATCAACCACGCACTACCTGGTGGTGCAGTGGTTCAGGAACACATGGTAGAAGTTCACCCTGGTCTCGTAGGCGACTGTTACGCCAAACTCTTTACTGGTGATGACAACCTGGCCGATGAACTGGATTCCCGATTCTTAATTGACATCAACAAGGAATTCCCAGAAGAACAGGCTAAAATGCTCAAAGAATACATCGGTAACAAAACTTACCAGATCAGCCGAGTTCCTTCCCTAGTGGTCCGAACCTGTGACGGTGGTACTGTATCCCGATGGTCTGCAATGCAGATCGGTATGAGTTTCATCGCCGCGTACAAACTGTGCGCAGGTGAAGCAGCTATAGCTGATTTCTCATACGCAGCAAAACACGCTGACGTTATATCCATGGGAAGCATTCTCCCAGCACGAAGAGCAAGGGGACCAAACGAACCTGGAGGTATTTCCTTCGGTATAATGGCCGATATGATACAGACTTCCAGAATATCTGAAGACCCAGCAGAAGTATCCCTGGAAGTTATTGCTGCAGCAGCCACTATCTACGACCAGATCTGGCTCGGTTCATACATGTCTGGTGGAGTAGGTTTCACCCAGTATGCAACCGCAGCTTACACCGACGATATCCTGGACGACTTCCTCTACTACGGAATGGAATACGTGGACGGTAAATACGGTATCTGTGGAACCAAAGCAACCACTGAAGTGGTTCACGACATAGCCGCAGAAGTAACCATGTACGGACTCGAACAGTACGACACCCCAGCTCTCCTGGAAGACCACTTCGGAGGTTCACAGAGAGCTGCAGTTGTTTCAGCTGCTGCAGGATGTTCCGTTGCCTTTGCAACTGGAAACTCCAACGCAGGAATCAACGGATGGTACTTAAGCCAGATCCTACACAAAGAAGCACACAGCAGACTCGGTTTCTACGGTTACGACCTGCAGGACCAGTGTGGAGCATCCAACTCTCTCTCCATCAGGAGCGACGAAGGTTTAATCCACGAACTACGTGGTCCTAACTACCCTAACTACGCCATGAACGTGGGTCACCAGCCAGAATACGCAGGTATTGCTCAGGCACCTCACGCAGCTCGAGGAGACGCATTCTGTGTCAACCCTCTGATAAAAGTTGCATTTGCTGACAAGGACCTGGGATTCGACTTCGCACACCCAAGGAAATCCATCGCCAAAGGTGCACTACGCGAATTCCTGCCTGGCGGAGAAAGGGACTTAATCATTCCTGCTTTATAA
>contig-100_1_length_1805_read_count_216084_SRR943309_1 # 35 # 1714 # -1 # ID=1071_1;partial=00;start_type=ATG;rbs_motif=GGAG/GAGG;rbs_spacer=5-10bp;gc_cont=0.590
ATGGCAGTTAAGCACACTAAGAAGCTATTCGTTAAGGCTCTGAACAAGAAGTTCGGAAAGGATTTCGATCTGGCCAGCCAGAAGGTCGAGTACAAGAGGCTAGGCCCTGAACAGAATGCCCGCAAGCGGGAGTTCATGGAGTACGCCAAGAAGCTCGAGGGCAAGCGCGGCATGACCGGCTACAACCCCTATGTCCACGCTGGCGGCATTCCTCTTGGACAGAGGCAGCTCGTGCCCTATAAGCTCTCCTCCACTGAGTATGTGGTAGAGGGCGACGACCTGCACTTCGTTAACAATCCAGCCATGCAGCAGTTCTGGGATGATATCAGGAGGACCATTGTGGTCGGCCTGGACATGGCCCATGAGGTGCTGCAGAAGAGGTTGGGCAAGGAAGTCACACCTGAGACCATCAACAACTACCTGGAGATCCTCAACCACGCCATGCCCGGCGCAGCTGTGGTTCAGGAGCACATGGTGGAGACCCACCCCGGCCTGGTAGATGACTGCAACGTTCGTGTCTTCTCCGGCGACGATGCTCTGGCCGATGAGATAGATGACCAGTACAAGATCGACATCAACAAGATGTTCCCCGAGGATCAGGCTGAGGCCCTCAAGGCCGCTATCGGCAAGACCACCTGGCAGGCCATCCACGTCCCGACAATCGTCGTCAGGACCTGCGACGGCGGCACCACATCCAGATGGAGCGCCATGCAGCTGTGTATGACCTTCATCGATGCCTACAACATGTGCGCCGGTGAGGCCGCTGTGGCCGACCTGGCCTATGCTGCTAAGCACGCTGCAGTCCTGCAGATGTCCGATATGCTGCCCGCAAGGCGCGCTCGCGGACCCAACAACCCCGGCGGTATCTCCTTCGGCTTCATGTCCGATATGGTCCAGACCTCCAGGGTCAAGCCCCAGGATCCAGTATATGTATCCCTGAACGTGGTCGCCGCAGGCTCCATGTTCTATGATCAGATCTGGCTGGGAAGCTACATGTCCGGCGGTGTCGGTTTCACCCAGTACGCCACTGCTGCCTACACCAACGATGTCCTGGATGACTTCTCCTACTACGGCGTGGACTACGCCAACGACAAGTTCGGAGGATTCGCCAAGGCACCCGCGACCATCGATGTCGCCAAGGAGCTGGCCACTGAGGTCACTCTGTACGGCATTGAGCAGTACGAGGCCTTCCCCACTCTGCTTGAGGATCACTTCGGCGGGTCCCAGAGGGCAGCTGTTCTGGCAGCCGCATCCGGTATCACCTCCGCCATCGCCACTGGTCACTCCCAGATCGGCCTGGCCGGCTGGTATCTCTCCATGCTCCTGCACAAGGAAGCCTGGGGCAGACTGGGATTCTTCGGCTACGACCTGCAGGATCAGTGCGGTCCAACCAATGTGTTCTCCTACCAGTCAGACGAGGGCAACCCATTGGAGCTGAGGGGCGCCAACTACCCGAACTACGCCATGAACGTGGGCCACCAGGGCGAGTACGCAGGCATCACCAGCGCCGCACATGCCGGTCGCATGGACGCCTTCGCCGTGAACCCATTGATCAAGGTCACCTTCGCCAACCCCGGATTGGTCTTCGACTTTACCAACGTCCGCGATTGCTTCGGCAAGGGCGGTGCACGCGAGTTCCGCGCTGCAGGCGAGAGATCCTTGGTTATGCCCGCTGTGTAG
>contig-100_0_length_1629_read_count_3516_ERR1163082_1 # 3 # 1628 # -1 # ID=132_1;partial=11;start_type=Edge;rbs_motif=None;rbs_spacer=None;gc_cont=0.391
TACTTAACCTACCTCTACTTACCTTTTGAGGTGAATTTTATGGAAGCTGAAAAGAAATTGTTCTTAAAAGCATTGAAAGAAAAGTTTGATGAAGACCCAAAGGAAAAATACACAAAATTCTATACCTATGGTGGATGGAAACAATCCAAAAGAAAAACAGAATTTGTTGAAGCAGCAAAAGAAATCTCTGATAAAAGAGGCGGAATTCCAGGGTATAACCCAGATATTGGTGTTCCACTCGGACAAAGAAAAATGATGTCCTACAAATTATCAGGCACTGACGACTATGTTGAAGGTGATGATTTACACTTTATGAACAATGCTGCTATTCAACAATTGCACGACGATATTAGAAGAACAGTTATTGTTGGTATGGATACTGGACACATGGTATTGGAGAAAAGACTTGGTGTGGAAGTTACTCCTGAAACAATTAACGAATATATGGAAACAATAAACCACGCTTTACCTGGTGGTGCTGTTGTTCAGGAACACATGGTAGAAGTAGATCCTGCATTGGCATGGGATTCATATGCTAAAATCTTCACAGGAGACGATGAGTTGGCTGATGAACTTGATAAAAGAGTTTTAGTTGATATCAACAAATTGTTCCCAGAAGAGCAAGCAGAAGAATTAAAAGCTGCTATTGGTAAAAAAACATACCAAATATCAAGAGTTCCTACATTAGTAGGTAGAGTATGTGATGGAGGAACCATCGCAAGATGGTCTGCTATGCAGATAGGAATGTCCTTTATTACAGCATACAAACTTTGTGCAGGGGAAGCTGCTATTGCTGATTTCTCATACGCAGCAAAACACGCTGATGTTATTGGATTAGGTACAGCACTTCCAGCAAGAAGGTCAAGAGGAGCAAATGAGCCAGGGGGAATTCCATTTGGTATTTTGTCCGATGTTGTTCAAACAACAAGAGTTAGTGATGACCCAGTTGAGCAATCATTAGAAGTAGTTGCTACTGGTGCTATGTTATATGACCAAATTTGGTTAGGTGCATACATGTCTGGTGGTGTAGGATTTACCCAATATGCAACAGCAGCATATACTGATGACATCTTAGACGATTTCTGCTACTATGGATTGGATTATGTAGAAGGAAAATACGGAAGATGCGGAACAAAAGCTACAATGGATGTTGTGGAAGATATTGCAACAGAAGTTACACTTTATGCACTTGAACAGTATGATGAATACCCAACATTATTGGAAGACCACTTTGGAGGTTCCCAAAGAGCAGCAGTTGCAGCAGCAGCAGCAGGTGTTTCAGTATGTATGGCAACAGGAAACTCAAATGCAGGAGTTAATGGATGGTATTTAAGCCAAATCATGCATAAAGAGTACCACAGTAGGTTAGGATTCTACGGATACGACTTACAAGACCAGTGTGGGGCTTCAAACTCATTATCTATCAGAAATGACGAGTCTTCACCATTGGAATTAAGAGGTCCAAATTATCCAAACTACGCAATGAATGTTGGTCACCAAGGAGAATACGCTGGTATCGCTCAAGCAGCACATTCTGCAAGAGGAGATGCTTTTGCTATGAACCCATTGATTAAGATTGCATTTGCTGACCCATCATTAGTATTTGACTTCGCACATCCAAGAAAA
>contig-100_0_length_1744_read_count_27824_SRR1290774_1 # 87 # 1742 # 1 # ID=332_1;partial=01;start_type=ATG;rbs_motif=GGxGG;rbs_spacer=5-10bp;gc_cont=0.638
ATGGGAAAGATTCACACTAAAAAGCTGTTCGTAAAGGCTTTGAACAAGAAGTTCGGAAAGGACTTCGACCTCAGCGGGACGAAGACCGTCTACGAGAGGCTTGGTCCCGAGCAGAACGCCCGTAAGAGGGAGTTCATGGAGGCCTCCAAGAAGCTGGAGGGCAAGCGTGGCATCTCCATGTACAACCCCTACCTCCACGCCGGCGGCGTGCCGCTGGGCCAGAGGCAGCTCGTCCCCTACAAGCTCTCCACCACGGAGTACATCGTAGAGGGTGACGACCTCCACTTCGTCAACAACCCCGCCATGCAGCAGATGTGGGACGACATCCGAAGGACGATCGTCGTCGGTCTGGACATGGCCCACGAGGTGCTGGAGAAGCGTCTGGGTAAAGAGGTCACCCCCGAGACGATCAACAACTACCTCGAGATCCTCAACCACGCCATGCCCGGCGCAGCCGTGGTCCAGGAGCACATGGTCGAGACCCACCCCGCCCTCGTCGACGACTGTAACGTCCGGATGTTCACCGGCGACGACGACCTGGCGGACGAGATCGACGACCAGTACCTGATCGACATCAACAAGCTCTTCCCCGCCGAGCAGGCTGAGGAGATAAAGGCAGCCATGGGCAAGACCTCCTGGCAGGCCATCCACATCCCCACCATCGTCTCCAGGACCTGCGACGGCGGTACCACCTCCAGGTGGAGCGCCATGCAGCTCTCCATGACCTTCATCGACGCCTACAACATGTGCGCCGGTGAGGCCGCTGTGGCTGACCTCGCCTTCGCCGCGAAGCACGCCGCCGTCATCCAGATGGCCGACATGCTCCCCGCGAGGAGGGCCCGAGGCCCCAACGAGCCCGGTGGACTATCCTTCGGCTTCCTCGCCGACATGGTCCAGACCTCCAGGGTCAAGGCCTTCGACCCGCCCCAGGTCTCCCTGAACGTCGTCGCCGCCGGCGCGATGCTCTACGACCAGATCTGGCTCGGCAGCTACATGTCCGGTGGTGTCGGGTTCACCCAGTACGCCACGGCCGCCTACACCAACGACGTCCTGGACGACTTCTCCTACTACGCCTGCGACTACGGCGTGGACAAGTTCGGCGACTGGGGCAAGGCTCCCGCCACCCTGGAGACCTCCAAGGACATCGCCACCGAGACGACCCTCTACGCCATGGAGCAGTACGAGTCCTTCCCGACCCTGCTGGAGGACCACTTCGGCGGTTCCCAGAGGTCCGCGGTCATGGCCGCCGCCAGCGCCATCGGCTCTGCCTGCCTGACCGGAAACAGCCAGTCCGGCCTCGCCGCCTGGTACCTCAGCCACCTGATCCACAAGGACGGCTGGGGCAGGATGGGCTTCTTCGGATACGACCTGCAGGACCAGTGCGGTCCGACCAACGTCTTCAGCTACCAGGGCGACGAGGGGAGCCCCCTCGAGCTGAGAGGCGCGAACTATCCGAACTACGCCATGAACGTCGGCCACCAGGGCGAGTATGCAGGCATCTCCAGCGCCGCTCACGCGGGCCGCTTCGACGCCTATGCGTGCAACCCCCTGATCAAGGTCTGCTTCGCAAACCCGGCCCTGATCTTCACCTGGGACGACATCCGCAAGGGATACGGCATGGGTGGTGCGAGGGAGTTCCGCGCGGCCGGCGAGAGA
>contig-100_2_length_1704_read_count_8122_SRR943331_1 # 3 # 1640 # -1 # ID=1149_1;partial=10;start_type=ATG;rbs_motif=GGAGG;rbs_spacer=5-10bp;gc_cont=0.608
ATGGCAAAGAAGATCGAGAAAACCCAGAAACTCTTCCTGAAGGCCCTGAAGGAGAAGTTCGCAGAGGACCCCCAGAGCACCTCGACCGTGTTCAACCGGATCGGTCTGAAGCAGTCCCCCAGGAAGATGGAGTTCGTCAAGGCCGGGAAGAATGCCGAGATGGCCCGTGGTATCTCCATGTACGACCCGGTCAGGTGCCACATCGGTGGTATCCCGCTCGGGCAGCGCCAGCTGATGACCTACGAGGTCTCCGGAACCGGCGTATTCGTGGAGGGCGACGACCTGCACTTCGTCAACAACGCTGCCATGCAGCAGATGTGGGACGATATCAGGAGGACCATCATCGTCAACATGGACCTTGCCCACCAGACTCTGCAGAAGCGTCTGGGCAAGGAAGTGACCCCCGAGACCATCAACGAATTCCTCCACGTGCTCAACCACGCCATGCCCGGAGCAGCCGTGGTCCAGGAGCACATGGTCGAGACCCACCCCTCGCTGGTGGACGACTGTTACGTGAAGGTCTTTACCGGTGACGACGAGATGGCCGACGACCTCGAGCCCCAGTTCGTCATCCCCATCGACAAGCTCTTCCCGGCCAAGCAGGCCGAGCAGCTGAAGGCAGGAGTCGGCAAGGCCCTGTGGCAGGCCATCCACATCCCGACCATCGTCTCGAGGACCTGTGATGGTGGAACCACCTCCCGCTGGTCAGCCATGCAGCTCGGCATGTCCTTCATCGGTGCCTACCACATGTGCGCCGGAGAAGCAGCAACCGCCGACCTGGCATTCGCTGCCAAGCACGCCGGTGTTATCCAGATGGCAGAGATCCTGCCTGCCCGCCGTGCACGTGGCCCGAACGAGCCTGGTGGCATAAAGTTCGGTCACTTCGCCGACATGGTCCAGACCGACCGCAAGTACCCGCATGACCCGGCCCGGGCCTCGCTCGAGGTTGTGGGTGCCGGAACCATGCTGTTCGACCAGATCTGGCTCGGTTCCTACATGTCCGGTGGTGTCGGGTTCACCCAGTACGCCACTGCCGCATACACCGACAACATCCTTGACGACTACACCTACTACGGTATGGACTACATCAAGGACAAGTACAAAGTCGACTGGAAGAACCCGAACGAGAAGGACAAGGCCAAGGCCACCCAGGATGTCATCAACGACATCGCAACCGAGGTCACCCTCTATGGTATGGAGCAGTACGAGCAGTTCCCGACTGCACTCGAGACCCACTTCGGTGGTTCCCAGCGTGCATCGGTGCTGGCCGCTGCCTCCGGTCTGTCCACGGCCATCGCCACCGGGAACTCCAACGCCGGTCTGAACGGCTGGTACCTCTCCATGCTCCTGCACAAGGAGGGCTGGTCACGTCTCGGATTCTACGGATACGACCTGCAGGACCAGTGCGGTTCCGCAAACACCGAGTCGTTCCGTGCAGACGAGGGTGCCGTCGGAGAACTCCGTGGAGCAAACTACCCGAACTACGCGATGAACGTCGGACACCAGGGAGAGTACGCAGCTATCTGCGGTGCAGCTCACTTCACCCGCGGAGATGCCTGGTCACTCAACCCGCTGATCAAGATCACCTTCGCCGACCCCTCGCTCAAGTTCGACTTCGCCGAGCCCAGGCGCGAGTTC
>contig-100_0_length_1696_read_count_7922_SRR873610_1 # 50 # 1696 # -1 # ID=1046_1;partial=01;start_type=Edge;rbs_motif=None;rbs_spacer=None;gc_cont=0.392
CGTTTTCTAGATGCATTAACTCAAAAATTTAAAGGTGAAGACCAAGAAAATCAACAAACCAGTTTCTACTGTTTTGATGGTTGGAAACAATCTGCACGTAAAAGAGAATTCTTTGATGCTGCAAATCAATTGGCTAAGAAAAGAGATAATTTGCCTTTCTACAATCCTGATATTGGTGTGCCTTTAGGTCAAAGACAATTAATGAGCTATAAAATATCAGGTACTGACGATTATGTCGAAGGGGATGACTTGCACTTTTGTAACAATGCAGCAATCCAACAATTGGTTGATGACATTAAAAGAACTGTAATTGTTGGGATGGATACTGCACACTCTGTATTGCAGGAAAGACTTGGTGTAGAGGTCACTCCAGAAACAATCAACGAATATATGGAAACCATTAACCATGCACTTCCAGGAGGAGCGGTAGTTCAAGAACACATGGTGGAAGTACACCCAGGTCTTGCAGCAGACTGTTATGCAAAAATCTTTACTGGAAATGACGAATTAGCAGATGAACTTGATAAAAGAGTATTGATTGACATCAATAAAGAATTCCCTGAAGAGCAAGCGGAAATGCTTAAAGAATATGTGGGAAACAAAACTTACCAAGTTAGTAGAGTCCCTACATTAGTTGTTAGAGCTTGTGATGGGGGTACTGTGTCCAGATGGTCTGCTATGCAAATTGGTATGAGTTTCATTACTGCATATAGTTTATGTGCAGGGGAAGCTGCGATTGCGGACTTTTCATATGCTGCTAAACACGCAGACGTAATCGGTATGGCTGCAATATTACCTGCAAGACGTGCAAGAGGAGCTAACGAACCTGGAGGAGTTCCATTTGGAATATTTGCTGATATGATTCAAACATCAAGAATCAGTAATGACCCTGCTGAAATTACACTGGAAGTAATTGGTGGAGCGGCTACCTTATATGACCAGGTATGGTTAGGTTCATACATGTCTGGTGGTGTTGGATTTACCCAATATGCAAGTGCAACCTATACAGATGACATTTTAGATGATTTCATTTACTATGGAAAAGATTATGTAGAAAAGAATTATGGAATGTGTCAAGCTGAAGCTAACTTTGATAATGTAAAGGACATTGCAACTGAAGTTACCCTTTACGGATTGGAACAGTACGAAATCCCAACATTGCTTGAAGATCACTTTGGAGGTTCTCAAAGAGCATCTGTTATCTCTGCAGCTGCAGGATGTTCTGTAGCATTTGCAACAGGAAACTCAAATGCTGGAGTGAACGGTTGGTATCTCAGTATGATTGAACACAAAGAAGCTCACAGCAGATTAGGATTCTATGGTTATGACTTGCAAGACCAATGTGGTGCAGCAAATTCATTATCCATTAGAAGTGATGAAGGATTGATTCACGAATTAAGAGGTCCAAATTACCCTAATTATGCTATGAACGTAGGGCACCAACCAGAATATGCAGGAATTGCCCAAGCTCCACACGCTGCAAGAGGCGATGCTTTCTGTGTTAATCCATTGATTAAAATTGCATTTGCAGACAAGAATTTATCCTTCGACTTCGAACATCCAAGAAAATGTATCGCTAAAGGTGCATTAAGAGAATTCGAAGCGGATGGTGAAAGAAGCATTATCTTACCTGCAACTGGAAAATAA
>contig-100_0_length_1152_read_count_1213_SRR1971621_1 # 3 # 1151 # 1 # ID=643_1;partial=11;start_type=Edge;rbs_motif=None;rbs_spacer=None;gc_cont=0.543
GCAGGTGAGCGTGTTGCAGCGGTGCGTGGCATGCAGCAGTACGATGTGAACATACATCTTGGTGGCATGACGCTCGGACAGAGACAGCTCGTACCATACAAGATATCGACCACACAGGACATAGTAGAGGGCGATGACCTGCACTACGTCAACAACCCTGCAATGCAGCAGATGTGGGATGACATCAAGCGAACGATCATCGTGGGAATGGACCTTGCTCACGAGACTCTTGAAAAGCGTCTCGGTAAGGAGGTCACACCTGAGTCGATCGCCGGCTACATGGAAGCTGTGAACCACACCATGCCAGGCGCAGCTATTGTGCAGGAGCACATGGTTGAGACTCACCCGGGACTCGTCGATGACTGCTATGTGAAGCTCTTCACTGGCGACGACGAACTCGCAGACGAGATCGACTCGCAGTACGTGATCAACATCAACGACCTCTTCGACAAGGAAGGACAGGCAGACCAGATCAAGGCTGCAATGGGCAATACCACATGGCAGGCAGTACACATTCCAACAATCGTTGTGAGATGCTGCGATGGTGGTAACACATCCAGATGGAGTGCAATGCAGATCGGTATGTCGTTCATTGCGGCATACAACATGTGCGCTGGTGAGGCTGCAGTAGCAGACCTTGCGTTCGCAGCAAAGCATGCGGCAGCAGTCCAGATGGCTGAGATGCTTCCAGCGAGGAGAGCAAGATCGCCAAACGAGCCAGGAGGACTTTCCTTCGGTTACTGCGCTGACATGTGTCAGACACAGAGAATCGCTCCGGACGACCCGGTCAGGTGCACACTCGAAGTTGTTGCAACCGGCACGATGCTCTACGACCAGATCTGGCTTGGATCATACATGTCAGGTGGTGTCGGATTCACGCAGTACGCAACAGCAGCATACACCAACGATGTGCTGGATGACTTCACGTACTACGGATACGACTACGCACTGAACAAGTTCGGAGACGACGGTTCAGCACCAAACGACCTTGCAACCGCAACCGACCTTGCAACAGAGGTTACCTTAAACGCTATGGAGTGCTACGAGGACTACCCAACGCTTCTTGAAGACCACTTCGGTGGATCGCAGAGAGCAGGTGTCATGGCAGCAGCAAGCGCATGCACAACCGGTATCGCTACCGGTAACGCC
>contig-100_0_length_1728_read_count_4636_SRR1313281_1 # 28 # 1728 # -1 # ID=373_1;partial=01;start_type=Edge;rbs_motif=None;rbs_spacer=None;gc_cont=0.603
GCAGCAAAAATCGAAAGGACCCAGAAGCTCTTCCTGAAGGCAATGAAGGAGAAGTTCGCAGAGGACCCCACCGCAACCGCAACCGTCTTCGGCCGCGAAGGTCTTGAACAGTCCGCCCGCAAGATGGAGTTCCTCAAGGCCGGTAAGAAGGTCGAGATGGACCGCGGTATCTCCGCCTACGACCCCAAGCGCTGCCACCTTGGTGGTATCCCGCTGGGTCAGCGCCAGCTGATGACCTACGAGGTCAGCGGCACCGGCGTCTTTGTCGAGGGCGACGACCTCCACTTCGTCAACAACTCTGCAATGCAGCAGATGTGGGACGACATCCGGAGGACCATCATCGTCGGCCTTGACCTCGCTCACGGCACCCTCCAGAAGCGTCTCGGCAAGGAAGTCACCCCCGAGACCATCAACGAGTACCTCCACGTGCTCAACCACGCAATGCCTGGCGGCGCAGTCGTCCAGGAACACATGGTCGAGACCCACCCGGCACTCGTCGACGACTGTTACGTCAAGGTCTTTACCGGTGACGACGAGATGGCAGACGACCTCGAACCCCAGTTCGTCTTAAACCTCGACAAGCTCTTCCCGGCAAAGCAGGCAGCAGCCTTAAAGGCAGCAGTCGGCAAGTCCATGTGGCAGGCAGTCCACATCCCGACAACCGTCAGCAGGACCTGCGACGGTGGAACCACCTCCCGCTGGTCTGCAATGCAGATCGGTATGTCCTTCATCGGTGCCTACCACATGTGCGCCGGTGAGGCAGCAGTCGCTGACCTCGCATTCGCGGCAAAGCACGCCGGTGTCATCCAGATGGCCGACATCCTGCCGGCACGCCGTGCACGCGGCCCGAACGAGCCCGGTGGCATCAAGTTCGGACACTTCTCCGACATGGTCCAGGCCGACCGCAAGTACCCCCACGACCCCGCAAGGGCATCCCTTGAAGTCGTCGGTGCAGGTACCATGCTCTTCGACCAGATCTGGCTCGGCAGCTACATGTCCGGCGGTGTCGGATTCACCCAGTATGCAACCGCTGCATACACCGACAACATCCTCGATGAGTACACCTACTACGGTATGGACTACATCAAGGACAAGTACAAGGTCGACTGGAGGAACCCCAACCCCAAGGACAAGCGCAAGCCCACCCAGGAACTCGTCAACGAGCTCGCAACCGAGGTCACCCTCAATGCAATGGAGCAGTACGAGCAGTTCCCGACCCTCATGGAAGACCACTTCGGCGGCTCCCAGCGTGCAGGTGTCATCGCTGCAGCATCCGGTCTTACCTGTGGTATCGCCACCGGTAACTCCAACGCCGGCTTAAACGGCTGGTACATGTCCATGCTCGCCCACAAGGAAGGCTGGTCACGTCTCGGCTTCTTCGGCTACGACCTGCAGGACCAGTGCGGTTCCGCAAACTCGCTCGCCATCCGGCCCGACGAAGGCTGTATCGGCGAACTCCGTGGACCAAACTACCCGAACTATGCAATGAACGTCGGACACCAGGGAGAGTACGCTGCAATCGTCGGCAGTGCTCACTATGGTTGCGGCGATGCATGGTCCCTGTCCCCGCTGATCAAGATCTGTTTCGCAGACCCCGCGCTCAAGTTCGACTTTGCCGAACCCCGCCGCGAGTTTGCACGTGGTGCTATCCGCGAGTTCATGCCCGCCGGCGAGCGCTCACTCATCATCCCCGCAAGGTAA
>contig-100_5_length_1108_read_count_1263_SRR1290772_1 # 1 # 1107 # -1 # ID=331_1;partial=11;start_type=Edge;rbs_motif=None;rbs_spacer=None;gc_cont=0.607
GCAAAAATCGAGAGAACCCAGAAGCTCTTCCTCCAGTCCCTGAAGGAGAAGTTCGCAGAGGACCCCCAGTCTGAGAGGACCGTCTTCGCCCGCGAGGGTCTGAACCAGTCTGCCAGAAAGAGAGAGTTCGTGGAAGCCGGACGAAAGATGACGATGGCCCGTGGCATCAGCATGTACGACCCGGTACGCTGCCACCTTGGCGGCATCCCGCTCGGCCAGCGCCAGCTGATGACCTATGAGGTCTCAACGACCGGCGTATTCGTGGAGGGCGACGACCTGCACTTCGTCAACAACGCTGCCATGCAGCAGATGTGGGACGATATCAGGAGAACCGTGCTCGTGAACATGGACCTTGCCCACCAGACCCTGCAGAAGCGTCTCGGAAAGGAGGTCACCCCGGAGACCATCAACGAGTACCTGCACGTGTTGAACCACGCGATGCCCGGTGCAGCCGTTGTCCAGGAACACATGGTGGAGACCCACCCCGGCCTGGTCGATGACTGTTACTGTAAGGTATTCACCGGTGACGAAGAGATGGCCGACGACCTCGAGCCCCAGTTCGTCATCCCGATCGACAAGCTCTTCCCGGCCAAGCAGGCCGCACAGCTGAAGGCTGCCGTCGGCAAGTCCCTGTGGCAGGCCGTGCACATCCCGACCACCGTATCAAGGACCTGTGATGGTGGAACGACCTCCAGGTGGTCTGCCATGCAGCTCGGTATGTCCTTCATCGGTGCCTACCGCATGTGCGCCGGAGAGGCCGCAGTCGCCGACCTGGCGTTCGCAGCAAAGCACGCAGGTGTCGTGCAGATGGCCGACATCCTGCCTGCCCGCCGTGCCCGTGGACCAAACGAGCCCGGTGGTATCAAGTTCGGAAACTTCGCCGACATGATCCAGGGCGACCGGAAGTACCCGCACGACCCCGCCAGGGCATCCCTGGAAGTCGTCGGTGCCGGAACCATGCTCTTCGACCAGATCTGGCTCGGATCCTACATGTCTGGCGGTGTCGGGTTCACGCAGTACGCAACCGCGGCCTACACCGACAACATCCTCGATGAGTACACCTACTATGGTATGGACTACATCAAGGACAAGTACAAGGTCGACTGG
>contig-100_0_length_1584_read_count_204_ERR983267_1 # 2 # 1567 # 1 # ID=248_1;partial=10;start_type=Edge;rbs_motif=None;rbs_spacer=None;gc_cont=0.367
TTTGACGGATGGAGGCAATCCGAAAGAAAAAGGGAATTTAATGATGCTGCTGAAAAATTAGCTAAAGAAAGAAACATGCCATTTTATAATCCCGATATTGGAGTACCGTTAGGTCAAAGACAATTAATGGCATATAAAATTTCCGGAACTGAGGATTATGTTGAAGGTGATGATTTACACTTTTGTAACAATGCTGCAATTCAACAATTGGTGGATGATATTAAAAGAACCATTATTGTAGGTATGGACACTGCACACTCTGTTTTACAAGAACGATTGGGTGTTGAAGTAACTCCGGAAACAATTAATGAGTATATGGAAAATATCAACCATGCACTTCCTGGTGGAGCAGTTGTACAAGAACACATGGTTGAAGTTCACCCAGGTCTTGTAGATGATTGTTATGCTAAAATTTTCACAGGAAATGATGATTTAGCTGATGAACTGGATAAAAGAGTCTTAATTGATATTAATAAGGAATTTCCAGAAGATCAAGCCGAAATGCTTAAAAAATATGTTGGAAATAAAACTTATCAGGTAAGTAGGGTTCCTACACTTGTTGTAAGAGCCTGTGATGGTGGTACTGTATCCAGATGGTCTGCTATGCAAATTGGTATGAGTTTCATTAATGCATATAAATTATGTGCAGGTGAAGCAGCTATTGCTGATTTTTCATATGCTGCAAAACATGCAGACGTTATTGGTATGGGAGCATTTCTACCATCAAGACGTGCAAGAGGACCTAATGAACCTGGTGGTGTTGCATTTGGTAATTTAGCAGATATGGTTCAGACTTCAAGAATAAGTGATGACCCTGCTGAAGTATCTTTGGAAGTAATTGCTGCAGCTGCAGTATTATATGACCAAGTTTGGTTAGGTTCATATATGTCTGGTGGTGTTGGATTTACACAATATGCAAGTGCAGCATATACTGATGATATTTTGGACGATTTCCTTTATTATGGAATGGATTACGTTGAAAAGAATTATGGAATGTGTCAAGCTGAATTAACTATGGACACAGTTCGTGACATTTCAACTGAAGTAACTTTATATGGGCTAGAACAATACGAGATACCAACTCTTTTAGAAACACACTTTGGTGGTTCCCAAAGGGCAAGTGTTATATCTGCAGCAGCAGGTTGTTCAACAGCATTTGCAACTGGAAATTCAAATGCGGGTGTAAATGGATGGTATTTAAGTATGATTTTACATAAAGAAGCTCATTCTAGACTTGGATTTTATGGTTATGATTTGCAAGACCAAGCAGGTGCATCAAATTCATTATCCATTAGAAGTGATGAAGGTTTAATTCATGAGTTAAGAGGTCCGAATTATCCTAATTATGCGATGAATGTAGGACATCAACCTGAATATGCAGGTATTGCTCAGGCACCGCATGCAGCCAGAGGAGATGCATTTTGTACAAATCCTTTGATTAAAATTGCATTTGCGGATAATAACTTGACTTTTGACTTTAAACATCCAAGAAAAGAAATAGCTAAAGGGGCATTAAGAGAATTCATGCCTTCCGGTGAAAGGGATATTATAATTCCTTCAGCATAA
>contig-100_0_length_1684_read_count_218_ERR247143_1 # 1 # 1653 # -1 # ID=193_1;partial=10;start_type=ATG;rbs_motif=GGA/GAG/AGG;rbs_spacer=5-10bp;gc_cont=0.397
ATGGCAGATAAAAAATTCTTAGATGCAATGAAAAACAAATTCAGTGAAGATCCAACTGATAAAAGAACCACTTTCTATAACATGGGCGGTTGGAAACAATCTGAAAGAAAAAGCGCATTCGTAAAAGAAGGTAAAGAAATCGCTGAGAAAAGAGGAATTCCAATGTACAACCCAGACGTTGGTACTCCTTTAGGTCAAAGGGCTTTAATGTCTTACCAATTATCTACTACTGATACTTATGTAGAAGGTGATGATTTACACTTCATTAACAACGCAGCTATCCAACAAGCTTGGGACGATATTAGAAGAACTGTAATTGTAGGTTTAAACACTGCTCACAACGTTCTTGAAAAAAGGTTAGGTATTGAAGTAACTCCTGAAACTATTACTGAATACTTAGAAACTGTAAACCACGCAATGCCTGGTGCAGCAGTAGTTCAAGAACACATGGTAGAAACTGACCCATTAGTAGTACAAGACAGTTATGTTAAAGTATTTACTGGTGACGATGAATTAGCTGATGAAATTGATTCAGCATTCGTTTTAGACATCAACAAAGAGTTCAATGAAGAACAAGCAGCAGCTTTAAAAGAAGAAGTTGGTGGAAGTGTATGGCAAGCTGTAAGAATTCCTGCTATCGTAGGAAGAGTTTGTGACGGAGGTACTACCTCAAGATGGTCTGCAATGCAAATTGGTATGTCAATGATTTCTGCATACAACCAATGTGCTGGTGAAGGAGCTACTGGTGACTTCGCATACGCATCCAAACACGCAGAAGTTATTCACATGGGTACTTACTTACCTGTAAGAAGAGCAAGAGCAGAAAACGAGTTAGGTGGAGTTCCATTTGGTTTCATGGCAGATATCTGTCAATCTTCCAGAGTAAATGCTGACGACCCAGTACGTTCAACCTTAGATGTAGTAGCTTTAGGTGCTGCATTATACGACCAAATTTGGTTAGGTTCTTACATGTCTGGTGGTGTAGGATTCACTCAATATGCTACTGCAGCATATACTGATGATGTATTAGATGACTTCACTTACTATGGTAAAGATTACGTAGAAGACAAATATGGTGGATTAACTGAAGCACCTAACAACATGGACACTGTTCTTGATGTAGGTTCTGAAGTTTCATTCTACGCATTAGAACAATACGAAGAATACCCAGCTTTACTTGAAACTCACTTCGGTGGATCTCAAAGGGCTTCTGTTATTTCAGCAGCAGCTGGTTGTTCCACTGCATTCGCTACTGGTAATGCTCAAACTGGTTTAAGTGCATGGTACTTAGGTATGTACTTACACAAAGAACAACATTCCAGATTAGGTTTCTACGGATACGATTTACAAGATCAATGTGGTGCAGCTAACGTATTCTCCATCAGAAATGATGAAGGTTTACCACTCGAAATGAGAGGACCAAACTACCCTAACTACGCAATGAACGTAGGTCACCAAGGTGAATACGCTGGTATCGCTCAAGCTCCTCACGCAGCTCGTGGAGATGCTTGGTCTTTCAACCCATTAGTTAAAATCGCATTTGCTGATAAAAACTTAGTATTCGACTTCAGTAAACCTCGTGAAGAATTTGCTAAAGGTGCATTAAGAGAGTTCGAACCATCCGGTGAAAGAACTGTCATCACCCCAGCAAAA
>contig-100_6_length_1568_read_count_1886_SRR1562003_1 # 1 # 1542 # 1 # ID=546_1;partial=10;start_type=Edge;rbs_motif=None;rbs_spacer=None;gc_cont=0.465
GAATTCGTTGAAGCTGGTAAAGAAGTGGCAGCTAAACGTGGAATTCCTCAGTACAACCCGGATATCGGTACACCTCTAGGACAGAGGGTTTTAATGCCTTACCAGGTCTCAACTACAGACACATTTGTTGAAGGTGACGACCTGCACTTCGTAAACAACACCGCAATGCAGCAGTTCTGGGATGACATAAGAAGAACCGTTATTGTTGGATTGGGAACAGCACACAACGTTATAGAGAAAAGGTTAGGTAAAGAGGTTACCCCTGAGACAATCATGAACTACCTTGAAACCGTAAACCATGCAATGCCTGGTGGAGCAGTTGTTCAGGAACACATGGTGGAAACCAACCCTGCACTTGTTGCAGACAGTTACGTGAAAGTTTTCACGGGTGATGATGAGATAGCAGATGAAATAGACCCTGCATTTCTCATAGACATAAACAAAATGTTCCCAGAAGAACAGGCAGAAGTTCTTAAAGCGGAAGTTGGAAGCGGTATCTGGCAGGCTGTCAGGATCCCAACAATTGTTTCAAGAACCTGTGATGGTGGTACAACGTCCAGGTGGTCTGCAATGCAGATCGGTATGTCCATGATCTCTGCTTACAAACAGTGTGCAGGAGAAGCCGCAACCGGTGACTTTGCATTTGCTGCAAAACACGCAGAAGTTATACACATGGGTACAGCTCTACCACAGAGGAGGGCAAGAGGAGAAAACGAACCTGGTGGAATCCCATTCGGATACCTGGCTGACATCTGTCAGTCCTCAAGGAAATACATGGATGACCCAGTAAGGGTGACCCTCGACGTTGTTGCATCTGGTGCAATGTTATACGACCAGATCTGGCTTGGATCATACATGTCAGGTGGTGTCGGATTCACCCAGTATGCAACAGCTGCCTACACCGACAACATCCTTGACGACTTCACTTACTACGGTAAAGAATACGTCGAAGATAAATATGGCGGACTGTGCGAAGCCCCAAACACCATGGACACAGTTCTAGATGTTGGTTCCGAAGTAACCTTCTATGGACTAGAACAGTACGAAGAATACCCAGCACTCCTTGAAACCCAGTTTGGTGGATCACAGAGGGCAGCAGTTGCAGCAGCTGCAGCTGGATGCTCAACTGGATTCGCAACAGGAAACGCACAAACTGGTCTAAGTGCATGGTACCTATCAATGTACCTGCACAAAGAACAGCACTCACGTCTTGGTTTCTACGGATACGACCTTCAGGATCAGTGTGGTGCTTCCAACGTCTTCTCAATCAGAGCAGACGAGGGATTACCACTTGAACTCAGGGGACCAAACTATCCAAACTACGCAATGAACGTGGGTCACCAGGGAGAATACGCAGGTATAGCTCAATCAGCACATGCAGCACGTAAAGATGCATTTGTATTTAACCCATTGGTTAAAATTGCATTTGCTGATGACAACCTAGCATTTGACTTCAGTGAAGTACGTGCCGAGTTTGCTAAAGGTGCATTGAGAGAATTTGAACCAGCTGGAGAAAGAGATCTTATTACTCCAGCTAAATAA
>contig-100_0_length_1643_read_count_116_ERR1137075_1 # 3 # 1643 # 1 # ID=93_1;partial=11;start_type=Edge;rbs_motif=None;rbs_spacer=None;gc_cont=0.397
GCAGATAAAAAATTCTTAGATGCAATGAAAAACAAATTCAGTGAAGATCCAACTGATAAAAGAACCACTTTCTATAACATGGGCGGTTGGAAACAATCTGAAAGAAAAAGCGCATTCGTAAAAGAAGGTAAAGAAATCGCTGAAAAAAGAGGAATTCCAATGTACAACCCAGACATTGGTACTCCTTTAGGTCAAAGGGCTTTAATGTCTTACCAATTATCTACTACTGATACTTATGTAGAAGGTGACGATTTACACTTCATTAACAACGCAGCTATCCAACAAGCTTGGGACGATATTAGAAGAACTGTAATTGTAGGTTTAAATACTGCTCACAACGTTCTTGAAAAAAGGTTAGGTATTGAAGTAACTCCTGAAACAATCACTGAATACTTAGAAACTGTAAACCACGCAATGCCTGGTGCAGCAGTAGTTCAAGAACACATGGTAGAAACTGACCCATTAGTAGTACAAGACAGTTATGTTAAAGTATTTACTGGTGACGATGAATTAGCTGATGAAATTGATTCAGCATTCGTTTTAGACATCAACAAAGAGTTCAATGAAGAACAAGCAGCAGCTTTAAAAGAAGAAGTTGGTGGAAGTGTATGGCAAGCTGTAAGAATTCCTGCTATCGTAGGAAGAGTTTGTGACGGAGGTACTACCTCAAGATGGTCTGCAATGCAAATTGGTATGTCAATGATTTCTGCATACAACCAATGTGCTGGTGAAGGAGCTACTGGTGACTTCGCATACGCATCCAAACACGCAGAAGTTATTCACATGGGTACTTACTTACCTGTAAGAAGAGCAAGAGCAGAAAACGAGTTAGGTGGAGTTCCATTTGGTTTCATGGCAGATATCTGTCAATCTTCCAGAGTAAATGCTGACGACCCAGTACGTTCAACCTTAGATGTAGTAGCTTTAGGTGCTGCATTATACGACCAAATTTGGTTAGGTTCTTACATGTCTGGTGGTGTAGGATTCACTCAATATGCTACTGCAGCATATACTGATGATGTATTAGATGACTTCACTTACTATGGTAAAGATTACGTAGAAGACAAATATGGTGGATTAACTGAAGCACCTAACAACATGGACACTGTTCTTGATGTAGGTTCTGAAGTTTCATTCTACGCATTAGAACAATACGAAGAATACCCAGCTTTACTTGAAACTCACTTCGGTGGATCTCAAAGGGCTTCTGTTATTTCAGCAGCAGCTGGTTGTTCCACTGCATTCGCTACTGGTAATGCTCAAACTGGTTTAAGTGCATGGTACTTAGGTATGTACTTACACAAAGAACAACATTCCAGATTAGGTTTCTACGGATACGATTTACAAGATCAATGTGGTGCAGCTAACGTATTCTCCATCAGAAATGATGAAGGTTTACCACTCGAAATGAGAGGACCAAACTACCCTAACTACGCAATGAACGTAGGTCACCAAGGTGAATACGCTGGTATCGCTCAAGCTCCTCACGCAGCTCGTGGAGATGCTTGGTCTTTCAACCCATTAGTTAAAATCGCATTTGCTGATAAAAACTTAGTATTCGACTTCAGTAAACCTCGTGAAGAATTTGCTAAAGGTGCATTAAGAGAGTTCGAACCATCCGGTGAAAGAACTGTCATCACC
>contig-100_1_length_1735_read_count_2151_SRR1313287_1 # 14 # 1675 # 1 # ID=409_1;partial=00;start_type=ATG;rbs_motif=GGA/GAG/AGG;rbs_spacer=5-10bp;gc_cont=0.440
ATGGTATATAAAGATGAAAAACATAACTTTATGCAGGCAATGAAAAAGAAATTCGAAGAAGCTCCTGACAAGAAAAATACAAAGTACTACGTATACGGTGGATACAAGCAGAACAAGAGAAAAGTAGAATTTCACGACGCAGGTCTGCAAATAGCTAAAGAAAGAGGAATACCTGGATACAACCCATCCGTAGGTATGCCACAAGGTCAGAGAGTATTAATGCCTTACCAGCTTTCTCACACAGACATTATAGCTAACATGGATGACCTTCACTTCGTAAACAATGCCGCTATGCAGCAGGCATGGGACGATATGAGAAGGACAATCCTCGTAGGACTTGACTCACCACACAACATTCTTGAAAAGAGACTCGGTAAAGAAGTCACACCAGAAACAATTAACCACTATCTTGAAGTAGTAAACCACGCAATGCCTGGTGCAGCCGTCATTCAGGAACACATGGTTGAAACTGACCCAAGATTAGTAAAAGACTCTTACGTAAAGGTTTACTCTGGAAACGATGAATTAATTGATGAAATTGATTCAAGATTCGTTATCGACATAAACAAAGAATTCCCTGCAGCTCAAGCAGCCCAACTTAAGAAGGCTATTGGAAAATCAATGTGGCAGGTAGTTAGAATTCCAACAGTTGTTGGAAGAGTCTGTGACGGAGGAACAGTTTCCAGATGGAGCGCAATGCAGATTGGTATGGCATTCATTGGTGCATACAACCTATGTGCTGGAGAAGCCGCAACTGGAGATTTCGCATACGCTGCAAAACATGGTTCAGTCATACAGATGTCTGACATGATGCCAGCAAGAAGAGCAAGAGGTCCAAACGAGCCTGGAGGACTTATGTACGGAATCGTATCTGACTGTGCACAGTCACTAGCTAAATACCCAGATGACCCAGCAAGACATTCACTTGAAACAATAGCACTTGCCGCTTTAATTTACGATCAGATATACCTCGGATCATACATGTCTGGTGGTGTCGGATTCACACAGTATGCAACAGCAGCATACACCGATAACATCCTCGAAGACTTTGTATACTGGGGAATGGAACATGTAAAGGACAAGTATGGCGATCTCGCAAAGCAGAAACCAAGTGTAAAGCTCATAAACGACATCGGAACAGATGTTGCTATGTACTGTTTAGAGCAGTATGAACTTTACCCAGCAGTTATGGAAACACACTTCGGTGGATCACAGAGAGCTACATGTATCTCTGCAGCAGCCGGAACAAGTGTATCTATGGCAACAGGTAACGCTCAAGCTGGTCTTTCAGCATGGTACCTTGCATGTAATATACACAAGGAGCAGATGGGAAGATTCGGATTCTACGGATACGACCTTCAGGACCAGATTGGTGCCGCAAACACCTTCTCATACAGGTCTGATGAAGGTTTACCATTCGAGCTTAGGGGAGGTAACTACCCAAGCTACGCAATGAACGTAGGACACCAGAGTGCATACGCAGGTATAGTTGCAGCAGCACATTCATCAAGATTCGATGCATGGGCACTATCACCACACATAAAGGTCGCATTCGCCGACAGGTCACTACCTTTCGACTTCGCAAACATTACAAAGGAGTTCGGAAGAGGTGCCATGAGGGAGTTCGTCCCTGCCGGAGAAAGAGACCTTATTATACCATAA
>contig-100_0_length_1783_read_count_5235_SRR873597_1 # 63 # 1727 # -1 # ID=945_1;partial=00;start_type=ATG;rbs_motif=GGA/GAG/AGG;rbs_spacer=5-10bp;gc_cont=0.561
ATGGCAGGTAAAGCTAACGAGAAACTTTTCCTTGAAGCATGCAAGAAGAAGTTCAAGGAAGAGCCCACCAGCATGGAGACCAAGTACTACTGCTACGGCGGTTGGAAACAGTCTAAGAGCAAAGTTGAGTTCCAGGAGAAAGCCAACGAGATCGCAAAGAAACGTGGCTTCCCCATGATGAACGAGGACATCGGAGTTCCTCTCGGACAGAGGTCCTGGATGCCCTACCAGCTGTCCCACACTGACATCTTCGTAGAGCCCGATGACCTTCACTGCATCAACAACCCTGCAATCCAGCAGGCTTGGGACGATATCAGGAGGACTGTCCTCGTCGGACTCGACTCCCCTCACCAGACCATCGAAAAGAGGCTTGGAAAGGAGGTCACCCCCGAGACCATCTCCAACTACCTTGAAGTCGTCAACCACACCATGCCTGGAGGAGCAGTCGTTCAGGAGCACATGGCAGAGTGCAACCCTGCACTCGTTGCAGACTCTTACGTCAAAGTCTTCTCCGGAAACGATGACCTTATTGATGAGATCGACCCCAGGTTCGTTATCGACATCAACAAGAACTTCCCCAAGGAGCAGGCAGCACAGCTGAAGAAAGCAATCGGAAACACCCTCATGCAGGCTGTCCGTGTCCCCACCATGGTCGGAAGGCTCATGGATGGAGGAACCGTCTCCAGGCACGCAGCAATGCAGATTTCCATGGCATTCATCTCCGCCTACAAACTCGCAGCCGGAGAGGCAGCCATCGCTGACTTCGCATACTCCGCAAAGCACCAGTCCATCACCATGGGATCCATGATGCCCGCAAGGCGTGTCAGGGGACCCAACGAGCCCGGAGGAATCACCTTCGGATTCCTCGACGATATGGTCCAGTCCGACCGTGTCTACCCTGACGACCCTGGACGTGCAGCACTCGAGACCGTTGCTCTCGCAGCCGGTATCTACGACCAGGTCTACCTCGGTGGATACATGTCCGGTGGAGTCGGATTCACCCAGTACGCTACCGCAGCATACACCGACAACATCCTTGAGGACTACGTCTACCACGGAATCGACACCATCAAAGACCGCTACGGCGGATTCTGCGGTGTCAAGCCCGACGACTACAAGAAACAGCTCAAGCTCGCCGACGAGATCTCCTCCTACGCACTTGAGATGTACGAGAGGTACCCCGCCGTTATGGAGACCCACTTCGGAGGATCCCAGAGGGCAACCGTTACCGCCGCATCCACCGGTATCATCACCGCTATGGCAACCGGAGTTGCTGACAACGGTCTGAACGCCTGGTACCAGTCCATGCTCCAGCACAAGGAGAGGACCGGAAGGCTCGGATTCTACGGATTCGACCTGCAGGACCAGTGCGGTTCCGCGAACTCCTATGCATACAGGTCCGATGAGGGTCTGCCCATGGAGCTCCGTGGTCCTAACTACCCCAACTACGCAATGAACGTCGGACACCTTTCCGGATACGCAGGTATCCCCAAGGCAGCTCACCTCGCTCGTGGAGACGCATTCGTCGCCAACCCCATGATCAAGGTCGCATTCTCCGACAAGGACCTCGTCTTCGACTTCGCTAACGTTACCAAAGAGTTCGGACGCGGAGGACTCAGGGAGTTCGTCCCTGCCGGAGAGAGGACCGCAGTCATCAAGGGATGA
>contig-100_0_length_1734_read_count_2584_SRR1562009_1 # 3 # 1709 # -1 # ID=586_1;partial=10;start_type=ATG;rbs_motif=GGAG/GAGG;rbs_spacer=5-10bp;gc_cont=0.523
ATGGCAGCAGATATTTTTTCAAAATTTAAAAAATCAATGGAAGTCAAATTCACACAGGAATTTGGTTCAAACCAGCAAAGTGGCGGCGACATCTCCGGCAAGACAGCCAAGTTCCTGAGGCTAGGTCCTGAGCAGGACCCAAGAAAGGTCGAAATGATCAAAGCCGGAAAGGAACTAGCAGAGAAGAGAGGCCTTGCATTCTACAACCCAATGATGCACTCAGGTGCTCCTCTCGGCCAGCGTGCAATTACTCCTTACACCATCTCCGGCACTGACATTATTGCAGAACCTGATGACCTTCACTATGTCAACAATGCTGCAATGCAGCAGATGTGGGACGACATCAGGAGAACCTGCATTGTCGGTCTTGACATGGCTCATGAAACACTTGAGAAGAGGCTGGGCAAGGAAGTTACCCCTGAAACCATCAACCATTACCTTGAAGTCCTTAACCATGCCATGCCCGGTGCAGCAGTGGTTCAGGAAATGATGGTCGAAACTCACCCTGCCCTTGTTGACGACTGTTTCGTGAAAGTCTTCACAGGTGACGACACACTTGCAGATGAAATCGACAAGCAGTTCCTTATTGACATCAACAAGGAATTCCCAGAAGAACAGGCAGCCCAGATTAAGGCCTCCATCGGCAAGACTTCCTGGCAGGCAATCCATATTCCAACAATTGTCTCCAGAACAACTGACGGTGCTCAGACTTCCAGGTGGGCAGCCATGCAGATCGGTATGTCTTTCATCTCCGCATATTCAATGTGTGCCGGTGAAGCAGCCGTCGCTGACCTGTCTTTCGCTGCAAAGCACGCAGCTCTGGTCTCAATGGGTGAAATGCTTCCAGCAAGGCGTGCACGTGGCCCCAATGAGCCCGGTGGACTGTCCTTCGGTCACCTGTCAGACATCATCCAGACAAGCCGCACAGTCCTTGACGACCCAGCAAAGGTAGCTCTTGAAGTCGTCGGTGCAGGCTGTATGCTTTACGACCAGATCTGGCTCGGATCCTACATGTCCGGTGGTGTCGGGTTCACTCAGTATGCAACAGCTGCATACACTGACGACATCCTTGACAACAACGTGTACTACAACGTTGACTACATCAACGACAAGTACAATGGAGCTGCAAACATAGGCACTGACAACAAGGTAAAGGCAACTCTCGATGTCGTAAAGGATATCGCAACAGAGTCCACACTCTACGGTATCGAGACTTACGAGAAGTTCCCGACTGCCCTTGAAGACCACTTCGGTGGGTCTCAGAGAGCAACCGTGCTCGCAGCTGCAGCCGGTGTCGCAACTGCCCTTGCAACTGCAAACGCAAATGCTGGTCTCTCTGGCTGGTACCTCTCTATGTACCTCCACAAGGAAGCATGGGGCCGTCTCGGCTTCTTTGGATACGACCTGCAGGACCAGTGTGGTGCCACAAATGTTCTGTCCTACCAGGGCGACGAAGGTCTCCCAGACGAACTCCGTGGTCCAAACTACCCCAACTACGCAATGAACGTCGGTCACCAGGGTGGATACGCAGGTATCGCTCAGGCAGCTCACTCAGGCCGTGGCGACGCATTCACCGTCAACCCACTCATCAAGGTCTGCTTCGCTGACGACCTCCTGCCCTTCAACTTCGCTGATCCCAGGAAAGAGTTCGGCCGCGGTGCCATGAGAGAGTTCGTGCCTGCTGGTGAGAGATCCCTCGTCATTCCA
>contig-100_1_length_1723_read_count_2934_SRR943317_1 # 48 # 1721 # 1 # ID=1111_1;partial=01;start_type=ATG;rbs_motif=GGAG/GAGG;rbs_spacer=5-10bp;gc_cont=0.610
ATGGCAAAAGCAAAAATCGAGAGAACCCAGAAGCTCTTCCTCCAGTCCCTGAAGGAGAAGTTCGCAGAGGACCCCCAGTCTGAGAGGACCGTCTTCGCCCGCGAGGGTCTGAACCAGTCTGCCAGAAAGAGAGAGTTCGTGGAAGCCGGACGAAAGATGTCGATGGCCCGTGGCATCAGCATGTACGACCCGGTACGCTGCCACCTCGGCGGTATCCCGCTCGGCCAGCGCCAGCTGATGACCTACGAGGTCTCAAGGACCGGCGTATTCGTGGAGGGCGACGACCTGCACTTCGTCAACAACGCTGCCATGCAGCAGATGTGGGACGATATCAGGAGAACCGTGCTCGTGAACATGGACCTTGCCCACCAGACCCTGCAGAAGCGTCTCGGAAAGGAGGTCACCCCGGAGACCATCAACGAGTACCTGCACGTGTTGAACCACGCGATGCCCGGTGCAGCAGTCGTCCAGGAACACATGGTGGAGACCCACCCCGGCCTGGTCGATGACTGTTACTGTAAGGTATTCACCGGTGACGAAGAGATGGCCGACGACCTCGAGCCCCAGTTCGTCATCCCGATCGACAAGCTCTTCCCGGCCAAGCAGGCCGCACAGCTGAAGGCTGCCGTCGGCAAGTCCATGTGGCAGGCCGTGCACATCCCGACCACTGTATCAAGGACCTGTGATGGTGGAACGACCTCCAGGTGGTCTGCCATGCAGCTCGGTATGTCCTTCATCGGTGCCTACCGCATGTGCGCCGGAGAGGCCGCAGTCGCCGACCTGGCGTTCGCAGCAAAGCACGCAGGTGTCGTGCAGATGGCCGACATCCTGCCTGCCCGCCGTGCCCGTGGACCAAACGAGCCCGGTGGTATCAAGTTCGGAAACTTCGCCGACATGATCCAGGGCGACCGGAAGTACCCGCACGACCCCGCCAGGGCATCCCTGGAAGTCGTCGGTGCCGGAACCATGCTCTTCGACCAGATCTGGCTCGGATCCTACATGTCCGGCGGTGTCGGGTTCACGCAGTACGCAACCGCTGCATACACCGACAACATCCTCGATGAGTACACCTACTATGGTATGGACTACATCAAGGACAAGTACAAGGTCGACTGGCAGAACCCGAACGAGAAGGACCGGGTAAAGGCCTCCCAGGACGTCGTCAACGACATCGCAACCGAGGTCGCCTTAAACGGTATGGAGCAGTACGAGCAGTTCCCGACCCTTATGGAGGACCACTTCGGCGGTTCCCAGCGTGCCGGTGTGCTCGCCGCCGCATGCGGTCTGTCCACCTCGATCGCAACCGGAAACTCCAACGCCGGTCTGAACGCCTGGTACCTCTGCATGCTCCTGCACAAGGAAGGCTGGTCACGTCTCGGATTCTTCGGATACGACCTGCAGGACCAGTGCGGTTCCACCAACTCGCTCTCTGTCAGGTCTGACGAGGGTGCGGTCGGAGAACTCCGTGGACCCAACTATCCGAACTACGCGATGAACGTGGGCCACCAGGGTGAGTACGCCGCTATCGTCGGTGGTGCCCACTACGGCCGTGGCGATGGATGGTCGCTCTCCCCGCTGATCAAGGTCGCCTTTGCAGACCCCTCGCTCAAGTTCGACTTTGCCGAGCCCAGGCGCGAGTTCGCCAAGGGTGCAATCCGCGAGTTCATGCCCGCC
>contig-100_1_length_1707_read_count_1555_SRR1971622_1 # 9 # 1688 # -1 # ID=645_1;partial=00;start_type=ATG;rbs_motif=GGxGG;rbs_spacer=5-10bp;gc_cont=0.600
ATGGGAAAAATTCATTCTAAGAAGCTTTTCGTAAAGGCTCTCAACAAGAAGTTCGGAAAGGAATTGGACCTTTCCGGAAAGACGACCACTTATGAGAGAAAGGGTCCCACGCAGAATGCCCGTAAGGTAGAGTTCATGGAGGCCTCCAAGAAGCTGGAAGGCAAGAGAGGTATCTCCTTCTACAACCCGTACGTCCACGCTGGCGGTGTTCCGCTGGGTCAGAGGCAGCTCGTACCCTACAAGCTCTCCACCACCGAGTATGTCGTAGAGGGTGACGACCTTCACTTCGTAAACAACCCCGCCATGCAGCAGATGTGGGACGACATCAGAAGGACCATCGTGGTCGGTCTGGACATGACCCACGAAGTGCTGGAGAAGAGGCTGGGCAAAGAAGTCACTCCCGAGACGATCAACAACTATCTCGAGATTCTGAACCACGCCATGCCAGGCGCAGCCGTGGTCCAGGAGCACATGGTCGAGACCCACCCCGGTCTTGTCGACGACTGTAACGTCAGGATCTTCACTGGCGACGACGACCTCGCAGACGAGATCGATGACCAGTACGTCATCGACATCAACGCGCTCTTCCCCGCCGACCAGGCTGAGGAGATCAAGGCCGCCATGGGCAAGACCACCTGGCAGGCTATCCACATCCCGACCATCGTCTCGAGGACTTGTGACGGCGGTACCACCTCCAGGTGGAGCGCCATGCAGTTGTCCATGACCTTCATCGACGCCTACAACATGTGCGCCGGTGAGGCCGCTGTGGCTGACCTCGCCTTCGCCGCAAAGCACGCTGCCGTCATCCAGATGGCCGACATGCTTCCCGCGAGAAGGGCCAGAGGCCCCAACGAGCCCGGTGGAGTTAGCTTCGGCTTCCTCTCTGACATGGTCCAGACTTCCAGGACCAAGCCCGACGACCCGCCACAGGTCTCCCTGAACGTGGTCGCTGCCGGAACTATGCTCTACGACCAGATCTGGCTCGGGAGCTACATGTCCGGTGGTGTCGGGTTCACCCAGTACGCCACTGCAGCCTACACCAACGACATCCTGGACGACTACTCCTACTATGGCTGCGACTACGCCATAGACAAGTACGGCGACTGGTGCAGCGCGCCTGTCGACCTGGAGACCGCCAAGGACATCGCCACCGAGACGACCCTCTACGGCATAGAGCAGTACGAGGCCTTCCCGACCGTTCTCGAGGACCACTTCGGTGGGTCCCAGAGGGCTTCCGTCCTGGCCGCCGCTTCCGGTATCTCCTCTGCCTGCGCCACCGGAAACAGCCAGATCGGTTTGGCTGGCTGGTATTGCAGCATGCTGGTGCACAAGGAGGCCTGGGGAAGACTGGGCTTCTTCGGATACGACCTGCAGGACCAGTGCGGTCCGACCAACGTCTTCAGCTACCAGGGCGACGAGGGCAGCCCCGTCGAGCTGAGAGGCCCCAACTATCCGAACTACGCGATGAACGTCGGTCACCAGGGCGAGTATGCAGGCATCTCCTGCGCAGCTCACGCTGCCCGCAAGGACGCCTACACTCTCAACCCCCTGATCAAGGTGACCTTCGCGAACCCGGCGCTGATCTTCGACTTCGCCGACGTCAGGAAGGAGTTCGGAAAGGGCGGTGCCAGAGAGTTCCGCGCGGCCGGCGAGAGATCCTTGGTCATGCCCGCAGTGTAG
>contig-100_1_length_1678_read_count_2811_SRR943318_1 # 3 # 1676 # -1 # ID=1115_1;partial=11;start_type=Edge;rbs_motif=None;rbs_spacer=None;gc_cont=0.610
ATGGCAAAAGCAAAAATCGAGAGAACCCAGAAGCTCTTCCTCCAGTCCCTGAAGGAGAAGTTCGCAGAGGACCCCCAGTCTGAGAGGACCGTCTTCGCCCGCGAGGGTCTGAACCAGTCTGCCAGAAAGAGAGAGTTCGTGGAAGCCGGACGAAAGATGTCGATGGCCCGTGGCATCAGCATGTACGACCCGGTACGCTGCCACCTCGGCGGTATCCCGCTCGGCCAGCGCCAGCTGATGACCTACGAGGTCTCAAGGACCGGCGTATTCGTGGAGGGCGACGACCTGCACTTCGTCAACAACGCTGCCATGCAGCAGATGTGGGACGATATCAGGAGAACCGTGCTCGTGAACATGGACCTTGCCCACCAGACCCTGCAGAAGCGTCTCGGAAAGGAGGTCACCCCGGAGACCATCAACGAGTACCTGCACGTGTTGAACCACGCGATGCCCGGTGCAGCCGTTGTCCAGGAACACATGGTGGAGACCCACCCCGGCCTGGTCGATGACTGTTACTGTAAGGTATTCACCGGTGACGAAGAGATGGCCGACGACCTCGAGCCCCAGTTCGTCATCCCGATCGACAAGCTCTTCCCGGCCAAGCAGGCCGCACAGCTGAAGGCTGCCGTCGGCAAGTCCATGTGGCAGGCCGTGCACATCCCGACCACTGTATCAAGGACCTGTGATGGTGGAACGACCTCCAGGTGGTCTGCCATGCAGCTCGGTATGTCCTTCATCGGTGCCTACCGCATGTGCGCCGGAGAGGCCGCAGTCGCCGACCTGGCGTTCGCAGCAAAGCACGCAGGTGTCGTGCAGATGGCCGACATCCTGCCTGCCCGCCGTGCCCGTGGACCAAACGAGCCCGGTGGTATCAAGTTCGGAAACTTCGCCGACATGATCCAGGGCGACCGGAAGTACCCGCACGACCCCGCCAGGGCATCCCTGGAAGTCGTCGGTGCCGGAACCATGCTCTTCGACCAGATCTGGCTCGGATCCTACATGTCCGGCGGTGTCGGGTTCACGCAGTACGCAACCGCTGCATACACCGACAACATCCTCGATGAGTACACCTACTATGGTATGGACTACATCAAGGACAAGTACAAGGTCGACTGGCAGAACCCGAACGAGAAGGACCGGGTAAAGGCCTCCCAGGACGTCGTCAACGACATCGCAACCGAGGTCGCCTTAAACGGTATGGAGCAGTACGAGCAGTTCCCGACCCTTATGGAGGACCACTTCGGCGGTTCCCAGCGTGCCGGTGTGCTCGCCGCCGCATGCGGTCTGTCCACCTCGATCGCAACCGGAAACTCCAACGCCGGTCTGAACGCCTGGTACCTCTGCATGCTCCTGCACAAGGAAGGCTGGTCACGTCTCGGATTCTTCGGATACGACCTGCAGGACCAGTGCGGTTCCACCAACTCGCTCTCTGTCAGGTCTGACGAGGGTGCGGTCGGAGAACTCCGTGGACCCAACTATCCGAACTACGCGATGAACGTGGGCCACCAGGGTGAGTACGCCGCTATCGTCGGTGGTGCCCACTACGGCCGTGGCGATGGATGGTCGCTCTCCCCGCTGATCAAGGTCGCCTTTGCAGACCCCTCGCTCAAGTTCGACTTTGCCGAGCCCAGGCGCGAGTTCGCCAAGGGTGCAATCCGCGAGTTCATGCCCGCC
>contig-100_4_length_1179_read_count_6366_SRR943333_1 # 3 # 1178 # -1 # ID=1162_1;partial=11;start_type=Edge;rbs_motif=None;rbs_spacer=None;gc_cont=0.601
GTCGGCCTGGACATGGCCCATGAGGTGCTGCAGAAGAGGTTGGGCAAGGAAGTCACACCTGAGACCATCAACAACTACCTGGAGATCCTCAACCACGCCATGCCCGGCGCAGCTGTGGTTCAGGAGCACATGGTGGAGACCCACCCCGGCCTGGTAGATGACTGCAACGTTCGTGTCTTCTCCGGCGACGATGCTCTGGCCGATGAGATAGATGACCAGTACAAGATCGACATCAACAAGATGTTCCCCGAGGATCAGGCTGAGACCCTCAAGGCCGCTATCGGCAAGACCACCTGGCAGGCCATCCACGTCCCGACAATCGTCGTCAGGACCTGCGACGGCGGCACCACATCCAGATGGAGCGCCATGCAGCTGTGTATGACCTTCATCGATGCCTACAACATGTGCGCCGGTGAGGCCGCTGTGGCCGACCTGGCCTATGCTGCTAAGCATGCTGCAGTCCTGCAGATGTCCGATATGCTGCCCGCAAGGCGCGCTCGCGGACCCAACAACCCCGGCGGTATCTCCTTCGGCTTCATGTCCGATATGGTCCAGACCTCCAGGGTCAAGCCCCAGGATCCAGTATATGTATCCCTGAACGTGGTCGCCGCAGGCTCCATGTTCTATGATCAGATCTGGCTGGGAAGCTACATGTCCGGCGGTGTCGGTTTCACCCAGTACGCCACTGCTGCCTACACCAACGATGTCCTGGATGACTTCTCCTACTACGGCGTGGACTACGCCAACGACAAGTTCGGAGGATTCGCCAAGGCACCCGCGACCATGGATGTCGCCAAGGAGCTGGCCACTGAGGTCACTCTGTACGGCATTGAGCAGTACGAGGCCTTCCCCACTCTGCTTGAGGATCACTTCGGCGGGTCCCAGAGGGCAGCTGTTCTGGCAGCCGCATCCGGTATCACCTCCGCCATCGCCACTGGTCACTCCCAGATCGGCCTGGCCGGCTGGTATCTCTCCATGCTCCTGCATAAGGAAGCCTGGGGCAGACTTGGATTCTTCGGCTACGACCTGCAGGATCAGTGCGGTCCAACCAATGTGTTCTCCTACCAGTCAGACGAGGGCAACCCATTGGAGCTGAGGGGCGCCAACTACCCGAACTACGCCATGAACGTGGGCCACCAGGGCGAGTACGCAGGCATCACCAGCGCCGCACATGCC
>contig-100_0_length_1753_read_count_5552_SRR873595_1 # 70 # 1725 # -1 # ID=930_1;partial=00;start_type=ATG;rbs_motif=GGA/GAG/AGG;rbs_spacer=5-10bp;gc_cont=0.370
ATGGGTTTAGAGAATAAAAAGTTTTTAAGCGCATTAAATGAAAAATTTAAAGGTGAAGATCAGGAAAGTGACCACACCAGTTTTTATTGCTTTGATGGTTGGAAACAATCTGCAAGAAAAAGAGAATTCAATGATGCTGCTCAAAAATTAGCTAAAGAAAGAAACATACCATTTTATAATCCAGATATTGGTGTGCCTTTAGGACAAAGGCAATTAATGGCATATAAAATTTCCGGTACTGATGATTATGTTGAAGGGGATGATTTGCACTTCTGTAACAATGCAGCTATTCAACAATTAGTTGATGACATTAAAAGGACTATTATTGTTGGAATGGATACTGCTCACTCTGTATTACAAGAAAGGTTAGGTGTAGAAGTAACTCCTGAAACAATCAATGAGTATATGGAAAACATTAACCATGCACTTCCTGGTGGAGCTGTAGTTCAAGAGCACATGGTTGAAGTGCATCCAGGTCTTGCAGAAGACTGTTATGCTAAAATTTTCACTGGAAATGATGATTTAGCGGATGAGCTTGATAAAAGAGTGTTAATTGATATTAATAAAGAGTTTCCAGAAGAACAAGCAGAAATGCTTAAAAGTTATGTTGGAAATAAAACTTATCAAGTTAGTAAAGTGCCAACACTTGTTGTAAGGGCATGTGATGGGGGTACCGTTTCCAGATGGTCCGCTATGCAAATTGGTATGAGTTTCATTAATGCATATAAGTTATGTGCTGGTGAAGCAGCTATTGCGGATTTCTCTTATGCAGCAAAACATGCAGACGTTATTGGTATGGCAGCATTTTTACCAGCTAGGCGTGCAAGAGGTCCTAATGAACCTGGTGGTGTAGCATTTGGTACATTAGCAGATATTGTACAAACTTCTAGGGTATCAGAGGACCCTGTAGAAGTGACATTAGAGGTTATTGCTGCTGCGGCCGCATTATACGACCAAGTATGGTTAGGTTCATACATGTCAGGTGGTGTAGGATTCACTCAATATGCTAGTGCAACATATACCGATGATATCTTAGATGATTTTGCATATTATGGTTTTGATTATGTTGAAAAGAATTATGGATTATGTAATGCTGAATTGAGTATGGATACTGTTAGAGAAATTGCAACTGAAGTAACCCTTTATGGATTGGAACAGTATGAAATACCAACACTTTTAGAAACTCACTTTGGTGGTTCTCAAAGAGCTTCCGTTGTTTCTGCAGCCGCAGGTTGTTCAGCGGCATTTGCTACTGGAAACTCAAATGCTGGTGTAAATGGTTGGTATTTAAGTATGATTTTACATAAAGAAGCTCATTCAAGACTTGGTTTCTATGGTTATGACTTGCAGGATCAAGCTGGTGCATCTAACTCATTATCTATTAGAAGTGATGAAGGTTTAATTCATGAATTAAGAGGACCGAACTATCCGAACTACGCAATGAATGTAGGTCACCAACCAGAATATGCAGGAATTGCTCAAGCACCTCACGCAGCAAGAGGGGATGCATTCTGTACAAATCCGTTAATTAAAATAGCATTTGCAGATAGTCATAATACCTTTGACTTTAGACATCCTAGAAAAGAAATTGCTAAAGGAGCATTGAGAGAATTCATGCCTTCTGGTGAAAGAGATATAATTATTCCTACAAGATAA
>contig-100_0_length_1706_read_count_5254_SRR943332_1 # 34 # 1704 # 1 # ID=1154_1;partial=01;start_type=ATG;rbs_motif=GGxGG;rbs_spacer=5-10bp;gc_cont=0.621
ATGGGAAAAATTCACACTAAGAAGCTTTTCGTAAAGGCTCTCAACAAAAAGTTCGGCAAGGACTTCGACCTTTCAGGCAAGACGGCCGCTTATGAGAGGAAGGGGCCGACCCAGAACGCCCGTAAAGTGGAGTTCATGGAGGCCGCAAAGAAGCTGGAAGGGAAGAGAGGCATATCCGGATATAACCCGTATGTCCACTGCGGTGGCGTGCCCCTCGGCCAGAGGCAGCTCGTCCCCTACAAGCTCTCCACGACGGAGTATGTGGTAGAGGGTGACGACCTTCACTTCGTCAACAACCCCGCCATGCAGCAGATGTGGGACGACATTCGAAGGACGATCATCGTCGGTCTGGACATGGCCCACGAGGTGCTGGAGAAGCGTCTGGGCAAGGAGGTCACCCCCGAGACTATCAACAACTACCTGGAGATCCTCAACCACGCCATGCCCGGCGCGGCCGTGGTTCAGGAGCACATGGTGGAGACCCACCCCGCCCTCGTCGACGACTGTAACGTCAGGATCTTCACCGGAGACGACGACCTCGCGGACGAGATCGACGACCAGTACGTCATCAACATCAACCAGCTCTTCCCCGCGGACCAGGCTGAGCAGATCAAGACGGCCATGGGCAAGACGACCTGGCAGGCTATCCACATCCCGACGATCGTATCCAGGACCTGCGACGGCGGTACCACCTCCAGGTGGAGCGCCATGCAGCTCTCCATGACCTTCATCGACGCCTACAACATGTGCGCCGGTGAGGCCGCTGTGGCCGACCTCGCTTTCGCCGCGAAGCACGCCGCCGTCATTCAGATGGCCGACATGCTCCCCGCGAGGAGGGCAAGAGGCCCCAACGAGCCTGGTGGACTCTCCTTCGGCTTCATGGCCGACATGGTCCAGACCTCCAGGACGAAGGCCTATGACCCGGCCCAGGTATCCCTGAACGTCGTCGCCGCAGGCACGATGCTCTACGACCAGATCTGGCTCGGAAGCTACATGTCCGGCGGTGTCGGTTTCACCCAGTACGCTACGGCAGCCTACACCAACGACATCCTGGACGACTTCTCCTACTACGGCGTCGATTACGCTGTGGACAAGTACGGCGACGTGTGCAAGGCGCCCGTCGACCTGGCGACCGCCAAGGACGTCGCCACCGAGACGACCCTCTACGGCATTGAGCAGTACGAGGCCTTCCCGACGGTCCTGGAGGACCACTTCGGCGGTTCCCAGAGGGCTTCCGTCCTGGCCGCAGCATCCGGCATCTCTTCGGCCATCGCCACCGGCAACAGCCAGATCGGCCTTGCAGGCTGGTACTGCAGCATGCTGGTCCACAAGGAGGCATGGGGGAGACTCGGCTTCTTCGGATACGACCTGCAGGACCAGTGCGGTCCGACCAACGTCTTCAGCTACCAGGGCGACGAGGGGTCCCCCACCGAGCTGAGAGGCGCGAACTATCCGAACTACGCCATGAACGTCGGCCACCAGGGCGAGTATGCAGGCATCTCCTCCGCGGCCCATGCCGCCAGGCAGGACGCCTACGCATGCAACCCCCTGATCAAGGTCTGCTTCGCGAACCCCGCGCTTCCCTTCCCCTGGGACGACATCCGCAAGGGATTCGGCATGGGTGGTGCGAGGGAGTTCCGCGCAGCCGGCGAGAGATCCCTGGTCATGCCA
>contig-100_3_length_1610_read_count_10076_SRR943330_1 # 3 # 1520 # -1 # ID=1143_1;partial=10;start_type=ATG;rbs_motif=GGAG/GAGG;rbs_spacer=5-10bp;gc_cont=0.589
ATGGCAGTTAAGCACACTAAGAAGCTATTCGTTAAGGCTCTGAACAAGAAGTTCGGAAAGGATTTCGATCTGGCCAGCCAGAAGGTCGAGTACAAGAGGCTAGGCCCTGAACAGAACGCCCGCAAGCGGGAGTTCATGGAGTACGCCAAGAAGCTCGAGGGCAAGCGCGGCATGACCGGCTACAACCCCTATGTCCACGCTGGCGGCATTCCTCTTGGACAGAGGCAGCTCGTGCCCTACAAGCTCTCATCCACTGAGTATGTGGTAGAGGGCGACGACCTGCACTTCGTTAACAATCCAGCCATGCAGCAGTTCTGGGATGATATCAGGAGGACCATTGTGGTCGGCCTGGACATGGCCCATGAGGTGCTGCAGAAGAGGTTGGGCAAGGAAGTCACACCCGAGACCATCAACAACTACCTGGAGATCCTCAACCACGCCATGCCCGGCGCAGCCGTGGTTCAGGAGCACATGGTGGAGACCCACCCCGGCCTGGTAGATGACTGCAACGTTCGTGTCTTCTCCGGTGACGATGCCCTGGCTGATGAGATCGATGACCAGTACAAGATCGACATCAACAAGATGTTCCCCGAGGATCAGGCTGAGACCCTCAAGGCCGCTATCGGCAAGACCACCTGGCAGGCCATCCACGTCCCGACAATCGTCGTCAGGACCTGCGACGGCGGCACCACATCCAGATGGAGCGCCATGCAGCTGTGTATGACCTTCATCGATGCCTACAACATGTGCGCCGGTGAGGCCGCTGTGGCCGACCTGGCCTATGCTGCTAAGCATGCTGCAGTCCTGCAGATGTCCGATATGCTGCCCGCAAGGCGCGCTCGCGGACCCAACAACCCCGGCGGTATCTCCTTCGGCTTCATGTCCGATATGGTCCAGACCTCCAGGGTCAAGCCCCAGGATCCAGTATATGTATCCCTGAACGTGGTCGCCGCAGGCTCCATGTTCTATGATCAGATCTGGCTGGGAAGCTACATGTCCGGCGGTGTCGGTTTCACCCAGTACGCCACTGCTGCCTACACCAACGATGTCCTGGATGACTTCTCCTACTACGGCGTGGACTACGCCAACGACAAGTTCGGAGGATTCGCCAAGGCACCCGCGACCATGGATGTCGCCAAGGAGCTGGCCACTGAGGTCACTCTGTACGGCATTGAGCAGTACGAGGCCTTCCCCACTCTGCTTGAGGATCACTTCGGCGGGTCCCAGAGGGCAGCTGTTCTGGCAGCCGCATCCGGTATCACCTCCGCCATCGCCACTGGTCACTCCCAGATCGGCCTGGCCGGCTGGTATCTCTCCATGCTCCTGCATAAGGAAGCCTGGGGCAGACTTGGATTCTTCGGCTACGACCTGCAGGATCAGTGCGGTCCAACCAATGTGTTCTCCTACCAGTCAGACGAGGGCAACCCATTGGAGCTGAGGGGCGCCAACTACCCGAACTACGCCATGAACGTGGGCCACCAGGGCGAGTACGCAGGCATCACCAGCGCCGCACATGCC
>contig-100_5_length_1672_read_count_365_SRR1561950_1 # 3 # 1661 # 1 # ID=447_1;partial=10;start_type=Edge;rbs_motif=None;rbs_spacer=None;gc_cont=0.467
AAAATGGCTGACAAAATGTTTATAAGAGCATTAAAAGAAAAGTTCGAGGAAGCCCCTGACGAAAAATCCACCAGTTTTTACAAATTTGGCGGATGGAAACAATCCGAAAGGAAAAGGGAATTCGTTGAAGCTGGTAAAGAAGTAGCAGCAAAACGTGGAATTCCTCAATATGACCCAGATGTGGGTACACCTCTAGGACAAAGGGTTTTAATGCCCTACCAGGTTTCTACAACTGACACATTTGTAGAAGGTGACGACCTTCACTTTGTAAACAACGCTGCAATGCAGCAGTTCTGGGATGATATCCGAAGAACTGTTATTGTGGGATTAAACACAGCACACAACGTTATTGAAAAAAGGTTAGGTAAAGAAGTTACCCCTGAAACCATCACTCACTACTTGGAAACTGTGAACCACGCAATGCCTGGTGCAGCTGTTGTCCAAGAACACATGGTGGAAACCCACCCTATGTTAACTGCTGACAGTTACGTGAAAGTGTTCACTGGAAACGACGAAATTGCTGATGAAATCGACCAGAGATACGTCCTGGACATCAACAAAGAGTTCCCAGACCACCAAGCTGACGTCCTCAAAGCAGAAGTGGGAGACGGAATGTGGACTGTGGTGCGAATACCAACTGTTGTATCCCGAACCTGTGATGGTGGTACCACCTCACGATGGTCTGCAATGCAAGTAGGTATGTCCATGATTTCTGCCTACAAACAAGCTGCTGGTGAAGCCGCAACTGGTGACTTTGCATACGCAGCTAAACACGCAGAAGTTATCCACATGGGTACATATCTTCCTGTGCGAAGGGCTCGTGGGGAAAACGAACCTGGAGGAATTGCCTTCGGTTTCCTGGCTGATATCTGCCAGTCCTCACGTGTAAACTGGGAAGACCCAGTCCGAGTAGCACTGGACGTGGTGGCTTCAGGAGCTATGCTATACGACCAGATCTGGCTAGGATCTTACATGTCTGGTGGTGTTGGATTCACTCAATATGCTACAGCTGCATACACTGACAACATCCTCGACGACTACACCTACTATGGTAAAGAGTACGTTGAAGACAAATTTGGCGGATTATGTGAAGCACCAAACAACATGGACACTATTCTGGATGTAGCATCAGAAGTAACCTTCTACGGTCTAGAACAGTACGAAGAATTCCCAGCACTACTTGAAGACCAGTTCGGTGGATCACAGAGAGCAGCTATCTGTGCTGCAGCATCTGGTTGTTCCACAGGATTTGCTACTGGAAACGCTCAGACTGCTCTAAGTGGATGGTACCTATCAATGTACCTGCACAAAGAACAGCACAGCCGACTTGGGTTCTATGGTTACGACCTGCAGGACCAGTGTGGAGCATCCAACGTATTCTCCATCCGTGGAGACGAAGGATTACCACTGGAACTACGTGGAGCTAACTACCCCAACTACGCCATGAACGTGGGTCACCAAGGTGAATACGCTGGTATCTCTCAGGCTGCTCACGCTGCCCGTGGAGACGCTTTCGTTTTAAACCCACTGGTTAAAATCGCCTTTGCTGACGAAAACCTAACATTCGACTTCAAAGATGTTAGAGCAGAGTTTGCTAAAGGTGCATTAAGAGAATTCGAACCAGCCGGAGAAAGAGCTCTAATTACCCCAGCCAAATAA
>contig-100_1_length_1705_read_count_3169_ERR1299064_1 # 79 # 1704 # -1 # ID=149_1;partial=01;start_type=Edge;rbs_motif=None;rbs_spacer=None;gc_cont=0.511
TTAAAGAAAAAATTTGAAGAATCCCCTGAAGAGAAGAAAACCACATTTTACACACTTGGAGGCTGGAAACAGTCCGAAAGGAAAACCGAGTTTGTGAATGCTGGTAAAGAAGTGGCTGAAAAAAGAGGAATCCCACAGTACAACCCTGACATAGGTACCCCTCTTGGTCAGAGGGTGCTCATGCCCTACCAGGTTTCAACAACTGACACCTATGTTGAAGGTGACGACCTACACTTCGTCAACAACGCTGCAATGCAGCAGCTGTGGGACGACATAAGAAGGACCGTTATAGTCGGTTTAAACCATGCCCACGCCGTTATAGAAAAGAGGCTGGGTAAAGAGGTCACACCAGAGACAATAACCCACTACCTTGAAACAGTGAACCACGCAATGCCAGGTGCAGCCGTTGTCCAGGAACACATGGTGGAAACCCACCCAGCACTGGTGGCAGACAGTTACGTCAAGGTATTCACGGGTAACGATGAAATAGCAGACGAAATCGACCCCGCATTCGTCATAGACATCAACAAACAGTTCCCAGAAGACCAGGCAGAAACCCTCAAGGCAGAGGTCGGAGACGGAATCTGGCAAGTTGTCAGGATCCCAACCATAGTCTCAAGGACATGTGATGGTGCAACAACCTCACGATGGTCTGCCATGCAGATCGGTATGTCAATGATTTCAGCCTACAAACAGGCAGCAGGTGAAGCCGCAACAGGTGACTTCGCATACGCTGCAAAACACGCCGAAGTCATTCACATGGGTACCTATCTACCTGTGAGACGTGCAAGGGGTGAAAACGAACCTGGTGGTGTACCATTCGGTTACCTGGCAGACATCTGTCAGAGCTCAAGAGTCAACTACGATGACCCTGTCCGCGTAAGCCTTGACGTGGTTGCAACCGGTGCAATGCTCTATGACCAGATCTGGCTAGGATCCTACATGTCAGGTGGTGTTGGATTCACCCAGTACGCAACAGCAGCCTACACAGATAACATTCTGGATGACTTCACCTACTTCGGTAAGGAGTACGTGGAAGACAAATATGGACTCTGTGAGGCACCGAACACCATGGACACGGTCCTTGATATTGCAACTGAGGTCACGTTCTACGGACTTGAACAGTACGAAGAATACCCAGCACTCCTGGAGGACCAGTTCGGAGGATCCCAGAGGGCAGCCGTAGTTGCAGCCGCAGCTGGATGTTCAACAGCATTTGCAACAGGAAACGCCCAGACAGGTCTGAGTGGATGGTACCTTTCAATGTACCTCCACAAGGAACAGCACTCCAGGCTTGGATTCTATGGTTACGACCTGCAGGACCAGTGCGGTGCATCCAACGTCTTCTCAATAAGGGGCGACGAGGGACTGCCACTGGAGCTTCGTGGACCTAACTATCCAAACTACGCCATGAACGTGGGCCACCAGGGTGAATACGCAGGTATATCACAGGCACCGCACGCTGCCCGTGGAGACGCCTTCGTGTTCAACCCGCTTGTGAAGATAGCCTTCGCAGACGACAACCTCGTCTTCGACTTCACAAACGTCCGTGGCGAGTTCGCCAAAGGTGCTCTACGAGAGTTCGAACCGGCAGGTGAAAGGGCACTTATAACACCTGCAAAGTAG
>contig-100_3_length_1647_read_count_7865_SRR873595_1 # 1 # 1575 # -1 # ID=933_1;partial=10;start_type=ATG;rbs_motif=GGA/GAG/AGG;rbs_spacer=5-10bp;gc_cont=0.390
ATGGGTTTAGATAATAAGAAATTTTTAAGCGCATTAAATCAAAAATTCAAAGGTGAAGATCAAGAAAGTGATCACACTAGTTTCTACTGCTTTGATGGATGGAAACAATCTGAAAGAAAAAGAGAGTTTAACGACGCTGCAGAAAAATTAGCAAAAGAAAGAAACATGCCATTCTATAATCCTGATATTGGAGTACCATTAGGACAAAGACAGTTAATGGCATATAAAATCTCCGGTACTGAAGATTACGTAGAAGGAGACGACTTACACTTTTGTAACAATGCAGCAATCCAACAGTTAGTTGATGATATCAAAAGAACAATTATTGTGGGAATGGACACAGCACACTCCGTTTTACAAGAAAGACTTGGTGTGGAAGTAACTCCTGAAACAATCAACGAATACATGGAAAACATTAACCATGCATTACCTGGTGGGGCAGTTGTACAAGAACACATGGTTGAAGTGCACCCAGGCCTCGCAGAAGATTGTTATGCTAAAATTTTCACTGGAAATGATGATTTAGCGGATGAATTAGATAAAAGAGTGTTAATCGACATCAACAAAGAGTTTCCAGAAGAACAAGCAGAAATGCTTAAAAGTTATGTTGGAAACAAAACATACCAAGTAAGTAAAGTACCTACACTTGTTGTAAGAGCATGTGATGGAGGTACAGTATCCAGATGGTCAGCTATGCAAATCGGTATGAGTTTCATTAATGCATACAAATTATGTGCAGGTGAAGCGGCTATTGCGGATTTCTCATATGCTGCAAAACACGCAGACGTAATCGGTATGGCAGCATTCTTACCAGCTAGACGTGCAAGAGGACCAAATGAACCTGGTGGTGTGGCATTCGGAACATTAGCAGACATTGTTCAAACTTCAAGAGTATCAGAAGATCCAGTTGAAGTAACTTTAGAAGTTATTGCAGCTGCTGCTGCACTATACGACCAAGTATGGTTAGGTTCATACATGTCCGGAGGAGTAGGATTCACCCAATATGCTAGTGCAACATATACCGACGATATCTTGGATGACTTTGCATACTACGGTTATGACTATGTAGAAAAGAAATACGGTTTATGTAATGCTGACTTGGATATGGATACCGTAAGAGATATTTCAACAGAAGTAACACTCTATGGTCTAGAACAATACGAAATTCCAACACTTTTAGAAACTCACTTCGGAGGTTCTCAAAGGGCGTCCGTTGTATCCGCTGCAGCAGGTTGTTCAACCGCATTTGCAACAGGAAACTCAAACGCTGGAGTTAACGGATGGTATTTGAGTATGATTTTACATAAGGAAGCTCATTCAAGACTTGGTTTCTATGGTTACGATTTACAAGACCAAGCTGGAGCATCAAACTCCTTATCAATTAGAAGTGATGAAGGATTGATCCACGAATTAAGAGGACCGAACTATCCGAACTACGCAATGAATGTAGGTCACCAACCTGAATATGCAGGAATTGCTCAAGCACCTCACGCTGCAAGAGGGGATGCATTTTGTACCAACCCATTAATTAAAATTGCATTTGCAGACAGTCATAATACATTTGACTTTAGACAT
>contig-100_1_length_1936_read_count_5063_SRR3314796_1 # 180 # 1832 # 1 # ID=844_1;partial=00;start_type=ATG;rbs_motif=GGA/GAG/AGG;rbs_spacer=5-10bp;gc_cont=0.437
ATGGAAAATGATAAAAAGTTGTTTTTAAAAGCTTTAAAAAATAAGTTTGATGAGGACCCTAACGAACATTACACCGACTACTACTGCTACGGTGGTTGGGAACAGTCCCCTCGTAAAAAAGAATTCAACGAATTCTCCAAAAAACTAGAAGAAGAAAGGGGAGTCCCAGGTTACAACCCCGACATAGGTGTTCCACTAGGACAAAGGAAATTAATGTCCTACAAAGTTTCAGGAACAGATACATATGTTGAAGGTGACGACCTCCACTTCTTAAACAACAGTGCTATCCAGCAGTTGTCTGACGACATCAAAAGGACCATCATTGTAGGAATGGACACAGCTCACGCTGTATTAGAAAAACGTTTAGGTGTAGAAGTTACTCCAGAAACCATAAACAACTACATGGAAACCATAAACCACGCACTCCCAGGAGGAGCTGTTGTGCAGGAACACATGGTAGAAGTTCACCCAGGTTTAGTTGGAGACTGTTATGCAAAACTCTTCTCAGGTGACGACAACCTCATAGATGAAATCGACAGCAGATTCATCATCGATATAAACAAGGAATTCCCTGAAGAACAGGCAGAGATGCTCAAAAGCTACATCGGTAAAAAAACTTACCAGATAAGCAGAGTACCTACCATGGTTGTAAGGGCTTGTGACGGTGGAACAGTATCCCGATGGTCTGCTATGCAGATTGGTATGAGTTTCATTTCAGCATACAAACTCTGTGCTGGAGAAGCAGCAATTGCTGACTTTTCTTATGCAGCAAAACATGCTGACGTAATCTCCATGGGAAGCATCTTGCCTGCAAGAAGGGCAAGAGGACCTAACGAACCTGGTGGAATTCCATTCGGTGTTTTAGCTGATATGATACAGACCTCCAGAGTATCTGATGACCCTGCAGAAATATCTCTACAGGTAATTGCAGCAGCAGCAGCAATATACGATCAGATCTGGCTAGGTTCATACATGTCAGGTGGTGTAGGTTTCACACAGTACGCAACAGCTGCATACACTGACGACATATTAGACGACTTCCTCTACTACGGTAAAGAATACGTAGAAGACAAGTTCGGATTATGCGGTGCTACTGCAGATGCAGAAGTAGTTAAGGATATTTCCTCAGAAATTACACTGTACGCAATGGAACAGTACGAAATTCCAGCATTACTCGAAGACCACTTCGGTGGATCACAGAGGGCATGTGTTGCAGCAGCAGCAGCTGGATGTTCAACAGCTTTCGCTACAGGTAACTCCAACGCAGGTATAAACGGTTGGTATTTAAGCCAGATACTCCACAAGGAAGTTCACAGCAGGCTCGGTTTCTACGGATACGATCTGCAGGATCAGTGTGGTGCATCCAACTCACTTTCAATTAGAAGTGATGAAGGTTTAATACACGAACTCAGAGGACCTAACTACCCTAACTATGCAATGAACGTGGGTCACCAGCCAGAGTACGCAGGAATCGCTCAGGCACCTCACGCAGCAAGAGGAGACGCATTCTGTGCAAATCCTTTAATAAAAATTGCATTCGCAGACAAGAACCTCACATTCGACTTCACAAATCCAAGAAAGTCAATAGCTAAGGGAGCTTTAAGAGAGTTCATGCCAAGCGGAGAAAGGGGTTTAATCAACCCAAGTAACTAA
>contig-100_4_length_1626_read_count_1134_SRR1561990_1 # 23 # 1624 # 1 # ID=465_1;partial=01;start_type=ATG;rbs_motif=GGAGG;rbs_spacer=5-10bp;gc_cont=0.458
ATGGCTGATAAAAAATTTATTAAAGCTCTAAATAAGAAATTCAAAGAAGACCCAGAAGATAAAAAAACAACTTTTTACTCCTTCGGTGGATGGAAACAGTCTGAGAGAAAACGAGAATTCGTTGAAGCTGGTAAAGAAGTGGCAGCTAAACGTGGAATTCCTCAGTACAACCCGGATATCGGTACACCTCTAGGACAGAGGGTTTTAATGCCTTACCAGGTCTCAACTACAGACACATTTGTTGAAGGTGACGACCTGCACTTCGTAAACAACACCGCAATGCAGCAGTTCTGGGATGACATAAGAAGAACCGTTATTGTTGGATTGGGAACAGCACACAACGTTATAGAGAAAAGGTTAGGTAAAGAGGTTACCCCTGAGACAATCATGAACTACCTTGAAACCGTAAACCATGCAATGCCTGGTGGAGCAGTTGTTCAGGAACACATGGTGGAAACCAACCCTGCACTTGTTGCAGACAGTTACGTGAAAGTTTTCACGGGTGATGATGAGATAGCAGATGAAATAGACCCTGCATTTCTCATAGACATAAACAAAATGTTCCCAGAAGAACAGGCAGAAGTTCTTAAAGCGGAAGTTGGAAGCGGTATCTGGCAGGCTGTCAGGATCCCAACAATTGTTTCAAGAACCTGTGATGGTGGTACAACGTCCAGGTGGTCTGCAATGCAGATCGGTATGTCCATGATCTCTGCTTACAAACAGTGTGCAGGAGAAGCCGCAACCGGTGACTTTGCATTTGCTGCAAAACACGCAGAAGTTATACACATGGGTACAGCTCTACCACAGAGGAGGGCAAGAGGAGAAAACGAACCTGGTGGAATCCCATTCGGATACCTGGCTGACATCTGTCAGTCCTCAAGGAAATACATGGATGACCCAGTAAGGGTGACCCTCGACGTTGTTGCATCTGGTGCAATGTTATACGACCAGATCTGGCTTGGATCATACATGTCAGGTGGTGTCGGATTCACCCAGTATGCAACAGCTGCCTACACCGACAACATCCTTGACGACTTCACTTACTACGGTAAAGAATACGTCGAAGATAAATATGGCGGACTGTGCGAAGCCCCAAACACCATGGACACAGTTCTAGATGTTGGTTCCGAAGTAACCTTCTATGGACTAGAACAGTACGAAGAATACCCAGCACTCCTTGAAACCCAGTTTGGTGGATCACAGAGGGCAGCAGTTGCAGCAGCTGCAGCTGGATGCTCAACTGGATTCGCAACAGGAAACGCACAAACTGGTCTAAGTGCATGGTACCTATCAATGTACCTGCACAAAGAACAGCACTCACGTCTTGGTTTCTACGGATACGACCTTCAGGATCAGTGTGGTGCTTCCAACGTCTTCTCAATCAGAGCAGACGAGGGATTACCACTTGAACTCAGGGGACCAAACTATCCAAACTACGCAATGAACGTGGGTCACCAGGGAGAATACGCAGGTATAGCTCAATCAGCACATGCAGCACGTAAAGATGCATTTGTATTTAACCCATTGGTTAAAATTGCATTTGCTGATGACAACCTAGCATTTGACTTCAGTGAAGTACGTGCCGAGTTTGCTAAAGGTGCA
>contig-100_1_length_1669_read_count_584_ERR276848_1 # 3 # 1664 # 1 # ID=202_1;partial=10;start_type=Edge;rbs_motif=None;rbs_spacer=None;gc_cont=0.551
GAGAAGAAAATGTTCATAGAAGCGCTTCGCAAGAAGTTCAAAGAGGCGCCAGAGGATAAGAACACAAAATACTACATCTATGACGGCTGGAAGCAGTCGAAGAGGAAGAGGGAGTTCGTAGAAGCTGCCAAGAAGGTGGCAAAGGAGAGGTCCGTCCCATTCTACAACCCTGACATGCACCTCGGTGGCATACCGATGGGGCAGAGGGTACTGATGCCATACAGGATTTCCAACACTGACATATACGTAGAGGGCGACGATCTGCACTTTGTCAACAACGCCGCGATGCAGCAGATGTGGCACGACATTAGGAGGACCGTGATAGTAGGTCTTGATTCTGCCCATACTGTGTTGCAGAAGCGTCTTGGCAAGGAAGTGACTCCTGAAACTGTCAACCACTACCTTGAGGTGCTGAACCACGCACTCCCAGGCGCAGCAGTCATCCAAGAGCACATGGTTGAGACCGACCCAGGTCTTGTGTCGGACAGCTATGTCAAGGTCTTCACCGGCGACGACGAGTTGGCCGATGAGATTGACAAGAGGATGCTGATCGACATAAACAAGGCATTCCCTGCTGACCAAGCTGCCTCTCTAAAGAAGGCTATCGGCAAGAAGATCTACCAGGTCTGCCACATGCCAACCATCGTTTCAATGACTTGCGACGGTGGAACCATGTCAAGGTGGGCCGCTATGCAGATCTGCATGGCAATGGTGAACGCCTACAAGCTGATGGCTGGTGAGGCCGCAATCGGTGAGTTCGCGTTCGCTGCAAAGCACGCGGAGGTCATCGAGATGGGGACGCTCATGCCATGGAGGCGCGCAAGGGGCCCGAACGAGCCCGGTGGTATACCTCTCGGATACATGGCGGATATCTGCCAGGCATCGAGGGTAAAGCCGCAGGACCCTGTATGGGTTGCACTTGAGGCAATCTCAATGGCTGCAGTCCTCTACGACCAGATCTACCTTGGTAGCTACATGTCCGGTGGTGTCGGATTCACCCAATACGCAACATGCACCTACACTGATGACGTCCTTGACGACTACTGCTACTACGGTGCAGACTACGTCAAGAAGAAATTCGGCGGCTTCGGCAAGAGCAAGCCGAGCTGGGACCTGATCAAGGATGTAGGGACAGAGGTAACCCTATACGGCCTTGAGCAATACGAGAAGTTCCCGGCGCTCATGGAGACCCACTTCGGTGGATCACAGAGGGCAGCAGTCGTATCTGCAGGTGCAGGCGTTGCAGTGTCTCTGGCGACAGGCCACTCTACTGCCGGTATCAACGCTTGGTATCTGAGCCAGCTGCTCCATAAGGAGGAGATGGGCAGGCTTGGGTTCTATGGCTATGACCAGCAGGACCAGTGCGGTTCAGTCAACAGCTTCTCTTACAGGAGCGACGAGGGTCTGCCGTTCAACCTGAGGGGCACCAACTACCCGAACTATGCGCTCAACGTAGGCCACCAGTCAGCATACTGTGGCATCGTTTCAGCAGCGCACGGTGGAAGGAACGACGCCTGGACGACCAACCCGCTAGTCAAGGTAGCCTTTGCCGACAAGGACTTGAAGTTCGACTTCACGCACCCGAGGCTCTGCTTCGGAAAAGGTGCGCTGAGGGAGTTCGTCCCAGCCGGCGAGAGGAACTTGATCATCCCGTCGCACTAA
>contig-100_0_length_1592_read_count_1500_SRR3067147_1 # 1 # 1590 # 1 # ID=769_1;partial=11;start_type=Edge;rbs_motif=None;rbs_spacer=None;gc_cont=0.381
TTAAATAAAAAATTTAAAGAATCTCCAGAAGATAAAACCACTACTTTCTACAATTTAGGTGGATGGAAACAATCAGAAAGGAAAACCCAATTTTACGAAGCTGGTAAAGAAATAGCTGAAGAAAGGGGTATTCCTATGTACAACCCAGATATTGGAAGTCCATTAGGTCAAAGAACTTTAATGCCTTACCAATTATCTACTACCGATACCTTTGTAGAAGGAGATGATTTACACTTTATTAACAATGCAGCTATCCAACAATTATGGGATGATATTAGGAGAACTGTACTTGTAGGATTAAACACTGCTCATAACGTACTTCAAAGAAGATTAGGTATGGAAGTAACTCCTGAAACCATTACCAATTACTTAGAAACTGTAAACCACGCAATGCCTGGTGCAGCAGTTGTACAAGAACACATGGTAGAAACTAACCCATACTTAGTATCAGACAGTTATGTTAAAATTTTCACTGGTGACGATGAGTTAGCAGATGAAATCGATCAATGTTATGTTTTAGATATTAACAAAGAATTCCCTGATGACCAAGCTGCTCAACTTAAAGCTGAAGTTGGTGATAAAATCTGGCAAGTTGTCAGAGTTCCTTCTTTAGTAGGAAGAGTTTGTGATGGAGGTACTACCTCAAGATGGTCTGCTATGCAAATTGGTATGTCAATGATTTCCGCATACAACCAATGTGCTGGTGAAGGTGCAACTGGTGATTTCGCATTCGCTACAAAACACGCAGAAGTTATTCAAATGGGTGCTCCATTACCACAAAGAAGAGCAAGAGCAGCTAACGAACCTGGTGGTGTACCATTCGGTTACATAGCTGATATTGTACAATCTTCCAGAGTTAATGTAGATGATCCAGTAAAAGTAACATTAGATGTTGTAGCTGCTGGTGCTGCATTATACGATCAAATCTGGTTAGGTTCATACATGTCTGGTGGTGTAGGATTCACTCAATATGCTACTGCAGCATATACTGATAACATTCTTGATGACTTTACTTACTATGGTAAAGATTACGTAGAGGATAAATATGGCGGATTAACCGAAGCTCCTAACAACATGGATACTGTTCTTGATGTAGGTTCTGAAGTAACCTTCTATGCATTAGAACAATATGATGAATACCCAGCTTTACTTGAAACCCAATTCGGTGGATCTCAAAGAGCTGCTGTTACTGCAGCTGCTTCCGGTTGTTGTACTGCATTTGCAACTGGTAACTCTCAAACTGGTTTAAGTGCATGGTACTTATCACAATACTTACACAAAGAACAACACTCCAGATTAGGATTCTATGGTTACGATTTACAAGATCAATGTGGTGCTGCTAACGTATTCTCTATAAGAAACGATGAAGGTTTACCACTTGAAATGAGAGGTCCTAACTATCCTAACTATGCAATGAACGTAGGTCACCAAGGTGAATACGCAGGTATTGCACAAGCTCCTCACGCTGCACGTAAAGATGCATTTTCATTTAACCCATTAATTAAAATTGCATTTGCTGATAAGAACTTATGCTTCGACTTCACTCAACCACGTGCTGAAATTGCTAAAGGTGCTTTAAGAGAATTCTCA
>contig-100_0_length_1722_read_count_2051_SRR1562002_1 # 3 # 1697 # -1 # ID=533_1;partial=10;start_type=ATG;rbs_motif=GGAG/GAGG;rbs_spacer=5-10bp;gc_cont=0.522
ATGGCAGCAGATATTTTTTCAAAATTTAAAAAATCAATGGAAGTCAAATTCACACAGGAATTTGGTTCAAACCAGCAAAGTGGCGGCGACATCTCCGGCAAGACAGCCAAGTTCCTGAGGCTAGGTCCTGAGCAGGACCCAAGAAAGGTCGAAATGATCAAAGCCGGAAAGGAACTAGCAGAGAAGAGAGGCCTTGCATTCTACAACCCAATGATGCACTCAGGTGCTCCTCTCGGCCAGCGTGCAATTACTCCTTACACCATCTCCGGCACTGACATTATTGCAGAACCTGATGACCTTCACTATGTCAACAATGCTGCAATGCAGCAGATGTGGGACGACATCAGGAGAACCTGCATTGTCGGTCTTGACATGGCTCATGAAACACTTGAGAAGAGGCTGGGCAAGGAAGTTACCCCTGAAACCATCAACCATTACCTTGAAGTCCTTAACCATGCCATGCCCGGTGCAGCAGTGGTTCAGGAAATGATGGTCGAAACTCACCCTGCCCTTGTTGACGACTGTTTCGTGAAAGTCTTCACAGGTGACGACACACTTGCAGATGAAATCGACAAGCAGTTCCTTATTGACATCAACAAGGAATTCCCAGAAGAACAGGCAGCCCAGATTAAGGCCTCCATCGGCAAGACTTCCTGGCAGGCAATCCATATTCCAACAATTGTCTCCAGAACAACTGACGGTGCTCAGACTTCCAGGTGGGCAGCCATGCAGATCGGTATGTCTTTCATCTCCGCATATTCAATGTGTGCCGGTGAAGCAGCCGTCGCTGACCTGTCTTTCGCTGCAAAGCACGCAGCTCTGGTCTCAATGGGTGAAATGCTTCCAGCAAGGCGTGCACGTGGCCCCAATGAGCCCGGTGGACTGTCCTTCGGTCACCTGTCAGACATCATCCAGACAAGCCGCACAGTCCTTGACGACCCAGCAAAGGTAGCTCTTGAAGTCGTCGGTGCAGGCTGTATGCTTTACGACCAGATCTGGCTCGGATCCTACATGTCCGGTGGTGTCGGGTTCACTCAGTATGCAACAGCTGCATACACTGACGACATCCTTGACAACAACGTGTACTACAACGTTGACTACATCAACGACAAGTACAATGGAGCTGCAAACATAGGCACTGACAACAAGGTAAAGGCAACTCTCGATGTCGTAAAGGATATCGCAACAGAGTCCACACTCTACGGTATCGAGACTTACGAGAAGTTCCCGACTGCCCTTGAAGACCACTTCGGTGGGTCTCAGAGAGCAACCGTGCTCGCAGCTGCAGCCGGTGTCGCAACTGCCCTTGCAACTGCAAACGCAAATGCTGGTCTCTCTGGCTGGTACCTCTCTATGTACCTCCACAAGGAAGCATGGGGCCGTCTCGGCTTCTTTGGATACGACCTGCAGGACCAGTGTGGTGCCACAAATGTTCTGTCCTACCAGGGCGACGAAGGTCTCCCAGACGAACTCCGTGGTCCAAACTACCCCAACTACGCAATGAACGTAGGTCACCAGGGTGGATACGCAGGTATCGCTCAGGCAGCCCACTCAGGCCGAGGAGACGCATTCACCGTCAACCCACTCATCAAGGTCTGTTTCGCTGACGACCTCCTGCCCTTCAACTTTGCTGAGCCCAGGAGAGAGTTCGGCCGCGGTGCCATGAGAGAGTTCATGCCTGCTGGCGAGAGATCT
>contig-100_6_length_1082_read_count_28641_SRR1976948_1 # 39 # 1082 # 1 # ID=653_1;partial=01;start_type=ATG;rbs_motif=AGGAG;rbs_spacer=5-10bp;gc_cont=0.627
ATGGCAAAGATTGAGAGATCCCAGAAGCTGTTCCTGAAGGCCCTCAAGGAGAAGTTCCAGGGGCAGGACGTCGAGTCTGAGACCGCCGAGTTCTACAAGTTCAACGGTGTCCGCCAGTCTCCCCGTAAGATGGAGTTCATGAAGGCGAGCCGTGCCGTCGAGATGGACCGTGGCGTCTCCATGTATGACCCCGAGCGCTGCCACCTTGGTGGCATCCCGATGGGCCAGCGCCAGCTGATGACCTACGAGGTCTCCGGCACCGGCGTCTTCGTCGAGGGCGACGACCTGCACTTCGTCAACAACGCTGCGATGCAGCAGATGTGGGACGACATCAGGCGGACTGTCATCGTCGGGATGGACCTCGCCCACCAGACCCTGCAGAAGCGTCTGGGCAAGGAAGTTACTCCCGAGACGATCAACGAGTACCTCCACATCTTAAACCACGCCATGCCCGGCGGAGCCGTCGTCCAGGAACACATGGTCGAGACTCACCCCGGCCTCGTCGACGACTGTTACGTCAAGGTCTTCACCGGCGACCAGGAACTCGCTGACGACATCGAGCCCCAGTTCCTGCTGGACATCGAGAAGCTCTTCACCGCCAAGCAGGCCGAGGAGCTCAAGGCAGAAGTCGGCAAGAGCATGTACCAGGCGATCCACATCCCGACCGCGGTCTCCCGGACCTGCGACGGTGGAACGACCTCCCGTTGGTCTGCGATGCAGATCGGCATGTCCTTCATCGCTGCGTACCGCATGTGCGCCGGTGAAGCAGCCGTCGCCGACCTATCCTACGCCGCGAAGCACGCAGGCGTCATCCAGATGGGTTCCCACCTGCCCGCCCGGCGTGCCCGTGGCCCCAACGAGCCCGGTGGCATCAAGTTCGGTCTCTTCGCCGATATCGTCCAGGCAAACCGGAAGTACCCCAACGACCCCGCCCGGGCATCCCTCGAGGTCGTCGGTGCCGGAACCATGCTCTACGACCAGATCTGGCTCGGCTCCTACATGTCCGGCGGTGTCGGATTCACCCAGTACGCGACCGCGGCCTAC
>contig-100_0_length_1838_read_count_6608_SRR943328_1 # 91 # 1770 # 1 # ID=1133_1;partial=00;start_type=ATG;rbs_motif=GGxGG;rbs_spacer=5-10bp;gc_cont=0.620
ATGGGAAAAATTCACACTAAGAAGCTTTTCGTAAAGGCTCTCAACAAAAAGTTCGGCAAGGACTTCGACCTTTCAGGCAAGACGGCCGCTTATGAGAGGAAGGGGCCGACCCAGAACGCCCGTAAAGTGGAGTTCATGGAGGCCGCAAAGAAGCTGGAAGGGAAGAGAGGCATATCCGGATATAACCCGTATGTCCACTGCGGTGGCGTGCCCCTCGGCCAGAGGCAGCTCGTCCCCTACAAGCTCTCCACGACGGAGTATGTGGTAGAGGGTGACGACCTTCACTTCGTCAACAACCCCGCCATGCAGCAGATGTGGGACGACATTCGAAGGACGATCATCGTCGGTCTGGACATGGCCCACGAGGTGCTGGAGAAGCGTCTGGGCAAGGAGGTCACCCCCGAGACTATCAACAACTACCTGGAGATCCTCAACCACGCCATGCCCGGCGCGGCCGTGGTTCAGGAGCACATGGTGGAGACCCACCCCGCCCTCGTCGACGACTGTAACGTCAGGATCTTCACCGGAGACGACGACCTCGCGGACGAGATCGACGACCAGTACGTCATCAACATCAACCAGCTCTTCCCCGCGGACCAGGCTGAGCAGATCAAGACGGCCATGGGCAAGACGACCTGGCAGGCTATCCACATCCCGACGATCGTATCCAGGACCTGCGACGGCGGTACCACCTCCAGGTGGAGCGCCATGCAGCTCTCCATGACCTTCATCGACGCCTACAACATGTGCGCCGGTGAGGCCGCTGTGGCCGACCTCGCTTTCGCCGCGAAGCACGCCGCCGTCATTCAGATGGCCGACATGCTCCCCGCGAGGAGGGCAAGAGGCCCCAACGAGCCTGGTGGACTCTCCTTCGGCTTCATGGCCGACATGGTCCAGACCTCCAGGACGAAGGCCTATGACCCGGCCCAGGTATCCCTGAACGTCGTCGCCGCAGGCACGATGCTCTACGACCAGATCTGGCTCGGAAGCTACATGTCCGGCGGTGTCGGTTTCACCCAGTACGCTACGGCAGCCTACACCAACGACATCCTGGACGACTTCTCCTACTACGGCGTCGATTACGCTGTGGACAAGTACGGCGACGTGTGCAAGGCGCCCGTCGACCTGGCGACCGCCAAGGACGTCGCCACCGAGACGACCCTCTACGGCATTGAGCAGTACGAGGCCTTCCCGACGGTCCTGGAGGACCACTTCGGCGGTTCCCAGAGGGCTTCCGTCCTGGCCGCAGCATCCGGCATCTCTTCGGCCATCGCCACCGGCAACAGCCAGATCGGCCTTGCAGGCTGGTACTGCAGCATGCTGGTCCACAAGGAGGCATGGGGGAGACTCGGCTTCTTCGGATACGACCTGCAGGACCAGTGCGGTCCGACCAACGTCTTCAGCTACCAGGGCGACGAGGGGTCCCCCACCGAGCTGAGAGGCGCGAACTATCCGAACTACGCCATGAACGTCGGCCACCAGGGCGAGTATGCAGGCATCTCCTCCGCGGCCCATGCCGCCAGGCAGGACGCCTACGCATGCAACCCCCTGATCAAGGTCTGCTTCGCGAACCCCGCGCTTCCCTTCCCCTGGGACGACATCCGCAAGGGATTCGGCATGGGTGGTGCGAGGGAGTTCCGCGCAGCCGGCGAGAGATCCCTGGTCATGCCAGCATTGTAG
>contig-100_0_length_1730_read_count_983_SRR1971622_1 # 27 # 1727 # -1 # ID=644_1;partial=00;start_type=ATG;rbs_motif=None;rbs_spacer=None;gc_cont=0.588
ATGGCAAAAATTGAAAGAGCACAGAAACTCTTCCTGAAGTCACTGAAAGAGAAGTTCGCCGAGGATCCCACCGCAGAGAGGACAGTGTTCCAGTATGCAGGTCTCAAGCAGTCTCCACGTAAGGTGGAGTTCATGGATGCCGGCAGAAAGGTCGAGATGGCTCGCGGCATATCCCAGTACGACCCGATGCGCTGCCACCTTGGCGGCATCCCGCTCGGACAGCGCCAGCTGATGACCTATGAGGTCAGCACCACAGGCGTCTTCGTCGAGGGTGACGACCTGCACTTCGTCAACAACTCTGCCATGCAGCAGTTCTGGGACGATATCCGCAGGACGGTCATCGTCGGCATGGACCTGGCGCACCAGACTCTCCAGAAGCGTCTTGGTAAAGAAGTCACGCCCGAGACGATCAATGAGTACCTCCATATCCTGAACCACGCCATGCCCGGTGCAGCCGTCGTTCAGGAGCACATGGTGGAGACTCATCCCGGAATGGTCGATGACTGTTACGTCAAGGTCTTCACCGGCGACGACGAGCTGGCAGACGACATCGAGCCCCAGTTCCTGCTCAACATCGAGAAGCTCTTCCCTGCAAAGCAGGGAGAGGCGCTCAAGGCAGCCGTCGGCAAGTCGATGTACCAGGCTGTTCACATCCCGACGGTCGTCAGCCGGACATGCGACGGAGGTACCACCTCCCGCTGGTCTGCGATGCAGATTGGTATGTCCTTCATTGCTGCGTACAGGATGTGCGCAGGTGAGGCTGCGGTCGCTGACCTGTCATTCGCTGCAAAGCACGCAGGCGTCGTCCAGATGGGCAGCATCCTGCCGGCACGCCGTGCCCGTGGTCCGAATGAACCCGGTGGCATCAACTTCGGCATCATCTCTGACATCGTCCAGGCAGACCGGAAGTACCCGCATGACCCGGCAAGGGCGTCCCTCGAGGTCGTCGGTGCAGGCACCATGCTCTATGACCAGATCTGGCTCGGCTCTTACATGTCCGGCGGTGTCGGGTTTACCCAGTATGCGACAGCCGCATACACCGACAACATCCTTGACGAGTACACCTACTATGGTATGGACTACCTGAAGGACAAGTACAAAGTCGACTGGCAGAACCCGAACGCGGCAGACCGCGTGAAGCCGACCCAGGAGATTGTCAATGACCTGGCAACCGAGGTAACACTCAACGCGATGGAGCAGTACGAGCAGTTCCCGACACTGATGGAGGACCACTTCGGCGGTTCACAGCGTGCGGGTGTCATCGCCGCTGCCTGCGGTCTGACCACTTCCATAGGGACCGCCAACTCCAATGCAGGTCTGAATGCCTGGTATCTCTCCATGCTCCTGCACAAGGAGGGCTGGTCACGTCTCGGATTCTTCGGCTACGACCTGCAGGACCAGTGCGGCTCTGCAAACTCGCTCTCCATGCGTTCTGACGAAGGTCTCATCGGCGAGCTCCGTGGTCCGAACTATCCGAACTATGCGATGAACGTCGGTCACCAGGGTGAGTACGCCGCTATCGTGGGCGGTGCCCACTTTGGTCGCGGCGATGCATGGTCTTTCAGCCCGTTGGTGAAGATCGCCTTCGCAGACCCGTCACTCAAGTTCGACTTCGCAGAACCGCGGCGCGAGTTTGCAAAAGGTGCAATCCGCGAGTTCATGCCTGCCGGAGAGCGCTCGCTCATCATCCCGGCAAAGTAA
>contig-100_2_length_1559_read_count_33036_SRR1206671_1 # 75 # 1559 # 1 # ID=270_1;partial=01;start_type=ATG;rbs_motif=AGGAGG;rbs_spacer=5-10bp;gc_cont=0.421
ATGGCTGATAAAAAATTCTTAGATGCAATGACCAAAAAATTCAAAGAAGCTCCAGATGAAAAAACTACCACCTTCTATAACATGGGTGGTTGGAAACAATCTGAAAGAAAAACTGCATTTGTAAACGAAGGTAAAGCTATTGCTGAGAAAAGAGGAATCCCTATGTACAACCCTGACATTGGTAACCCTCTTGGACAAAGAGCTTTAATGAGCTACCAAGTATCCGGAACCGACACTTTTGTTGAAGGTGACGATTTACACTTTGTTAACAACGCAGCTATCCAACAAGCATGGGACGACATTAGAAGAACTGTAATTGTAGGATTAAACACTGCACACAACGTACTCGAGAAAAGATTAGGTATGGAAGTAACTCCTGAAACCATTACCAACTACCTCGAAGTTGTAAACCACGCTATGCCTGGTGCAGCTGTAGTACAAGAGCACATGGTAGAAACCGACCCATTACTCGTAGAAGATTCCTACGTAAAAGTATTTACTGGTGACGATGAATTAGCAGACGAAATCGACTCTGCATTCGTTTTAGACATTAACAAACAATTCCCAGAAGAACAAGCTGAAGCTTTAAAAGCTGAAGTAGGCGGAGCAATTTGGCAAGCTGTACACATTCCTTCCATTGTAGGAAGAGTTTGTGATGGTGGTACAACTTCCAGATGGTCAGCTATGCAAATTGGTATGTCAATGATTTCAGCATACGGTCAATGTGCTGGTGAAGGAGCTACTGGTGACTTCGCATACGCATCCAAACACGCAGAAGTTATTGGTATGGGTACTTACTTACCTATCAGAAGAGCAAGAGCAGGAAACGAGCTCGGTGGTGTCCCATTCGGATTCATGGCTGATATCGCACAAGGTACCAGAGTAACCGACGACCCTGTAAAATCTTCATTAGACGTAGTAACTTTAGGTGCAGCTTTATACGACCAAATTTGGTTAGGTTCTTACATGTCTGGTGGTGTAGGATTCACTCAATACGCAACTGCAGCATACACTGACAACGTATTAGATGACTTCTCATACTACGGTAAAGACTACGTTGAAGACAAATACGGTGGTTTAACTGAAGCTCCTAACAATATGGACACTGTTTTAGATGTAGGTTCCGAAGTAACATTCTACTCACTTGAACAATACGAAGAATACCCAGCATTACTCGAAACCCACTTCGGTGGATCTCAAAGAGCTGCTGTAGTATCTGCTGCTGCCGGTATTTCCACAGCATTCGCTACCGGTAACGGTCAAACTGGTTTAAGTGCATGGTACTTAGCACAATACTTACACAAAGAACAACACTCCAGATTAGGATTCTACGGTTACGACTTACAAGATCAATGTGGTGCAGCTAACGTATTCTCCATCAGAAATGATGAAGGTTTACCACTCGAAATGAGAGGACCTAACTATCCTAACTACGCAATGAACGTAGGTCACCAAGGTGAATACGCTGGTATCGCACAAGCTCCT
>contig-100_1_length_1822_read_count_8815_SRR3314792_1 # 54 # 1763 # 1 # ID=831_1;partial=00;start_type=ATG;rbs_motif=AGGAG;rbs_spacer=5-10bp;gc_cont=0.587
ATGGCAGGAAAAGCAAAAATCGAGAGATCCCAGAAACTCTTCCTGAAGGCAATGAAGGAGAAGTTCGCAGAAGACCCGACCGCAACCAACACCGTATTCGGCCGCAAGGGTCTCGAACAGTCCCCCAGGAAGATGGAATTCTTAAAGGAAGGCCAGAAAGTCGCAATGGAGCGCGGCATCTCAATGTACGACCCCAAGCGCTGCCACCTCGGCGGTATCCCGCTCGGTCAGCGCCAGCTGATGACCTACGAGGTCAGCGGCACCGGTGTCTTTGTTGAGGGCGACGACCTCCACTTCGTCAACAACGCTGCAATGCAGCAGATGTGGGACGACATCCGCCGGACGATCATCGTCGGCCTCGACCTCGCCCACAACACCCTCCAGAAGCGTCTGGGAAAAGAAGTTACCCCTGAGACCATCAACGAGTACCTCCACGTCCTCAACCATGCAATGCCCGGCGGCGCAGTCGTCCAGGAACACATGGTCGAGACACACCCGGCACTCGTCGATGACTGCTACGTCAAGATCTTTACCGGCGACGACGAGATGGCAGACGACCTCGAACCCCAGTTCGTCTTAAACCTCGACAAGCTCTTCCCGGCAAAGCAGGCAGCAGCCCTCAAGGCAGCAGTCGGCAAGTCCATGTGGCAGGCTGTCCACATCCCGACAACCGTCTCCAGGACCTGCGATGGTGGAACGACCTCCCGGTGGTCCGCCATGCAGATCGGTATGTCCTTCATCGCCGCGTACCGCATGTGCGCCGGTGAAGCAGCAGTCGCCGACCTGTCCTTTGCAGCAAAGCACGCCGGTGTTATCCAGATGGCAGATATCCTGCCGGCTCGCCGTGCACGTGGCCCGAACGAACCCGGTGGCATCAAGTTCGGTCACTTTGCAGATATGGTGCAGGCAGACCGCAAGTACCCGAACGACCCGGCAAAGTCAGCCCTTGAGGTTGTCGGTGCAGGGACCATGCTCTTCGACCAGATCTGGCTGGGCAGCTACATGTCCGGTGGTGTCGGATTTACCCAGTATGCAACCGCTGCATACACCGACAACATCCTTGATGACTTTACCTACTACGGTATGGATTACATCAAGAACAAGTTCAAAGTCGACTGGAAGAGCCCGTCCGACAAGGACAAGATCAAGCCGACCCAGGAACTCGTCAACGAGCTCGCCTCTGAGGTCACCCTCTACGGTATGGAGCAGTACGAGCAGTTCCCGACCATGATGGAAGACCACTTCGGTGGTTCCCAGCGTGCAGGTGTCCTTGCAGCAGCATCCGGTCTTACTACGGCAATTGCCACCGGTAACTCCAACGCCGGCCTGAACGGATGGTACATGTCCATGCTCCTGCACAAGGAAGGCTGGTCACGTCTCGGCTTCTTCGGCTACGACCTGCAGGACCAGTGCGGTTCCGCGAACTCACTCTCTGTCCGGCCTGACGAGGGCTGTGTCGGTGAGCTCCGTGGCCCGAACTACCCGAACTATGCAATGAACGTCGGTCACCAGGGAGAATACGCAGCAATCGTCGGCAGTGCCCACTATGGCCGCGGCGATGCATGGTCACTCTCTCCCCTGATCAAGATCACGTTCGCTGACCCGTCGCTCAAGTTCGACTTTGCCGAACCCCGCCGCGAGTTCGCAAAGGGTGCCATCCGCGAGTTCATGCCCGCTGGCGAGCGCTCGCTCATCATCCCCGCAAGGTAA
>contig-100_2_length_1665_read_count_3821_SRR873606_1 # 3 # 1643 # -1 # ID=1017_1;partial=10;start_type=ATG;rbs_motif=GGA/GAG/AGG;rbs_spacer=5-10bp;gc_cont=0.373
ATGGGTTTAGAGAATAAAAAGTTTTTAAGCGCATTAAATGAAAAATTTAAAGGTGAAGATCAGGAAAGTGACCACACCAGTTTTTATTGCTTTGATGGTTGGAAACAATCTGCAAGAAAAAGAGAATTCAATGATGCTGCTGAAAAATTAGCTAAAGAAAGAAACATACCATTTTATAATCCAGATATTGGTGTGCCTTTAGGACAAAGGCAATTAATGGCATATAAAATTTCCGGTACTGATGATTATGTTGAAGGGGATGATTTGCACTTCTGTAACAATGCAGCTATTCAACAATTAGTTGATGACATTAAAAGGACTATTATTGTCGGAATGGATACTGCTCACTCTGTATTACAAGAAAGGTTAGGTGTAGAAGTAACTCCTGAAACAATCAATGAGTATATGGAAAACATTAACCATGCACTTCCTGGTGGAGCTGTAGTTCAAGAGCACATGGTTGAAGTGCATCCAGGTCTTGCAGAAGACTGTTATGCTAAAATTTTCACTGGAAATGATGATTTAGCGGATGAGCTTGATAAAAGAGTGTTAATTGATATTAATAAAGAGTTTCCAGAAGAACAAGCAGAAATGCTTAAAAGTTATGTTGGAAATAAAACTTATCAAGTTAGTAAAGTGCCAACACTTGTTGTAAGGGCATGTGATGGGGGTACCGTTTCCAGATGGTCCGCTATGCAAATTGGTATGAGTTTCATTAATGCATATAAGTTATGTGCTGGTGAAGCAGCTATTGCGGATTTCTCTTATGCAGCAAAACATGCAGACGTTATTGGTATGGCAGCATTTTTACCAGCTAGGCGTGCAAGAGGTCCTAATGAACCTGGTGGTGTAGCATTTGGTACATTAGCAGATATTGTACAAACTTCTAGGGTATCAGAGGACCCTGTAGAAGTGACATTAGAGGTTATTGCTGCTGCGGCCGCATTATACGACCAAGTATGGTTAGGTTCATACATGTCAGGTGGTGTAGGATTCACTCAATATGCTAGTGCAACATATACCGATGATATCTTAGATGATTTTGCATATTATGGTTTTGATTATGTTGAAAAGAATTATGGATTATGTAATGCTGAATTGAGTATGGATACTGTTAGAGAAATTGCAACTGAAGTAACCCTTTATGGATTGGAACAGTATGAAATACCAACACTTTTAGAAACTCACTTTGGTGGTTCTCAAAGAGCTTCCGTTGTTTCTGCAGCCGCAGGTTGTTCAGCGGCATTTGCTACTGGAAACTCAAATGCTGGTGTAAATGGTTGGTATTTAAGTATGATTTTACATAAAGAAGCTCATTCAAGACTTGGTTTCTATGGTTATGACTTGCAGGATCAAGCTGGTGCATCTAACTCATTATCTATTAGAAGTGATGAAGGTTTAATTCATGAATTAAGAGGACCGAACTATCCGAACTACGCAATGAATGTAGGTCACCAACCAGAATATGCAGGAATTGCTCAAGCACCTCACGCAGCAAGAGGGGATGCATTCTGTACAAATCCGTTAATTAAAATAGCATTTGCAGATAGTCATAATACCTTTGACTTTAGACATCCTAGAAAGGAAATTGCTAAAGGAGCATTGAGAGAATTCATGCCTTCTGGTGAAAGAGATATAATT
>contig-100_2_length_1495_read_count_740_SRR2917898_1 # 1 # 1494 # 1 # ID=739_1;partial=11;start_type=Edge;rbs_motif=None;rbs_spacer=None;gc_cont=0.605
ATGGCAAAGATTGAGAGAACCCAGAAACTGTTCCTGAAATCCCTCAAGGAGAAGTTCCGGGGTCAAGACATCGAGGGTGGCACAGCAGATTACTACGGGTTTGATGGTATCCGCCAGTCTCCCCGGAAGATGGAGTTCCTGAAAGCAAGCCGCGCCATCGAGATGGACCGTGGCATCCCCATGTACGACCCCGAGCGCGCTCACCTTGGTGGTATCCCGCTGGGTCAGCGCCAGCTGATGACCTACGAGGTCTCCGGCACCGGTGTCTTCGTGGAGGGTGACGACCTGCACTTCGTCAACAACGCTGCCATGCAGCAGTTCTGGGACGATATCCGGAGGACGGTCATCGTCAACATGGACCTCGCTCACCAGACCCTGCAGAAGCGTCTGGGCAAGGAGGTTACCCCTGAGACGATCAACGAGTACCTCCACGTCTTAAACCACGCCATGCCAGGCGCGGCCGTCGTCCAGGAGCACATGGTCGAGACGCACCCCGGTCTCGTCGATGACTGTTACGTCAAGGTCTTCACCGGCGACCAGGAACTTGCCGATGACCTTGAGCCCCAGTTCGTCATCGATGTCGAGAAGCTCTTCCCCGCCAAGCAGGCTGAGGCCCTCTCTGCCGCCGTAGGAAAGTCCCTCTGGCAGGCTATCCACGTTCCAACCATAGCCTCCCGGACCTGTGACGGTGGAATGACCTCCCGGTGGTCTGCGATGCAGATCGGCATGTCCTTCATCGCCGCCTACCGGATGTGCGCTGGTGAAGCAGCTGTCGCTGACCTCTCCTACGCTGCAAAGCACGCGGGTGTCATCCAGATGGCTTCCCACCTGCCCGCCCGGCGTGCCCGTGGTCCGAACGAGCCCGGTGGTCTTGGATTCGGTATCTTCTCCGACATCATCCAGGCGAACCGGAAGTACCCGAACGACCCCGCCAAGGCCTCCCTTGAGGTCGTCGGTGCTGGTGTCATGCTCTACGACCAGATCTGGCTCGGAGCCTACATGTCCGGTGGTGTCGGATTCACCCAGTACGCGACCGCGGCCTACACCGACAACATCCTCGATGAGTACACCTACTACGGTATGGACTACATCAAGGACAAGTACAAGGTCGACTGGAGGAACCCAAGCCCAGAGGACCGGGTCAAACCGACCTACGACGTCGTCAACGACATGGCAACCGAGGTCACCCTCAACGCCATGGAGCAGTACGAGCAGTTCCCGACCCTGATGGAAGACCACTTCGGTGGATCCCAGCGTGCCGGCGTTATCGCCGCTGCGTCCGGCCTGACCTGTTCTATCGGAACCGGCAACTCCAACGCCGGTCTGAACGGATGGTACCTCTCGATGCTCCTGCACAAGGATGGATGGTCGCGTCTCGGCTTCTTCGGCTACGACCTCCAGGACCAGTGTGGATCCGCAAACTCGCTCTCCATCCGGGGCGACGAGGGTGCGATCGGCGAGCTGCGTGGTCCGAACTACCCGAACTACGCGATG
>contig-100_0_length_1714_read_count_16374_SRR1313282_1 # 18 # 1712 # 1 # ID=380_1;partial=01;start_type=ATG;rbs_motif=GGAGG;rbs_spacer=5-10bp;gc_cont=0.617
ATGGCAAAGAAGATTGAAAGAACCCAGAAGCTCTTCCTGAAAGCCCTCCGCGGCAAGTTCGCCGAGGACCCCCAGAGCACCAATACCGTCTTCGCCCGCGAGGGTCTCAAGCAGTCCCCGAGGAAGATGGAGTTCGTCAAGGCAGGGAACGCCGCTGCAATGGCCCGCGGCATCTCGATGTACGACCCCGTCCGCTGCCACATTGGCGGTATCCCCCTCGGGCAGCGCCAGCTGATGACCTACGAGGTCTCCGGCACCGGTGTCTTTGTCGAGGGTGACGACCTGCACTTCGTCAACAATGCTGCCATGCAGCAGATGTGGGACGACATCCGCAGGACGATCATCGTCAACATGGACCTCGCCCACCAGACCCTGCAGAAGCGTCTGGGCAAGGAAGTGACCCCCGAGACTATCAACGAGTTCCTGCACGTGCTGAACCACGCAATGCCCGGTGCAGCCGTCGTCCAGGAACACATGGTCGAGACCCACCCGAGCCTCGTGGACGACTGTTACGTCAAGGTCTTCACCGGCGACGACGAGATGGCCGACGACCTGGAGCCCCAGTTCGTACTGCCTATCGAGAAGCTCTTCCCCGCCAAGCAGGCCGCCCAGCTCAAGGCAGCTGTAGGGAAGTCCCTCTGGCAGGCAATCCACATCCCGACCATCGTCTCAAGGACCTGTGACGGAGGCACCACCTCCAGGTGGTCTGCGATGCAGCTCGGTATGTCCTTCATCGGTGCCTACCATATGTGCGCCGGAGAAGCCGCAACTGCCGACCTCGCGTTCGCTGCAAAGCACGCTGGTGTGATCCAGATGGCAGAGATCCTGCCCGCCCGCCGTGCCCGTGGCCCGAACGAGCCTGGTGGCATCAAGTTCGGCCACTTCGCCGACATGATCCAGACCGACCGGAAGTACCCGCACGACCCCGCCAAGGCAGCCCTTGAGGTTGTCGGTGGTGGAACCATGCTCTTCGACCAGATCTGGCTCGGTTCCTACATGTCCGGCGGTGTCGGGTTCACCCAGTACGCAACTGCTGCGTACACCGACAACATCCTCGATGACTACACCTACTACGGTATGGACTACATCAAGGACAAGTACAAGGTCAACTTCAAGAACCCCAGCGAGAAGGACAAGGTCAAGGCAACCCAGGATGTCGTCAACGACATTGCGACCGAGGTTACCCTCTACGGTATGGAACAGTACGAGCAGTACCCCACTGCGCTCGAGGACCACTTCGGAGGCTCCCAGCGTGCATCCGTGCTCGCAGCGGCATCCGGTCTGTCCACCTCGATCGCAACCGGGAACTCGAACGCCGGCCTGAACGGCTGGTACCTGTCCATGCTCCTGCACAAGGAAGGCTGGTCACGTCTCGGGTTCTACGGCTACGACCTGCAGGACCAGTGCGGTTCCGCCAACACCGAGTCCTACCGTGCGGACGAGGGCTGTGTCGGAGAGCTCCGTGGCGCCAACTACCCGAACTACGCCATGAACGTGGGACACCAGGGAGAGTACGCCGCCATCTGCGGTGCTGCGCACTTCACCCGCGGAGATGCCTGGTCGCTCAACCCGCTGATCAAGATCACCTTCTCCGACCCCTCGCTCAAGTTCGACTTCGCCGAGCCCAGGCGCGAGTTCGCACGTGGTGCGATCCGCGAGTTCATGCCCGCCGGAGAGCGCTCACTGATCATCCCG
>contig-100_0_length_1890_read_count_136804_SRR3166092_1 # 137 # 1843 # 1 # ID=784_1;partial=00;start_type=ATG;rbs_motif=AGGAG;rbs_spacer=5-10bp;gc_cont=0.620
ATGGCAAAGATTGAGAGAACCCAGAAACTGTTCCTGAAATCCCTCAAGGAGAAGTTCCGGGGGCAGGATATCGCGGGAGACACGGCCAAGTACCACGTATTCGACGGTATTCGTCAGTCCCCCCGTAAGATGGAATTTTTGAAGGCAGGCCAAGCCGTCGCGATGGACCGTGGCATCCCGATGTACGACCCTGAGCGCTGCCACCTCGGCGGTATCCCGCTGGGCCAGCGCCAGCTGATGACCTACGAGCTCTCCGGTACCGGTGTCTTCGTGGAGGGTGACGACCTGCACTTCGTCAACAACGCTGCCATGCAGCAGTTCTGGGATGACATCAGGAGGACAGTCATCGTCAACATGGACCTCGCTCACCAGACCCTGCAGAAGCGTCTGGGCAAGGAGGTTACCCCGGAGACGATCAACGAGTACCTCCACGTCCTGAACCACGCCATGCCCGGCGCAGCCGTCGTCCAGGAACACATGGTCGAGACCCACCCCGGCCTCGTCGATGACTGTTACGTCAAGGTCTTCACCGGCGACCAGGAACTCGCCGACGATCTCGAACCCCAGTTCGTCATCGATGTCGAGAAGCTCTTCCCCGCCAAGCAGGCTGAGGCACTCTCTGCCGCCGTAGGGAAGGCCCTCTGGCAGGCAATCCACATCCCGACCACGGTCGTCCGGACATGTGACGGTGCAACGACCTCCCGGTGGTCTGCGATGCAGATCGGGATGTCCTTCATCGCCGCCTACCGGATGTGCGCCGGTGAGGCAGCCGTCGCTGACCTCTCCTATGCCGCCAAGCACGCAGGTGTCATTCAGATGGCCTCGCTCCTGCCTGCCCGGCGTGCCCGTGGCCCGAACGAGCCCGGTGGTCTGGCATTCGGTCTCTTCTCCGATATCATCCAGGCAAACCGGAAGTACCCGAACGACCCAGCCAGGGCCTCTCTCGAGGTCGTCGGCGCCGGAACCATGCTCTACGACCAGATCTGGCTTGGCTCCTACATGTCCGGAGGTGTCGGGTTCACGCAGTACGCGACCGCGGCCTACACCGACAACATCCTCGATGAGTTCACCTACTACGGTATGGACTACATCAAGGACAAGTACAAGGTCGACTGGAAGAACCCGAGCCCCGACGACAAGGTCAAGCCAACCTTCGATGTCGTCAACGACATGACAACTGAGGTCGCCCTCAACGCCATGGAGCAGTATGAGCAGTACCCAACCATGATGGAGGACCACTTCGGCGGGTCCCAGCGTGCCGGTGTCATTGCCGCCGCCTGCGGTCTCACGACTTCCATCGCAACCGGCAACTCCAACGCCGGCCTGAATGCCTGGTACCTCTCGATGCTCCTCCACAAGGAGGGCTGGTCGAGACTCGGCTTCTACGGCTACGACCTCCAGGACCAGTGTGGGTCTGCAAACTCGCTCTCCATCCGGGGCGACGAGGGTGCGATCGGCGAGCTGCGTGGTCCGAACTACCCGAACTACGCGATGAACGTCGGCCACCAGGGCGAGTACGCCGCGATCGTCGGCGGTTCTCACTACGGACGCGGCGACGCGTGGTGCTTCGACCCGCGTGTGAAGATCTGCTTCGCCGACCCGGCCCTGAAGTTCGACTTCGCCGAGCCCCGCCGCGAGTTCGCGAAGGGTGCGATCCGCGAGTTCATGCCTGCCGGCGAGCGTTCGCTCATCATCCCGGCCAGGTAA
>contig-100_4_length_1446_read_count_9129_SRR943334_1 # 69 # 1445 # -1 # ID=1168_1;partial=01;start_type=Edge;rbs_motif=None;rbs_spacer=None;gc_cont=0.600
ATGCAGCAGTTCTGGGATGATATCAGGAGGACCATTGTGGTCGGCCTGGACATGGCCCATGAGGTGCTGCAGAAGAGGTTGGGCAAGGAAGTCACACCCGAGACCATCAACAACTACCTGGAGATCCTCAACCACGCCATGCCCGGCGCAGCCGTGGTTCAGGAGCACATGGTGGAGACCCACCCCGGCCTGGTAGATGACTGCAACGTTCGTGTCTTCTCCGGTGACGATGCCCTGGCTGATGAGATCGATGACCAGTACAAGATCGACATCAACAAGATGTTCCCCGAGGATCAGGCTGAGACCCTCAAGGCCGCTATCGGCAAGACCACCTGGCAGGCCATCCACGTCCCGACAATCGTCGTCAGGACCTGCGACGGCGGCACCACATCCAGATGGAGCGCCATGCAGCTGTGTATGACCTTCATCGATGCCTACAACATGTGCGCCGGTGAGGCCGCTGTGGCCGACCTGGCCTATGCTGCTAAGCATGCTGCAGTCCTGCAGATGTCCGATATGCTGCCCGCAAGGCGCGCTCGCGGACCCAACAACCCCGGCGGTATCTCCTTCGGCTTCATGTCCGATATGGTCCAGACCTCCAGGGTCAAGCCCCAGGATCCAGTATATGTATCCCTGAACGTGGTCGCCGCAGGCTCCATGTTCTATGATCAGATCTGGCTGGGAAGCTACATGTCCGGCGGTGTCGGTTTCACCCAGTACGCCACTGCTGCCTACACCAACGATGTCCTGGATGACTTCTCCTACTACGGCGTGGACTACGCCAACGACAAGTTCGGAGGATTCGCCAAGGCACCCGCGACCATCGATGTCGCCAAGGAGCTGGCCACTGAGGTCACTCTGTACGGCATTGAGCAGTACGAGGCCTTCCCCACTCTGCTTGAGGATCACTTCGGCGGGTCCCAGAGGGCAGCTGTTCTGGCAGCCGCATCCGGTATCACCTCCGCCATCGCCACTGGTCACTCCCAGATCGGCCTGGCCGGCTGGTATCTCTCCATGCTCCTGCATAAGGAAGCCTGGGGCAGACTTGGATTCTTCGGCTACGACCTGCAGGATCAGTGCGGTCCAACCAATGTGTTCTCCTACCAGTCAGACGAGGGCAACCCATTGGAGCTGAGGGGCGCCAACTACCCGAACTACGCCATGAACGTGGGCCACCAGGGCGAGTACGCAGGCATCACCAGCGCCGCACATGCCGGCCGCATGGACGCCTTCGCCGTGAACCCATTGATCAAGGTCACCTTCGCCAACCCCGGATTGGTCTTCGACTTTACCAACGTCCGCGATTGCTTCGGCAAGGGCGGTGCACGCGAGTTCCGCGCTGCAGGCGAGAGATCCTTGGTTATGCCCGCTGTGTAG
>contig-100_0_length_1230_read_count_205_SRR2133851_1 # 64 # 1230 # 1 # ID=708_1;partial=01;start_type=ATG;rbs_motif=None;rbs_spacer=None;gc_cont=0.526
ATGTCGGATAAGTTCGCAGAGAAGCCAGAAGAGACAAAGACGAAGTTCTACGTGTATGGCGGCTGGAAGCAGGACAAGAGGAAGGTAGAGTTCGTGGAAGAATCGAAGAAGTTAGCATTTGCGCGGAAGTCGAAAACACCGGGATACAATCCAGACGTGGGGATGCCACAGGGGCAAAGGTACCTGATGCCGTACATGATGAACCACACGGACATTATGGTGAACATGGACGACCTGCACTGGATAAACAATGCGGCGATGCAGCAGTGCTGGGATGACATGAAGCGAGGGATTGTCTTAGGACTCGACGATGCGCACGGTCTGTTAGAAGCGCGATTGGGTAAGGAAGTTACGCCTGATACAATTAGCCACTACCTGGAAGTGCTGAATCACGCGCTGCCCGGTGGTGCGGTTATCCAGGAGCACATGGTAGAGACGAAGCCGATGCTGGTGAATGATTGCTATGCGAAGGTATTTACCGGTGATGACGACCTCGTAGATGCGCTGGACAGGCGATTCGTGCTGGACATAAACAAGGAGTTTCCCGCGGGCTGGGAGAAGCCAGGCGAGCAGGCAGACCAGTTGAAAGAAGCAATAGGCAAGAAGATCTGGCAGGTTCTGTGGATGCCAACCGTCGTAGGCAGGATGTCCGATGGTGGAACGATGTTCAGATGGGTAGGCATGCAGGTCGGGATGACAATGATAAACGCGTACAAGTTGTGCGCAGGCGAATCGGTTACGGGTGAATTCGCGTACTATGCGAAGCACGCTGCGGTGGTCAAGCTGTCGAACTACATGCCGGTGAAGAGAGCGAGGTCGCACAATGAGCCTGGTGGAATGCCATTAGGTATAAACGCAGACAGTACTAGATCTCCCGCACTGTTCCCGAACGATCCGATAAGGGCAGAGTTAGAGAGCATTGCGGTTGCCGCATTGGTTTATGACCAGTTGTGGTTCGGAACGTACATGTCAGGTGGTGTAGGATTCACGCAGTATGCAAGTGCGACCTACACGGACAACATCCTGGAGGACTTCTGCTACAAGGGATGTGAAATCGGGCTGGATTACGCAGGTGGCGAGATGGCTTCGATAAAGGGCGACAAGCTGAACATGGACATTCTGGAGGAGATGATCCGATCGGAGAATGACTACTGCATGACGCAATAC
>contig-100_1_length_1712_read_count_1874_SRR1367222_1 # 27 # 1688 # 1 # ID=430_1;partial=00;start_type=ATG;rbs_motif=GGAG/GAGG;rbs_spacer=5-10bp;gc_cont=0.415
ATGGAAGCTGAGAAAAAATTATTTTTAAAAGCATTGAAGGAAAAATTCGAAGAAGATCCAAAGGAAAAATATACTAAATTCTACACATTTGGCGGATGGCAACAATCTGCAAGAAAGAGAGAGTTTGTTGAAGCTAACGAAAAATTAGTTGCAGAAAAAAGAGGCGGAATTCCAATGTACAACCCAGACATTGGTGTTCCACTCGGTCAAAGAAAATTAATGCCGTACAAACTCTCTGGAACAGACTACATCGTAGAAGGAGACGACTTACACTTCATGAACAACGCTGCTATCCAACAAATGTGGGACGACATTAGAAGAACCGTTATTGTTGGTATGGACACAGGTCACGCAGTACTTGAAAAAAGGTTAGGGGTAGAAGTTACACCTGAAACAATCAACGAGTACATGGCAACAATTAACCACGCACTCCCTGGTGGTGCTGTTGTTCAGGAACACATGGTTGAAGTTCACCCTTCATTAGCATGGGACTGTTACGCTAAGATCTTCACAGGAGACGATGAATTAGCAGATGAATTAGACAAAAAATACTTAATCGACATTAACAAATTGTTCCCTGAAGAACAGGCAGAACAATTAAAAGCTGCTATCGGTAAAAAGACCTACCAAGTATCAAGAGTTCCATCATTAGTTGGTAGAGTCTGTGACGGTGGTACAATAGCAAGATGGTCTGCAATGCAGATCGGTATGTCATTCATTACAGCATACAAACTCTGTGCTGGGGAAGCTGCAATTGCTGACTTCTCATACGCAGCAAAACACGCTGACGTTGTAGGTGTAGGTACAGCATTGCCAGCAAGAAGATCCAGAGGTGCAAACGAACCAGGTGGTATTTCATTTGGTGTTTTATGTGATATAATACAAACAACAAGAGTAAGCGACGACCCAGTTGAACAATCATTAGAGGTTGTTGCAGTAGGTGCTATGTTATACGACCAAGTATGGCTTGGTTCATACATGTCCGGTGGTGTTGGATTCACACAATATGCTACAGCAGTATACACCGACGACATCTTAGACGACTTCGCATACTACGGATACGAATACGTAGAGAAGAAATACGGAATAAACAGTACAAAACCAACAATGGATGTTGTTGAAGACATTGCTACAGAAGTTACACTCTACTCATTAGAACAGTACGACGAATTCCCAACATTATTAGAAGACCACTTCGGAGGTTCCCAAAGAGCTGCTGTTGCTGCAGCTGCTTCAGGTATCTCAGTATGTATGGCTACAGGAAACTCAAACGCTGGTGTTAACGGCTGGTACTTAAGCCAAATCATGCACAAAGAATACCACAGCAGACTTGGATTCTACGGATACGACTTACAAGACCAGTGTGGAGCTTCAAACTCACTTTCAATTAGAAACGACGAAGCTTCACCATTGGAATTAAGAGGTCCAAACTATCCAAACTACGCAATGAACGTAGGTCACCAAGGAGAATACGCAGGTATTACACAAGCTGCACACTCCGCAAGAAAAGACGCATTTGCAATGAACCCATTAATTAAAATCGCATTCGCAGATCCATCATTAGTATTCGACTTTGCACGCCCAAGAAAAGAGTGTGCAAGAGGTGCTTTAAGAGAATTCGAAGCTGCTGGAGAAAGAGATGTTATCCTTCCAGCAAAATAA
>contig-100_5_length_1188_read_count_72_SRR1562004_1 # 1 # 1188 # 1 # ID=554_1;partial=11;start_type=Edge;rbs_motif=None;rbs_spacer=None;gc_cont=0.475
GGACAGAGGGTTTTAATGCCCTACCAGGTTTCTACTACGGACACTTTCGTTGAAGGTGACGACCTACACTTCGTAAACAATGCCGCCATGCAGCAGTTCTGGGATGATATCCGAAGAACTGTTATCGTGGGATTAAACACAGCACACTCTGTTATAGAAAAAAGGTTAGGTAAAGAAGTAACCCCTGAAACCATAACCCATTATCTGGAAACTGTAAACCACGCTATGCCTGGTGCCGCAGTTGTCCAAGAACACATGGTGGAAACCCACCCATTACTGACTGCTGACAGTTACGTTAAAGTGTTTACTGGAAATGATGAAATCGCTGATGAAATCGACCAGAGATACGTCCTTAACATCAACGAAGAGTTCCCAGAACATCAGGCTGATGTCCTGAAAGCAGAAGTAGGGGATGGAATGTGGACCATTGTACGAATACCAACTATTGTATCCCGAACCTGTGACGGTGGTACCACCTCACGATGGTCGGCTATGCAAGTGGGTATGTCAATGATTTCTGCCTACAAACAGGCAGCAGGTGAAGCCGCTACTGGTGACTTTGCATACGCTGCTAAACACGCAGAAGTTATCCACATGGGTACTTACTTACCTGTAAGGAGAGCTCGAGGTGAAAACGAACCTGGAGGAATCGCCTTTGGTTACCTAGCAGACATCTGTCAGTCCTCACGTGTTAATTGGGAAGACCCTGTACGGGTAACCCTGGACGTGGTGGCTTCAGGAGCTATGCTATACGACCAGATCTGGCTAGGTTCCTACATGTCAGGTGGTGTCGGATTCACTCAGTACGCTACTGCAGCTTACACTGACAATATCCTTGACGACTTCACCTACTTCGGTAAAGAGTACGTAGAAGACAAATACGGAATCACTGAAGCACCAAACAACATGGACACTGTCCTGGATGTTGCATCAGAAGTAACTTTCTACGCACTCGAACAGTTCGAAGACTACCCCGCACTCCTCGAAACCATATTCGGTGGATCACAGAGGGCATCCATTGTTGCAGCAGCAGCCGGATGTTCAACTGCATTCGCTACTGGAAATGCTCAGACCGGTCTAAGCGCATGGTACTTATCCATGTACTTACACAAAGAACAGCACTCCAGACTTGGTTTCTATGGTTACGACCTGCAGGATCAGTGTGGTGCATCCAACGTATTCTCCATC
>contig-100_6_length_1532_read_count_341_SRR1562006_1 # 24 # 1532 # -1 # ID=568_1;partial=01;start_type=Edge;rbs_motif=None;rbs_spacer=None;gc_cont=0.559
GCAGAACGTGGTTTCCCCATGATGAATGAGGACATCGGAGTTCCCCTGGGACAGAGGTCTTGGATGCCCTACCAATTGTCGCACACCGACATTTTCGTAGAGCCCGATGACCTGCACTGCATAAACAACCCTGCTATCCAGCAGGCATGGGACGACATCAGAAGGACAATCATTGTCGGTCTGGACTCGCCCCACAACACCATCGAGAGAAGGCTCGGTAAGGAAATCACCCCCGAGACCATCAACACCTACCTCGAGACCGTTAACCACACCATACCGGGTGGAGCGGTTGTTCAGGAACATATGGCAGAATGTAACCCCGCGTTGGTTTACGACTCCTACGTGAAGGTGTTCTCCGGTGACGACGAAATCATCGACGAAATCGACAGCAGATTTGTTATCGATATTAACAAACTGTTCCCCGAGGACCACGCCGAACAGCTCAAAAAAGCAATCGGCAGCAGTCTGATGCAGGCAGTCCGCGTCCCTACCATCGTCGGTAGGGTCATGGACGGTGCGACCACATCCAGGCACGCAGCCATGCAGATTTCGATGGCTTTCATCTCCGCTTACAAACTGGCGGCCGGTGAAGCGGCTATCGCAGACTTTGCATATGCAGCCAAGCACCAGTCGATCACCATGGGTACCATGATGCCCGCAAGGCGTGCAAGAGGACCCAACGAACCCGGTGGAATACCCTTCGGATACATGGCAGATATTGCCCAGTCCGACCGTGCTTACCCCGATGACCCCGGCCGTGCAGCCCTTGAAGCTGTTGCGCTCGGTGCAATCATCTACGATCAGATTTACCTCGGAGGATACATGTCCGGAGGTGTCGGTTTCACACAGTACGCAACCGCGGCTTACACCGATAACATCCTCGAAGACTACGTATACTACGCGATAGACCAGATCAACACCAAATACGGCGGTCTGTGCAAACTCGATCCCCGCGACGCCGAGGCCGTAATGAACCTCGCCGAAGACATCAACGGTTACGCACTCTCGTCCTACGAGAAATACCCGGCCGTTATGGAGACCCACTTCGGTGGATCCCAGAGGTCTACAGTCGCCGCAGCGTCCACCGGTATCGCCGGATCCATGGCAACCGGTATCGCCGACGTCGGTGTCAACTGCTGGTACTACTCCATGCTCGAGCACAAGGAGAGGCTCGGAAGACTCGGATTCTACGGATTCGACCTTCAGGACCAGTGCGGTTCCGCCAACTCCTTCGCTTACAGATCTGACGAAGGTCTGCCCATGGAAGCCCGTGGACCCAACTATCCCAACTACGCAATGAACGTTGGTCACATGTCCGGTTACACCGGAATACCCAAGGCGGCTCACGTAGCCCGTGGAGACGCCTTCACAGCCAACCCGTTCATACGTGTCGCTTTCGCCGACCCTGCGCTCCAGTTCGACTTCGCAAACATAACGAAGGAAATCGGTCGCGGCGGACTCAGGGAATTCGTCCCTGCCGGTGAGAGGACCGCAGTCATCAAGGGATGA
>contig-100_4_length_1123_read_count_7946_SRR1977249_2 # 117 # 1121 # 1 # ID=658_2;partial=01;start_type=ATG;rbs_motif=AGGAG;rbs_spacer=5-10bp;gc_cont=0.628
ATGGCAAAGATTGAAAGATCCCAGAAGCTGTTCCTGAAATCCCTCAAAGAGAAGTTCCAGGGACAGGACGTCCAGTCCGAGACGACTGAGTTCTACAAATTCAACGGCTACCACCAGTCTCCCCGCAAGGAGGAGTTCGTAAAGGCGAGCCGGGCCATCGAGATGGACCGCGGCATCTCCATGTACAACCCCGTGCGCTGCCACCTTGGCGGTATCCCGCTCGGCCAGCGCCAGCTGATGACCTACGAGGTCAGCGGCACCGGTGTCTTCGTCGAGGGCGACGACCTGCACTTCGTCAACAACGCTGCGATGCAGCAGTTCTGGGACGATATCCGCAGGACTGTCATCGTCAACATGGACCTCGCCCACCAGACCCTGCAGAAGCGTCTGGGCAAGGAAGTTACCCCCGAGACGATCAACGAGTACCTCCACGTGCTGAACCACGCCATGCCCGGCGCGGCCGTCGTTCAGGAGCACATGGTCGAGACTCACCCCGGCCTCGTCGACGACTGCTACGTCAAGGTCTTCACCGGCGACCAGGAACTTGCCGACGACCTCGAGCCCCAGTTCGTCCTCGATGTCGAGAAGCTCTTCCCCGGCAAGCAGGCCGAGGCGCTCTCCGCAGCCGTTGGAAAGTCCCTCTGGCAGGCGATCCACATCCCGACCACGGTCGTCCGGACCTGCGACGGTGGAACGACCTCCCGGTGGTCCGCCATGCAGATCGGCATGTCCTTCATCGGTGCCTACCGTATGTGCGCCGGTGAGGCAGCAGTCGCCGACCTCTCCTACGCCGCGAAGCACGCAGGCGTCATCCAGATGGCGTCCCACCTGCCCGCCCGGCGTGCCCGTGGCCCCAACGAGCCCGGTGGCCTTGGATTCGGCCTCTTCTCCGATATCATCCAGGGGAACAGGAAGTACCCCAACGACCCCGCGAAGGCCTCCCTTGAGGTCGTCGGTGCCGGAACCATGCTCTACGACCAGATCTGGCTCGGCTCCTACATGTCC
>contig-100_2_length_1662_read_count_126_SRR1562007_1 # 12 # 1661 # 1 # ID=572_1;partial=01;start_type=ATG;rbs_motif=None;rbs_spacer=None;gc_cont=0.485
ATGAATAACGAAAAAAAGCTCTTCTTAAAAGCTTTGCAAAATAAATTTGATGAAGACCCCAAACAGAATCACACCAACTTTTACTGTTTCGGTGGCTGGAAACAGTCCCCCCGAAAAAAAGAGTTCGATGAATACGCTAAAAAAATTGAAGAACAGAGAGGAATCCCTTTCTACAACCCAGACATAGGTGTACCACTGGGTCAGCGTAAATTAATGGCTTACAAAGTTTCTGGAACCGACACTTACGTGGAAGGAGATGACCTTCACTTCTGTAACAACGCAGCCATCCAGCAACTCAACGATGACATCAAAAGGACCATCATCGTGGGTATGGACACTGCTCACTCCGTTCTGGAAAAACGTTTAGGTGTGGAAGTTACCCCCGAAACCATCAACGAGTACATGGAAACCATCAACCACGCATTACCTGGTGGTGCCATGGTTCAGGAACACATGGTAGAAGTTCACCCTGGCCTAGTCGGTGACTGTTACGCCAAACTCTTCACTGGTGACGACAGCCTGGCCGATGAACTGGATTCTCGATACTTAATCGACATCAACAAACAGTTCCCAGAAGAACAGGCCAAACAGCTCAAAGAATACATCGGTAACAAAACCTACCAGATCAGCCGGGTTCCTTCCCTGGTTGTACGAGTCTGTGACGGTGGTACTGTATCCCGATGGTCTGCCATGCAGATCGGTATGAGTTTCATCTCTGCCTACAAACTGTGCGCAGGTGAAGCAGCAATTGCTGACTTCTCATACGCAGCAAAACACGCCGACGTTATATCCATGGGAAGCATTCTCCCAGCAAGAAGAGCAAGGGGACCAAACGAACCTGGAGGCGTTCCATTCGGTGTAATGGCTGATATCATACAGACCTCCCGTGTGTCTGATGACCCAGCAAAAACATCCCTGGAAGTTATTGCCGCAGCAGCAACCATCTACGATCAGATCTGGCTCGGTTCATACATGTCCGGTGGAGTAGGTTTCACCCAGTACGCAACCGCAGCTTACACTGACGATATCCTGGATGACTTCGTATACTACGGAATGGAATACGTGGACGACAAATACGGTATCTGTGGAACCAAAGCAACCACTGAAGTGGTTCACGACATAGCCTCAGAAGTAACCATGTACGGACTGGAACAGTACGAATACCCAGCACTCATGGAAGACCACTTCGGTGGATCCCAGAGGACTGCAGTTGTTTCCGCTGCTGCCGGATGTTCCGTTGCCTTTGCAACCGGAAACTCCAACGCTGGAATCAACGGATGGTACTTAAGCCAGATCCTGCACAAAGAAGCACACAGCAGACTCGGTTTCTACGGTTACGACCTGCAGGACCAGTGTGGAGCATCCAACTCTCTCTCCATCAGGAGCGACGAAGGTTTAATCCACGAACTACGTGGTCCTAACTACCCTAACTACGCCATGAACGTGGGTCACCAGCCAGAATACGCTGGTATCGCTCAGGCACCTCACGCAGCTCGAGGAGACGCATTCTGTGTGAACCCTCTCATAAAAGTTGCATTTGCTGATGATAACCTTGAATTCGACTTCAAGAGTCCAAGGAAATCCATCGCTAAAGGTGCTCTACGAGAATTCCTACCTGGCGGAGAACGGGACTTAATCATCCCTGCTTTA
>contig-100_5_length_1088_read_count_67_SRR1812319_1 # 1 # 1086 # 1 # ID=636_1;partial=11;start_type=Edge;rbs_motif=None;rbs_spacer=None;gc_cont=0.535
GAGACAATCAACGAGTACATGGAGGCAATCAACCACGCCCTCCCAGGTGGTGCAGTGGTCCAGGAACACATGGTTGAGGTCCACCCAGGACTCGTGGAGGACTGCTACGCCAAGATCTTCACAGGTGACGACAACCTGGCAGATGAACTGGACAAGAGGATACTCATAGACATAAACAAGGAGTTCCCTGAAGAGCAGGCCGAGCAGCTCAAAAGCTACATTGGAAACAGGACATACCAGGTTAACAGGGTCCCAACAATAGTCGTGAGGACCTGTGACGGCGGTACAGTCTCAAGATGGTCTGCAATGCAGATCGGTATGAGTTTCATATCCGCCTACAAACTCTGTGCAGGTGAAGCTGCGATCGCTGACTTCTCATACGCCGCAAAACACGCAGACGTTATCGAGATGGGTACAATAATGCCTGCAAGGAGGGCAAGGGGACCAAACGAGCCAGGTGGAGTTGCCTTCGGAACATTCGCAGACATAGTCCAGACCTCAAGGGTTTCAGATGACCCTGCAAACGTTTCACTTGAGGTCATAGCCGGTGCAGCAGCACTCTACGACCAGGTCTGGCTCGGATCCTACATGTCAGGTGGTGTCGGATTCACCCAGTACGCAACAGCAGCCTACACCGACGACATCCTTGACGACTTCGTCTACTACGGTATGGAGTACGTGGATGACAAGTACGGCATCTGCGGAACTAAACCAACAATGGATGTCGTCAGGGACATCTCAACAGAGGTCACACTCTACAGCCTCGAACAGTACGAGGAATACCCAACCCTCCTGGAGGACCACTTCGGAGGATCACAGAGGGCAGCTGTTGCAGCCGCAGCAGCAGGATGTTCAACAGCCTTTGCAACCGGAAACTCAAACGCAGGTATCAACGGATGGTACCTCAGCCAGATACTCCACAAGGAGGCCCACAGCAGGCTCGGATTCTACGGATACGACCTGCAGGACCAGTGCGGTGCATCCAACTCCCTCTCAATCAGGAGCGACGAGGGTCTCATACACGAACTCCGTGGACCTAACTATCCAAACTACGCCATGAACGTGGGTCACCAGGGTGAATACGCA
>contig-100_0_length_1803_read_count_7501_SRR636597_1 # 75 # 1754 # 1 # ID=921_1;partial=00;start_type=ATG;rbs_motif=GGxGG;rbs_spacer=5-10bp;gc_cont=0.620
ATGGGAAAAATTCACACTAAGAAGCTTTTCGTAAAGGCTCTCAACAAAAAGTTCGGCAAGGACTTCGACCTTTCAGGCAAGACGGCCGCTTATGAGAGGAAGGGGCCGACCCAGAACGCCCGTAAAGTGGAGTTCATGGAGGCCGCAAAGAAGCTGGAAGGGAAGAGAGGCATATCCGGATATAACCCGTATGTCCACTGCGGTGGCGTGCCCCTCGGCCAGAGGCAGCTCGTCCCCTACAAGCTCTCCACGACGGAGTATGTGGTAGAGGGTGACGACCTTCACTTCGTCAACAACCCCGCCATGCAGCAGATGTGGGACGACATTCGAAGGACGATCATCGTCGGTCTGGACATGGCCCACGAGGTGCTGGAGAAGCGTCTGGGCAAGGAGGTCACCCCCGAGACTATCAACAACTACCTGGAGATCCTCAACCACGCCATGCCCGGCGCGGCCGTGGTTCAGGAGCACATGGTGGAGACCCACCCCGCCCTCGTCGACGACTGTAACGTCAGGATCTTCACCGGAGACGACGACCTCGCGGACGAGATCGACGACCAGTACGTCATCAACATCAACCAGCTCTTCCCCGCGGACCAGGCTGAGCAGATCAAGACGGCCATGGGCAAGACGACCTGGCAGGCTATCCACATCCCGACGATCGTATCCAGGACCTGCGACGGCGGTACCACCTCCAGGTGGAGCGCCATGCAGCTCTCCATGACCTTCATCGACGCCTACAACATGTGCGCCGGTGAGGCCGCTGTGGCCGACCTCGCTTTCGCCGCGAAGCACGCCGCCGTCATTCAGATGGCCGACATGCTCCCCGCGAGGAGGGCAAGAGGCCCCAACGAGCCTGGTGGACTCTCCTTCGGCTTCATGGCCGACATGGTCCAGACCTCCAGGACGAAGGCCTATGACCCGGCCCAGGTATCCCTGAACGTCGTCGCCGCAGGCACGATGCTCTACGACCAGATCTGGCTCGGAAGCTACATGTCCGGCGGTGTCGGTTTCACCCAGTACGCTACGGCAGCCTACACCAACGACATCCTGGACGACTTCTCCTACTACGGCGTCGATTACGCTGTGGACAAGTACGGCGACGTGTGCAAGGCGCCCGTCGACCTGGCGACCGCCAAGGACGTCGCCACCGAGACGACCCTCTACGGCATTGAGCAGTACGAGGCCTTCCCGACGGTCCTGGAGGACCACTTCGGCGGTTCCCAGAGGGCTTCCGTCCTGGCCGCAGCATCCGGCATCTCTTCGGCCATCGCCACCGGCAACAGCCAGATCGGCCTTGCAGGCTGGTACTGCAGCATGCTGGTCCACAAGGAGGCATGGGGGAGACTCGGCTTCTTCGGATACGACCTGCAGGACCAGTGCGGTCCGACCAACGTCTTCAGCTACCAGGGCGACGAGGGGTCCCCCACCGAGCTGAGAGGCGCGAACTATCCGAACTACGCCATGAACGTCGGCCACCAGGGCGAGTATGCAGGCATCTCCTCCGCGGCCCATGCCGCCAGGCAGGACGCCTACGCATGCAACCCCCTGATCAAGGTCTGCTTCGCGAACCCCGCGCTTCCCTTCCCCTGGGACGACATCCGCAAGGGATTCGGCATGGGTGGTGCGAGGGAGTTCCGCGCAGCCGGCGAGAGATCCCTGGTCATGCCAGCATTGTAG
>contig-100_2_length_1819_read_count_225276_SRR943313_1 # 49 # 1728 # -1 # ID=1090_1;partial=00;start_type=ATG;rbs_motif=GGAG/GAGG;rbs_spacer=5-10bp;gc_cont=0.590
ATGGCAGTTAAGCACACTAAGAAGCTATTCGTTAAGGCTCTGAACAAGAAGTTCGGAAAGGATTTCGATCTGGCCAGCCAGAAGGTCGAGTACAAGAGGCTAGGCCCTGAACAGAATGCCCGCAAGCGGGAGTTCATGGAGTACGCCAAGAAGCTCGAGGGCAAGCGCGGCATGACCGGCTACAACCCCTATGTCCACGCTGGCGGCATTCCTCTTGGACAGAGGCAGCTCGTGCCCTATAAGCTCTCCTCCACTGAGTATGTGGTAGAGGGCGACGACCTGCACTTCGTTAACAATCCAGCCATGCAGCAGTTCTGGGATGATATCAGGAGGACCATTGTGGTCGGCCTGGACATGGCCCATGAGGTGCTGCAGAAGAGGTTGGGCAAGGAAGTCACACCTGAGACCATCAACAACTACCTGGAGATCCTCAACCACGCCATGCCCGGCGCAGCTGTGGTTCAGGAGCACATGGTGGAGACCCACCCCGGCCTGGTAGATGACTGCAACGTTCGTGTCTTCTCCGGCGACGATGCTCTGGCCGATGAGATAGATGACCAGTACAAGATCGACATCAACAAGATGTTCCCCGAGGATCAGGCTGAGGCCCTCAAGGCCGCTATCGGCAAGACCACCTGGCAGGCCATCCACGTCCCGACAATCGTCGTCAGGACCTGCGACGGCGGCACCACATCCAGATGGAGCGCCATGCAGCTGTGTATGACCTTCATCGATGCCTACAACATGTGCGCCGGTGAGGCCGCTGTGGCCGACCTGGCCTATGCTGCTAAGCACGCTGCAGTCCTGCAGATGTCCGATATGCTGCCCGCAAGGCGCGCTCGCGGACCCAACAACCCCGGCGGTATCTCCTTCGGCTTCATGTCCGATATGGTCCAGACCTCCAGGGTCAAGCCCCAGGATCCAGTATATGTATCCCTGAACGTGGTCGCCGCAGGCTCCATGTTCTATGATCAGATCTGGCTGGGAAGCTACATGTCCGGCGGTGTCGGTTTCACCCAGTACGCCACTGCTGCCTACACCAACGATGTCCTGGATGACTTCTCCTACTACGGCGTGGACTACGCCAACGACAAGTTCGGAGGATTCGCCAAGGCACCCGCGACCATCGATGTCGCCAAGGAGCTGGCCACTGAGGTCACTCTGTACGGCATTGAGCAGTACGAGGCCTTCCCCACTCTGCTTGAGGATCACTTCGGCGGGTCCCAGAGGGCAGCTGTTCTGGCAGCCGCATCCGGTATCACCTCCGCCATCGCCACTGGTCACTCCCAGATCGGCCTGGCCGGCTGGTATCTCTCCATGCTCCTGCACAAGGAAGCCTGGGGCAGACTGGGATTCTTCGGCTACGACCTGCAGGATCAGTGCGGTCCAACCAATGTGTTCTCCTACCAGTCAGACGAGGGCAACCCATTGGAGCTGAGGGGCGCCAACTACCCGAACTACGCCATGAACGTGGGCCACCAGGGCGAGTACGCAGGCATCACCAGCGCCGCACATGCCGGTCGCATGGACGCCTTCGCCGTGAACCCATTGATCAAGGTCACCTTCGCCAACCCCGGATTGGTCTTCGACTTTACCAACGTCCGCGATTGCTTCGGCAAGGGCGGTGCACGCGAGTTCCGCGCTGCAGGCGAGAGATCCTTGGTTATGCCCGCTGTGTAG
>contig-100_1_length_1070_read_count_2348_SRR634687_1 # 1 # 1002 # 1 # ID=901_1;partial=10;start_type=Edge;rbs_motif=None;rbs_spacer=None;gc_cont=0.624
TGGTCTGCGATGCAGATCGGTATGTCCTACATCGCTGCATACCGTATGTGTGCCGGTGAAGCGGCCGTCGCCGACCTCTCATTCGCGGCAAAGCACGCGGGCGTCGTCCATATGGCAAGCCTGCTGCCAGCCCGGCGTGCTCGCGGTCCTAACGAGCCCGGCGGCATCAAGTTTGGTCTCTTCGGCGACATCATCCAGGCGAACCGAAAGTACCCCAACGACCCCGCGAAGGCCTCGCTCGAGGTTGTCGGCGCCGGAACCATGCTCTTTGACCAGATCTGGCTTGGATCATACATGTCCGGCGGTGTCGGGTTCACGCAGTACGCGACCGCGGCCTACACCGACAACATCCTGGATGAGTTCACATACTACGGTATGGACTACATCAAGGACAAGTACAAGGTCGACTGGAAGAACCCGAGCCCGAAGGACAGGGTCGCTCCAACCCAGGAGATCGTGAACGACATTGCAACCGAGGTCTCCCTCAACGCCATGGAGCAGTACGAGCAGTACCCGACCATGATGGAGGACCACTTCGGCGGGTCACAGCGCGCCGGTGTCATCGCCGCTGCATCGGGTCTCTCGACCTCGATTGCAACCGGGAACTCCAACGCCGGCCTGAACGGCTGGTACCTCTCCATGCTCCTCCACAAGGAGGGCTGGTCACGTCTCGGGTTCTTCGGCTACGACCTCCAGGACCAGTGCGGTTCCGCGAACTCACTCTCCATCCGTGGAGACGAGGGCGCAATTGGCGAGGTCCGCGGACCGAACTACCCGAACTACGCAATGAACGTCGGCCACCAGGGTGAGTACGCTGCAATCGTCGGCGGTGCCCACTACGGCCGCGGCGACGCCTGGTGCTTCGACCCGCGGGTGAAGATCTGCTTCGCCGACCCCTCGCTGAAGTTCGACTTCGCCGAACCGCGCCGCGAGTTCGCGAAGGGTGCAATCCGCGAGTTCATGCCTGCCGGCGAGCGTTCGCTCATCATACCGGCCCGGTAA
>contig-100_2_length_1213_read_count_4470_SRR942928_1 # 62 # 1213 # 1 # ID=1060_1;partial=01;start_type=ATG;rbs_motif=AGGAGG;rbs_spacer=5-10bp;gc_cont=0.615
ATGGCAAAGATTGAGAGGACCCAGAAGCTGTTCCTGAAATCCCTCAAGGAGAAGTTCCAGGGACAGGATGTCCAGGCTAACACGGCGGAGTACTACAAGTTCGGCGGCCTCCGCCAGTCTCCCAGGAAGATGGAGTTTGTAAAGGCGAGCCGTGCCATCGAGATGGACCGCGGCATCTCCATGTACGACCCCGTGCGCTGCCACCTTGGCGGTATCCCGCTTGGCCAGCGCCAGCTGATGACCTACGAGGTCTCCGGCACCGGCGTCTTCGTGGAGGGCGACGACCTGCACTTCGTCAACAACGCTGCGATGCAGCAGTTCTGGGACGACATCCGCAGGACGGTCATCGTCAGCATGGACCTCGCTCACCAGACCCTGCAGAAGCGTCTCGGAAAGGAGGTCACCCCGGAGACCATCAACGAGTACCTCCACGTGCTGAACCACGCGATGCCCGGTGCGGCAGTCGTCCAGGAGCACATGGTCGAGACCCACCCCGGCCTTGTCGACGACTGTTACGTCAAGGTCTTTTCCGGCGACCAGGAGCTCGTAGACGACCTGGAGCCCCAGTTCGTCATCGACGTCGAGAAACTCTTCCCGGCAAAGCAGGCCGAGGCCCTCTCCGCAGCTGTAGGGAAGTCTCTCTGGCAGGCGATCCACATCCCGACAACGGTTGTCCGGACGTGTGATGGCGGAACGACCTCCCGGTGGTCTGCAATGCAGCTTGGTATGTCCTTCATCGGGGCTTACCGTATGTGCGCCGGTGAAGCGGCCGTCGCCGACCTGGCTTTCGCCGCAAAGCACGCGGGCGTCATCCAGATGGCAACCCACCTTCCTGCCCGGCGTGCCCGCGGCCCGAACGAGCCCGGCGGTCTTGCATTCGGTCTCTTCAGCGATATCATCCAGGCGAACCGGAAGTACCCCAACGACCCCGCGAAGGCCTCGCTCGAGGTTGTCGGCGCCGGGACAATGCTCTACGACCAGATCTGGCTTGGATCATACATGTCCGGCGGTGTCGGGTTCACCCAGTACGCGACCGCGGCCTACACCGACAACATCCTGGATGAGTTCACATACTACGGTATGGACTACATCAAGGACAAGTACAAGGTCGACTGGAAGAACCCGAGCCCGAAGGACAGGGTCAAGCCGACC
>contig-100_2_length_1123_read_count_10639_SRR3184649_1 # 1 # 1122 # -1 # ID=810_1;partial=11;start_type=Edge;rbs_motif=None;rbs_spacer=None;gc_cont=0.607
ATGGCAAAGATTGAGAGAACCCAGAAACTGTTCCTGAAATCCCTCAAGGAGAAGTTCCGGGGGCAGGATATCGCGGGAGACACGGCCAAGTACCACGTATTCGATGGTATTCGTCAGTCCCCCCGTAAGATGGAATTTTTGAAGGCAGGCCAAGCCGTCGCGATGGACCGTGGCATCCCGATGTACGACCCTGAGCGCTGCCACCTCGGCGGTATCCCGCTGGGCCAGCGCCAGCTGATGACCTACGAGCTCTCCGGTACCGGTGTCTTCGTGGAGGGTGACGACCTGCACTTCGTCAACAACGCTGCCATGCAGCAGTTCTGGGATGACATCAGGAGGACAGTCATCGTCAACATGGACCTCGCTCACCAGACCCTGCAGAAGCGTCTGGGCAAGGAGGTTACCCCGGAGACGATCAACGAGTACCTCCACGTCCTGAACCACGCCATGCCCGGCGCAGCCGTCGTCCAGGAACACATGGTCGAGACCCACCCCGGCCTCGTCGATGACTGTTACGTCAAGGTCTTCACCGGCGACCAGGAACTCGCCGACGATCTCGAACCCCAGTTCGTCATCGATGTCGAGAAGCTCTTCCCCGCCAAGCAGGCTGAGGCACTCTCTGCCGCCGTAGGGAAGGCCCTCTGGCAGGCAATCCACATCCCGACCACGGTCGTCCGGACATGTGACGGTGCAACGACCTCCCGGTGGTCTGCGATGCAGATCGGGATGTCCTTCATCGCCGCCTACCGGATGTGCGCCGGTGAGGCAGCCGTCGCTGACCTCTCCTATGCCGCCAAGCACGCAGGTGTCATTCAGATGGCCTCGCTCCTGCCTGCCCGGCGTGCCCGTGGCCCGAACGAGCCCGGTGGTCTGGCATTCGGTCTCTTCTCCGATATCATCCAGGCAAACCGGAAGTACCCGAACGACCCAGCCAGGGCCTCTCTCGAGGTCGTCGGCGCCGGAACCATGCTCTACGACCAGATCTGGCTTGGCTCCTACATGTCCGGAGGTGTCGGGTTCACGCAGTACGCGACCGCGGCCTACACCGACAACATCCTCGATGAGTTCACCTACTACGGTATGGACTACATCAAGGACAAGTACAAGGTCGACTGGAAGAAC
>contig-100_1_length_1712_read_count_5320_SRR943331_1 # 19 # 1710 # 1 # ID=1148_1;partial=01;start_type=ATG;rbs_motif=GGAGG;rbs_spacer=5-10bp;gc_cont=0.616
ATGGCAAAGAAGATTGAAAGAACCCAGAAGCTCTTCCTGAAAGCCCTCCGCGGCAAGTTCGCCGAGGACCCCCAGAGCACCAATACCGTCTTCGCCCGCGAGGGTCTCAAGCAGTCCCCGAGGAAGATGGAGTTCGTCAAGGCAGGGAACGCCGCTGCAATGGCCCGCGGCATCTCGATGTACGACCCCGTCCGCTGCCACATTGGCGGTATCCCCCTCGGGCAGCGCCAGCTGATGACCTACGAGGTCTCCGGCACCGGTGTCTTTGTCGAGGGTGACGACCTGCACTTCGTCAACAATGCTGCCATGCAGCAGATGTGGGACGACATCCGCAGGACGATCATCGTCAACATGGACCTCGCCCACCAGACCCTGCAGAAGCGTCTGGGCAAGGAAGTGACCCCCGAGACTATCAACGAGTTCCTGCACGTGCTGAACCACGCAATGCCCGGTGCAGCCGTCGTCCAGGAACACATGGTCGAGACCCACCCGAGCCTCGTGGACGACTGTTACGTCAAGGTCTTCACCGGCGACGACGAGATGGCCGACGACCTGGAGCCCCAGTTCGTACTGCCTATCGAGAAGCTCTTCCCCGCCAAGCAGGCCGCCCAGCTCAAGGCAGCTGTAGGGAAGTCCCTCTGGCAGGCAATCCACATCCCGACCATCGTCTCAAGGACCTGTGACGGAGGCACCACCTCCAGGTGGTCTGCGATGCAGCTCGGTATGTCCTTCATCGGTGCCTACCATATGTGCGCCGGAGAAGCCGCAACTGCCGACCTCGCGTTCGCTGCAAAGCACGCTGGTGTGATCCAGATGGCAGAGATCCTGCCCGCCCGCCGTGCCCGTGGCCCGAACGAGCCTGGTGGCATCAAGTTCGGCCACTTCGCCGACATGATCCAGACCGACCGGAAGTACCCGCACGACCCCGCCAAGGCAGCCCTTGAGGTTGTCGGTGGTGGAACCATGCTCTTCGACCAGATCTGGCTCGGTTCCTACATGTCCGGCGGTGTCGGGTTCACCCAGTACGCAACTGCTGCGTACACCGACAACATCCTCGATGACTACACCTACTACGGTATGGACTACATCAAGGACAAGTACAAGGTCAACTTCAAGAACCCCAGCGAGAAGGACAAGGTCAAGGCAACCCAGGATGTCGTCAACGACATTGCGACCGAGGTTACCCTCTACGGTATGGAACAGTACGAGCAGTACCCCACTGCGCTCGAGGACCACTTCGGAGGCTCCCAGCGTGCATCCGTGCTCGCAGCGGCATCCGGTCTGTCCACCTCGATCGCAACCGGGAACTCGAACGCCGGCCTGAACGGCTGGTACCTGTCCATGCTCCTGCACAAGGAAGGCTGGTCACGTCTCGGGTTCTACGGCTACGACCTGCAGGACCAGTGCGGTTCCGCCAACACCGAGTCCTACCGTGCGGACGAGGGCTGTGTCGGAGAGCTCCGTGGCGCCAACTACCCGAACTACGCCATGAACGTGGGACACCAGGGAGAGTACGCCGCCATCTGCGGTGCTGCGCACTTCACCCGCGGAGATGCCTGGTCGCTCAACCCGCTGATCAAGATCACCTTCTCCGACCCCTCGCTCAAGTTCGACTTCGCCGAGCCCAGGCGCGAGTTCGCACGTGGTGCGATCCGCGAGTTCATGCCCGCCGGAGAGCGCTCACTGATCATC
>contig-100_0_length_1754_read_count_30780_SRR1313272_1 # 60 # 1715 # 1 # ID=367_1;partial=00;start_type=ATG;rbs_motif=GGAGG;rbs_spacer=5-10bp;gc_cont=0.434
ATGGCTGACAAAAAGTTCATAACTGCATTAAAGAAAAAATTCGAAGAATCTCCCGAAGAAAAGAAAACCACTTACTACAATAAGGGCGGATGGAAACAATCTGAGCGGAAAACTCAGTTTGTGAACGAAGGTAAAGCAATAGCTGAAAAACGTGGAATACCAATGTACAACCCAGATGTTGGTACTCCATTAGGACAGCGGGCTTTAATGCCTTACCAAGTTTCCACAACCGACACTTATGTAGAAGGTGACGATCTTCACTTTGTAAATAACGCTGCTATGCAGCAAATGGCAGATGACATTAAAAGAACCGTAATTGTAGGTTTAAACACTGCTCATAATGTTATTGAAAAAAGATTAGGTAAAGAAGTTACCCCAGAAACAATTACACACTACTTGGAAACTGTAAACCACGCAATGCCTGGTGCTGCTGTTGTTCAAGAACACATGGTGGAAACTGACCCAACCATTGTGGCTGACAGTTATGTAAAAGTTTTCACTGGTAACGACGAAATCGCATCAGAAATTGATTCATCTTTCGTTCTGGACATTAACAAAATGTTCCCTGCAGAACAAGCTGAAGTCTTAAAAGCTGAAGTAGGGGACGGAATCTGGCAAGTTGTACGGATCCCAACCATCGTTTCAAGAACTTGTGACGGTGCAACCACCTCCCGATGGTCTGCTATGCAAGTAGGTATGTCCATGATTTCTGCATACAAGCAATGTGCTGGAGAAGCCGCAACTGGGGACTTCGCATACGCTGCAAAACACGCAGAAGTTATTCACATGGGTACTTACTTACCTGTTAGGAGAGCAAGAGGAGAAAACGAACCTGGTGGAATTCCATTCGGTTACTTAGCTGACATATGTCAGTCCTCCAGAGTGAACGCTGACGACCCAGTTCGAACAACCCTAGATGTTGTAGCTATGGGAGCAATGTTATACGATCAAATCTGGTTAGGTTCTTACATGTCTGGTGGAGTAGGATTCACTCAATACGCTACCGCGGCGTACACGGACAATGTTCTTGACGACTTCACTTACTACGGTAAGGAGTACGTAGAAGACAAATTCGGCGGATTATGTGAAGCACCTAATAACATGGAAACTGTACTGGATGTAGGTACTGAAGTAACTTCATATGCTCTTGAGCAATACGAAGAATACCCAGCACTACTTGAAACCCAGTTTGGTGGCTCCCAACGTGCTGCTGTTGTTGCTGCCGCTGCCGGATGTTCCACTGCCTTTGCAACTGGAAATGCTCAAACCGGTTTAAGCGCATGGTACTTATCCATGTACTTGCACAAAGAACAACATTCCAGGCTAGGATTCTACGGTTACGATCTGCAAGATCAGTGTGGTGCATCCAACGTATTTTCAATCAGGAACGACGAAGGATTACCTCTTGAATTAAGAGGACCTAACTATCCTAACTACGCAATGAATGTAGGTCACCAGGGTGAATACGCAGGTATTTCTCAAGCTCCACACGCTGCTCGAAAAGACGCATTTGTATTTAACCCACTGGTTAAAATTGCATTTGCTGACGACAACTTAGCATTCGACTTCACCCAACCACGGGCTATGTTTGCTAAAGGAGCATTAAGAGAATTTGAACCAAACGGAGAAAGAGCATTTATCTCTCCAGCTAAATAG
>contig-100_0_length_1645_read_count_149_ERR1137119_1 # 3 # 1643 # 1 # ID=103_1;partial=11;start_type=Edge;rbs_motif=None;rbs_spacer=None;gc_cont=0.395
TTAAGTATGGCAGATAAAAAATTCTTAGATGCAATGAAAAACAAATTCAGTGAAGATCCAACTGATAAAAGAACCACTTTCTATAACATGGGCGGTTGGAAACAATCTGAAAGAAAAAGCGCATTCGTAAAAGAAGGTAAAGAAATCGCTGAAAAAAGAGGAATTCCAATGTACAACCCAGACATTGGTACTCCTTTAGGTCAAAGGGCTTTAATGTCTTACCAATTATCTACTACTGATACTTATGTAGAAGGTGACGATTTACACTTCATTAACAACGCAGCTATCCAACAAGCTTGGGACGATATTAGAAGAACTGTAATTGTAGGTTTAAATACTGCTCACAACGTTCTTGAAAAAAGGTTAGGTATTGAAGTAACTCCTGAAACAATCACTGAATACTTAGAAACTGTAAACCACGCAATGCCTGGTGCAGCAGTAGTTCAAGAACACATGGTAGAAACTGACCCATTAGTAGTACAAGACAGTTATGTTAAAGTATTTACTGGTGACGATGAATTAGCTGATGAAATTGATTCAGCATTCGTTTTAGACATCAACAAAGAGTTCAATGAAGAACAAGCAGCAGCTTTAAAAGAAGAAGTTGGTGGAAGTGTATGGCAAGCTGTAAGAATTCCTGCTATCGTAGGAAGAGTTTGTGACGGAGGTACTACCTCAAGATGGTCTGCAATGCAAATCGGTATGTCAATGATTTCTGCATACAACCAATGTGCTGGTGAAGGAGCTACTGGTGACTTCGCATACGCATCTAAACACGCAGAAGTTATTCACATGGGTACTTACTTACCTGTAAGAAGAGCAAGAGCAGAAAACGAGTTAGGTGGAGTTCCATTTGGTTTCATGGCAGATATCTGTCAATCTTCCAGAGTAAATGCTGACGACCCAGTACGTTCAACCTTAGATGTAGTAGCTTTAGGTGCTGCATTATACGACCAAATTTGGTTAGGTTCTTACATGTCTGGTGGTGTAGGATTCACTCAATATGCTACTGCAGCATATACTGATGATGTATTAGATGACTTCACTTACTATGGTAAAGATTACGTAGAAGACAAATATGGTGGATTAACTGAAGCACCTAACAACATGGACACTGTTCTTGATGTAGGTTCTGAAGTTTCATTCTACGCATTAGAACAATACGAAGAATACCCAGCTTTACTTGAAACTCACTTCGGTGGATCTCAAAGGGCTTCTGTTATTTCAGCAGCAGCTGGTTGTTCCACTGCATTCGCTACTGGTAATGCTCAAACTGGTTTAAGTGCATGGTACTTAGGTATGTACTTACACAAAGAACAACATTCCAGATTAGGTTTCTACGGATACGATTTACAAGATCAATGTGGTGCAGCTAACGTATTCTCCATCAGAAATGATGAAGGTTTACCACTCGAAATGAGAGGACCAAACTACCCTAACTACGCAATGAACGTAGGTCACCAAGGTGAATACGCTGGTATCGCTCAAGCTCCTCACGCAGCTCGTGGAGATGCTTGGTCTTTCAACCCATTAGTTAAAATCGCATTTGCTGATAAAAACTTAGTATTCGACTTCAGTAAACCTCGTGAAGAATTTGCTAAAGGTGCATTAAGAGAGTTCGAACCATCCGGTGAAAGAACT
>contig-100_1_length_1676_read_count_4161_SRR636569_1 # 1 # 1674 # 1 # ID=917_1;partial=11;start_type=Edge;rbs_motif=None;rbs_spacer=None;gc_cont=0.619
AGAACCCAGAAGCTCTTCCTGAAAGCCCTCCGCGGCAAGTTCGCCGAGGACCCCCAGAGCACCAATACCGTCTTCGCCCGCGAGGGTCTCAAGCAGTCCCCGAGGAAGATGGAGTTCGTCAAGGCAGGGAACGCCGCTGCAATGGCCCGCGGCATCTCGATGTACGACCCCGTCCGCTGCCACATTGGCGGTATCCCCCTCGGGCAGCGCCAGCTGATGACCTACGAGGTCTCCGGCACCGGTGTCTTTGTCGAGGGTGACGACCTGCACTTCGTCAACAATGCTGCCATGCAGCAGATGTGGGACGACATCCGCAGGACGATCATCGTCAACATGGACCTCGCCCACCAGACCCTGCAGAAGCGTCTGGGCAAGGAAGTGACCCCCGAGACTATCAACGAGTTCCTGCACGTGCTGAACCACGCAATGCCCGGTGCAGCCGTCGTCCAGGAACACATGGTCGAGACCCACCCGAGCCTCGTGGACGACTGTTACGTCAAGGTCTTCACCGGCGACGACGAGATGGCCGACGACCTGGAGCCCCAGTTCGTACTGCCTATCGAGAAGCTCTTCCCCGCCAAGCAGGCCGCCCAGCTCAAGGCAGCTGTAGGGAAGTCCCTCTGGCAGGCAATCCACATCCCGACCATCGTCTCAAGGACCTGTGACGGAGGCACCACCTCCAGGTGGTCTGCGATGCAGCTCGGTATGTCCTTCATCGGTGCCTACCATATGTGCGCCGGAGAAGCCGCAACTGCCGACCTCGCGTTCGCTGCAAAGCACGCTGGTGTGATCCAGATGGCAGAGATCCTGCCCGCCCGCCGTGCCCGTGGCCCGAACGAGCCTGGTGGCATCAAGTTCGGCCACTTCGCCGACATGATCCAGACCGACCGGAAGTACCCGCACGACCCCGCCAAGGCAGCCCTTGAGGTTGTCGGTGGTGGAACCATGCTCTTCGACCAGATCTGGCTCGGTTCCTACATGTCCGGCGGTGTCGGGTTCACCCAGTACGCAACTGCTGCGTACACCGACAACATCCTCGATGACTACACCTACTACGGTATGGACTACATCAAGGACAAGTACAAGGTCAACTTCAAGAACCCCAGCGAGAAGGACAAGGTCAAGGCAACCCAGGATGTCGTCAACGACATTGCGACCGAGGTTACCCTCTACGGTATGGAACAGTACGAGCAGTACCCCACTGCGCTCGAGGACCACTTCGGAGGCTCCCAGCGTGCATCCGTGCTCGCAGCGGCATCCGGTCTGTCCACCTCGATCGCAACCGGGAACTCGAACGCCGGCCTGAACGGCTGGTACCTGTCCATGCTCCTGCACAAGGAAGGCTGGTCACGTCTCGGGTTCTACGGCTACGACCTGCAGGACCAGTGCGGTTCCGCCAACACCGAGTCCTACCGTGCGGACGAGGGCTGTGTCGGAGAGCTCCGTGGCGCCAACTACCCGAACTACGCCATGAACGTGGGACACCAGGGAGAGTACGCCGCCATCTGCGGTGCTGCGCACTTCACCCGCGGAGATGCCTGGTCGCTCAACCCGCTGATCAAGATCACCTTCTCCGACCCCTCGCTCAAGTTCGACTTCGCCGAGCCCAGGCGCGAGTTCGCACGTGGTGCGATCCGCGAGTTCATGCCCGCCGGAGAGCGCTCACTGATCATC
>contig-100_4_length_1676_read_count_8251_SRR943329_1 # 3 # 1640 # -1 # ID=1138_1;partial=10;start_type=ATG;rbs_motif=GGAGG;rbs_spacer=5-10bp;gc_cont=0.608
ATGGCAAAGAAGATCGAGAAAACCCAGAAACTCTTCCTGAAGGCCCTGAAGGAGAAGTTCGCAGAGGACCCCCAGAGCACCTCGACCGTGTTCAACCGGATCGGTCTGAAGCAGTCCCCCAGGAAGATGGAGTTCGTCAAGGCCGGGAAGAATGCCGAGATGGCCCGTGGTATCTCCATGTACGACCCGGTCAGGTGCCACATCGGTGGTATCCCGCTCGGGCAGCGCCAGCTGATGACCTACGAGGTCTCCGGAACCGGCGTATTCGTGGAGGGCGACGACCTGCACTTCGTCAACAACGCTGCCATGCAGCAGATGTGGGACGATATCAGGAGGACCATCATCGTCAACATGGACCTTGCCCACCAGACTCTGCAGAAGCGTCTGGGCAAGGAAGTGACCCCCGAGACCATCAACGAATTCCTCCACGTGCTCAACCACGCCATGCCCGGAGCAGCCGTGGTCCAGGAGCACATGGTCGAGACCCACCCCTCGCTGGTGGACGACTGTTACGTGAAGGTCTTTACCGGTGACGACGAGATGGCCGACGACCTCGAGCCCCAGTTCGTCATCCCCATCGACAAGCTCTTCCCGGCCAAGCAGGCCGAGCAGCTGAAGGCAGGAGTCGGCAAGGCCCTGTGGCAGGCCATCCACATCCCGACCATCGTCTCGAGGACCTGTGATGGTGGAACCACCTCCCGCTGGTCAGCCATGCAGCTCGGCATGTCCTTCATCGGTGCCTACCACATGTGCGCCGGAGAAGCAGCAACCGCCGACCTGGCATTCGCTGCCAAGCACGCCGGTGTTATCCAGATGGCAGAGATCCTGCCTGCCCGCCGTGCACGTGGCCCGAACGAGCCTGGTGGCATAAAGTTCGGTCACTTCGCCGACATGGTCCAGACCGACCGCAAGTACCCGCATGACCCGGCCCGGGCCTCGCTCGAGGTTGTGGGTGCCGGAACCATGCTGTTCGACCAGATCTGGCTCGGTTCCTACATGTCCGGTGGTGTCGGGTTCACCCAGTACGCCACTGCCGCATACACCGACAACATCCTTGACGACTACACCTACTACGGTATGGACTACATCAAGGACAAGTACAAAGTCGACTGGAAGAACCCGAACGAGAAGGACAAGGCCAAGGCCACCCAGGATGTCATCAACGACATCGCAACCGAGGTCACCCTCTATGGTATGGAGCAGTACGAGCAGTTCCCGACTGCACTCGAGACCCACTTCGGTGGTTCCCAGCGTGCATCGGTGCTGGCCGCTGCCTCCGGTCTGTCCACGGCCATCGCCACCGGGAACTCCAACGCCGGTCTGAACGGCTGGTACCTCTCCATGCTCCTGCACAAGGAGGGCTGGTCACGTCTCGGATTCTACGGATACGACCTGCAGGACCAGTGCGGTTCCGCAAACACCGAGTCGTTCCGTGCAGACGAGGGTGCCGTCGGAGAACTCCGTGGAGCAAACTACCCGAACTACGCGATGAACGTCGGACACCAGGGAGAGTACGCAGCTATCTGCGGTGCAGCTCACTTCACCCGCGGAGATGCCTGGTCACTCAACCCGCTGATCAAGATCACCTTCGCCGACCCCTCGCTCAAGTTCGACTTCGCCGAGCCCAGGCGCGAGTTC
>contig-100_1_length_1311_read_count_15306_SRR1977365_1 # 1 # 1266 # 1 # ID=662_1;partial=10;start_type=Edge;rbs_motif=None;rbs_spacer=None;gc_cont=0.524
CTTACAGCTTTAAAGAAGAAGTTTGAGGGGGAAGACCCCGACGAGAAATACACAAACTTCTACTGCTTCGGCGGATGGGAACAGTCCGCACGTAAAAAGGAATTCACAGAGTACGCCAAGAAGGCAGCAGAGAAGAGGGGAGGAATACCCTTCTACAACCCTGACATCGGTGTGCCGCTGGGTCAGAGGAAACTCATGGCCTACCGTGTATCAGGCACAGACGCCTACGTTGAGGGTGACGACCTCCACTTCGTCAACAACGCAGCCATCCAGCAGATGGTGGACGACATAAAGAGGACAGTCATCGTGGGTATGGACACAGCACACGCCGTCCTTGAGAAGAGGCTCGGTGTGGAGGTGACCCCTGAGACAATAAACGAGTACATGGAGGCAATCAACCACGCCCTCCCTGGTGGTGCCGTCGTACAGGAGCACATGGTCGAGGTACACCCTGGACTCGTTGAGGACTGTTACGCCAAGATCTTCACAGGTGACGACAACCTGGCAGATGAACTGGACAAGAGGATACTCATAGACATAAACAAGGAGTTCCCTGAGGAACAGGCTGAACAGCTCAAGAGCTACATCGGTAACAGGACCTACCAGGTCAACAGGGTTCCAACAATAGTCGTGAGGACCTGTGACGGTGGTACAGTCTCAAGATGGTCTGCAATGCAGATCGGTATGAGCTTCATATCAGCATACAAACTCTGTGCAGGTGAAGCAGCAATCGCTGACTTCTCATACGCTGCTAAACACGCTGACGTTATAGAGATGGGTACAATAATGCCTGCAAGGAGGGCAAGGGGACCAAACGAACCCGGTGGAGTTGCCTTCGGAACATTCGCAGACATAGTCCAGACCTCAAGGGTTTCAGATGACCCTGCAAACATATCACTTGAGGTCATCGCAGGTGCAGCAGCACTCTACGACCAGGTCTGGCTCGGCTCATACATGTCAGGTGGTGTGGGTTTCACCCAGTACGCAACAGCATCCTACACCGACGACATCCTCGACGACTTCGTATACTACGGTATGGAGTACGTTGATGACAAGTACGGAATCTGCGGAACAAAACCTACAATGGATGTTGTGCGCGACATATCCACGGAGGTCACACTCTACTCACTTGAACAGTACGAGGAATACCCAACCCTCCTGGAGGACCACTTCGGTGGATCACAGAGGGCCGCTGTTGCAGCTGCAGCAGCTGGATGTTCCACAGCCTTCGCAACAGGAAACTCAAACGCAGGTATCAACGGATGA
>contig-100_0_length_1790_read_count_12542_SRR943319_1 # 44 # 1723 # 1 # ID=1117_1;partial=00;start_type=ATG;rbs_motif=GGxGG;rbs_spacer=5-10bp;gc_cont=0.637
ATGGGAAAGATTCACACTAAAAAGCTGTTCGTAAAGGCTTTGAACAAGAAGTTCGGAAAGGACTTCGACCTCAGCGGGACGAAGACCGTCTACGAGAGGCTTGGTCCCGAGCAGAACGCCCGTAAGAGGGAGTTCATGGAGGCCTCCAAGAAGCTGGAGGGCAAGCGTGGCATCTCCATGTACAACCCCTACCTCCACGCCGGCGGCGTGCCGCTGGGCCAGAGGCAGCTCGTCCCCTACAAGCTCTCCACCACGGAGTACATCGTAGAGGGTGACGACCTCCACTTCGTCAACAACCCCGCCATGCAGCAGATGTGGGACGACATCCGAAGGACGATCGTCGTCGGTCTGGACATGGCCCACGAGGTGCTGGAGAAGCGTCTGGGTAAAGAGGTCACCCCCGAGACGATCAACAACTACCTCGAGATCCTCAACCACGCCATGCCCGGCGCAGCCGTGGTCCAGGAGCACATGGTCGAGACCCACCCCGCCCTCGTCGACGACTGTAACGTCCGGATGTTCACCGGCGACGACGACCTGGCGGACGAGATCGACGACCAGTACCTGATCGACATCAACAAGCTCTTCCCCGCCGAGCAGGCTGAGGAGATAAAGGCAGCCATGGGCAAGACCTCCTGGCAGGCCATCCACATCCCCACCATCGTCTCCAGGACCTGCGACGGCGGTACCACCTCCAGGTGGAGCGCCATGCAGCTCTCCATGACCTTCATCGACGCCTACAACATGTGCGCCGGTGAGGCCGCTGTGGCTGACCTCGCCTTCGCCGCGAAGCACGCCGCCGTCATCCAGATGGCCGACATGCTCCCCGCGAGGAGGGCCCGAGGCCCCAACGAGCCCGGTGGACTATCCTTCGGCTTCCTCGCCGACATGGTCCAGACCTCCAGGGTCAAGGCCTTCGACCCGCCCCAGGTCTCCCTGAACGTCGTCGCCGCCGGCGCGATGCTCTACGACCAGATCTGGCTCGGCAGCTACATGTCCGGTGGTGTCGGGTTCACCCAGTACGCCACGGCCGCCTACACCAACGACGTCCTGGACGACTTCTCCTACTACGCCTGCGACTACGGCGTGGACAAGTTCGGCGACTGGGGCAAGGCTCCCGCCACCCTGGAGACCTCCAAGGACATCGCCACCGAGACGACCCTCTACGCCATGGAGCAGTACGAGTCCTTCCCGACCCTGCTGGAGGACCACTTCGGCGGTTCCCAGAGGTCCGCGGTCATGGCCGCCGCCAGCGCCATCGGCTCTGCCTGCCTGACCGGAAACAGCCAGTCCGGCCTCGCCGCCTGGTACCTCAGCCACCTGATCCACAAGGACGGCTGGGGCAGGATGGGCTTCTTCGGATACGACCTGCAGGACCAGTGCGGTCCGACCAACGTCTTCAGCTACCAGGGCGACGAGGGGAGCCCCCTCGAGCTGAGAGGCGCGAACTATCCGAACTACGCCATGAACGTCGGCCACCAGGGCGAGTATGCAGGCATCTCCAGCGCCGCTCACGCGGGCCGCTTCGACGCCTACGCGTGCAACCCCCTGATCAAGGTCTGCTTCGCAAACCCCGCCCTCATCTTCACCTGGGACGACATCCGCAAGGGATACGGAATGGGTGGAGCGAGAGAGTTCCGCGCGGCCGGCGAGAGATCTCTGGTCATGCCCGCAGTGTAG
>contig-100_3_length_1653_read_count_416_SRR1562004_1 # 3 # 1628 # 1 # ID=552_1;partial=10;start_type=Edge;rbs_motif=None;rbs_spacer=None;gc_cont=0.622
AAGCACAAGTTCAAGGAGGACCCGACCGAGGTCAACACCCACTACTACACCTTTGGTGGCTGGAAGCAGTCCAAGAGGAAGAGGGAGTGGGTCGAGCAGGCCAACAAGATCGCCAAGCAGCGTGGCATCCCCATGATGAACCAGGACATTGGTGTCCCGCTTGGCCAGCGTGTCCTCATGCCGTACCAGCTGTCCCACACCGACATGTACGCTGAGGCTGACGACCTGCACTTCATGAACAACGCCGCTATCCAGCAGGCGTGGGATGATATCCGCAGGACCGTCATTGTCGGTCTCGACACCGCCCACAACGTCATCGAGAAGAGGCTGGGCAAGGAGGTCACTCCCGAGACCATCAACCTGTACCTGGAGACCGTTAACCACGCCATGCCCGGCGGTGCGGTCGTTCAGGAGCACATGGCCGAGGTGAGCCCCGCGCTGTCCGAGGACTGCTATGTTAAGGTCTTCAGCGGCGACGATGAACTGATCAGCCAGATCGACAAGCGCTTCGTGATCGACATCAACAAGGAGTTCCCCAAGGACCAGGCCAAGCAGCTGAAGGACGCCGTGGGAAAGTCCCTCTTCCAGGTAGTTCGCTGCCCGACCCTCGTCGGCCGCGTCTGCGACGGAGGTACCATCTCCCGGTGGTCTGCCATGCAGATCTCCATGTCCTTCATCAGCGCGTACAGGCTCGCTGCAGGTGAGGCCGCCATCGCGGACTTCGCCTACGCTGCCAAGCACGCGTCGGTCATCAACATGGGTACCATGATGCCCGCCCGTAGGGCCCGTGGACCCAATGAGCCCGGTGGAATTCCCTTCGGGTTCCTGGCCGATATGGTCCAGTCCAGCCGCGTCTACCCTGACGACCCCGCCAGGGCTGCGCTGGAGACCGTGGCGCTCGGTGCGATCATCTACGACCAGATCTACCTCGGTGCCTACATGTCCGGCGGTGTCGGCTTCACCCAGTACGCTACTGCGGCCTACACCGACGACATCCTGGAGGACTACACCTACTGGGCTCTTGACCTGATCAAGACCAAGTACGGCGGCCTGTGCAAGAGCAAGCCCTCCATGGAACTGATGGAGAAGCTCGGAACGGAGGTCAACTCCTACGCCCTGGAGATGTACGAGAGGTACCCTGCCGCGATGGAAGCCCACTTCGGTGGCTCCCAGCGTGCCACCGTCGCCGCCGCTGCCACCGGTATCGCCTGCGCGATGGCCACCGGCAACGCTGACTTCGGTGTCAACGGCTGGTACCTGTCCATGCTCCAGCACAAGGAGAGGCACGGACGTCTCGGCTTCTACGGCTACGACCTGCAGGACCAGTGCGGTTCCGCGAACTCGTTCTCCTACCGGAGCGACGAGGGTCTGGCCTTCGAGATGAGGGGACCCAACTACCCCAACTACGCCATGAACGTCGGTCACCTGTGCGGCTATGCCGGTATTGCGGCGGCTCCCCATGCGGCCCGCGGCGATGCTTTCGCCTGCAGCCCGCATATCAAGATCGCCTTCGCCGACAAGAGCCTGCCCTTCGACTTCGCGAACATCACGAAGGAGATCGGCCGGGGCGCCCTCAGGGAGTTCATGCCTGCGGGTGAGCGGACCGTCATCATCCCCGCTAAGTGA
>contig-100_5_length_1405_read_count_253_SRR1561991_1 # 3 # 1403 # 1 # ID=474_1;partial=11;start_type=Edge;rbs_motif=None;rbs_spacer=None;gc_cont=0.523
CAGGAATTTGGTTCAAACAAGCAGGTTGGCGGGGATATCACCGGCAAGACTGAAAAGTTCCTGAGGTTAGGCCCTGAGCAGGACCCCAGAAAGGTCGAAATGATTAAAGCCGGTAAGGAAATCGCAGAGAAGAGAGGCATTGCATTCTACAACCCAATGATGCACTCCGGTGCTCCTCTCGGTCAGCGTGCAATCACTCCTTACACCATCTCTGGCACTGACATTGTTGCAGAACCTGATGACCTCCATTACGTCAACAACGCTGCAATGCAGCAGATGTGGGATGATATCAGGAGAACCTGCGTTGTCGGTCTTGACATGGCTCACGAGACCCTCGAGAAGAGGCTGGGTAAGGAAGTTACCCCTGAAACCATCAACCACTACCTTGAAGTCCTTAACCATGCCATGCCCGGTGCAGCAGTGGTTCAGGAAATGATGGTTGAAACTCACCCTGCCCTTGTTGACGACTGTTACGTGAAAGTTTTCACAGGCGATGACGCCCTTGCAGACGAAATCGACAAGCAGTACCTTATTGACATCAACAAGGAGTTCTCTGAAGAACAGGCAGCCCAGATTAAGGCATCCATCGGCAAGACTTCCTGGCAGGCAATCCACATCCCAACAATTGTTTCCAGAACAACTGATGGTGCTCAGACCACCAGGTGGGCAGCCATGCAGATCGGTATGTCCTTCATCTCTGCATACGCAATGTGCGCTGGTGAAGCAGCTGTCGCTGACCTGTCCTTCGCTGCAAAACACGCAGCTGCAGTTTCCATGGGTGAAATGCTCCCAGCAAGGCGTGCACGTGGACCAAACGAGCCCGGTGGACTTTCCTTCGGTCACCTCTCAGACATTGTCCAGACAAGCCGTATCTCTGAAGATCCAGCAAAGATTGCCCTTGAAGTCGTCGGTGCAGGCTGTATGCTCTACGACCAGATCTGGCTCGGCTCCTACATGTCCGGTGGTGTCGGATTCACACAGTATGCAACAGCTGCATACACTGATGACATCCTCGACAACAACGTGTACTATGACGTTGACTACATCAACGACAAATACAACGGTGCTGCAAACGTCGGCAAGGACAACAAGATAAAGGCAACTCTCGACGTCGTAAAGGACATCGCAACTGAGTCTACACTATACGGTATCGAGACCTACGAGAAGTTCCCGACTGCCCTTGAAGACCACTTTGGTGGTTCCCAGAGAGCAACCGTGCTCGCAGCCGCAGCCGGTGTCGCAACTGCACTTGCAACAGCAAACGCAAACGCTGGTCTTTCTGGCTGGTACCTCTCCATGTATCTGCACAAGGAAGCATGGGGCCGTCTCGGATTCTTTGGATACGACCTGCAGGACCAGTGTGGTGCCGCAAACGTTCTGTCCTACCAGGGCGACGAAGGT
>contig-100_0_length_1732_read_count_3082_SRR2968863_2 # 806 # 1732 # -1 # ID=745_2;partial=01;start_type=Edge;rbs_motif=None;rbs_spacer=None;gc_cont=0.619
ACCCAGAAGCTCTTCCTGAAGTCCCTGAAAGAGAAGTTCGCCGAGGACCCCCAGAGCACGAGCACCGTGTTCGCCCGCGAGGGCCTGAAGCAGTCCCCAAGGAAGATGGAGTTCGTCAAGGCCGGGAACGCCGCATCAATGGCCCGTGGCATCTCCATGTATGACCCGGTCCGCTGCCATATCGGCGGCATCCCGCTCGGGCAGCGCCAGCTGATGACCTACGAGGTCTCCGGCACCGGCGTGTTCGTAGAGGGAGACGACCTGCACTTCGTCAACAACGCTGCGATGCAGCAGATGTGGGACGATATCAGGAGGACCATTATCGTCAACATGGACCTTGCCCACCAGACCCTCCAGAAGCGTCTGGGTAAGGAAGTCACCCCGGAGACCATCAACGAGTTCCTCCACGTGCTCAACCACGCCATGCCCGGTGCAGCCGTGGTCCAGGAGCACATGGTCGAGACCCACCCGTCACTCGTGGACGACTGTTACGTGAAGGTCTTTACCGGTGACGACGAGATGGCTGACGACCTGGAGCCCCAGTTCGTCATCAATGTCGAGAAGCTCTTCCCGGCCAAGCAGGCAGCCCAGCTGAAAGCTGCGGTTGGAAAGGCCCTCTGGCAGGCTATCCGCATCCCGACCATCGTCTCGAGGACCTGCGATGGTGGAACCACCTCCCGCTGGTCTGCGATGCAGCTCGGTATGTCCTTCATCGGTGCCTACCACATGTGCGCCGGAGAAGCCGCGACCGCCGACCTTGCATTCGCTGCAAAGCACGCCGGGGTTATCCAGATGGCAGAGATCCTGCCCGCCCGCCGTGCCCGTGGCCCGAACGAGCCCGGAGCATCAAGTTCGGACACTTTGCCGACATGGTCCAGACCGACCGCAAGTACCCGCACGACCCCGCCAAGGCATCCCTTGAGGTAG
>contig-100_1_length_1578_read_count_0_SRR1050524_1 # 1 # 1578 # 1 # ID=263_1;partial=11;start_type=Edge;rbs_motif=None;rbs_spacer=None;gc_cont=0.495
AATCACACCAACTTTTACTGTTTCGGTGGCTGGAAACAGTCCCCCCGAAAAAAAGAGTTCGATGAATACGCTAAAAAAATTGAAGAACAGAGAGGAATCCCTTTCTACAACCCAGACATAGGTGTACCACTGGGTCAGCGTAAATTAATGGCTTACAAAGTTTCTGGAACCGACACTTACGTGGAAGGAGACGACCTTCACTTCTGTAACAACGCAGCCATCCAGCAACTCAACGATGACATCAAAAGGACCATCATCGTGGGTATGGACACTGCTCACTCCGTTCTGGAAAAACGTTTAGGTGTGGAAGTTACCCCCGAAACCATCAACGAGTACATGGAAACCATCAACCACGCATTACCTGGTGGTGCCGTGGTTCAGGAACACATGGTAGAAGTTCACCCTGGTCTAGTCGGTGACTGTTACGCCAAACTCTTCACTGGTGACGACAGCCTGGCCGATGAACTGGATTCTCGATACTTAATCGACATCAACAAACAGTTCCCAGAAGAACAGGCCAAACAGCTCAAAGAATACATCGGTAACAAAACCTACCAGATCAGCCGGGTTCCTTCCCTGGTTGTACGAGTCTGTGACGGTGGTACTGTATCCCGATGGTCTGCCATGCAGATCGGTATGAGTTTCATCTCTGCCTACAAACTGTGCGCCGGTGAAGCAGCAATTGCTGACTTCTCATACGCAGCAAAACACGCCGACGTTATATCCATGGGAAGCATTCTCCCAGCAAGAAGAGCAAGGGGACCAAACGAACCTGGAGGCGTTCCATTCGGTGTAATGGCTGATATCATACAGACCTCCCGTGTGTCTGATGACCCAGCAAAAACATCCCTGGAAGTTATTGCCGCAGCAGCAACCATCTACGATCAGATCTGGCTCGGTTCATACATGTCCGGTGGAGTAGGTTTCACCCAGTACGCAACCGCAGCTTACACTGACGATATCCTGGATGACTTCGTATACTACGGAATGGAATACGTGGACGACAAATACGGTATCTGTGGAACCAAAGCAACCACTGAAGTGGTTCACGACATAGCCTCAGAAGTAACCATGTACGGACTGGAACAGTACGAATACCCAGCACTCATGGAAGACCACTTCGGTGGATCCCAGAGGACTGCCGTTGTTTCTGCTGCCGCCGGATGTTCCGTTGCCTTTGCAACCGGAAACTCCAACGCAGGAATCAACGGATGGTACTTAAGCCAGATCCTGCACAAAGAAGCACACAGCAGACTCGGTTTCTACGGTTACGACCTGCAGGACCAGTGTGGAGCATCCAACTCTCTCTCCATCAGGAGCGACGAAGGTTTAATCCACGAACTACGTGGTCCTAACTACCCTAACTACGCCATGAACGTGGGTCACCAGCCAGAATACGCTGGTATCGCTCAGGCACCTCACGCAGCTCGAGGAGACGCATTCTGTGTGAACCCTCTCATAAAAGTTGCATTTGCTGATGATAACCTTGAATTCGACTTCAAGAGTCCAAGGAAATCCATCGCTAAAGGTGCTCTACGAGAATTCCTACCTGGCGGAGAACGGGACTTAATCATCCCT
>contig-100_1_length_1606_read_count_1897_ERR420363_1 # 3 # 1604 # 1 # ID=212_1;partial=11;start_type=Edge;rbs_motif=None;rbs_spacer=None;gc_cont=0.392
CTCTACTTACCTTTTGAGGTGAATTTTATGGAAGCTGAAAAGAAATTGTTCTTAAAAGCATTGAAAGAAAAGTTTGATGAAGACCCAAAGGAAAAATACACAAAATTCTATACCTATGGTGGATGGAAACAATCCAAAAGAAAAACAGAATTTGTTGAAGCAGCAAAAGAAATCTCTGATAAAAGAGGCGGAATTCCAGGGTATAACCCAGATATTGGTGTTCCACTCGGACAAAGAAAAATGATGTCCTACAAATTATCAGGCACTGACGACTATGTTGAAGGTGATGATTTACACTTTATGAACAATGCTGCTATTCAACAATTGCACGACGATATTAGAAGAACAGTTATTGTTGGTATGGATACTGGACACATGGTATTGGAGAAAAGACTTGGTGTGGAAGTTACTCCTGAAACAATTAACGAATATATGGAAACAATAAACCACGCTTTACCTGGTGGTGCTGTTGTTCAGGAACACATGGTAGAAGTAGATCCTGCATTGGCATGGGATTCATATGCTAAAATCTTCACAGGAGACGATGAGTTGGCTGATGAACTTGATAAAAGAGTTTTAGTTGATATCAACAAATTGTTCCCAGAAGAGCAAGCAGAAGAATTAAAAGCTGCTATCGGTAAAAAAACATACCAAATATCAAGAGTTCCTACATTAGTGGGTAGAGTATGTGATGGAGGAACCATCGCAAGATGGTCTGCTATGCAGATAGGAATGTCCTTTATTACAGCATACAAACTTTGTGCAGGGGAAGCTGCTATTGCTGATTTCTCATACGCAGCAAAACACGCTGATGTTATTGGATTAGGTACAGCACTTCCAGCAAGAAGGTCAAGAGGAGCAAATGAGCCAGGGGGAATTCCATTTGGTATTTTGTCCGATGTTGTTCAAACAACAAGAGTTAGTGATGACCCAGTTGAGCAATCATTAGAAGTAGTTGCTACTGGTGCTATGTTATATGACCAAATTTGGTTAGGTGCATACATGTCTGGTGGTGTAGGATTTACCCAATATGCAACAGCAGCATATACTGATGACATCTTAGACGATTTCTGCTACTATGGATTGGAGTATGTAGAAGGAAAATACGGAAGATGCGGAACAAAAGCTACAATGGATGTTGTAGAAGATATTGCAACAGAAGTTACACTTTATGCACTTGAACAGTATGATGAATACCCAACATTATTGGAAGACCACTTTGGAGGTTCCCAAAGAGCAGCAGTTGCAGCAGCAGCAGCAGGTGTTTCAGTATGTATGGCAACAGGAAACTCAAATGCAGGAGTTAATGGATGGTATTTAAGCCAAATCGTGCATAAAGAATACCACAGTAGGTTAGGATTCTATGGATATGACTTACAAGACCAGTGTGGGGCTTCAAATTCATTATCTATTAGAAATGACGAGTCTTCACCATTGGAATTAAGGGGTCCAAACTATCCAAACTACGCAATGAATGTTGGTCACCAAGGAGAATATGCAGGTATTGCTCAAGCAGCACATTCTGCAAGGGGAGACGCTTTTGCTATGAATCCATTGATTAAGATTGCATTTGCTGACCCATCATTAGTATTTGACTTCGCA
>contig-100_6_length_1053_read_count_2170_SRR1290774_1 # 1 # 1053 # 1 # ID=338_1;partial=11;start_type=Edge;rbs_motif=None;rbs_spacer=None;gc_cont=0.626
GTGATTACAATGGCAAAGATTGAGAGATCCCAGAAGCTGTTCCTGAAGGCCCTCAAGGAGAAGTTCCAGGGGCAGGACGTCGAGTCTGAGACCGCCGAGTTCTACAAGTTCAACGGTGTCCGCCAGTCTCCCCGTAAGATGGAGTTCATGAAGGCGAGCCGTGCCGTCGAGATGGACCGTGGCGTCTCCATGTATGACCCCGAGCGCTGCCACCTTGGCGGCATCCCGATGGGCCAGCGCCAGCTGATGACCTACGAGGTCTCCGGCACCGGCGTCTTCGTCGAGGGCGACGACCTGCACTTCGTCAACAACGCTGCGATGCAGCAGATGTGGGACGACATCAGGCGGACTGTCATCGTCGGGATGGACCTCGCCCACCAGACCCTGCAGAAGCGTCTGGGCAAGGAAGTTACTCCCGAGACGATCAACGAGTACCTCCACATCTTAAACCACGCCATGCCCGGCGGAGCCGTCGTCCAGGAACACATGGTCGAGACTCACCCCGGCCTCGTCGACGACTGTTACGTCAAGGTCTTCACCGGCGACCAGGAACTCGCTGACGACATCGAGCCCCAGTTCCTGCTGGACATCGAGAAGCTCTTCACCGCCAAGCAGGCCGAGGAGCTCAAGGCAGAAGTCGGCAAGAGCATGTACCAGGCGATCCACATCCCGACCGCGGTCTCCCGGACCTGCGACGGTGGAACGACCTCCCGTTGGTCTGCGATGCAGATCGGCATGTCCTTCATCGCTGCGTACCGCATGTGCGCCGGTGAAGCAGCCGTCGCCGACCTATCCTACGCCGCGAAGCACGCAGGCGTCATCCAGATGGGTTCCCACCTGCCCGCCCGGCGTGCCCGTGGCCCCAACGAGCCCGGTGGCATCAAGTTCGGTCTCTTCGCCGATATCGTCCAGGCAAACCGGAAGTACCCCAACGACCCCGCCCGGGCATCCCTCGAGGTCGTCGGTGCCGGAACCATGCTCTACGACCAGATCTGGCTCGGCTCCTACATGTCCGGCGGTGTCGGATTCACCCAGTACGCGACCGCGGCCTAC
>contig-100_3_length_1622_read_count_904_SRR1561997_1 # 19 # 1620 # 1 # ID=502_1;partial=01;start_type=ATG;rbs_motif=GGAGG;rbs_spacer=5-10bp;gc_cont=0.458
ATGGCTGATAAAAAATTTATTAAAGCTCTAAATAAGAAATTCAAAGAAGACCCAGAAGATAAAAAAACAACTTTTTACTCCTTCGGTGGATGGAAACAGTCTGAGAGAAAACGAGAATTCGTTGAAGCTGGTAAAGAAGTGGCAGCTAAACGTGGAATTCCTCAGTACAACCCGGATATCGGTACACCTCTAGGACAGAGGGTTTTAATGCCTTACCAGGTCTCAACTACAGACACATTTGTTGAAGGTGACGACCTGCACTTCGTAAACAACACCGCAATGCAGCAGTTCTGGGATGACATAAGAAGAACCGTTATTGTTGGATTGGGAACAGCACACAACGTTATAGAGAAAAGGTTAGGTAAAGAGGTTACCCCTGAGACAATCATGAACTACCTTGAAACCGTAAACCATGCAATGCCTGGTGGAGCAGTTGTTCAGGAACACATGGTGGAAACCAACCCTGCACTTGTTGCAGACAGTTACGTGAAAGTTTTCACGGGTGATGATGAGATAGCAGATGAAATAGACCCTGCATTTCTCATAGACATAAACAAAATGTTCCCAGAAGAACAGGCAGAAGTTCTTAAAGCGGAAGTTGGAAGCGGTATCTGGCAGGCTGTCAGGATCCCAACAATTGTTTCAAGAACCTGTGATGGTGGTACAACGTCCAGGTGGTCTGCAATGCAGATCGGTATGTCCATGATCTCTGCTTACAAACAGTGTGCAGGAGAAGCCGCAACCGGTGACTTTGCATTTGCTGCAAAACACGCAGAAGTTATACACATGGGTACAGCTCTACCACAGAGGAGGGCAAGAGGAGAAAACGAACCTGGTGGAATCCCATTCGGATACCTGGCTGACATCTGTCAGTCCTCAAGGAAATACATGGATGACCCAGTAAGGGTGACCCTCGACGTTGTTGCATCTGGTGCAATGTTATACGACCAGATCTGGCTTGGATCATACATGTCAGGTGGTGTCGGATTCACCCAGTATGCAACAGCTGCCTACACCGACAACATCCTTGACGACTTCACTTACTACGGTAAAGAATACGTCGAAGATAAATATGGCGGACTGTGCGAAGCCCCAAACACCATGGACACAGTTCTAGATGTTGGTTCCGAAGTAACCTTCTATGGACTAGAACAGTACGAAGAATACCCAGCACTCCTTGAAACCCAGTTTGGTGGATCACAGAGGGCAGCAGTTGCAGCAGCTGCAGCTGGATGCTCAACTGGATTCGCAACAGGAAACGCACAAACTGGTCTAAGTGCATGGTACCTATCAATGTACCTGCACAAAGAACAGCACTCACGTCTTGGTTTCTACGGATACGACCTTCAGGATCAGTGTGGTGCTTCCAACGTCTTCTCAATCAGAGCAGACGAGGGATTACCACTTGAACTCAGGGGACCAAACTATCCAAACTACGCAATGAACGTGGGTCACCAGGGAGAATACGCAGGTATAGCTCAATCAGCACATGCAGCACGTAAAGATGCATTTGTATTTAACCCATTGGTTAAAATTGCATTTGCTGATGACAACCTAGCATTTGACTTCAGTGAAGTACGTGCCGAGTTTGCTAAAGGTGCA
>contig-100_0_length_1732_read_count_3194_ERR1163084_1 # 39 # 1730 # -1 # ID=134_1;partial=01;start_type=Edge;rbs_motif=None;rbs_spacer=None;gc_cont=0.395
ACCTACCTCTACTTACCTTTTGAGGTGAATTTTATGGAAGCTGAAAAGAAATTGTTCTTAAAAGCATTGAAAGAAAAGTTTGATGAAGACCCAAAGGAAAAATACACAAAATTCTATACCTATGGTGGATGGAAACAATCCAAAAGAAAAACAGAATTTGTTGAAGCAGCAAAAGAAATCTCTGATAAAAGAGGCGGAATTCCAGGGTATAACCCAGATATTGGTGTTCCACTCGGACAAAGAAAAATGATGTCCTACAAATTATCAGGCACTGACGACTATGTTGAAGGTGATGATTTACACTTTATGAACAATGCTGCTATTCAACAATTGCACGACGATATTAGAAGAACAGTTATTGTTGGTATGGATACTGGACACATGGTATTGGAGAAAAGACTTGGTGTGGAAGTTACTCCTGAAACAATTAACGAATATATGGAAACAATAAACCACGCTTTACCTGGTGGTGCTGTTGTTCAGGAACACATGGTAGAAGTAGATCCTGCATTGGCATGGGATTCATATGCTAAAATCTTCACAGGAGACGATGAGTTGGCTGATGAACTTGATAAAAGAGTTTTAGTTGATATCAACAAATTGTTCCCAGAAGAGCAAGCAGAAGAATTAAAAGCTGCTATTGGTAAAAAAACATACCAAATATCAAGAGTTCCTACATTAGTAGGTAGAGTATGTGATGGAGGAACCATCGCAAGATGGTCTGCTATGCAGATAGGAATGTCCTTTATTACAGCATACAAACTTTGTGCAGGGGAAGCTGCTATTGCTGATTTCTCATACGCAGCAAAACACGCTGATGTTATTGGATTAGGTACAGCACTTCCAGCAAGAAGGTCAAGAGGAGCAAATGAGCCAGGGGGAATTCCATTTGGTATTTTGTCCGATGTTGTTCAAACAACAAGAGTTAGTGATGACCCAGTTGAGCAATCATTAGAAGTAGTTGCTACTGGTGCTATGTTATATGACCAAATTTGGTTAGGTGCATACATGTCTGGTGGTGTAGGATTTACCCAATATGCAACAGCAGCATATACTGATGACATCTTAGACGATTTCTGCTACTATGGATTGGATTATGTAGAAGGAAAATACGGAAGATGCGGAACAAAAGCTACAATGGATGTTGTGGAAGATATTGCAACAGAAGTTACACTTTATGCACTTGAACAGTATGATGAATACCCAACATTATTGGAAGACCACTTTGGAGGTTCCCAAAGAGCAGCAGTTGCAGCAGCAGCAGCAGGTGTTTCAGTATGTATGGCAACAGGAAACTCAAATGCAGGAGTTAATGGATGGTATTTAAGCCAAATCATGCATAAAGAGTACCACAGTAGGTTAGGATTCTACGGATACGACTTACAAGACCAGTGTGGGGCTTCAAACTCATTATCTATTAGAAATGACGAGTCCTCACCATTGGAATTAAGAGGTCCAAATTATCCAAACTACGCAATGAATGTTGGTCACCAAGGAGAATACGCTGGTATCGCTCAAGCAGCACATTCTGCAAGAGGAGATGCTTTTGCTATGAACCCATTGATTAAGATTGCATTTGCTGACCCATCATTAGTATTTGACTTCGCACATCCAAGAAAATGTTGTGCAAGAGGAGCTCTCAGAGAGTTCGAAGCAGCAGGAGAAAGAGACCCAATCTTACCTGCAAAATAA
>contig-100_1_length_1763_read_count_9255_SRR943329_1 # 34 # 1713 # -1 # ID=1135_1;partial=00;start_type=ATG;rbs_motif=None;rbs_spacer=None;gc_cont=0.593
ATGGCAGTTAAACACACAAAGAAACTATTCGTAAGAGCACTTAACAAGAAGTTCGGAAAGGATTTCGACCTCGCAGGCCAGAAGACCGAGTACAAGAGACTGGGCCCTGAACAGAACGCCCGCAAGAGGGAGTTCATGGAGTACGCCAAGAAGCTCGAGGGCAAGCGCGGCATGACCGGCTACAACCCCTATGTGCACGCTGGCGGTATTCCCCTGGGACAGAGGCAGCTCGTTCCCTACAAGCTCTCTGGAACTGAGTATGTGGTAGAGGGCGACGACCTGCACTTCGTCAACAATCCAGCCATGCAGCAGATGTGGGATGATGTCAGAAGGACCATTGTGGTCGGTCTGGACATGGCCCATGAGGTGCTGCAGAAGAGGTTGGGCAAGGAAGTCACACCTGAGACCATCAACAACTACCTGGAGATCCTCAACCACGCTATGCCCGGCGCAGCCGTGGTCCAGGAGCACATGGTGGAGACCCACCCTGGCCTGGTAGATGACTGCAACGTCCGTGTATTCACCGGCGACGATGCCCTGGCTGATGAGATCGATGACCAGTACCTGATCAACATCAACAAGATGTTCCCCGAGGATCAGGCAGAGGCCCTCAAGGCCGCTATCGGCAAGACCTCCTGGCAGGCCATCCACGTCCCGACCATTGTGGTCAGGTCCTGCGACGGCGGCACCACCTCCAGGTGGAGCGCCATGCAGCTGTGTATGACCTTCATCGATGCCTACAACATGTGCGCCGGTGAGGCCGCTGTGGCTGACCTGGCCTACGCTGCCAAGCACGCTGCTGTTCTGCAGATGTCCGAGATGCTGCCCGCAAGGCGCGCTCGCGGACCCAACAATCCCGGTGGACTGTCCTTCGGGTTCCTGGCCGATATGGTCCAGACATCCCGTGTGGCCGCAGCCGATCCAGTGAAGGTTTCCCTGAACGTAGTCGCCGCAGGCGCTGCGCTCTATGACCAGATCTGGCTGGGAAGCTACATGTCCGGCGGTGTCGGATTCACCCAGTACGCCACTGCTGCCTACACCAACGATGTCCTGGACGACTTCTGCTACTACGGCGTCGATTTCGCCAACGACAAGTTCGGCGGATTCGCCAAGGCACCCAAGCTGCTGGATACCGCCAAGGAGCTGGCCACTGAGGTCAACGCCTACGGTATGGAGCAGTATGAGGCATTCCCGACCCTGCTCGAGGATCACTTCGGTGGATCCCAGAGGGCTTCCGTTCTGGCAGCAGCATCCGGTATCACCTCCGCCATCGCCTCTGGCCACAGCCAGGTAGGCCTTGCCGGCTGGTACCTCTCCATGCTCCTGCATAAGGAAGGCTGGGGACGCCTGGGCTTCTTCGGCTACGATCTGCAGGATCAGTGCGGTCCAACCAACGTATTCTCCTACCAGTCAGACGAGGGCAACCCACTCGAGCTGAGGGGCGCTAACTACCCCAACTACGCCATGAACGTAGGACACCAGGGCGAGTACGCCGGTATCTCCAGCGCCGCACATGCAGGCCGCATGGATGCCTTCGCTGTGAACCCATTGATCAAGGTAACTTTCTCCAACCCCGGCATGGTATTCGACTGGGCAGATGTCCGCGCTTGCTTCGGCAAGGGTGGAGCCCGCGAGTTCCGCGCTGCAGGCGACAGATCCCTGGTCATGCCAGCTGTGTAG
>contig-100_8_length_1018_read_count_7151_SRR873608_1 # 2 # 1018 # -1 # ID=1036_1;partial=11;start_type=Edge;rbs_motif=None;rbs_spacer=None;gc_cont=0.392
GTAATTAACATGGCTGATAAAAAATTCTTAGATGCAATGAAAAAGAAATTCACTGAAGACCCAACCGAAAAAACAACCCAATTCTATAACATGGGTGGTTGGACTCAATCTGAAAGAAAAACTGCATTTGTAAATGAAGGTAAAGAAATCGCTGAAAAAAGAGGAATTCCAATGTACAACCCAGACATTGGTACTCCTTTAGGTCAAAGGGCTTTAATGTCTTACCAATTATCTACTACTGATACTTTTGTAGAAGGTGACGATTTACACTTTATTAACAACGCAGCTATCCAACAAGCTTGGGATGATATTAGAAGAACTGTAATTGTAGGTTTAAACACTGCTCACAACGTTCTTGAAAAAAGATTAGGTATTGAAGTAACTCCTGAAACTATTACCAACTACTTAGAAACTGTAAACCATGCTATGCCTGGTGCAGCAGTTGTTCAAGAACACATGGTAGAAACTGACCCATTAGTAGTACAAGATTCCTACGTAAAAGTTTTCACTGGTGATGACGAATTAGCAGATGAAATTGACTCTGCATTTGTATTAGACATCAACAAAGAGTTCCCTGAAGAACAAGCTGAAGCTTTAAAAGCTGAAGTTGGTGGAGCTGTATGGCAAGCTGTAAGAATTCCATCCATTGTAGGAAGAGTCTGTGACGGTGGTACTACCTCCAGATGGTCTGCTATGCAAATTGGTATGTCCATGATTTCTGCTTACAACCAATGTGCTGGTGAAGGAGCTACTGGTGACTTCGCATATGCATCCAAACACGCAGAAGTTATTCACATGGGTACTTACTTACCTGTAAGAAGAGCAAGAGCAGAAAACGAACTTGGTGGAGTTCCATTTGGATTTATGGCAGATATCTGTCAAGCTTCCAGAGTACACGCTGATGACCCTGTAGCAACCTCATTAGAAGTAGTAGCTTTAGGTGCTGCTTTATACGACCAAATTTGGTTAGGTTCCTACATGTCTGGTGGTGTAGGATTCACCCAATATGCTACTGCA
>contig-100_0_length_1789_read_count_78897_SRR943330_1 # 30 # 1718 # 1 # ID=1140_1;partial=00;start_type=ATG;rbs_motif=AGGAGG;rbs_spacer=5-10bp;gc_cont=0.589
ATGGCAAAATCAGCAAAGATCGAGAGAACCCAGAAGCTCTTCCTGAAGGCAATGAAGACCAAGTTTGCGGAAGACCCGCAGGCAATGTCCACCGTCTTCGAGCGCAAGGGTCTTGAGCAGTCCCCCCGTAAGATGGAGTTCATGAAGGCCGGTAAGAAGGCCGAGATGGACCGCGGCATCTCCATGTACGACCCCAAGCGCTGCCACTGCGGCGGTATCCCGCTCGGCCAGCGCCAGCTGACAACCTACGAAGTCAGCACCACGGGTGTCTTCGTGGAAGGCGACGACCTGCACTTCGTCAACAACGCTGCCATGCAGCAGATGTGGGACGACATCCGCCGGACAATCATTGTCGGCCTCGACCTCGCCCACGGCACCTTACAGAAGCGTCTCGGCAAGGAAGTCACCCCTGAGACCATCAACGAGTACCTCCACGTGCTGAACCACGCAATGCCCGGTGCAGCCGTTGTTCAGGAACACATGGTCGAGACCCACCCGTCACTCGTGGACGACTGTTACGTCAAGGTCTTCACAGGCGACGACGAGATGGCAGACGACCTCGAGCCCCAGTTCGTGCTCAACGTCGACAAGCTCTTCCCGGCAAAGCAGGCAGCACAGCTGAAGGCAGCCGTCGGCAAGTCGATGTGGCAGGCCGTGCACATCCCCACAATCGTTTCCAGGACCTGCGATGGTGGAACCACCTCCCGGTGGTCTGCGATGCAGATCGGTATGTCATTCATCGGCGCATACAAGATGTGCGCAGGTGAGGCAGCAGTCGCTGACCTCGCATTCGCCGCAAAGCACGCCGGTGTTATCCAGATGGCAGACATCCTGCCCGCCCGCCGTGCACGTGGCCCGAACGAGCCAGGTGGCATCAAGTTCGGACACTTCTGCGACATGGTCCAGTCAGACCGCAAGTATCCCAACGACCCGGTAAAGAATGCCCTTGAGATCGTTGCCGCAGGCACGATGCTCTTCGACCAGATCTGGCTCGGATCCTACATGTCTGGTGGCGTCGGGTTCACCCAGTATGCAACCGCTGCATACACCGACAACATCCTTGACGACTACACCGAATACGGTATTGACTATGTCAAGAAGAAACACGGTGGCATCGGCAAGGCAAAGGGAACCCAGGAAGTCGTCAGCGACATCGCAACCGAGGTCAACCTCTACGGTATGGAGCAGTACGAGACTTACCCGACTGCCCTCGAGAGCCACTTCGGCGGTTCCCAGCGTGCATCCGTCCTTGCAGCAGCATCAGGTATTTCCTGTGCAATGGCAACGGCAAACTCCAACGCCGGCCTGAACGGCTGGTACCTGTCCATGCTCATGCACAAGGAAGGCTGGTCACGTCTCGGCTTCTTCGGCTACGACCTGCAGGACCAGTGCGGTTCCGCAAACTCCATGTCAATCAGGCCCGACGAGGGATTACTCGGCGAGCTCCGTGGACCGAACTACCCCAACTATGCAATGAACGTCGGACACCAGGGAGAATACGCCGCAATCGCCGGCTCAGCCCACATTGCACGTGGAGATGCCTGGACCCTGTCCCCGCTGATGAAGATCACGTTCGCAGACCCGTCGCTGAAGTTCGACTTCTCCGAAATCCGCCGCGAGTTTGCAAAGGGTGCAATCCGCGAGTTCATGCCCGCAGGCGAGCGCTCACTGATCATCCCGGCAAGGTAA
>contig-100_7_length_1406_read_count_275_SRR1562007_1 # 3 # 1406 # -1 # ID=577_1;partial=11;start_type=Edge;rbs_motif=None;rbs_spacer=None;gc_cont=0.600
AAAGACCGCGGATTCCCCATGATGAACGAGGACATAGGAGTCCCCCTCGGACAGAGGTCGTGGATGCCCTACCAGCTCTCGCACACGGACATCTTCGTCGAGCCCGACGACCTCCACTGCATAAACAACCCTGCGATCCAGCAGGCGTGGGACGACATAAGGAGGACGATCCTTGTCGGTCTCGACTCTCCTCACCAGACCATCGAGAGAAGGCTTGGTAAAGAGGTCACGCCCGAGACCATCAACGCATACCTCGAGACGGTCAACCACACCATGCCCGGAGGAGCAGTCGTTCAGGAGCACATGGCGGAGGTCAACCCCGCGCTGGTGTACGACTCGTACGTCAAAGTGTTCTCCGGAGACGACGAACTGGTGGACGAGCTCGACAAGAGATTCGTCATCGACATCAACAAGCTCTTCCCCGCCGAGCAGGCGAAGCAGCTGAAGGCAGCCGTAGGAAAGACCCTGATGCAGGCGGTCCGCGTACCCTCCATAGTAGGAAGGGTCATGGACGGAGCCACCACATCCAGGCACGCAGCGATGCAGATCTCGATGGCCTTCATCTCCTCCTACAAGCTGGCGGCAGGAGAGGCGGCGATCGCAGACTTCGCGTACTCCGCAAAGCACCAGTCGATCAACATGGGAACCATGATGCCCGCCAGGCGTGCAAGGGGACCCAACGAACCCGGAGGAATCCCGTTCGGATTCATGGCTGACATAGCCCAGTCCGACCGTGTGTACCCCGACGACCCCGGACGCGCGGCACTTGAGTCCGTTGCGCTCGGTGCCATCGTCTACGACCAGATCTACCTCGGCGGATACATGTCCGGAGGAGTCGGATTCACCCAGTACGCTACTGCGGCATACACCGACAACATCCTCGAGGACTACGTTTACTACGGTATCGACCAGATCAACAAGAGGTATGGAGGATTCTGCAAGCTGGACCCCAACGACTACGACGAGCTCATGAACCTCGCCGAGGACGTGGACAGCTACTCCCTCGAGATGTACGAGAGGTACCCTGCAGTCATGGAGACGCACTTCGGAGGATCCCAGAGGGCCACCGTCGCGGCCGCGTCCACCGGTATCGCCGGTGCGATGGCCACCGGTGTCGCAGACTGCGGTCTGAACTGCTGGTACTACTCCATGCTCGAGCACAAGGAGAGGACCGGAAGGCTCGGATTCTACGGATACGACCTCCAGGACCAGTGCGGTTCCGCCAACTCCTTCGCCTACAGATCCGACGAGGGTCTGCCGATGGAAGGCCGCGGACCGAACTACCCCAACTACGCAATGAACGTCGGTCACCTCTCCGGATACACCGGAATACCCAAGGCCGCACACGTCGCACGCGGAGACGCTTTCACAGCCAACCCGTTCATACGTGTCGCCTTCGCCGAC
>contig-100_3_length_1644_read_count_1688_SRR1561989_1 # 20 # 1642 # 1 # ID=454_1;partial=01;start_type=ATG;rbs_motif=AGGAGG;rbs_spacer=5-10bp;gc_cont=0.458
ATGGCAGAAAAAATGTTTATAGATGCACTTAAAAAAGCATTCAAAGAAGATCCAGCCGATAAAAAAACCTCTTTCTACAAATTCGGTGGTTGGAAACAATCCGAAAGAAAAACAGAGTTTGTAGAAGCTGGTAAAAAGGTAGCAGCTGAAAGAGGAATTCCACAATACGACCCAGATGTAGGTACTCCATTAGGTCAGAGAGTACTTATGCCTTACCAAGTGTCCACCACTGACACTTTTGTAGAAGGTGACGATTTACACTTTGTAAACAACGCCGCTATGCAGCAGATGTGGGACGACATAAGAAGAACTGTTATTGTAGGATTAAACACAGCACACACCGTTATAGAAAAAAGGTTAGGTAAAGAAGTTAGCCCTGAAACCATCACTCACTACCTGGAAACTGTAAACCACGCAATGCCTGGTGCAGCAGTTGTACAGGAGCACATGGTGGAAACCCACCCATTACTGGTGGCTGACAGTTACGTTAAAGTCTTTACTGGTAACGATGAAGTAGCTGACGAAATAGACCCTGCATACGTATTAGACATAAACAAAGAGTTCCCAGCTGATCAGGCTGAAGTACTTAAAAACGAAGTAGGAGACGGAATCTGGCAGATAGTCAGGATACCAACCATAGTATCCCGAACCTGTGATGGTGGTACCACCTCACGATGGTCTGCTATGCAGATTGGTATGTCCATGATTTCTGCATACAAACAGGCAGCAGGAGAAGCCGCAACTGGTGACTTCGCATACGCTGCAAAACACGCAGAAGTTATTCACATGGGTACTTACCTCCCTGTCCGAAGGGCAAGGGGAGAAAACGAACCAGGTGGATTAGCATTTGGATTCCTGGCTGACATAGTTCAGACCCCAAGAAAATACCCAGACGACCCAGTAAGGCAGACCTTAGATGTTGTGGCCGCAGGAGCTATGCTCTACGACCAGATCTGGCTCGGTTCTTACATGTCTGGTGGTGTTGGTTTCACTCAGTATGCAACCGCTGCCTACACTGACAACGTGCTTGACGACTTCACCTACTACGGTAAAGAATACGTAGAAGACAAATATGGTGGAATGACCGAAGCACCAAACACCATGGACACAGTCCTAGACGTTGCTTCTGAAGTAAACTTCTACGCACTGGAACAGTTTGAAGACTACCCCGCACTACTTGAAACCATATTTGGTGGATCACAGAGGGCATCCATCGTAGCAGCTGCAGCTGGTTGTTCAACCGCATTTGCTACTGGAAACGCTCAGACTGGTCTAAGCGGATGGTACCTCTCTATGTACCTGCACAAAGAACAGCACAGCAGACTTGGATTCTATGGTTACGACCTTCAGGACCAGTGTGGTGCCTCCAACGTGTTCTCAATTAGAGGAGACGAAGGATTACCAACTGAACTAAGAGGAGCTAACTATCCAAACTACGCAATGAACGTGGGTCACCAGGGTGAATACGCAGGTATATCCCAGGCAGCACACTCTGCACGAGCAGACGCATTTGCACTTAACCCACTGGTTAAAATAGCATTTGCAGACAAAAACCTAACATTCGACTTTGCTGAAGTACGTGCTCAGTTTGCTAAAGGTGCATTAAGAGAATTCGAACCAGCC
>contig-100_2_length_1364_read_count_314_ERR1414235_1 # 24 # 1364 # -1 # ID=184_1;partial=01;start_type=Edge;rbs_motif=None;rbs_spacer=None;gc_cont=0.619
GTGGTCGGCCTGGATATGGCCCATGAGGTGCTGCAGAAGAGGCTGGGCAAGGAGGTCACACCCGAGACCATCAACAATTACCTCGAGATCCTCAACCACGCCATGCCCGGCGCAGCAGTGGTTCAGGAGCACATGGTGGAGACCCACCCCGCTCTTACCGATGACTGCAATGTCCGTGTATTCTCCGGTGACGATGCCCTGGCTGATGAGATCGATGATCAGTACCTGATCGACATCAACAAGATGTTCCCGGCAGAGCAGGCCGAGGTCCTCAAGGCCGCTATCGGCAAGACCAGCTGGCAGGCCATCCATGTCCCCACCATCGTCGTGCGCTCATGCGACGGCGGCACCACCTCCAGGTGGAGCGCCATGCAGCTGTGTATGACCTTCATCGATGCCTACAACATGTGCGCCGGTGAGGCCGCTGTGGCTGACCTGGCCTATGCCGCCAAGCACGCTGCCGTCTTGCAGATGTCCGAGATGCTGCCCGCCAGAAGGGCCCGCGGACCCAACAATCCCGGCGGACTGTCCTTTGGCTTCCTGGCCGATATGGTCCAGACCTCCCGTGTGGCAGCAGCCGATCCAGTCAAGGTCTCCCTGAACGTAGTCGCCGCTGGCGCTATGCTCTATGATCAGATCTGGCTGGGAAGCTACATGTCCGGCGGTGTGGGATTCACCCAGTACGCAACCGCAGCTTACACCAACGACGTCCTGGATGACTTCTGCTACTACGGCGTGGACTTTGCCAACGACAAGTTCGGCGGATTCGCCAAGGCACCCGGCAAGCTGGAGACAGCCAAGGAGCTGGCCACTGAGGTCAACGCCTATGGTGTTGAGCAGTACGAGGCCTTCCCCACTCTCCTCGAGGATCACTTCGGTGGATCCCAGAGGGCTTCCGTTCTGGCAGCCGCATCCGGTATCACCTCCGCCATCGCCTCTGGCCACAGCCAGGTAGGCCTGGCCGGCTGGTACCTGTCCATGCTGCTGCACAAGGAAACCTGGGGCAGACTGGGCTTCTTCGGCTACGACCTGCAGGATCAGTGCGGTCCAACCAACGTGTTCTCCTACCAGTCCGACGAGGGCAACCCGCTGGAGCTGAGGGGCGCCAACTATCCCAACTACGCCATGAACGTGGGCCATCAGGGCGAGTACGCAGGCATTTCCAGCGCCGCACATGCCGGACGCATGGATGCCTTCGCCATCAACCCCCTGATCAAGGTCTGCTTCGCCAACCCCGGCCTGGTATTCGACTGGGCAGACATCCGCGCCTGCTTCGGCAAGGGCGGTGCCCGCGAGTTCCGCGCTGCTGGCGACAGGGCCCTGGTCATGCCCGCTGTGTAG
>contig-100_0_length_1801_read_count_7167_SRR3184554_1 # 60 # 1775 # -1 # ID=796_1;partial=00;start_type=ATG;rbs_motif=GGAG/GAGG;rbs_spacer=5-10bp;gc_cont=0.455
ATGGCACAAGATATATTTGAAAGATTTAAGAAATCTATGGAAATTAAATTCGGAACAGATTATGGAGACAACAGACAAGGCGGAACGGACATTACATCCAAAACGCAAAAATTCTACAGATTGGGTCCCGAACAAAGTCCAAGAAAAAGAGAAATGATTAAAGCCGGAAAAGAGATCGCGAAAAAGAGAGGTCTCGTAGGCTACAACCCGATGATGCACACAGGTGCTCCGTTGGGACAAAGATGTATTACACCGTACAGACTTTCAGGAACCGACCTTGTAGTCGACCCTGACGACTTGCACTATGTAAACAACACAGCAATGCAACAAATGGTTGACGACATTAAAAGAACAACGATTGTAAGCATGGACATGGCGCACGAAACCCTTGAAAAAAGATTGGGTAAAGAAGTTACGCCTGAGACAATCAACAACTACCTTGAAAACCTTAACCACTCACTCCCCGGAGGAGCAGTAGTTCAAGAAATGATGGTTGAATGTCACCCATCACTCGTAGACGACTGTTACGTAAAAGTATTTACAGGAAACGACGACCTTGCAGATGAAATCGACAAACAGTTCTTAATCGACATCAACAAAATGTTCCCTGAAGACCAGGCAGAACAATTGAAAGCAGCTGTAGGAAACTCAACATGGCAAGCACTCCACATTCCGACAATCGTAATCAGATCTACAGACGGTGGACAAACAAGCAGATGGGCTGCAATGCAAATCGGTATGTCGTTTATTTCCGCATACAACATGTGTGCCGGTGAAGCGGCTGTAGCCGACTTGTCATACGCTGCAAAACACGCAGGTTCAATCAACATGGGAGACATGCTTCCTGCAAGACGTGTAAGAGCACCCAACGAACCCGGAGGAGTTCCGTTTGGACACCTTTCCGATATTATCCAAACCGGCCGTGTAATTACGGATGACCCGGCAAGAGTTGCTTTGGAAGTAGTAGGCGCAGGATGTGTAATGTACGACCAAATCTGGCTCGGTTCATACATGTCAGGTGGTGTAGGATTCACACAATATGCAACAGCAGGTTACACTGACGATATTCTCGACAACAACTTGTACTATGCAGCAGACTATGTTAACAGAAAATACAACCAAGCCGCAAAAGTCGGAACTAAAAACAAACTTAAACCGACACTCGACTTGATTGAAGACATTGCAACCGAATCAACACTCTACGGAATGGAACAATACGAGAAATACCCGTCCGCTCTTGAAGACCACTTCGGAGGTTCACAAAGAGCAACATCTCTTGCAGCATCTGCAGGATGTGCAGTAGCACTTGCAACAGGAAACAGTAACGCCGGTCTTTCCGGATGGTACTTGTCAATGTACTTGCACAAAGAAGGTTGGGGACGTCTCGGATTCTACGGATACGACTTGCAAGACCAGTGCGGTGCTTCAAACGTATGTTCATTCCAAGGTGACGAAGGACTTATCGGTGAACTTAGAGGACCGAACTATCCGAACTACGCAATGAACGTAGGTCACCAAGGCGGATATGCAGGTATCGTAATGGCATCACACTCCGGAAGAGGAGACGCCTTTGCGCTCAACCCGTTGATTAAAGTCGCATTTGCAGACGATCTCTTGCCGTTTGACTACACCAGACCGAGATATGAATTCGGCCGCGGTGCACTCAGAGAGTTCGAACCTGCAGGTGAAAGATCATTAATCATTCCAGCAAAATAA
>contig-100_0_length_1762_read_count_1266_SRR1562005_1 # 26 # 1741 # -1 # ID=555_1;partial=00;start_type=ATG;rbs_motif=GGAG/GAGG;rbs_spacer=5-10bp;gc_cont=0.520
ATGGCAGCAGATATTTTTTCAAAATTTAAAAAATCAATGGAAGTCAAATTCACACAGGAATTTGGTTCAAACCAGCAAAGTGGCGGCGACATCTCCGGCAAGACAGCCAAGTTCCTGAGGCTAGGTCCTGAGCAGGACCCAAGAAAGGTCGAAATGATCAAAGCCGGAAAGGAACTAGCAGAGAAGAGAGGCCTTGCATTCTACAACCCAATGATGCACTCAGGTGCTCCTCTCGGCCAGCGTGCAATTACTCCTTACACCATCTCCGGCACTGACATTATTGCAGAACCTGATGACCTTCACTATGTCAACAATGCTGCAATGCAGCAGATGTGGGACGACATCAGGAGAACCTGCATTGTCGGTCTTGACATGGCTCATGAAACACTTGAGAAGAGGCTGGGCAAGGAAGTTACCCCTGAAACCATCAACCATTACCTTGAAGTCCTTAACCATGCCATGCCCGGTGCAGCAGTGGTTCAGGAAATGATGGTCGAAACTCACCCTGCCCTTGTTGACGACTGTTTCGTGAAAGTCTTCACAGGTGACGACACACTTGCAGATGAAATCGACAAGCAGTTCCTTATTGACATCAACAAGGAATTCCCAGAAGAACAGGCAGCCCAGATTAAGGCCTCCATCGGCAAGACTTCCTGGCAGGCAATCCATATTCCAACAATTGTCTCCAGAACAACTGACGGTGCTCAGACTTCCAGGTGGGCAGCCATGCAGATCGGTATGTCTTTCATCTCCGCATATTCAATGTGTGCCGGTGAAGCAGCCGTCGCTGACCTGTCTTTCGCTGCAAAGCACGCAGCTCTGGTCTCAATGGGTGAAATGCTTCCAGCAAGGCGTGCACGTGGCCCCAATGAGCCCGGTGGACTGTCCTTCGGTCACCTGTCAGACATCATCCAGACAAGCCGCACAGTCCTTGACGACCCAGCAAAGGTAGCTCTTGAAGTCGTCGGTGCAGGCTGTATGCTTTACGACCAGATCTGGCTCGGATCCTACATGTCCGGTGGTGTCGGGTTCACTCAGTATGCAACAGCTGCATACACTGACGACATCCTTGACAACAACGTGTACTACAACGTTGACTACATCAACGACAAGTACAATGGAGCTGCAAACATAGGCACTGACAACAAGGTAAAGGCAACTCTCGATGTCGTAAAGGATATCGCAACAGAGTCCACACTCTACGGTATCGAGACTTACGAGAAGTTCCCGACTGCCCTTGAAGACCACTTCGGTGGGTCTCAGAGAGCAACCGTGCTCGCAGCTGCAGCCGGTGTCGCAACTGCCCTTGCAACTGCAAACGCAAATGCTGGTCTCTCTGGCTGGTACCTCTCTATGTACCTCCACAAGGAAGCATGGGGCCGTCTCGGCTTCTTTGGATACGACCTGCAGGACCAGTGTGGTGCCACAAATGTTCTGTCCTACCAGGGCGACGAAGGTCTCCCAGACGAACTCCGTGGTCCAAACTACCCCAACTACGCAATGAACGTAGGTCACCAGGGTGGATACGCAGGTATCGCTCAGGCAGCCCACTCAGGCCGAGGAGACGCATTCACCGTCAACCCACTCATCAAGGTCTGTTTCGCTGACGACCTCCTGCCCTTCAACTTTGCTGAGCCCAGGAGAGAGTTCGGCCGCGGTGCCATGAGAGAGTTCATGCCTGCTGGCGAGAGATCTCTTGTCATTCCGGCAAAATAA
>contig-100_0_length_1796_read_count_36752_ERR976801_1 # 1 # 1641 # -1 # ID=237_1;partial=10;start_type=ATG;rbs_motif=None;rbs_spacer=None;gc_cont=0.411
ATGGTAATTAACATGGCTGATAAAAAATTCTTAGATGCAATGAAACAAAAATTCAGTGAAGATCCAACTGAAAAATCAACCCAATTCTATAACATGGGCGGTTGGAAACAATCTGAAAGAAAAACCGCATTTGTTAACGAAGGTAAAGAAATTGCTGAAAAAAGAGGAATCCCAATGTACAACCCAGACATTGGTACTCCTTTAGGTCAAAGAGCTTTAATGTCTTACCAATTATCCGGCACTGACACTTTTGTTGAAGGTGACGATTTACACTTCATTAACAACGCAGCTATCCAACAAGCTTGGGATGACATTAGAAGAACTGTAATTGTAGGTTTAAACACTGCTCACAATGTTCTTGAAAAAAGATTAGGTATTGAAGTAACTCCTGAAACTATTACTAACTACTTAGAAACTGTAAACCACGCTATGCCTGGTGCAGCTGTAGTTCAAGAACACATGGTAGAAACTGACCCATTAATCGTACAAGATTCTTACGTAAAAGTTTTCACTGGTGATGACGAATTAGCTGACGAAATCGACTCCGCATTTGTTTTAGACATTAACAAAGAGTTCCCTGAAGAACAAGCTGAAGCTTTAAAAGCTGAAGTTGGTGGAGCTGTATGGCAAGCTGTAAGAATTCCTTCCATCGTAGGAAGAGTTTGTGACGGTGGTACTACCTCCAGATGGTCTGCTATGCAAATTGGTATGTCCATGATTTCTGCATACAACCAATGTGCTGGTGAAGGAGCTACTGGTGACTTCGCATACGCATCCAAACACGCAGAAGTTATTCAAATGGGTACCTACTTACCTGTAAGAAGAGCAAGAGCAGCAAACGAACTTGGTGGAGTTCCATTCGGATTCATGGCAGATATCTGTCAAGCTTCCAGAGTATCCCCTGATGACCCTGTAAAAACTTCCTTAGAAGTTGTAGCATTAGGTGCTGCTTTATACGACCAAATTTGGTTAGGTTCTTACATGTCTGGTGGTGTAGGATTCACTCAATATGCTACCGCAGCATACACTGATAATGTATTAGATGACTTCACTTACTACGGTAAAGATTACGTCGAAGACAAATACGGCGGATTATGTGAAGCACCTAACAACATGGACACCGTTTTAGACGTTGGTACTGAAGTAACCTTCTACGCATTAGACCAATACGAAGAATACCCAGCATTACTCGAAACTCACTTCGGTGGATCTCAAAGAGCTTCCGTTATTTCCGCAGCTGCTGGTTGTTCCACTGCATTCGCTACTGGTAACGCACAAACTGGTTTAAGCGCATGGTACTTAGGTATGTACTTACACAAAGAACAACACTCCAGATTAGGTTTCTACGGATACGATTTACAAGACCAATGTGGTGCTGCTAACGTATTCGCTATCAGAAACGATGAAGGTTTACCACTCGAAATGAGAGGACCAAACTATCCTAACTATGCAATGAACGTAGGTCACCAAGGTGAATACGCAGGTATTGCACAAGCTCCTCACGCAGCTCGTGGAGATGCTTTTGCTTTCAACCCATTAGTCAAAATTGCATTTGCTGATAAAAACTTAGTCTTCGACTTCAGCCAAGTACGTGCAGAATTCGCTAAAGGTGCTTTAAGAGAATTCGAACCAGCTGGTGAA
>contig-100_0_length_1801_read_count_8287_SRR873608_1 # 47 # 1723 # -1 # ID=1028_1;partial=00;start_type=ATG;rbs_motif=GGA/GAG/AGG;rbs_spacer=5-10bp;gc_cont=0.392
ATGAGTGGAGGAGAAAGACTAGAAAATAAGCGTTTTCTAGATGCATTAACTCAAAAATTTAAAGGTGAAGACCAAGAAAATCAACAAACCAGTTTCTACTGTTTTGATGGTTGGAAACAATCTGCACGTAAAAGAGAATTCTTTGATGCTGCAAATCAATTGGCTAAGAAAAGAGATAATTTGCCTTTCTACAATCCTGATATTGGTGTGCCTTTAGGTCAAAGACAATTAATGAGCTATAAGATATCAGGTACTGACGATTATGTCGAAGGAGATGACTTGCACTTTTGTAACAATGCAGCAATCCAACAATTGGTTGATGACATTAAAAGAACTGTAATTGTTGGGATGGATACTGCACACTCTGTATTGCAGGAAAGACTTGGTGTAGAGGTCACTCCAGAAACAATCAACGAATATATGGAAACCATTAACCATGCACTTCCAGGAGGAGCGGTAGTTCAAGAACACATGGTGGAAGTACACCCAGGTCTTGCAGCAGACTGTTATGCAAAAATCTTTACTGGAAATGACGAATTAGCAGATGAACTTGATAAAAGAGTATTGATTGACATCAATAAAGAATTCCCTGAAGAGCAAGCGGAAATGCTTAAAGAATATGTGGGAAACAAAACTTACCAAGTTAGTAGAGTCCCTACATTAGTTGTTAGAGCTTGTGATGGGGGTACTGTGTCCAGATGGTCTGCTATGCAAATTGGTATGAGTTTCATTACTGCATATAGTTTATGTGCAGGGGAAGCTGCGATTGCGGACTTTTCATATGCTGCTAAACACGCAGACGTAATCGGTATGGCTGCAATATTACCTGCAAGACGTGCAAGAGGAGCTAACGAACCTGGAGGAGTTCCATTTGGAATATTTGCTGATATGATTCAAACATCAAGAATCAGTAATGACCCTGCTGAAATTACACTGGAAGTAATTGGTGGAGCGGCTACCTTATATGACCAGGTATGGTTAGGTTCATACATGTCTGGTGGTGTTGGATTTACCCAATATGCAAGTGCAACCTATACAGATGACATTTTAGATGATTTCATTTACTATGGAAAAGATTATGTAGAAAAGAATTATGGAATGTGTCAAGCTGAAGCTAACTTTGATAATGTAAAGGACATTGCAACTGAAGTTACCCTTTACGGATTGGAACAGTACGAAATCCCAACATTGCTTGAAGATCACTTTGGAGGTTCTCAAAGAGCATCTGTTATCTCTGCAGCTGCAGGATGTTCTGTAGCATTTGCAACAGGAAACTCAAATGCTGGAGTGAACGGTTGGTATCTCAGTATGATTGAACACAAAGAAGCTCACAGCAGATTAGGATTCTATGGTTATGACTTGCAAGACCAATGTGGTGCAGCAAATTCATTATCCATTAGAAGTGATGAAGGATTGATTCACGAATTAAGAGGTCCAAATTACCCTAATTATGCTATGAACGTAGGGCACCAACCAGAATATGCAGGAATTGCCCAAGCTCCACACGCTGCAAGAGGCGATGCTTTCTGTGTTAATCCATTGATTAAAATTGCATTTGCAGACAAGAATTTATCCTTCGACTTCGAACATCCAAGAAAATGTATCGCTAAAGGTGCATTAAGAGAATTCGAAGCGGATGGTGAAAGAAGCATTATCTTACCTGCAACTGGAAAATAA
>contig-100_7_length_1331_read_count_8923_SRR1313284_1 # 34 # 1329 # -1 # ID=401_1;partial=01;start_type=Edge;rbs_motif=None;rbs_spacer=None;gc_cont=0.603
GGCAAGGAAGTCACACCTGAGACCATCAACAACTACCTGGAGATCCTCAACCACGCCATGCCCGGCGCAGCTGTGGTTCAGGAGCACATGGTGGAGACCCACCCCGGCCTGGTAGATGACTGCAACGTTCGTGTCTTCTCCGGCGACGATGCTCTGGCCGATGAGATAGATGACCAGTACAAGATCGACATCAACAAGATGTTCCCCGAGGATCAGGCTGAGGCCCTCAAGGCCGCTATCGGCAAGACCACCTGGCAGGCCATCCACGTCCCGACAATCGTCGTCAGGACCTGCGACGGCGGCACCACATCCAGATGGAGCGCCATGCAGCTGTGTATGACCTTCATCGATGCCTACAACATGTGCGCCGGTGAGGCCGCTGTGGCCGACCTGGCCTATGCTGCTAAGCATGCTGCAGTCCTGCAGATGTCCGATATGCTGCCCGCAAGGCGCGCTCGCGGACCCAACAACCCCGGCGGTATCTCCTTCGGCTTCATGTCCGATATGGTCCAGACCTCCAGGGTCAAGCCCCAGGATCCAGTATATGTATCCCTGAACGTGGTCGCCGCAGGCTCCATGTTCTATGATCAGATCTGGCTGGGAAGCTACATGTCCGGCGGTGTCGGTTTCACCCAGTACGCCACTGCTGCCTACACCAACGATGTCCTGGATGACTTCTCCTACTACGGCGTGGACTACGCCAACGACAAGTTCGGAGGATTCGCCAAGGCACCCGCGACCATGGATGTCGCCAAGGAGCTGGCCACTGAGGTCACTCTGTACGGCATTGAGCAGTACGAGGCCTTCCCCACTCTGCTTGAGGATCACTTCGGCGGGTCCCAGAGGGCAGCTGTTCTGGCAGCCGCATCCGGTATCACCTCCGCCATCGCCACTGGTCACTCCCAGATCGGCCTGGCCGGCTGGTATCTCTCCATGCTCCTGCACAAGGAAGCCTGGGGCAGACTGGGATTCTTCGGCTACGACCTGCAGGATCAGTGCGGTCCAACCAATGTGTTCTCCTACCAGTCAGACGAGGGCAACCCATTGGAGCTGAGGGGCGCCAACTACCCGAACTACGCCATGAACGTGGGCCACCAGGGCGAGTACGCAGGCATCACCAGCGCCGCACATGCCGGCCGCATGGACGCCTTCGCCGTGAACCCATTGATCAAGGTCACCTTCGCCAACCCCGGATTGGTCTTCGACTTTACCAACGTCCGCGATTGCTTCGGCAAGGGCGGTGCACGCGAGTTCCGCGCTGCAGGCGAGAGATCCTTGGTTATGCCCGCTGTGTAG
>contig-100_0_length_1259_read_count_38_ERR1137078_1 # 1 # 1257 # 1 # ID=95_1;partial=11;start_type=Edge;rbs_motif=None;rbs_spacer=None;gc_cont=0.391
TTAGATGCAATGAAAAACAAATTCAGTGAAGATCCAACTGATAAAAGAACCACTTTCTATAACATGGGCGGTTGGAAACAATCTGAAAGAAAAAGCGCATTCGTAAAAGAAGGTAAAGAAATCGCTGAAAAAAGAGGAATTCCAATGTACAACCCAGACATTGGTACTCCTTTAGGTCAAAGGGCTTTAATGTCTTACCAATTATCTACTACTGATACTTATGTAGAAGGTGACGATTTACACTTCATTAACAACGCAGCTATCCAACAAGCTTGGGACGATATTAGAAGAACTGTAATTGTAGGTTTAAATACTGCTCACAACGTTCTTGAAAAAAGGTTAGGTATTGAAGTAACTCCTGAAACAATCACTGAATACTTAGAAACTGTAAACCACGCAATGCCTGGTGCAGCAGTAGTTCAAGAACACATGGTAGAAACTGACCCATTAGTAGTACAAGACAGTTATGTTAAAGTATTTACTGGTGACGATGAATTAGCTGATGAAATTGATTCAGCATTCGTTTTAGACATCAACAAAGAGTTCAATGAAGAACAAGCAGCAGCTTTAAAAGAAGAAGTTGGTGGAAGTGTATGGCAAGCTGTAAGAATTCCTGCTATCGTAGGAAGAGTTTGTGACGGAGGTACTACCTCAAGATGGTCTGCAATGCAAATTGGTATGTCAATGATTTCTGCATACAACCAATGTGCTGGTGAAGGAGCTACTGGTGACTTCGCATACGCATCTAAACACGCAGAAGTTATTCACATGGGTACTTACTTACCTGTAAGAAGAGCAAGAGCAGAAAACGAGTTAGGTGGAGTTCCATTTGGTTTCATGGCAGATATCTGTCAATCTTCCAGAGTAAATGCTGACGACCCAGTACGTTCAACCTTAGATGTAGTAGCTTTAGGTGCTGCATTATACGACCAAATTTGGTTAGGTTCTTACATGTCTGGTGGTGTAGGATTCACTCAATATGCTACTGCAGCATATACTGATGATGTATTAGATGACTTCACTTACTATGGTAAAGATTACGTAGAAGACAAATATGGTGGATTAACTGAAGCACCTAACAACATGGACACTGTTCTTGATGTAGGTTCTGAAGTTTCATTCTACGCATTAGAACAATACGAAGAATACCCAGCTTTACTTGAAACTCACTTCGGTGGATCTCAAAGGGCTTCTGTTATTTCAGCAGCAGCTGGTTGTTCCACTGCATTCGCTACTGGTAATGCTCAAACTGGTTTA
>contig-100_7_length_1065_read_count_1007_SRR873595_1 # 1 # 1065 # 1 # ID=937_1;partial=11;start_type=Edge;rbs_motif=None;rbs_spacer=None;gc_cont=0.362
AAAGGTGAAGATCAAGAAAGTGATCACACCAGTTTTTATTGTTTCGATGGATGGAAACAATCTGAAAGAAAAAGAGAATTTAATGATGCTGCTGAAAAATTAGCTAAAGAAAGAAATATGCCTTTTTATAATCCAGATATTGGGGTGCCATTAGGTCAAAGACAGTTAATGGCATATAAGATTTCTGGAACTGAAGATTATGTTGAAGGTGATGACCTACACTTTTGTAACAATGCAGCAATTCAACAGTTAGTTGATGATATTAAAAGAACCATTATTGTAGGTATGGATACTGCTCATTCTGTTTTACAAGAAAGATTAGGTGTTGAAGTAACTCCCGAAACAATCAATGAGTACATGGAAAATATTAACCATGCACTTCCTGGAGGAGCTGTTGTACAGGAACATATGGTTGAAGTACACCCTAGTCTTGTCGATGACTGTTATGCAAAAATATTCACTGGAAATGATGATTTAGCAGATGAATTAGACAAAAGAGTTCTAATTGATATCAATAAAGAATTTCCGGAAGATCAAGCAGAAATGCTTAAAAAATATGTTGGAAACAAAACCTACCAAGTAAGTAGGGTTCCTACATTAGTTGTTAGGGCTTGTGATGGAGGTACTGTTTCCAGATGGTCTGCAATGCAAATTGGTATGAGTTTTATCAATGCATATAAATTATGTGCTGGTGAAGCAGCTATTGCTGACTTTTCATATGCTGCAAAACATGCTGATGTAATTGGAATGGGAGCATTTTTACCATCTAGGCGTGCAAGAGGTCCTAATGAACCTGGAGGTGTAGCATTTGGTAATTTGGCAGATATGGTTCAAACTTCAAGAATTTCTGATGATCCTGCAGAAGAAACTCTGGAGGTTATTGCTGCTGCAGCTGTATTATATGATCAAGTATGGTTGGGCTCATATATGTCTGGTGGTGTTGGTTTCACACAATATGCTAGTGCTGCTTATACCGATGATATTTTAGATGATTTCCTTTATTATGGAGTGGACTATGTCGAAAAGAATTATGGAATGTGTCAAGCGGAAGCTAATTTCGATAAT
>contig-100_2_length_1688_read_count_1624_SRR1561999_1 # 1 # 1668 # 1 # ID=511_1;partial=10;start_type=Edge;rbs_motif=None;rbs_spacer=None;gc_cont=0.458
GGAGGTGGAATTATGGCTGATAAAAAATTTATTAAAGCTCTAAATAAGAAATTCAAAGAAGACCCAGAAGATAAAAAAACAACTTTTTACTCCTTCGGTGGATGGAAACAGTCTGAGAGAAAACGAGAATTCGTTGAAGCTGGTAAAGAAGTGGCAGCTAAACGTGGAATTCCTCAGTACAACCCGGATATCGGTACACCTCTAGGACAGAGGGTTTTAATGCCTTACCAGGTCTCAACTACAGACACATTTGTTGAAGGTGACGACCTGCACTTCGTAAACAACACCGCAATGCAGCAGTTCTGGGATGACATAAGAAGAACCGTTATTGTTGGATTGGGAACAGCACACAACGTTATAGAGAAAAGGTTAGGTAAAGAGGTTACCCCTGAGACAATCATGAACTACCTTGAAACCGTAAACCATGCAATGCCTGGTGGAGCAGTTGTTCAGGAACACATGGTGGAAACCAACCCTGCACTTGTTGCAGACAGTTACGTGAAAGTTTTCACGGGTGATGATGAGATAGCAGATGAAATAGACCCTGCATTTCTCATAGACATAAACAAAATGTTCCCAGAAGAACAGGCAGAAGTTCTTAAAGCGGAAGTTGGAAGCGGTATCTGGCAGGCTGTCAGGATCCCAACAATTGTTTCAAGAACCTGTGATGGTGGTACAACGTCCAGGTGGTCTGCAATGCAGATCGGTATGTCCATGATCTCTGCTTACAAACAGTGTGCAGGAGAAGCCGCAACCGGTGACTTTGCATTTGCTGCAAAACACGCAGAAGTTATACACATGGGTACAGCTCTACCACAGAGGAGAGCAAGAGGAGAAAACGAACCTGGTGGAATTCCATTCGGTTACCTGGCTGACATCTGTCAGTCCTCAAGGAAATACATGGATGACCCAGTAAGGGTAACTCTGGACGTTGTTGCATCAGGTGCAATGTTATACGACCAGATCTGGTTAGGTTCATACATGTCCGGTGGTGTTGGATTCACACAGTACGCAACAGCTGCTTACACTGACAACATCCTTGACGACTTCTGTTACTACGGTAAAGAGTACGTCGAAGACAAGTTCGGTGGACTATGTGAAGCTCCAAACAACATGGACACAGTACTGGACGTAGGTTCTGAAGTAACCTTCTACGGACTTGAACAGTACGAAGAATACCCAGCACTTCTCGAAACCCAGTTCGGTGGATCACAGAGGGCAGCAGTTGCAGCAGCAGCAGCCGGATGTTCCACAGGTTTCGCAACTGGTAACGCTCAGACTGGTTTAAGCGCATGGTACCTATCCATGTACTTACACAAAGAACAGCACTCACGTCTTGGTTTCTACGGATACGACCTTCAGGATCAGTGTGGTGCATCCAACGTATTCTCCATCAGAGGAGACGAAGGATTACCACTTGAACTCAGGGGACCAAACTATCCAAACTACGCAATGAACGTGGGTCACCAGGGAGAGTACGCAGGTATAGCTCAGTCTGCACACGCAGCACGTAAAGACGCATTTGTATTTAACCCACTGGTTAAAATCGCATTTGCTGACGACAGCTTAGCATTTGACTTCTCAGAAGTACGTGCACAGTTTGCTAAAGGTGCACTCAGAGAATTCGAACCAGCAGGAGAAAGAGCTCTTATCTCTCCAGCTAAATAA
>contig-100_8_length_1137_read_count_2743_SRR873598_1 # 2 # 1135 # 1 # ID=960_1;partial=11;start_type=Edge;rbs_motif=None;rbs_spacer=None;gc_cont=0.432
ACCAACTACTTAGAAGTTGTAAACCACGCTATGCCTGGTGCAGCTGTAGTACAAGAACACATGGTAGAAACCAACCCATTATTAGTAGAAGATTCCTATGTAAAAATCTTCACTGGTGATGATGACTTAGCAGATGAAATCGACTCAGCATTTGTAATTGACATCAACAAAGAGTTCCCAGAAGAACAAGCTGAAGTTTTAAAAGCTGAAGTAGGCGGAGCTATTTGGCAAGCTGTAAGAATTCCATCTGTTGTAGGTAGAGTTTGTGATGGTGGTACCACTTCCAGATGGTCTGCTATGCAAATTGGTATGTCCATGATTTCCGCATACGGTCAATGTGCAGGTGAAGGTGCTACTGGTGACTTCGCTTACGCATCCAAACACGCAGAAGTTATTGGTATGGGTACTTACTTACCAATCAGAAGAGCAAGAGCAGGTAACGAACTCGGTGGTGTACCATTCGGATTCATGGCAGATATCTGTCAAGCTTCCAGAGTAACCGACGACCCTGTAGAATCCTCCTTAGAAGTAGTAGCTTTAGGTGCTGCTTTATACGACCAAATCTGGTTAGGATCCTACATGTCTGGTGGTGTAGGATTTACTCAATATGCTACCGCAGCATACACCGATAACGTATTAGACGACTTCTCTTACTACGGTAAAGATTACGTAGAAGACAAATACGGAGACTTATGTTCCGCACCTAATAACATGGACACTGTTCTTGACGTAGGTTCAGAAGTAGCATTCTACTCACTTGAACAATACGAAGAATACCCAGCATTACTCGAAACCCACTTCGGTGGATCTCAAAGAGCTGCTGTTGTATCCGCTGCTGCAGGTATTTCCACTGCATTCGCAACTGGTAATGCACAAACTGGTTTATCTGCATGGTACTTAGCACAATACTTACACAAAGAACAACATTCCAGATTAGGTTTCTACGGTTACGACTTACAAGATCAATGTGGTGCAGCTAACGTATTCGCTATCAGAAACGACGAAGGTTTACCACTTGAATTAAGAGGTCCTAACTACCCTAACTATGCAATGAACGTAGGTCACCAAGGTGAATATGCAGGTATCGCACAAGCACCTCACAGTGCTCGTGGAGACGCATTTGCAATGAACCCT
>contig-100_0_length_1875_read_count_365759_SRR925398_1 # 95 # 1798 # 1 # ID=1050_1;partial=00;start_type=ATG;rbs_motif=GGAG/GAGG;rbs_spacer=5-10bp;gc_cont=0.509
ATGGCAGAACCAAGATTTAAGAAAGCAATGGAAACAAAGTACGCAAAAGAATGGGGAACCAACAAATGCGGCTCCACAGCCAAGAGCAAAATAACCGATAAGAAGACCAAATACCTCAGACTTGGATATACCCAGAACCCAAGAAAGGTAGAGATGACAAAGTGCGGAGCAGCAATCACCAAGAAGAGAGGATTGCAGGCGTATGATCCAAAGCTGCACCTTGCCGGTATCCCGATGGGTCAGAGGCAGTTGACCCCATACACAATATCCGGAACAGATATCGTGTGCGATGGTGACGATCTCCACTTCGTCAACAATGCTGCAATGCAGCAGGAATGGGACGATATAAGGAGAACATGCATTGTAGGACTTGACCTGGCACATGAGACTCTTGAGAAGAGATTGGGCAAGGAAGTTACTCCTGAGACCATCAACTACTATCTTGAAGTCTTAAACCATGCAATGCCCGGTGCAGCTATCGTTCAGGAGCACATGGTCGAGACACACCCTGCATTAGTAGATGACTGCTATGTGAAGGTATTCACAGGCGATGAAACACTGCAGGATGAAATCGACAAGCAGTTCGTTATCAATATCGACAACGAATTCCCGGCAGAGCAGGCAAAGCAGATCAAAGCAGGCATAGGCAAGACCTCATGGCAGGCAGTGCATATCCCGACCATAGTCACAAGGACTGAGGACGGACCAGGCACAAGCCGCTGGATGGCAATGCAGGTCGGTATGACCTTTATCAGCGCATACCACATGTGCGCAGGTGAAGCAGCAGTCGGTGAACTTGCATTCACAGCCAAACACGCAGGACTTGTAGAGATGAGCGATATGATCCCTGCACGCCGTGCAAGAGGACCAAATGAGCCAGGAGGATTATCCTTCGGCCACATGGCAGATATCGTCCAGACAAGCAGAAAGACCCCGGATGATCCAGTCAATGTAGCATTACAGACAGCAAGTGCAGCAAGCATGCTGTACGACCAGATATGGCTCGGTGGCTACATGTCAGGCGGTGTGGGATTCACAATGTATGCAACACCAGCATACACCAATGATATCCTTGACGACTACGTGTACTGGGGCGCAGACTATGCACAGAAGAAGTACGGCAAGTTCGGAAGCGCAAAGGCAACCATCGAGACCGTGAAAGATATCGGCACAGAGGTAACCCTGTACGGTATTGAAGCATACGAGAAGTACCCAACAACACTTGAGGACCACTTCGGCGGCTCACAGAGAGCTACAGTGCTCGCAATTGCAGCAGGTGCCTCAACAGCAATGGCAACCGGACACAGCAATGCCGGTCTATCAGCATGGTATCTATCCATGTACCTCCACAAAGAGGCATGGGGCAGACTCGGATTCTATGGATACGATCTGCAGGATCAGTGCGGTGCAACCAACGTCTTCTCACTCGGCTCTGATGAAGGTGCCATTGGAGAGGTCAGAGGTGCTAACTACCCGAACTACGCAATGAACGTAGGTCACCAGGGTGGATACACCACGGTAGTCTCAGCAGCACATGCTGGCAAGAAGGATGCATTCTGCGTGAACCCGCTGGTCAAGAGCTGCTTCGCAGATGACCTGGTCAACTTTGACTTCGCGGATCCAAGAGGAGCATTCGGCAAGGCAGCACTCAGAGAATGGGATCGCTGCGCCGGTGAGAGAGCATTCGTTATCCCAGCAAAGTAG
>contig-100_4_length_1122_read_count_28227_SRR3184554_1 # 1 # 1122 # 1 # ID=800_1;partial=11;start_type=Edge;rbs_motif=None;rbs_spacer=None;gc_cont=0.608
ATGGCAAAGATTGAGAGAACCCAGAAACTGTTCCTGAAATCCCTCAAGGAGAAGTTCCGGGGGCAGGATATCGCGGGAGACACGGCCAAGTACCACGTATTCGATGGTATTCGTCAGTCCCCCCGTAAGATGGAATTTTTGAAGGCAGGCCAAGCCGTCGCGATGGACCGTGGCATCCCGATGTACGACCCTGAGCGCTGCCACCTCGGCGGTATCCCGCTGGGCCAGCGCCAGCTGATGACCTACGAGCTCTCCGGTACCGGTGTCTTCGTGGAGGGTGACGACCTGCACTTCGTCAACAACGCTGCCATGCAGCAGTTCTGGGATGACATCAGGAGGACAGTCATCGTCAACATGGACCTCGCTCACCAGACCCTGCAGAAGCGTCTGGGCAAGGAGGTTACCCCGGAGACGATCAACGAGTACCTCCACGTCCTGAACCACGCCATGCCCGGCGCAGCCGTCGTCCAGGAACACATGGTCGAGACCCACCCCGGCCTCGTCGATGACTGTTACGTCAAGGTCTTCACCGGCGACCAGGAACTCGCCGACGATCTCGAACCCCAGTTCGTCATCGATGTCGAGAAGCTCTTCCCCGCCAAGCAGGCTGAGGCACTCTCTGCCGCCGTAGGGAAGGCCCTCTGGCAGGCAATCCACATCCCGACCACGGTCGTCCGGACATGTGACGGTGCAACGACCTCCCGGTGGTCTGCGATGCAGATCGGGATGTCCTTCATCGCCGCCTACCGGATGTGCGCCGGTGAGGCAGCCGTCGCTGACCTCTCCTATGCCGCCAAGCACGCAGGTGTCATTCAGATGGCCTCGCTCCTGCCTGCCCGGCGTGCCCGTGGCCCGAACGAGCCCGGTGGTCTGGCATTCGGTCTCTTCTCCGATATCATCCAGGCAAACCGGAAGTACCCGAACGACCCAGCCAGGGCCTCTCTCGAGGTCGTCGGCGCCGGAACCATGCTCTACGACCAGATCTGGCTTGGCTCCTACATGTCCGGAGGTGTCGGGTTCACGCAGTACGCGACCGCGGCCTACACCGACAACATCCTCGATGAGTTCACCTACTACGGTATGGACTACATCAAGGACAAGTACAAGGTCGACTGGAAGAAC
>contig-100_0_length_1647_read_count_557_SRR2657213_1 # 2 # 1645 # 1 # ID=723_1;partial=11;start_type=Edge;rbs_motif=None;rbs_spacer=None;gc_cont=0.515
GAGGTGATCAAGATGGCAGCAGATATTTTCAACAAATTCAAAAAATCAATGGAAGTTAAGTTCGCACAGGAATACGGGACAAACCAGCAGGTCGGATACGACATCACTGGGAAGACCGAAAAGTTCCTGAGACTCGGCCCTGCGCAGAGCCCAAGAAAATTAGAAATGATCAAGGCCGGAAAGGAAATCGCCGAAAAGAGAGGACTTTCTTTCTACAACCCAATGATGCACATGGGAGCTCCTCTGGGACAGCGTGCAATTACTCCTTACACCATTTCAGGCACAGATATCGTTGCAGACCCGGATGATCTTCACTACGTTAACAATGCTGCAATGCAGCAGATGTGGGATGACATCAGAAGAACCTGTATTGTCGGGCTTGACATGGCCCACGAGACCCTTGAAAAGAGGCTGGGCAAAGAAGTTACTCCTGAAACCATCAACCACTACCTTGAAACCCTCAACCATGCTATGCCAGGTGCAGCAGTGGTTCAGGAAATGATGGTTGAAACCCACCCTGCCCTTGTGGACGATTGTTATGTCAAAGTCTTCACAGGAGACGATGACCTTGCTGATGAAATCGACCCCCAGTATGTGATTAACATCAACAAGATGTTCAACGAGGAACAGGCTGCCCAGATTAAAGCCTCCATGGGCAAGACGACCTGGCAGGCAATCCACATCCCAACAATTGTCTCCAGAACAACAGATGGAGCTCAGACTTCTAGGTGGGCTGCCATGCAGATCGGAATGTCCTTCATTTCCGCATATGCAATGTGCGCTGGAGAAGCCGCAGTCGCTGACCTGTCCTTCGCTGCAAAACACGCAGCTCTGGTCTCCATGGGAGAAATGCTCCCAGCAAGGAGAGCCCGCGGACCTAATGAACCAGGTGGACTGTCCTTCGGTCACCTTTCGGATATTGTCCAGACAAGCCGTGTAGCAGTCGAAGATCCGGCAAAAGTAGCTCTTGAAGTAGTCGGAGCTGGCTGTATGCTTTACGACCAGATCTGGCTTGGGTCCTACATGTCCGGTGGTGTCGGGTTCACTCAGTATGCAACCGCTGCATACACCGATGATATCCTGGACAACAACACCTACTATGATGTTGATTACATCAACGACAAGTACAATGGGGCTGCAAACCTCGGAAAAGACAACAAAGTAAAGGCAAGCCTCGACGTTGTAAAGGATATCGCAACAGAGTCCACACTCTACGGAATTGAGACCTACGAGAAGTTCCCGACAGCCCTTGAAGACCACTTTGGTGGTTCCCAGCGGGCAACAGTGCTCGCAGCTGCATCAGGAGTTGCCTGCTCTCTTGCAACCGGAAACGCAAATGCCGGACTTTCAGGCTGGTACCTCTCAATGTACCTGCACAAGGAAGCCTGGGGCCGTCTCGGATTCTTCGGTTTCGACCTGCAGGATCAGTGTGGTGCTACCAACGTTCTCTCCTACCAGAGCGACGAAGGTCTCCCAGACGAACTCCGTGGTCCAAACTACCCGAACTACGCCATGAATGTCGGTCACCAGGGTGGATACGCAGGTATCGCTCAGGCAGCCCACTCCGGACGTGGCGATGCGTTCACCGTCAACCCACTCGTCAAGGTCTGCTTCGCAGACGACCTCATGCCCTTCAACTTCGCA
>contig-100_8_length_1292_read_count_114_SRR1561950_1 # 1 # 1290 # 1 # ID=450_1;partial=11;start_type=Edge;rbs_motif=None;rbs_spacer=None;gc_cont=0.618
ATCCCCATGATGAACCAGGACATTGGTGTCCCGCTTGGCCAGCGTGTCCTCATGCCGTACCAGCTGTCCCACACCGACATGTACGCTGAGGCTGACGACCTGCACTTCATGAACAACGCCGCTATCCAGCAGGCGTGGGATGATATCCGCAGGACCGTCATTGTCGGTCTCGACACCGCCCACAACGTCATCGAAAAGAGGCTGGGCAAGGAGGTCACTCCCGAGACCATCAACCTGTACCTGGAGACCGTTAACCACGCCATGCCCGGCGGTGCGGTCGTTCAGGAGCACATGGCCGAGGTGAGCCCCGCGCTGTCCGAGGACTGCTATGTTAAGGTCTTCAGCGGCGACGATGAACTGATCAGCCAGATCGACAAGCGCTTCGTGATCGACATCAACAAGGAGTTCCCCAAGGACCAGGCCAAGCAGCTGAAGGACGCTGTGGGAAAGTCCCTCTTCCAGGTAGTTCGCTGCCCGACCCTCGTCGGCCGCGTCTGCGACGGAGGTACCATCTCCCGGTGGTCTGCCATGCAGATCTCCATGTCCTTCATCAGCGCGTACAGGCTCGCTGCAGGTGAGGCCGCCATCGCGGACTTCGCCTACGCTGCCAAGCACGCGTCGGTCATCAACATGGGTACCATGATGCCCGCCCGTAGGGCCCGTGGACCCAATGAGCCCGGTGGAATTCCCTTCGGGTTCCTGGCCGATATGGTCCAGTCCAGCCGCGTCTACCCTGACGACCCCGCCAGGGCTGCGCTGGAGACCGTGGCGCTCGGTGCGATCATCTACGACCAGATCTACCTCGGTGCCTACATGTCCGGCGGTGTCGGCTTCACCCAGTACGCTACTGCGGCCTACACCGACGACATCCTGGAGGACTACACCTACTGGGCTCTTGACCTGATCAAGACCAAGTACGGCGGCCTGTGCAAGAGCAAGCCCTCCATGGAACTGATGGAGAAGCTCGGAACGGAGGTCAACTCCTACGCTCTGGAGATGTACGAGAGGTACCCTGCCGCGATGGAAGCCCACTTCGGTGGCTCCCAGCGTGCCACCGTTGCCGCCGCTGCCACCGGTATCGCCTGCGCGATGGCCACCGGCAACGCTGACTTCGGTGTCAACGGCTGGTACCTGTCCATGCTCCAGCACAAGGAGAGGCACGGACGTCTCGGCTTCTACGGCTACGACCTGCAGGACCAGTGCGGTTCCGCGAACTCGTTCTCCTACCGGAGCGACGAGGGTCTGGCCTTCGAGATGAGGGGACCCAACTACCCCAACTACGCCATGAAC
>contig-100_5_length_1103_read_count_1734_SRR1290774_1 # 1 # 1101 # 1 # ID=337_1;partial=11;start_type=Edge;rbs_motif=None;rbs_spacer=None;gc_cont=0.598
AAGATGGGAAAGATTCACACTAAAAAGCTGTTCGTAAAGGCTTTGAACAAAAAGTTCGGAAAGGACTTCGACCTCAGCGGCACATCGACCGTCTACGAGAGGAAGGGTCCCACGCAGAACGCCCGTAAGGTAGAGTTCATGGAGGCCGCCAAGAAGCTGGAGGGCAAGCGAGGCATATCCTTCTACAACCCCTACCTTCACTGCGGTGGCGTGCCGCTGGGCCAGAGGCAGCTCGTCCCCTACAAGCTCTCCTCCACTGAGTACATCGTAGAGGGTGACGACCTTCACTTCGTCAACAACCCCGCCATGCAGCAGATGTGGGACGACATCAGAAGGACCATCGTGGTCGGTCTGGACATGGCCCACGAAGTGCTGGAGAAGAGGCTGGGCAAAGAGGTCACTCCCGAGACGATCAACAACTACCTGGAGATTCTGAACCACGCCATGCCCGGCGCAGCCGTGGTCCAGGAGCACATGGTTGAGACTCACCCCGGCCTCGTTGACGACTGTAACGTCAGGATGTTCACCGGCGACGACGACCTCGCGGACGAGATCGACGATCAGTATATCATCGACATCAACAAGCTCTTCCCCGCCGAGCAGGCTGAGGAGATCAAGGCAGCCATGGGCAAGACCTCCTGGCAGGCAATCCACATCCCGACGATCGTATCGAGGACCTGCGACGGTGGTACCACCTCCAGGTGGAGCGCCATGCAGCTGTCCATGACCTTCATCGACGCCTACAACATGTGCGCCGGTGAGGCCGCTGTGGCCGACCTCGCCTTCGCCGCAAAGCACGCTGCCGTCATCCAGATGGCCGACATGCTCCCCGCGAGAAGGGCCAGGGGCCCCAACGAGCCCGGTGGACTATCCTTCGGCTTCCTCGCCGACATGGTCCAGACCTCTAGGGTCAAGGCCTTCGACCCGCCCCAGGTATCCCTGAACGTCGTCGCCGCTGGAGCGATGCTTTACGACCAGATCTGGCTTGGAAGCTACATGTCCGGTGGTGTCGGGTTCACCCAGTACGCCACGGCAGCCTACACCAACGACGTCCTGGACGACTTCTCCTACTACGCCTGCGACTACGGCGTGGACAAGTTC
>contig-100_3_length_1226_read_count_4032_SRR634127_1 # 1 # 1224 # 1 # ID=892_1;partial=11;start_type=Edge;rbs_motif=None;rbs_spacer=None;gc_cont=0.537
ATGATTAAGGCCGGAAAGGAGATCGCAGAGAAGAGAGGCATTGCATTCTACAACCCGATGATGCACACCGGTGCACCCCTCGGTCAGCGTGCAATTACCCCTTACGTCATTTCTGGAACTGACATTGTTGCAGAACCAGACGACCTGCACTACGTGAACAACGCTGCAATGCAGCAGATGTGGGACGACATCAGGAGAACCTGTATTGTCGGTCTTGACATGGCTCACGAGACTCTCGAGAAGAGGCTGGGTAAGGAAGTTACCCCTGAAACCATCAACCACTACCTTGAGACCCTCAACCACGCAATGCCCGGTGCAGCAGTGGTTCAGGAAATGATGGTCGAAACCCACCCCGCCCTTGTCGACGACTGCTACGTCAAGATCTTTACAGGTGACGACGAGCTCGCAGACGAAATTGACAAGCAGTACCTCATTAACATCAACAAGATGTTCACTGAGGAGCAGGCAGCCCAGCTTAAAGCCTCCATCGGCAAGACTACCTGGCAGGCAATCCACATCCCAACAATTGTCTCCAGGACAACTGACGGTGCTCAGACCTCCAGATGGGCAGCCATGCAGATCGGTATGTCCTTCATCTCCGCATATGCAATGTGCGCCGGTGAAGCAGCAGTCGCTGACCTGTCTTTCGCTGCAAAGCACGCAGCACTCGTCTCCATGGGTGAAATGCTCCCAGCAAGGCGTGCACGTGGTCCTAACGAGCCCGGTGGACTTTCCTTCGGTCACCTCTCAGACATCATCCAGACAAGCCGCACAGTAACTGACGACCCAGCAAAGGTCGCCCTCGAAGTTGTAGGTGCAGGCTGCATGCTTTACGACCAGATCTGGCTCGGATCCTACATGTCCGGTGGTGTCGGGTTCACACAGTATGCAACAGCTGCATACACTGATGATATCCTCGACAACAACGTGTACTATGACGTAGACTACATCAACGACAAGTACAACGGTGCTGCAAGCATCGGCAAGGACAACAAGATAAAGGCAACTCTCGAAGTCGTAAAGGACATCGCAACTGAGTCCACACTCTACGGTATCGAGACATACGAGAAGTTCCCGACTGCCCTTGAAGACCACTTCGGTGGGTCCCAGAGAGCAACCGTGCTCGCAGCTGCAGCTGGTGTTGCATGCTCCCTCGGAACTGCAAACGCAAACGCTGGTCTGTCCGGCTGGTACCTCTCCATGTACCTGCACAAGGAAGCATGG
>contig-100_2_length_1672_read_count_3749_SRR1290769_1 # 3 # 1640 # 1 # ID=315_1;partial=10;start_type=Edge;rbs_motif=None;rbs_spacer=None;gc_cont=0.593
AACAAGAAGTTCGGAAAGGATTTTGATCTGGCCAGCCAGAAGGTCGAGTACAAGAGACTGGGCCCTGAACAGAACGCCCGCAAGCGGGAGTTCATGGAGTACGCCAAGAAGCTCGAGGGCAAGCGCGGCATGACCGGCTACAACCCCTATGTCCACGCTGGCGGCATTCCTCTCGGACAGAGGCAGCTCGTGCCCTACAAGCTCTCCTCCACTGAGTATGTGGTAGAGGGCGACGACCTGCACTTCGTCAACAACCCCGCCATGCAGCAGTTCTGGGATGATATCAGGAGGACCATTGTGGTCGGCCTGGATATGGCCCATGAGGTGCTGCAGAAGAGGTTGGGCAAGGAAGTCACACCTGAGACCATCAACAACTACCTGGAGATCCTCAACCACGCCATGCCCGGCGCAGCTGTGGTTCAGGAGCACATGGTGGAGACCCACCCTGGCCTGGTAGATGATTGCAACGTTCGTGTCTTCTCCGGTGACGATGCCCTGGCCGATGAGATCGATGACCAGTACAAGATCGACATCAACAAGATGTTCCCCGAGGATCAGGCTGAGACCCTCAAGGCCGCTATCGGCAAGACCACCTGGCAGGCCATCCATGTCCCGACCATCGTAGTCAGGACCTGCGACGGCGGCACCACATCCAGATGGAGCGCCATGCAGCTGTGTATGACCTTCATCGATGCCTACAACATGTGCGCCGGTGAGGCCGCTGTGGCTGACCTGGCCTATGCTGCCAAGCACGCTGCAGTCCTGCAGATGTCCGATATGCTGCCCGCAAGGCGCGCTCGCGGACCCAACAACCCCGGCGGTATCTCCTTCGGCTTCATGTCCGATATGGTCCAGACCTCCAGGGTCAAGCCCCAGGATCCAGTATATGTATCCTTGAACGTGGTCGCAGCAGGCTCCATGTTCTATGATCAGATCTGGCTGGGAAGCTACATGTCCGGCGGTGTCGGTTTCACCCAGTACGCCACTGCTGCCTACACCAACGATGTCCTGGATGACTTCTCCTACTACGGCGTAGACTACGCCAACGACAAGTTTGGAGGATTCGCCAAGGCACCCGCGACCATCGATGTCGCCAAGGAGCTGGCCACTGAGGTCACTCTGTACGGCATTGAGCAGTACGAGGCCTTCCCCACTCTGCTTGAGGATCACTTCGGCGGGTCCCAGAGGGCAGCCGTTCTGGCAGCCGCTTCCGGTATCACCTCTGCTATCGCCACGGGTCACTCCCAGATCGGCCTGGCCGGCTGGTATCTCTCCATGCTCCTGCACAAGGAAGCCTGGGGCAGACTGGGATTCTTCGGCTACGACCTGCAGGATCAGTGCGGTCCGACCAATGTGTTCTCCTACCAGTCAGACGAGGGCAACCCATTGGAGCTGAGGGGTGCCAACTACCCGAACTACGCCATGAACGTGGGCCACCAGGGCGAGTACGCAGGCATCACCAGCGCCGCACATGCCGGCCGCATGGACGCCTTCGCCGTGAACCCATTGATCAAGGTCACCTTCGCCAATCCCGGTCTGGTCTTCGACTTTACCAATGTCCGCGATTGCTTCGGCAAGGGCGGTGCACGCGAGTTCCGCGCTGCAGGCGAGAGATCCTTGGTTATGCCCGCTGTGTAG
>contig-100_0_length_1676_read_count_176_ERR1414223_1 # 30 # 1676 # 1 # ID=174_1;partial=01;start_type=ATG;rbs_motif=AGGAGG;rbs_spacer=5-10bp;gc_cont=0.423
ATGGTATATAAAGATGATAAACACAACTTTATGCAAGCAATGAAAAAGAAGTTTGAGGAAGCGCCTGACAAAAGACAGACAAAATTCTATGTTTACGGCGGATACAAACAAAACAAGAGAAAAGTAGAATTTCATGATGCAGGTCAACAAATTGCAAAGGAGAGAGGAATACCTGGATATAATCCATCAGTAGGTATGCCTCAAGGTCAGAGAGTATTAATGCCCTACCAACTTTCACACACAGACATTATAGCTAACATGGATGACCTTCACTTTGTAAACAATGCCGCCATGCAACAAGCTTGGGACGATATGAGAAGGACCATCTTAGTGGGGCTTGATTCTCCGCACAATATTCTTGAGAAGAGACTTGGAAAAGAAGTTACACCTGAAACAATTAATCACTACCTTGAGGTAGTTAATCACTCAATGCCAGGTGCAGCGGTTATTCAAGAACACATGGTTGAAACTGACCCAAGATTGGTAAAAGACTCTTACGTTAAGGTATACTCTGGAAACGATGAGTTAATTGATGAAATTGACTCAAGATTTGTTATTGACATAAATAAAGAATTCCCTGCAGACCAAGCAGCCCAACTTAAGAAGGCTATTGGAAAATCAATGTGGCAGGTAGTCAGGATTCCAACAGTCGTTGGAAGAGTCTGTGACGGAGGAACTGTTTCTAGATGGAGTGCAATGCAGATAGGTATGGCCTTCATTGGTGCATACAATCTATGTGCAGGAGAAGCCGCAACTGCAGATTTTGCATATGCTGCAAAACACGGTTCAGTTATACAGATGTCTGACATGATGCCAGCAAGAAGAGCAAGAGGTCCAAACGAGCCAGGAGGGCTTATGTATGGAGTTGTAAGTGACTGTGCACAGTATATGGCTAAGTATCCAGATGACCCAGCAAGACACTCTCTTGAATCAATTGCACTTGCCGCATTAATTTATGACCAAATATATCTTGGATCTTACATGTCTGGTGGTGTCGGATTTACACAGTATGCCACAGCTGCATACACCGATAACATTCTCGAAGACTTTGTATACTGGGGAATGGAACACGTAAAAGACAAATATGGAAGCCTTGCTAAACAGAAACCAAGTGTAAAACTCATAAATGACATCGGAACAGATGTTGCTATGTACTGCTTAGAGCAGTATGAACTTTATCCAGCAGTTATGGAAACACACTTTGGTGGATCTCAGAGAGCAACATGTATCTCTGCAGCAGCCGGTACAAGTGTATCTATGGCAACTGGTAATGCTCAAGCTGGTCTTTCAGCATGGTACCTTGCATGTAACGTACACAAAGAGCAGATGGGAAGATTTGGATTCTATGGATACGATCTTCAGGATCAGATTGGTGCAGCAAACACATTCTCATACAGATCTGATGAAGGTTTACCATTTGAGCTTAGGGGAGGTAACTACCCAAGCTATGCAATGAATGTAGGTCATCAGAGTGCATACACTGGTATTGTTGCAGCAGCACACTCTGCAAGAGGAGATGCATGGGCACTTTCTCCACACGTTAAGGTCGCATTTGCTGACAGGTCACTACCTTTCGACTTTGCAAACATTACAAAGGAGTTCGGAAGGGGTGCAATGAGAGAGTTCGTCCCTGCCGGAGAAAGAGAC
>contig-100_0_length_1820_read_count_6853_SRR943326_1 # 83 # 1762 # 1 # ID=1130_1;partial=00;start_type=ATG;rbs_motif=GGxGG;rbs_spacer=5-10bp;gc_cont=0.620
ATGGGAAAAATTCACACTAAGAAGCTTTTCGTAAAGGCTCTCAACAAAAAGTTCGGCAAGGACTTCGACCTTTCAGGCAAGACGGCCGCTTATGAGAGGAAGGGGCCGACCCAGAACGCCCGTAAAGTGGAGTTCATGGAGGCCGCAAAGAAGCTGGAAGGGAAGAGAGGCATATCCGGATATAACCCGTATGTCCACTGCGGTGGCGTGCCCCTCGGCCAGAGGCAGCTCGTCCCCTACAAGCTCTCCACGACGGAGTATGTGGTAGAGGGTGACGACCTTCACTTCGTCAACAACCCCGCCATGCAGCAGATGTGGGACGACATTCGAAGGACGATCATCGTCGGTCTGGACATGGCCCACGAGGTGCTGGAGAAGCGTCTGGGCAAGGAGGTCACCCCCGAGACTATCAACAACTACCTGGAGATCCTCAACCACGCCATGCCCGGCGCGGCCGTGGTTCAGGAGCACATGGTGGAGACCCACCCCGCCCTCGTCGACGACTGTAACGTCAGGATCTTCACCGGAGACGACGACCTCGCGGACGAGATCGACGACCAGTACGTCATCAACATCAACCAGCTCTTCCCCGCGGACCAGGCTGAGCAGATCAAGACGGCCATGGGCAAGACGACCTGGCAGGCTATCCACATCCCGACGATCGTATCCAGGACCTGCGACGGCGGTACCACCTCCAGGTGGAGCGCCATGCAGCTCTCCATGACCTTCATCGACGCCTACAACATGTGCGCCGGTGAGGCCGCTGTGGCCGACCTCGCTTTCGCCGCGAAGCACGCCGCCGTCATTCAGATGGCCGACATGCTCCCCGCGAGGAGGGCAAGAGGCCCCAACGAGCCTGGTGGACTCTCCTTCGGCTTCATGGCCGACATGGTCCAGACCTCCAGGACGAAGGCCTATGACCCGGCCCAGGTATCCCTGAACGTCGTCGCCGCAGGCACGATGCTCTACGACCAGATCTGGCTCGGAAGCTACATGTCCGGCGGTGTCGGTTTCACCCAGTACGCTACGGCAGCCTACACCAACGACATCCTGGACGACTTCTCCTACTACGGCGTCGATTACGCTGTGGACAAGTACGGCGACGTGTGCAAGGCGCCCGTCGACCTGGCGACCGCCAAGGACGTCGCCACCGAGACGACCCTCTACGGCATTGAGCAGTACGAGGCCTTCCCGACGGTCCTGGAGGACCACTTCGGCGGTTCCCAGAGGGCTTCCGTCCTGGCCGCAGCATCCGGCATCTCTTCGGCCATCGCCACCGGCAACAGCCAGATCGGCCTTGCAGGCTGGTACTGCAGCATGCTGGTCCACAAGGAGGCATGGGGGAGACTCGGCTTCTTCGGATACGACCTGCAGGACCAGTGCGGTCCGACCAACGTCTTCAGCTACCAGGGCGACGAGGGGTCCCCCACCGAGCTGAGAGGCGCGAACTATCCGAACTACGCCATGAACGTCGGCCACCAGGGCGAGTATGCAGGCATCTCCTCCGCGGCCCATGCCGCCAGGCAGGACGCCTACGCATGCAACCCCCTGATCAAGGTCTGCTTCGCGAACCCCGCGCTTCCCTTCCCCTGGGACGACATCCGCAAGGGATTCGGCATGGGTGGTGCGAGGGAGTTCCGCGCAGCCGGCGAGAGATCCCTGGTCATGCCAGCATTGTAG
>contig-100_7_length_1163_read_count_1659_SRR1222429_1 # 1 # 1161 # -1 # ID=285_1;partial=11;start_type=Edge;rbs_motif=None;rbs_spacer=None;gc_cont=0.369
CCAGATATTGGTGTGCCTTTAGGACAAAGGCAATTAATGGCATATAAAATTTCAGGTACTGATGATTATGTTGAAGGGGATGATTTGCACTTTTGTAATAATGCAGCTATTCAACAATTAGTCGATGATATTAAAAGGACTATTATTGTAGGTATGGATACTGCTCACTCTGTATTACAAGAAAGATTAGGTGTAGAAGTTACTCCTGAAACAATTAACGAGTATATGGAAAACATTAACCATGCGCTTCCGGGTGGTGCTGTTGTTCAAGAACATATGGTTGAAGTGCACCCCGGTCTTGCAGAAGACTGTTATGCTAAAATTTTCACTGGAAATGATGATTTAGCGGATGAACTTGATAAAAGAATGTTAATTGATATTAATAAAGAGTTTCCAGAAGAACAAGCAGAAATGCTTAAAAGTTATGTTGGAAATAAAACTTATCAAGTTAGTAAAGTACCAACACTTGTTGTAAGAGCATGTGACGGAGGTACTGTTTCCAGATGGTCCGCTATGCAAATTGGTATGAGTTTCATTAATGCATATAAATTATGTGCTGGTGAAGCAGCTATTGCAGATTTCTCTTATGCAGCAAAACACGCAGATGTAATTGGTATGGGAGCATTTTTACCAGCTAGGCGTGCAAGAGGTCCTAATGAACCAGGTGGTGTAGCATTTGGTACATTAGCAGATATCGTCCAAACTTCTAGGGTATCTGACGATCCTGTAGAGGTGACTTTAGAGGTAATTGCAGCTGCAGCTGCATTATATGATCAAGTATGGTTAGGTTCATACATGTCTGGAGGAGTAGGATTCACTCAATATGCAAGTGCAACATATACCGATGATATTTTAGATGATTTTGCATACTATGGTTATGACTATGTAGAAAAGAAATATGGATTATGTAATGCAGACTTGGATATGGATACAGTAAGAGATATTTCAACTGAAGTTACACTTTATGGATTGGAGCAATACGAAATACCTACACTTTTAGAAACTCACTTTGGAGGTTCCCAAAGAGCATCTGTTGTTTCTGCGGCTGCTGGTTGTTCAACTGCATTTGCTACTGGAAACTCAAATGCTGGTGTAAATGGTTGGTATTTAAGTATGATTTTACATAAAGAAGCTCATTCAAGACTTGGTTTCTATGGTTAT
>contig-100_4_length_1324_read_count_6359_SRR3184648_1 # 68 # 1324 # 1 # ID=806_1;partial=01;start_type=ATG;rbs_motif=AGGAG;rbs_spacer=5-10bp;gc_cont=0.609
ATGGCAAAGATTGAAAGATCCCAGAAACTGTTCCTGAAAGCCCTCAAGGAGAAGTTCCAGGGACAGGATGTCCAGTCCGACACGGCCGAGTATTACAAATACAACGGTGTCCGCCAGTCCCCTCGTAAGATGGAGTTCATGAAGGCGAGCCGTGCCATCGAGATGGACCGCGGCATCTCCATGTACGACCCCGAGCGCGCTCACCTTGGCGGTATCCCGATGGGTCAGCGCCAGCTGATGACCTATGAGGTCTCCGGCACCGGCGTCTTCGTTGAAGGTGACGACCTGCACTTCGTCAACAACGCTGCCATGCAGCAGTTCTGGGACGATATCAGGAGAACGGTCATCGTCAACATGGATCTCGCGCACCAGACCCTGCAGAAGCGTCTGGGCAAGGAGGTTACCCCTGAGACGATCAACGAGTACCTCCACATCTTAAACCACGCCATGCCCGGCGCAGCGGTTGTCCAGGAGCACATGGTCGAGACCCACCCCGGCCTCGTCGACGACTGTTACGTCAAGGTCTTCACCGGCGATCAGGAACTCGCCGACGACCTCGAACCGCAGTTCGTCCTCGACGTCGAGAAGCTCTTCCCCGCCAAGCAGGCTGAGGCACTCTCTGCCGCTGTAGGGAAGTCCCTCTGGCAGGCCATCCACATCCCGACCGCGGTCTCGCGGACCTGTGACGGTGGAACGACCTCCCGGTGGTCTGCGATGCAGATTGGTATGTCCTTCATCGCCGCCTACCGGATGTGCGCCGGTGAGGCAGCCGTCGCCGACCTCTCGTTCGCCGCAAAGCACGCGGGTGTCATCCAGATGGCCTCGCTCCTGCCCGCACGGCGTGCCCGTGGCCCGAACGAGCCCGGTGGTCTGGCATTCGGTCTCTTCTCCGATATCGTTCAGGCGAACCGGAAGTACCCGAACGACCCCGCGAAGGCCTCCCTTGAGGTCGTCGGCGCCGGAACCATGCTCTACGACCAGATCTGGCTCGGCTCCTACATGTCCGGCGGCGTCGGATTCACCCAGTACGCGACTGCGGCCTACACCGACAACATCCTCGATGAGTTCACCTACTACGGTATGGACTACATCAAGGACAAGTACAAGGTCGACTGGAAGAACCCGAGCGCGAAGGACAAGGTCAAGCCGACCTACGACGTCGTCAACGACATGGCAACCGAGGTCACCCTCAACGCCATGGAGCAGTACGAGCAGTTCCCGACCATGATGGAGGACCACTTCGGCGGGTCCCAGCGT
>contig-100_1_length_1024_read_count_780_SRR3500544_1 # 41 # 1024 # -1 # ID=857_1;partial=01;start_type=Edge;rbs_motif=None;rbs_spacer=None;gc_cont=0.524
TGGATGGCAATGCAGGTCGGTATGACCTTTATCAGCGCATATCACATGTGCGCCGGTGAAGCAGCAGTCGGTGAACTTGCATTCACAGCCAAACACGCAGGACTTGTCGAAATGGGTGATATGATCCCAGCACGCCGCGCTCGCGGACCAAATGAACCTGGAGGATTATCCTTCGGTCATATGGCAGATATAGTCCAGACCAACAGAAAGAATCCAGAAGATCCAGTCAATGTAGCATTGCAGGTTGGAAGCGCAGCAACAATGCTGTATGACCAGATCTGGCTCGGCGGCTACATGTCAGGCGGCGTCGGATTCACAATGTATGCATTACCAGCATACTGCAACGATATCCTTGACGACTTCCTGTACTGGGGCGACGAATATGCATCAAAGAAATACGGCGGTCACGGAAAGGCAAAAGCCACCATTGAAACTGTAAAAGATATCGCTACAGAAACAACACTGTACAGTCTTGAAGCATACGAGAAGTACCCGACAACACTGGAAGACCATTTCGGTGGTTCACTGAGAGCAACAGCCGTAGCAATGGCAGCAGGCGGCGCAACAGCTCTGGCAACCGGACACAGCAATGCCGGTCTATCCGCATGGTATCTGAGCATGTACCTCCACAAAGAGGCACACGGAAGACTCGGATTCTACGGATACGACCTGCAGGATCAGTGCGGCGCAACCAACGTGTTCTCGCTCGGAAGCGACGAGGGCTGCATTGGTGAACTCAGAGGCGCTAACTACCCCAACTACGCAATGAACGTAGGACATCAGGGTGGATACACCGCAGTAGTTCAGGCAGCACACGCCGGAAAGAAGGATGCATTCTGTGTGAACCCGCTGGTCAAAGCCTGCTTCGCAGATGAGTTAATCAACTTCGACTTCGCGGATCCAAGAGGATGCTTCGGTAAGGCGGCACTCAGAGAGTGGGACCGCTGCGCCGGTGAGAGAGCCTTCGTTATCCCAGCAAAGTAA
>contig-100_1_length_1333_read_count_1950_SRR2000216_1 # 1 # 1332 # 1 # ID=668_1;partial=11;start_type=Edge;rbs_motif=None;rbs_spacer=None;gc_cont=0.438
AATAACGCTGCCATGCAGCAAATGTGGGATGAAATTCGAAGAACTGTAATAGTAGGTTTGAACACCGCACATACCGTTATCGAAAAAAGACTAGGTAAAGAAGTTTCCCCGGAAACTATAACTCATTACCTGGAAACTGTAAACCACGCCATGCCTGGTGCTGCTGTTGTACAGGAGCACATGGTGGAAACTCACCCTGCACTGGTGGCTGACAGTTACGTAAAAGTATTTACCGGTAACGATGAAATTGCAGAAGAAATTGATCAGTCTTATGTCATCGACATAAACAAAATGTTCCCTGATGACCAGGCCGAATCTTTAAAAGCGGAAGTAGGAGATGGAATCTGGCAGGTAGTAAGGATACCAACCATAGTATCCAGAACCTGTGATGGTGGTACCACTTCCCGATGGTCTGCTATGCAGATAGGTATGTCCATGATTTCTGCTTACAAACAAGCAGCAGGTGAAGCCGCAACTGGTGACTTCGCATACGCTGCTAAACACGCAGAAGTTATACACATGGGTACCTCTCTACCAGTTCGAAGAGCCAGAGGTGAAAACGAACCTGGAGGAATTCCATTCGGTTACTTAGCTGATATAGTACAAACATCTCGAAAATACGCTGACGACCCAGTACGCGTAAGTTTAGATGTAGTAGCTGCCGGAGCAATGCTCTACGATCAAATATGGTTAGGTTCTTACATGTCTGGTGGTGTAGGATTCACTCAATATGCAACTGCTGCCTACACTGACGATATTCTGGATGACTTTACCTACTATGGTAAAGAATATGTAGAAGACAAATACGGAATGTGTGATGCACCTAACAACATGGACACCGTTCTGGATGTAGGTTCTGAAGTTACTTTCTATGCTTTAGAACAATTTGAAGACTACCCAGCACTCCTAGAAACCATCTTCGGTGGATCTCAAAGAGCTTCCATTGTAGCTGCAGCTGCTGGTTGTTCTACTGCATTCGCTACTGGAAATTCCCAAACTGGTCTTAGTGCATGGTATCTATCCATGTTACTGCATAAAGAACAACACGCTAGACTCGGATTCTATGGTTACGACTTGCAGGATCAGTGTGGTTCAACTAACGTGTTCTCCATCCGTAACGATGAAGGATTACCACTAGAACTTAGAGGAGCAAACTATCCTAACTATGCTATGAATGTAGGTCACCAAGGTGAATACGCAGGTATTTCCCAGGCTACACACGCTGCACGTGGAGATGCATTTACCTTTAACCCATTGGTTAAAATCGCATTTGCTGACGACAACCTAGTGTTTGATATGGCTGAAATAAGAGCAGAGTTTGCCAAAGGAGCA
>contig-100_6_length_1067_read_count_1272_SRR943330_1 # 1 # 1065 # 1 # ID=1146_1;partial=11;start_type=Edge;rbs_motif=None;rbs_spacer=None;gc_cont=0.620
GACGACCTGCACTTCGTCAACAACGCTGCCATGCAGCAGATGTGGGACGATATCAGGAGGACCATCCTCGTCAACATGGACCTTGCCCACCAGACCCTGCAGAAGCGTCTCGGCAAGGAAGTCACCCCGGAGACCATCAACGAATACCTGCACGTGCTGAACCACGCCATGCCCGGCGCAGCCGTGGTCCAGGAGCACATGGTCGAGACCCACCCCGGCCTTGTGGACGACTGTTATTGTAAGGTATACACCGGCGATGAAGAGATGGTCGATGCGCTCGAGCCCCAGTTCGTCGTCAACATCGACAAGCTCTTCCCGGCCAAGCAGGCCGCCCAGCTCAAGGCCGCAATCGGCAAGTCGCTCTGGCAGGCAATCCACATCCCGACCGTGGTCTCGAGGACCTGTGACGGAGGAACGACCTCCCGGTGGTCTGCGATGCAGCTCGGTATGTCCTTCATCGGCGCGTACCGCATGTGCGCCGGAGAAGCCGCGGTCGCTGACCTGGCATATGCAGCAAAGCACGCTGGCGTTATCCAGATGGCCGACATCCTGCCGGCACGCCGTGCCCGTGGCCCGAACGAGCCCGGAGGCATCAAGTTCGGCCACTTTGCCGACATGATCCAGGGTGACCGGAAGTACCCGCATGACCCTGCCCGCGCCTCGCTCGAGGTTGTCGCTGCCGGAACCATGCTCTTCGACCAGATCTGGCTCGGGTCCTACATGTCCGGTGGTGTCGGGTTCACGCAGTACGCTACCGCTGCCTACACCGACAACATCCTGGAGGACTACACCTACTGGGCAGTGGACCACATCAAGGACAAGTACGGCGGGTTCTGCAAGAGCAAGCCGTCCTCTGAGCTCATCGAGAAGCTCGGGTCCGAGATCAACTCCTACGCCCTGGAGATGTACGAGCGCTACCCGGCCGCCATGGAAGCCCACTTTGGTGGATCCCAGAGGGCGACCGTAGCCGCTGCCGCCACCGGTATCGGTGTCGCAATGGCCACTGGTAACGCCAACGCGGGTGTCAACGGATGGTACCTGTCTATGTACCAGCACCGTGAGAGG
>contig-100_2_length_1623_read_count_218_SRR1812319_1 # 3 # 1622 # 1 # ID=633_1;partial=11;start_type=Edge;rbs_motif=None;rbs_spacer=None;gc_cont=0.419
GCTGAAGATAAGAAATTTTTAAAAGCTTTAAAAGGTAAATTTAATGGAGATCCAAACGAAACTAGCACAGACTATTACTGTTTTGGAGGTTGGGAACAATCCCCTCGTAAAAAAGAATTCAATGAATACGCTGAAAAGATCGTTGCAGAAAGAGGAGGGCTTCCAGGTTATAACCCAGATATTGGGGTACCATTAGGTCAAAGACAGTTAATGTCCTACAAAATTTCTGGAACAGACACATACGTAGAAGGGGATGATCTTCACTTCTGTAACAACAGCGCTATCCAGCAATTATCCGACGATATAAAAAGAACAATTATCGTAGGTATGGATACAGCACACGCTGTGCTCGAAAGGCGTTTAGGTGTAGAAGTAACTCCTGAAACAATAAACGAGTACATGGAAACAATCAATCACGCACTCCCTGGTGGAGCAGTTGTTCAGGAACACATGGTAGAAGTTCACCCAGGTTTAGTAGGCGACTGTTACGCTAAAATATTCACCGGTGACGATACTCTTGCTGATGAATTAGATTCAAGATTCCTTATAGACATAAACAAGGAATTCCCAGAAGAACAGGCGGAAATGCTCAAAAAATATGTGGGTTCAAAAACCTACCAGGTGAGCAGACTACCAACAAGCGTCGTCAGAACCTGTGATGGTGGTACAACCTCAAGATGGTCTGCTATGCAGATAGGAATGAGTTTCATTTCAGCATACAAACTTTGTGCTGGAGAAGCGGCAATATCTGAATTTGCATACGCTGCAAAACACGCAGACGTAATTGAAATGGCTAACTTTTTACCAGCAAGAAGAGCAAGAGGGCCAAACGAACCTGGTGGAATTTCATTCGGTATATTAGCAGATATGATACAAACCTCAAGAGTATCAGAAGACCCTGCAGAAATAACTCTCGAAGTTATCGCAGCTGGAGCAGCAATCTACGATCAAATCTGGCTTGGTTCATACATGTCAGGTGGTGTCGGATTCACACAATACGCTACAGCAGCATACACCGACGATATTCTCGACGATTTCGTATACTACGGTATGGAATATGTACAGGATAAATTCGGTATATGTGGTGCTAAAGCAGATGATGCAGTCGTAAAAGACATATCAACTGAAGTAACTCTCTACTCTATGGAACAATACGAAATTCCAACACTCTTAGAAGACCACTTTGGTGGATCACAAAGAGCATGTGTAGCTGCAGCTGCAGCAGGTGTTTCCACTGCATTTGCAACTGGAAACGCAAACGCTGGAATTAACGGTTGGTACTTAAGCCAGATATTACACAAAGAAGTTCACAGCAGGTTAGGATTCTACGGTTACGACTTACAGGACCAGTGTGGAGCTTCAAATTCACTCTCAATTAGAAGTGATGAAGGCCTTATACACGAATTAAGAGGTCCTAATTACCCTAACTACGCAATGAACGTAGGTCACCAGCCAGAATATGCAGGTATCGCTCAAGCACCTCACGCTGCAAGAGGAGACGCTTTCTGTGTCAATCCTTTAATAAAAATAGCATTTGCCGATAAGAACCTTACTTTCGACTTCGAAAGCCCAAGGAAATCTATCGCAAAAGGTGCATTAAGAGAATTCGAACCAGCAGGA
>contig-100_1_length_1114_read_count_36318_SRR3166066_1 # 1 # 1113 # -1 # ID=778_1;partial=11;start_type=Edge;rbs_motif=None;rbs_spacer=None;gc_cont=0.624
ATTGAGAGATCCCAGAAGCTGTTCCTGAAGGCCCTCAAGGAGAAATTCCAGGGCCAGGACGTCGAGTCCGAGACCGCTGAGTTCTACAAGTTCAACGGCGTCCGGCAGTCCCCCCGTAAGATGGAGTTCATGAAGGCGAGCCGCGCCGTCGAGATGGACCGCGGTATCTCCATGTACGACCCCGAGCGCTGCCACCTTGGCGGTATCCCGATGGGCCAGCGCCAGCTGATGACCTACGAGGTCTCCGGCACCGGCGTCTTCGTGGAGGGCGACGACCTGCACTTCGTCAACAACTCCGCGATGCAGCAGATGTGGGACGACATCCGGCGGACCGTTATCGTCGGGATGGACCTCGCCCACCAGACCCTGCAGAAGCGTCTCGGTAAGGAAGTCACCCCCGAGACGATCAACGAGTACCTCCACATCCTGAACCACGCGATGCCCGGCGGCGCAGTCGTCCAGGAGCACATGGTCGAGACCCACCCCGGCCTTGTCGACGACTGTTACGTCAAGGTCTTCACCGGCGACCAGGAACTCGCCGACGACATCGAGCCCCAGTTCCTGCTGAACATCGAGAAGCTCTTCCCCGCCAAGCAGGCCGAGGAACTCAAGGCCGAGGTCGGCAAGAGCATGTATCAGGCGATCCACATCCCGACCGCGGTCTCGAGGACCTGCGACGGTGGAACGACCTCCCGGTGGTCTGCGATGCAGATCGGTATGTCCTTCATCGCTGCCTACCGCATGTGCGCCGGTGAAGCGGCCGTCGCCGACCTCTCCTACGCTGCAAAGCACGCAGGCGTCGTCCAGATGGGCTCGATCCTGCCCGCCCGGCGTGCCCGTGGCCCGAACGAGCCCGGTGGCATCAAGTTCGGCCTCTTCGCCGATATCATCCAGGCGAACCGCAAGTACCCCAACGACCCCGCAAAGGCTGCCCTTGAGGTCGTCGGCGCCGGAACCATGCTCTACGACCAGATCTGGCTCGGCTCCTACATGTCCGGCGGTGTCGGATTCACCCAGTACGCAACCGCGGCCTACACCGACAACATCCTCGACGAGTTCACCTACTACGGTATGGACTACATCAAGGACAAGTACAAGGTCGACTGGAAGAAC
>contig-100_3_length_1112_read_count_1963_SRR3546451_1 # 1 # 1035 # -1 # ID=867_1;partial=10;start_type=ATG;rbs_motif=AGGAG;rbs_spacer=5-10bp;gc_cont=0.630
ATGGCAAAGATTGAAAGATCCCAGAAGCTGTTCCTGAAGGCACTCAAGGAGAAGTTCCAGGGGCAGGACGTCCAGTCCGAGACGACTGAGTTCTACAAGTTCAACGGTTACCACCAGTCTCCCCGCAAGGAGGAGTTCGTGAAGGCGAGCCGCGCCATCGAGCTGGACCGCGGCATCTCCATGTATGACCCCGTGCGCAATCACCTCGGCGGTATCCCGCTCGGCCAGCGCCAGCTGATGACCTACGAGGTCAGCGGCACCGGCGTCTTCGTCGAGGGCGACGACCTGCACTTCGTCAACAACGCTGCGATGCAGCAGATGTGGGACGACATCAGGCGGACTGTCATTGTCAACATGGACCTCGCCCACCAGACCCTGCAGAAGCGTCTGGGCAAGGAAGTTACCCCCGAGACGATCAACGAGTACCTCCACGTGCTGAACCACGCCATGCCCGGCGCGGCCGTCGTTCAGGAACACATGGTCGAGACCCACCCCGGCCTCGTCGACGACTGTTACGTCAAGGTCTTTACCGGCGACCAGGAACTTGCCGACGACCTCGAACCCCAGTTCGTCCTCGATGTCGAGAAGCTCTTCCCCGGCAAGCAGGCCGAGGCGCTCTCCGCAGCCGTTGGAAAGTCCCTCTGGCAGGCGATCCACATCCCGACCACGGTCGTCCGGACCTGCGACGGTGGAACGACCTCCCGGTGGTCTGCGATGCAGATCGGCATGTCCTTCATCGGTGCGTACCGCATGTGCGCCGGTGAGGCAGCAGTCGCCGACCTCTCCTACGCTGCGAAGCACGCAGGCGTCATCCAGATGGCGTCCCACCTGCCCGCCCGGCGTGCCCGTGGCCCCAACGAGCCCGGTGGCCTTGCATTCGGTCTCTTCTCGGATATCGTCCAGGCAAACCGGAAGTACCCCAACGACCCCGCCCGCGCCTCCCTTGAGGTCGTCGGTGCCGGAACCATGCTCTACGACCAGATCTGGCTCGGCTCCTACATGTCCGGCGGTGTCGGATTCACCCAGTACGCGACC
>contig-100_0_length_1772_read_count_42693_SRR1313274_1 # 57 # 1712 # 1 # ID=368_1;partial=00;start_type=ATG;rbs_motif=GGAGG;rbs_spacer=5-10bp;gc_cont=0.434
ATGGCTGACAAAAAGTTCATAACTGCATTAAAGAAAAAATTCGAAGAATCTCCCGAAGAAAAGAAAACCACTTACTACAATAAGGGCGGATGGAAACAATCTGAGCGGAAAACTCAGTTTGTGAACGAAGGTAAAGCAATAGCTGAAAAACGTGGAATACCAATGTACAACCCAGATGTTGGTACTCCATTAGGACAGCGGGCTTTAATGCCTTACCAAGTTTCCACAACCGACACTTATGTAGAAGGTGACGATCTTCACTTTGTAAATAACGCTGCTATGCAGCAAATGGCAGATGACATTAAAAGAACCGTAATTGTAGGTTTAAACACTGCTCATAATGTTATTGAAAAAAGATTAGGTAAAGAAGTTACCCCAGAAACAATTACACACTACTTGGAAACTGTAAACCACGCAATGCCTGGTGCTGCTGTTGTTCAAGAACACATGGTGGAAACTGACCCAACCATTGTGGCTGACAGTTATGTAAAAGTTTTCACTGGTAACGACGAAATCGCATCAGAAATTGATTCATCTTTCGTTCTGGACATTAACAAAATGTTCCCTGCAGAACAAGCTGAAGTCTTAAAAGCTGAAGTAGGGGACGGAATCTGGCAAGTTGTACGGATCCCAACCATCGTTTCAAGAACTTGTGACGGTGCAACCACCTCCCGATGGTCTGCTATGCAAGTAGGTATGTCCATGATTTCTGCATACAAGCAATGTGCTGGAGAAGCCGCAACTGGGGACTTCGCATACGCTGCAAAACACGCAGAAGTTATTCACATGGGTACTTACTTACCTGTTAGGAGAGCAAGAGGAGAAAACGAACCTGGTGGAATTCCATTCGGTTACTTAGCTGACATATGTCAGTCCTCCAGAGTGAACGCTGACGACCCAGTTCGAACAACCCTAGATGTTGTAGCTATGGGAGCAATGTTATACGATCAAATCTGGTTAGGTTCTTACATGTCTGGTGGAGTAGGATTCACTCAATACGCTACCGCGGCGTACACGGACAATGTTCTTGACGACTTCACTTACTACGGTAAGGAGTACGTAGAAGACAAATTCGGCGGATTATGTGAAGCACCTAATAACATGGAAACTGTACTGGATGTAGGTACTGAAGTAACTTCATATGCTCTTGAGCAATACGAAGAATACCCAGCACTACTTGAAACCCAGTTTGGTGGCTCCCAACGTGCTGCTGTTGTTGCTGCCGCTGCCGGATGTTCCACTGCCTTTGCAACTGGAAATGCTCAAACCGGTTTAAGCGCATGGTACTTATCCATGTACTTGCACAAAGAACAACATTCCAGGCTAGGATTCTACGGTTACGATCTGCAAGATCAGTGTGGTGCATCCAACGTATTTTCAATCAGGAACGACGAAGGATTACCTCTTGAATTAAGAGGACCTAACTATCCTAACTACGCAATGAATGTAGGTCACCAGGGTGAATACGCAGGTATTTCTCAAGCTCCACACGCTGCTCGAAAAGACGCATTTGTATTTAACCCACTGGTTAAAATTGCATTTGCTGACGACAACTTAGCATTCGACTTCACCCAACCACGGGCTATGTTTGCTAAAGGAGCATTAAGAGAATTTGAACCAAACGGAGAAAGAGCATTTATCTCTCCAGCTAAATAG
>contig-100_6_length_1106_read_count_66225_SRR942927_1 # 63 # 1106 # 1 # ID=1057_1;partial=01;start_type=ATG;rbs_motif=AGGAG;rbs_spacer=5-10bp;gc_cont=0.627
ATGGCAAAGATTGAGAGATCCCAGAAGCTGTTCCTGAAGGCCCTCAAGGAGAAGTTCCAGGGGCAGGACGTCGAGTCTGAGACCGCCGAGTTCTACAAGTTCAACGGTGTCCGCCAGTCTCCCCGTAAGATGGAGTTCATGAAGGCGAGCCGTGCCGTCGAGATGGACCGTGGCGTCTCCATGTATGACCCCGAGCGCTGCCACCTTGGTGGCATCCCGATGGGCCAGCGCCAGCTGATGACCTACGAGGTCTCCGGCACCGGCGTCTTCGTCGAGGGCGACGACCTGCACTTCGTCAACAACGCTGCGATGCAGCAGATGTGGGACGACATCAGGCGGACTGTCATCGTCGGGATGGACCTCGCCCACCAGACCCTGCAGAAGCGTCTGGGCAAGGAAGTTACTCCCGAGACGATCAACGAGTACCTCCACATCTTAAACCACGCCATGCCCGGCGGAGCCGTCGTCCAGGAACACATGGTCGAGACTCACCCCGGCCTCGTCGACGACTGTTACGTCAAGGTCTTCACCGGCGACCAGGAACTCGCTGACGACATCGAGCCCCAGTTCCTGCTGGACATCGAGAAGCTCTTCACCGCCAAGCAGGCCGAGGAGCTCAAGGCAGAAGTCGGCAAGAGCATGTACCAGGCGATCCACATCCCGACCGCGGTCTCCCGGACCTGCGACGGTGGAACGACCTCCCGTTGGTCTGCGATGCAGATCGGCATGTCCTTCATCGCTGCGTACCGCATGTGCGCCGGTGAAGCAGCCGTCGCCGACCTATCCTACGCCGCGAAGCACGCAGGCGTCATCCAGATGGGTTCCCACCTGCCCGCCCGGCGTGCCCGTGGCCCCAACGAGCCCGGTGGCATCAAGTTCGGTCTCTTCGCCGATATCGTCCAGGCAAACCGGAAGTACCCCAACGACCCCGCCCGGGCATCCCTCGAGGTCGTCGGTGCCGGAACCATGCTCTACGACCAGATCTGGCTCGGCTCCTACATGTCCGGCGGTGTCGGATTCACCCAGTACGCGACCGCGGCCTAC
>contig-100_0_length_1632_read_count_133_SRR1747020_1 # 2 # 1630 # 1 # ID=619_1;partial=11;start_type=Edge;rbs_motif=None;rbs_spacer=None;gc_cont=0.608
AAGCTGTTCATGGAAGCATGCAAGAAGAAGTTCAAGGAAGACCCCACCGACATGACCACCAAGTACTACTGCTACGGTGGTTGGAGACAGTCCAAGTCCAAGGTCGAGTTCCAGAAGACCGCGGATGAGATTGCCAAGAAGCGTGGAATCCCCATGCTCAACGAGGACATCGGAGTTCCCCTCGGACAGAGGAGCTGGATGCCCTACCAGCTGAGCCACACCGAGATCTTCACCGAGGTCGACGATCTGCACTGCGTCAACAACTGTGCGATCCAGCAGGCCTGGGACGACATCAGGAGGACCATCCTCGTCGGTCTCGACAGCCCCCACCAGACCATCGAGAGGAGGCTCGGAAAGGAGGTCACGCCTGAGACCATCAACGCGTACCTCGAGACCGTCAACCACACCATGCCTGGAGGAGCAGTCGTTCAGGAGCACATGGCCGAGATCAACCCCGCCCTCGTCTGGGACTCCTACGTCAAGGTCTTCTCCGGCGACGACGAGCTGATCGACGAGATCGACCCCAGGTTCGTCATCAACATCAACAAGCTGTTCCCTGAGGACCAGGCCAAGCAGCTGAAGAAGGCTATCGGCAAGACCCTGATGCAGGCTGTCCGTGTCCCGACCATCGTCGGAAGGCTCATGGACGGTGCCACTGTTTCCAGGCACGCCGCCATGCAGATCTCCATGGCTTTCATCTCCTCCTACAAGCTCGCAGCAGGAGAGGCAGCCATCGCCGACTTCGCTTACTCCGCGAAGCACCAGTCCCTCAACATGGGAACCATGATGCCCGCAAGGCGCGCCAGGGGACCCAACGAGCCCGGTGGAATACCCTTCGGATACATGGCCGACATCGCTCAGTCTGACCGTGTCTACCCCGACGACCCCGGACGCGGAGCCCTCGAGGCAGTCGCCCTCGGAGCAGCCGTCTACGACCAGGTCTACCTCGGTGGATACATGTCCGGTGGAGTCGGATTCACCCAGTACGCTACCGCTGCGTACACCGACAACATCCTCGAGGACTACGTCTACTACGCCATCGACCAGATCAAATCCAGGTACGGCGGCTTCTGCAAGCTGGACCCCAGCAACCTCGATGAGGTCATGAAACTGGCCGACGATGTCAACTCCTACGCTCTCGAGATGTACGAGAGGTACCCCGCCGTCATGGAGACCCACTTCGGTGGATCCCAGAGGGCTACCGTCGCAGCCGCCTCCACCGGTATCGCCGGTGCCATGGCGACCGGTGTCGCTGACGTCGGTCTCAACTGCTGGTACCTGTCCATGCTCCAGCACAAGGAGAGGACCGGAAGGCTCGGATTCTACGGATACGACCTGCAGGACCAGTGCGGTTCCGCCAACTCGTTCGCCTACAGGTCCGATGAGGGTCTCCCCATGGAGGTCCGTGGACCCAACTACCCCAACTACGCGATGAATGTCGGACACCTCTCCGGATACACCGGTATCCCCAAGGCCGCCCACATCGCTCGCGGAGACGCCTTCACTGCCAACCCGTTCGTCAGGGTCGCATTCGCCGACCCGTCCCTGGTCTTCGACTTCGCCAACGTGACGAAGGAGATCGGACGCGGAGCTCTCAGGGAGTTCCACCCCGCAGGCGAGCGCAGCGCT
>contig-100_1_length_1570_read_count_252_SRR2656925_1 # 3 # 1568 # 1 # ID=722_1;partial=11;start_type=Edge;rbs_motif=None;rbs_spacer=None;gc_cont=0.609
TTTGGCGGCATGAGCCAGTCCCCACGCAAGATGGAGTTCGTGAAGGCCGGCAGAGCAAAGGCAATGGAGCGCGGAATGGACATGTACGACCCGGTACGCTGCCACCTTGGCGGAATTCCGCTCGGGCAGCGCCAGCTGATGACCTATCAGGTCAGCCAGTCCGGCGTATATGTCGAGGGTGACGACCTGCACTTCGTCAACAACGCTGCCATGCAGCAGTTCTGGGACGACATCCGGAGGACGGTTATCGTCGGGCTCGACCTTGCCCACCAGACGCTCCAGAAGCGTCTTGGAAAGGAGGTCACCCCCGAGACGATCAACGAGTATCTCCACGTCTTAAACCACGCGATGCCCGGAGCGGCAGTCGTCCAGGAGCACATGGTGGAGACCCACCCGTCCCTTACCGACGACTGTTACGTGAAGGTATTCACCGGTGACGACGCAGTCGCAGACGACATCGAGCCCCAGTTCCTTATCGACATCAACAAGCAGTTCACCGCCAAGCAGGCAGAGGACCTCAAGAAGGCAGTCGGTAAGGGCATGTGGCAGGCAATCCACATCCCGACCACGGTCTCCCGCACCTGCGACGGAGGTACCACAAGCCGCTGGTCTGCGATGCAGATCGGAATGTCCTTCATCGGTGCCTACCGTATGTGTGCCGGTGAGGCGGCAGTCGCTGACCTCGCGTATGCCGCAAAGCACGCCGGTGTCGTCCAGATGGCCTCCATCCTGCCGGCACGCCGTGCCCGTGGCCCGAACGAGCCCGGTGGTATCAAGTTCGGTCTCTTCTCAGATATCATCCAGGCGAACCGCAAGTACCCGAAGGACGCCCCGCGTGCATCCCTTGAGGTCGTCGGTTCCGGTGTGATGCTCTTTGACCAGATCTGGCTTGGCTCCTACATGTCCGGCGGTGTCGGGTTCACCCAGTACGCCACCGCGGCCTACACCGACAACATCCTCGACGAGTACACCTACTATGGTATGGACTATGTCAAGGACAAGTACGGCTACGACTTCACCAAGCCCGGCGACAACATGATCAAGGCGAGCCAGGATGTCGTTAACGACATCGCGACCGAGGTCACCCTCAACGCGATGGAGCAGTACGAGCAGTTCCCGACACTCATGGAGGACCACTTCGGCGGTTCCCAGCGTGCAGGTGTGATTGCCGCTGCATCCGGTCTCTCGACCTCCATCCCGACCGGGAACTCCAACGCAGGTCTCAACGGCTGGTACCTCTCCATGCTCCTGCACAAGGAGGGCTGGTCACGTCTCGGCTTCTTCGGCTACGACCTGCAGGACCAGTGCGGTTCTACAAACTCGCTGTCGTTCCGGCCTGACGAGGGTGCCATCGGGGAACTCCGTGGACCCAACTACCCGAACTACGCGATGAACGTCGGTCACCAGGGTGAGTACGCCGCTATCGTCGGTGGTGCACACTACGGACGCAACGACGGCTTCTGCTTCGACCCGCGTGTGAAGATCTGCTTCGCCGACCCGTCCCTGCCCTTCGACTTTGCAGAGCCGCGCCGCGAGTTCGCAAAGGGTGCCATCCGCGAGTTCATG
>contig-100_1_length_1751_read_count_8541_SRR3184648_1 # 58 # 1722 # -1 # ID=803_1;partial=00;start_type=ATG;rbs_motif=GGAG/GAGG;rbs_spacer=5-10bp;gc_cont=0.542
ATGGCAAAATCAAAGGATAAACTCTTCATCGAAGCGATGAAGAAGAAGTTCAGTGAGGACCCCACTGAGGTCAACACTCATTACTACACTTTTGGCGGCTACCGCCAGTCCAAGAGAAAGACCGAGTGGGTAGAGCAGGCCAACAAGATCGCCAAGAAACGTGGCATCCCTATGATGAACCAGGACATTGGCGTTCCACTAGGCCAGCGTGTTCTTATGCCCTACCAGCTATCCCATACCGACATCTATGCGGAAGCTGACGACCTGCACTTCATGAACAACGCTGCTATGCAGCAAGCATGGGACGACATTCGCAGGACCGTCATTGTGGGTCTCGACACCGCTCACAGCGTTATCGAGAAGCGATTGGGTAAAGAGGTCACGCCCGAGACCATTAACTTGTACTTGGAGACCGTGAATCACGCCATGCCTGGCGGCGCCGTGGTTCAGGAGCACATGGCTGAAGTCAGTCCTGCGCTGTCCGAAGACTGTTATGTAAAAGTCTTCAGCGGTGACGACGAACTTATCAGTCAGATTGACAAGCGCTTTGTTATTGACATCAACGAGAAGTTCCCCGAGGACCAAGCCAAACAGCTCAAGGACGCTATTGGCAAGTCTCTGTATCAGTCGGTACGTGTACCTACCTTAGTAGGCCGCGTATGTGACGGCGGTACCATCTCTCGATGGTCGGCCATGCAGATCTCGATGTCTTTCATTAGCGCTTACCGCTTAGCAGCGGGTGAAGCGGCCATCGCCGACTTTGCTTACGCTTCCAAGCACGCTTCCGTAGTCACCATGGGAACCATGATGCCCGCTCGCCGTGCACGTGGACCTAACGAACCAGGTGGAATACCATTCGGTTACTTGGCAGACATGATTCAGTCTACCAGAACACATCCCGATGACCCCGGTCGATCGGCTCTAGAGACCGTCGCCCTAGGCGCCGTAATCTACGATCAGATCTATCTGGGAGCATACATGTCGGGTGGAGTAGGCTTCACTCAGTACGCTACTGCCGCTTACACCGACGATATTCTGGAAGACTACACCTACTGGGCTATCGACTTGATCAAGAACAAGTACGGTGGTCTATGCAACAGCGAACCTTCCATGGATCTCATGGAGAAGTTGGGCACCGAAGTCAACTCCTACGCTCTGGAGATGTACGAGAGGTACCCATCGGCCATGGAGGCTCACTTCGGTGGCTCTCAGCGTGCTACCGTCTGCGCTGCCGCTACTGGTATCGCTTGTGCCATGGCTACCGGCAACTCCGACTTCGGTATCAACGGTTGGTATCTATCCATGCTCCAGCACAAGGAGCGGTGGGGCCGCCTAGGCTTCTACGGCTTCGACTTGCAGGACCAGTGTGGATCGGCCAACTCGCTGTCATATCGTAGCGACGAGGGTCTGGTCTTCGAGATGAGAGGTCCCAACTATCCCAACTACGCCATGAACGTCGGTCACCTCAGCGGATACGCTGGTATTGCTATGGCTCCCCACGCCGCTCGTGGAGATGCCTTTGCCTGCAACCCGCTCATCAAGGTGGCTTTCGCCGACAAGAGTCTACCGTTCGACTTTGGAAACATTACCAAAGAGTTCGGACGCGGCGCTCTACGCGAGTTCATGCCTGCTGGTGAGAGGACCGTCATCATACCTGCCAAGTGA
>contig-100_0_length_1651_read_count_99_ERR1136612_1 # 2 # 1651 # 1 # ID=33_1;partial=11;start_type=Edge;rbs_motif=None;rbs_spacer=None;gc_cont=0.397
GCAGATAAAAAATTCTTAGATGCAATGAAAAACAAATTCAGTGAAGATCCAACTGATAAAAGAACCACTTTCTATAACATGGGCGGTTGGAAACAATCTGAAAGAAAAAGCGCATTCGTAAAAGAAGGTAAAGAAATCGCTGAAAAAAGAGGAATTCCAATGTACAACCCAGACATTGGTACTCCTTTAGGTCAAAGGGCTTTAATGTCTTACCAATTATCTACTACTGATACTTATGTAGAAGGTGACGATTTACACTTCATTAACAACGCAGCTATCCAACAAGCTTGGGACGATATTAGAAGAACTGTAATTGTAGGTTTAAATACTGCTCACAACGTTCTTGAAAAAAGGTTAGGTATTGAAGTAACTCCTGAAACAATCACTGAATACTTAGAAACTGTAAACCACGCAATGCCTGGTGCAGCAGTAGTTCAAGAACACATGGTAGAAACTGACCCATTAGTAGTACAAGACAGTTATGTTAAAGTATTTACTGGTGACGATGAATTAGCTGATGAAATTGATTCAGCATTCGTTTTAGACATCAACAAAGAGTTCAATGAAGAACAAGCAGCAGCTTTAAAAGAAGAAGTTGGTGGAAGTGTATGGCAAGCTGTAAGAATTCCTGCTATCGTAGGAAGAGTTTGTGACGGAGGTACTACCTCAAGATGGTCTGCAATGCAAATTGGTATGTCAATGATTTCTGCATACAACCAATGTGCTGGTGAAGGAGCTACTGGTGACTTCGCATACGCATCCAAACACGCAGAAGTTATTCACATGGGTACTTACTTACCTGTAAGAAGAGCAAGAGCAGAAAACGAGTTAGGTGGAGTTCCATTTGGTTTCATGGCAGATATCTGTCAATCTTCCAGAGTAAATGCTGACGACCCAGTACGTTCAACCTTAGATGTAGTAGCTTTAGGTGCTGCATTATACGACCAAATTTGGTTAGGTTCTTACATGTCTGGTGGTGTAGGATTCACTCAATATGCTACTGCAGCATATACTGATGATGTATTAGATGACTTCACTTACTATGGTAAAGATTACGTAGAAGACAAATATGGTGGATTAACTGAAGCACCTAACAACATGGACACTGTTCTTGATGTAGGTTCTGAAGTTTCATTCTACGCATTAGAACAATACGAAGAATACCCAGCTTTACTTGAAACTCACTTCGGTGGATCTCAAAGGGCTTCTGTTATTTCAGCAGCAGCTGGTTGTTCCACTGCATTCGCTACTGGTAATGCTCAAACTGGTTTAAGTGCATGGTACTTAGGTATGTACTTACACAAAGAACAACATTCCAGATTAGGTTTCTACGGATACGATTTACAAGATCAATGTGGTGCAGCTAACGTATTCTCCATCAGAAATGATGAAGGTTTACCACTCGAAATGAGAGGACCAAACTACCCTAACTACGCAATGAACGTAGGTCACCAAGGTGAATACGCTGGTATCGCTCAAGCTCCTCACGCAGCTCGTGGAGATGCTTGGTCTTTCAACCCATTAGTTAAAATCGCATTTGCTGATAAAAACTTAGTATTCGACTTCAGTAAACCTCGTGAAGAATTTGCTAAAGGTGCATTAAGAGAGTTCGAACCATCCGGTGAAAGAACTGTCATCACCCCAGCAAAA
>contig-100_1_length_1692_read_count_3305_ERR1025319_1 # 14 # 1666 # -1 # ID=13_1;partial=00;start_type=ATG;rbs_motif=AGGAGG;rbs_spacer=5-10bp;gc_cont=0.470
ATGGCTGAAAAAATGTTCATAAATGCTTTGAAGAAAGCATTCGAAGAAGACCCAAGTGATAAAACCACTTCTTTCTACAAATTTGGTGGATGGAAACAATCCGAAAGGAAAAGGGAATTCGTGGAAGCTGGTAAAGAAGTAGCAGCTAAACGTGGAATCCCTCAATACGACCCTGATGTGGGTACTCCTCTAGGACAAAGGGTATTAATGCCCTACCAGGTTTCTACAACTGACACCTTCGTAGAAGGTGACGACCTTCACTTCGTAAACAATGCCGCCATGCAACAGTTCTGGGATGATATCCGAAGAACTGTTATCGTGGGATTAAACACAGCACACAACGTTATAGAAAAAAGGTTAGGTAAAGAAGTTACCCCTGAAACCATCACCCACTACCTGGAAACTGTAAACCACGCAATGCCTGGTGCAGCAGTTGTCCAAGAACACATGGTGGAAACCCACCCTCTACTAACTGCCGACAGTTACGTGAAAGTGTTCACTGGTAACGACGAAATCGCTGATGAAATCGACCAGAGATACGTCCTTGACATCAACAAAGAGTTCCCAGAACACCAAGCTGATGTCCTGAAAGCAGAAGTAGGAGATGGAATGTGGACAATTGTGCGCATACCAACCATTGTATCCAGAACATGTGACGGTGGTACCACCTCACGATGGTCTGCAATGCAAGTAGGTATGTCAATGATTTCTGCATACAAACAAGCTGCTGGTGAAGCCGCTACTGGTGACTTCGCTTACGCTGCAAAACACGCAGAAGTTATCCACATGGGTACTTACCTACCAGTAAGAAGAGCTCGAGGGGAAAACGAACCTGGAGGAATCGCCTTCGGTTACCTAGCAGACATCTGTCAGTCCTCACGTGTTAACTGGGAAGACCCTGTACGGGTTACCCTGGACGTGGTGGCTTCCGGAGCTATGCTATACGACCAGATCTGGCTAGGTTCCTACATGTCTGGTGGTGTCGGATTCACTCAGTACGCAACCGCAGCATACACTGACAACGTACTGGACGACTTCACCTACTTCGGTAAAGAATACGTAGAAGACAAATATGGAATTACAGAAGCACCTAACAACATGGACACAGTCCTGGATGTAGGTTCAGAAGTAACCTTCTACGCTCTAGAACAGTTCGAAGACTACCCTGCTCTACTAGAAACCATATTCGGTGGATCACAGAGAGCATCAATCGTTGCAGCCGCAGCTGGATGTTCAACTGCATTCGCTACTGGAAACGCTCAGACTGGACTAAGCGCATGGTACTTATCCATGTACTTACACAAAGAACAGCACTCCAGACTTGGATTCTATGGTTACGACCTGCAGGATCAGTGTGGTGCATCCAACGTATTCTCCATCCGTGGAGACGAAGGATTACCAACTGAGTTACGTGGAGCTAACTACCCCAACTACGCAATGAACGTGGGTCACCAGGGTGAATACGCTGGTATTTCACAGGCTGCTCACGCTGCCCGTGGAGACGCTTTCGTACTCAACCCACTGATTAAAATCGCCTTTGCAGACAAAAACCTAGCATTTGACTTCTCAGATGTTAGAGGTCAGTTCGCTAAAGGCGCACTACGGGAATTCGAACCAGACGGAGAAAGAGCTCTAATTTCCCCAGCCAAATAA
>contig-100_1_length_1122_read_count_253_SRR2133851_1 # 15 # 1121 # 1 # ID=709_1;partial=01;start_type=ATG;rbs_motif=GGA/GAG/AGG;rbs_spacer=5-10bp;gc_cont=0.545
ATGGCATACAAATATCCATCAGAGAAACTTTTCGTTGAAGCACTGAAGGCAAAGTTCGCAGGTCTCGACCTTGCTGAGCAGAAGGTAAATTACGTGCGTGCAGGGTTCATACAGAGCTCACGAAAGAGAGAGTTTCAGGCAGCAGGTGCTGCGGTTGCAGAGAGACGTGGCATGACGCAGTATGACGCAAATGTGCACTGCGGCGGCATGTCGCTCGGACAGAGGCAGATCGTGCCGTACAAGCTCTCGACCACACCGGACATAGTTGAGGGCGATGACCTGCACTACGTCAACAACCCTGCGATGCAGCAGCTGTGCGACGACATCAAGCGAACGATCGTTGTGGGAATGGACCTTGCGCATGAGACTCTTGAGAAGCGTCTCGGAAAGGAGGTCACACCTGAGACGATCGCCGGATACATGGAGGCGGTAAACCACGCCATGCCCGGCGCAGCATTAGTTCAGGAGCACATGGTTGAGACGCACCCGGGACTTGTCGATGACTGCTATGTGAAGTTATTCACAGGCGACGACGAACTCGCGGACGAGATCGACTCGCAGTATGTGATTCCGATCAACGACCTCTTCGACAAGGAAGGTCAGGCAGAGAAGATCAAGGCTGCAATGGGCAAGACGCTGTGGCAGGCAGTTCACATTCCAACAATCGTTGTGAGATGCGCCGACGGCGGCAACACCTCCAGATGGAGTGCGATGCAGATCGGAATGTCGTTCATTTCTGCGTACAACATGTGCGCGGGTGAGGCGGCAGTGGCAGACCTTGCGTTTGCAGCAAAACATGCGGCAGCAGTCCAGATGTCTGAGATGCTTCCTGCACGAAGGGCAAGATCACCAAACGAGCCAGGAGGACTTTCCTTCGGTTATGCAGCTGACATGACCCAGAGGATGAGACTCACTCCGGAAGACCCGGTCTGGTACACACTCGAGGTCGTTGCTTTGGGAACGATGCTCTACGACCAGATATGGCTCGGATCATACATGTCAGGTGGTGTCGGATTCACGCAGTACGCGACAGCAGCATACACCAACGATGTGCTGGATGACTTCACGTACTACGGATACGACTACGCACTGAACAAGTTCGGACCA
>contig-100_0_length_1839_read_count_19032_SRR2016847_1 # 71 # 1777 # 1 # ID=675_1;partial=00;start_type=ATG;rbs_motif=AGGAG;rbs_spacer=5-10bp;gc_cont=0.620
ATGGCAAAGATTGAGAGAACCCAGAAACTGTTCCTGAAATCCCTCAAGGAGAAGTTCCGGGGGCAGGATATCGCGGGAGACACGGCCAAGTACCACGTATTCGATGGTATTCGTCAGTCCCCCCGTAAGATGGAATTTTTGAAGGCAGGCCAAGCCGTCGCGATGGACCGTGGCATCCCGATGTACGACCCTGAGCGCTGCCACCTCGGCGGTATCCCGCTGGGCCAGCGCCAGCTGATGACCTACGAGCTCTCCGGTACCGGTGTCTTCGTGGAGGGTGACGACCTGCACTTCGTCAACAACGCTGCCATGCAGCAGTTCTGGGATGACATCAGGAGGACAGTCATCGTCAACATGGACCTCGCTCACCAGACCCTGCAGAAGCGTCTGGGCAAGGAGGTTACCCCGGAGACGATCAACGAGTACCTCCACGTCCTGAACCACGCCATGCCCGGCGCAGCCGTCGTCCAGGAACACATGGTCGAGACCCACCCCGGCCTCGTCGATGACTGTTACGTCAAGGTCTTCACCGGCGACCAGGAACTCGCCGACGATCTCGAACCCCAGTTCGTCATCGATGTCGAGAAGCTCTTCCCCGCCAAGCAGGCTGAGGCACTCTCTGCCGCCGTAGGGAAGGCCCTCTGGCAGGCAATCCACATCCCGACCACGGTCGTCCGGACATGTGACGGTGCAACGACCTCCCGGTGGTCTGCGATGCAGATCGGGATGTCCTTCATCGCCGCCTACCGGATGTGCGCCGGTGAGGCAGCCGTCGCTGACCTCTCCTATGCCGCCAAGCACGCAGGTGTCATTCAGATGGCCTCGCTCCTGCCTGCCCGGCGTGCCCGTGGCCCGAACGAGCCCGGTGGTCTGGCATTCGGTCTCTTCTCCGATATCATCCAGGCAAACCGGAAGTACCCGAACGACCCAGCCAGGGCCTCTCTCGAGGTCGTCGGCGCCGGAACCATGCTCTACGACCAGATCTGGCTTGGCTCCTACATGTCCGGAGGTGTCGGGTTCACGCAGTACGCGACCGCGGCCTACACCGACAACATCCTCGATGAGTTCACCTACTACGGTATGGACTACATCAAGGACAAGTACAAGGTCGACTGGAAGAACCCGAGCCCCGACGACAAGGTCAAGCCGACCTTCGATGTCGTCAACGACATGACAACTGAGGTCGCCCTCAACGCCATGGAGCAGTATGAGCAGTACCCAACCATGATGGAGGACCACTTCGGCGGGTCCCAGCGTGCCGGTGTCATTGCCGCCGCCTGCGGTCTCACGACTTCCATCGCAACCGGCAACTCCAACGCCGGCCTGAATGCCTGGTACCTCTCGATGCTCCTCCACAAGGAGGGCTGGTCGAGACTCGGCTTCTACGGCTACGACCTCCAGGACCAGTGTGGGTCTGCAAACTCGCTCTCCATCCGGGGCGACGAGGGTGCGATCGGCGAGCTGCGTGGTCCGAACTACCCGAACTACGCGATGAACGTCGGCCACCAGGGCGAGTACGCCGCGATCGTCGGCGGTTCTCACTACGGACGCGGCGACGCGTGGTGCTTCGACCCGCGTGTGAAGATCTGCTTCGCCGACCCGGCCCTGAAGTTCGACTTCGCCGAGCCCCGCCGCGAGTTCGCGAAGGGTGCGATCCGCGAGTTCATGCCTGCCGGCGAGCGTTCGCTCATCATCCCGGCCAGGTAA
>contig-100_3_length_1683_read_count_212_SRR1562009_1 # 22 # 1683 # -1 # ID=589_1;partial=01;start_type=Edge;rbs_motif=None;rbs_spacer=None;gc_cont=0.585
ATGGCCAAAAACAAAGAGAAGCTGTTCATGGCGGCTGTGAAGAAGAAGTTCAAGGAGGACCCCACCGATGAGTACACCTCGTACTACAAATTCGGCGGCTGGAGACAGTCCAAGAGGAAAGTGGAGTTCGTAGAGGCGGCCAACAAGATCGCTAAAGAACGTGGAATCCCCATGATGAACCAGGACATCGGTGTCCCTCTGGGACAGAGGTCCTGGATGCCCTACCAGCTGTCCCACACGGACATCTACGTGGAGCCCGACGACCTGCACTGCATCAACAACCCTGCTATCCAGCAGGCTTGGGATGACATAAGGAGGACCATCCTGGTCGGACTGGACGCCCCTCACCAGACCATCGAGAAGAGGCTTGGTAAGGAAGTCACGCCCGAGACCATCAACGAGTACCTCGAGGCAGTCAACCACACGATGCCCGGCGGAGCAGTCGTTCAGGAGCACATGGCGGAGATAAACCCCGCCCTTGCCTACGACTCGTACGTCAAGGTCTACTCCGGGAACGATGAGCTGATCGACGAGATCGACAAGAGGTTCGTCATCGACATCAACAAGCAGTTCAACAAGGACCAGGCGGCCCAGCTGAAGAAGGCGATCGGATCCACCCTCATGCAGGCGGTCCGTGTTCCCTCCATAGTCGGCAGGGTCATGGACGGTGCGACCACCTCGAGACACGCAGCCATGCAGATCTCGATGGCGTTCATCACCTCCTACAGGCTCGCAGCCGGAGAGGCAGCGATCGCTGACTTCGCATACTCTGCGAAGCACCAGTCCCTGCCCATGGGTACGATGATGCCCGCAAGGCGCGCCAGGGGACCCAACGAACCCGGAGGAATACCCTTCGGATTCCTGGCCGACATGGCTCAGTCTGACCGTGTCAACCCTGACGACCCCGGGAGGGCTGCCCTTGAGACAGTCGCACTCGGAGCGATCATCTACGACCAGATCTACCTTGGAGGCTACATGTCCGGTGGAGTCGGTTTCACACAGTATGCATCCGCTGCATATACCGACAACATCCTGGAGGACTACGTCTACTACGCCATCGACACCATAAAGGACAAGTATGGCGGCTTCTGCAAGCTTGACCCGAACAACTACGACAAGCTGATGGAGCTGGGAGACAACGTCAACACGTACGCCCTCGAGATGTACGAGAGATACCCCGCCGCAATGGAGGCCCACTTCGGTGGATCCCAGAGGGCGACCGTCGCAGCCGCGGCATCCGGTATCGCCGGAGCCATGGCGACCGGTAACGCTGACTGTGGTGTCAACATGTGGTATCTGTCCATGCTGCAGCACAAGGAGAGGACCGGAAGGCTCGGATTCTACGGATACGACTTGCAGGACCAGTGCGGTTCCGCCAACTCGTTCTCCTACAGGTCCGACGAAGGTCTCCCCATGGAACTGAGAGGTCCCAACTACCCCAACTACGCGATGAACGTCGGACACATGTCCGGCTACTCCGGCATACCCAAGGCAGCTCACGTTGCCCGCGGAGATGCCTTCACGGCCAACCCGTTCATCCGCGTTGCGTTCGCAGACCCGAGCCTCGTGTTCGACTTCGCGAACATAACCAAGGAAATCGGGCGTGGCGGACTTCGCGAGTTCCAGCCTGCAGGCGAGAGGACCGCTGTCATAAGGGTGTAA
>contig-100_0_length_1749_read_count_633_SRR2657909_1 # 25 # 1731 # 1 # ID=726_1;partial=00;start_type=ATG;rbs_motif=AGGAG;rbs_spacer=5-10bp;gc_cont=0.533
ATGGGAAAAATTGAGAGATCACAGAAGCTCTTCCTCGACGCACTTAAGGAGAAGTTTCAGGGTGAGGACCCAGAGTCAGTAAAGACAACATTCTACAACTTCGACGGTGTCAAGCAGTCTCCGCGTAAGCGCGAGTTCATGGAGGAGTCAAAGAAGGTAGAGATGAAGCGTGGTATTTCCATGTACGACCCCGAGCACTGCCACCTTGGTGGTCTGCCAATGGGTCAGAGACAGCTTATGACCTACCAGGTTTCACAGACCGATGTATTCGTCGAGGGTGATGACCTTCACTTTGTCAACAACGCTGCAATGCAGCAGTTCTGGGACGACATCCGCAGGACCGTTATCGTAGGAATGGACCTTGCACATGCAACTCTCCAGAAGCGTCTCGGAAAGGAAGTCACACCCGAGACCATCAACGAATACCTCCACATCCTCAACCACGCAATGCCCGGCGGAGCTGTGGTTCAGGAACACATGGTCGAGACCCACCCGGGAATCGTCGATGACTGTTATGTAAAGGTATTCACCGGCGACGACGAGATGGCCGACGACATCGAGCCCCAGTTCCTTATCAACGTCGACAAGCTCTTCAATGCAGAGCAGGCAGAAGTTCTCAAGAAGCAGGTCGGAAAATCGATGTACCAGGCAATCCACATCCCGACAATCGTCTCGAGGACCTGTGACGGTGGAACAACCAGCCGCTGGTCAGCTATGCAGATCGGTATGTCCTTCATCGCAGCATACAGGATGTGCGCCGGTGAAGCGGCAGTAGCAGACCTTTCATTTGCAGCAAAGCACGCCGGTGTTATCCAGATGGCAACGCACCTGCCTGCACGCCGTGCCCGTGGACCTAACGAGCCCGGTGGAATCAAGTTCGGTCTCTTCTCTGATATTGTTCAGGGTAACCGCAAGTACCCCAACGACCCCGCAAGGGCAGCCCTTGAGGTCGTCGGCGCAGGAACAATGCTCTTCGACCAGATCTGGCTTGGATCATACATGTCCGGTGGTGTCGGATTTACACAGTATGCAACAGCAGCATATACAGACAACATCCTCGACGAGTACACATACTACGGTATGGACTACCTGAAGGACAAATACAGCTTTGACTACACCAACCCTGACCCCGCACAGAGCATAAAGCCGACACAGGAGATTGTAAACGACCTTGCAACAGAGGTAAACCTTAATGCTATGGAGCAGTACGAGCAGTACCCGACACTCATGGAAGACCACTTCGGCGGTTCACAGCGTGCCGGTGTTATGGCAGCAGCCTGTGGTCTTACATGTTCCATCGGTACAGGAAACTCCAACGCAGGTCTGAACGGATGGTACCTTTCAATGCTCATGCACAAGGAAGGATGGTCACGTCTCGGATTCTTCGGATACGATCTTCAGGACCAGTGTGGTTCAGCAAACTCGCTCTCAATGGAACCCGACCGCGGTCTTATTGGAGAACTTCGTGGACCTAACTACCCGAACTATGCAATGAACGTCGGTCACCAGGGAGAATACGCAGCTATCGTCGGTGGTGCACACTACGGACGCGGCGACGCATTCTGTTTCAACCCGCTTGTAAAGATCTGTTTCGCAGACCCGTCACTGGCCTTCGACTTCGCAGAACCCCGCCGCGAGTTCGCAAAGGGTGCAATCCGCGAGTTCATGCCTGCCGGAGAGCGCTCACTGATTATACCTGCAAGGTAA
>contig-100_0_length_1752_read_count_1622_SRR1027651_1 # 27 # 1730 # -1 # ID=260_1;partial=00;start_type=ATG;rbs_motif=GGAGG;rbs_spacer=5-10bp;gc_cont=0.611
ATGGCAAAGAAGATAGAGAGAACCCAGAAGCTCTTCCTGAAGTCCCTGAAGGAAAAGTTCGCCGAAGACCCCCAGAGCACGAGTACCGTGTTCGCCCGCGAGGGCCTGAAGCAGTCCCCGCGGAAGATGGAGTTCGTCAAGGCGGGAAACGCCGCAGCAATGGCCCGTGGCATCTCCATGTACGACCCTGTCCGCTGCCACATCGGCGGCATCCCGCTCGGGCAGCGCCAGCTGATGACCTACGAGGTCTCGGGCACCGGCGTGTTCGTAGAGGGCGACGACCTGCACTTCGTCAACAACGCTGCCATGCAGCAGATGTGGGATGATATCAGGAGGACGATTATCGTCAACATGGACCTTGCCCACCAGACCCTGCAGAAGCGTCTCGGCAAGGAAGTCACCCCTGAGACCATCAACGAGTTCCTCCACGTGCTCAACCACGCCATGCCCGGAGCAGCCGTGGTTCAGGAGCACATGGTCGAGACCCACCCGTCACTGGTGGACGACTGTTACGTCAAGGTATTTACCGGTGACGACGAGATGGCAGACGACCTCGAGCCCCAGTTCGTCATCAACGTCGAGAAGCTCTTCCCCGCCAAGCAGGCCGCCCAGCTGAAGGCAGCTGTCGGCAAGTCCCTCTGGCAGGCTATCCGCATCCCGACCATCGTCTCGAGGACCTGCGATGGTGGAACCACCTCCCGCTGGTCTGCGATGCAGCTCGGTATGTCCTTCATCGGCGCCTACCACATGTGCGCCGGAGAAGCCGCAACCGCCGACCTCGCATTCGCCGCAAAGCACGCCGGTGTTATCCAGATGGCTGAGATCCTGCCTGCCCGCCGTGCACGTGGCCCGAACGAGCCCGGTGGAATCAAGTTCGGACACTTCTCCGACATGATCCAGACCGACCGCAAGTACCCCCACGACCCCGCCAAGGCTTCCCTTGAGGTTGTTGGTGGAGGCACCATGCTGTTCGACCAGATCTGGCTCGGTTCCTATATGTCCGGTGGTGTCGGGTTCACCCAGTACGCCACTGCCGCCTACACCGACAACATCCTCGATGACTACACCTACTACGGTATGGACTACATCAAGGACAAGTACAAGGTCGACTTCAAGAACCCCGGCGAGAAGGACAAGGTCAAGGCAACCCAGGACGTCGTCAACGACATCGCCACCGAGGTCACCCTCTATGGTATGGAGCAGTACGAGCAGTTCCCGACCGCACTCGAGACCCACTTCGGTGGCTCCCAGCGTGCCTCGGTGCTGGCCGCAGCGTCCGGTCTGACCACCTCAATCGCAACTGGGAACTCCAACGCCGGCCTGAACGGCTGGTACCTGTCCATGCTTGTCCACAAGGAAGGCTGGTCACGCCTTGGCTTCTACGGCTTCGACCTGCAGGACCAGTGCGGTTCCGCAAACACCATGTCCTACCGTGCAGACGAGGGCTGTGTCGGAGAGCTCCGTGGAGCCAACTACCCGAACTACGCCATGAACGTCGGTCACCAGGGAGAGTACGCCGCAATCAACGGTGCAGCGCACTTCACCCGTGGCGATGCCTGGTCACTCAACCCGCTGATCAAGATCGCCTTCGCCGACCCCTCGCTCAAGTTCGACTTCGCCGAGCCCCGCCGCGAGTTCGCAAAGGGTGCCATCCGCGAGTTCATGCCCGCCGGAGAGCGCTCACTGATCATTCCCGCAAGGTGA
>contig-100_1_length_1624_read_count_8543_SRR3166067_1 # 125 # 1624 # -1 # ID=781_1;partial=01;start_type=Edge;rbs_motif=None;rbs_spacer=None;gc_cont=0.637
GGCGGTATCCCGATGGGCCAGCGCCAGCTGATGACCTACGAGGTCTCCGGCACCGGCGTCTTCGTGGAGGGCGACGACCTGCACTTCGTCAACAACTCCGCGATGCAGCAGATGTGGGACGACATCCGGCGGACCGTTATCGTCGGGATGGACCTCGCCCACCAGACCCTGCAGAAGCGTCTCGGTAAGGAAGTCACCCCCGAGACGATCAACGAGTACCTCCACATCCTGAACCACGCGATGCCCGGCGGCGCAGTCGTCCAGGAGCACATGGTCGAGACCCACCCCGGCCTTGTCGACGACTGTTACGTCAAGGTCTTCACCGGCGACCAGGAACTCGCCGACGACATCGAGCCCCAGTTCCTGCTGAACATCGAGAAGCTCTTCCCCGCCAAGCAGGCCGAGGAACTCAAGGCCGAGGTCGGCAAGAGCATGTATCAGGCGATCCACATCCCGACCGCGGTCTCGAGGACCTGCGACGGTGGAACGACCTCCCGGTGGTCTGCGATGCAGATCGGTATGTCCTTCATCGCTGCCTACCGCATGTGCGCCGGTGAAGCGGCCGTCGCCGACCTCTCCTACGCTGCAAAGCACGCAGGCGTCGTCCAGATGGGCTCGATCCTGCCCGCCCGGCGTGCCCGTGGCCCGAACGAGCCCGGTGGCATCAAGTTCGGCCTCTTCGCCGATATCATCCAGGCGAACCGCAAGTACCCCAACGACCCCGCAAAGGCTGCCCTTGAGGTCGTCGGCGCCGGAACCATGCTCTACGACCAGATCTGGCTCGGCTCCTACATGTCCGGCGGTGTCGGATTCACCCAGTACGCAACCGCGGCCTACACCGACAACATCCTCGACGAGTTCACCTACTACGGTATGGACTACATCAAGGACAAGTACAAGGTCGACTGGAAGAACCCGAGCCCCAAGGACAAGGTCAAGCCGACCCAGGATATCGTCAACGACATGGCAACCGAGGTCACCCTCAACGCCATGGAGCAGTACGAGCAGTTCCCGACCATGATGGAGGACCACTTCGGCGGTTCCCAGCGTGCCGGTGTCATCGCCGCCGCGTCCGGTCTGACGACCGCCATCGCGACCGGAAACTCCAACGCCGGCCTGAACGCCTGGTACCTCTCCATGCTCCTGCACAAGGACGGATGGTCGCGTCTCGGCTTCTTCGGCTACGACCTCCAGGACCAGTGCGGGTCCGCGAACTCCCTCTCCATGGAGTCCGACCGCGGTCTGATGGGAGAACTGCGTGGTCCGAACTACCCGAACTACGCGATGAACGTCGGCCACCAGGGCGAGTACGCCGCTATCGTCGGCGGTTCCCACTACGGGCGCAGCGACGCGTTCTGCTACAGCCCGCTCGTGAAGGTCTGCTTCGCCGACCCCGCGCTGAAGTTCGACTTCTCCGAGCCCCGCCGCGAGTTCGCGAAGGGTGCAATCCGCGAGTTCATGCCCGCCGGCGAGCGTTCGCTCATCATCCCGGCGCGGTAA
>contig-100_3_length_1645_read_count_1461_SRR1562000_1 # 21 # 1643 # 1 # ID=520_1;partial=01;start_type=ATG;rbs_motif=AGGAGG;rbs_spacer=5-10bp;gc_cont=0.458
ATGGCAGAAAAAATGTTTATAGATGCACTTAAAAAAGCATTCAAAGAAGATCCAGCCGATAAAAAAACCTCTTTCTACAAATTCGGTGGTTGGAAACAATCCGAAAGAAAAACAGAGTTTGTAGAAGCTGGTAAAAAGGTAGCAGCTGAAAGAGGAATTCCACAATACGACCCAGATGTAGGTACTCCATTAGGTCAGAGAGTACTTATGCCTTACCAAGTGTCCACCACTGACACTTTTGTAGAAGGTGACGATTTACACTTTGTAAACAACGCCGCTATGCAGCAGATGTGGGACGACATAAGAAGAACTGTTATTGTAGGATTAAACACAGCACACACCGTTATAGAAAAAAGGTTAGGTAAAGAAGTTAGCCCTGAAACCATCACTCACTACCTGGAAACTGTAAACCACGCAATGCCTGGTGCAGCAGTTGTACAGGAACACATGGTGGAAACCCACCCATTACTGGTGGCTGACAGTTACGTTAAAGTCTTTACTGGTAACGATGAAGTAGCTGACGAAATAGACCCTGCATACGTATTAGACATAAACAAAGAGTTCCCAGCTGATCAGGCTGAAGTACTTAAAAACGAAGTAGGAGACGGAATCTGGCAGATAGTCAGGATACCAACCATAGTATCCCGAACCTGTGATGGTGGTACCACCTCACGATGGTCTGCTATGCAGATTGGTATGTCCATGATTTCTGCATACAAACAGGCAGCAGGAGAAGCCGCAACTGGTGACTTCGCATACGCTGCAAAACACGCAGAAGTTATTCACATGGGTACTTACCTCCCTGTCCGAAGGGCAAGGGGAGAAAACGAACCAGGTGGATTAGCATTTGGATTCCTGGCTGACATAGTTCAGACCCCAAGAAAATACCCAGACGACCCAGTAAGGCAGACCTTAGATGTTGTGGCCGCAGGAGCTATGCTCTACGACCAGATCTGGCTCGGTTCTTACATGTCTGGTGGTGTTGGTTTCACTCAGTATGCAACCGCTGCCTACACTGACAACGTGCTTGACGACTTCACCTACTACGGTAAAGAATACGTAGAAGACAAATATGGTGGAATGACCGAAGCACCAAACACCATGGACACAGTCCTAGACGTTGCTTCTGAAGTAAACTTCTACGCACTGGAACAGTTTGAAGACTACCCCGCACTACTTGAAACCATATTTGGTGGATCACAGAGGGCATCCATCGTAGCAGCTGCAGCTGGTTGTTCAACCGCATTTGCTACTGGAAACGCTCAGACTGGTCTAAGCGGATGGTACCTCTCTATGTACCTGCACAAAGAACAGCACAGCAGACTTGGATTCTATGGTTACGACCTTCAGGACCAGTGTGGTGCCTCCAACGTGTTCTCAATTAGAGGAGACGAAGGATTACCAACTGAACTAAGAGGAGCTAACTATCCAAACTACGCAATGAACGTGGGTCACCAGGGTGAATACGCAGGTATATCCCAGGCAGCACACTCTGCACGAGCAGACGCATTTGCACTTAACCCACTGGTTAAAATAGCATTTGCAGACAAAAACCTAACATTCGACTTTGCTGAAGTACGTGCTCAGTTTGCTAAAGGTGCATTAAGAGAATTCGAACCAGCC
>contig-100_0_length_1633_read_count_301_SRR3053171_1 # 2 # 1633 # 1 # ID=751_1;partial=11;start_type=Edge;rbs_motif=None;rbs_spacer=None;gc_cont=0.381
GAAGCATTAAATAAAAAATTTAAAGAATCTCCAGAAGATAAAACCACTACTTTCTACAATTTAGGTGGATGGAAACAATCAGAAAGGAAAACCCAATTTTACGAAGCTGGTAAAGAAATAGCTGAAGAAAGGGGTATTCCTATGTACAACCCAGATATTGGAAGTCCATTAGGTCAAAGAACTTTAATGCCTTACCAATTATCTACTACCGATACCTTTGTAGAAGGAGATGATTTACACTTTATTAACAATGCAGCTATCCAACAATTATGGGATGATATTAGGAGAACTGTACTTGTAGGATTAAACACTGCTCATAACGTACTTCAAAGAAGATTAGGTATGGAAGTAACTCCTGAAACCATTACCAATTACTTAGAAACTGTAAACCACGCAATGCCTGGTGCAGCAGTTGTACAAGAACACATGGTAGAAACTAACCCATACTTAGTATCAGACAGTTATGTTAAAATTTTCACTGGTGACGATGAGTTAGCAGATGAAATCGATCAATGTTATGTTTTAGATATTAACAAAGAATTCCCTGATGACCAAGCTGCTCAACTTAAAGCTGAAGTTGGTGATAAAATCTGGCAAGTTGTCAGAGTTCCTTCTTTAGTAGGAAGAGTTTGTGATGGAGGTACTACCTCAAGATGGTCTGCTATGCAAATTGGTATGTCAATGATTTCCGCATACAACCAATGTGCTGGTGAAGGTGCAACTGGTGATTTCGCATTCGCTACAAAACACGCAGAAGTTATTCAAATGGGTGCTCCATTACCACAAAGAAGAGCAAGAGCAGCTAACGAACCTGGTGGTGTACCATTCGGTTACATAGCTGATATTGTACAATCTTCCAGAGTTAATGTAGATGATCCAGTAAAAGTAACATTAGATGTTGTAGCTGCTGGTGCTGCATTATACGATCAAATCTGGTTAGGTTCATACATGTCTGGTGGTGTAGGATTCACTCAATATGCTACTGCAGCATATACTGATAACATTCTTGATGACTTTACTTACTATGGTAAAGATTACGTAGAGGATAAATATGGCGGATTAACCGAAGCTCCTAACAACATGGATACTGTTCTTGATGTAGGTTCTGAAGTAACCTTCTATGCATTAGAACAATATGATGAATACCCAGCTTTACTTGAAACCCAATTCGGTGGATCTCAAAGAGCTGCTGTTACTGCAGCTGCTTCCGGTTGTTGTACTGCATTTGCAACTGGTAACTCTCAAACTGGTTTAAGTGCATGGTACTTATCACAATACTTACACAAAGAACAACACTCCAGATTAGGATTCTATGGTTACGATTTACAAGATCAATGTGGTGCTGCTAACGTATTCTCTATAAGAAACGATGAAGGTTTACCACTTGAAATGAGAGGTCCTAACTATCCTAACTATGCAATGAACGTAGGTCACCAAGGTGAATACGCAGGTATTGCACAAGCTCCTCACGCTGCACGTAAAGATGCATTTTCATTTAACCCATTAATTAAAATTGCATTTGCTGATAAGAACTTATGCTTCGACTTCACTCAACCACGTGCTGAAATTGCTAAAGGTGCTTTAAGAGAATTCTCACCTGCTGGTGAAAGATCTTTAATCATTCCAGCTAAA
>contig-100_2_length_1009_read_count_7401_SRR2016841_1 # 1 # 1008 # 1 # ID=674_1;partial=11;start_type=Edge;rbs_motif=None;rbs_spacer=None;gc_cont=0.628
GGCGGTATCCCGATGGGCCAGCGCCAGCTGATGACCTACGAGGTCTCCGGCACCGGCGTCTTCGTGGAGGGCGACGACCTGCACTTCGTCAACAACTCCGCGATGCAGCAGATGTGGGACGACATCCGGCGGACCGTTATCGTCGGGATGGACCTCGCCCACCAGACCCTGCAGAAGCGTCTCGGTAAGGAAGTCACCCCCGAGACGATCAACGAGTACCTCCACATCCTGAACCACGCGATGCCCGGCGGCGCAGTCGTCCAGGAGCACATGGTCGAGACCCACCCCGGCCTTGTCGACGACTGTTACGTCAAGGTCTTCACCGGCGACCAGGAACTCGCCGACGACATCGAGCCCCAGTTCCTGCTGAACATCGAGAAGCTCTTCCCCGCCAAGCAGGCCGAGGAACTCAAGGCCGAGGTCGGCAAGAGCATGTATCAGGCGATCCACATCCCGACCGCGGTCTCGAGGACCTGCGACGGTGGAACGACCTCCCGGTGGTCTGCGATGCAGATCGGTATGTCCTTCATCGCTGCCTACCGCATGTGCGCCGGTGAAGCGGCCGTCGCCGACCTCTCCTACGCTGCAAAGCACGCAGGCGTCGTCCAGATGGGCTCGATCCTGCCCGCCCGGCGTGCCCGTGGCCCGAACGAGCCCGGTGGCATCAAGTTCGGCCTCTTCGCCGATATCATCCAGGCGAACCGCAAGTACCCCAACGACCCCGCAAAGGCTGCCCTTGAGGTCGTCGGCGCCGGAACCATGCTCTACGACCAGATCTGGCTCGGCTCCTACATGTCCGGCGGTGTCGGATTCACCCAGTACGCAACCGCGGCCTACACCGACAACATCCTCGACGAGTTCACCTACTACGGTATGGACTACATCAAGGACAAGTACAAGGTCGACTGGAAGAACCCGAGCCCCAAGGACAAGGTCAAGCCGACCCAGGATATCGTCAACGACATGGCAACCGAGGTCACCCTCAACGCCATGGAGCAGTACGAGCAG
>contig-100_5_length_1203_read_count_1712_SRR943334_1 # 1 # 1203 # 1 # ID=1169_1;partial=11;start_type=Edge;rbs_motif=None;rbs_spacer=None;gc_cont=0.617
CGCGGCATCTCCATGTACGACCCCAAGCGCTGCCACTGCGGCGGTATCCCGCTCGGCCAGCGCCAGCTGACAACCTACGAAGTCAGCACCACCGGTGTCTTCGTGGAAGGCGATGACCTGCACTTCGTCAACAACGCTGCCATGCAGCAGATGTGGGACGACATCCGCAGGACCATCATCGTCGGCCTCGACCTCGCCCACGGCACCTTACAAAAGCGCCTGGGTAAGGAAGTCACCCCTGAGACCATCAACGAGTACCTCCACGTGCTGAACCACGCCATGCCCGGCGCAGCCGTTGTCCAGGAACACATGGTCGAGACCCACCCGTCCCTCGTGGATGACTGTTACGTCAAGGTCTTCACCGGCGACGATGAAATGACCGACGACCTCGAGCCCCAGTTCGTGCTCAACGTCGACAAGCTCTTCCCGGCCAAGCAGGCCGCCCAGCTCAAGGCCGCAATCGGCAAGTCGCTCTGGCAGGCAATCCACATCCCGACCGTGGTCTCGAGGACCTGTGACGGAGGAACGACCTCCCGGTGGTCTGCGATGCAGCTCGGTATGTCCTTCATCGGCGCGTACCGCATGTGCGCCGGAGAAGCCGCGGTCGCTGACCTGGCATATGCAGCAAAGCACGCTGGCGTTATCCAGATGGCCGACATCCTGCCGGCACGCCGTGCCCGTGGCCCGAACGAGCCCGGAGGCATCAAGTTCGGCCACTTTGCCGACATGATCCAGGGTGACCGGAAGTACCCGCATGACCCTGCCCGCGCCTCGCTCGAGGTTGTCGCTGCCGGAACCATGCTCTTCGACCAGATCTGGCTCGGGTCCTACATGTCCGGTGGTGTCGGGTTCACGCAGTACGCTACCGCTGCCTACACCGACAACATCCTCGATGAGTACACCTACTACGGTATGGACTACATCAAGGACAAGTACAAAGTCGACTGGAAGAACCCGAACGAGAAGGACAAGGTCAAGCCGACCCAGGATGTCGTCAACGATATCGCGACCGAGGTCGCCCTGAACGGCATGGAGCAGTACGAGCAGTTCCCGACCCTTATGGAGGACCACTTCGGCGGTTCCCAGCGTGCCGGTGTGCTCGCTGCTGCCTGCGGTCTGTCAACCTCCATTGCAACCGGAAACTCCAACGCCGGTCTGAACGCCTGGTACCTCTGCATGCTCCTGCACAAGGAAGGCTGGTCA
>contig-100_3_length_1154_read_count_8564_SRR943314_1 # 1 # 1095 # -1 # ID=1098_1;partial=10;start_type=ATG;rbs_motif=AGGAGG;rbs_spacer=5-10bp;gc_cont=0.598
ATGGCAAAATCAGCTAAGATCGAGAGAACCCAGAAGCTCTTCTTAAAGGCAATGAAGACGAAGTTTGCTGAAGACCCGCAGGCAATGTCAACCGTATTTACCCGCGAAGGCCTGAAGCAGTCGCCAAGGAAGGTAGAGTTCATCAAGGCCGGCCAGAAAGCCCAGATGGACCGTGGCATCTCCATGTACGACCCCGTCCGCTGCCACTGCGGTGGTATCCCGCTCGGCCAGCGCCAGCTGATGACCTACGAGGTCAGCACAACGGGTGTCTTCGTGGAAGGCGACGACCTCCACTTTGTCAACAACTCTGCCATGCAGCAGATGTGGGACGACATCCGCCGGACGATCATCGTCGGCATGGACCTTGCCCACGGCACCCTGCAGAAGCGCCTGGGTAAGGAAGTCACCCCCGAGACCATCAACGAGTACCTCCACGTGCTGAACCACGCAATGCCCGGTGCAGCCGTTGTCCAGGAACACATGGTCGAGACTCACCCGGGACTTGTTGACGACTGTTACGTCAAGGTCTTCACGGGCGACGACGAAATGGTCGACGACCTCGAGCCCCAGTTCGTTATCAACGTCGAGAAGCTCTTCCCGGCCAAGCAGGCAGCCCAGCTGAAGGCGGCAGTCGGCAAGTCCCTGTGGCAGGCAGTCCACATCCCGACCGTTGTTTCCCGCACGTGCGATGGCGGTACCACCTCACGGTGGTCTGCAATGCAGATCGGTATGTCCTTCATCGGTGCCTACAAGATGTGCGCCGGTGAGGCAGCAGTCGCTGACCTTGCATTCGCCGCAAAGCACGCCGGTGTTATCCAGATGGCAGACATCCTGCCCGCCCGCCGTGCACGCGGCCCGAACGAGCCCGGTGGCATCAAGTTCGGCCACTTCGCCGACATGATCCAGGGAGACCGCAAGTACCCGCACGACCCCGCACGGGCATCCCTTGAGGTCGTCGGTGCAGGCACCATGCTCTTCGACCAGATCTGGCTCGGCTCCTACATGTCCGGCGGTGTCGGGTTCACCCAGTATGCAACCGCTGCATACACCGACAACATCCTCGATGACTACACCTACTACGGTATGGACTACATC
>contig-100_2_length_1643_read_count_1081_SRR1561997_1 # 19 # 1641 # 1 # ID=501_1;partial=01;start_type=ATG;rbs_motif=AGGAGG;rbs_spacer=5-10bp;gc_cont=0.457
ATGGCAGAAAAAATGTTTATAGATGCACTTAAAAAAGCATTCAAAGAAGATCCAGCCGATAAAAAAACCTCTTTCTACAAATTCGGTGGTTGGAAACAATCCGAAAGAAAAACAGAGTTTGTAGAAGCTGGTAAAAAGGTAGCAGCTGAAAGAGGAATTCCACAATACGACCCAGATGTAGGTACTCCATTAGGTCAGAGAGTACTTATGCCTTACCAAGTGTCCACCACTGACACTTTTGTAGAAGGTGACGATTTACACTTTGTAAACAACGCCGCTATGCAGCAGATGTGGGACGACATAAGAAGAACTGTTATTGTAGGATTAAACACAGCACACACCGTTATAGAAAAAAGGTTAGGTAAAGAAGTTAGCCCTGAAACCATCACTCACTACCTGGAAACTGTAAACCACGCAATGCCTGGTGCAGCAGTTGTACAGGAGCACATGGTGGAAACCCACCCATTACTGGTGGCTGACAGTTATGTTAAAGTCTTTACTGGTAACGATGAAGTAGCTGACGAAATAGACCCTGCATACGTATTAGACATAAACAAAGAGTTCCCAGCTGATCAGGCTGAAGTACTTAAAAACGAAGTAGGAGACGGAATCTGGCAGATAGTCAGGATACCAACCATAGTATCCCGAACCTGTGATGGTGGTACCACCTCACGATGGTCTGCTATGCAGATTGGTATGTCCATGATTTCTGCATACAAACAGGCAGCAGGAGAAGCCGCAACTGGTGACTTCGCATACGCTGCAAAACACGCAGAAGTTATTCACATGGGTACTTACCTCCCTGTCCGAAGGGCAAGGGGAGAAAACGAACCAGGTGGATTAGCATTTGGATTCCTGGCTGACATAGTTCAGACCCCAAGAAAATACCCAGACGACCCAGTAAGGCAGACCTTAGATGTTGTGGCCGCAGGAGCTATGCTCTACGACCAGATCTGGCTCGGTTCTTACATGTCTGGTGGTGTTGGTTTCACTCAGTATGCAACCGCTGCCTACACTGACAACGTGCTTGACGACTTCACCTACTACGGTAAAGAATACGTAGAAGACAAATATGGTGGAATGACCGAAGCACCAAACACCATGGACACAGTCCTAGACGTTGCTTCTGAAGTAAACTTCTACGCACTGGAACAGTTTGAAGACTACCCCGCACTACTTGAAACCATATTTGGTGGATCACAGAGGGCATCCATCGTAGCAGCTGCATCTGGTTGTTCAACCGCATTTGCTACTGGAAACGCTCAGACTGGTCTAAGCGGATGGTACCTCTCTATGTACCTGCACAAGGAACAGCACAGCAGACTTGGATTCTATGGTTACGACCTTCAGGACCAGTGTGGTGCCTCCAACGTGTTCTCAATTAGAGGAGACGAAGGATTACCAACTGAACTAAGAGGAGCTAACTATCCAAACTACGCAATGAACGTGGGTCACCAGGGTGAATACGCAGGTATATCCCAGGCAGCACACTCTGCACGAGCAGACGCATTTGCACTTAACCCACTGGTTAAAATAGCATTTGCAGACAAAAACCTAACATTCGACTTTGCTGAAATACGTGCTCAGTTTGCTAAAGGTGCATTAAGAGAATTCGAACCAGCC
>contig-100_3_length_1668_read_count_1092_SRR1561990_1 # 2 # 1663 # 1 # ID=464_1;partial=10;start_type=Edge;rbs_motif=None;rbs_spacer=None;gc_cont=0.445
ATAAAAATGAACGATGAAAAAAAGTTATTTTTAAAGGCCTTACAAAAGAAATTTGACGAGGATCCTAATGAAAACTACACCAACTTTTACTGTTTTGGAGGATGGAAACAGTCTGCCAGGAAAAGGGAATTCAACGAATACGCTGAAAAGATTGTAAAAGAAAGGGGAGGACTCCCATTTTACAACCCAGACATAGGAGTTCCACTGGGTCAGAGGAAGTTAATGGCCTACAAAGTTTCTGGAACAGACACATACGTTGAAGGCGACGACCTCCACTTCTGTAACAACTCTGCAATACAGCAGTTATCAGACGACATTAAACGAACAGTTATCGTTGGAATGGACACAGCTCACTCAGTACTTGAAAAACGTTTAGGTGTTGAGGTAACCCCTGAGACAATAAACCAGTACATGGAAACAATCAACCACGCACTACCAGGAGGAGCAGTTGTACAGGAACACATGACTGAGGTTCACCCAGGCCTTGTGGGAGACTGTTACGCTAAAATATTCACAGGAGACGACAACCTTGCAGATGAACTTGACTCAAGGTTCCTCATAGACATAAACAAAGAGTTCCCAGAAGAACAGGCAAAGATGTTAAAGGAGTACGTGGGCAACAAAACTTACCAGGTAAGCAGAGTCCCAACACTTGTTGTAAGAGCCTGTGACGGTGGTACAACCTCAAGATGGTCTGCTATGCAGATAGGTATGAGTTTCATCTCAGCTTACAAACTATGCGCAGGAGAAGCAGCAATTGCAGACTTTTCATACGCAGCAAAACACGCTGACGTTGTTTCAATGGGTAACGTCATGCCTTCAAGAAGGGCAAGGGGAGCAAACGAACCTGGTGGAATCCCATTCGGTGTATTCTCAGACATAATCCAGACCTCAAGGGTCTCAGATGATCCTGCAGAAGTATCACTACAGGTTATTGCAGCAGCAGCAACCATATACGACCAAATGTGGCTTGGATCATACATGTCAGGTGGTGTCGGATTCACACAGTACGCAACAGCAGCTTACACAGACGACATACTTGACGACTTCCTTTACTACGGTAAAGAATACATCGAAGACAAGTACGGAATGTGCGGAGCAAAACCAAGCATGGACGTTGTCAAAGACATAGCAAGTGAAGTTACACTCTACGGACTCGAACAGTACGAGTACCCTGCACTTCTCGAGGACCACTTCGGAGGTTCCCAGAGGACAGCAGTAATTTCAGCAGCAGCTGGATGTTCATGTGCATTTGCAACTGCAAACTCCAATGCAGGAATCAACGGATGGTACTTAAGCCAGATACTTCACAAAGAGGGACACAGCAGACTAGGATTCTATGGATACGACCTTCAGGATCAGTGCGGAGCATCCAACTCACTCTCAATAAGAAGTGATGAAGGTTTAATCCACGAGTTAAGAGGTCCTAACTACCCTAACTATGCAATGAACGTGGGACACCAGCCAGAATATGCAGGAATAGCTCAGGCACCACACGCTGCCAGGGGAGATGCATTCTGTGTTAACCCACTCATAAAAATAGCATTTGCAGATAAAAACTTGAACTTTGACTTCACAAACCCAAGGAAATCCATAGCTCAAGGAGCTCTAAGGGAATTCATGCCAAGTGGTGAAAGAGACTTAATTAACCCAGCAGGTTAA
>contig-100_1_length_1741_read_count_3665_SRR3546450_1 # 54 # 1706 # 1 # ID=861_1;partial=00;start_type=ATG;rbs_motif=GGAGG;rbs_spacer=5-10bp;gc_cont=0.441
ATGGCTGATAAAAAGTTCATAAGCGCATTAAAGACAAAATTCGAAGAATCCCCGGATGAAAAGAAAACCACTTTCTATAATAAAGGTGGATGGAAACAATCTGAGCGAAAAACTCAGTTTGTGAACGAAGGTAAAGCAATAGCTGAAAAACGTGGAATTCCAATGTACAACCCAGACGTTGGTACTCCTTTAGGACAAAGAGCTTTAATGCCTTACCAAGTTTCCACAACCGATACTTATGTAGAAGGTGACGATCTTCACTTCGTAAATAACGCTGCTATGCAGCAAATGGCAGATGACATTAAAAGAACCGTAGTTGTAGGTTTAAACACTGCCCACAATGTTATTGAAAAAAGATTAGGTAAAGAAGTTACCCCTGAAACAATTACCCACTACTTGGAAACTGTAAACCACGCAATGCCTGGTGCTGCTGTTGTTCAAGAACACATGGTGGAAACTGACCCTACTTTAGTAGCTGACAGTTATGTAAAGGTTTTCACTGGTAATGACGAAATCGCATCTGAGATTGACTCAGCTTTCGTTCTGGACATTAACAAAATGTTCCCTGACGAACAAGCTGAAGTATTAAAAGCTGAAGTAGGAGACGGAATCTGGCAAGTTGTACGGATCCCAACCATCGTTTCACGAACTTGTGACGGTGCAACCACCTCCCGATGGTCTGCTATGCAAGTAGGTATGTCCATGATTTCTGCTTACAAACAGTGTGCTGGAGAAGCCGCAACAGGGGACTTCGCTTACGCTGCAAAACACGCAGAAGTTATCCACATGGGTACTTATTTACCTGTTAGGAGAGCAAGAGGAGAAAACGAACCTGGTGGTATTCCATTCGGTTACTTAGCAGACATATGCCAATCTTCCAGAGTGAACGCTGACGACCCAGTACGCACAACCTTAGATGTTGTAGCTATGGGAGCAATGTTATACGATCAAATCTGGTTAGGTTCTTACATGTCTGGTGGTGTCGGATTCACTCAATACGCTACCGCTGCTTACACTGACAATGTCTTAGACGACTTCTGTTACTTCGGTAAAGAATACGTAGAAGACAAGTTCGGATTAACTGAAGCACCTAATAACATGGACACTGTACTGGACGTAGGATCTGAAGTTACCTTCTATGCTCTTGAGCAATACGAAGAATACCCAGCTCTACTTGAAACCCAGTTCGGTGGTTCCCAGCGTGCTGCTGTTGTTGCTGCCGCTGCCGGATGTTCCACTGCTTTTGCAACTGGAAACGCTCAAACCGGTCTAAGCGCATGGTACTTATCCATGTACTTGCACAAAGAACAACACTCCAGGCTAGGATTCTATGGTTACGATCTGCAAGATCAATGTGGTGCATCCAATGTATTCTCCATCCGGAACGACGAAGGATTACCTCTTGAACTAAGAGGACCTAACTATCCTAACTACGCAATGAACGTAGGTCACCAAGGTGAATACGCAGGAATCGCTCAAGCTCCACACGCTGCTCGAGGAGACGCCTTTGTCTTCAACCCACTGGTTAAAATCGCATTTGCTGACGACAACTTAGCATTTGACTTCACTAACCCACGGGCTATGTTCGCTAAAGGAGCATTAAGAGAATTCGAACCAGCCGGAGAAAGAGCTTTCATCTCTCCAGCTAAATAG
>contig-100_0_length_1831_read_count_27851_SRR1290767_1 # 86 # 1765 # 1 # ID=307_1;partial=00;start_type=ATG;rbs_motif=GGxGG;rbs_spacer=5-10bp;gc_cont=0.637
ATGGGAAAGATTCACACTAAAAAGCTGTTCGTAAAGGCTTTGAACAAGAAGTTCGGAAAGGACTTCGACCTCAGCGGGACGAAGACCGTCTACGAGAGGCTTGGTCCCGAGCAGAACGCCCGTAAGAGGGAGTTCATGGAGGCCTCCAAGAAGCTGGAGGGCAAGCGTGGCATCTCCATGTACAACCCCTACCTCCACGCCGGCGGCGTGCCGCTGGGCCAGAGGCAGCTCGTCCCCTACAAGCTCTCCACCACGGAGTACATCGTAGAGGGTGACGACCTCCACTTCGTCAACAACCCCGCCATGCAGCAGATGTGGGACGACATCCGAAGGACGATCGTCGTCGGTCTGGACATGGCCCACGAGGTGCTGGAGAAGCGTCTGGGTAAAGAGGTCACCCCCGAGACGATCAACAACTACCTCGAGATCCTCAACCACGCCATGCCCGGCGCAGCCGTGGTCCAGGAGCACATGGTCGAGACCCACCCCGCCCTCGTCGACGACTGTAACGTCCGGATGTTCACCGGCGACGACGACCTGGCGGACGAGATCGACGACCAGTACCTGATCGACATCAACAAGCTCTTCCCCGCCGAGCAGGCTGAGGAGATAAAGGCAGCCATGGGCAAGACCTCCTGGCAGGCCATCCACATCCCCACCATCGTCTCCAGGACCTGCGACGGCGGTACCACCTCCAGGTGGAGCGCCATGCAGCTCTCCATGACCTTCATCGACGCCTACAACATGTGCGCCGGTGAGGCCGCTGTGGCTGACCTCGCCTTCGCCGCGAAGCACGCCGCCGTCATCCAGATGGCCGACATGCTCCCCGCGAGGAGGGCCCGAGGCCCCAACGAGCCCGGTGGACTATCCTTCGGCTTCCTCGCCGACATGGTCCAGACCTCCAGGGTCAAGGCCTTCGACCCGCCCCAGGTCTCCCTGAACGTCGTCGCCGCCGGCGCGATGCTCTACGACCAGATCTGGCTCGGCAGCTACATGTCCGGTGGTGTCGGGTTCACCCAGTACGCCACGGCCGCCTACACCAACGACGTCCTGGACGACTTCTCCTACTACGCCTGCGACTACGGCGTGGACAAGTTCGGCGACTGGGGCAAGGCTCCCGCCACCCTGGAGACCTCCAAGGACATCGCCACCGAGACGACCCTCTACGCCATGGAGCAGTACGAGTCCTTCCCGACCCTGCTGGAGGACCACTTCGGCGGTTCCCAGAGGTCCGCGGTCATGGCCGCCGCCAGCGCCATCGGCTCTGCCTGCCTGACCGGAAACAGCCAGTCCGGCCTCGCCGCCTGGTACCTCAGCCACCTGATCCACAAGGACGGCTGGGGCAGGATGGGCTTCTTCGGATACGACCTGCAGGACCAGTGCGGTCCGACCAACGTCTTCAGCTACCAGGGCGACGAGGGGAGCCCCCTCGAGCTGAGAGGCGCGAACTATCCGAACTACGCCATGAACGTCGGCCACCAGGGCGAGTATGCAGGCATCTCCAGCGCCGCTCACGCGGGCCGCTTCGACGCCTACGCGTGCAACCCCCTGATCAAGGTCTGCTTCGCAAACCCCGCCCTCATCTTCACCTGGGACGACATCCGCAAGGGATACGGAATGGGTGGAGCGAGAGAGTTCCGCGCGGCCGGCGAGAGATCTCTGGTCATGCCCGCAGTGTAG
>contig-100_1_length_1659_read_count_292_ERR983263_1 # 2 # 1642 # -1 # ID=241_1;partial=10;start_type=ATG;rbs_motif=GGA/GAG/AGG;rbs_spacer=5-10bp;gc_cont=0.395
ATGGCTTTGGAAGATAAAAAATTTTTAGAAGCTTTAAACAATAAGTTTAAAGGAGAAGACCAGGAAAGTGATCACACCAGTTTCTACTGCTTTGGTGGATGGAGGCAATCCGAAAGAAAAAGGGAATTCAATGATACTGCTGAAAAGCTGGCTAAAGAAAGAAACATGCCTTTCTATAATCCTGACATTGGAGTGCCGTTAGGTCAAAGGCAATTGATGGCATATAAAATCTCTGGTACTGAAGATTATGTTGAAGGGGATGATTTACACTTCTGTAACAATTCAGCTATCCAACAATTGGTGGATGACATTAAAAGAACCATTATTGTGGGAATGGACACAGCACATTCAGTATTGCAGGAAAGATTGGGTGTTGAAGTAACTCCAGAAACAATCAATGAGTATATGGAAAACATTAACCATGCGCTTCCTGGAGGAGCAGTAGTTCAAGAGCATATGGTGGAAGTGCATCCGGGTCTTGTAGATGATTGTTATGCTAAAATCTTCACAGGTAATGATGATTTGGCTGATGAATTGGATAAAAGGGTGTTGATTGATATCAACAAGGAGTTTCCAGAAGACCAGGCTGAAATGCTTAAAAAATATGTTGGAAATAAAACATATCAAGTAAGTAAAGTTCCTACACTTGTCGTAAGGGCATGTGATGGTGGTACAGTTTCAAGATGGTCTGCTATGCAAATCGGTATGAGTTTCATTAATGCATATAAATTATGTGCTGGGGAAGCAGCTATTGCGGACTTTTCATATGCTGCAAAACATGCTGACGTTATTGGTATGGCAGCATTCTTACCTGCAAGACGTGCAAGAGGCCCTAATGAACCTGGTGGTGTAGCATTTGGTACATTGGCAGATATTGTTCAAACTTCAAGAATTTCCGATGACCCCGCTGAGATAACATTGGAAGTAATTGCTGCGGGAGCTGCATTATACGACCAGGTATGGCTAGGTTCATATATGTCTGGAGGAGTAGGATTTACCCAATATGCTAGTGCAACATACACTGATGATATTTTGGATGACTTTATCTATTATGGTATGGACTATGTAGAAGACAACTATGGAATGTGCCAAGCGGAGTTAAGTATGGATACAGTACGTGACATTTCTACTGAAGTAACACTTTATGGATTGGAACAATATGAATTGCCTACTCTTTTGGAAACACACTTTGGTGGTTCTCAAAGAGCTTCTGTGGTATCTGCAGCAGCAGGCTGTTCCGCAGCTTTCGCTACAGGAAATTCAAATGCTGGTGTTAATGGTTGGTATCTAAGTATGATTTTGCATAAGGAAGCTCATTCCAGACTTGGATTTTATGGTTATGACTTGCAGGATCAGGCTGGTGCGGCCAATTCTTTATCAGTTAGAAGTGATGAAGGTTTAATTCACGAATTAAGAGGACCTAATTATCCAAACTATGCGATGAACGTAGGTCACCAACCAGAATATGCAGGAATTGCCCAAGCGCCTCATGCTGCAAGAGGGGATGCATTCTGTACAAATCCTCTAATTAAAATTGCTTTCGCAGATAATAATAATACATTCGATTTCAAACATGTGAGAAAAGAAATCGCTAGAGGAGCTTTAAGGGAATTCATGCCATCTGGTGAAAGAGATATTATT
>contig-100_5_length_1105_read_count_56_SRR1561998_1 # 3 # 1103 # -1 # ID=508_1;partial=11;start_type=Edge;rbs_motif=None;rbs_spacer=None;gc_cont=0.605
TTGCAGAAGAGGTTGGGCAAGGAAGTCACACCTGAGACCATCAACAACTACCTGGAGATCCTCAACCACGCTATGCCCGGCGCAGCCGTGGTCCAGGAGCACATGGTGGAGACCCACCCTGGCCTGGTAGATGACTGCAACGTCCGTGTATTCACCGGCGACGATGCCCTGGCTGATGAGATCGATGACCAGTACCTGATCAACATCAACAAGATGTTCCCCGAGGATCAGGCAGAGGCCCTCAAGGCCGCTATCGGCAAGACCTCCTGGCAGGCCATCCACGTCCCGACCATTGTGGTCAGGTCCTGCGACGGCGGCACCACCTCCAGGTGGAGCGCCATGCAGCTGTGTATGACCTTCATCGATGCCTACAACATGTGCGCCGGTGAGGCCGCTGTGGCTGACCTGGCCTACGCTGCCAAGCACGCTGCTGTTCTGCAGATGTCCGAGATGCTGCCCGCAAGGCGCGCTCGCGGACCCAACAATCCCGGTGGACTGTCCTTCGGGTTCCTGGCCGATATGGTCCAGACATCCCGTGTGGCCGCAGCCGATCCAGTGAAGGTTTCCCTGAACGTAGTCGCCGCAGGCGCCGCGCTCTATGACCAGATCTGGCTGGGAAGCTACATGTCCGGCGGTGTCGGATTCACCCAGTACGCCACTGCTGCATACACCAACGATGTCCTGGACGACTTCTGCTACTACGGCGTCGATTTCGCCAACGACAAGTTCGGCGGATTCGCCAAGGCACCCAAGCTGCTGGATACCGCCAAGGAGCTGGCCACTGAGGTCAACGCCTACGGTATGGAGCAGTATGAGGCATTCCCGACTCTGCTCGAGGATCACTTCGGTGGATCCCAGAGGGCTTCCGTTCTGGCAGCAGCATCCGGTATCACCTCCGCCATCGCCTCTGGCCACAGCCAGGTAGGCCTTGCCGGCTGGTACCTCTCCATGCTCCTGCACAAGGAAGGCTGGGGCAGACTGGGCTTCTTCGGCTACGACCTGCAGGATCAGTGCGGTCCAACCAACGTATTCTCCTACCAGTCAGACGAGGGCAATCCACTCGAGCTGAGGGGAGCCAACTACCCCAACTACGCCATGAAC
>contig-100_0_length_1076_read_count_0_ERR1137402_1 # 3 # 1076 # -1 # ID=124_1;partial=11;start_type=Edge;rbs_motif=None;rbs_spacer=None;gc_cont=0.398
ACTACTGATACTTATGTAGAAGGTGACGATTTACACTTCATTAACAACGCAGCTATCCAACAAGCTTGGGACGATATTAGAAGAACTGTAATTGTAGGTTTAAATACTGCTCACAACGTTCTTGAAAAAAGGTTAGGTATTGAAGTAACTCCTGAAACAATCACTGAATACTTAGAAACTGTAAACCACGCAATGCCTGGTGCAGCAGTAGTTCAAGAACACATGGTAGAAACTGACCCATTAGTAGTACAAGACAGTTATGTTAAAGTATTTACTGGTGACGATGAATTAGCTGATGAAATTGATTCAGCATTCGTTTTAGACATCAACAAAGAGTTCAATGAAGAACAAGCAGCAGCTTTAAAAGAAGAAGTTGGTGGAAGTGTATGGCAAGCTGTAAGAATTCCTGCTATCGTAGGAAGAGTTTGTGACGGAGGTACTACCTCAAGATGGTCTGCAATGCAAATTGGTATGTCAATGATTTCTGCATACAACCAATGTGCTGGTGAAGGAGCTACTGGTGACTTCGCATACGCATCCAAACACGCAGAAGTTATTCACATGGGTACTTACTTACCTGTAAGAAGAGCAAGAGCAGAAAACGAGTTAGGTGGAGTTCCATTTGGTTTCATGGCAGATATCTGTCAATCTTCCAGAGTAAATGCTGACGACCCAGTACGTTCAACCTTAGATGTAGTAGCTTTAGGTGCTGCATTATACGACCAAATTTGGTTAGGTTCTTACATGTCTGGTGGTGTAGGATTCACTCAATATGCTACTGCAGCATATACTGATGATGTATTAGATGACTTCACTTACTATGGTAAAGATTACGTAGAAGACAAATATGGTGGATTAACTGAAGCACCTAACAACATGGACACTGTTCTTGATGTAGGTTCTGAAGTTTCATTCTACGCATTAGAACAATACGAAGAATACCCAGCTTTACTTGAAACTCACTTCGGTGGATCTCAAAGGGCTTCTGTTATTTCAGCAGCAGCTGGTTGTTCCACTGCATTCGCTACTGGTAATGCTCAAACTGGTTTAAGTGCATGGTACTTAGGTATGTAC
>contig-100_1_length_1688_read_count_162_ERR1414234_1 # 36 # 1688 # 1 # ID=181_1;partial=01;start_type=ATG;rbs_motif=AGGAGG;rbs_spacer=5-10bp;gc_cont=0.424
ATGGTATATAAAGATGATAAACACAACTTTATGCAAGCAATGAAAAAGAAGTTTGAGGAAGCGCCTGACAAAAGACAGACAAAATTCTATGTTTACGGCGGATACAAACAAAACAAGAGAAAAGTAGAATTTCATGATGCAGGTCAACAAATTGCAAAGGAGAGAGGAATACCTGGATATAATCCATCAGTAGGTATGCCTCAAGGTCAGAGAGTATTAATGCCCTACCAACTTTCACACACAGACATTATAGCTAACATGGATGACCTTCACTTTGTAAACAATGCCGCCATGCAACAAGCTTGGGACGATATGAGAAGGACCATCTTAGTGGGGCTTGATTCTCCGCACAATATTCTTGAGAAGAGACTTGGAAAAGAAGTTACACCTGAAACAATTAATCACTACCTTGAGGTAGTTAATCACTCAATGCCAGGTGCAGCGGTTATTCAAGAACACATGGTTGAAACTGACCCAAGATTGGTAAAAGACTCTTACGTTAAGGTATACTCTGGAAACGATGAGTTAATTGATGAAATTGACTCAAGATTTGTTATTGACATAAATAAAGAATTCCCTGCAGACCAAGCAGCCCAACTTAAGAAGGCTATTGGAAAATCAATGTGGCAGGTAGTCAGGATTCCAACAGTCGTTGGAAGAGTCTGTGACGGAGGAACTGTTTCTAGATGGAGTGCAATGCAGATAGGTATGGCCTTCATTGGTGCATACAATCTATGTGCAGGAGAAGCCGCAACTGCAGATTTTGCATATGCTGCAAAACACGGTTCAGTTATACAGATGTCTGACATGATGCCAGCAAGAAGAGCAAGAGGTCCAAACGAGCCAGGAGGGCTTATGTATGGAGTTGTAAGTGACTGTGCACAGTCTATGGCTAAGTATCCAGATGACCCAGCAAGACACTCTCTTGAATCAATTGCACTTGCCGCATTAATTTATGACCAAATATATCTTGGATCTTACATGTCTGGTGGTGTCGGATTTACACAGTATGCCACAGCTGCATACACCGATAACATTCTCGAAGACTTTGTATACTGGGGAATGGAACACGTAAAAGACAAGTATGGAAGCCTTGCTAAACAGAAACCAAGTGTAAAACTCATAAATGACATCGGAACAGATGTTGCTATGTACTGCTTAGAGCAGTATGAACTTTATCCAGCAGTTATGGAAACACACTTTGGTGGATCTCAGAGAGCAACATGTATCTCTGCAGCAGCCGGTACAAGTGTATCTATGGCAACTGGTAATGCTCAAGCTGGTCTTTCAGCATGGTACCTTGCATGTAACGTACACAAAGAGCAGATGGGAAGATTTGGATTCTATGGATACGATCTTCAGGATCAGATTGGTGCAGCAAACACATTCTCATACAGATCTGATGAAGGTTTACCATTTGAGCTTAGGGGAGGTAACTACCCAAGCTATGCAATGAATGTAGGTCATCAGAGTGCATACACTGGTATTGTTGCAGCAGCACACTCTGCAAGAGGAGATGCATGGGCACTTTCTCCACACGTTAAGGTCGCATTTGCTGACAGGTCACTACCTTTCGACTTTGCAAACATTACAAAGGAGTTCGGAAGGGGTGCAATGAGGGAGTTCGTCCCTGCCGGAGAAAGAGACCTCATT
>contig-100_2_length_1736_read_count_163087_SRR943315_1 # 58 # 1734 # 1 # ID=1103_1;partial=01;start_type=ATG;rbs_motif=GGAG/GAGG;rbs_spacer=5-10bp;gc_cont=0.580
ATGGCAAAAATTGAGAGATCACAGAAACTCTTCCTGAAGGCACTGAAGGAGAAGTTCGCAGAGGACCCACAGTCAGAAAAGACCGTCTTTGCACGCGAAGGCCTGAAGCAGTCCGCGCGTAAGAAGGAGTTCATCGAAGCAGGTAAGAAGATGGAGATGTCCCGTGGGATCAGCATGTACGACCCCGTACGCTGCCACCTTGGTGGTATCCCGCTCGGTCAGCGCCAGCTGATGACCTACGAAGTCTCCGGGACCGGCGTCTTTGTAGAGGGCGACGACCTTCACTTCGTCAACAACGCTGCAATGCAGCAGATGTGGGACGATATCAGGAGGACCATCATCGTCAACATGGACCTTGCACACCAGACCCTGCAGAAGCGTCTCGGCAAGGAAGTTACCCCTGAGACCATCAACGAGTACCTCCACGTGCTGAACCACGCAATGCCCGGTGCAGCCGTCGTTCAGGAACACATGGTCGAGACCCACCCAGGCCTCGTCGACGACTGTTACTGTAAGGTCTTTACCGGTGACGACGAGATGGCAGACGACCTCGAGCCCCAGTTCGTCCTGAACATCGACAAGCTCTTCCCGGCAAAGCAGGCAGCAGCCATGAAGGCAGCAGTCGGCAAGTCCCTGTGGCAGGCTGTCCACATCCCGACCATCGTCTCAAGGACCTGCGACGGAGGAACCACCTCACGCTGGTCTGCAATGCAGCTCGGCATGTCCTTCATCGGCGCCTACCGCATGTGCGCCGGAGAAGCAGCAGTCGCTGACCTTGCATTCGCCGCAAAGCACGCCGGTGTCATCCAGATGGCCGATATCCTGCCAGCCCGCCGTGCCCGTGGCCCGAACGAACCCGGTGGTATCAAGTTCGGTAACTTTGCCGACATGATCCAGACCGACAGGAAGTACCCGAACGACCCCGCACGGTGTTCACTTGAGATTGTAGGTGCCGGAACCATGCTGTTCGACCAGATCTGGCTCGGATCCTACATGTCCGGTGGTGTCGGGTTCACCCAGTATGCAACCGCAGCATACACCGACAACATCCTCGATGAGTACACCTACTACGGTATGGACTACATCAAGGACAAGTACAAAGTCAACTGGCAGAACCCCTCAGAGAAGGACCGCGTCAAGCCAACCCAGGAGATCGTCAACGACATTGCAACCGAGGTCACCCTCAATGCAATGGAGCAGTACGAGCAGTTCCCGACCCTCATGGAGGACCACTTCGGCGGTTCCCAGCGTGCCGGTGTCATTGCCGCTGCATCCGGTCTTTCCGTCGGTATTGCAACCGGTAACTCCAACGCCGGTCTGAACGGATGGTACCTGTCCATGCTCCTGCACAAGGAAGGCTGGTCACGTCTCGGATTCTTCGGATACGACCTGCAGGACCAGTGCGGTTCAACCAACTCACTGTCTGTCCGGCCCGACGAGGGTGCAGTCGGAGAACTCCGTGGACCCAACTACCCCAACTACGCAATGAACGTGGGTCACCAGGGAGAATACGCCGCAATTGTCGGTTCCGCTCACCTTGGCCGTGGAGATGCATGGTCACTCTCACCGCTGATCAAGATCTGTTTCTCCGACCCCTCGCTCAAGTTCGACTTTGCCGAACCACGCCGCGAGTTCGCAAAGGGTGCAATCCGCGAGTTCATGCCCGCCGGCGAGCGC
>contig-100_5_length_1343_read_count_5681_SRR1313284_1 # 34 # 1341 # -1 # ID=399_1;partial=01;start_type=Edge;rbs_motif=None;rbs_spacer=None;gc_cont=0.609
CAGAAGAGGTTGGGCAAGGAAGTCACACCTGAGACCATCAACAACTACCTGGAGATCCTCAACCACGCTATGCCCGGCGCAGCCGTGGTCCAGGAGCACATGGTGGAGACCCACCCTGGCCTGGTAGATGACTGCAACGTCCGTGTATTCACCGGCGACGATGCCCTGGCTGATGAGATCGATGACCAGTACCTGATCAACATCAACAAGATGTTCCCCGAGGATCAGGCAGAGGCCCTCAAGGCTGCTATCGGCAAGACCTCCTGGCAGGCCATCCACGTCCCGACCATTGTGGTCAGGTCCTGCGACGGCGGCACCACCTCCAGGTGGAGCGCCATGCAGCTGTGTATGACCTTCATCGATGCCTACAACATGTGCGCCGGTGAGGCCGCTGTGGCTGACCTGGCCTACGCTGCCAAGCACGCTGCTGTTCTGCAGATGTCCGAGATGCTGCCCGCAAGGCGCGCTCGCGGACCCAACAATCCCGGTGGACTGTCCTTCGGGTTCCTGGCCGATATGGTCCAGACATCCCGTGTGGCCGCAGCCGATCCAGTGAAGGTTTCCCTGAACGTAGTCGCCGCAGGCGCCGCGCTCTATGACCAGATCTGGCTGGGAAGCTACATGTCCGGCGGTGTCGGATTCACCCAGTACGCCACTGCTGCCTACACCAACGATGTCCTGGACGACTTCTGCTACTACGGCGTCGATTTCGCCAACGACAAGTTCGGCGGATTCGCCAAGGCACCCAAGCTGCTGGATACCGCCAAGGAGCTGGCCACTGAGGTCAACGCCTACGGTATGGAGCAGTATGAGGCATTCCCGACCCTGCTCGAGGATCACTTCGGTGGATCCCAGAGGGCTTCCGTTCTGGCAGCAGCATCCGGTATCACCTCCGCCATCGCCTCTGGCCACAGCCAGGTAGGCCTTGCCGGCTGGTACCTCTCCATGCTCCTGCACAAGGAAGGCTGGGGCAGACTGGGCTTCTTCGGCTACGACCTGCAGGATCAGTGCGGTCCAACCAACGTATTCTCCTACCAGTCAGACGAGGGCAATCCACTCGAGCTGAGGGGAGCCAACTACCCCAACTACGCCATGAACGTAGGACACCAGGGCGAGTACGCCGGTATCTCCAGCGCCGCACACGCAGGCCGCATGGATGCCTTCGCTGTGAACCCATTGATCAAGGTAACTTTCTCCAACCCCGGCATGGTATTCGACTGGGCAGATGTCCGCGCTTGCTTCGGCAAGGGTGGAGCCCGCGAGTTCCGCGCTGCAGGCGACAGATCCCTGGTCATGCCAGCTGTGTAG
>contig-100_1_length_1722_read_count_17635_SRR1313281_1 # 2 # 1705 # -1 # ID=374_1;partial=00;start_type=ATG;rbs_motif=GGAGG;rbs_spacer=5-10bp;gc_cont=0.615
ATGGCAAAGAAGATTGAAAGAACCCAGAAGCTCTTCCTGAAAGCCCTCCGCGGCAAGTTCGCCGAGGACCCCCAGAGCACCAATACCGTCTTCGCCCGCGAGGGTCTCAAGCAGTCCCCGAGGAAGATGGAGTTCGTCAAGGCAGGGAACGCCGCTGCAATGGCCCGCGGCATCTCGATGTACGACCCCGTCCGCTGCCACATTGGCGGTATCCCCCTCGGGCAGCGCCAGCTGATGACCTACGAGGTCTCCGGCACCGGTGTCTTTGTCGAGGGTGACGACCTGCACTTCGTCAACAATGCTGCCATGCAGCAGATGTGGGACGACATCCGCAGGACGATCATCGTCAACATGGACCTCGCCCACCAGACCCTGCAGAAGCGTCTGGGCAAGGAAGTGACCCCCGAGACTATCAACGAGTTCCTGCACGTGCTGAACCACGCAATGCCCGGTGCAGCCGTCGTCCAGGAACACATGGTCGAGACCCACCCGAGCCTCGTGGACGACTGTTACGTCAAGGTCTTCACCGGCGACGACGAGATGGCCGACGACCTGGAGCCCCAGTTCGTACTGCCTATCGAGAAGCTCTTCCCCGCCAAGCAGGCCGCCCAGCTCAAGGCAGCTGTAGGGAAGTCCCTCTGGCAGGCAATCCACATCCCGACCATCGTCTCAAGGACCTGTGACGGAGGCACCACCTCCAGGTGGTCTGCGATGCAGCTCGGTATGTCCTTCATCGGTGCCTACCATATGTGCGCCGGAGAAGCCGCAACTGCCGACCTCGCGTTCGCTGCAAAGCACGCTGGTGTGATCCAGATGGCAGAGATCCTGCCCGCCCGCCGTGCCCGTGGCCCGAACGAGCCTGGTGGCATCAAGTTCGGCCACTTCGCCGACATGATCCAGACCGACCGGAAGTACCCGCACGACCCCGCCAAGGCAGCCCTTGAGGTTGTCGGTGGTGGAACCATGCTCTTCGACCAGATCTGGCTCGGTTCCTACATGTCCGGCGGTGTCGGGTTCACCCAGTACGCAACTGCTGCGTACACCGACAACATCCTCGATGACTACACCTACTACGGTATGGACTACATCAAGGACAAGTACAAGGTCAACTTCAAGAACCCCAGCGAGAAGGACAAGGTCAAGGCAACCCAGGATGTCGTCAACGACATTGCGACCGAGGTTACCCTCTACGGTATGGAACAGTACGAGCAGTACCCCACTGCGCTCGAGGACCACTTCGGAGGCTCCCAGCGTGCATCCGTGCTCGCAGCGGCATCCGGTCTGTCCACCTCGATCGCAACCGGGAACTCGAACGCCGGCCTGAACGGCTGGTACCTGTCCATGCTCCTGCACAAGGAAGGCTGGTCACGTCTCGGGTTCTACGGCTACGACCTGCAGGACCAGTGCGGTTCCGCCAACACCGAGTCCTACCGTGCGGACGAGGGCTGTGTCGGAGAGCTCCGTGGCGCCAACTACCCGAACTACGCCATGAACGTGGGACACCAGGGAGAGTACGCCGCCATCTGCGGTGCTGCGCACTTCACCCGCGGAGATGCCTGGTCGCTCAACCCGCTGATCAAGATCACCTTCTCCGACCCCTCGCTCAAGTTCGACTTCGCCGAGCCCAGGCGCGAGTTCGCACGTGGTGCGATCCGCGAGTTCATGCCCGCCGGAGAGCGCTCACTGATCATCCCCGCAAGGTAA
>contig-100_2_length_1685_read_count_4444_SRR873595_1 # 1 # 1647 # 1 # ID=932_1;partial=10;start_type=Edge;rbs_motif=None;rbs_spacer=None;gc_cont=0.386
CGTTTTCTAGATGCATTAACTAAAAAATTTAAAGGTGAAGACCAAGAAAACCAACAAACCAGTTTTTACTGTTTTGATGGGTGGAAACAATCTGCCCGTAAAAGAGAATTTTTTGATGCTGCAAATGACTTAGCTAAAAAAAGAGACAACATGCCTTTTTATAACCCTGACATTGGTGTGCCTTTAGGACAAAGACAATTAATGAGTTATAAGATATCAGGTACTGAAGATTATGTTGAAGGAGACGACTTACACTTCTGTAACAATGCTGCTATCCAACAATTAGTGGATGATATAAAAAGAACTGTAATTGTAGGTATGGATACAGCACATTCAGTATTGCAAGAAAGGTTAGGTGTAGAGGTTACTCCGGAAACAATCAATGAATATATGGAAACAATTAACCATGCACTTCCTGGAGGAGCTGTAGTTCAAGAACACATGGTGGAAGTGCACCCAGGACTTGCATCAGACTGTTACGCAAAAATCTTCACTGGAAATGATGAATTAGCTGATGAACTCGATAAAAGAGTATTGATTGATATCAACAAGGAATTCCCTGAAGAGCAAGCTGAAATGCTTAAGGAATATGTTGGAAACAAGACTTATCAAGTTAGTAGAGTACCAACATTAGTTGTTAGAGCTTGTGATGGTGGTACCGTATCTCGATGGTCAGCTATGCAAATTGGTATGAGTTTCATTACTGCATACAGCTTATGTGCTGGAGAAGCAGCGATTGCAGACTTTTCATATGCTGCTAAACACGCAGACGTAATTGGTATGGCAGCAATATTACCTGCAAGACGTGCAAGAGGAGCTAATGAACCTGGTGGAGTTCCATTTGGAATATTTGCTGATATGATTCAAACATCAAGAATCAGTAAGGACCCTGCCGAAATCACATTAGAAGTAATTGGTGGAGCAGCAACATTATACGACCAAGTATGGTTAGGTTCATACATGTCTGGAGGTGTAGGTTTCACCCAATACGCAAGTGCAACTTATACTGATGATATATTGGATGATTTCATTTACTATGGAAAAGATTATGTAGAGGAAAATTATGGAATGTGTCAAGCGGAAGCTAATTTCGATAATGTGAAGGATATTGCTACTGAAGTCACAATTTACGGATTAGAACAATATGAAATCCCAACATTACTTGAAGACCATTTCGGAGGTTCTCAAAGAGCATCAGTAATTTCTGCTGCTGCAGGATGTTCCGTAGCATTCGCAACAGGAAACTCAAATGCTGGAGTGAACGGTTGGTACCTCAGTATGATTGAACATAAGGAAGCCCACAGCAGATTAGGATTCTATGGTTATGACTTGCAGGACCAATGTGGAGCAGCTAACTCATTATCCATTAGAAGTGATGAAGGATTGATCCATGAACTAAGAGGACCAAACTATCCTAACTATGCAATGAATGTGGGACACCAACCAGAATATGCTGGAATCGCTCAAGCACCACACGCTGCAAGAGGAGACGCATTCTGTGTAAACCCATTAATTAAAATTGCATTTGCTGATAAGAATTTATCCTTCGACTTTGAACATCCTAGAAAATGTATCGCTAAAGGTGCATTAAGAGAATTTGAGGCTGATGGTGAAAGAAGCATAATTTTACCTGCATTCTCAAAATAG
>contig-100_6_length_1515_read_count_219_SRR1561950_1 # 19 # 1515 # -1 # ID=448_1;partial=01;start_type=Edge;rbs_motif=None;rbs_spacer=None;gc_cont=0.593
ATCCCCATGATGAACCAGGACATCGGTGTCCCTCTGGGACAGAGGTCCTGGATGCCCTACCAGCTGTCCCACACGGACATCTATGTGGAGCCCGACGACTTGCACTGCATCAACAACCCTGCGATCCAGCAGGCTTGGGATGACATAAGGAGGACCATCCTGGTCGGACTGGACGCCCCTCACCAGACCATCGAAAAGAGGCTTGGTAAGGAAGTCACGCCCGAGACCATCAACGAGTACCTCGAGGCAGTCAACCACACGATGCCCGGCGGAGCAGTCGTTCAGGAGCACATGGCGGAGATAAACCCCGCCCTTGCCTACGACTCGTACGTCAAGGTCTACTCCGGGAACGATGAGCTGATCGACGAGCTCGACAAGAGGTTCGTCATCGACATCAACAAGCTGTTCAGCAAGGACCACGCGGCCCAGCTGAAGAAGGCGATCGGATCCACCCTCATGCAGGCAGTCCGCGTTCCCTCCATAGTCGGCAGGGTCATGGATGGTGCGACCACCTCGAGACACGCAGCGATGCAGATTTCGATGGCGTTCATCACCTCCTACAGGCTCGCAGCCGGAGAAGCAGCGATCGCTGACTTCGCATACTCTGCGAAGCACCAGTCCCTGCCTATGGGTACGATGATGCCCGCAAGGCGCGCCAGGGGACCCAACGAACCCGGAGGAATACCCTTCGGATTCCTGGCAGACATGGCTCAGTCTGACCGTGTCAACCCTGACGACCCCGGAAGGGCGTCCCTTGAGACAGTCGCACTCGGAGCGATCATCTACGACCAGATCTACCTCGGAGGCTACATGTCCGGTGGAGTCGGTTTCACACAGTATGCATCCGCTGCATACACCGACAACATCCTGGAGGACTACGTCTACTACGCCATCGACACCATAAAGGACAAGTATGGCGGCTTCTGCAAGCTTGACCCGAACAACTACGACAAGCTGATGGAGCTCGGAGACAACGTCAACACCTACGCCCTCGAGATGTACGAGAGGTACCCCGCCGCAATGGAGGCCCACTTCGGTGGATCCCAGAGGGCGACCGTCGCAGCCGCGGCATCCGGTATCGCCGGATCCATGGCAACCGGTAACGCCGACTGCGGTGTCAACATGTGGTATCTGTCCATGCTGCAGCACAAGGAGAGGACTGGAAGGCTCGGATTCTACGGATACGACTTGCAGGACCAGTGCGGTTCCGCCAACTCGTTCTCCTACAGGTCCGACGAAGGTCTCCCCATGGAGCTGAGAGGTCCCAACTACCCCAACTACGCGATGAACGTCGGACACATGTCCGGCTACTCCGGCATACCCAAGGCGGCCCACGCTGCCCGCGGAGATGCCTTCACGGCCAACCCGTTCATCCGTGTTGCGTTCGCAGACCCGAGCCTTGTGTTCGACTTCGCGAACATAACCAAGGACATTGGGCGCGGCGGACTTCGCGAGTTCCAGCCTGCAGGCGAGAGGACCGCTGTCATAAGGGTGTAA
>contig-100_0_length_1508_read_count_4355_SRR634533_1 # 103 # 1506 # 1 # ID=896_1;partial=01;start_type=ATG;rbs_motif=GGAG/GAGG;rbs_spacer=5-10bp;gc_cont=0.607
ATGTCAGTTAAGGAAACCCAGAAGAGATTCATAAAGGCGATGAAGAAGAAGTTCGCCGAAGAGCCAACCTCCCAGACGACGGTCTACAAGTACGAGGGCTACACGCAGTCCAAGAGGAAAGTAGAGTTCAAGAAGGCCGGAGACGCAATCGCGAAGAAGAGGGGCATCTCAGCTTACAACCCGATGGTTCACATGGGCGGCATCCCCCTGGGCCAGAGGCAGCTAATGCCCTACGTCGTGTCCGGCACTGACGTGGTGTGCGAGGGTGATGACCTCCACTTCGTCAACAACGCTGCCATGCAGCAGTTCTGGGATGAGATAAGGAGGACCGTCATAGTCGGCCTCGACACCGCCCATGCAACGCTGGAGAAGCGCCTGGGCAAGACGGTCACCCCTGAGACCATTAGCAACTACCTGGCCGTGCTGAACCACGCCATGCCAGGCGCTGCGGTCGTCCAGGAGCACATGGTCGAGACCCACCCGGGCCTGACCGATGACTGCTACGTGAAGGTCTTTACTGGAGATGATGAGCTTGCCGACTCGATCGACAAGCAGTACGTCATCGACATCAACAAGGCCTTCCCGAAGGACCGCGCGGCCCAGCTAAAGAAGGCCATCGGCAAGTCCCTGTGGCAGGCAGTCCACATCCCGACCATCGTGGTCAGGACCTGCGATGGAGGTACGACCTCCAGGTGGTCGGCCATGCAGATCGGCATGTCGTTCATCGACGCCTACAAGATGTGCGCCGGTGAGGCAGCAGTCGCCGACCTGGCATTCGCCGCCAAGCACGCATCCCTGGTAGAGATGGCGGACATCCTGCCCGCAAGGCGTGCAAGGGGCCCGAACGAGCCCGGCGGATTAAGCTTCGGCTTCCTGGCGGACATCGTGCAGACCGACCGCAAGTACCCGGACGACCCGGTCAAGTCCTCGCTCGAGGTAGTCGCAGCCGGCTGCATGCTGTACGACCAGATCTGGCTCGGCTCCTACATGTCCGGTGGTGTAGGCTTCACGCAGTACGCGACCGCCGCATACACCGATGACATCCTGGATGACTTCACCTACTACGGCTATGACTATGCCAAGGGCAAGTACAAGATGCCGACCAAGCCGACCATGGACATAGTCAACGACCTGGGCACTGAGGTCACCCTGTACGGCATCGAGCAGTACGAGAAGTACCCGACCACCCTCGAGGACCACTTCGGCGGCTCTCAGAGGGCTACCGTCCTGGCAGCAGCGTCGGGCGTCACTACTGCGCTGGCCACGGGCAACTCGAACGCTGGCCTGTCGGCCTGGTACCTGTCCATGTACCTGCACAAGGAGGCGTGGGGCAGGCTGGGCTTCTTCGGCTACGACCTGCAGGACCAGTGTGGTGCCACCAACGTGTTCTCCTGCCGCTCCGAC
>contig-100_5_length_1106_read_count_69090_SRR943312_1 # 1 # 1044 # -1 # ID=1086_1;partial=10;start_type=ATG;rbs_motif=AGGAG;rbs_spacer=5-10bp;gc_cont=0.626
[truncated: 1,983,336 more chars]
