# Supplementary material for: Metabolic marker gene mining provides insight in global mcrA diversity and, coupled with targeted genome reconstruction, sheds further light on metabolic potential of the Methanomassiliicoccales
Source: PeerJ. 2018 Sep 17;6:e5614. doi: 10.7717/peerj.5614 (PMC6147122; doi:10.7717/peerj.5614)
Supplement: File S4 [file peerj-06-5614-s008.txt]

>contig-100_2_length_1107_read_count_52585_SRR3184553_1 # 1 # 1107 # -1 # ID=794_1;partial=11;start_type=Edge;rbs_motif=None;rbs_spacer=None;gc_cont=0.610
RTQKLFLKSLKEKFRGQDIAGDTAKYHVFDGIRQSPRKMEFLKAGQAVAMDRGIPMYDPERCHLGGIPLGQRQLMTYELSGTGVFVEGDDLHFVNNAAMQQFWDDIRRTVIVNMDLAHQTLQKRLGKEVTPETINEYLHVLNHAMPGAAVVQEHMVETHPGLVDDCYVKVFTGDQELADDLEPQFVIDVEKLFPAKQAEALSAAVGKALWQAIHIPTTVVRTCDGATTSRWSAMQIGMSFIAAYRMCAGEAAVADLSYAAKHAGVIQMASLLPARRARGPNEPGGLAFGLFSDIIQANRKYPNDPARASLEVVGAGTMLYDQIWLGSYMSGGVGFTQYATAAYTDNILDEFTYYGMDYIKDKYKVDWKN
>contig-100_0_length_1965_read_count_12176_SRR1976948_2 # 103 # 1809 # 1 # ID=647_2;partial=00;start_type=ATG;rbs_motif=AGGAG;rbs_spacer=5-10bp;gc_cont=0.563
MAKIERAQKLFLKALKEKFPGQDVESQKAKFYAFDGLNQSPRKKEFMAENAKIVKERGIDMYDPTRCHLGGIPMGQRQLMTYEVSGTGTFVEGDDLHFVNNAAMQQFWDDIRRTVIVNMDLAHQTLQKRLGKEVTPETINEYLHVVNHAMPGAAVVQEHMVETHPALTDDCYVKVFTGDSELADDIEPQFLLNVEKLFPKKQAEALINAVGKSMWQCVHIPTTVSRTCDGGTTSRWSAMQIGMSFIGAYRMCAGEAAVADLSYAAKHAGVIQMASHLPARRARGPNEPGGIMFGNFADMIQTDRKYPNDPAKAALEVVGAGTMLFDQIWLGSYMSGGVGFTQYATAAYTDNILDEFTYYGMDYIKDKYKVDWQNPSPNDKVKPTQEIVNDIATEVNLNGMEQYEQYPTMMEDHFGGSQRAGVLAAACGLSTAIATGNSNAGLNGWYLSMLMHKEGWSRLGFFGYDLQDQCGSANTLSVRPDEGCIGEFRGPNYPNYAMNVGHQGEYAAIVGSSHFGRGDAWTLSPLIKICFADPALKFDFAEPRKEFARGAIREFMPAGERSLIIPAK*
>contig-100_3_length_1656_read_count_2105_SRR1313284_1 # 1 # 1623 # 1 # ID=397_1;partial=10;start_type=Edge;rbs_motif=None;rbs_spacer=None;gc_cont=0.446
MKKKFEEAPDKKNTKYYVYGGYKQNKRKVEFHDAGLQIAKERGIPGYNPSVGMPQGQRVLMPYQLSHTDIIANMDDLHFVNNAAMQQAWDDMRRTILVGLDSPHNILEKRLGKEVTPETINHYLEVVNHAMPGAAVIQEHMVETDPRLVKDSYVKVYSGNDELIDEIDSRFVIDINKEFPAAQAAQLKKAIGKSMWQVVRIPTVVGRVCDGGTVSRWSAMQIGMAFIGAYNLCAGEAATGDFAYAAKHGSVIQMSDMMPARRARGPNEPGGLMYGIVSDCAQSLAKYPDDPARHSLETIALAALIYDQIYLGSYMSGGVGFTQYATAAYTDNILEDFVYWGMEHVKDKYGDLAKQKPSVKLINDIGTDVAMYCLEQYELYPAVMETHFGGSQRATCISAAAGTSVAMATGNAQAGLSAWYLACNIHKEQMGRFGFYGYDLQDQIGAANTFSYRSDEGLPFELRGGNYPSYAMNVGHQSAYAGIVAAAHSSRFDAWALSPHIKVAFADRSLPFDFANITKEFGRGAMREFVPAGERDLIIP*
>contig-100_0_length_1564_read_count_1256_SRR3067125_1 # 2 # 1564 # -1 # ID=760_1;partial=11;start_type=Edge;rbs_motif=None;rbs_spacer=None;gc_cont=0.425
MADKKFLDAMTKKFKEAPDEKTTTFYNMGGWKQSERKTAFVNEGKAIAEKRGIPMYNPDIGNPLGQRALMSYQLSGTDTFVEGDDLHFVNNAAIQQAWDDIRRTVIVGLNTAHNVLEKRLGMEVTPETITNYLEVVNHAMPGAAVVQEHMVETDPLLVEDSYVKVFTGDDELADEIDSAFVLDINKQFPEEQAEALKAEVGGAIWQAVHIPSVVGRVCDGGTTSRWSAMQIGMSMISAYGQCAGEGATGDFAYASKHAEVIGMGTYLPIRRARAGNELGGVPFGFMADIAQGSRVTDDPVKSSLEVVALGAALYDQIWLGSYMSGGVGFTQYATAAYTDNVLDDFSYFGKDYVEDKYGGLTEAPNNMDTVLDVGSEVTFYSLEQYEEYPALLETHFGGSQRAAVVSAAAGISTAFATGNGQTGLSAWYLAQYLHKEQHSRLGFYGYDLQDQCGAANVFAIRNDEGLPIELRGPNYPNYAMNVGHQGEYAGIAQAPHSARGDAWAFNPLVKIAFADKNLVFD
>contig-100_0_length_1490_read_count_86_ERR420368_1 # 2 # 1489 # 1 # ID=219_1;partial=11;start_type=Edge;rbs_motif=None;rbs_spacer=None;gc_cont=0.423
EKKLFLKALKEKFEEDPKEKYTKFYTYGGWKQSKRKTEFVEHAKEIMEKRGGIPGYNPDIGVPLGQRKLMPYKLSNTDDIVEGDDLHFMNNAAIQQMWDDIRRTVIVGMDTGHMVLEKRLGVEVTPETINEYMETINHALPGGAVVQEHMVEVDPALAWDSYAKIFTGDDELADELDKRFLIDINKLFPEEQAEQLKAAIGKKTYQVSRVPTLVGRVCDGGTIARWSAMQIGMSFITAYKLCAGEAAIADFSYAAKHADVVGVGTALPARRSRGANEPGGIPFGILADVVQTTRVSDDPVEQSLEVVATGAMLYDQIWLGAYMSGGVGFTQYATASYTDDILDDFSYYGYDYVEKKYGINSTKPTMDVVEDIATEVTLYALEQYDEFPALLEDHFGGSQRAAVAAAASGISVCMATGNSNAGVNGWYLSQILHKEYHSRLGFYGYDLQDQCGASNSLSIRNDEASPLELRGPNYPNYAMNVGHQGEYAGIAQAAHS
>contig-100_1_length_1269_read_count_426_SRR1221442_1 # 2 # 1267 # 1 # ID=277_1;partial=11;start_type=Edge;rbs_motif=None;rbs_spacer=None;gc_cont=0.554
GGWKQSKSKVEFQKTAQEIAKKRGIPMLNEDIGVPLGQRSWMPYQLSHTDIYAEADDLHCVNNTAIQQAWDDIRRTVLVGLDSPHQTIERRLGKEVTPETINAYLETVNHTMPGGAVVQEHMAEINPALAYDSYVKVYSGDDELIDEIDPRFVIDINKLFPKDQAEQLKKAIGKTLMQAVRVPTICGRIMDGATTSRHAAMQISMAFISSYKLAAGEAAIADFAYSAKHLSINMGTMMPARRARGPNEPGGIPFGFMADMAQSDRVHPDDPGRAALEAVALGAAVFDQVYLGGYMSGGVGFTQYATAAYTDNILEDYVYYAIDQIKTKYGGLCKVDPTDLDKIIKLGDDINSYALEMYERYPAIMESHFGGSQRATVAAAATGVAGAMATGVADCGLNCWYLSMLQHKERTGRLGFYGFDLQ
>contig-100_6_length_1064_read_count_1773_SRR1313242_1 # 18 # 1064 # 1 # ID=347_1;partial=01;start_type=ATG;rbs_motif=AGGAGG;rbs_spacer=5-10bp;gc_cont=0.526
MSSENKMFIEALRKKFKEAPEDKNTKYYIYDGWKQSKRKREFVEAAKKVAKERSIPFYNPDMHLGGIPMGQRVLMPYRISNTDVYVEGDDLHFVNNAAMQQMWHDIRRTVIVGLDSAHTVLQKRLGKEVTPETVNHYLEVLNHALPGAAVIQEHMVETNPGLVSDSYVKVFTGDDELADEIDPRMLININKEFPADQAASLKKAIGNKIYQVLHMPTIVSMTCDGGTMSRWAAMQISMSMVNTYKLMAGEAAIGEFAFAAKHAEVIEMGTLMPWRRARGPNEPGGIPLGYMADICQGSRVKPEDPVWVALESISMAALLYDQIYFGSYMSGGVGFTQYATCTYTDNVLD
>contig-100_0_length_1935_read_count_5363_ERR1299065_1 # 140 # 1804 # -1 # ID=150_1;partial=00;start_type=ATG;rbs_motif=GGA/GAG/AGG;rbs_spacer=5-10bp;gc_cont=0.518
MDNEKKLFLKALKKKFEGEDPEEKSTNFYCFGGWEQSERKREFTEYAKKAAEKRGGIPFYNPDIGVPLGQRKLMAYRVSGTDAYVEGDDLHFVNNAAIQQMVDDIKRTVIVGMDTAHAVLEKRLGVEVTPETINEYMEVINHALPGGAVVQEHMVEVHPGIVEDCYAKVFTGDDNLADELDKRILIDINKEFPEEQAEQLKSYIGNRTYQVNRVPTIVVRACDGGTVSRWSAMQIGMSFISAYKLCAGEAAIADFSFAAKHADVIEMGTIMPARRARGPNEPGGVAFGTFADIVQTSRVSDDPANVSLEVIAGAAALYDQVWLGSYMSGGVGFTQYATASYTDDILDDFLYYGMEYVEDKFGICGSEPTMDVVRDISTEVTLYSLEQYEEYPTLLEDHFGGSQRAAVAAAAAGCSTAFATGNSNAGVNGWYLSQILHKEAHSRLGFYGYDLQDQCGASNSLSIRSDEGLIHELRGPNYPNYAMNVGHQPEYAGIAQAPHAARGDAFCTNPLIKVAFADKDLSFDFTSPRKSIAKGALREFIPEGERDLIIPAGK*
>contig-100_0_length_1231_read_count_49_SRR948118_1 # 1 # 1230 # 1 # ID=1173_1;partial=11;start_type=Edge;rbs_motif=None;rbs_spacer=None;gc_cont=0.401
MADKKFLDAMKQKFSEDPTEKTTQFYNMGGWTQSERKTAFVNEGKEIAEKRGIPMYNPDIGTPLGQRALMSYQLSTTDTFVEGDDLHFINNAAIQQAWDDIRRTVIVGLNTAHNVLEKRLGIEVTPETITNYLETVNHAMPGAAVVQEHMVETDPLVVQDSYVKVFTGDDELADEIDSAFVLDINKEFPEEQAEALKAEVGGAVWQAVRIPSIVGRVCDGGTTSRWSAMQIGMSMISAYNQCAGEGATGDFAYASKHAEVVHMGTYLPVRRARAENELGGVPFGFMADICQASRVSPDDPVKTSLEVVALGAALYDQIWLGSYMSGGVGFTQYATAAYTDNVLDDFTYYGKDYVEDKYGDLCSAPNNMDTVLDVGTEVAFYALEQYEEYPALLETHFGGSQRASVISAAA
>contig-100_6_length_1188_read_count_1845_SRR873609_1 # 26 # 1186 # 1 # ID=1043_1;partial=01;start_type=ATG;rbs_motif=GGA/GAG/AGG;rbs_spacer=5-10bp;gc_cont=0.394
MALEDRKFLEALNNKFKGEDQESDHTSFYCFDGWKQSERKREFNDAAEKLAKERNMPFYNPDIGVPLGQRQLMAYKISGTEDYVEGDDLHFCNNSAIQQLVDDIKRTIIVGMDTAHSVLQERLGVEVTPETINEYMENINHALPGGAVVQEHMVEVHPGLVDDCYAKIFTGNDDLADELDKRVLIDINKEFPEDQAEMLKKYVGNKTYQVSKVPTLVVRACDGGTVSRWSAMQIGMSFINAYKLCAGEAAIADFSYAAKHADVIGMAAFLPARRARGPNEPGGVAFGTLADIVQTSRISDDPAEITLEVIAAGAALYDQVWLGSYMSGGVGFTQYASATYTDDILDDFIYYGMDYVEDNYGLCQAELSMDTVRDISTEVTLYGLEQY
>contig-100_1_length_1170_read_count_0_ERR1137343_1 # 3 # 1169 # 1 # ID=123_1;partial=11;start_type=Edge;rbs_motif=None;rbs_spacer=None;gc_cont=0.382
KKFLDAMKNKFSEDPTDKRTTFYNMGGWKQSERKSAFVKEGKEIAEKRGIPMYNPDIGTPLGQRALMSYQLSTTDTYVEGDDLHFINNAAIQQAWDDIRRTVIVGLNTAHNVLEKRLGIEVTPETITEYLETVNHAMPGAAVVQEHMVETDPLVVQDSYVKVFTGDDELADEIDSAFVLDINKEFNEEQAAALKEEVGGSVWQAVRIPAIVGRVCDGGTTSRWSAMQIGMSMISAYNQCAGEGATGDFAYASKHAEVIHMGTYLPVRRARAENELGGVPFGFMADICQSSRVNADDPVRSTLDVVALGAALYDQIWLGSYMSGGVGFTQYATAAYTDDVLDDFTYYGKDYVEDKYGGLTEAPNNMDTVLDVGSEVSFYALEQYEEYPAL
>contig-100_5_length_1286_read_count_122_SRR1562005_1 # 3 # 1286 # 1 # ID=560_1;partial=11;start_type=Edge;rbs_motif=None;rbs_spacer=None;gc_cont=0.593
ISTSYYKYGGWKQSKSKVEFQAAAEKIAKDRGFPMMNEDIGVPLGQRSWMPYQLSHTDIFVEPDDLHCINNPAIQQAWDDIRRTILVGLDSPHQTIERRLGKEVTPETINAYLETVNHTMPGGAVVQEHMAEVNPALVYDSYVKVFSGDDELVDELDKRFVIDINKLFPAEQAKQLKAAVGKTLMQAVRVPSIVGRVMDGATTSRHAAMQISMAFISSYKLAAGEAAIADFAYSAKHQSVNMGTMMPARRARGPNEPGGIPFGFMADIAQSDRVYPDDPGRAALESVALGAIVYDQIYLGGYMSGGVGFTQYATAAYTDNILEDYVYYGIDQINKRYGGFCKLDPNDYDELMNLAEDVDSYSLEMYERYPAVMETHFGGSQRATVAAASTGIAGAMATGVADCGLNCWYYSMLEHKERTGRLGFYGYD
>contig-100_2_length_1110_read_count_4018_SRR3166066_1 # 1 # 1110 # 1 # ID=779_1;partial=11;start_type=Edge;rbs_motif=None;rbs_spacer=None;gc_cont=0.605
MAKIERTQKLFLKSLKEKFRGQDVESDTAEYYSFDGIRQSPRKMEFLKASRAIEMDRGITMYDPERAHLGGIPLGQRQLMTYEVSGTGVFVEGDDLHFVNNSAMQQFWDDIRRTVIVNMDLAHQTLQKRLGKEVTPETINEYLHVLNHAMPGAAVVQEHMVETHPGLVDDCYVKVFTGDQELADDLEPQFVLDVEKLFPAKQAEALSAAVGKSLWQAVHIPTTVVRTCDGGTTSRWSAMQIGMSFIAAYRMCAGEAAVADLSYAAKHAGVIQMASHLPARRARGPNEPGGLGFGLFSDIIQANRKYPNDPARASLEVVGAGVMLYDQIWLGSYMSGGVGFTQYATAAYTDNILDEYTYYGMDYIKDKYKV
>contig-100_2_length_1685_read_count_803_SRR1562010_1 # 19 # 1674 # 1 # ID=597_1;partial=00;start_type=ATG;rbs_motif=GGA/GAG/AGG;rbs_spacer=5-10bp;gc_cont=0.447
MNDEKKLFLKALQKKFDEDPNENYTNFYCFGGWKQSARKREFNEYAEKIVKERGGLPFYNPDIGVPLGQRKLMAYKVSGTDTYVEGDDLHFCNNSAIQQLSDDIKRTVIVGMDTAHSVLEKRLGVEVTPETINQYMETINHALPGGAVVQEHMTEVHPGLVGDCYAKIFTGDDNLADELDSRFLIDINKEFPEEQAKMLKEYVGNKTYQVSRVPTLVVRACDGGTTSRWSAMQIGMSFISAYKLCAGEAAIADFSYAAKHADVVSMGNVMPSRRARGANEPGGIPFGVFSDIIQTSRVSDDPAEVSLQVIAAAATIYDQMWLGSYMSGGVGFTQYATAAYTDDILDDFLYYGKEYIEDKYGMCGAKPSMDVVKDIASEVTLYGLEQYEYPALLEDHFGGSQRTAVISAAAGCSCAFATANSNAGINGWYLSQILHKEGHSRLGFYGYDLQDQCGASNSLSIRSDEGLIHELRGPNYPNYAMNVGHQPEYAGIAQAPHAARGDAFCVNPLIKIAFADKNLNFDFTNPRKSIAQGALREFMPSGERDLINPAG*
>contig-100_5_length_1485_read_count_4643_SRR1562007_1 # 2 # 1483 # 1 # ID=575_1;partial=11;start_type=Edge;rbs_motif=None;rbs_spacer=None;gc_cont=0.470
SDRKSTRRGWKQSERKREFVEAGKEVAAKRGIPQYNPDIGTPLGQRVLMPYQVSTTDTFVEGDDLHFVNNTAMQQFWDDIRRTVIVGLGTAHNVIEKRLGKEVTPETIMNYLETVNHAMPGGAVVQEHMVETNPALVADSYVKVFTGDDEIADEIDPAFLIDINKMFPEEQAEVLKAEVGSGIWQAVRIPTIVSRTCDGGTTSRWSAMQIGMSMISAYKQCAGEAATGDFAFAAKHAEVIHMGTALPQRRARGENEPGGIPFGYLADICQSSRKYMDDPVRVTLDVVASGAMLYDQIWLGSYMSGGVGFTQYATAAYTDNILDDFTYYGKEYVEDKYGGLCEAPNTMDTVLDVGSEVTFYGLEQYEEYPALLETQFGGSQRAAVAAAAAGCSTGFATGNAQTGLSAWYLSMYLHKEQHSRLGFYGYDLQDQCGASNVFSIRADEGLPLELRGPNYPNYAMNVGHQGEYAGIAQSAHAARKDAFVFNPLVKIAFA
>contig-100_4_length_1138_read_count_7351_SRR1313243_1 # 1 # 1137 # -1 # ID=352_1;partial=11;start_type=Edge;rbs_motif=None;rbs_spacer=None;gc_cont=0.613
MPGAAVVQEHMVETHPSLVDDCYVKVFTGDDELADDLEPQFVINVEKLFPGKQAAQLKAAVGKSLWQAIRIPTIVSRTCDGGTTSRWSAMQLGMSFIGAYHMCAGEAATADLAYAAKHAGVIQMAEILPARRARGPNEPGGIKFGHFADMVQTDRKYPHDPAKASLEVVAAGTMLFDQIWLGSYMSGGVGFTQYATAAYTDNILDDYTYYGMDYIKDKYKVDWKNPGEKDKVKASQDVVNDIASEVTLYGMEQYEQYPTALETHFGGSQRASVLAAASGLTTAIATGNSNAGLNGWYLSMLLHKEGWSRLGFYGYDLQDQCGSANTESYRADEGCVGELRGANYPNYAMNVGHPVSYTHLRAHETEADLVCRLLLEKKK
>contig-100_0_length_1703_read_count_141_ERR1137149_1 # 41 # 1696 # 1 # ID=106_1;partial=00;start_type=ATG;rbs_motif=GGA/GAG/AGG;rbs_spacer=5-10bp;gc_cont=0.396
MADKKFLDAMKNKFSEDPTDKRTTFYNMGGWKQSERKSAFVKEGKEIAEKRGIPMYNPDIGTPLGQRALMSYQLSTTDTYVEGDDLHFINNAAIQQAWDDIRRTVIVGLNTAHNVLEKRLGIEVTPETITEYLETVNHAMPGAAVVQEHMVETDPLVVQDSYVKVFTGDDELADEIDSAFVLDINKEFNEEQAAALKEEVGGSVWQAVRIPAIVGRVCDGGTTSRWSAMQIGMSMISAYNQCAGEGATGDFAYASKHAEVIHMGTYLPVRRARAENELGGVPFGFMADICQSSRVNADDPVRSTLDVVALGAALYDQIWLGSYMSGGVGFTQYATAAYTDDVLDDFTYYGKDYVEDKYGGLTEAPNNMDTVLDVGSEVSFYALEQYEEYPALLETHFGGSQRASVISAAAGCSTAFATGNAQTGLSAWYLGMYLHKEQHSRLGFYGYDLQDQCGAANVFSIRNDEGLPLEMRGPNYPNYAMNVGHQGEYAGIAQAPHAARGDAWSFNPLVKIAFADKNLVFDFSKPREEFAKGALREFEPSGERTVITPAK*
>contig-100_0_length_1696_read_count_364_ERR247150_1 # 20 # 1675 # 1 # ID=195_1;partial=00;start_type=ATG;rbs_motif=GGA/GAG/AGG;rbs_spacer=5-10bp;gc_cont=0.396
MADKKFLDAMKNKFSEDPTDKRTTFYNMGGWKQSERKSAFVKEGKEIAEKRGIPMYNPDIGTPLGQRALMSYQLSTTDTYVEGDDLHFINNAAIQQAWDDIRRTVIVGLNTAHNVLEKRLGIEVTPETITEYLETVNHAMPGAAVVQEHMVETDPLVVQDSYVKVFTGDDELADEIDSAFVLDINKEFNEEQAAALKEEVGGSVWQAVRIPAIVGRVCDGGTTSRWSAMQIGMSMISAYNQCAGEGATGDFAYASKHAEVIHMGTYLPVRRARAENELGGVPFGFMADICQSSRVNADDPVRSTLDVVALGAALYDQIWLGSYMSGGVGFTQYATAAYTDDVLDDFTYYGKDYVEDKYGGLTEAPNNMDTVLDVGSEVSFYALEQYEEYPALLETHFGGSQRASVISAAAGCSTAFATGNAQTGLSAWYLGMYLHKEQHSRLGFYGYDLQDQCGAANVFSIRNDEGLPLEMRGPNYPNYAMNVGHQGEYAGIAQAPHAARGDAWSFNPLVKIAFADKNLVFDFSKPREEFAKGALREFEPSGERTVITPAK*
>contig-100_0_length_1716_read_count_800_ERR1136830_1 # 43 # 1698 # 1 # ID=70_1;partial=00;start_type=ATG;rbs_motif=GGA/GAG/AGG;rbs_spacer=5-10bp;gc_cont=0.396
MADKKFLDAMKNKFSEDPTDKRTTFYNMGGWKQSERKSAFVKEGKEIAEKRGIPMYNPDIGTPLGQRALMSYQLSTTDTYVEGDDLHFINNAAIQQAWDDIRRTVIVGLNTAHNVLEKRLGIEVTPETITEYLETVNHAMPGAAVVQEHMVETDPLVVQDSYVKVFTGDDELADEIDSAFVLDINKEFNEEQAAALKEEVGGSVWQAVRIPAIVGRVCDGGTTSRWSAMQIGMSMISAYNQCAGEGATGDFAYASKHAEVIHMGTYLPVRRARAENELGGVPFGFMADICQSSRVNADDPVRSTLDVVALGAALYDQIWLGSYMSGGVGFTQYATAAYTDDVLDDFTYYGKDYVEDKYGGLTEAPNNMDTVLDVGSEVSFYALEQYEEYPALLETHFGGSQRASVISAAAGCSTAFATGNAQTGLSAWYLGMYLHKEQHSRLGFYGYDLQDQCGAANVFSIRNDEGLPLEMRGPNYPNYAMNVGHQGEYAGIAQAPHAARGDAWSFNPLVKIAFADKNLVFDFSKPREEFAKGALREFEPSGERTVITPAK*
>contig-100_0_length_1996_read_count_8939_SRR634686_2 # 197 # 1876 # 1 # ID=897_2;partial=00;start_type=ATG;rbs_motif=GGAG/GAGG;rbs_spacer=5-10bp;gc_cont=0.591
MAVKHTKKLFVKALNKKFGKDFDLASQKVEYKRLGPEQNARKREFMEYAKKLEGKRGMTGYNPYVHAGGIPLGQRQLVPYKLSSTEYVVEGDDLHFVNNPAMQQFWDDIRRTIVVGLDMAHEVLQKRLGKEVTPETINNYLEILNHAMPGAAVVQEHMVETHPGLVDDCNVRVFSGDDALADEIDDQYKIDINKMFPEDQAEALKAAIGKTTWQAIHVPTIVVRTCDGGTTSRWSAMQLCMTFIDAYNMCAGEAAVADLAYAAKHAAVLQMSDMLPARRARGPNNPGGISFGFMSDMVQTSRVKPQDPVYVSLNVVAAGSMFYDQIWLGSYMSGGVGFTQYATAAYTNDVLDDFSYYGVDYANDKFGGFAKAPATIDVAKELATEVTLYGIEQYEAFPTLLEDHFGGSQRAAVLAAASGITSAIATGHSQIGLAGWYLSMLLHKEAWGRLGFFGYDLQDQCGPTNVFSYQSDEGNPLELRGANYPNYAMNVGHQGEYAGITSAAHAGRMDAFAVNPLIKVTFANPGLVFDFTNVRDCFGKGGAREFRAAGERSLVMPAV*
>contig-100_1_length_1657_read_count_8278_SRR943332_1 # 3 # 1640 # -1 # ID=1155_1;partial=10;start_type=ATG;rbs_motif=GGAGG;rbs_spacer=5-10bp;gc_cont=0.608
MAKKIEKTQKLFLKALKEKFAEDPQSTSTVFNRIGLKQSPRKMEFVKAGKNAEMARGISMYDPVRCHIGGIPLGQRQLMTYEVSGTGVFVEGDDLHFVNNAAMQQMWDDIRRTIIVNMDLAHQTLQKRLGKEVTPETINEFLHVLNHAMPGAAVVQEHMVETHPSLVDDCYVKVFTGDDEMADDLEPQFVIPIDKLFPAKQAEQLKAGVGKALWQAIHIPTIVSRTCDGGTTSRWSAMQLGMSFIGAYHMCAGEAATADLAFAAKHAGVIQMAEILPARRARGPNEPGGIKFGHFADMVQTDRKYPHDPARASLEVVGAGTMLFDQIWLGSYMSGGVGFTQYATAAYTDNILDDYTYYGMDYIKDKYKVDWKNPNEKDKAKATQDVINDIATEVTLYGMEQYEQFPTALETHFGGSQRASVLAAASGLSTAIATGNSNAGLNGWYLSMLLHKEGWSRLGFYGYDLQDQCGSANTESFRADEGAVGELRGANYPNYAMNVGHQGEYAAICGAAHFTRGDAWSLNPLIKITFADPSLKFDFAEPRREF
>contig-100_0_length_1643_read_count_308_SRR2657625_1 # 3 # 1643 # -1 # ID=725_1;partial=11;start_type=Edge;rbs_motif=None;rbs_spacer=None;gc_cont=0.537
LFLNALKEKFQGEDPESVKTTFYNFDGVRQSPRKREFMEEAKKVEMKRGISMYDPEHCHLGGLPMGQRQLMTYQVSQTDVFVEGDDLHFVNNAAMQQMWDDIRRTVIVGMDLAHATLQKRLGKEVTPETINEYLHILNHAMPGGAVVQEHMVETHPGIVDDCYVKVFTGDEEMADDIEPQFLLNVDKLFNAEQAEVLKKQVGKSMYQAIHIPTIVSRTCDGGTTSRWSAMQIGMSFIAAYRMCAGEAAVADLSFAAKHAGVIQMATHLPARRARGPNEPGGIKFGLFSDIIQGNRKYPNDPARASLEVVGAGTMLFDQIWLGSYMSGGVGFTQYATAAYTDNILDEFTYYGMDYLKDKYGVDCTHPDPAKLIKPTQEVVNDLATEVNLNAMEQYEQYPTMMEDHFGGSQRAGVMAAACGLTCSIGTGNSNAGLNGWYLSMLMHKEGWSRLGFFGYDLQDQCGSANSLSMEPDRGLIGELRGPNYPNYAMNVGHQGEYAAIVGGAHYGRGDAFCFNPLVKICFADPSLTFDFAEPRREFAKGAIREFM
>contig-100_1_length_1689_read_count_5288_SRR3184675_1 # 56 # 1687 # 1 # ID=812_1;partial=01;start_type=ATG;rbs_motif=GGAG/GAGG;rbs_spacer=5-10bp;gc_cont=0.536
MAADIFEKFKKSMEVKFAQEFGSNKQTGGDITSNTTKFLRLGPEQDDRKVEMIKAGKEIAEKRGLAFYNPMMHSGAPLGQRAITPYTISGTDMVCEPDDLHFVNNAAMQQFWDDIRRTCIVGLDMAHETLEKRLGKEVTPETINHYLEVLNHAMPGAAVVQEMMVETHPALVDDCYVKVFTGDDSLADEIDKQFLIDINKEFPEEQAAQIKASIGKTSWQAIHIPTIVSRTTDGAQTSRWAAMQIGMSFISAYAMCAGEAAVADLSFAAKHAALVSMGEMLPARRARGPNEPGGLSFGHLSDIIQTSRKVLDDPAKVALEVVGAGCMLYDQIWLGSYMSGGVGFTQYATAAYTDDILDNNTYYNVDYINDKYNGAANVGKDNKVKATLDVVKDIATESTIYGIETYEKFPTALEDHFGGSQRATVLAAAAGVATALATSNANAGLSGWYLSMYLHKEAWGRLGFFGFDLQDQCGATNVLSYQGDEGLPNELRGPNYPNYAMNVGHQGGYAGIAQAAHAGRGDAFTVNPLVKVCFADLPLKFDSA
>contig-100_0_length_1561_read_count_8051_ERR1025318_1 # 9 # 1559 # -1 # ID=11_1;partial=01;start_type=Edge;rbs_motif=None;rbs_spacer=None;gc_cont=0.603
EFMEYAKKLEGKRGMTGYNPYVHAGGIPLGQRQLVPYKLSGTEYVVEGDDLHFVNNPAMQQMWDDVRRTIVVGLDMAHEVLQKRLGKEVTPETINNYLEILNHAMPGAAVVQEHMVETHPGLVDDCNVRVFTGDDALADEIDDQYLININKMFPEDQAEALKAAIGKTSWQAIHVPTIVVRSCDGGTTSRWSAMQLCMTFIDAYNMCAGEAAVADLAYAAKHAAVLQMSEMLPARRARGPNNPGGLSFGFLADMVQTSRVAAADPVKVSLNVVAAGAALYDQIWLGSYMSGGVGFTQYATAAYTNDVLDDFCYYGVDFANDKFGGFAKAPKLLDTAKELATEVNAYGMEQYEAFPTLLEDHFGGSQRASVLAAASGITSAIASGHSQVGLAGWYLSMLLHKEGWGRLGFFGYDLQDQCGPTNVFSYQSDEGNPLELRGANYPNYAMNVGHQGEYAGISSAAHAGRMDAFAVNPLIKVTFSNPGMVFDWADVRACFGKGGAREFRAAGERSLVMPAV*
>contig-100_2_length_1495_read_count_1094_SRR2917897_1 # 1 # 1494 # 1 # ID=734_1;partial=11;start_type=Edge;rbs_motif=None;rbs_spacer=None;gc_cont=0.605
MAKIERTQKLFLKSLKEKFRGQDIEGGTADYYGFDGIRQSPRKMEFLKASRAIEMDRGIPMYDPERAHLGGIPLGQRQLMTYEVSGTGVFVEGDDLHFVNNAAMQQFWDDIRRTVIVNMDLAHQTLQKRLGKEVTPETINEYLHVLNHAMPGAAVVQEHMVETHPGLVDDCYVKVFTGDQELADDLEPQFVIDVEKLFPAKQAEALSAAVGKSLWQAIHVPTIASRTCDGGMTSRWSAMQIGMSFIAAYRMCAGEAAVADLSYAAKHAGVIQMASHLPARRARGPNEPGGLGFGIFSDIIQANRKYPNDPAKASLEVVGAGVMLYDQIWLGAYMSGGVGFTQYATAAYTDNILDEYTYYGMDYIKDKYKVDWRNPSPEDRVKPTYDVVNDMATEVTLNAMEQYEQFPTLMEDHFGGSQRAGVIAAASGLTCSIGTGNSNAGLNGWYLSMLLHKDGWSRLGFFGYDLQDQCGSANSLSIRGDEGAIGELRGPNYPNYAM
>contig-100_5_length_1635_read_count_117_SRR1561999_1 # 1 # 1635 # -1 # ID=514_1;partial=11;start_type=Edge;rbs_motif=None;rbs_spacer=None;gc_cont=0.580
HMAKNKEKLFMAACKKKFKEDPTDEYTSYYHFGGWKQSKRKVEFVEAANKIAKERGIPMMNQDIGVPLGQRSWMPYQLSHTDIYVEPDDLHCVNNPAIQQAWDDIRRTILVGLDSPHQTIEKRLGKEVTPETINEYLEAVNHTMPGGAVVQEHMAEINPALAYDSYVKVFSGNDELIDEIDKRFVININKLFSKDHAEQLKKAIGNTLMQAVRVPTIVGRIMDGATTSRHAAMQISMAFITSYRLAAGEAAIADFAYSAKHQSMQMGTMMPARRARGPNEPGGIPFGFMADMAQADRVHPDDPGKGALEAVALGAIVYDQIYLGGYMSGGVGFTQYASAAYTDNILEDYVYYAIDTIKDKYGGFCKLDPNNYDKLMELGDNVNTYALEMYEKYPAVMEAHFGGSQRATVAAAASGIAGAMATGNADCGVNMWYLSMLQHKERTGRLGFYGYDLQDQCGSANSFSYRSDEGLPMELRGPNYPNYAMNVGHLSGYTGIPKAAHAARGDAYTASPFIRVAFADPSLVFDFANITKEIGRGGLREFQPA
>contig-100_0_length_1766_read_count_2410_SRR1562008_1 # 26 # 1741 # -1 # ID=579_1;partial=00;start_type=ATG;rbs_motif=GGAG/GAGG;rbs_spacer=5-10bp;gc_cont=0.520
MAADIFSKFKKSMEVKFTQEFGSNQQSGGDISGKTAKFLRLGPEQDPRKVEMIKAGKELAEKRGLAFYNPMMHSGAPLGQRAITPYTISGTDIIAEPDDLHYVNNAAMQQMWDDIRRTCIVGLDMAHETLEKRLGKEVTPETINHYLEVLNHAMPGAAVVQEMMVETHPALVDDCFVKVFTGDDTLADEIDKQFLIDINKEFPEEQAAQIKASIGKTSWQAIHIPTIVSRTTDGAQTSRWAAMQIGMSFISAYSMCAGEAAVADLSFAAKHAALVSMGEMLPARRARGPNEPGGLSFGHLSDIIQTSRTVLDDPAKVALEVVGAGCMLYDQIWLGSYMSGGVGFTQYATAAYTDDILDNNVYYNVDYINDKYNGAANIGTDNKVKATLDVVKDIATESTLYGIETYEKFPTALEDHFGGSQRATVLAAAAGVATALATANANAGLSGWYLSMYLHKEAWGRLGFFGYDLQDQCGATNVLSYQGDEGLPDELRGPNYPNYAMNVGHQGGYAGIAQAAHSGRGDAFTVNPLIKVCFADDLLPFNFAEPRREFGRGAMREFMPAGERSLVIPAK*
>contig-100_3_length_1460_read_count_4069_SRR873602_1 # 3 # 1460 # 1 # ID=990_1;partial=11;start_type=Edge;rbs_motif=None;rbs_spacer=None;gc_cont=0.408
MADKKFLDAMTKKFKEAPEEKTTTFYNMGGWTQSERKTEFVNEGKAIAEKRGIPMYNPDIGTPLGQRALMSYQLSGTDTFVEGDDLHFINNAAIQQAWDDIRRTVIVGLNTAHNVLEKRLGMEVTPETITNYLEVVNHAMPGAAVVQEHMVETNPLLVEDSYVKIFTGDDDLAAEIDPAFVLDINKEFPEEQAEALKAEVGGAIWQIVRIPSVVGRVCDGGTTSRWSAMQIGMSMISAYGQCAGEGATGDFAYASKHAEVIGMGTYLPIRRARAGNELGGVPFGFMADICQASRVTDDPVESSLEVVALGAALYDQIWLGSYMSGGVGFTQYATAAYTDNVLDDFCYFGKDYVEDKYGDLCSAPNNMDTVLDVGSEVTFYSLEQYEEYPALLETHFGGSQRAAVVSAAAGISTAFATANAQTGLSAWYLAQYLHKEQHSRLGFYGYDLQDQCGAANVFAIRNDEGLPLELRGPNYPNYAMNVGHQP
>contig-100_0_length_1722_read_count_330_ERR1414220_1 # 14 # 1693 # -1 # ID=167_1;partial=00;start_type=ATG;rbs_motif=None;rbs_spacer=None;gc_cont=0.613
MAVKHTKKLFVKALNKKFGKDFDLAGQKTEYKRLGPDQSARKREFMEAAKKLEGKRGMTGYNPYVHAGGIPLGQRQLVPYKLSGTEYVVEGDDLHFVNNPAMQQMWDDVRRTIVVGLDMAHEVLQKRLGKEVTPETINNYLEILNHAMPGAAVVQEHMVETHPALTDDCNVRVFTGDDALADEIDDQYLIDINKMFPAEQAEVLKAAMGKTSWQAIHVPTIVVRSCDGGTTSRWSAMQLCMTFIDAYNMCAGEAAVADLAYAAKHAAVLQMSEMLPARRARGPNNPGGLSFGFLADMVQTSRVAAADPVKVSLNVVAAGAMLYDQIWLGSYMSGGVGFTQYATAAYTNDVLDDFCYYGADFAVDKFGGFAKAPQKLETAKELATEVNAYGVEQYEAFPTLLEDHFGGSQRASVLAAASAITSAIASGHSQVGLAGWYLSMLLHKESWGRLGFFGYDLQDQCGPTNVFSYQSDEGNPLELRGANYPNYAMNVGHQGEYAGISSAAHAGRMDAFAINPLIKVCFANPGLVFDWADIRACFGKGGAREFRAAGDRALVMPAV*
>contig-100_2_length_1717_read_count_28383_SRR1313287_1 # 1 # 1716 # 1 # ID=410_1;partial=10;start_type=Edge;rbs_motif=None;rbs_spacer=None;gc_cont=0.615
GVIDMAKKIERTQKLFLKALRGKFAEDPQSTNTVFAREGLKQSPRKMEFVKAGNAAAMARGISMYDPVRCHIGGIPLGQRQLMTYEVSGTGVFVEGDDLHFVNNAAMQQMWDDIRRTIIVNMDLAHQTLQKRLGKEVTPETINEFLHVLNHAMPGAAVVQEHMVETHPSLVDDCYVKVFTGDDEMADDLEPQFVLPIEKLFPAKQAAQLKAAVGKSLWQAIHIPTIVSRTCDGGTTSRWSAMQLGMSFIGAYHMCAGEAATADLAFAAKHAGVIQMAEILPARRARGPNEPGGIKFGHFADMIQTDRKYPHDPAKAALEVVGGGTMLFDQIWLGSYMSGGVGFTQYATAAYTDNILDDYTYYGMDYIKDKYKVNFKNPSEKDKVKATQDVVNDIATEVTLYGMEQYEQYPTALEDHFGGSQRASVLAAASGLSTSIATGNSNAGLNGWYLSMLLHKEGWSRLGFYGYDLQDQCGSANTESYRADEGCVGELRGANYPNYAMNVGHQGEYAAICGAAHFTRGDAWSLNPLIKITFSDPSLKFDFAEPRREFARGAIREFMPAGERSLIIPAR*
>contig-100_0_length_1492_read_count_0_ERR1137264_1 # 1 # 1491 # -1 # ID=119_1;partial=11;start_type=Edge;rbs_motif=None;rbs_spacer=None;gc_cont=0.398
FVKEGKEIAEKRGIPMYNPDIGTPLGQRALMSYQLSTTDTYVEGDDLHFINNAAIQQAWDDIRRTVIVGLNTAHNVLEKRLGIEVTPETITEYLETVNHAMPGAAVVQEHMVETDPLVVQDSYVKVFTGDDELADEIDSAFVLDINKEFNEEQAAALKEEVGGSVWQAVRIPAIVGRVCDGGTTSRWSAMQIGMSMISAYNQCAGEGATGDFAYASKHAEVIHMGTYLPVRRARAENELGGVPFGFMADICQSSRVNADDPVRSTLDVVALGAALYDQIWLGSYMSGGVGFTQYATAAYTDDVLDDFTYYGKDYVEDKYGGLTEAPNNMDTVLDVGSEVSFYALEQYEEYPALLETHFGGSQRASVISAAAGCSTAFATGNAQTGLSAWYLGMYLHKEQHSRLGFYGYDLQDQCGAANVFSIRNDEGLPLEMRGPNYPNYAMNVGHQGEYAGIAQAPHAARGDAWSFNPLVKIAFADKNLVFDFSKPREEFAKGALR
>contig-100_3_length_1579_read_count_4447_SRR1313283_1 # 18 # 1577 # 1 # ID=388_1;partial=01;start_type=ATG;rbs_motif=GGAGG;rbs_spacer=5-10bp;gc_cont=0.608
MAKKIEKTQKLFLKALKEKFAEDPQSTSTVFNRIGLKQSPRKMEFVKAGKNAEMARGISMYDPVRCHIGGIPLGQRQLMTYEVSGTGVFVEGDDLHFVNNAAMQQMWDDIRRTIIVNMDLAHQTLQKRLGKEVTPETINEFLHVLNHAMPGAAVVQEHMVETHPSLVDDCYVKVFTGDDEMADDLEPQFVIPIDKLFPAKQAEQLKAGVGKALWQAIHIPTIVSRTCDGGTTSRWSAMQLGMSFIGAYHMCAGEAATADLAFAAKHAGVIQMAEILPARRARGPNEPGGIKFGHFADMVQTDRKYPHDPARASLEVVGAGTMLFDQIWLGSYMSGGVGFTQYATAAYTDNILDDYTYYGMDYIKDKYKVDWKNPNEKDKAKATQDVINDIATEVTLYGMEQYEQFPTALETHFGGSQRASVLAAASGLSTAIATGNSNAGLNGWYLSMLLHKEGWSRLGFYGYDLQDQCGSANTESFRADEGAVGELRGANYPNYAMNVGHQGEYAAICGAAHFTRGDAW
>contig-100_3_length_1043_read_count_17730_SRR3306837_1 # 3 # 1007 # -1 # ID=829_1;partial=10;start_type=ATG;rbs_motif=GGAG/GAGG;rbs_spacer=5-10bp;gc_cont=0.453
MTKKPRKTRFIKALKKKFEEEPTDTKTHFYDLGGYKQSERKKEFQERANQIAKKRNLPSMNQNLGVPLGQRVLMPYQLSHTDMMVEPDDLHVINNAAMQQAWDDIQRTVIVGLDTAHQVLEKRLGVEVTPETINEYLEVYNHTQPGGAVVQEHMAECNPGVTGDAYVKVFTGNDELADEIDDRFLIDINENFPEDQAEQLKEAIGDSLWQAVRAPTIVTRVMDGATIRRWAAMQSSMAFISSYSLCAGEAAIADFAYASKHSKVVNMASAMPRRRARGENEPGGIPFGYMGDIAQSFRTNPDDPSRATLETITLAAVIYDQLYLGGYMSGGVGFT
>contig-100_9_length_1196_read_count_2466_SRR873605_1 # 3 # 1187 # -1 # ID=1014_1;partial=10;start_type=ATG;rbs_motif=GGA/GAG/AGG;rbs_spacer=5-10bp;gc_cont=0.554
MAAKDQKLFLEACKKKFKEEPTQMDTKYYCYGGWKQSKRKVELQATAAEIAKKRGFPMMNEDIGVPLGQRSWMPYQLSHTDIFVEPDDLHCINNPAIQQAWDDIRRTVLVGLDSPHQTIEKRLGKEVTPETISNYLEVVNHTMPGGAVVQEHMAECNPALVADSYVKVFSGNDDLIDEIDPRFVIDINKNFPKEQAAQLKKAIGNTLMQAVRVPTMVGRLMDGGTVSRHAAMQISMAFISAYKLAAGEAAIADFAYSAKHQSITMGSMMPARRVRGPNEPGGITFGFLDDMVQSDRVYPDDPGRAALETVALAAGIYDQVYLGGYMSGGVGFTQYATAAYTDNILEDYVYHGIDTIKDRYGGFCGVKPDDYKKQLKLADEISSYALEMYERYPAV
>contig-100_4_length_1451_read_count_6073_SRR1313283_1 # 3 # 1421 # -1 # ID=389_1;partial=10;start_type=ATG;rbs_motif=AGGAG;rbs_spacer=5-10bp;gc_cont=0.603
MAKAAKIERTQKLFLKAMKEKFAEDPTATATVFGREGLEQSARKMEFLKAGKKVEMDRGISAYDPKRCHLGGIPLGQRQLMTYEVSGTGVFVEGDDLHFVNNSAMQQMWDDIRRTIIVGLDLAHGTLQKRLGKEVTPETINEYLHVLNHAMPGGAVVQEHMVETHPALVDDCYVKVFTGDDEMADDLEPQFVLNLDKLFPAKQAAALKAAVGKSMWQAVHIPTTVSRTCDGGTTSRWSAMQIGMSFIGAYHMCAGEAAVADLAFAAKHAGVIQMADILPARRARGPNEPGGIKFGHFSDMVQADRKYPHDPARASLEVVGAGTMLFDQIWLGSYMSGGVGFTQYATAAYTDNILDEYTYYGMDYIKDKYKVDWRNPNPKDKRKPTQELVNELATEVTLNAMEQYEQFPTLMEDHFGGSQRAGVIAAASGLTCGIATGNSNAGLNGWYMSMLAHKEGWSRLGFFGYDLQDQCGS
>contig-100_0_length_1652_read_count_4398_ERR1163089_1 # 3 # 1652 # 1 # ID=139_1;partial=11;start_type=Edge;rbs_motif=None;rbs_spacer=None;gc_cont=0.393
TYLYLPFEVNFMEAEKKLFLKALKEKFDEDPKEKYTKFYTYGGWKQSKRKTEFVEAAKEISDKRGGIPGYNPDIGVPLGQRKMMSYKLSGTDDYVEGDDLHFMNNAAIQQLHDDIRRTVIVGMDTGHMVLEKRLGVEVTPETINEYMETINHALPGGAVVQEHMVEVDPALAWDSYAKIFTGDDELADELDKRVLVDINKLFPEEQAEELKAAIGKKTYQISRVPTLVGRVCDGGTIARWSAMQIGMSFITAYKLCAGEAAIADFSYAAKHADVIGLGTALPARRSRGANEPGGIPFGILSDVVQTTRVSDDPVEQSLEVVATGAMLYDQIWLGAYMSGGVGFTQYATAAYTDDILDDFCYYGLDYVEGKYGRCGTKATMDVVEDIATEVTLYALEQYDEYPTLLEDHFGGSQRAAVAAAAAGVSVCMATGNSNAGVNGWYLSQIMHKEYHSRLGFYGYDLQDQCGASNSLSIRNDESSPLELRGPNYPNYAMNVGHQGEYAGIAQAAHSARGDAFAMNPLIKIAFADPSLVFDFAHPRKECARGALREF
>contig-100_0_length_1057_read_count_594_SRR2090157_1 # 3 # 1055 # 1 # ID=696_1;partial=11;start_type=Edge;rbs_motif=None;rbs_spacer=None;gc_cont=0.469
MAEPRFKKAMETKYQKEWGSNKVGSTAKPKSIQDKKTKYLRLGYTQNPRKVEMAKCGAAITKKRGLQAYDPKLHLAGIPMGQRQLTPYTISGTDIVCDGDDLHFVNNAAMQQEWDDIRRTCIVGLDLAHETLEKRLGKEVTPETINYYLEVLNHAMPGAAIVQEHMVETHPALVDDCYVKVFTGDETLQDEIDKQFVINIDDEFPDNQAKQIKAAIGKTTWQAVHIPTIVTRTEDGPGTSRWMAMQVGMTFISAYHMCAGEAAVGELAFTAKHAGLVEMGDMIPARRARGPNEPGGMSFGHMADCIQTLRKKPDEKEEAVLQVATASSMLYDQIWLGGYMSGGVGFTMYAT
>contig-100_1_length_1583_read_count_108_ERR1136774_1 # 1 # 1560 # -1 # ID=53_1;partial=10;start_type=ATG;rbs_motif=AGxAGG/AGGxGG;rbs_spacer=5-10bp;gc_cont=0.394
MDNEKKLFLKALKEKFDEDPEEENTKFYCYGGWEQSARKREFAEEAEKAVEARGGLPFYNPDIGVPLGQRKLMAYQVSGTDTYVEGDDLHFCNNSAIQQLVDDIKRTVIVGMDTAHGVLEQRLGVEVTPETINEYLETINHALPGGAVVQEHMVEVDPGLVTDSYAKIFTGDDDLLDQLDQRFVIDINKEFPEEQAEMLKKYIGKKTYQVSRVPTLVVRACDGGTTSRWSAMQIGMSFISAYKLCAGEAAIADFSYAAKHADVISMASAMPSRRARGPNEPGGVTFGAFSDMVQTSRVTDDPAEVTLEVIGGAAPLYDQVWLGSYMSGGVGFTQYATAAYTDEILDDFIYYGKDYVEGKYGGLCQAEATSEVVKDIASEVTLYGLEQYEIPAALEDHFGGSQRAAVLAAGAGCSVAFATANSNAGVNGWYLSQLLHKEGHSRLGFYGYDLQDQCGSSNSLSVRSDEGLIHELRGPNYPNYAMNVGHQPEYAGIAQAPHAARGDAFALNPLIKVAFADKNL
>contig-100_0_length_1506_read_count_22_SRR1747032_1 # 2 # 1504 # -1 # ID=623_1;partial=11;start_type=Edge;rbs_motif=None;rbs_spacer=None;gc_cont=0.632
AAKRGIPMLNEDIGVPLGQRSWMPYQLSHTEIFAEADDLHCINNCAIQQAWDDIRRTILVGLDSPHQTIERRLGKEVTPETINTYLEVVNHTMPGGAVVQEHMAEINPALAWDSYVKVFSGDDELVDELDPRFVIDINKLFPAEQAEQLKKGIGKTLMQAVRVPTIVGRFMDGATVSRHAAMQISMAFISAYKLAAGEAAIADFAYSAKHQSLNMGTMMPARRARGPNEPGGIPFGYMADIAQSDRVYPDDPGRAALEAVALGAAVYDQVYLGGYMSGGVGFTQYATATYTDNILEDYVYYGIDQVKSRYGGFCKLDPNNMDEIMKLADDVNSYALEMYERYPAVMETHFGGSQRANVAAAATGIAGAMATGIADVGLNCWYLSQLQHKERTGRLGFYGYDLQDQCGSANSFAYRSDEGLPSEVRGPNYPNYAMNVGHMSGYTGIPKAAHVARGDAWTANPFVRIAFADPSLVFDFANVTKEIGRGALREFQPAGERSAVI
>contig-100_2_length_1678_read_count_8819_SRR3546454_1 # 1 # 1632 # -1 # ID=875_1;partial=10;start_type=ATG;rbs_motif=GGAGG;rbs_spacer=5-10bp;gc_cont=0.441
MADKKFISALKTKFEESPDEKKTTFYNKGGWKQSERKTQFVNEGKAIAEKRGIPMYNPDVGTPLGQRALMPYQVSTTDTYVEGDDLHFVNNAAMQQMADDIKRTVVVGLNTAHNVIEKRLGKEVTPETITHYLETVNHAMPGAAVVQEHMVETDPTLVADSYVKVFTGNDEIASEIDSAFVLDINKMFPDEQAEVLKAEVGDGIWQVVRIPTIVSRTCDGATTSRWSAMQVGMSMISAYKQCAGEAATGDFAYAAKHAEVIHMGTYLPVRRARGENEPGGIPFGYLADICQSSRVNADDPVRTTLDVVAMGAMLYDQIWLGSYMSGGVGFTQYATAAYTDNVLDDFCYFGKEYVEDKFGLTEAPNNMDTVLDVGSEVTFYALEQYEEYPALLETQFGGSQRAAVVAAAAGCSTAFATGNAQTGLSAWYLSMYLHKEQHSRLGFYGYDLQDQCGASNVFSIRNDEGLPLELRGPNYPNYAMNVGHQGEYAGIAQAPHAARGDAFVFNPLVKIAFADDNLAFDFTNPRAMFAKGALREFEPAGERA
>contig-100_0_length_1697_read_count_681_SRR1562004_1 # 22 # 1677 # 1 # ID=549_1;partial=00;start_type=ATG;rbs_motif=GGAGG;rbs_spacer=5-10bp;gc_cont=0.455
MADKKFIKALNKKFKEDPEDKKTTFYSFGGWKQSERKREFVEAGKEVAAKRGIPQYNPDIGTPLGQRVLMPYQVSTTDTFVEGDDLHFVNNTAMQQFWDDIRRTVIVGLGTAHNVIEKRLGKEVTPETIMNYLETVNHAMPGGAVVQEHMVETNPALVADSYVKVFTGDDEIADEIDPAFLIDINKMFPEEQAEVLKAEVGSGIWQAVRIPTIVSRTCDGGTTSRWSAMQIGMSMISAYKQCAGEAATGDFAFAAKHAEVIHMGTALPQRRARGENEPGGIPFGYLADICQSSRKYMDDPVRVTLDVVASGAMLYDQIWLGSYMSGGVGFTQYATAAYTDNILDDFTYYGKEYVEDKYGGLCEAPNTMDTVLDVGSEVTFYGLEQYEEYPALLETQFGGSQRAAVAAAAAGCSTGFATGNAQTGLSAWYLSMYLHKEQHSRLGFYGYDLQDQCGASNVFSIRADEGLPLELRGPNYPNYAMNVGHQGEYAGIAQSAHAARKDAFVFNPLVKIAFADDNLAFDFSEVRAEFAKGALREFEPAGERDLITPAK*
>contig-100_8_length_1001_read_count_289_SRR1562009_1 # 1 # 999 # 1 # ID=594_1;partial=11;start_type=Edge;rbs_motif=None;rbs_spacer=None;gc_cont=0.635
QKLFLKALKEKFQGQDVQSEKAEFYKFGGIRQSARKLEFMKESRAVEMQRGISMYDPERCHLGGLPMGQRQLMTYEVSGTGVFVEGDDLHFVNNAAMQQMWDDIRRTIIVGMDLAHATLQKRLGKEVTPETINEYLHILNHAMPGAAVVQEHMVETHPALTEDCYVKVFTGDDELADDIEPQFLLNIEKLFPGKSAEALKAAVGKSMFQAVHIPTIVSRTCDGGTTSRWSAMQLGMSYIAAYRMCAGEAAVADLSFAAKHAGVIQMADILPARRARGPNEPGGIKFGHFADMVQADRKYPNDPARASLEVVGAGCMLFDQIWLGSYMSGGVGF
>contig-100_2_length_1804_read_count_7181_SRR1976948_1 # 3 # 1652 # 1 # ID=649_1;partial=10;start_type=Edge;rbs_motif=None;rbs_spacer=None;gc_cont=0.484
NNEKKLFLKALQNKFDEDPKQNHTNFYCFGGWKQSPRKKEFDEYAKKIEEQRGIPFYNPDIGVPLGQRKLMAYKVSGTDTYVEGDDLHFCNNAAIQQLNDDIKRTIIVGMDTAHSVLEKRLGVEVTPETINEYMETINHALPGGAVVQEHMVEVHPGLVGDCYAKLFTGDDSLADELDSRYLIDINKQFPEEQAKQLKEYIGNKTYQISRVPSLVVRVCDGGTVSRWSAMQIGMSFISAYKLCAGEAAIADFSYAAKHADVISMGSILPARRARGPNEPGGVPFGVMADIIQTSRVSDDPAKTSLEVIAAAATIYDQIWLGSYMSGGVGFTQYATAAYTDDILDDFVYYGMEYVDDKYGICGTKATTEVVHDIASEVTMYGLEQYEYPALMEDHFGGSQRTAVVSAAAGCSVAFATGNSNAGINGWYLSQILHKEAHSRLGFYGYDLQDQCGASNSLSIRSDEGLIHELRGPNYPNYAMNVGHQPEYAGIAQAPHAARGDAFCVNPLIKVAFADDNLEFDFKSPRKSIAKGALREFLPGGERDLIIPAL*
>contig-100_2_length_1689_read_count_756_SRR1562002_1 # 20 # 1675 # -1 # ID=535_1;partial=00;start_type=ATG;rbs_motif=AGGAGG;rbs_spacer=5-10bp;gc_cont=0.457
MAEKMFIDALKKAFKEDPADKKTSFYKFGGWKQSERKTEFVEAGKKVAAERGIPQYDPDVGTPLGQRVLMPYQVSTTDTFVEGDDLHFVNNAAMQQMWDDIRRTVIVGLNTAHTVIEKRLGKEVSPETITHYLETVNHAMPGAAVVQEHMVETHPLLVADSYVKVFTGNDEVADEIDPAYVLDINKEFPADQAEVLKNEVGDGIWQIVRIPTIVSRTCDGGTTSRWSAMQIGMSMISAYKQAAGEAATGDFAYAAKHAEVIHMGTYLPVRRARGENEPGGLAFGFLADIVQTPRKYPDDPVRQTLDVVAAGAMLYDQIWLGSYMSGGVGFTQYATAAYTDNVLDDFTYYGKEYVEDKYGGMTEAPNTMDTVLDVASEVNFYALEQFEDYPALLETIFGGSQRASIVAAAAGCSTAFATGNAQTGLSGWYLSMYLHKEQHSRLGFYGYDLQDQCGASNVFSIRGDEGLPTELRGANYPNYAMNVGHQGEYAGISQAAHSARADAFALNPLVKIAFADKNLTFDFAEVRAQFAKGALREFEPAGERALISPAK*
>contig-100_2_length_1077_read_count_5597_SRR873610_1 # 3 # 1076 # -1 # ID=1048_1;partial=11;start_type=Edge;rbs_motif=None;rbs_spacer=None;gc_cont=0.426
TNYLEVVNHAMPGAAVVQEHMVETNPLLVEDSYVKIFTGDDDLADEIDSAFVIDINKEFPEEQAEVLKAEVGGAIWQAVRIPSVVGRVCDGGTTSRWSAMQIGMSMISAYGQCAGEGATGDFAYASKHAEVIGMGTYLPIRRARAGNELGGVPFGFMADICQASRVTDDPVESSLEVVALGAALYDQIWLGSYMSGGVGFTQYATAAYTDNVLDDFSYYGKDYVEDKYGDLCSAPNNMDTVLDVGSEVAFYSLEQYEEYPALLETHFGGSQRAAVVSAAAGISTAFATGNAQTGLSAWYLAQYLHKEQHSRLGFYGYDLQDQCGAANVFAIRNDEGLPLELRGPNYPNYAMNVGHQGE
>contig-100_3_length_1395_read_count_6499_SRR636559_1 # 2 # 1393 # 1 # ID=911_1;partial=11;start_type=Edge;rbs_motif=None;rbs_spacer=None;gc_cont=0.614
AAMQQMWDDIRRTILVNMDLAHQTLQKRLGKEVTPETINEYLHVLNHAMPGAAVVQEHMVETHPGLVDDCYCKVYTGDEEMVDALEPQFVVNIDKLFPAKQAAQLKAAIGKSLWQAIHIPTVVSRTCDGGTTSRWSAMQLGMSFIGAYRMCAGEAAVADLAYAAKHAGVIQMADILPARRARGPNEPGGIKFGHFADMIQGDRKYPHDPARASLEVVAAGTMLFDQIWLGSYMSGGVGFTQYATAAYTDNILDEYTYYGMDYIKDKYKVDWKNPNEKDKVKPTQDVVNDIATEVALNGMEQYEQFPTLMEDHFGGSQRAGVLAAACGLSTSIATGNSNAGLNAWYLCMLLHKEGWSRLGFFGYDLQDQCGSANSLAIRPDEGAIGELRGPNYPNYAMNVGHQGEYAAIVGGAHYGRGDAWSLNALIKVAFADPSLKFDFAEPRREFAKGAIREFMPAGERSLII
>contig-100_1_length_1644_read_count_9431_SRR1206671_1 # 66 # 1643 # -1 # ID=269_1;partial=01;start_type=Edge;rbs_motif=None;rbs_spacer=None;gc_cont=0.419
YCYGGWEQSARKREFNEQAEKAMEARGGLPFYNPDIGVPLGQRKLMAYQVSGTDTYVEGDDLHFCNNSAIQQLVDDIKRTIIVGMDTAHGVLEQRLGVEVTPETINEYLETINHALPGGAVVQEHMVEVDPGLVVDSYAKIFSGDDELVDQLDQRFVIDINKEFPEEQAEQLKKYIGKKTYQVSRVPTLVVRACDGGTTSRWSAMQIGMSFISAYKLCAGEAAIADFSYAAKHADVISMASAMPARRARGPNEPGGVTFGAFSDMVQTSRVSDDPAEVTLEVIGGAAPLYDQVWLGSYMSGGVGFTQYATAAYTDEILDDFIYYGKDYVEKNYGGLCQAEASTEVVRDIASEVTLYALEQYEVPAALEDHFGGSQRACVAAAGAGCSVAFATANSNAGVNGWYLSQLLHKEGHSRLGFYGYDLQDQCGSSNSLSVRSDEGLIHELRGPNYPNYAMNVGHQPEYAGIAQAPHAARGDAFALNPLIKVAFADNNLLFDWAHPRKCIAKGAIREFMPSGERDLINPAL*
>contig-100_0_length_1687_read_count_197_SRR3053142_1 # 21 # 1676 # 1 # ID=748_1;partial=00;start_type=ATG;rbs_motif=GGAGG;rbs_spacer=5-10bp;gc_cont=0.379
MADKKFYEALNKKFKESPEDKTTTFYNLGGWKQSERKTQFYEAGKEIAEERGIPMYNPDIGSPLGQRTLMPYQLSTTDTFVEGDDLHFINNAAIQQLWDDIRRTVLVGLNTAHNVLQRRLGMEVTPETITNYLETVNHAMPGAAVVQEHMVETNPYLVSDSYVKIFTGDDELADEIDQCYVLDINKEFPDDQAAQLKAEVGDKIWQVVRVPSLVGRVCDGGTTSRWSAMQIGMSMISAYNQCAGEGATGDFAFATKHAEVIQMGAPLPQRRARAANEPGGVPFGYIADIVQSSRVNVDDPVKVTLDVVAAGAALYDQIWLGSYMSGGVGFTQYATAAYTDNILDDFTYYGKDYVEDKYGGLTEAPNNMDTVLDVGSEVTFYALEQYDEYPALLETQFGGSQRAAVTAAASGCCTAFATGNSQTGLSAWYLSQYLHKEQHSRLGFYGYDLQDQCGAANVFSIRNDEGLPLEMRGPNYPNYAMNVGHQGEYAGIAQAPHAARKDAFSFNPLIKIAFADKNLCFDFTQPRAEIAKGALREFSPAGERSLIIPAK*
>contig-100_7_length_1022_read_count_2270_SRR1290769_1 # 61 # 1020 # 1 # ID=320_1;partial=01;start_type=ATG;rbs_motif=None;rbs_spacer=None;gc_cont=0.465
MNNEKKLFLKALQSKFDEDPKQNHTNFYCYGGWKQSPRKKEFDEYAKKVEKERGIPFYNPDIGVPLGQRKLMAYKVSGTDTYVEGDDLHFCNNAAIQQLNDDIKRTIIVGMDTAHSVLEKRLGVEVTPETINEYMETINHALPGGAVVQEHMVEVHPGLVGDCYAKLFTGDDSLADELDSRFLIDINKEFPEEQAKMLKDYIGNKTYQISRVPSLVVRTCDGGTVSRWSAMQIGMSFIAAYKLCAGEAAIADFSYAAKHADVISMGSILPARRARGPNEPGGVPFGVMADIIQTSRVSEDPAKISLEVIGAAATIYDQIW
>contig-100_0_length_1229_read_count_110_ERR1414224_1 # 3 # 1229 # 1 # ID=175_1;partial=11;start_type=Edge;rbs_motif=None;rbs_spacer=None;gc_cont=0.430
TINHYLEVVNHSMPGAAVIQEHMVETDPRLVKDSYVKVYSGNDELIDEIDSRFVIDINKEFPADQAAQLKKAIGKSMWQVVRIPTVVGRVCDGGTVSRWSAMQIGMAFIGAYNLCAGEAATADFAYAAKHGSVIQMSDMMPARRARGPNEPGGLMYGVVSDCAQSMAKYPDDPARHSLESIALAALIYDQIYLGSYMSGGVGFTQYATAAYTDNILEDFVYWGMEHVKDKYGSLAKQKPSVKLINDIGTDVAMYCLEQYELYPAVMETHFGGSQRATCISAAAGTSVSMATGNAQAGLSAWYLACNVHKEQMGRFGFYGYDLQDQIGAANTFSYRSDEGLPFELRGGNYPSYAMNVGHQSAYTGIVAAAHSARGDAWALSPHVKVAFADRSLPFDFANITKEFGRGAMR
>contig-100_1_length_1351_read_count_2610_SRR3166102_1 # 2 # 1351 # 1 # ID=786_1;partial=11;start_type=Edge;rbs_motif=None;rbs_spacer=None;gc_cont=0.614
SKEKLFIEAMKKKFEEDPTEVNTHYYTFGGWKQSKRKREWVEQANQIAKKRGIPMMNQDIGVPLGQRVLMPYRLSHTDIYAEADDLHFMNNAAMQQAWDDIRRTVIVGLDTAHSVIEKRLGKEVTPETINLYLETVNHAMPGGAVVQEHMAEVSPALAEDCYVKVFSGDDELISQIDKRFVIDINKEFPKDQAKQLKDAIGKSVYQVVRAPTLVGRVCDGGTISRWSAMQISMSFISAYRLAAGEAAIADFAYAAKHASVVNMGTMMPARRARGPNEPGGIPFGFLADMVQSTRVYPDDPARAALETVALGAVIYDQIYLGSYMSGGVGFTQYATAAYTDDILEDYVYWALDLIKTKYGGLCNSKPSMDLMEKLGTEVNSYALEMYERYPAAMEAHFGGSQRATVAAAATGIACAMATGNADFGVNGWYLSMLQHKERHGRLGFYGFDLQ
>contig-100_0_length_1755_read_count_1346_SRR1562006_1 # 22 # 1734 # 1 # ID=562_1;partial=00;start_type=ATG;rbs_motif=GGAG/GAGG;rbs_spacer=5-10bp;gc_cont=0.532
MAADIFAKFKKSMEVKFTQEFGSNQQSGGDISGKTAKFLRLGPEQDPRKVEMIKAGKELAEKRGIAFYNPMMHSGAPLGQRAITPYTISGTDIVAEPDDLHYVNNAAMQQMWDDIRRTCIVGLDLAHETLEKRLGKEVTPETINHYLEVLNHAMPGAAVVQEMMVETHPALVDDCYVKVFTGDDTLADEIDKQFLIDINKEFPKEQAAQIKASIGKTSWQAIHIPTVVSRTTDGAQTSRWAAMQIGMSFISAYSMCAGEAAVADLSFAAKHAALVSMGEMLPARRARGPNEPGGLSFGHLADIIQTSRISNDPAKIALEVVGAGCMLYDQIWLGSYMSGGVGFTQYATAAYTDDILDNNVYYNVDYINDKYNGAANVGTDNKVKATLDVVKDIATESTLYGIETYEKFPTALEDHFGGSQRATVLAAAAGVATALATANANAGLSGWYLSMYLHKEAWGRLGFFGYDLQDQCGATNVLSYQGDEGLPDELRGPNYPNYAMNVGHQGGYAGIAQAAHSGRGDAFTVNPLIKVCFADDLLPFNFAEPRRDFGRGAMREFVPAGERSLVIPAK*
>contig-100_2_length_1455_read_count_6125_ERR1025322_1 # 1 # 1455 # -1 # ID=20_1;partial=11;start_type=Edge;rbs_motif=None;rbs_spacer=None;gc_cont=0.593
KMAVKHTKKLFVKALNKKFGKDFDLAGQKTAYLRLGPEQNARKREFMEAAKKLEGKRGMTGYNPYVHAGGIPLGQRQLVPYKLSGTEYVVEGDDLHFVNNPAMQQMWDDVRRTIVVGLDMAHEVLQKRLGKEVTPETINNYLEILNHAMPGAAVVQEHMVETHPALTDDCNVRVFSGDDALADEIDDQYLIDINKMFPAEQAEVLKAAIGKTSWQAIHVPTIVVRSCDGGTTSRWSAMQLCMTFIDAYNMCAGEAAVADLAYAAKHAAVLQMSEMLPARRARGPNNPGGLSFGFLADMVQTSRVAAADPVKVSLNVVAAGAMLYDQIWLGSYMSGGVGFTQYATAAYTNDVLDDFCYYGVDYANDKFGGFAKAPGKLETAKELATEVNAYGVEQYEAFPTLLEDHFGGSQRASVLAAASGITSAIASGHSQVGLAGWYLSMLLHKETWGRLGFFGYDLQDQCGPTNVFSYQSDEGNPLELRGANY
>contig-100_0_length_1703_read_count_320_ERR1136711_1 # 40 # 1695 # 1 # ID=38_1;partial=00;start_type=ATG;rbs_motif=GGA/GAG/AGG;rbs_spacer=5-10bp;gc_cont=0.396
MADKKFLDAMKNKFSEDPTDKRTTFYNMGGWKQSERKSAFVKEGKEIAEKRGIPMYNPDIGTPLGQRALMSYQLSTTDTYVEGDDLHFINNAAIQQAWDDIRRTVIVGLNTAHNVLEKRLGIEVTPETITEYLETVNHAMPGAAVVQEHMVETDPLVVQDSYVKVFTGDDELADEIDSAFVLDINKEFNEEQAAALKEEVGGSVWQAVRIPAIVGRVCDGGTTSRWSAMQIGMSMISAYNQCAGEGATGDFAYASKHAEVIHMGTYLPVRRARAENELGGVPFGFMADICQSSRVNADDPVRSTLDVVALGAALYDQIWLGSYMSGGVGFTQYATAAYTDDVLDDFTYYGKDYVEDKYGGLTEAPNNMDTVLDVGSEVSFYALEQYEEYPALLETHFGGSQRASVISAAAGCSTAFATGNAQTGLSAWYLGMYLHKEQHSRLGFYGYDLQDQCGAANVFSIRNDEGLPLEMRGPNYPNYAMNVGHQGEYAGIAQAPHAARGDAWSFNPLVKIAFADKNLVFDFSKPREEFAKGALREFEPSGERTVITPAK*
>contig-100_1_length_1141_read_count_535_ERR1163091_1 # 2 # 1141 # -1 # ID=143_1;partial=11;start_type=Edge;rbs_motif=None;rbs_spacer=None;gc_cont=0.431
GIPGYNPDIGVPLGQRKLMPYKLSNTDSIVEGDDLHFMNNAAIQQMWDDIRRTVIVGMDTGHAVLEKRLGVEVTPETINEYMETINHALPGGAVVQEHMVEVDPALAWDSYAKIFTGDDELADELDKRVLIDINKLFPEEQAEQLKAAIGKRTYQVSRVPTLVGRVCDGGTIARWSAMQIGMSFITAYKLCAGEAAIADFSYAAKHADVVGLGTALPARRSRGANEPGGIPFGVLCDVVQTTRVSDDPVEQSLEVVATGAMLYDQIWLGAYMSGGVGFTQYATASYTDDILDDFSYYGYDYVEKKYGINNTKPTMDVVEDIATEVTLYALEQYDEFPALLEDHFGGSQRAAVTAAAAGISVCMATGNSNAGVNGWYLSQI
>contig-100_2_length_1244_read_count_93_SRR1561996_1 # 1 # 1227 # 1 # ID=498_1;partial=10;start_type=Edge;rbs_motif=None;rbs_spacer=None;gc_cont=0.469
AVVQEHMVETNPALVADSYVKVFTGDDEIADEIDPAFLIDINKMFPEEQAEVLKAEVGSGIWQAVRIPTIVSRTCDGGTTSRWSAMQIGMSMISAYKQCAGEAATGDFAFAAKHAEVIHMGTALPQRRARGENEPGGIPFGYLADICQSSRKYMDDPVRVTLDVVASGAMLYDQIWLGSYMSGGVGFTQYATAAYTDNILDDFTYYGKEYVEDKYGGLCEAPNTMDTVLDVGSEVTFYGLEQYEEYPALLETQFGGSQRAAVAAAAAGCSTGFATGNAQTGLSAWYLSMYLHKEQHSRLGFYGYDLQDQCGASNVFSIRADEGLPLELRGPNYPNYAMNVGHQGEYAGIAQSAHAARKDAFVFNPLVKIAFADDNLAFDFSEVRAEFAKGALREFEPAGERDLITPAK*
>contig-100_2_length_1579_read_count_4667_SRR943332_1 # 18 # 1577 # 1 # ID=1156_1;partial=01;start_type=ATG;rbs_motif=GGAGG;rbs_spacer=5-10bp;gc_cont=0.615
MAKKIERTQKLFLKALRGKFAEDPQSTNTVFAREGLKQSPRKMEFVKAGNAAAMARGISMYDPVRCHIGGIPLGQRQLMTYEVSGTGVFVEGDDLHFVNNAAMQQMWDDIRRTIIVNMDLAHQTLQKRLGKEVTPETINEFLHVLNHAMPGAAVVQEHMVETHPSLVDDCYVKVFTGDDEMADDLEPQFVLPIEKLFPAKQAAQLKAAVGKSLWQAIHIPTIVSRTCDGGTTSRWSAMQLGMSFIGAYHMCAGEAATADLAFAAKHAGVIQMAEILPARRARGPNEPGGIKFGHFADMIQTDRKYPHDPAKAALEVVGGGTMLFDQIWLGSYMSGGVGFTQYATAAYTDNILDDYTYYGMDYIKDKYKVNFKNPSEKDKVKATQDVVNDIATEVTLYGMEQYEQYPTALEDHFGGSQRASVLAAASGLSTSIATGNSNAGLNGWYLSMLLHKEGWSRLGFYGYDLQDQCGSANTESYRADEGCVGELRGANYPNYAMNVGHQGEYAAICGAAHFTRGDAW
>contig-100_7_length_1256_read_count_2442_SRR873605_1 # 3 # 1256 # -1 # ID=1012_1;partial=11;start_type=Edge;rbs_motif=None;rbs_spacer=None;gc_cont=0.419
YLETINHALPGGAVVQEHMVEVDPGLVVDSYAKIFTGDDDLLDQLDQRFVIDINKEFPEEQAEMLKKYIGKKTYQVSRVPTLVVRACDGGTTSRWSAMQIGMSFISAYKLCAGEAAIADFSYAAKHADVISMASAMPSRRARGPNEPGGVTFGAFSDMVQTSRISDDPAKVTLEVIGGAAPLYDQVWLGSYMSGGVGFTQYATAAYTDEILDDFIYYGKDYVETNYGGLCQAEATTDVVRDIASEVTLYGLEQYEIPAALEDHFGGSQRAAVLAAGAGCSVAFATANSNAGVNGWYLSQLLHKEGHSRLGFYGYDLQDQCGSSNSLSIRSDEGLIHELRGPNYPNYAMNVGHQPEYAGIAQAPHAARGDAFVLNPLIKVAFADKNLLFDWANPRKCIAKGAIREFMPSGERDLINPAL
>contig-100_4_length_1444_read_count_2843_SRR873601_1 # 3 # 1442 # 1 # ID=979_1;partial=11;start_type=Edge;rbs_motif=None;rbs_spacer=None;gc_cont=0.357
KFKGEDQESDHTSFYCFDGWKQSERKREFNDAAEKLAKERNMPFYNPNIGVPLGQRQLMAYKISGTEDYVEGDDLHFCNNAAIQQLVDDIKRTIIVGMDTAHSVLQERLGVEVTPETINEYMENINHALPGGAVVQEHMVEVHPSLVDDCYAKIFTGNDDLADELDKRVLIDINKEFPEDQAEMLKKYVGNKTYQVSRVPTLVVRACDGGTVSRWSAMQIGMSFINAYKLCAGEAAIADFSYAAKHADVIGMGAFLPSRRARGPNEPGGVAFGNLADMVQTSRISDDPAEVTLEVIAAAAVLYDQVWLGSYMSGGVGFTQYASAAYTDDILDDFLYYGVDYVEKNYGMCNAELDMDTVRDISTEVTLYGLEQYEIPTLLETHFGGSQRASVVSAAAGCSTAFATGNSNAGVNGWYLSMILHKESHSRLGFYGYDLQDQAGASNSLSIRSDEGLIHELRGPNYPNYAMNVGHQPEYAGIAQ
>contig-100_5_length_1400_read_count_202_SRR2132206_1 # 3 # 1400 # -1 # ID=702_1;partial=11;start_type=Edge;rbs_motif=None;rbs_spacer=None;gc_cont=0.426
GGWKQSERKTEFVNAGKEIAAKRGIPMYDPDVGTPLGQRVLMPYQVSTTDTFVEGDDLHFVNNAAMQQFWDEIRRTVIVGLNTAHTVIEKRLGKEVTPETITHYLETVNHAMPGAAVVQEHMVETNPSLVSDSYVKIFTGNDEIADEIDQSFIININEEFPEHQAEALKAEVGDGMWQVVKIPTIVSRTCDGGTTSRWSAMQIGMSMISAYKQAAGEAATGDFAYAAKHAEVIHMGTYLPVRRARGENEPGGIAFGYLADICQSSRKHWEDPVRVTLDVVASGAMLYDQIWLGSYMSGGVGFTQYATAAYTDNVLDDFTYFGKEYVEDKYGMCEAPNTMESVLDVGSEVTFYALEQFEDYPALLETIFGGSQRASIVAAAAGCSTAFATGNAQTGLSAWYLSMYLHKEQHARLGFYGYDLQDQCGASNVFSIRGDEGLPTELRGANYPNYAMNVGHQGEYAGISQA
>contig-100_0_length_1499_read_count_90_SRR2043627_1 # 1 # 1497 # 1 # ID=678_1;partial=11;start_type=Edge;rbs_motif=None;rbs_spacer=None;gc_cont=0.537
MAKIERAQKLFLDSLKTKFKGEDPESVKTTFYKFGGLEQSPRKREFMKASAEVEKARGISMYDPERCHLGGLPMGQRQLMTYQVSQSGVFVEGDDLHFVNNAAMQQFWDDIRRTVIVGMDLAHQTLQKRLGKEVTPETINEYLHILNHAMPGAAVVQEHMVETHPGIVDDCYVKVFTGDDSIADDIEPQFLIDINKLFPGDQAEVLKAAVGSSMYQSIHIPTIVSRTCDGGTTSRWSAMQIGMSFIAAYRMCAGEAAVADLSYAAKHAGVSQMASILPARRARGPNEPGGIKFGVFSDIVQANRKYPNDPARASLEVVGAGTMLFDQIWLGSYMSGGVGFTQYATAAYTDNILDEYTYYGMDYVKDKYGYDFTNPGVGGITATQEVVNDIATEVNLNAMEQYEQYPTMMEDHFGGSQRAGVIAAACGLSTSIPTGNSNAGLNGWYLSMLMHKEGWSRLGFFGYDLQDQCGSANSLSVRPDEGLIGELRGPNYPNYAMNV
>contig-100_1_length_1761_read_count_156396_SRR1313258_1 # 64 # 1719 # 1 # ID=359_1;partial=00;start_type=ATG;rbs_motif=GGAGG;rbs_spacer=5-10bp;gc_cont=0.433
MADKKFITALKKKFEESPEEKKTTYYNKGGWKQSERKTQFVNEGKAIAEKRGIPMYNPDVGTPLGQRALMPYQVSTTDTYVEGDDLHFVNNAAMQQMADDIKRTVIVGLNTAHNVIEKRLGKEVTPETITHYLETVNHAMPGAAVVQEHMVETDPTIVADSYVKVFTGNDEIASEIDSSFVLDINKMFPAEQAEVLKAEVGDGIWQVVRIPTIVSRTCDGATTSRWSAMQVGMSMISAYKQCAGEAATGDFAYAAKHAEVIHMGTYLPVRRARGENEPGGIPFGYLADICQSSRVNADDPVRTTLDVVAMGAMLYDQIWLGSYMSGGVGFTQYATAAYTDNVLDDFTYYGKEYVEDKFGGLCEAPNNMETVLDVGTEVTSYALEQYEEYPALLETQFGGSQRAAVVAAAAGCSTAFATGNAQTGLSAWYLSMYLHKEQHSRLGFYGYDLQDQCGASNVFSIRNDEGLPLELRGPNYPNYAMNVGHQGEYAGISQAPHAARKDAFVFNPLVKIAFADDNLAFDFTQPRAMFAKGALREFEPNGERAFISPAK*
>contig-100_1_length_1576_read_count_3791_SRR873605_1 # 1 # 1575 # -1 # ID=1006_1;partial=11;start_type=Edge;rbs_motif=None;rbs_spacer=None;gc_cont=0.394
FKGEDQENQQTSFYCFDGWKQSARKREFFDAANELAKKRDNLPFYNPDIGVPLGQRQLMSYKISGTDDYVEGDDLHFCNNAAIQQLVDDIKRTVIVGMDTAHSVLQERLGVEVTPETINEYMETINHALPGGAVVQEHMVEVHPGLAADCYAKIFTGNDELADELDKRVLIDINKEFPEEQAEMLKEYVGNKTYQVSRVPTLVVRACDGGTVSRWSAMQIGMSFITAYSLCAGEAAIADFSYAAKHADVIGMAAILPARRARGANEPGGVPFGIFADMIQTSRISNDPAEITLEVIGGAATLYDQVWLGSYMSGGVGFTQYASATYTDDILDDFIYYGKDYVEKNYGMCQAEANFDNVKDIATEVTLYGLEQYEIPTLLEDHFGGSQRASVISAAAGCSVAFATGNSNAGVNGWYLSMIEHKEAHSRLGFYGYDLQDQCGAANSLSIRSDEGLIHELRGPNYPNYAMNVGHQPEYAGIAQAPHAARGDAFCVNPLIKIAFADKNLSFDFEHPRKCIAKGALREFE
>contig-100_1_length_1769_read_count_8820_SRR636597_1 # 65 # 1768 # 1 # ID=922_1;partial=00;start_type=ATG;rbs_motif=GGAGG;rbs_spacer=5-10bp;gc_cont=0.616
MAKKIERTQKLFLKALRGKFAEDPQSTNTVFAREGLKQSPRKMEFVKAGNAAAMARGISMYDPVRCHIGGIPLGQRQLMTYEVSGTGVFVEGDDLHFVNNAAMQQMWDDIRRTIIVNMDLAHQTLQKRLGKEVTPETINEFLHVLNHAMPGAAVVQEHMVETHPSLVDDCYVKVFTGDDEMADDLEPQFVLPIEKLFPAKQAAQLKAAVGKSLWQAIHIPTIVSRTCDGGTTSRWSAMQLGMSFIGAYHMCAGEAATADLAFAAKHAGVIQMAEILPARRARGPNEPGGIKFGHFADMIQTDRKYPHDPAKAALEVVGGGTMLFDQIWLGSYMSGGVGFTQYATAAYTDNILDDYTYYGMDYIKDKYKVNFKNPSEKDKVKATQDVVNDIATEVTLYGMEQYEQYPTALEDHFGGSQRASVLAAASGLSTSIATGNSNAGLNGWYLSMLLHKEGWSRLGFYGYDLQDQCGSANTESYRADEGCVGELRGANYPNYAMNVGHQGEYAAICGAAHFTRGDAWSLNPLIKITFSDPSLKFDFAEPRREFARGAIREFMPAGERSLIIPAR*
>contig-100_4_length_1771_read_count_4135_SRR3314796_1 # 33 # 1685 # 1 # ID=847_1;partial=00;start_type=ATG;rbs_motif=AGGAGG;rbs_spacer=5-10bp;gc_cont=0.445
MAEKMFIDALKKAFEEDPTEDKTTFKNKGGWKQSERKREFVAAGKEIAAKRGIPMYDPDVGTPLGQRVLMPYQVSTTDTFVEGDDLHFVNNAAMQQFWDDIRRTVIVGMNTAHMVIEKRLGKEVSPETITNYLETVNHAMPGAAVVQEHMVETNPYLVADSYVKTFTGNDEIADEIDPAYVLNINKMFNEEQAEVLKAEVGDGIWQVVRIPTIVSRTCDGGTTSRWSAMQIGMSMISAYKQAAGEAATGDFAYAAKHAEVVHMGTALPQRRARGENEPGGIPFGFLADICQSSRVNPDDPVKVTLDVVASGAMLYDQIWLGSYMSGGVGFTQYATAAYTDNILDDFTYYGKEYVEDKFGMTEAPNNMDTVLDVGSEVTFYALEQFEDYPALLETIFGGSQRASIVAAAAGCSTGFATGNAQTGLSAWYLSMYLHKEQHSRLGFYGYDLQDQCGASNVFSIRNDEGLPVEMRGPNYPNYAMNVGHQGEYAGIAQSAHAARGDAFVFNPLVKIAFADDNLSFDFSNVRAEFAKGALREFEPAGERTLISPAK*
>contig-100_0_length_1128_read_count_141_ERR1111515_1 # 2 # 1126 # 1 # ID=32_1;partial=11;start_type=Edge;rbs_motif=None;rbs_spacer=None;gc_cont=0.620
GGAVIQEHMVETKPMLVNDSYAKLFTGDDDLADALDRRFVLDINKEFAAGWEKPGEQAAQLKGAIGKKIWQILWMPTVVARQTDGGTMFRWVGMQVGMTMINAYKLCAGESVTGEFAYYAKHAAVVKLSNFMPVKRARSHNEPGGMPLGINADSTRSPALFPNDPIRAELESIAVAAMVYDQLWFGTYMSGGVGFTQYASATYTDNILEDFCYKGCEIGLDYANGEMASIKGDKLNMDVLEAIIRSENDYCLTQYEAYPTVAESHFGGSVRACCAAAGCGSAVACATGLAQPTLSAWSLSQLGHYERIGRLGFFGYDLQDQATANCSYSYQSDEGLPFEMRGVNFPNYAMNVGHQSAYGGLVAGAHLANKDAWVL
>contig-100_6_length_1105_read_count_8059_SRR1313243_1 # 1 # 1044 # -1 # ID=354_1;partial=10;start_type=ATG;rbs_motif=AGGAG;rbs_spacer=5-10bp;gc_cont=0.626
MAKIERSQKLFLKALKEKFQGQDVESETAEFYKFNGVRQSPRKMEFMKASRAVEMDRGVSMYDPERCHLGGIPMGQRQLMTYEVSGTGVFVEGDDLHFVNNAAMQQMWDDIRRTVIVGMDLAHQTLQKRLGKEVTPETINEYLHILNHAMPGGAVVQEHMVETHPGLVDDCYVKVFTGDQELADDIEPQFLLDIEKLFTAKQAEELKAEVGKSMYQAIHIPTAVSRTCDGGTTSRWSAMQIGMSFIAAYRMCAGEAAVADLSYAAKHAGVIQMGSHLPARRARGPNEPGGIKFGLFADIVQANRKYPNDPARASLEVVGAGTMLYDQIWLGSYMSGGVGFTQYATAAY
>contig-100_0_length_1836_read_count_24457_SRR1290764_1 # 85 # 1764 # 1 # ID=302_1;partial=00;start_type=ATG;rbs_motif=GGxGG;rbs_spacer=5-10bp;gc_cont=0.637
MGKIHTKKLFVKALNKKFGKDFDLSGTKTVYERLGPEQNARKREFMEASKKLEGKRGISMYNPYLHAGGVPLGQRQLVPYKLSTTEYIVEGDDLHFVNNPAMQQMWDDIRRTIVVGLDMAHEVLEKRLGKEVTPETINNYLEILNHAMPGAAVVQEHMVETHPALVDDCNVRMFTGDDDLADEIDDQYLIDINKLFPAEQAEEIKAAMGKTSWQAIHIPTIVSRTCDGGTTSRWSAMQLSMTFIDAYNMCAGEAAVADLAFAAKHAAVIQMADMLPARRARGPNEPGGLSFGFLADMVQTSRVKAFDPPQVSLNVVAAGAMLYDQIWLGSYMSGGVGFTQYATAAYTNDVLDDFSYYACDYGVDKFGDWGKAPATLETSKDIATETTLYAMEQYESFPTLLEDHFGGSQRSAVMAAASAIGSACLTGNSQSGLAAWYLSHLIHKDGWGRMGFFGYDLQDQCGPTNVFSYQGDEGSPLELRGANYPNYAMNVGHQGEYAGISSAAHAGRFDAYACNPLIKVCFANPALIFTWDDIRKGYGMGGAREFRAAGERSLVMPAV*
>contig-100_3_length_1189_read_count_18765_SRR3184675_1 # 68 # 1189 # 1 # ID=814_1;partial=01;start_type=ATG;rbs_motif=AGGAG;rbs_spacer=5-10bp;gc_cont=0.608
MAKIERTQKLFLKSLKEKFRGQDIAGDTAKYHVFDGIRQSPRKMEFLKAGQAVAMDRGIPMYDPERCHLGGIPLGQRQLMTYELSGTGVFVEGDDLHFVNNAAMQQFWDDIRRTVIVNMDLAHQTLQKRLGKEVTPETINEYLHVLNHAMPGAAVVQEHMVETHPGLVDDCYVKVFTGDQELADDLEPQFVIDVEKLFPAKQAEALSAAVGKALWQAIHIPTTVVRTCDGATTSRWSAMQIGMSFIAAYRMCAGEAAVADLSYAAKHAGVIQMASLLPARRARGPNEPGGLAFGLFSDIIQANRKYPNDPARASLEVVGAGTMLYDQIWLGSYMSGGVGFTQYATAAYTDNILDEFTYYGMDYIKDKYKVDWKN
>contig-100_4_length_1586_read_count_16598_SRR873597_1 # 74 # 1585 # 1 # ID=949_1;partial=01;start_type=ATG;rbs_motif=AGGAGG;rbs_spacer=5-10bp;gc_cont=0.423
MADKKFLDAMTKKFKEAPDEKTTTFYNMGGWKQSERKTAFVNEGKAIAEKRGIPMYNPDIGNPLGQRALMSYQVSGTDTFVEGDDLHFVNNAAIQQAWDDIRRTVIVGLNTAHNVLEKRLGMEVTPETITNYLEVVNHAMPGAAVVQEHMVETDPLLVEDSYVKVFTGDDELADEIDSAFVLDINKQFPEEQAEALKAEVGGAIWQAVHIPSIVGRVCDGGTTSRWSAMQIGMSMISAYGQCAGEGATGDFAYASKHAEVIGMGTYLPIRRARAGNELGGVPFGFMADIAQGTRVTDDPVKSSLDVVTLGAALYDQIWLGSYMSGGVGFTQYATAAYTDNVLDDFSYYGKDYVEDKYGGLTEAPNNMDTVLDVGSEVTFYSLEQYEEYPALLETHFGGSQRAAVVSAAAGISTAFATGNGQTGLSAWYLAQYLHKEQHSRLGFYGYDLQDQCGAANVFSIRNDEGLPIELRGPNYPNYAMNVGHQGEYAGIAQAPHSARGDAFA
>contig-100_6_length_1430_read_count_4602_SRR1562007_1 # 1 # 1428 # 1 # ID=576_1;partial=11;start_type=Edge;rbs_motif=None;rbs_spacer=None;gc_cont=0.462
FGGWKQSARKREFNEYAEKIVKERGGLPFYNPDIGVPLGQRKLMAYKVSGTDTYVEGDDLHFCNNSAIQQLSDDIKRTVIVGMDTAHSVLEKRLGVEVTPETINQYMETINHALPGGAVVQEHMTEVHPGLVGDCYAKIFTGDDNLADELDSRFLIDINKEFPEEQAKMLKEYVGNKTYQVSRVPTLVVRACDGGTTSRWSAMQIGMSFISAYKLCAGEAAIADFSYAAKHADVVSMGNVMPSRRARGANEPGGIPFGVFSDIIQTSRVSDDPAEVSLQVIAAAATIYDQMWLGSYMSGGVGFTQYATAAYTDDILDDFLYYGKEYIEDKYGMCGAKPSMDVVKDIASEVTLYGLEQYEYPALLEDHFGGSQRTAVISAAAGCSCAFATANSNAGINGWYLSQILHKEGHSRLGFYGYDLQDQCGASNSLSIRSDEGLIHELRGPNYPNYAMNVGHQPEYAGIAQAPHAARGDAFC
>contig-100_4_length_1684_read_count_1430_SRR1561950_1 # 23 # 1684 # -1 # ID=446_1;partial=01;start_type=Edge;rbs_motif=None;rbs_spacer=None;gc_cont=0.592
SMATKEKMFMEAVKKKFKEEPTETTTSYYKYGGWKQSKSKVEFQAAAQKIAKDRGFPMMNEDIGVPLGQRSWMPYQLSHTDIFVEPDDLHCINNPAIQQAWDDIRRTILVGLDSPHQTIERRLGKEVTPETINAYLETVNHTMPGGAVVQEHMAEVNPALVYDSYVKVFSGDDELVDELDKRFVIDINKLFPAEQAKQLKAAVGKTLMQAVRVPSIVGRVMDGATTSRHAAMQISMAFISSYKLAAGEAAIADFAYSAKHQSINMGSMMPARRARGPNEPGGIPFGFMADMAQSDRVYPDDPGRAALESVALGAIVYDQIYLGGYMSGGVGFTQYATAAYTDNILEDYVYYGIDQINKRYGGFCKLDPNDYDELMNLAEDVDSYALSMYEKYPAVMETHFGGSQRATVAAASTGIAGAMATGVADCGLNCWYYSMLEHKERTGRLGFYGYDLQDQCGSANSFAYRSDEGLPMEGRGPNYPNYAMNVGHLSGYTGIPKAAHVARGDAFTANPFIRVAFADPALQFDFANVTKEIGRGGLREFVPAGERTAVIKG*
>contig-100_1_length_1709_read_count_3415_SRR1290774_1 # 59 # 1708 # 1 # ID=333_1;partial=01;start_type=ATG;rbs_motif=None;rbs_spacer=None;gc_cont=0.481
MNNEKKLFLKALQSKFDEDPKQNHTNFYCYGGWKQSPRKKEFDEYAKKVEKERGIPFYNPDIGVPLGQRKLMAYKVSGTDTYVEGDDLHFCNNAAIQQLNDDIKRTIIVGMDTAHSVLEKRLGVEVTPETINEYMETINHALPGGAVVQEHMVEVHPGLVGDCYAKLFTGDDSLADELDSRFLIDINKEFPEEQAKMLKDYIGNKTYQISRVPSLVVRTCDGGTVSRWSAMQIGMSFIAAYKLCAGEAAIADFSYAAKHADVISMGSILPARRARGPNEPGGVPFGVMADIIQTSRVSEDPAKISLEVIGAAATIYDQIWLGSYMSGGVGFTQYATAAYTDDILDDFVYYGMEYVDDKYGICGTKASTEVVHDITSEVTMYGLEQYEYPALLEDHFGGSQRAAVVSAAAGCSVAFATGNSNAGINGWYLSQILHKEAHSRLGFYGYDLQDQCGASNSLSIRSDEGLIHELRGPNYPNYAMNVGHQPEYAGIAQAPHAARGDAFCVNPLIKVAFADKDLSFDFTKPRKSIAKGALREFLPGGERNLIIPAV
>contig-100_2_length_1485_read_count_2046_SRR1290767_1 # 38 # 1483 # 1 # ID=309_1;partial=01;start_type=ATG;rbs_motif=None;rbs_spacer=None;gc_cont=0.479
MNNEKKLFLKALQSKFDEDPKQNHTNFYCYGGWKQSPRKKEFDEYAKKVEKERGIPFYNPDIGVPLGQRKLMAYKVSGTDTYVEGDDLHFCNNAAIQQLNDDIKRTIIVGMDTAHSVLEKRLGVEVTPETINEYMETINHALPGGAVVQEHMVEVHPGLVGDCYAKLFTGDDSLADELDSRFLIDINKEFPEEQAKMLKDYIGNKTYQISRVPSLVVRTCDGGTVSRWSAMQIGMSFIAAYKLCAGEAAIADFSYAAKHADVISMGSILPARRARGPNEPGGVPFGVMADIIQTSRVSEDPAKISLEVIGAAATIYDQIWLGSYMSGGVGFTQYATAAYTDDILDDFVYYGMEYVDDKYGICGTKASTEVVHDITSEVTMYGLEQYEYPALLEDHFGGSQRAAVVSAAAGCSVAFATGNSNAGINGWYLSQILHKEAHSRLGFYGYDLQDQCGASNSLSIRSDEGLIHELRGPNYPNYAMNV
>contig-100_3_length_1638_read_count_2087_SRR636597_1 # 16 # 1638 # -1 # ID=924_1;partial=01;start_type=Edge;rbs_motif=None;rbs_spacer=None;gc_cont=0.606
KKFKEDPTEVRSKHYSYGGWRQSKRKREWVEQSNRIAKARGIPMMNQDVGVALGQRVLMPYQLSHTDIYGEADDLHWVNNAAMQQCWDDIRRTVIVGLDVAHNVIEKRLSKEVTPETINRYLEAVNHTMPGGAVVQEHMAELCPEMVKDSYVKVFSGDDELIDEIDKCFVIDINKEFPADQAKQLKAAVGKKLWQVVRVPSIVGRVCDGGTISRHSAMQISMAFITAYRLAAGEAAIADFAFAAKHAAVVEMGTMMPARRARGPNEPGGIPFGVMADMVQSTRTKPDDPARSSLEAVAMGAVILDQIYLGSYMSGGVGFTQYATAAYTDNILEDYTYWAVDHIKDKYGGFCKCKPSSELIEKLGSEINSYALEMYERYPAAMESHFGGSQRATVAAAATGIGVAMATGNANAGVNGWYLSMYQHRERLGRLGFYGYDLQDMCGAANSFSYRSDEGLPHELRGPNFPNYAMNVGHLSGYCGIAMAPHAARGDAYVCSPLIKIAFADKNLPFDFANITKEFGRGCLREFVPMGERTAIIPAK*
>contig-100_1_length_1824_read_count_15284_SRR3098968_2 # 149 # 1804 # 1 # ID=775_2;partial=00;start_type=ATG;rbs_motif=AGGAGG;rbs_spacer=5-10bp;gc_cont=0.468
MADKKFMEALNKKFKEAPEEKKTTFYSFGGWKQSERKREFVEAGKEVAAKRGIPQYNPDIGCPLGQRVLMPYQVSTTDTFVEGDDLHFVNNTAMQQFWDDIRRTVIVGLGTAHGVIEKRLGKEVSPETITNYLETVNHSMPGAAVVQEHMVETHPALVADSYVKIFTGNDEIADEIDSAFVIDINKMFPDEQAEVLKAEVGDGIWQAVRIPTIVSRTCDGGTTSRWSAMQIGMSMISAYKQCAGEAATGDFAFAAKHAEVIHMGTALPQRRARGENEPGGIPFGYLADICQSSRKYMDDPVRVSLDVVASGAMLYDQIWLGSYMSGGVGFTQYATAAYTDNILDDFCYYGKEYVEDKFGGLCEAPNNMDTVLDVGSEVTFYGLEQYEEYPALLETQFGGSQRAAVAAAAAGCSTGFATGNAQTGLSAWYLSMYLHKEQHARLGFYGYDLQDQCGASNVFSIRGDEGLPLELRGPNYPNYAMNVGHQGEYAGIAQSAHAARKDAFVFNPLVKIAFADDSLAFDFSEVRAQFAKGALREFEPAGERALISPAK*
>contig-100_2_length_1613_read_count_2682_SRR1561991_1 # 2 # 1588 # -1 # ID=471_1;partial=10;start_type=ATG;rbs_motif=GGAG/GAGG;rbs_spacer=5-10bp;gc_cont=0.517
MAADIFSKFKKSMEVKFTQEFGSNQQSGGDISGKTAKFLRLGPEQDPRKVEMIKAGKELAEKRGLAFYNPMMHSGAPLGQRAITPYTISGTDIIAEPDDLHYVNNAAMQQMWDDIRRTCIVGLDMAHETLEKRLGKEVTPETINHYLEVLNHAMPGAAVVQEMMVETHPALVDDCFVKVFTGDDTLADEIDKQFLIDINKEFPEEQAAQIKASIGKTSWQAIHIPTIVSRTTDGAQTSRWAAMQIGMSFISAYSMCAGEAAVADLSFAAKHAALVSMGEMLPARRARGPNEPGGLSFGHLSDIIQTSRTVLDDPAKVALEVVGAGCMLYDQIWLGSYMSGGVGFTQYATAAYTDDILDNNVYYNVDYINDKYNGAANIGTDNKVKATLDVVKDIATESTLYGIETYEKFPTALEDHFGGSQRATVLAAAAGVATALATANANAGLSGWYLSMYLHKEAWGRLGFFGYDLQDQCGATNVLSYQGDEGLPDELRGPNYPNYAMNVGHQGGYAGIAQAAHSGRGDAFTVNPL
>contig-100_0_length_1652_read_count_0_ERR1137341_1 # 1 # 1650 # 1 # ID=121_1;partial=11;start_type=Edge;rbs_motif=None;rbs_spacer=None;gc_cont=0.396
ADKKFLDAMKNKFSEDPTDKRTTFYNMGGWKQSERKSAFVKEGKEIAEKRGIPMYNPDIGTPLGQRALMSYQLSTTDTYVEGDDLHFINNAAIQQAWDDIRRTVIVGLNTAHNVLEKRLGIEVTPETITEYLETVNHAMPGAAVVQEHMVETDPLVVQDSYVKVFTGDDELADEIDSAFVLDINKEFNEEQAAALKEEVGGSVWQAVRIPAIVGRVCDGGTTSRWSAMQIGMSMISAYNQCAGEGATGDFAYASKHAEVIHMGTYLPVRRARAENELGGVPFGFMADICQSSRVNADDPVRSTLDVVALGAALYDQIWLGSYMSGGVGFTQYATAAYTDDVLDDFTYYGKDYVEDKYGGLTEAPNNMDTVLDVGSEVSFYALEQYEEYPALLETHFGGSQRASVISAAAGCSTAFATGNAQTGLSAWYLGMYLHKEQHSRLGFYGYDLQDQCGAANVFSIRNDEGLPLEMRGPNYPNYAMNVGHQGEYAGIAQAPHAARGDAWSFNPLVKIAFADKNLVFDFSKPREEFAKGALREFEPSGERTVITPAK
>contig-100_0_length_1609_read_count_46_ERR1136965_1 # 1 # 1608 # -1 # ID=91_1;partial=11;start_type=Edge;rbs_motif=None;rbs_spacer=None;gc_cont=0.397
GEDNESNHTSFYCFDGWKQSPRKREFNDAAEKLAKDRNMPFYNPDIGVPLGQRSLMTYKISGTDDYVEGDDLHFCNNAAIQQLVDDIKRTIIVGMDTAHSVLQERLGVEVTPETITEYLETVNHAMPGAAVVQEHMVETDPLVVQDSYVKVFTGDDELADEIDSAFVLDINKEFNEEQAAALKEEVGGSVWQAVRIPAIVGRVCDGGTTSRWSAMQIGMSMISAYNQCAGEGATGDFAYASKHAEVIHMGTYLPVRRARAENELGGVPFGFMADICQSSRVNADDPVRSTLDVVALGAALYDQIWLGSYMSGGVGFTQYATAAYTDDVLDDFTYYGKDYVEDKYGGLTEAPNNMDTVLDVGSEVSFYALEQYEEYPALLETHFGGSQRASVISAAAGCSTAFATGNAQTGLSAWYLGMYLHKEQHSRLGFYGYDLQDQCGAANVFSIRNDEGLPLEMRGPNYPNYAMNVGHQGEYAGIAQAPHAARGDAWSFNPLVKIAFADKNLVFDFSKPREEFAKGALREFEPSGERTVITPA
>contig-100_0_length_1632_read_count_876_SRR1636510_1 # 3 # 1631 # -1 # ID=613_1;partial=11;start_type=Edge;rbs_motif=None;rbs_spacer=None;gc_cont=0.440
INMADKMFLDALKKAFKEDPTDKTTEYYKFGGWRQSERKTEFVKAGKEIAEKRGIPMYNPDVGTPLGQRVLMPYQVSTTDTSVEGDDLHFVNNAAMQQMWDDIRRTVIVGLNTAHTVIEKRLGKEVTPETITHYLETINHAMPGAAVVQEHMVETNPSLVADSYVKIFTGNDEIADEIDQSYVININKMFPDDQAEALKAEVGDAMWQIVRIPTIVSRTCDGGTTSRWSAMQIGMSMISAYKQAAGEAATGDFAYAAKHAEVVHMGTYLPVRRARGENEPGGIAFGFLADICQSPRKYPDDPVKQSLEVVAAGAMLYDQIWLGSYMSGGVGFTQYSTAAYTDNVLDDFTYYGQEYVEDKYGMTEAPNTMETVLDVGSEVTFYALEQFEDYPALLETIFGGSQRASLVAAAAGCSTAFATGNAQTGLSAWYLSMLLHKEQHSRLGFYGYDLQDQCGSSNAFSIRADEGLPLEARGANYPNYAMNVGHQGEYAGITQAAHSARGDAFVFNPLVKIAFADDNLQFDFSEVRAEFAKGALREFEPAG
>contig-100_0_length_1575_read_count_0_ERR1136863_1 # 19 # 1575 # 1 # ID=75_1;partial=01;start_type=ATG;rbs_motif=GGA/GAG/AGG;rbs_spacer=5-10bp;gc_cont=0.398
MADKKFLDAMKNKFSEDPTDKRTTFYNMGGWKQSERKSAFVKEGKEIAEKRGIPMYNPDIGTPLGQRALMSYQLSTTDTYVEGDDLHFINNAAIQQAWDDIRRTVIVGLNTAHNVLEKRLGIEVTPETITEYLETVNHAMPGAAVVQEHMVETDPLVVQDSYVKVFTGDDELADEIDSAFVLDINKEFNDEQAAALKEEVGGSVWQAVRIPAIVGRVCDGGTTSRWSAMQIGMSMISAYNQCAGEGATGDFAYASKHAEVIHMGTYLPVRRARAENELGGVPFGFMADICQGSRVYPDDPVRSTLEVVALGAALYDQIWLGSYMSGGVGFTQYATAAYTDDVLDDFTYYGKDYVEDKYGGLTEAPNNMDTVLDVGSEVAFYALEQYEEYPALLETHFGGSQRASVISAAAGASTAFATGNAQTGLSAWYLAMYLHKEQHSRLGFYGYDLQDQCGAANVFSIRNDEGLPLEMRGPNYPNYAMNVGHQGEYAGIAQAPHAARGDAWAFNPLIKIAFADKNL
>contig-100_1_length_1536_read_count_54887_SRR873602_1 # 74 # 1534 # 1 # ID=988_1;partial=01;start_type=ATG;rbs_motif=AGGAGG;rbs_spacer=5-10bp;gc_cont=0.419
MADKKFLDAMTKKFKEAPDEKTTTFYNMGGWKQSERKTAFVNEGKAIAEKRGIPMYNPDIGNPLGQRALMSYQVSGTDTFVEGDDLHFVNNAAIQQAWDDIRRTVIVGLNTAHNVLEKRLGMEVTPETITNYLEVVNHAMPGAAVVQEHMVETDPLLVEDSYVKVFTGDDELADEIDSAFVLDINKQFPEEQAEALKAEVGGAIWQAVHIPSIVGRVCDGGTTSRWSAMQIGMSMISAYGQCAGEGATGDFAYASKHAEVIGMGTYLPIRRARAGNELGGVPFGFMADIAQGTRVTDDPVKSSLDVVTLGAALYDQIWLGSYMSGGVGFTQYATAAYTDNVLDDFSYYGKDYVEDKYGGLTEAPNNMDTVLDVGSEVTFYSLEQYEEYPALLETHFGGSQRAAVVSAAAGISTAFATGNGQTGLSAWYLAQYLHKEQHSRLGFYGYDLQDQCGAANVFSIRNDEGLPIELRGPNYPNYAMNVGHQPE
>contig-100_0_length_1642_read_count_179_ERR247163_1 # 3 # 1640 # -1 # ID=197_1;partial=11;start_type=Edge;rbs_motif=None;rbs_spacer=None;gc_cont=0.397
ADKKFLDAMKNKFSEDPTDKRTTFYNMGGWKQSERKSAFVKEGKEIAEKRGIPMYNPDVGTPLGQRALMSYQLSTTDTYVEGDDLHFINNAAIQQAWDDIRRTVIVGLNTAHNVLEKRLGIEVTPETITEYLETVNHAMPGAAVVQEHMVETDPLVVQDSYVKVFTGDDELADEIDSAFVLDINKEFNEEQAAALKEEVGGSVWQAVRIPAIVGRVCDGGTTSRWSAMQIGMSMISAYNQCAGEGATGDFAYASKHAEVIHMGTYLPVRRARAENELGGVPFGFMADICQSSRVNADDPVRSTLDVVALGAALYDQIWLGSYMSGGVGFTQYATAAYTDDVLDDFTYYGKDYVEDKYGGLTEAPNNMDTVLDVGSEVSFYALEQYEEYPALLETHFGGSQRASVISAAAGCSTAFATGNAQTGLSAWYLGMYLHKEQHSRLGFYGYDLQDQCGAANVFSIRNDEGLPLEMRGPNYPNYAMNVGHQGEYAGIAQAPHAARGDAWSFNPLVKIAFADKNLVFDFSKPREEFAKGALREFEPSGERTVI
>contig-100_11_length_1071_read_count_1813_SRR873601_1 # 1 # 1071 # -1 # ID=986_1;partial=11;start_type=Edge;rbs_motif=None;rbs_spacer=None;gc_cont=0.409
FVNEGKEIAEKRGIPMYNPDIGTPLGQRALMSYQLSTTDTFVEGDDLHFINNAAIQQAWDDIRRTVIVGLNTAHNVLEKRLGIEVTPETITNYLETVNHAMPGAAVVQEHMVETDPLVVQDSYVKIFTGDDELADEIDSAFVLDINKEFPEEQAEALKAEVGGAVWQAVRIPSIVGRVCDGGTTSRWSAMQIGMSMISAYNQCAGEGATGDFAYASKHAEVVHMGTYLPVRRARAENELGGVPFGFMADICQASRVSPDDPVKTSLEVVALGAALYDQIWLGSYMSGGVGFTQYATAAYTDNVLDDFTYYGKDYVEDKYGDLCSAPNNMDTVLDVGTEVAFYALDQYEEYPALLETH
>contig-100_1_length_1807_read_count_28851_SRR3184677_1 # 67 # 1731 # -1 # ID=822_1;partial=00;start_type=ATG;rbs_motif=GGA/GAG/AGG;rbs_spacer=5-10bp;gc_cont=0.517
MDNEKKLFLKALKKKFEGEDPEEKSTNFYCFGGWEQSERKREFTEYAKKAAEKRGGIPFYNPDIGVPLGQRKLMAYRVSGTDAYVEGDDLHFVNNAAIQQMVDDIKRTVIVGMDTAHAVLEKRLGVEVTPETINEYMEVINHALPGGAVVQEHMVEVHPGIVEDCYAKVFTGDDNLADELDKRILIDINKEFPEEQAEQLKSYIGNRTYQVNRVPTIVVRACDGGTVSRWSAMQIGMSFISAYKLCAGEAAIADFSFAAKHADVIEMGTIMPARRARGPNEPGGVAFGTFADIVQTSRVSDDPANVSLEVIAGAAALYDQVWLGSYMSGGVGFTQYATASYTDDILDDFLYYGMEYVEDKFGICGSEPTMDVVRDISTEVTLYSLEQYEEYPTLLEDHFGGSQRAAVAAAAAGCSTAFATGNSNAGVNGWYLSQILHKEAHSRLGFYGYDLQDQCGASNSLSIRSDEGLIHELRGPNYPNYAMNVGHQPEYAGIAQAPHAARGDAFCTNPLIKVAFADKDLSFDFTSPRKSIAKGALREFIPEGERDLIIPAGK*
>contig-100_1_length_1729_read_count_1123_SRR1561990_1 # 23 # 1702 # -1 # ID=462_1;partial=00;start_type=ATG;rbs_motif=None;rbs_spacer=None;gc_cont=0.592
MAVKHTKKLFVRALNKKFGKDFDLAGQKTEYKRLGPEQNARKREFMEYAKKLEGKRGMTGYNPYVHAGGIPLGQRQLVPYKLSGTEYVVEGDDLHFVNNPAMQQMWDDVRRTIVVGLDMAHEVLQKRLGKEVTPETINNYLEILNHAMPGAAVVQEHMVETHPGLVDDCNVRVFTGDDALADEIDDQYLININKMFPEDQAEALKAAIGKTSWQAIHVPTIVVRSCDGGTTSRWSAMQLCMTFIDAYNMCAGEAAVADLAYAAKHAAVLQMSEMLPARRARGPNNPGGLSFGFLADMVQTSRVAAADPVKVSLNVVAAGAALYDQIWLGSYMSGGVGFTQYATAAYTNDVLDDFCYYGVDFANDKFGGFAKAPKLLDTAKELATEVNAYGMEQYEAFPTLLEDHFGGSQRASVLAAASGITSAIASGHSQVGLAGWYLSMLLHKEGWGRLGFFGYDLQDQCGPTNVFSYQSDEGNPLELRGANYPNYAMNVGHQGEYAGISSAAHAGRMDAFAVNPLIKVTFSNPGMVFDWADVRACFGKGGAREFRAAGDRSLVMPAV*
>contig-100_1_length_1463_read_count_11655_SRR873610_1 # 1 # 1461 # 1 # ID=1047_1;partial=11;start_type=Edge;rbs_motif=None;rbs_spacer=None;gc_cont=0.420
MADKKFLDAMTKKFKEAPDEKTTTFYNMGGWKQSERKTAFVNEGKAIAEKRGIPMYNPDIGNPLGQRALMSYQVSGTDTFVEGDDLHFVNNAAIQQAWDDIRRTVIVGLNTAHNVLEKRLGMEVTPETITNYLEVVNHAMPGAAVVQEHMVETDPLLVEDSYVKVFTGDDELADEIDSAFVLDINKQFPEEQAEALKAEVGGAIWQAVHIPSIVGRVCDGGTTSRWSAMQIGMSMISAYGQCAGEGATGDFAYASKHAEVIGMGTYLPIRRARAGNELGGVPFGFMADIAQGTRVTDDPVKSSLDVVTLGAALYDQIWLGSYMSGGVGFTQYATAAYTDNVLDDFSYYGKDYVEDKYGGLTEAPNNMDTVLDVGSEVTFYSLEQYEEYPALLETHFGGSQRAAVVSAAAGISTAFATGNGQTGLSAWYLAQYLHKEQHSRLGFYGYDLQDQCGAANVFSIRNDEGLPIELRGPNYPNYAMNVGHQGE
>contig-100_2_length_1250_read_count_1780_ERR1025324_1 # 16 # 1248 # 1 # ID=26_1;partial=01;start_type=ATG;rbs_motif=AGGAGG;rbs_spacer=5-10bp;gc_cont=0.410
MVYKDDKHNFMQAMKKKFEEAPDKRQTKFYVYGGYKQNKRKVEFHDAGQQIAKERGIPGYNPSVGMPQGQRVLMPYQLSHTDIIANMDDLHFVNNAAMQQAWDDMRRTILVGLDSPHNILEKRLGKEVTPETINHYLEVVNHSMPGAAVIQEHMVETDPRLVKDSYVKVYSGNDELIDEIDSRFVIDINKEFPADQAAQLKKAIGKSMWQVVRIPTVVGRVCDGGTVSRWSAMQIGMAFIGAYNLCAGEAATADFAYAAKHGSVIQMSDMMPARRARGPNEPGGLMYGVVSDCAQSMAKYPDDPARHSLESIALAALIYDQIYLGSYMSGGVGFTQYATAAYTDNILEDFVYWGMEHVKDKYGSLAKQKPSVKLINDIGTDVAMYCLEQYELYPAVMETHFGGSQRATCIS
>contig-100_4_length_1157_read_count_4342_SRR943311_1 # 63 # 1157 # 1 # ID=1080_1;partial=01;start_type=ATG;rbs_motif=AGGAGG;rbs_spacer=5-10bp;gc_cont=0.587
MAKAAKVERTQKLFLKAMKTKFAEDPQAMSTVFTREGLKQSPRKVEFIKAGQKASMDRGISMYDPVRCHCGGIPLGQRQLMTYEVSTTGVFVEGDDLHFVNNSAMQQMWDDIRRTIIVGLDLAHGTLQKRLGKEVTPETINEYLHVLNHAMPGAAVVQEHMVETHPGLVDDCYVKVFTGDDEMADDLEPQFVLNVDKLFPAKQAAQLKAAVGKSMWQAVHIPTCVSRTCDGGTTSRWSAMQIGMSFIGAYKMCAGEAAVADLAFAAKHAGVIQMADILPARRARGPNEPGGIKFGHFADMIQGDRKYPHDPARAALEVVGAGTMLFDQIWLGSYMSGGVGFTQYATAAYTDNILDDYTYYGMDYI
>contig-100_0_length_1345_read_count_78_SRR2426730_1 # 2 # 1345 # 1 # ID=715_1;partial=11;start_type=Edge;rbs_motif=None;rbs_spacer=None;gc_cont=0.540
KRGIVLGLDDAHGLLEARLGKEVTPDTISHYMEVLNHALPGGAVIQEHMVETKPMLVNDSYAKIFTGDDDLADAVDRRFLLDINKEFAAGWDHPGEQAEQLKEAIGKKIWQVLWMPTVVARQTDGGTMFRWVGMQVGMTMINAYKLCAGESVTGEFAYYAKHAAVVQLSNYMPVKRARSHNEPGGMPLGINADSVRSNALFPNDPIRNELESIAVAAMVYDQLWFGTYMSGGVGFTQYASATYTDNILEDFCYKGCEIGLDYAGGEMASIKGDKLNMDILEEIIRAENDYCLTQYEAYPTVAESHFGGSVRACCAAAGCGSAVACATGLAQPTLSAWSLSQLGHYERIGRLGFFGYDLQDQCTACGSYSYQSDEGMPFEMRGVNYPNYAMNVGHQSAYGGLVAGAHCANHDAWVLSPLWKVAFADRDLPFDRGYVTREYGLGANREFC
>contig-100_1_length_1734_read_count_5463_SRR873609_1 # 1 # 1671 # -1 # ID=1038_1;partial=10;start_type=ATG;rbs_motif=GGA/GAG/AGG;rbs_spacer=5-10bp;gc_cont=0.394
MSGGERLENKRFLDALTQKFKGEDQENQQTSFYCFDGWKQSARKREFFDAANELAKKRDNLPFYNPDIGVPLGQRQLMSYKISGTDDYVEGDDLHFCNNAAIQQLVDDIKRTVIVGMDTAHSVLQERLGVEVTPETINEYMETINHALPGGAVVQEHMVEVHPGLAADCYAKIFTGNDELADELDKRVLIDINKEFPEEQAEMLKEYVGNKTYQVSRVPTLVVRACDGGTVSRWSAMQIGMSFITAYSLCAGEAAIADFSYAAKHADVIGMAAILPARRARGANEPGGVPFGIFADMIQTSRISNDPAEITLEVIGGAATLYDQVWLGSYMSGGVGFTQYASATYTDDILDDFIYYGKDYVEKNYGMCQAEANFDNVKDIATEVTLYGLEQYEIPTLLEDHFGGSQRASVISAAAGCSVAFATGNSNAGVNGWYLSMIEHKEAHSRLGFYGYDLQDQCGAANSLSIRSDEGLIHELRGPNYPNYAMNVGHQPEYAGIAQAPHAARGDAFCVNPLIKIAFADKNLSFDFEHPRKCIAKGALREFEADGERSIILPATG
>contig-100_0_length_1703_read_count_1728_SRR1562011_1 # 27 # 1682 # -1 # ID=602_1;partial=00;start_type=ATG;rbs_motif=GGAGG;rbs_spacer=5-10bp;gc_cont=0.455
MADKKFIKALNKKFKEDPEDKKTTFYSFGGWKQSERKREFVEAGKEVAAKRGIPQYNPDIGTPLGQRVLMPYQVSTTDTFVEGDDLHFVNNTAMQQFWDDIRRTVIVGLGTAHNVIEKRLGKEVTPETIMNYLETVNHAMPGGAVVQEHMVETNPALVADSYVKVFTGDDEIADEIDPAFLIDINKMFPEEQAEVLKAEVGSGIWQAVRIPTIVSRTCDGGTTSRWSAMQIGMSMISAYKQCAGEAATGDFAFAAKHAEVIHMGTALPQRRARGENEPGGIPFGYLADICQSSRKYMDDPVRVTLDVVASGAMLYDQIWLGSYMSGGVGFTQYATAAYTDNILDDFTYYGKEYVEDKYGGLCEAPNTMDTVLDVGSEVTFYGLEQYEEYPALLETQFGGSQRAAVAAAAAGCSTGFATGNAQTGLSAWYLSMYLHKEQHSRLGFYGYDLQDQCGASNVFSIRADEGLPLELRGPNYPNYAMNVGHQGEYAGIAQSAHAARKDAFVFNPLVKIAFADDNLAFDFSEVRAEFAKGALREFEPAGERDLITPAK*
>contig-100_1_length_1733_read_count_563_SRR1027651_1 # 27 # 1706 # -1 # ID=261_1;partial=00;start_type=ATG;rbs_motif=GGAG/GAGG;rbs_spacer=5-10bp;gc_cont=0.605
MAVKHTKKLFVKALNKKFGKDFDLASQKVEYKRLGPEQNARKREFMEYAKKLEGKRGMTGYNPYVHAGGIPLGQRQLVPYKLSSTEYVVEGDDLHFVNNPAMQQFWDDIRRTIVVGLDMAHEVLQKRLGKEVTPETINNYLEILNHAMPGAAVVQEHMVETHPGLVDDCNVRVFSGDDALADEIDDQYKIDINKMFPAEQAEVLKAAIGKTTWQAIHVPTIVVRTCDGGTTSRWSAMQLCMTFIDAYNMCAGEAAVADLAYAAKHAAVLQMSDMLPARRARGPNNPGGISFGFMADMVQTSRIKPQDPVYVSLNVVAAGSMFYDQIWLGSYMSGGVGFTQYATAAYTNDVLDDFSYYGVDYANDKYGGFAKAPATIDVAKDLATETTLYGIEQYEAFPTLLEDHFGGSQRAAVLAAASAITSAIATGHSQIGLAGWYLSMLLHKEAWGRLGFFGYDLQDQCGPTNVFSYQSDEGNPLELRGANYPNYAMNVGHQGEYAGITSAAHAGRMDAFAVNPLIKVTFANPGLVFDWANIRDCFGKGGAREFRAAGERSLVMPAV*
>contig-100_3_length_1154_read_count_8843_SRR943315_1 # 1 # 1095 # -1 # ID=1104_1;partial=10;start_type=ATG;rbs_motif=AGGAGG;rbs_spacer=5-10bp;gc_cont=0.598
MAKSAKIERTQKLFLKAMKTKFAEDPQAMSTVFTREGLKQSPRKVEFIKAGQKAQMDRGISMYDPVRCHCGGIPLGQRQLMTYEVSTTGVFVEGDDLHFVNNSAMQQMWDDIRRTIIVGMDLAHGTLQKRLGKEVTPETINEYLHVLNHAMPGAAVVQEHMVETHPGLVDDCYVKVFTGDDEMVDDLEPQFVINVEKLFPAKQAAQLKAAVGKSLWQAVHIPTVVSRTCDGGTTSRWSAMQIGMSFIGAYKMCAGEAAVADLAFAAKHAGVIQMADILPARRARGPNEPGGIKFGHFADMIQGDRKYPHDPARASLEVVGAGTMLFDQIWLGSYMSGGVGFTQYATAAYTDNILDDYTYYGMDYI
>contig-100_0_length_1128_read_count_2055_SRR3166066_1 # 3 # 1106 # -1 # ID=777_1;partial=10;start_type=ATG;rbs_motif=None;rbs_spacer=None;gc_cont=0.568
MAKDKEKLFMTAVKKKFKEDPTDEYTSYYKFGGWRQSKRKVEFVETANKIAKERGIPMMNQDIGVPLGQRSWMPYQLSHTDIFVEPDDLHCVNNPAIQQAWDDIRRTILVGLDAPHQTIEKRLGKEVTPETINEYLEAVNHTMPGGAVVQEHMAEINPALAYDSYVKVYSGDDELIDEIDKRFVIDINKQFSKDHAAQLKKAIGSTLMQAVRVPTIVGRIMDGATTSRHAAMQISMAFITAYRLAAGEAAIADFAYSAKHQSLPMGTMMPARRARGPNEPGGVPFGFLADMVQSDRVKPDDPGRASLETVALGAIIYDQIYLGGYMSGGVGFTQYATAAYTLSLIHISEPTRQAEISYAVFCLKKKKK
>contig-100_7_length_1137_read_count_7458_SRR873601_1 # 2 # 1135 # 1 # ID=982_1;partial=11;start_type=Edge;rbs_motif=None;rbs_spacer=None;gc_cont=0.427
TNYLEVVNHAMPGAAVVQEHMVETNPLLVEDSYVKIFTGDDDLAAEIDPAFVLDINKEFPEEQAEALKAEVGGAIWQIVRIPSVVGRVCDGGTTSRWSAMQIGMSMISAYGQCAGEGATGDFAYASKHAEVIGMGTYLPIRRARAGNELGGVPFGFMADICQASRVTDDPVESSLEVVALGAALYDQIWLGSYMSGGVGFTQYATAAYTDNVLDDFCYFGKDYVEDKYGDLCSAPNNMDTVLDVGSEVTFYSLEQYEEYPALLETHFGGSQRAAVVSAAAGISTAFATANAQTGLSAWYLAQYLHKEQHSRLGFYGYDLQDQCGAANVFAIRNDEGLPLELRGPNYPNYAMNVGHQGEYAGIAQAPHSARGDAFAMNP
>contig-100_2_length_1676_read_count_1261_SRR1561989_1 # 5 # 1663 # -1 # ID=453_1;partial=00;start_type=ATG;rbs_motif=GGA/GAG/AGG;rbs_spacer=5-10bp;gc_cont=0.382
MAADKKFMEALTKKFKEDPTDRTTTFYNLGGWRQSERKTEFVKEGEEIAKKRGIPMYNPDVGSPLGQRALMSYQLSTTDTFVEGDDLHFINNAAIQQAWDDIRRTVIVGLNTAHTVLEKRLGMEVTPETITNYLETVNHAMPGGAIVQEHMVETNPMLVADSYVKVFTGDDELADEIDDCFVLDINKMFPEEQAEALKKEVGSAVWQAVRIPSLVGRVCDGGTTSRWSAMQIGMSMISAYNQCAGEGATGDFAYASKHAEVVNMGTYLPVRRARAANEVGGIPFGFMADIAQGSRTNPDDPVRSSLEVVALGAALYDQIWLGSYMSGGVGFTQYATAAYTDNILDDFSYYGQEYVEDKYGGLCEAPNNMDTVLDVGSEVAFYALEQYEDYPALLETHFGGSQRASVISAASGISTAFATGNGQTGLSAWYLSMYLHKEEHSRLGFYGFDLQDQCGAANVFSIRNDEGLPIEMRGPNYPNYAMNVGHQGEYAGIAQAPHSARKDAFAFNALVKIAFADPSLTFDFGAVRSEFAKGALREFEPDGERSVIIPAK*
>contig-100_0_length_1103_read_count_122_SRR3053150_1 # 7 # 1101 # -1 # ID=749_1;partial=01;start_type=Edge;rbs_motif=None;rbs_spacer=None;gc_cont=0.402
FPEEQAEALKAEVGGAIWQAVHIPSVVGRVCDGGTTSRWSAMQIGMSMISAYNQCAGEGATGDFAFATKHAEVIQMGAPLPQRRARAANEPGGVPFGYIADIVQSSRVNVDDPVKVTLDVVAAGAALYDQIWLGSYMSGGVGFTQYATAAYTDNILDDFTYYGKDYVEDKYGGLTEAPNNMDTVLDVGSEVTFYALEQYDEYPALLETQFGGSQRAAVTAAASGCCTAFATGNSQTGLSAWYLSQYLHKEQHSRLGFYGYDLQDQCGAANVFSIRNDEGLPLEMRGPNYPNYAMNVGHQGEYAGIAQAPHAARKDAFSFNPLIKIAFADKNLCFDFTQPRAEIAKGALREFSPAGERSLIIPAK*
>contig-100_0_length_1776_read_count_6720_SRR943323_1 # 45 # 1724 # 1 # ID=1127_1;partial=00;start_type=ATG;rbs_motif=GGxGG;rbs_spacer=5-10bp;gc_cont=0.620
MGKIHTKKLFVKALNKKFGKDFDLSGKTAAYERKGPTQNARKVEFMEAAKKLEGKRGISGYNPYVHCGGVPLGQRQLVPYKLSTTEYVVEGDDLHFVNNPAMQQMWDDIRRTIIVGLDMAHEVLEKRLGKEVTPETINNYLEILNHAMPGAAVVQEHMVETHPALVDDCNVRIFTGDDDLADEIDDQYVININQLFPADQAEQIKTAMGKTTWQAIHIPTIVSRTCDGGTTSRWSAMQLSMTFIDAYNMCAGEAAVADLAFAAKHAAVIQMADMLPARRARGPNEPGGLSFGFMADMVQTSRTKAYDPAQVSLNVVAAGTMLYDQIWLGSYMSGGVGFTQYATAAYTNDILDDFSYYGVDYAVDKYGDVCKAPVDLATAKDVATETTLYGIEQYEAFPTVLEDHFGGSQRASVLAAASGISSAIATGNSQIGLAGWYCSMLVHKEAWGRLGFFGYDLQDQCGPTNVFSYQGDEGSPTELRGANYPNYAMNVGHQGEYAGISSAAHAARQDAYACNPLIKVCFANPALPFPWDDIRKGFGMGGAREFRAAGERSLVMPAL*
>contig-100_3_length_1472_read_count_7590_SRR1222429_1 # 3 # 1472 # -1 # ID=281_1;partial=11;start_type=Edge;rbs_motif=None;rbs_spacer=None;gc_cont=0.418
GWTQSERKTAFVNEGKEIAEKRGIPMYNPDIGTPLGQRALMSYKLSTTDTYVEGDDLHFINNAAIQQAWDDIRRTVIVGLNTAHNVLEKRLGIEVTPETITNYLETVNHAMPGAAVVQEHMVETDPLVVQDSYVKVFTGDDELADEIDSAFVLDINKEFPEEQAEALKAEVGGAVWQAVRIPSIVGRVCDGGTTSRWSAMQIGMSMISAYNQCAGEGATGDFAYASKHAEVIHMGTYLPVRRARAENELGGVPFGFMADICQASRVNPDDPVATSLEVVALGAALYDQIWLGSYMSGGVGFTQYATAAYTDDVLDDFTYYGKDYVEDKYGDLCSAPNNMDTVLDVGSEVAFYALDQYEEYPALLETHFGGSQRASVISAAAGCSTAFATGNAQTGLSAWYLAMYLHKEQHSRLGFYGYDLQDQCGAANVFSIRNDEGLPLEMRGPNYPNYAMNVGHQGEYAGIAQAPHAARGDAWAFNPLIKIAFADKNL
>contig-100_4_length_1130_read_count_67374_SRR942927_1 # 1 # 1044 # -1 # ID=1055_1;partial=10;start_type=ATG;rbs_motif=AGGAG;rbs_spacer=5-10bp;gc_cont=0.629
MAKIERSQKLFLKSLKEKFQGQDVQSETTEFYKFNGYHQSPRKEEFVKASRAIEMDRGISMYNPVRCHLGGIPLGQRQLMTYEVSGTGVFVEGDDLHFVNNAAMQQFWDDIRRTVIVNMDLAHQTLQKRLGKEVTPETINEYLHVLNHAMPGAAVVQEHMVETHPGLVDDCYVKVFTGDQELADDLEPQFVLDVEKLFPGKQAEALSAAVGKSLWQAIHIPTTVVRTCDGGTTSRWSAMQIGMSFIGAYRMCAGEAAVADLSYAAKHAGVIQMASHLPARRARGPNEPGGLGFGLFSDIIQGSRKYPNDPAKASLEVVGAGTMLYDQIWLGSYMSGGVGFTQYATAAY
>contig-100_5_length_1119_read_count_2806_SRR3184554_1 # 1 # 1119 # 1 # ID=801_1;partial=11;start_type=Edge;rbs_motif=None;rbs_spacer=None;gc_cont=0.601
AKIERSQKLFLKALKEKFQGQDIESETAEFYKFNGVRQSPRKMEFMKASRAIEMDRGISMYDPERCHLGGIPMGQRQLMTYEVSGTGVFVEGDDLHYVNNSAMQQMWDDIRRTVIVGMDLAHQTLQKRLGKEVTPETINEYLHILNHAMPGAAVVQEHMVETHPGLVDDCYVKVFTGDDDVADDIEPQFLLNIEKLFPAKQAEELKAEVGKGMYQAIHIPTAVSRTCDGGTTSRWSAMQIGMSFIAAYRMCAGEAAVADLSFAAKHAGVVQMASLLPARRARGPNEPGGIKFGLFADIVQANRKYPNDPAKAALEVVGAGTMLFDQIWLGSYMSGGVGFTQYATAAYTDNILDEFTYYGMDYIKDKYKVDWKN
>contig-100_2_length_1543_read_count_3653_SRR3306837_1 # 2 # 1543 # -1 # ID=828_1;partial=11;start_type=Edge;rbs_motif=None;rbs_spacer=None;gc_cont=0.444
KFEEEPTDTKTHFYDLGGYKQSERKKEFQERAAQIAKERGTPSLNEDIGVPLGQRVLMPYQLSHTDTMVEPDDLHVINNAAMQQAWDDIQRTVIVGLDTAHQVMEKRLGVEVTPETINEYLEVFNHTQPGGAVVQEHMAECNPGVTGDAYVKVFTGNDELADEIDDNLLIDINENFPEDQAEQLKEAIGDSLWQAIRAPTIVTRVMDGATIRRWAAMQSSMAFISSYSLCAGEAAIADFAYASKHSKVINMASAMPRRRARGENEPGGIPFGYMGDIAQSFRTNPDDPSRATLETVALSAMIYDQLYLGGYMSGGVGFTQDGCCHYTDDILDDFVYYGEELVLDRFGGVGSAPVNLDVVSELATEVNDYALGCYEGFPSAMETHFGGSQRAAIGGIAAGVTVGLATGHSQAGLSGWFLSQNQHKERCGRLGFYGYDLQDQCGYPNSFSYRTDESSPLELRGPNYPNAALNTEHMPAYAGICAAAHVSRGDAWVVNPFIKVAFSDDGLCFDFSDV
>contig-100_0_length_1754_read_count_831_SRR2917898_1 # 3 # 1736 # 1 # ID=737_1;partial=10;start_type=Edge;rbs_motif=None;rbs_spacer=None;gc_cont=0.536
RNEVITMAADIFEKFKKSMEVKFAQEFGSNKQTGGDITSNTTKFLRLGPEQDDRKVEMIKAGKEIAEKRGLAFYNPMMHSGAPLGQRAITPYTISGTDMVCEPDDLHFVNNAAMQQFWDDIRRTCIVGLDMAHETLEKRLGKEVTPETINHYLEVLNHAMPGAAVVQEMMVETHPALVDDCYVKVFTGDDSLADEIDKQFLIDINKEFPEEQAAQIKASIGKTSWQAIHIPTIVSRTTDGAQTSRWAAMQIGMSFISAYAMCAGEAAVADLSFAAKHAALVSMGEMLPARRARGPNEPGGLSFGHLSDIIQTSRKVLDDPAKVALEVVGAGCMLYDQIWLGSYMSGGVGFTQYATAAYTDDILDNNTYYNVDYINDKYNGAANVGKDNKVKATLDVVKDIATESTIYGIETYEKFPTALEDHFGGSQRATVLAAAAGVATALATSNANAGLSGWYLSMYLHKEAWGRLGFFGFDLQDQCGATNVLSYQGDEGLPNELRGPNYPNYAMNVGHQGGYAGIAQAAHAGRGDAFTVNPLVKVCFADELLPFNFAEPRKEFGRGALREFMPAGERSLVVPAR*
>contig-100_0_length_1173_read_count_1115_ERR1341803_1 # 3 # 1172 # -1 # ID=154_1;partial=11;start_type=Edge;rbs_motif=None;rbs_spacer=None;gc_cont=0.526
KEKLFMAAVKKKFKEDPTDEYTSYYKFGGWRQSKRKVEFVEAANKIAKARGIPMMNQDIGVPLGQRSWMPYQLSHTDIFVEPDDLHCINNPAIQQAWDDIRRTILVGLDSPHQTIERRLGKEITPETINTYLETVNHTMPGGAVVQEHMAECNPALVYDSYVKVFSGDDELIDELDQRFVIDINKLFPEAQAEQLKKAVGKSLMQAVRVPTIVGRVMDGATTSRHAAMQISMAFISAYKLAAGEAAIADFAYAAKHQSITMGTMMPARRARGPNEPGGIPFGYMADIAQSDRAYPDDPGRAALEAVALGAIVYDQIYLGGYMSGGVGFTQYATAAYTDNILEDYVYYAIDQIENKYGGLCKLDPTDNEAIMNLAQDINGYALSSYEKYPA
>contig-100_1_length_1608_read_count_3769_SRR873604_1 # 3 # 1607 # -1 # ID=997_1;partial=11;start_type=Edge;rbs_motif=None;rbs_spacer=None;gc_cont=0.404
LEALNNKFKGEDQESDHTSFYCFDGWKQSERKREFNDAAEKLAKERNMPFYNPDIGVPLGQRQLMAYKISGTEDYVEGDDLHFCNNSAIQQLVDDIKRTIIVGMDTAHSVLQERLGVEVTPETINEYMENINHALPGGAVVQEHMVEVHPGLVDDCYAKIFTGNDDLADELDKRVLIDINKEFPEDQAEMLKKYVGNKTYQVSKVPTLVVRACDGGTVSRWSAMQIGMSFINAYKLCAGEAAIADFSYAAKHADVIGMAAFLPARRARGPNEPGGVAFGTLADIVQTSRISDDPAEITLEVIAAGAALYDQVWLGSYMSGGVGFTQYASATYTDDILDDFIYYGMDYVEDNYGLCQAELSMDTVRDISTEVTLYGLEQYEIPTLLETHFGGSQRASVVSAAAGCSAAFATGNSNAGVNGWYLSMILHKEAHSRLGFYGYDLQDQAGAANSLSVRSDEGLIHELRGPNYPNYAMNVGHQPEYAGIAQAPHAARGDAFCTNPLIKIAFADDNNTFDFRHVRKEIAKGALREFMPSGE
>contig-100_0_length_1025_read_count_864_SRR2938129_1 # 1 # 1023 # -1 # ID=741_1;partial=11;start_type=Edge;rbs_motif=None;rbs_spacer=None;gc_cont=0.398
TYVEGDDLHFINNAAIQQAWDDIRRTVIVGLNTAHNVLEKRLGIEVTPETITEYLETVNHAMPGAAVVQEHMVETDPLVVQDSYVKVFTGDDELADEIDSAFVLDINKEFNEEQAAALKEEVGGSVWQAVRIPAIVGRVCDGGTTSRWSAMQIGMSMISAYNQCAGEGATGDFAYASKHAEVIHMGTYLPVRRARAENELGGVPFGFMADICQSSRVNADDPVRSTLDVVALGAALYDQIWLGSYMSGGVGFTQYATAAYTDDVLDDFTYYGKDYVEDKYGGLTEAPNNMDTVLDVGSEVSFYALEQYEEYPALLETHFGGSQRASVISAAAGCSTAFATG
>contig-100_2_length_1792_read_count_26346_SRR3184677_1 # 65 # 1717 # -1 # ID=823_1;partial=00;start_type=ATG;rbs_motif=GGAGG;rbs_spacer=5-10bp;gc_cont=0.507
MADKLFINALKKKFEESPEEKKTTFYTLGGWKQSERKTEFVNAGKEVAEKRGIPQYNPDIGTPLGQRVLMPYQVSTTDTYVEGDDLHFVNNAAMQQLWDDIRRTVIVGLNHAHAVIEKRLGKEVTPETITHYLETVNHAMPGAAVVQEHMVETHPALVADSYVKVFTGNDEIADEIDPAFVIDINKQFPEDQAETLKAEVGDGIWQVVRIPTIVSRTCDGATTSRWSAMQIGMSMISAYKQAAGEAATGDFAYAAKHAEVIHMGTYLPVRRARGENEPGGVPFGYLADICQSSRVNYDDPVRVSLDVVATGAMLYDQIWLGSYMSGGVGFTQYATAAYTDNILDDFTYFGKEYVEDKYGLCEAPNTMDTVLDIATEVTFYGLEQYEEYPALLEDQFGGSQRAAVVAAAAGCSTAFATGNAQTGLSGWYLSMYLHKEQHSRLGFYGYDLQDQCGASNVFSIRGDEGLPLELRGPNYPNYAMNVGHQGEYAGISQAPHAARGDAFVFNPLVKIAFADDNLVFDFTNVRGEFAKGALREFEPAGERALITPAK*
>contig-100_3_length_1889_read_count_429492_SRR3314796_1 # 65 # 1720 # 1 # ID=846_1;partial=00;start_type=ATG;rbs_motif=AGGAGG;rbs_spacer=5-10bp;gc_cont=0.466
MADKKFMDALNKKFKEAPEEKKTTFYSFGGWKQSERKREFVEAGKEVAAKRGIPQYNPDIGCPLGQRVLMPYQVSTTDTFVEGDDLHFVNNAAMQQFWDDIRRTVIVGLGTAHGVIEKRLGKEVSPETITNYLETVNHSMPGAAVVQEHMVETHPALVADSYVKIFTGNDEIADEIDSAYVIDINKQFPDEQAEVLKAEVGDGIWQAVRIPTIVSRTCDGGTTSRWSAMQIGMSMISAYKQCAGEAATGDFAFAAKHAEVIHMGTALPQRRARGENEPGGIPFGYLADICQSSRKYMDDPVRVTLDVVASGAMLYDQIWLGSYMSGGVGFTQYGTAAYTDNILDDFTYYGKEYVEDKYGGLCEAPNNMDTVLDVGSEVTFYGLEQYEEYPALLETQFGGSQRAAVTAAASGCCTAFATGNAQTGLSAWYLSMYLHKEQHARLGFYGYDLQDQCGASNVFSIRGDEGLPLELRGPNYPNYAMNVGHQGEYAGIAQAPHAARKDAFVFNPLVKIAFADDSLAFDFSEVRAGFAKGALREFEPAGERALISPAK*
>contig-100_0_length_1680_read_count_139_ERR1137175_1 # 34 # 1680 # 1 # ID=112_1;partial=01;start_type=ATG;rbs_motif=GGA/GAG/AGG;rbs_spacer=5-10bp;gc_cont=0.397
MADKKFLDAMKNKFSEDPTDKRTTFYNMGGWKQSERKSAFVKEGKEIAEKRGIPMYNPDIGTPLGQRALMSYQLSTTDTYVEGDDLHFINNAAIQQAWDDIRRTVIVGLNTAHNVLEKRLGIEVTPETITEYLETVNHAMPGAAVVQEHMVETDPLVVQDSYVKVFTGDDELADEIDSAFVLDINKEFNEEQAAALKEEVGGSVWQAVRIPAIVGRVCDGGTTSRWSAMQIGMSMISAYNQCAGEGATGDFAYASKHAEVIHMGTYLPVRRARAENELGGVPFGFMADICQSSRVNADDPVRSTLDVVALGAALYDQIWLGSYMSGGVGFTQYATAAYTDDVLDDFTYYGKDYVEDKYGGLTEAPNNMDTVLDVGSEVSFYALEQYEEYPALLETHFGGSQRASVISAAAGCSTAFATGNAQTGLSAWYLGMYLHKEQHSRLGFYGYDLQDQCGAANVFSIRNDEGLPLEMRGPNYPNYAMNVGHQGEYAGIAQAPHAARGDAWSFNPLVKIAFADKNLVFDFSKPREEFAKGALREFEPSGERTVITP
>contig-100_1_length_1205_read_count_1192_SRR1025216_1 # 3 # 1205 # -1 # ID=259_1;partial=11;start_type=Edge;rbs_motif=None;rbs_spacer=None;gc_cont=0.616
MVETHPGLVDDCNVRVFSGDDALADEIDDQYKIDINKMFPAEQAEVLKAAIGKTTWQAIHVPTIVVRTCDGGTTSRWSAMQLCMTFIDAYNMCAGEAAVADLAYAAKHAAVLQMSDMLPARRARGPNNPGGISFGFMADMVQTSRIKPQDPVYVSLNVVAAGSMFYDQIWLGSYMSGGVGFTQYATAAYTNDVLDDFSYYGVDYANDKYGGFAKAPATIDVAKDLATETTLYGIEQYEAFPTLLEDHFGGSQRAAVLAAASAITSAIATGHSQIGLAGWYLSMLLHKEAWGRLGFFGYDLQDQCGPTNVFSYQSDEGNPLELRGANYPNYAMNVGHQGEYAGITSAAHAGRMDAFAVNPLIKVTFANPGLVFDWANIRDCFGKGGAREFRAAGERSLVMPA
>contig-100_1_length_1696_read_count_239_SRR1562006_1 # 12 # 1676 # 1 # ID=563_1;partial=00;start_type=ATG;rbs_motif=GGA/GAG/AGG;rbs_spacer=5-10bp;gc_cont=0.539
MAAKKDQKLFMDACKRKFKEDPTDMETKYYCYGGWKQSKSKVEFQKSADAIAKKRGVPMMNQDIGVPLGQRSWMPYQLSHTDIYVEADDLHCVNNCAIQQAWDDIRRTVLVGLDSSHQTIEKRLGKEVTPETINLYLETVNHTMPGGAVVQEHMAEINPALVWDSYVKVFSGDDELIDEIDPRFVIDINKLFPKEQAEQLKKACGKTLMQAVRVPTIVGRIMDGGTVSRHAAMQISMAFISAYKLAAGEAAIADFAYSAKHQSITMGTMMPARRVRGPNEPGGIPFGFLADMVQSDRVYPDDPARAVLEAVALGAGIYDQIYLGGYMSGGVGFTQYATAAYTDNVLEDYVYHAIDLIKDEYGGFCGVKPDDMKKIMKLDDEVTAYALEMYERYPAVMETHFGGSQRGTVTAAATGIAAAMATGNADIGVNGWYLSMLQHKERTGRLGFYGFDLQDQCGSSNSFSYRSDEGLPMELRGPNYPNYAMNVGHLSGYAGIPKAAHVARGDAFCANPFIRVAFADPSLVFDFANVTKEYGRGGLREFQPAGERTAVIKG*
>contig-100_2_length_1808_read_count_56502_SRR943314_1 # 96 # 1757 # 1 # ID=1097_1;partial=00;start_type=ATG;rbs_motif=AGGAGG;rbs_spacer=5-10bp;gc_cont=0.443
MVYKDEKHNFMQAMKKKFEEAPDKKNTKYYVYGGYKQNKRKVEFHDAGLQIAKERGIPGYNPSVGMPQGQRVLMPYQLSHTDTIANMDDLHFVNNAAMQQAWDDMRRTILVGLDSPHNILEKRLGKEVTPETINHYLEVVNHAMPGAAVIQEHMVETDPRLVKDSYVKVYSGNDELIDEIDSRFVIDINKEFPADQAAQLKKAIGKSMWQVVRIPTVVGRVCDGGTVSRWSAMQIGMAFIGAYNLCAGEAATGDFAYAAKHGSVIQMSDMMPARRARGPNEPGGLMYGIVSDCAQSLAKYPDDPARHSLEAIALAALIYDQIYLGSYMSGGVGFTQYATAAYTDNILEDFVYWGMEHVKDKYGDLAKQKPSVKLINDIGTDVAMYCLEQYELYPAVMETHFGGSQRATCISAAAGTSVSMATGNAQAGLSAWYLACNIHKEQMGRFGFYGYDLQDQIGASNTFSYRSDEGLPFELRGGNYPSYAMNVGHQSAYTGIVAAAHSARGDAWALSPHIKVAFADRSLPFDFANITKEFGKGAMREFVPAGERDLIIP*
>contig-100_1_length_1691_read_count_210_DRR012576_1 # 20 # 1672 # -1 # ID=7_1;partial=00;start_type=ATG;rbs_motif=None;rbs_spacer=None;gc_cont=0.484
MNNEKKLFLKALQSKFDEDPKENHTDFYCFGGWKQSPRKREFDEYAKKIEKERGIPFYNPDIGVPLGQRKLMAYKVSGTDTYVEGDDLHFCNNAAIQQLLDDIKRTIIVGMDTAHSVLEKRLGVEVTPETINEYMETINHALPGGAVVQEHMVEVHPGLVGDCYAKLFTGDDNLADELDSRFLIDINKEFPEEQAKMLKEYIGNKTYQISRVPSLVVRTCDGGTVSRWSAMQIGMSFIAAYKLCAGEAAIADFSYAAKHADVISMGSILPARRARGPNEPGGISFGIMADMIQTSRISEDPAEVSLEVIAAAATIYDQIWLGSYMSGGVGFTQYATAAYTDDILDDFLYYGMEYVDGKYGICGTKATTEVVHDIAAEVTMYGLEQYDTPALLEDHFGGSQRAAVVSAAAGCSVAFATGNSNAGINGWYLSQILHKEAHSRLGFYGYDLQDQCGASNSLSIRSDEGLIHELRGPNYPNYAMNVGHQPEYAGIAQAPHAARGDAFCVNPLIKVAFADKDLGFDFAHPRKSIAKGALREFLPGGERDLIIPAL*
>contig-100_1_length_1805_read_count_216084_SRR943309_1 # 35 # 1714 # -1 # ID=1071_1;partial=00;start_type=ATG;rbs_motif=GGAG/GAGG;rbs_spacer=5-10bp;gc_cont=0.590
MAVKHTKKLFVKALNKKFGKDFDLASQKVEYKRLGPEQNARKREFMEYAKKLEGKRGMTGYNPYVHAGGIPLGQRQLVPYKLSSTEYVVEGDDLHFVNNPAMQQFWDDIRRTIVVGLDMAHEVLQKRLGKEVTPETINNYLEILNHAMPGAAVVQEHMVETHPGLVDDCNVRVFSGDDALADEIDDQYKIDINKMFPEDQAEALKAAIGKTTWQAIHVPTIVVRTCDGGTTSRWSAMQLCMTFIDAYNMCAGEAAVADLAYAAKHAAVLQMSDMLPARRARGPNNPGGISFGFMSDMVQTSRVKPQDPVYVSLNVVAAGSMFYDQIWLGSYMSGGVGFTQYATAAYTNDVLDDFSYYGVDYANDKFGGFAKAPATIDVAKELATEVTLYGIEQYEAFPTLLEDHFGGSQRAAVLAAASGITSAIATGHSQIGLAGWYLSMLLHKEAWGRLGFFGYDLQDQCGPTNVFSYQSDEGNPLELRGANYPNYAMNVGHQGEYAGITSAAHAGRMDAFAVNPLIKVTFANPGLVFDFTNVRDCFGKGGAREFRAAGERSLVMPAV*
>contig-100_0_length_1629_read_count_3516_ERR1163082_1 # 3 # 1628 # -1 # ID=132_1;partial=11;start_type=Edge;rbs_motif=None;rbs_spacer=None;gc_cont=0.391
YLTYLYLPFEVNFMEAEKKLFLKALKEKFDEDPKEKYTKFYTYGGWKQSKRKTEFVEAAKEISDKRGGIPGYNPDIGVPLGQRKMMSYKLSGTDDYVEGDDLHFMNNAAIQQLHDDIRRTVIVGMDTGHMVLEKRLGVEVTPETINEYMETINHALPGGAVVQEHMVEVDPALAWDSYAKIFTGDDELADELDKRVLVDINKLFPEEQAEELKAAIGKKTYQISRVPTLVGRVCDGGTIARWSAMQIGMSFITAYKLCAGEAAIADFSYAAKHADVIGLGTALPARRSRGANEPGGIPFGILSDVVQTTRVSDDPVEQSLEVVATGAMLYDQIWLGAYMSGGVGFTQYATAAYTDDILDDFCYYGLDYVEGKYGRCGTKATMDVVEDIATEVTLYALEQYDEYPTLLEDHFGGSQRAAVAAAAAGVSVCMATGNSNAGVNGWYLSQIMHKEYHSRLGFYGYDLQDQCGASNSLSIRNDESSPLELRGPNYPNYAMNVGHQGEYAGIAQAAHSARGDAFAMNPLIKIAFADPSLVFDFAHPRK
>contig-100_0_length_1744_read_count_27824_SRR1290774_1 # 87 # 1742 # 1 # ID=332_1;partial=01;start_type=ATG;rbs_motif=GGxGG;rbs_spacer=5-10bp;gc_cont=0.638
MGKIHTKKLFVKALNKKFGKDFDLSGTKTVYERLGPEQNARKREFMEASKKLEGKRGISMYNPYLHAGGVPLGQRQLVPYKLSTTEYIVEGDDLHFVNNPAMQQMWDDIRRTIVVGLDMAHEVLEKRLGKEVTPETINNYLEILNHAMPGAAVVQEHMVETHPALVDDCNVRMFTGDDDLADEIDDQYLIDINKLFPAEQAEEIKAAMGKTSWQAIHIPTIVSRTCDGGTTSRWSAMQLSMTFIDAYNMCAGEAAVADLAFAAKHAAVIQMADMLPARRARGPNEPGGLSFGFLADMVQTSRVKAFDPPQVSLNVVAAGAMLYDQIWLGSYMSGGVGFTQYATAAYTNDVLDDFSYYACDYGVDKFGDWGKAPATLETSKDIATETTLYAMEQYESFPTLLEDHFGGSQRSAVMAAASAIGSACLTGNSQSGLAAWYLSHLIHKDGWGRMGFFGYDLQDQCGPTNVFSYQGDEGSPLELRGANYPNYAMNVGHQGEYAGISSAAHAGRFDAYACNPLIKVCFANPALIFTWDDIRKGYGMGGAREFRAAGER
>contig-100_2_length_1704_read_count_8122_SRR943331_1 # 3 # 1640 # -1 # ID=1149_1;partial=10;start_type=ATG;rbs_motif=GGAGG;rbs_spacer=5-10bp;gc_cont=0.608
MAKKIEKTQKLFLKALKEKFAEDPQSTSTVFNRIGLKQSPRKMEFVKAGKNAEMARGISMYDPVRCHIGGIPLGQRQLMTYEVSGTGVFVEGDDLHFVNNAAMQQMWDDIRRTIIVNMDLAHQTLQKRLGKEVTPETINEFLHVLNHAMPGAAVVQEHMVETHPSLVDDCYVKVFTGDDEMADDLEPQFVIPIDKLFPAKQAEQLKAGVGKALWQAIHIPTIVSRTCDGGTTSRWSAMQLGMSFIGAYHMCAGEAATADLAFAAKHAGVIQMAEILPARRARGPNEPGGIKFGHFADMVQTDRKYPHDPARASLEVVGAGTMLFDQIWLGSYMSGGVGFTQYATAAYTDNILDDYTYYGMDYIKDKYKVDWKNPNEKDKAKATQDVINDIATEVTLYGMEQYEQFPTALETHFGGSQRASVLAAASGLSTAIATGNSNAGLNGWYLSMLLHKEGWSRLGFYGYDLQDQCGSANTESFRADEGAVGELRGANYPNYAMNVGHQGEYAAICGAAHFTRGDAWSLNPLIKITFADPSLKFDFAEPRREF
>contig-100_0_length_1696_read_count_7922_SRR873610_1 # 50 # 1696 # -1 # ID=1046_1;partial=01;start_type=Edge;rbs_motif=None;rbs_spacer=None;gc_cont=0.392
RFLDALTQKFKGEDQENQQTSFYCFDGWKQSARKREFFDAANQLAKKRDNLPFYNPDIGVPLGQRQLMSYKISGTDDYVEGDDLHFCNNAAIQQLVDDIKRTVIVGMDTAHSVLQERLGVEVTPETINEYMETINHALPGGAVVQEHMVEVHPGLAADCYAKIFTGNDELADELDKRVLIDINKEFPEEQAEMLKEYVGNKTYQVSRVPTLVVRACDGGTVSRWSAMQIGMSFITAYSLCAGEAAIADFSYAAKHADVIGMAAILPARRARGANEPGGVPFGIFADMIQTSRISNDPAEITLEVIGGAATLYDQVWLGSYMSGGVGFTQYASATYTDDILDDFIYYGKDYVEKNYGMCQAEANFDNVKDIATEVTLYGLEQYEIPTLLEDHFGGSQRASVISAAAGCSVAFATGNSNAGVNGWYLSMIEHKEAHSRLGFYGYDLQDQCGAANSLSIRSDEGLIHELRGPNYPNYAMNVGHQPEYAGIAQAPHAARGDAFCVNPLIKIAFADKNLSFDFEHPRKCIAKGALREFEADGERSIILPATGK*
>contig-100_0_length_1152_read_count_1213_SRR1971621_1 # 3 # 1151 # 1 # ID=643_1;partial=11;start_type=Edge;rbs_motif=None;rbs_spacer=None;gc_cont=0.543
AGERVAAVRGMQQYDVNIHLGGMTLGQRQLVPYKISTTQDIVEGDDLHYVNNPAMQQMWDDIKRTIIVGMDLAHETLEKRLGKEVTPESIAGYMEAVNHTMPGAAIVQEHMVETHPGLVDDCYVKLFTGDDELADEIDSQYVININDLFDKEGQADQIKAAMGNTTWQAVHIPTIVVRCCDGGNTSRWSAMQIGMSFIAAYNMCAGEAAVADLAFAAKHAAAVQMAEMLPARRARSPNEPGGLSFGYCADMCQTQRIAPDDPVRCTLEVVATGTMLYDQIWLGSYMSGGVGFTQYATAAYTNDVLDDFTYYGYDYALNKFGDDGSAPNDLATATDLATEVTLNAMECYEDYPTLLEDHFGGSQRAGVMAAASACTTGIATGNA
>contig-100_0_length_1728_read_count_4636_SRR1313281_1 # 28 # 1728 # -1 # ID=373_1;partial=01;start_type=Edge;rbs_motif=None;rbs_spacer=None;gc_cont=0.603
AAKIERTQKLFLKAMKEKFAEDPTATATVFGREGLEQSARKMEFLKAGKKVEMDRGISAYDPKRCHLGGIPLGQRQLMTYEVSGTGVFVEGDDLHFVNNSAMQQMWDDIRRTIIVGLDLAHGTLQKRLGKEVTPETINEYLHVLNHAMPGGAVVQEHMVETHPALVDDCYVKVFTGDDEMADDLEPQFVLNLDKLFPAKQAAALKAAVGKSMWQAVHIPTTVSRTCDGGTTSRWSAMQIGMSFIGAYHMCAGEAAVADLAFAAKHAGVIQMADILPARRARGPNEPGGIKFGHFSDMVQADRKYPHDPARASLEVVGAGTMLFDQIWLGSYMSGGVGFTQYATAAYTDNILDEYTYYGMDYIKDKYKVDWRNPNPKDKRKPTQELVNELATEVTLNAMEQYEQFPTLMEDHFGGSQRAGVIAAASGLTCGIATGNSNAGLNGWYMSMLAHKEGWSRLGFFGYDLQDQCGSANSLAIRPDEGCIGELRGPNYPNYAMNVGHQGEYAAIVGSAHYGCGDAWSLSPLIKICFADPALKFDFAEPRREFARGAIREFMPAGERSLIIPAR*
>contig-100_5_length_1108_read_count_1263_SRR1290772_1 # 1 # 1107 # -1 # ID=331_1;partial=11;start_type=Edge;rbs_motif=None;rbs_spacer=None;gc_cont=0.607
AKIERTQKLFLQSLKEKFAEDPQSERTVFAREGLNQSARKREFVEAGRKMTMARGISMYDPVRCHLGGIPLGQRQLMTYEVSTTGVFVEGDDLHFVNNAAMQQMWDDIRRTVLVNMDLAHQTLQKRLGKEVTPETINEYLHVLNHAMPGAAVVQEHMVETHPGLVDDCYCKVFTGDEEMADDLEPQFVIPIDKLFPAKQAAQLKAAVGKSLWQAVHIPTTVSRTCDGGTTSRWSAMQLGMSFIGAYRMCAGEAAVADLAFAAKHAGVVQMADILPARRARGPNEPGGIKFGNFADMIQGDRKYPHDPARASLEVVGAGTMLFDQIWLGSYMSGGVGFTQYATAAYTDNILDEYTYYGMDYIKDKYKVDW
>contig-100_0_length_1584_read_count_204_ERR983267_1 # 2 # 1567 # 1 # ID=248_1;partial=10;start_type=Edge;rbs_motif=None;rbs_spacer=None;gc_cont=0.367
FDGWRQSERKREFNDAAEKLAKERNMPFYNPDIGVPLGQRQLMAYKISGTEDYVEGDDLHFCNNAAIQQLVDDIKRTIIVGMDTAHSVLQERLGVEVTPETINEYMENINHALPGGAVVQEHMVEVHPGLVDDCYAKIFTGNDDLADELDKRVLIDINKEFPEDQAEMLKKYVGNKTYQVSRVPTLVVRACDGGTVSRWSAMQIGMSFINAYKLCAGEAAIADFSYAAKHADVIGMGAFLPSRRARGPNEPGGVAFGNLADMVQTSRISDDPAEVSLEVIAAAAVLYDQVWLGSYMSGGVGFTQYASAAYTDDILDDFLYYGMDYVEKNYGMCQAELTMDTVRDISTEVTLYGLEQYEIPTLLETHFGGSQRASVISAAAGCSTAFATGNSNAGVNGWYLSMILHKEAHSRLGFYGYDLQDQAGASNSLSIRSDEGLIHELRGPNYPNYAMNVGHQPEYAGIAQAPHAARGDAFCTNPLIKIAFADNNLTFDFKHPRKEIAKGALREFMPSGERDIIIPSA*
>contig-100_0_length_1684_read_count_218_ERR247143_1 # 1 # 1653 # -1 # ID=193_1;partial=10;start_type=ATG;rbs_motif=GGA/GAG/AGG;rbs_spacer=5-10bp;gc_cont=0.397
MADKKFLDAMKNKFSEDPTDKRTTFYNMGGWKQSERKSAFVKEGKEIAEKRGIPMYNPDVGTPLGQRALMSYQLSTTDTYVEGDDLHFINNAAIQQAWDDIRRTVIVGLNTAHNVLEKRLGIEVTPETITEYLETVNHAMPGAAVVQEHMVETDPLVVQDSYVKVFTGDDELADEIDSAFVLDINKEFNEEQAAALKEEVGGSVWQAVRIPAIVGRVCDGGTTSRWSAMQIGMSMISAYNQCAGEGATGDFAYASKHAEVIHMGTYLPVRRARAENELGGVPFGFMADICQSSRVNADDPVRSTLDVVALGAALYDQIWLGSYMSGGVGFTQYATAAYTDDVLDDFTYYGKDYVEDKYGGLTEAPNNMDTVLDVGSEVSFYALEQYEEYPALLETHFGGSQRASVISAAAGCSTAFATGNAQTGLSAWYLGMYLHKEQHSRLGFYGYDLQDQCGAANVFSIRNDEGLPLEMRGPNYPNYAMNVGHQGEYAGIAQAPHAARGDAWSFNPLVKIAFADKNLVFDFSKPREEFAKGALREFEPSGERTVITPAK
>contig-100_6_length_1568_read_count_1886_SRR1562003_1 # 1 # 1542 # 1 # ID=546_1;partial=10;start_type=Edge;rbs_motif=None;rbs_spacer=None;gc_cont=0.465
EFVEAGKEVAAKRGIPQYNPDIGTPLGQRVLMPYQVSTTDTFVEGDDLHFVNNTAMQQFWDDIRRTVIVGLGTAHNVIEKRLGKEVTPETIMNYLETVNHAMPGGAVVQEHMVETNPALVADSYVKVFTGDDEIADEIDPAFLIDINKMFPEEQAEVLKAEVGSGIWQAVRIPTIVSRTCDGGTTSRWSAMQIGMSMISAYKQCAGEAATGDFAFAAKHAEVIHMGTALPQRRARGENEPGGIPFGYLADICQSSRKYMDDPVRVTLDVVASGAMLYDQIWLGSYMSGGVGFTQYATAAYTDNILDDFTYYGKEYVEDKYGGLCEAPNTMDTVLDVGSEVTFYGLEQYEEYPALLETQFGGSQRAAVAAAAAGCSTGFATGNAQTGLSAWYLSMYLHKEQHSRLGFYGYDLQDQCGASNVFSIRADEGLPLELRGPNYPNYAMNVGHQGEYAGIAQSAHAARKDAFVFNPLVKIAFADDNLAFDFSEVRAEFAKGALREFEPAGERDLITPAK*
>contig-100_0_length_1643_read_count_116_ERR1137075_1 # 3 # 1643 # 1 # ID=93_1;partial=11;start_type=Edge;rbs_motif=None;rbs_spacer=None;gc_cont=0.397
ADKKFLDAMKNKFSEDPTDKRTTFYNMGGWKQSERKSAFVKEGKEIAEKRGIPMYNPDIGTPLGQRALMSYQLSTTDTYVEGDDLHFINNAAIQQAWDDIRRTVIVGLNTAHNVLEKRLGIEVTPETITEYLETVNHAMPGAAVVQEHMVETDPLVVQDSYVKVFTGDDELADEIDSAFVLDINKEFNEEQAAALKEEVGGSVWQAVRIPAIVGRVCDGGTTSRWSAMQIGMSMISAYNQCAGEGATGDFAYASKHAEVIHMGTYLPVRRARAENELGGVPFGFMADICQSSRVNADDPVRSTLDVVALGAALYDQIWLGSYMSGGVGFTQYATAAYTDDVLDDFTYYGKDYVEDKYGGLTEAPNNMDTVLDVGSEVSFYALEQYEEYPALLETHFGGSQRASVISAAAGCSTAFATGNAQTGLSAWYLGMYLHKEQHSRLGFYGYDLQDQCGAANVFSIRNDEGLPLEMRGPNYPNYAMNVGHQGEYAGIAQAPHAARGDAWSFNPLVKIAFADKNLVFDFSKPREEFAKGALREFEPSGERTVIT
>contig-100_1_length_1735_read_count_2151_SRR1313287_1 # 14 # 1675 # 1 # ID=409_1;partial=00;start_type=ATG;rbs_motif=GGA/GAG/AGG;rbs_spacer=5-10bp;gc_cont=0.440
MVYKDEKHNFMQAMKKKFEEAPDKKNTKYYVYGGYKQNKRKVEFHDAGLQIAKERGIPGYNPSVGMPQGQRVLMPYQLSHTDIIANMDDLHFVNNAAMQQAWDDMRRTILVGLDSPHNILEKRLGKEVTPETINHYLEVVNHAMPGAAVIQEHMVETDPRLVKDSYVKVYSGNDELIDEIDSRFVIDINKEFPAAQAAQLKKAIGKSMWQVVRIPTVVGRVCDGGTVSRWSAMQIGMAFIGAYNLCAGEAATGDFAYAAKHGSVIQMSDMMPARRARGPNEPGGLMYGIVSDCAQSLAKYPDDPARHSLETIALAALIYDQIYLGSYMSGGVGFTQYATAAYTDNILEDFVYWGMEHVKDKYGDLAKQKPSVKLINDIGTDVAMYCLEQYELYPAVMETHFGGSQRATCISAAAGTSVSMATGNAQAGLSAWYLACNIHKEQMGRFGFYGYDLQDQIGAANTFSYRSDEGLPFELRGGNYPSYAMNVGHQSAYAGIVAAAHSSRFDAWALSPHIKVAFADRSLPFDFANITKEFGRGAMREFVPAGERDLIIP*
>contig-100_0_length_1783_read_count_5235_SRR873597_1 # 63 # 1727 # -1 # ID=945_1;partial=00;start_type=ATG;rbs_motif=GGA/GAG/AGG;rbs_spacer=5-10bp;gc_cont=0.561
MAGKANEKLFLEACKKKFKEEPTSMETKYYCYGGWKQSKSKVEFQEKANEIAKKRGFPMMNEDIGVPLGQRSWMPYQLSHTDIFVEPDDLHCINNPAIQQAWDDIRRTVLVGLDSPHQTIEKRLGKEVTPETISNYLEVVNHTMPGGAVVQEHMAECNPALVADSYVKVFSGNDDLIDEIDPRFVIDINKNFPKEQAAQLKKAIGNTLMQAVRVPTMVGRLMDGGTVSRHAAMQISMAFISAYKLAAGEAAIADFAYSAKHQSITMGSMMPARRVRGPNEPGGITFGFLDDMVQSDRVYPDDPGRAALETVALAAGIYDQVYLGGYMSGGVGFTQYATAAYTDNILEDYVYHGIDTIKDRYGGFCGVKPDDYKKQLKLADEISSYALEMYERYPAVMETHFGGSQRATVTAASTGIITAMATGVADNGLNAWYQSMLQHKERTGRLGFYGFDLQDQCGSANSYAYRSDEGLPMELRGPNYPNYAMNVGHLSGYAGIPKAAHLARGDAFVANPMIKVAFSDKDLVFDFANVTKEFGRGGLREFVPAGERTAVIKG*
>contig-100_0_length_1734_read_count_2584_SRR1562009_1 # 3 # 1709 # -1 # ID=586_1;partial=10;start_type=ATG;rbs_motif=GGAG/GAGG;rbs_spacer=5-10bp;gc_cont=0.523
MAADIFSKFKKSMEVKFTQEFGSNQQSGGDISGKTAKFLRLGPEQDPRKVEMIKAGKELAEKRGLAFYNPMMHSGAPLGQRAITPYTISGTDIIAEPDDLHYVNNAAMQQMWDDIRRTCIVGLDMAHETLEKRLGKEVTPETINHYLEVLNHAMPGAAVVQEMMVETHPALVDDCFVKVFTGDDTLADEIDKQFLIDINKEFPEEQAAQIKASIGKTSWQAIHIPTIVSRTTDGAQTSRWAAMQIGMSFISAYSMCAGEAAVADLSFAAKHAALVSMGEMLPARRARGPNEPGGLSFGHLSDIIQTSRTVLDDPAKVALEVVGAGCMLYDQIWLGSYMSGGVGFTQYATAAYTDDILDNNVYYNVDYINDKYNGAANIGTDNKVKATLDVVKDIATESTLYGIETYEKFPTALEDHFGGSQRATVLAAAAGVATALATANANAGLSGWYLSMYLHKEAWGRLGFFGYDLQDQCGATNVLSYQGDEGLPDELRGPNYPNYAMNVGHQGGYAGIAQAAHSGRGDAFTVNPLIKVCFADDLLPFNFADPRKEFGRGAMREFVPAGERSLVIP
>contig-100_1_length_1723_read_count_2934_SRR943317_1 # 48 # 1721 # 1 # ID=1111_1;partial=01;start_type=ATG;rbs_motif=GGAG/GAGG;rbs_spacer=5-10bp;gc_cont=0.610
MAKAKIERTQKLFLQSLKEKFAEDPQSERTVFAREGLNQSARKREFVEAGRKMSMARGISMYDPVRCHLGGIPLGQRQLMTYEVSRTGVFVEGDDLHFVNNAAMQQMWDDIRRTVLVNMDLAHQTLQKRLGKEVTPETINEYLHVLNHAMPGAAVVQEHMVETHPGLVDDCYCKVFTGDEEMADDLEPQFVIPIDKLFPAKQAAQLKAAVGKSMWQAVHIPTTVSRTCDGGTTSRWSAMQLGMSFIGAYRMCAGEAAVADLAFAAKHAGVVQMADILPARRARGPNEPGGIKFGNFADMIQGDRKYPHDPARASLEVVGAGTMLFDQIWLGSYMSGGVGFTQYATAAYTDNILDEYTYYGMDYIKDKYKVDWQNPNEKDRVKASQDVVNDIATEVALNGMEQYEQFPTLMEDHFGGSQRAGVLAAACGLSTSIATGNSNAGLNAWYLCMLLHKEGWSRLGFFGYDLQDQCGSTNSLSVRSDEGAVGELRGPNYPNYAMNVGHQGEYAAIVGGAHYGRGDGWSLSPLIKVAFADPSLKFDFAEPRREFAKGAIREFMPA
>contig-100_1_length_1707_read_count_1555_SRR1971622_1 # 9 # 1688 # -1 # ID=645_1;partial=00;start_type=ATG;rbs_motif=GGxGG;rbs_spacer=5-10bp;gc_cont=0.600
MGKIHSKKLFVKALNKKFGKELDLSGKTTTYERKGPTQNARKVEFMEASKKLEGKRGISFYNPYVHAGGVPLGQRQLVPYKLSTTEYVVEGDDLHFVNNPAMQQMWDDIRRTIVVGLDMTHEVLEKRLGKEVTPETINNYLEILNHAMPGAAVVQEHMVETHPGLVDDCNVRIFTGDDDLADEIDDQYVIDINALFPADQAEEIKAAMGKTTWQAIHIPTIVSRTCDGGTTSRWSAMQLSMTFIDAYNMCAGEAAVADLAFAAKHAAVIQMADMLPARRARGPNEPGGVSFGFLSDMVQTSRTKPDDPPQVSLNVVAAGTMLYDQIWLGSYMSGGVGFTQYATAAYTNDILDDYSYYGCDYAIDKYGDWCSAPVDLETAKDIATETTLYGIEQYEAFPTVLEDHFGGSQRASVLAAASGISSACATGNSQIGLAGWYCSMLVHKEAWGRLGFFGYDLQDQCGPTNVFSYQGDEGSPVELRGPNYPNYAMNVGHQGEYAGISCAAHAARKDAYTLNPLIKVTFANPALIFDFADVRKEFGKGGAREFRAAGERSLVMPAV*
>contig-100_1_length_1678_read_count_2811_SRR943318_1 # 3 # 1676 # -1 # ID=1115_1;partial=11;start_type=Edge;rbs_motif=None;rbs_spacer=None;gc_cont=0.610
MAKAKIERTQKLFLQSLKEKFAEDPQSERTVFAREGLNQSARKREFVEAGRKMSMARGISMYDPVRCHLGGIPLGQRQLMTYEVSRTGVFVEGDDLHFVNNAAMQQMWDDIRRTVLVNMDLAHQTLQKRLGKEVTPETINEYLHVLNHAMPGAAVVQEHMVETHPGLVDDCYCKVFTGDEEMADDLEPQFVIPIDKLFPAKQAAQLKAAVGKSMWQAVHIPTTVSRTCDGGTTSRWSAMQLGMSFIGAYRMCAGEAAVADLAFAAKHAGVVQMADILPARRARGPNEPGGIKFGNFADMIQGDRKYPHDPARASLEVVGAGTMLFDQIWLGSYMSGGVGFTQYATAAYTDNILDEYTYYGMDYIKDKYKVDWQNPNEKDRVKASQDVVNDIATEVALNGMEQYEQFPTLMEDHFGGSQRAGVLAAACGLSTSIATGNSNAGLNAWYLCMLLHKEGWSRLGFFGYDLQDQCGSTNSLSVRSDEGAVGELRGPNYPNYAMNVGHQGEYAAIVGGAHYGRGDGWSLSPLIKVAFADPSLKFDFAEPRREFAKGAIREFMPA
>contig-100_4_length_1179_read_count_6366_SRR943333_1 # 3 # 1178 # -1 # ID=1162_1;partial=11;start_type=Edge;rbs_motif=None;rbs_spacer=None;gc_cont=0.601
VGLDMAHEVLQKRLGKEVTPETINNYLEILNHAMPGAAVVQEHMVETHPGLVDDCNVRVFSGDDALADEIDDQYKIDINKMFPEDQAETLKAAIGKTTWQAIHVPTIVVRTCDGGTTSRWSAMQLCMTFIDAYNMCAGEAAVADLAYAAKHAAVLQMSDMLPARRARGPNNPGGISFGFMSDMVQTSRVKPQDPVYVSLNVVAAGSMFYDQIWLGSYMSGGVGFTQYATAAYTNDVLDDFSYYGVDYANDKFGGFAKAPATMDVAKELATEVTLYGIEQYEAFPTLLEDHFGGSQRAAVLAAASGITSAIATGHSQIGLAGWYLSMLLHKEAWGRLGFFGYDLQDQCGPTNVFSYQSDEGNPLELRGANYPNYAMNVGHQGEYAGITSAAHA
>contig-100_0_length_1753_read_count_5552_SRR873595_1 # 70 # 1725 # -1 # ID=930_1;partial=00;start_type=ATG;rbs_motif=GGA/GAG/AGG;rbs_spacer=5-10bp;gc_cont=0.370
MGLENKKFLSALNEKFKGEDQESDHTSFYCFDGWKQSARKREFNDAAQKLAKERNIPFYNPDIGVPLGQRQLMAYKISGTDDYVEGDDLHFCNNAAIQQLVDDIKRTIIVGMDTAHSVLQERLGVEVTPETINEYMENINHALPGGAVVQEHMVEVHPGLAEDCYAKIFTGNDDLADELDKRVLIDINKEFPEEQAEMLKSYVGNKTYQVSKVPTLVVRACDGGTVSRWSAMQIGMSFINAYKLCAGEAAIADFSYAAKHADVIGMAAFLPARRARGPNEPGGVAFGTLADIVQTSRVSEDPVEVTLEVIAAAAALYDQVWLGSYMSGGVGFTQYASATYTDDILDDFAYYGFDYVEKNYGLCNAELSMDTVREIATEVTLYGLEQYEIPTLLETHFGGSQRASVVSAAAGCSAAFATGNSNAGVNGWYLSMILHKEAHSRLGFYGYDLQDQAGASNSLSIRSDEGLIHELRGPNYPNYAMNVGHQPEYAGIAQAPHAARGDAFCTNPLIKIAFADSHNTFDFRHPRKEIAKGALREFMPSGERDIIIPTR*
>contig-100_0_length_1706_read_count_5254_SRR943332_1 # 34 # 1704 # 1 # ID=1154_1;partial=01;start_type=ATG;rbs_motif=GGxGG;rbs_spacer=5-10bp;gc_cont=0.621
MGKIHTKKLFVKALNKKFGKDFDLSGKTAAYERKGPTQNARKVEFMEAAKKLEGKRGISGYNPYVHCGGVPLGQRQLVPYKLSTTEYVVEGDDLHFVNNPAMQQMWDDIRRTIIVGLDMAHEVLEKRLGKEVTPETINNYLEILNHAMPGAAVVQEHMVETHPALVDDCNVRIFTGDDDLADEIDDQYVININQLFPADQAEQIKTAMGKTTWQAIHIPTIVSRTCDGGTTSRWSAMQLSMTFIDAYNMCAGEAAVADLAFAAKHAAVIQMADMLPARRARGPNEPGGLSFGFMADMVQTSRTKAYDPAQVSLNVVAAGTMLYDQIWLGSYMSGGVGFTQYATAAYTNDILDDFSYYGVDYAVDKYGDVCKAPVDLATAKDVATETTLYGIEQYEAFPTVLEDHFGGSQRASVLAAASGISSAIATGNSQIGLAGWYCSMLVHKEAWGRLGFFGYDLQDQCGPTNVFSYQGDEGSPTELRGANYPNYAMNVGHQGEYAGISSAAHAARQDAYACNPLIKVCFANPALPFPWDDIRKGFGMGGAREFRAAGERSLVMP
>contig-100_3_length_1610_read_count_10076_SRR943330_1 # 3 # 1520 # -1 # ID=1143_1;partial=10;start_type=ATG;rbs_motif=GGAG/GAGG;rbs_spacer=5-10bp;gc_cont=0.589
MAVKHTKKLFVKALNKKFGKDFDLASQKVEYKRLGPEQNARKREFMEYAKKLEGKRGMTGYNPYVHAGGIPLGQRQLVPYKLSSTEYVVEGDDLHFVNNPAMQQFWDDIRRTIVVGLDMAHEVLQKRLGKEVTPETINNYLEILNHAMPGAAVVQEHMVETHPGLVDDCNVRVFSGDDALADEIDDQYKIDINKMFPEDQAETLKAAIGKTTWQAIHVPTIVVRTCDGGTTSRWSAMQLCMTFIDAYNMCAGEAAVADLAYAAKHAAVLQMSDMLPARRARGPNNPGGISFGFMSDMVQTSRVKPQDPVYVSLNVVAAGSMFYDQIWLGSYMSGGVGFTQYATAAYTNDVLDDFSYYGVDYANDKFGGFAKAPATMDVAKELATEVTLYGIEQYEAFPTLLEDHFGGSQRAAVLAAASGITSAIATGHSQIGLAGWYLSMLLHKEAWGRLGFFGYDLQDQCGPTNVFSYQSDEGNPLELRGANYPNYAMNVGHQGEYAGITSAAHA
>contig-100_5_length_1672_read_count_365_SRR1561950_1 # 3 # 1661 # 1 # ID=447_1;partial=10;start_type=Edge;rbs_motif=None;rbs_spacer=None;gc_cont=0.467
KMADKMFIRALKEKFEEAPDEKSTSFYKFGGWKQSERKREFVEAGKEVAAKRGIPQYDPDVGTPLGQRVLMPYQVSTTDTFVEGDDLHFVNNAAMQQFWDDIRRTVIVGLNTAHNVIEKRLGKEVTPETITHYLETVNHAMPGAAVVQEHMVETHPMLTADSYVKVFTGNDEIADEIDQRYVLDINKEFPDHQADVLKAEVGDGMWTVVRIPTVVSRTCDGGTTSRWSAMQVGMSMISAYKQAAGEAATGDFAYAAKHAEVIHMGTYLPVRRARGENEPGGIAFGFLADICQSSRVNWEDPVRVALDVVASGAMLYDQIWLGSYMSGGVGFTQYATAAYTDNILDDYTYYGKEYVEDKFGGLCEAPNNMDTILDVASEVTFYGLEQYEEFPALLEDQFGGSQRAAICAAASGCSTGFATGNAQTALSGWYLSMYLHKEQHSRLGFYGYDLQDQCGASNVFSIRGDEGLPLELRGANYPNYAMNVGHQGEYAGISQAAHAARGDAFVLNPLVKIAFADENLTFDFKDVRAEFAKGALREFEPAGERALITPAK*
>contig-100_1_length_1705_read_count_3169_ERR1299064_1 # 79 # 1704 # -1 # ID=149_1;partial=01;start_type=Edge;rbs_motif=None;rbs_spacer=None;gc_cont=0.511
LKKKFEESPEEKKTTFYTLGGWKQSERKTEFVNAGKEVAEKRGIPQYNPDIGTPLGQRVLMPYQVSTTDTYVEGDDLHFVNNAAMQQLWDDIRRTVIVGLNHAHAVIEKRLGKEVTPETITHYLETVNHAMPGAAVVQEHMVETHPALVADSYVKVFTGNDEIADEIDPAFVIDINKQFPEDQAETLKAEVGDGIWQVVRIPTIVSRTCDGATTSRWSAMQIGMSMISAYKQAAGEAATGDFAYAAKHAEVIHMGTYLPVRRARGENEPGGVPFGYLADICQSSRVNYDDPVRVSLDVVATGAMLYDQIWLGSYMSGGVGFTQYATAAYTDNILDDFTYFGKEYVEDKYGLCEAPNTMDTVLDIATEVTFYGLEQYEEYPALLEDQFGGSQRAAVVAAAAGCSTAFATGNAQTGLSGWYLSMYLHKEQHSRLGFYGYDLQDQCGASNVFSIRGDEGLPLELRGPNYPNYAMNVGHQGEYAGISQAPHAARGDAFVFNPLVKIAFADDNLVFDFTNVRGEFAKGALREFEPAGERALITPAK*
>contig-100_3_length_1647_read_count_7865_SRR873595_1 # 1 # 1575 # -1 # ID=933_1;partial=10;start_type=ATG;rbs_motif=GGA/GAG/AGG;rbs_spacer=5-10bp;gc_cont=0.390
MGLDNKKFLSALNQKFKGEDQESDHTSFYCFDGWKQSERKREFNDAAEKLAKERNMPFYNPDIGVPLGQRQLMAYKISGTEDYVEGDDLHFCNNAAIQQLVDDIKRTIIVGMDTAHSVLQERLGVEVTPETINEYMENINHALPGGAVVQEHMVEVHPGLAEDCYAKIFTGNDDLADELDKRVLIDINKEFPEEQAEMLKSYVGNKTYQVSKVPTLVVRACDGGTVSRWSAMQIGMSFINAYKLCAGEAAIADFSYAAKHADVIGMAAFLPARRARGPNEPGGVAFGTLADIVQTSRVSEDPVEVTLEVIAAAAALYDQVWLGSYMSGGVGFTQYASATYTDDILDDFAYYGYDYVEKKYGLCNADLDMDTVRDISTEVTLYGLEQYEIPTLLETHFGGSQRASVVSAAAGCSTAFATGNSNAGVNGWYLSMILHKEAHSRLGFYGYDLQDQAGASNSLSIRSDEGLIHELRGPNYPNYAMNVGHQPEYAGIAQAPHAARGDAFCTNPLIKIAFADSHNTFDFRH
>contig-100_1_length_1936_read_count_5063_SRR3314796_1 # 180 # 1832 # 1 # ID=844_1;partial=00;start_type=ATG;rbs_motif=GGA/GAG/AGG;rbs_spacer=5-10bp;gc_cont=0.437
MENDKKLFLKALKNKFDEDPNEHYTDYYCYGGWEQSPRKKEFNEFSKKLEEERGVPGYNPDIGVPLGQRKLMSYKVSGTDTYVEGDDLHFLNNSAIQQLSDDIKRTIIVGMDTAHAVLEKRLGVEVTPETINNYMETINHALPGGAVVQEHMVEVHPGLVGDCYAKLFSGDDNLIDEIDSRFIIDINKEFPEEQAEMLKSYIGKKTYQISRVPTMVVRACDGGTVSRWSAMQIGMSFISAYKLCAGEAAIADFSYAAKHADVISMGSILPARRARGPNEPGGIPFGVLADMIQTSRVSDDPAEISLQVIAAAAAIYDQIWLGSYMSGGVGFTQYATAAYTDDILDDFLYYGKEYVEDKFGLCGATADAEVVKDISSEITLYAMEQYEIPALLEDHFGGSQRACVAAAAAGCSTAFATGNSNAGINGWYLSQILHKEVHSRLGFYGYDLQDQCGASNSLSIRSDEGLIHELRGPNYPNYAMNVGHQPEYAGIAQAPHAARGDAFCANPLIKIAFADKNLTFDFTNPRKSIAKGALREFMPSGERGLINPSN*
>contig-100_4_length_1626_read_count_1134_SRR1561990_1 # 23 # 1624 # 1 # ID=465_1;partial=01;start_type=ATG;rbs_motif=GGAGG;rbs_spacer=5-10bp;gc_cont=0.458
MADKKFIKALNKKFKEDPEDKKTTFYSFGGWKQSERKREFVEAGKEVAAKRGIPQYNPDIGTPLGQRVLMPYQVSTTDTFVEGDDLHFVNNTAMQQFWDDIRRTVIVGLGTAHNVIEKRLGKEVTPETIMNYLETVNHAMPGGAVVQEHMVETNPALVADSYVKVFTGDDEIADEIDPAFLIDINKMFPEEQAEVLKAEVGSGIWQAVRIPTIVSRTCDGGTTSRWSAMQIGMSMISAYKQCAGEAATGDFAFAAKHAEVIHMGTALPQRRARGENEPGGIPFGYLADICQSSRKYMDDPVRVTLDVVASGAMLYDQIWLGSYMSGGVGFTQYATAAYTDNILDDFTYYGKEYVEDKYGGLCEAPNTMDTVLDVGSEVTFYGLEQYEEYPALLETQFGGSQRAAVAAAAAGCSTGFATGNAQTGLSAWYLSMYLHKEQHSRLGFYGYDLQDQCGASNVFSIRADEGLPLELRGPNYPNYAMNVGHQGEYAGIAQSAHAARKDAFVFNPLVKIAFADDNLAFDFSEVRAEFAKGA
>contig-100_1_length_1669_read_count_584_ERR276848_1 # 3 # 1664 # 1 # ID=202_1;partial=10;start_type=Edge;rbs_motif=None;rbs_spacer=None;gc_cont=0.551
EKKMFIEALRKKFKEAPEDKNTKYYIYDGWKQSKRKREFVEAAKKVAKERSVPFYNPDMHLGGIPMGQRVLMPYRISNTDIYVEGDDLHFVNNAAMQQMWHDIRRTVIVGLDSAHTVLQKRLGKEVTPETVNHYLEVLNHALPGAAVIQEHMVETDPGLVSDSYVKVFTGDDELADEIDKRMLIDINKAFPADQAASLKKAIGKKIYQVCHMPTIVSMTCDGGTMSRWAAMQICMAMVNAYKLMAGEAAIGEFAFAAKHAEVIEMGTLMPWRRARGPNEPGGIPLGYMADICQASRVKPQDPVWVALEAISMAAVLYDQIYLGSYMSGGVGFTQYATCTYTDDVLDDYCYYGADYVKKKFGGFGKSKPSWDLIKDVGTEVTLYGLEQYEKFPALMETHFGGSQRAAVVSAGAGVAVSLATGHSTAGINAWYLSQLLHKEEMGRLGFYGYDQQDQCGSVNSFSYRSDEGLPFNLRGTNYPNYALNVGHQSAYCGIVSAAHGGRNDAWTTNPLVKVAFADKDLKFDFTHPRLCFGKGALREFVPAGERNLIIPSH*
>contig-100_0_length_1592_read_count_1500_SRR3067147_1 # 1 # 1590 # 1 # ID=769_1;partial=11;start_type=Edge;rbs_motif=None;rbs_spacer=None;gc_cont=0.381
LNKKFKESPEDKTTTFYNLGGWKQSERKTQFYEAGKEIAEERGIPMYNPDIGSPLGQRTLMPYQLSTTDTFVEGDDLHFINNAAIQQLWDDIRRTVLVGLNTAHNVLQRRLGMEVTPETITNYLETVNHAMPGAAVVQEHMVETNPYLVSDSYVKIFTGDDELADEIDQCYVLDINKEFPDDQAAQLKAEVGDKIWQVVRVPSLVGRVCDGGTTSRWSAMQIGMSMISAYNQCAGEGATGDFAFATKHAEVIQMGAPLPQRRARAANEPGGVPFGYIADIVQSSRVNVDDPVKVTLDVVAAGAALYDQIWLGSYMSGGVGFTQYATAAYTDNILDDFTYYGKDYVEDKYGGLTEAPNNMDTVLDVGSEVTFYALEQYDEYPALLETQFGGSQRAAVTAAASGCCTAFATGNSQTGLSAWYLSQYLHKEQHSRLGFYGYDLQDQCGAANVFSIRNDEGLPLEMRGPNYPNYAMNVGHQGEYAGIAQAPHAARKDAFSFNPLIKIAFADKNLCFDFTQPRAEIAKGALREFS
>contig-100_0_length_1722_read_count_2051_SRR1562002_1 # 3 # 1697 # -1 # ID=533_1;partial=10;start_type=ATG;rbs_motif=GGAG/GAGG;rbs_spacer=5-10bp;gc_cont=0.522
MAADIFSKFKKSMEVKFTQEFGSNQQSGGDISGKTAKFLRLGPEQDPRKVEMIKAGKELAEKRGLAFYNPMMHSGAPLGQRAITPYTISGTDIIAEPDDLHYVNNAAMQQMWDDIRRTCIVGLDMAHETLEKRLGKEVTPETINHYLEVLNHAMPGAAVVQEMMVETHPALVDDCFVKVFTGDDTLADEIDKQFLIDINKEFPEEQAAQIKASIGKTSWQAIHIPTIVSRTTDGAQTSRWAAMQIGMSFISAYSMCAGEAAVADLSFAAKHAALVSMGEMLPARRARGPNEPGGLSFGHLSDIIQTSRTVLDDPAKVALEVVGAGCMLYDQIWLGSYMSGGVGFTQYATAAYTDDILDNNVYYNVDYINDKYNGAANIGTDNKVKATLDVVKDIATESTLYGIETYEKFPTALEDHFGGSQRATVLAAAAGVATALATANANAGLSGWYLSMYLHKEAWGRLGFFGYDLQDQCGATNVLSYQGDEGLPDELRGPNYPNYAMNVGHQGGYAGIAQAAHSGRGDAFTVNPLIKVCFADDLLPFNFAEPRREFGRGAMREFMPAGERS
>contig-100_6_length_1082_read_count_28641_SRR1976948_1 # 39 # 1082 # 1 # ID=653_1;partial=01;start_type=ATG;rbs_motif=AGGAG;rbs_spacer=5-10bp;gc_cont=0.627
MAKIERSQKLFLKALKEKFQGQDVESETAEFYKFNGVRQSPRKMEFMKASRAVEMDRGVSMYDPERCHLGGIPMGQRQLMTYEVSGTGVFVEGDDLHFVNNAAMQQMWDDIRRTVIVGMDLAHQTLQKRLGKEVTPETINEYLHILNHAMPGGAVVQEHMVETHPGLVDDCYVKVFTGDQELADDIEPQFLLDIEKLFTAKQAEELKAEVGKSMYQAIHIPTAVSRTCDGGTTSRWSAMQIGMSFIAAYRMCAGEAAVADLSYAAKHAGVIQMGSHLPARRARGPNEPGGIKFGLFADIVQANRKYPNDPARASLEVVGAGTMLYDQIWLGSYMSGGVGFTQYATAAY
>contig-100_0_length_1838_read_count_6608_SRR943328_1 # 91 # 1770 # 1 # ID=1133_1;partial=00;start_type=ATG;rbs_motif=GGxGG;rbs_spacer=5-10bp;gc_cont=0.620
MGKIHTKKLFVKALNKKFGKDFDLSGKTAAYERKGPTQNARKVEFMEAAKKLEGKRGISGYNPYVHCGGVPLGQRQLVPYKLSTTEYVVEGDDLHFVNNPAMQQMWDDIRRTIIVGLDMAHEVLEKRLGKEVTPETINNYLEILNHAMPGAAVVQEHMVETHPALVDDCNVRIFTGDDDLADEIDDQYVININQLFPADQAEQIKTAMGKTTWQAIHIPTIVSRTCDGGTTSRWSAMQLSMTFIDAYNMCAGEAAVADLAFAAKHAAVIQMADMLPARRARGPNEPGGLSFGFMADMVQTSRTKAYDPAQVSLNVVAAGTMLYDQIWLGSYMSGGVGFTQYATAAYTNDILDDFSYYGVDYAVDKYGDVCKAPVDLATAKDVATETTLYGIEQYEAFPTVLEDHFGGSQRASVLAAASGISSAIATGNSQIGLAGWYCSMLVHKEAWGRLGFFGYDLQDQCGPTNVFSYQGDEGSPTELRGANYPNYAMNVGHQGEYAGISSAAHAARQDAYACNPLIKVCFANPALPFPWDDIRKGFGMGGAREFRAAGERSLVMPAL*
>contig-100_0_length_1730_read_count_983_SRR1971622_1 # 27 # 1727 # -1 # ID=644_1;partial=00;start_type=ATG;rbs_motif=None;rbs_spacer=None;gc_cont=0.588
MAKIERAQKLFLKSLKEKFAEDPTAERTVFQYAGLKQSPRKVEFMDAGRKVEMARGISQYDPMRCHLGGIPLGQRQLMTYEVSTTGVFVEGDDLHFVNNSAMQQFWDDIRRTVIVGMDLAHQTLQKRLGKEVTPETINEYLHILNHAMPGAAVVQEHMVETHPGMVDDCYVKVFTGDDELADDIEPQFLLNIEKLFPAKQGEALKAAVGKSMYQAVHIPTVVSRTCDGGTTSRWSAMQIGMSFIAAYRMCAGEAAVADLSFAAKHAGVVQMGSILPARRARGPNEPGGINFGIISDIVQADRKYPHDPARASLEVVGAGTMLYDQIWLGSYMSGGVGFTQYATAAYTDNILDEYTYYGMDYLKDKYKVDWQNPNAADRVKPTQEIVNDLATEVTLNAMEQYEQFPTLMEDHFGGSQRAGVIAAACGLTTSIGTANSNAGLNAWYLSMLLHKEGWSRLGFFGYDLQDQCGSANSLSMRSDEGLIGELRGPNYPNYAMNVGHQGEYAAIVGGAHFGRGDAWSFSPLVKIAFADPSLKFDFAEPRREFAKGAIREFMPAGERSLIIPAK*
>contig-100_2_length_1559_read_count_33036_SRR1206671_1 # 75 # 1559 # 1 # ID=270_1;partial=01;start_type=ATG;rbs_motif=AGGAGG;rbs_spacer=5-10bp;gc_cont=0.421
MADKKFLDAMTKKFKEAPDEKTTTFYNMGGWKQSERKTAFVNEGKAIAEKRGIPMYNPDIGNPLGQRALMSYQVSGTDTFVEGDDLHFVNNAAIQQAWDDIRRTVIVGLNTAHNVLEKRLGMEVTPETITNYLEVVNHAMPGAAVVQEHMVETDPLLVEDSYVKVFTGDDELADEIDSAFVLDINKQFPEEQAEALKAEVGGAIWQAVHIPSIVGRVCDGGTTSRWSAMQIGMSMISAYGQCAGEGATGDFAYASKHAEVIGMGTYLPIRRARAGNELGGVPFGFMADIAQGTRVTDDPVKSSLDVVTLGAALYDQIWLGSYMSGGVGFTQYATAAYTDNVLDDFSYYGKDYVEDKYGGLTEAPNNMDTVLDVGSEVTFYSLEQYEEYPALLETHFGGSQRAAVVSAAAGISTAFATGNGQTGLSAWYLAQYLHKEQHSRLGFYGYDLQDQCGAANVFSIRNDEGLPLEMRGPNYPNYAMNVGHQGEYAGIAQAP
>contig-100_1_length_1822_read_count_8815_SRR3314792_1 # 54 # 1763 # 1 # ID=831_1;partial=00;start_type=ATG;rbs_motif=AGGAG;rbs_spacer=5-10bp;gc_cont=0.587
MAGKAKIERSQKLFLKAMKEKFAEDPTATNTVFGRKGLEQSPRKMEFLKEGQKVAMERGISMYDPKRCHLGGIPLGQRQLMTYEVSGTGVFVEGDDLHFVNNAAMQQMWDDIRRTIIVGLDLAHNTLQKRLGKEVTPETINEYLHVLNHAMPGGAVVQEHMVETHPALVDDCYVKIFTGDDEMADDLEPQFVLNLDKLFPAKQAAALKAAVGKSMWQAVHIPTTVSRTCDGGTTSRWSAMQIGMSFIAAYRMCAGEAAVADLSFAAKHAGVIQMADILPARRARGPNEPGGIKFGHFADMVQADRKYPNDPAKSALEVVGAGTMLFDQIWLGSYMSGGVGFTQYATAAYTDNILDDFTYYGMDYIKNKFKVDWKSPSDKDKIKPTQELVNELASEVTLYGMEQYEQFPTMMEDHFGGSQRAGVLAAASGLTTAIATGNSNAGLNGWYMSMLLHKEGWSRLGFFGYDLQDQCGSANSLSVRPDEGCVGELRGPNYPNYAMNVGHQGEYAAIVGSAHYGRGDAWSLSPLIKITFADPSLKFDFAEPRREFAKGAIREFMPAGERSLIIPAR*
>contig-100_2_length_1665_read_count_3821_SRR873606_1 # 3 # 1643 # -1 # ID=1017_1;partial=10;start_type=ATG;rbs_motif=GGA/GAG/AGG;rbs_spacer=5-10bp;gc_cont=0.373
MGLENKKFLSALNEKFKGEDQESDHTSFYCFDGWKQSARKREFNDAAEKLAKERNIPFYNPDIGVPLGQRQLMAYKISGTDDYVEGDDLHFCNNAAIQQLVDDIKRTIIVGMDTAHSVLQERLGVEVTPETINEYMENINHALPGGAVVQEHMVEVHPGLAEDCYAKIFTGNDDLADELDKRVLIDINKEFPEEQAEMLKSYVGNKTYQVSKVPTLVVRACDGGTVSRWSAMQIGMSFINAYKLCAGEAAIADFSYAAKHADVIGMAAFLPARRARGPNEPGGVAFGTLADIVQTSRVSEDPVEVTLEVIAAAAALYDQVWLGSYMSGGVGFTQYASATYTDDILDDFAYYGFDYVEKNYGLCNAELSMDTVREIATEVTLYGLEQYEIPTLLETHFGGSQRASVVSAAAGCSAAFATGNSNAGVNGWYLSMILHKEAHSRLGFYGYDLQDQAGASNSLSIRSDEGLIHELRGPNYPNYAMNVGHQPEYAGIAQAPHAARGDAFCTNPLIKIAFADSHNTFDFRHPRKEIAKGALREFMPSGERDII
>contig-100_2_length_1495_read_count_740_SRR2917898_1 # 1 # 1494 # 1 # ID=739_1;partial=11;start_type=Edge;rbs_motif=None;rbs_spacer=None;gc_cont=0.605
MAKIERTQKLFLKSLKEKFRGQDIEGGTADYYGFDGIRQSPRKMEFLKASRAIEMDRGIPMYDPERAHLGGIPLGQRQLMTYEVSGTGVFVEGDDLHFVNNAAMQQFWDDIRRTVIVNMDLAHQTLQKRLGKEVTPETINEYLHVLNHAMPGAAVVQEHMVETHPGLVDDCYVKVFTGDQELADDLEPQFVIDVEKLFPAKQAEALSAAVGKSLWQAIHVPTIASRTCDGGMTSRWSAMQIGMSFIAAYRMCAGEAAVADLSYAAKHAGVIQMASHLPARRARGPNEPGGLGFGIFSDIIQANRKYPNDPAKASLEVVGAGVMLYDQIWLGAYMSGGVGFTQYATAAYTDNILDEYTYYGMDYIKDKYKVDWRNPSPEDRVKPTYDVVNDMATEVTLNAMEQYEQFPTLMEDHFGGSQRAGVIAAASGLTCSIGTGNSNAGLNGWYLSMLLHKDGWSRLGFFGYDLQDQCGSANSLSIRGDEGAIGELRGPNYPNYAM
>contig-100_0_length_1714_read_count_16374_SRR1313282_1 # 18 # 1712 # 1 # ID=380_1;partial=01;start_type=ATG;rbs_motif=GGAGG;rbs_spacer=5-10bp;gc_cont=0.617
MAKKIERTQKLFLKALRGKFAEDPQSTNTVFAREGLKQSPRKMEFVKAGNAAAMARGISMYDPVRCHIGGIPLGQRQLMTYEVSGTGVFVEGDDLHFVNNAAMQQMWDDIRRTIIVNMDLAHQTLQKRLGKEVTPETINEFLHVLNHAMPGAAVVQEHMVETHPSLVDDCYVKVFTGDDEMADDLEPQFVLPIEKLFPAKQAAQLKAAVGKSLWQAIHIPTIVSRTCDGGTTSRWSAMQLGMSFIGAYHMCAGEAATADLAFAAKHAGVIQMAEILPARRARGPNEPGGIKFGHFADMIQTDRKYPHDPAKAALEVVGGGTMLFDQIWLGSYMSGGVGFTQYATAAYTDNILDDYTYYGMDYIKDKYKVNFKNPSEKDKVKATQDVVNDIATEVTLYGMEQYEQYPTALEDHFGGSQRASVLAAASGLSTSIATGNSNAGLNGWYLSMLLHKEGWSRLGFYGYDLQDQCGSANTESYRADEGCVGELRGANYPNYAMNVGHQGEYAAICGAAHFTRGDAWSLNPLIKITFSDPSLKFDFAEPRREFARGAIREFMPAGERSLIIP
>contig-100_0_length_1890_read_count_136804_SRR3166092_1 # 137 # 1843 # 1 # ID=784_1;partial=00;start_type=ATG;rbs_motif=AGGAG;rbs_spacer=5-10bp;gc_cont=0.620
MAKIERTQKLFLKSLKEKFRGQDIAGDTAKYHVFDGIRQSPRKMEFLKAGQAVAMDRGIPMYDPERCHLGGIPLGQRQLMTYELSGTGVFVEGDDLHFVNNAAMQQFWDDIRRTVIVNMDLAHQTLQKRLGKEVTPETINEYLHVLNHAMPGAAVVQEHMVETHPGLVDDCYVKVFTGDQELADDLEPQFVIDVEKLFPAKQAEALSAAVGKALWQAIHIPTTVVRTCDGATTSRWSAMQIGMSFIAAYRMCAGEAAVADLSYAAKHAGVIQMASLLPARRARGPNEPGGLAFGLFSDIIQANRKYPNDPARASLEVVGAGTMLYDQIWLGSYMSGGVGFTQYATAAYTDNILDEFTYYGMDYIKDKYKVDWKNPSPDDKVKPTFDVVNDMTTEVALNAMEQYEQYPTMMEDHFGGSQRAGVIAAACGLTTSIATGNSNAGLNAWYLSMLLHKEGWSRLGFYGYDLQDQCGSANSLSIRGDEGAIGELRGPNYPNYAMNVGHQGEYAAIVGGSHYGRGDAWCFDPRVKICFADPALKFDFAEPRREFAKGAIREFMPAGERSLIIPAR*
>contig-100_4_length_1446_read_count_9129_SRR943334_1 # 69 # 1445 # -1 # ID=1168_1;partial=01;start_type=Edge;rbs_motif=None;rbs_spacer=None;gc_cont=0.600
MQQFWDDIRRTIVVGLDMAHEVLQKRLGKEVTPETINNYLEILNHAMPGAAVVQEHMVETHPGLVDDCNVRVFSGDDALADEIDDQYKIDINKMFPEDQAETLKAAIGKTTWQAIHVPTIVVRTCDGGTTSRWSAMQLCMTFIDAYNMCAGEAAVADLAYAAKHAAVLQMSDMLPARRARGPNNPGGISFGFMSDMVQTSRVKPQDPVYVSLNVVAAGSMFYDQIWLGSYMSGGVGFTQYATAAYTNDVLDDFSYYGVDYANDKFGGFAKAPATIDVAKELATEVTLYGIEQYEAFPTLLEDHFGGSQRAAVLAAASGITSAIATGHSQIGLAGWYLSMLLHKEAWGRLGFFGYDLQDQCGPTNVFSYQSDEGNPLELRGANYPNYAMNVGHQGEYAGITSAAHAGRMDAFAVNPLIKVTFANPGLVFDFTNVRDCFGKGGAREFRAAGERSLVMPAV*
>contig-100_0_length_1230_read_count_205_SRR2133851_1 # 64 # 1230 # 1 # ID=708_1;partial=01;start_type=ATG;rbs_motif=None;rbs_spacer=None;gc_cont=0.526
MSDKFAEKPEETKTKFYVYGGWKQDKRKVEFVEESKKLAFARKSKTPGYNPDVGMPQGQRYLMPYMMNHTDIMVNMDDLHWINNAAMQQCWDDMKRGIVLGLDDAHGLLEARLGKEVTPDTISHYLEVLNHALPGGAVIQEHMVETKPMLVNDCYAKVFTGDDDLVDALDRRFVLDINKEFPAGWEKPGEQADQLKEAIGKKIWQVLWMPTVVGRMSDGGTMFRWVGMQVGMTMINAYKLCAGESVTGEFAYYAKHAAVVKLSNYMPVKRARSHNEPGGMPLGINADSTRSPALFPNDPIRAELESIAVAALVYDQLWFGTYMSGGVGFTQYASATYTDNILEDFCYKGCEIGLDYAGGEMASIKGDKLNMDILEEMIRSENDYCMTQY
>contig-100_1_length_1712_read_count_1874_SRR1367222_1 # 27 # 1688 # 1 # ID=430_1;partial=00;start_type=ATG;rbs_motif=GGAG/GAGG;rbs_spacer=5-10bp;gc_cont=0.415
MEAEKKLFLKALKEKFEEDPKEKYTKFYTFGGWQQSARKREFVEANEKLVAEKRGGIPMYNPDIGVPLGQRKLMPYKLSGTDYIVEGDDLHFMNNAAIQQMWDDIRRTVIVGMDTGHAVLEKRLGVEVTPETINEYMATINHALPGGAVVQEHMVEVHPSLAWDCYAKIFTGDDELADELDKKYLIDINKLFPEEQAEQLKAAIGKKTYQVSRVPSLVGRVCDGGTIARWSAMQIGMSFITAYKLCAGEAAIADFSYAAKHADVVGVGTALPARRSRGANEPGGISFGVLCDIIQTTRVSDDPVEQSLEVVAVGAMLYDQVWLGSYMSGGVGFTQYATAVYTDDILDDFAYYGYEYVEKKYGINSTKPTMDVVEDIATEVTLYSLEQYDEFPTLLEDHFGGSQRAAVAAAASGISVCMATGNSNAGVNGWYLSQIMHKEYHSRLGFYGYDLQDQCGASNSLSIRNDEASPLELRGPNYPNYAMNVGHQGEYAGITQAAHSARKDAFAMNPLIKIAFADPSLVFDFARPRKECARGALREFEAAGERDVILPAK*
>contig-100_5_length_1188_read_count_72_SRR1562004_1 # 1 # 1188 # 1 # ID=554_1;partial=11;start_type=Edge;rbs_motif=None;rbs_spacer=None;gc_cont=0.475
GQRVLMPYQVSTTDTFVEGDDLHFVNNAAMQQFWDDIRRTVIVGLNTAHSVIEKRLGKEVTPETITHYLETVNHAMPGAAVVQEHMVETHPLLTADSYVKVFTGNDEIADEIDQRYVLNINEEFPEHQADVLKAEVGDGMWTIVRIPTIVSRTCDGGTTSRWSAMQVGMSMISAYKQAAGEAATGDFAYAAKHAEVIHMGTYLPVRRARGENEPGGIAFGYLADICQSSRVNWEDPVRVTLDVVASGAMLYDQIWLGSYMSGGVGFTQYATAAYTDNILDDFTYFGKEYVEDKYGITEAPNNMDTVLDVASEVTFYALEQFEDYPALLETIFGGSQRASIVAAAAGCSTAFATGNAQTGLSAWYLSMYLHKEQHSRLGFYGYDLQDQCGASNVFSI
>contig-100_6_length_1532_read_count_341_SRR1562006_1 # 24 # 1532 # -1 # ID=568_1;partial=01;start_type=Edge;rbs_motif=None;rbs_spacer=None;gc_cont=0.559
AERGFPMMNEDIGVPLGQRSWMPYQLSHTDIFVEPDDLHCINNPAIQQAWDDIRRTIIVGLDSPHNTIERRLGKEITPETINTYLETVNHTIPGGAVVQEHMAECNPALVYDSYVKVFSGDDEIIDEIDSRFVIDINKLFPEDHAEQLKKAIGSSLMQAVRVPTIVGRVMDGATTSRHAAMQISMAFISAYKLAAGEAAIADFAYAAKHQSITMGTMMPARRARGPNEPGGIPFGYMADIAQSDRAYPDDPGRAALEAVALGAIIYDQIYLGGYMSGGVGFTQYATAAYTDNILEDYVYYAIDQINTKYGGLCKLDPRDAEAVMNLAEDINGYALSSYEKYPAVMETHFGGSQRSTVAAASTGIAGSMATGIADVGVNCWYYSMLEHKERLGRLGFYGFDLQDQCGSANSFAYRSDEGLPMEARGPNYPNYAMNVGHMSGYTGIPKAAHVARGDAFTANPFIRVAFADPALQFDFANITKEIGRGGLREFVPAGERTAVIKG*
>contig-100_4_length_1123_read_count_7946_SRR1977249_2 # 117 # 1121 # 1 # ID=658_2;partial=01;start_type=ATG;rbs_motif=AGGAG;rbs_spacer=5-10bp;gc_cont=0.628
MAKIERSQKLFLKSLKEKFQGQDVQSETTEFYKFNGYHQSPRKEEFVKASRAIEMDRGISMYNPVRCHLGGIPLGQRQLMTYEVSGTGVFVEGDDLHFVNNAAMQQFWDDIRRTVIVNMDLAHQTLQKRLGKEVTPETINEYLHVLNHAMPGAAVVQEHMVETHPGLVDDCYVKVFTGDQELADDLEPQFVLDVEKLFPGKQAEALSAAVGKSLWQAIHIPTTVVRTCDGGTTSRWSAMQIGMSFIGAYRMCAGEAAVADLSYAAKHAGVIQMASHLPARRARGPNEPGGLGFGLFSDIIQGNRKYPNDPAKASLEVVGAGTMLYDQIWLGSYMS
>contig-100_2_length_1662_read_count_126_SRR1562007_1 # 12 # 1661 # 1 # ID=572_1;partial=01;start_type=ATG;rbs_motif=None;rbs_spacer=None;gc_cont=0.485
MNNEKKLFLKALQNKFDEDPKQNHTNFYCFGGWKQSPRKKEFDEYAKKIEEQRGIPFYNPDIGVPLGQRKLMAYKVSGTDTYVEGDDLHFCNNAAIQQLNDDIKRTIIVGMDTAHSVLEKRLGVEVTPETINEYMETINHALPGGAMVQEHMVEVHPGLVGDCYAKLFTGDDSLADELDSRYLIDINKQFPEEQAKQLKEYIGNKTYQISRVPSLVVRVCDGGTVSRWSAMQIGMSFISAYKLCAGEAAIADFSYAAKHADVISMGSILPARRARGPNEPGGVPFGVMADIIQTSRVSDDPAKTSLEVIAAAATIYDQIWLGSYMSGGVGFTQYATAAYTDDILDDFVYYGMEYVDDKYGICGTKATTEVVHDIASEVTMYGLEQYEYPALMEDHFGGSQRTAVVSAAAGCSVAFATGNSNAGINGWYLSQILHKEAHSRLGFYGYDLQDQCGASNSLSIRSDEGLIHELRGPNYPNYAMNVGHQPEYAGIAQAPHAARGDAFCVNPLIKVAFADDNLEFDFKSPRKSIAKGALREFLPGGERDLIIPAL
>contig-100_5_length_1088_read_count_67_SRR1812319_1 # 1 # 1086 # 1 # ID=636_1;partial=11;start_type=Edge;rbs_motif=None;rbs_spacer=None;gc_cont=0.535
ETINEYMEAINHALPGGAVVQEHMVEVHPGLVEDCYAKIFTGDDNLADELDKRILIDINKEFPEEQAEQLKSYIGNRTYQVNRVPTIVVRTCDGGTVSRWSAMQIGMSFISAYKLCAGEAAIADFSYAAKHADVIEMGTIMPARRARGPNEPGGVAFGTFADIVQTSRVSDDPANVSLEVIAGAAALYDQVWLGSYMSGGVGFTQYATAAYTDDILDDFVYYGMEYVDDKYGICGTKPTMDVVRDISTEVTLYSLEQYEEYPTLLEDHFGGSQRAAVAAAAAGCSTAFATGNSNAGINGWYLSQILHKEAHSRLGFYGYDLQDQCGASNSLSIRSDEGLIHELRGPNYPNYAMNVGHQGEYA
>contig-100_0_length_1803_read_count_7501_SRR636597_1 # 75 # 1754 # 1 # ID=921_1;partial=00;start_type=ATG;rbs_motif=GGxGG;rbs_spacer=5-10bp;gc_cont=0.620
MGKIHTKKLFVKALNKKFGKDFDLSGKTAAYERKGPTQNARKVEFMEAAKKLEGKRGISGYNPYVHCGGVPLGQRQLVPYKLSTTEYVVEGDDLHFVNNPAMQQMWDDIRRTIIVGLDMAHEVLEKRLGKEVTPETINNYLEILNHAMPGAAVVQEHMVETHPALVDDCNVRIFTGDDDLADEIDDQYVININQLFPADQAEQIKTAMGKTTWQAIHIPTIVSRTCDGGTTSRWSAMQLSMTFIDAYNMCAGEAAVADLAFAAKHAAVIQMADMLPARRARGPNEPGGLSFGFMADMVQTSRTKAYDPAQVSLNVVAAGTMLYDQIWLGSYMSGGVGFTQYATAAYTNDILDDFSYYGVDYAVDKYGDVCKAPVDLATAKDVATETTLYGIEQYEAFPTVLEDHFGGSQRASVLAAASGISSAIATGNSQIGLAGWYCSMLVHKEAWGRLGFFGYDLQDQCGPTNVFSYQGDEGSPTELRGANYPNYAMNVGHQGEYAGISSAAHAARQDAYACNPLIKVCFANPALPFPWDDIRKGFGMGGAREFRAAGERSLVMPAL*
>contig-100_2_length_1819_read_count_225276_SRR943313_1 # 49 # 1728 # -1 # ID=1090_1;partial=00;start_type=ATG;rbs_motif=GGAG/GAGG;rbs_spacer=5-10bp;gc_cont=0.590
MAVKHTKKLFVKALNKKFGKDFDLASQKVEYKRLGPEQNARKREFMEYAKKLEGKRGMTGYNPYVHAGGIPLGQRQLVPYKLSSTEYVVEGDDLHFVNNPAMQQFWDDIRRTIVVGLDMAHEVLQKRLGKEVTPETINNYLEILNHAMPGAAVVQEHMVETHPGLVDDCNVRVFSGDDALADEIDDQYKIDINKMFPEDQAEALKAAIGKTTWQAIHVPTIVVRTCDGGTTSRWSAMQLCMTFIDAYNMCAGEAAVADLAYAAKHAAVLQMSDMLPARRARGPNNPGGISFGFMSDMVQTSRVKPQDPVYVSLNVVAAGSMFYDQIWLGSYMSGGVGFTQYATAAYTNDVLDDFSYYGVDYANDKFGGFAKAPATIDVAKELATEVTLYGIEQYEAFPTLLEDHFGGSQRAAVLAAASGITSAIATGHSQIGLAGWYLSMLLHKEAWGRLGFFGYDLQDQCGPTNVFSYQSDEGNPLELRGANYPNYAMNVGHQGEYAGITSAAHAGRMDAFAVNPLIKVTFANPGLVFDFTNVRDCFGKGGAREFRAAGERSLVMPAV*
>contig-100_1_length_1070_read_count_2348_SRR634687_1 # 1 # 1002 # 1 # ID=901_1;partial=10;start_type=Edge;rbs_motif=None;rbs_spacer=None;gc_cont=0.624
WSAMQIGMSYIAAYRMCAGEAAVADLSFAAKHAGVVHMASLLPARRARGPNEPGGIKFGLFGDIIQANRKYPNDPAKASLEVVGAGTMLFDQIWLGSYMSGGVGFTQYATAAYTDNILDEFTYYGMDYIKDKYKVDWKNPSPKDRVAPTQEIVNDIATEVSLNAMEQYEQYPTMMEDHFGGSQRAGVIAAASGLSTSIATGNSNAGLNGWYLSMLLHKEGWSRLGFFGYDLQDQCGSANSLSIRGDEGAIGEVRGPNYPNYAMNVGHQGEYAAIVGGAHYGRGDAWCFDPRVKICFADPSLKFDFAEPRREFAKGAIREFMPAGERSLIIPAR*
>contig-100_2_length_1213_read_count_4470_SRR942928_1 # 62 # 1213 # 1 # ID=1060_1;partial=01;start_type=ATG;rbs_motif=AGGAGG;rbs_spacer=5-10bp;gc_cont=0.615
MAKIERTQKLFLKSLKEKFQGQDVQANTAEYYKFGGLRQSPRKMEFVKASRAIEMDRGISMYDPVRCHLGGIPLGQRQLMTYEVSGTGVFVEGDDLHFVNNAAMQQFWDDIRRTVIVSMDLAHQTLQKRLGKEVTPETINEYLHVLNHAMPGAAVVQEHMVETHPGLVDDCYVKVFSGDQELVDDLEPQFVIDVEKLFPAKQAEALSAAVGKSLWQAIHIPTTVVRTCDGGTTSRWSAMQLGMSFIGAYRMCAGEAAVADLAFAAKHAGVIQMATHLPARRARGPNEPGGLAFGLFSDIIQANRKYPNDPAKASLEVVGAGTMLYDQIWLGSYMSGGVGFTQYATAAYTDNILDEFTYYGMDYIKDKYKVDWKNPSPKDRVKPT
>contig-100_2_length_1123_read_count_10639_SRR3184649_1 # 1 # 1122 # -1 # ID=810_1;partial=11;start_type=Edge;rbs_motif=None;rbs_spacer=None;gc_cont=0.607
MAKIERTQKLFLKSLKEKFRGQDIAGDTAKYHVFDGIRQSPRKMEFLKAGQAVAMDRGIPMYDPERCHLGGIPLGQRQLMTYELSGTGVFVEGDDLHFVNNAAMQQFWDDIRRTVIVNMDLAHQTLQKRLGKEVTPETINEYLHVLNHAMPGAAVVQEHMVETHPGLVDDCYVKVFTGDQELADDLEPQFVIDVEKLFPAKQAEALSAAVGKALWQAIHIPTTVVRTCDGATTSRWSAMQIGMSFIAAYRMCAGEAAVADLSYAAKHAGVIQMASLLPARRARGPNEPGGLAFGLFSDIIQANRKYPNDPARASLEVVGAGTMLYDQIWLGSYMSGGVGFTQYATAAYTDNILDEFTYYGMDYIKDKYKVDWKN
>contig-100_1_length_1712_read_count_5320_SRR943331_1 # 19 # 1710 # 1 # ID=1148_1;partial=01;start_type=ATG;rbs_motif=GGAGG;rbs_spacer=5-10bp;gc_cont=0.616
MAKKIERTQKLFLKALRGKFAEDPQSTNTVFAREGLKQSPRKMEFVKAGNAAAMARGISMYDPVRCHIGGIPLGQRQLMTYEVSGTGVFVEGDDLHFVNNAAMQQMWDDIRRTIIVNMDLAHQTLQKRLGKEVTPETINEFLHVLNHAMPGAAVVQEHMVETHPSLVDDCYVKVFTGDDEMADDLEPQFVLPIEKLFPAKQAAQLKAAVGKSLWQAIHIPTIVSRTCDGGTTSRWSAMQLGMSFIGAYHMCAGEAATADLAFAAKHAGVIQMAEILPARRARGPNEPGGIKFGHFADMIQTDRKYPHDPAKAALEVVGGGTMLFDQIWLGSYMSGGVGFTQYATAAYTDNILDDYTYYGMDYIKDKYKVNFKNPSEKDKVKATQDVVNDIATEVTLYGMEQYEQYPTALEDHFGGSQRASVLAAASGLSTSIATGNSNAGLNGWYLSMLLHKEGWSRLGFYGYDLQDQCGSANTESYRADEGCVGELRGANYPNYAMNVGHQGEYAAICGAAHFTRGDAWSLNPLIKITFSDPSLKFDFAEPRREFARGAIREFMPAGERSLII
>contig-100_0_length_1754_read_count_30780_SRR1313272_1 # 60 # 1715 # 1 # ID=367_1;partial=00;start_type=ATG;rbs_motif=GGAGG;rbs_spacer=5-10bp;gc_cont=0.434
MADKKFITALKKKFEESPEEKKTTYYNKGGWKQSERKTQFVNEGKAIAEKRGIPMYNPDVGTPLGQRALMPYQVSTTDTYVEGDDLHFVNNAAMQQMADDIKRTVIVGLNTAHNVIEKRLGKEVTPETITHYLETVNHAMPGAAVVQEHMVETDPTIVADSYVKVFTGNDEIASEIDSSFVLDINKMFPAEQAEVLKAEVGDGIWQVVRIPTIVSRTCDGATTSRWSAMQVGMSMISAYKQCAGEAATGDFAYAAKHAEVIHMGTYLPVRRARGENEPGGIPFGYLADICQSSRVNADDPVRTTLDVVAMGAMLYDQIWLGSYMSGGVGFTQYATAAYTDNVLDDFTYYGKEYVEDKFGGLCEAPNNMETVLDVGTEVTSYALEQYEEYPALLETQFGGSQRAAVVAAAAGCSTAFATGNAQTGLSAWYLSMYLHKEQHSRLGFYGYDLQDQCGASNVFSIRNDEGLPLELRGPNYPNYAMNVGHQGEYAGISQAPHAARKDAFVFNPLVKIAFADDNLAFDFTQPRAMFAKGALREFEPNGERAFISPAK*
>contig-100_0_length_1645_read_count_149_ERR1137119_1 # 3 # 1643 # 1 # ID=103_1;partial=11;start_type=Edge;rbs_motif=None;rbs_spacer=None;gc_cont=0.395
LSMADKKFLDAMKNKFSEDPTDKRTTFYNMGGWKQSERKSAFVKEGKEIAEKRGIPMYNPDIGTPLGQRALMSYQLSTTDTYVEGDDLHFINNAAIQQAWDDIRRTVIVGLNTAHNVLEKRLGIEVTPETITEYLETVNHAMPGAAVVQEHMVETDPLVVQDSYVKVFTGDDELADEIDSAFVLDINKEFNEEQAAALKEEVGGSVWQAVRIPAIVGRVCDGGTTSRWSAMQIGMSMISAYNQCAGEGATGDFAYASKHAEVIHMGTYLPVRRARAENELGGVPFGFMADICQSSRVNADDPVRSTLDVVALGAALYDQIWLGSYMSGGVGFTQYATAAYTDDVLDDFTYYGKDYVEDKYGGLTEAPNNMDTVLDVGSEVSFYALEQYEEYPALLETHFGGSQRASVISAAAGCSTAFATGNAQTGLSAWYLGMYLHKEQHSRLGFYGYDLQDQCGAANVFSIRNDEGLPLEMRGPNYPNYAMNVGHQGEYAGIAQAPHAARGDAWSFNPLVKIAFADKNLVFDFSKPREEFAKGALREFEPSGERT
>contig-100_1_length_1676_read_count_4161_SRR636569_1 # 1 # 1674 # 1 # ID=917_1;partial=11;start_type=Edge;rbs_motif=None;rbs_spacer=None;gc_cont=0.619
RTQKLFLKALRGKFAEDPQSTNTVFAREGLKQSPRKMEFVKAGNAAAMARGISMYDPVRCHIGGIPLGQRQLMTYEVSGTGVFVEGDDLHFVNNAAMQQMWDDIRRTIIVNMDLAHQTLQKRLGKEVTPETINEFLHVLNHAMPGAAVVQEHMVETHPSLVDDCYVKVFTGDDEMADDLEPQFVLPIEKLFPAKQAAQLKAAVGKSLWQAIHIPTIVSRTCDGGTTSRWSAMQLGMSFIGAYHMCAGEAATADLAFAAKHAGVIQMAEILPARRARGPNEPGGIKFGHFADMIQTDRKYPHDPAKAALEVVGGGTMLFDQIWLGSYMSGGVGFTQYATAAYTDNILDDYTYYGMDYIKDKYKVNFKNPSEKDKVKATQDVVNDIATEVTLYGMEQYEQYPTALEDHFGGSQRASVLAAASGLSTSIATGNSNAGLNGWYLSMLLHKEGWSRLGFYGYDLQDQCGSANTESYRADEGCVGELRGANYPNYAMNVGHQGEYAAICGAAHFTRGDAWSLNPLIKITFSDPSLKFDFAEPRREFARGAIREFMPAGERSLII
>contig-100_4_length_1676_read_count_8251_SRR943329_1 # 3 # 1640 # -1 # ID=1138_1;partial=10;start_type=ATG;rbs_motif=GGAGG;rbs_spacer=5-10bp;gc_cont=0.608
MAKKIEKTQKLFLKALKEKFAEDPQSTSTVFNRIGLKQSPRKMEFVKAGKNAEMARGISMYDPVRCHIGGIPLGQRQLMTYEVSGTGVFVEGDDLHFVNNAAMQQMWDDIRRTIIVNMDLAHQTLQKRLGKEVTPETINEFLHVLNHAMPGAAVVQEHMVETHPSLVDDCYVKVFTGDDEMADDLEPQFVIPIDKLFPAKQAEQLKAGVGKALWQAIHIPTIVSRTCDGGTTSRWSAMQLGMSFIGAYHMCAGEAATADLAFAAKHAGVIQMAEILPARRARGPNEPGGIKFGHFADMVQTDRKYPHDPARASLEVVGAGTMLFDQIWLGSYMSGGVGFTQYATAAYTDNILDDYTYYGMDYIKDKYKVDWKNPNEKDKAKATQDVINDIATEVTLYGMEQYEQFPTALETHFGGSQRASVLAAASGLSTAIATGNSNAGLNGWYLSMLLHKEGWSRLGFYGYDLQDQCGSANTESFRADEGAVGELRGANYPNYAMNVGHQGEYAAICGAAHFTRGDAWSLNPLIKITFADPSLKFDFAEPRREF
>contig-100_1_length_1311_read_count_15306_SRR1977365_1 # 1 # 1266 # 1 # ID=662_1;partial=10;start_type=Edge;rbs_motif=None;rbs_spacer=None;gc_cont=0.524
LTALKKKFEGEDPDEKYTNFYCFGGWEQSARKKEFTEYAKKAAEKRGGIPFYNPDIGVPLGQRKLMAYRVSGTDAYVEGDDLHFVNNAAIQQMVDDIKRTVIVGMDTAHAVLEKRLGVEVTPETINEYMEAINHALPGGAVVQEHMVEVHPGLVEDCYAKIFTGDDNLADELDKRILIDINKEFPEEQAEQLKSYIGNRTYQVNRVPTIVVRTCDGGTVSRWSAMQIGMSFISAYKLCAGEAAIADFSYAAKHADVIEMGTIMPARRARGPNEPGGVAFGTFADIVQTSRVSDDPANISLEVIAGAAALYDQVWLGSYMSGGVGFTQYATASYTDDILDDFVYYGMEYVDDKYGICGTKPTMDVVRDISTEVTLYSLEQYEEYPTLLEDHFGGSQRAAVAAAAAGCSTAFATGNSNAGING*
>contig-100_0_length_1790_read_count_12542_SRR943319_1 # 44 # 1723 # 1 # ID=1117_1;partial=00;start_type=ATG;rbs_motif=GGxGG;rbs_spacer=5-10bp;gc_cont=0.637
MGKIHTKKLFVKALNKKFGKDFDLSGTKTVYERLGPEQNARKREFMEASKKLEGKRGISMYNPYLHAGGVPLGQRQLVPYKLSTTEYIVEGDDLHFVNNPAMQQMWDDIRRTIVVGLDMAHEVLEKRLGKEVTPETINNYLEILNHAMPGAAVVQEHMVETHPALVDDCNVRMFTGDDDLADEIDDQYLIDINKLFPAEQAEEIKAAMGKTSWQAIHIPTIVSRTCDGGTTSRWSAMQLSMTFIDAYNMCAGEAAVADLAFAAKHAAVIQMADMLPARRARGPNEPGGLSFGFLADMVQTSRVKAFDPPQVSLNVVAAGAMLYDQIWLGSYMSGGVGFTQYATAAYTNDVLDDFSYYACDYGVDKFGDWGKAPATLETSKDIATETTLYAMEQYESFPTLLEDHFGGSQRSAVMAAASAIGSACLTGNSQSGLAAWYLSHLIHKDGWGRMGFFGYDLQDQCGPTNVFSYQGDEGSPLELRGANYPNYAMNVGHQGEYAGISSAAHAGRFDAYACNPLIKVCFANPALIFTWDDIRKGYGMGGAREFRAAGERSLVMPAV*
>contig-100_3_length_1653_read_count_416_SRR1562004_1 # 3 # 1628 # 1 # ID=552_1;partial=10;start_type=Edge;rbs_motif=None;rbs_spacer=None;gc_cont=0.622
KHKFKEDPTEVNTHYYTFGGWKQSKRKREWVEQANKIAKQRGIPMMNQDIGVPLGQRVLMPYQLSHTDMYAEADDLHFMNNAAIQQAWDDIRRTVIVGLDTAHNVIEKRLGKEVTPETINLYLETVNHAMPGGAVVQEHMAEVSPALSEDCYVKVFSGDDELISQIDKRFVIDINKEFPKDQAKQLKDAVGKSLFQVVRCPTLVGRVCDGGTISRWSAMQISMSFISAYRLAAGEAAIADFAYAAKHASVINMGTMMPARRARGPNEPGGIPFGFLADMVQSSRVYPDDPARAALETVALGAIIYDQIYLGAYMSGGVGFTQYATAAYTDDILEDYTYWALDLIKTKYGGLCKSKPSMELMEKLGTEVNSYALEMYERYPAAMEAHFGGSQRATVAAAATGIACAMATGNADFGVNGWYLSMLQHKERHGRLGFYGYDLQDQCGSANSFSYRSDEGLAFEMRGPNYPNYAMNVGHLCGYAGIAAAPHAARGDAFACSPHIKIAFADKSLPFDFANITKEIGRGALREFMPAGERTVIIPAK*
>contig-100_5_length_1405_read_count_253_SRR1561991_1 # 3 # 1403 # 1 # ID=474_1;partial=11;start_type=Edge;rbs_motif=None;rbs_spacer=None;gc_cont=0.523
QEFGSNKQVGGDITGKTEKFLRLGPEQDPRKVEMIKAGKEIAEKRGIAFYNPMMHSGAPLGQRAITPYTISGTDIVAEPDDLHYVNNAAMQQMWDDIRRTCVVGLDMAHETLEKRLGKEVTPETINHYLEVLNHAMPGAAVVQEMMVETHPALVDDCYVKVFTGDDALADEIDKQYLIDINKEFSEEQAAQIKASIGKTSWQAIHIPTIVSRTTDGAQTTRWAAMQIGMSFISAYAMCAGEAAVADLSFAAKHAAAVSMGEMLPARRARGPNEPGGLSFGHLSDIVQTSRISEDPAKIALEVVGAGCMLYDQIWLGSYMSGGVGFTQYATAAYTDDILDNNVYYDVDYINDKYNGAANVGKDNKIKATLDVVKDIATESTLYGIETYEKFPTALEDHFGGSQRATVLAAAAGVATALATANANAGLSGWYLSMYLHKEAWGRLGFFGYDLQDQCGAANVLSYQGDEG
>contig-100_0_length_1732_read_count_3082_SRR2968863_2 # 806 # 1732 # -1 # ID=745_2;partial=01;start_type=Edge;rbs_motif=None;rbs_spacer=None;gc_cont=0.619
TQKLFLKSLKEKFAEDPQSTSTVFAREGLKQSPRKMEFVKAGNAASMARGISMYDPVRCHIGGIPLGQRQLMTYEVSGTGVFVEGDDLHFVNNAAMQQMWDDIRRTIIVNMDLAHQTLQKRLGKEVTPETINEFLHVLNHAMPGAAVVQEHMVETHPSLVDDCYVKVFTGDDEMADDLEPQFVINVEKLFPAKQAAQLKAAVGKALWQAIRIPTIVSRTCDGGTTSRWSAMQLGMSFIGAYHMCAGEAATADLAFAAKHAGVIQMAEILPARRARGPNEPGASSSDTLPTWSRPTASTRTTPPRHPLR*
>contig-100_1_length_1578_read_count_0_SRR1050524_1 # 1 # 1578 # 1 # ID=263_1;partial=11;start_type=Edge;rbs_motif=None;rbs_spacer=None;gc_cont=0.495
NHTNFYCFGGWKQSPRKKEFDEYAKKIEEQRGIPFYNPDIGVPLGQRKLMAYKVSGTDTYVEGDDLHFCNNAAIQQLNDDIKRTIIVGMDTAHSVLEKRLGVEVTPETINEYMETINHALPGGAVVQEHMVEVHPGLVGDCYAKLFTGDDSLADELDSRYLIDINKQFPEEQAKQLKEYIGNKTYQISRVPSLVVRVCDGGTVSRWSAMQIGMSFISAYKLCAGEAAIADFSYAAKHADVISMGSILPARRARGPNEPGGVPFGVMADIIQTSRVSDDPAKTSLEVIAAAATIYDQIWLGSYMSGGVGFTQYATAAYTDDILDDFVYYGMEYVDDKYGICGTKATTEVVHDIASEVTMYGLEQYEYPALMEDHFGGSQRTAVVSAAAGCSVAFATGNSNAGINGWYLSQILHKEAHSRLGFYGYDLQDQCGASNSLSIRSDEGLIHELRGPNYPNYAMNVGHQPEYAGIAQAPHAARGDAFCVNPLIKVAFADDNLEFDFKSPRKSIAKGALREFLPGGERDLIIP
>contig-100_1_length_1606_read_count_1897_ERR420363_1 # 3 # 1604 # 1 # ID=212_1;partial=11;start_type=Edge;rbs_motif=None;rbs_spacer=None;gc_cont=0.392
LYLPFEVNFMEAEKKLFLKALKEKFDEDPKEKYTKFYTYGGWKQSKRKTEFVEAAKEISDKRGGIPGYNPDIGVPLGQRKMMSYKLSGTDDYVEGDDLHFMNNAAIQQLHDDIRRTVIVGMDTGHMVLEKRLGVEVTPETINEYMETINHALPGGAVVQEHMVEVDPALAWDSYAKIFTGDDELADELDKRVLVDINKLFPEEQAEELKAAIGKKTYQISRVPTLVGRVCDGGTIARWSAMQIGMSFITAYKLCAGEAAIADFSYAAKHADVIGLGTALPARRSRGANEPGGIPFGILSDVVQTTRVSDDPVEQSLEVVATGAMLYDQIWLGAYMSGGVGFTQYATAAYTDDILDDFCYYGLEYVEGKYGRCGTKATMDVVEDIATEVTLYALEQYDEYPTLLEDHFGGSQRAAVAAAAAGVSVCMATGNSNAGVNGWYLSQIVHKEYHSRLGFYGYDLQDQCGASNSLSIRNDESSPLELRGPNYPNYAMNVGHQGEYAGIAQAAHSARGDAFAMNPLIKIAFADPSLVFDFA
>contig-100_6_length_1053_read_count_2170_SRR1290774_1 # 1 # 1053 # 1 # ID=338_1;partial=11;start_type=Edge;rbs_motif=None;rbs_spacer=None;gc_cont=0.626
MITMAKIERSQKLFLKALKEKFQGQDVESETAEFYKFNGVRQSPRKMEFMKASRAVEMDRGVSMYDPERCHLGGIPMGQRQLMTYEVSGTGVFVEGDDLHFVNNAAMQQMWDDIRRTVIVGMDLAHQTLQKRLGKEVTPETINEYLHILNHAMPGGAVVQEHMVETHPGLVDDCYVKVFTGDQELADDIEPQFLLDIEKLFTAKQAEELKAEVGKSMYQAIHIPTAVSRTCDGGTTSRWSAMQIGMSFIAAYRMCAGEAAVADLSYAAKHAGVIQMGSHLPARRARGPNEPGGIKFGLFADIVQANRKYPNDPARASLEVVGAGTMLYDQIWLGSYMSGGVGFTQYATAAY
>contig-100_3_length_1622_read_count_904_SRR1561997_1 # 19 # 1620 # 1 # ID=502_1;partial=01;start_type=ATG;rbs_motif=GGAGG;rbs_spacer=5-10bp;gc_cont=0.458
MADKKFIKALNKKFKEDPEDKKTTFYSFGGWKQSERKREFVEAGKEVAAKRGIPQYNPDIGTPLGQRVLMPYQVSTTDTFVEGDDLHFVNNTAMQQFWDDIRRTVIVGLGTAHNVIEKRLGKEVTPETIMNYLETVNHAMPGGAVVQEHMVETNPALVADSYVKVFTGDDEIADEIDPAFLIDINKMFPEEQAEVLKAEVGSGIWQAVRIPTIVSRTCDGGTTSRWSAMQIGMSMISAYKQCAGEAATGDFAFAAKHAEVIHMGTALPQRRARGENEPGGIPFGYLADICQSSRKYMDDPVRVTLDVVASGAMLYDQIWLGSYMSGGVGFTQYATAAYTDNILDDFTYYGKEYVEDKYGGLCEAPNTMDTVLDVGSEVTFYGLEQYEEYPALLETQFGGSQRAAVAAAAAGCSTGFATGNAQTGLSAWYLSMYLHKEQHSRLGFYGYDLQDQCGASNVFSIRADEGLPLELRGPNYPNYAMNVGHQGEYAGIAQSAHAARKDAFVFNPLVKIAFADDNLAFDFSEVRAEFAKGA
>contig-100_0_length_1732_read_count_3194_ERR1163084_1 # 39 # 1730 # -1 # ID=134_1;partial=01;start_type=Edge;rbs_motif=None;rbs_spacer=None;gc_cont=0.395
TYLYLPFEVNFMEAEKKLFLKALKEKFDEDPKEKYTKFYTYGGWKQSKRKTEFVEAAKEISDKRGGIPGYNPDIGVPLGQRKMMSYKLSGTDDYVEGDDLHFMNNAAIQQLHDDIRRTVIVGMDTGHMVLEKRLGVEVTPETINEYMETINHALPGGAVVQEHMVEVDPALAWDSYAKIFTGDDELADELDKRVLVDINKLFPEEQAEELKAAIGKKTYQISRVPTLVGRVCDGGTIARWSAMQIGMSFITAYKLCAGEAAIADFSYAAKHADVIGLGTALPARRSRGANEPGGIPFGILSDVVQTTRVSDDPVEQSLEVVATGAMLYDQIWLGAYMSGGVGFTQYATAAYTDDILDDFCYYGLDYVEGKYGRCGTKATMDVVEDIATEVTLYALEQYDEYPTLLEDHFGGSQRAAVAAAAAGVSVCMATGNSNAGVNGWYLSQIMHKEYHSRLGFYGYDLQDQCGASNSLSIRNDESSPLELRGPNYPNYAMNVGHQGEYAGIAQAAHSARGDAFAMNPLIKIAFADPSLVFDFAHPRKCCARGALREFEAAGERDPILPAK*
>contig-100_1_length_1763_read_count_9255_SRR943329_1 # 34 # 1713 # -1 # ID=1135_1;partial=00;start_type=ATG;rbs_motif=None;rbs_spacer=None;gc_cont=0.593
MAVKHTKKLFVRALNKKFGKDFDLAGQKTEYKRLGPEQNARKREFMEYAKKLEGKRGMTGYNPYVHAGGIPLGQRQLVPYKLSGTEYVVEGDDLHFVNNPAMQQMWDDVRRTIVVGLDMAHEVLQKRLGKEVTPETINNYLEILNHAMPGAAVVQEHMVETHPGLVDDCNVRVFTGDDALADEIDDQYLININKMFPEDQAEALKAAIGKTSWQAIHVPTIVVRSCDGGTTSRWSAMQLCMTFIDAYNMCAGEAAVADLAYAAKHAAVLQMSEMLPARRARGPNNPGGLSFGFLADMVQTSRVAAADPVKVSLNVVAAGAALYDQIWLGSYMSGGVGFTQYATAAYTNDVLDDFCYYGVDFANDKFGGFAKAPKLLDTAKELATEVNAYGMEQYEAFPTLLEDHFGGSQRASVLAAASGITSAIASGHSQVGLAGWYLSMLLHKEGWGRLGFFGYDLQDQCGPTNVFSYQSDEGNPLELRGANYPNYAMNVGHQGEYAGISSAAHAGRMDAFAVNPLIKVTFSNPGMVFDWADVRACFGKGGAREFRAAGDRSLVMPAV*
>contig-100_8_length_1018_read_count_7151_SRR873608_1 # 2 # 1018 # -1 # ID=1036_1;partial=11;start_type=Edge;rbs_motif=None;rbs_spacer=None;gc_cont=0.392
VINMADKKFLDAMKKKFTEDPTEKTTQFYNMGGWTQSERKTAFVNEGKEIAEKRGIPMYNPDIGTPLGQRALMSYQLSTTDTFVEGDDLHFINNAAIQQAWDDIRRTVIVGLNTAHNVLEKRLGIEVTPETITNYLETVNHAMPGAAVVQEHMVETDPLVVQDSYVKVFTGDDELADEIDSAFVLDINKEFPEEQAEALKAEVGGAVWQAVRIPSIVGRVCDGGTTSRWSAMQIGMSMISAYNQCAGEGATGDFAYASKHAEVIHMGTYLPVRRARAENELGGVPFGFMADICQASRVHADDPVATSLEVVALGAALYDQIWLGSYMSGGVGFTQYATA
>contig-100_0_length_1789_read_count_78897_SRR943330_1 # 30 # 1718 # 1 # ID=1140_1;partial=00;start_type=ATG;rbs_motif=AGGAGG;rbs_spacer=5-10bp;gc_cont=0.589
MAKSAKIERTQKLFLKAMKTKFAEDPQAMSTVFERKGLEQSPRKMEFMKAGKKAEMDRGISMYDPKRCHCGGIPLGQRQLTTYEVSTTGVFVEGDDLHFVNNAAMQQMWDDIRRTIIVGLDLAHGTLQKRLGKEVTPETINEYLHVLNHAMPGAAVVQEHMVETHPSLVDDCYVKVFTGDDEMADDLEPQFVLNVDKLFPAKQAAQLKAAVGKSMWQAVHIPTIVSRTCDGGTTSRWSAMQIGMSFIGAYKMCAGEAAVADLAFAAKHAGVIQMADILPARRARGPNEPGGIKFGHFCDMVQSDRKYPNDPVKNALEIVAAGTMLFDQIWLGSYMSGGVGFTQYATAAYTDNILDDYTEYGIDYVKKKHGGIGKAKGTQEVVSDIATEVNLYGMEQYETYPTALESHFGGSQRASVLAAASGISCAMATANSNAGLNGWYLSMLMHKEGWSRLGFFGYDLQDQCGSANSMSIRPDEGLLGELRGPNYPNYAMNVGHQGEYAAIAGSAHIARGDAWTLSPLMKITFADPSLKFDFSEIRREFAKGAIREFMPAGERSLIIPAR*
>contig-100_7_length_1406_read_count_275_SRR1562007_1 # 3 # 1406 # -1 # ID=577_1;partial=11;start_type=Edge;rbs_motif=None;rbs_spacer=None;gc_cont=0.600
KDRGFPMMNEDIGVPLGQRSWMPYQLSHTDIFVEPDDLHCINNPAIQQAWDDIRRTILVGLDSPHQTIERRLGKEVTPETINAYLETVNHTMPGGAVVQEHMAEVNPALVYDSYVKVFSGDDELVDELDKRFVIDINKLFPAEQAKQLKAAVGKTLMQAVRVPSIVGRVMDGATTSRHAAMQISMAFISSYKLAAGEAAIADFAYSAKHQSINMGTMMPARRARGPNEPGGIPFGFMADIAQSDRVYPDDPGRAALESVALGAIVYDQIYLGGYMSGGVGFTQYATAAYTDNILEDYVYYGIDQINKRYGGFCKLDPNDYDELMNLAEDVDSYSLEMYERYPAVMETHFGGSQRATVAAASTGIAGAMATGVADCGLNCWYYSMLEHKERTGRLGFYGYDLQDQCGSANSFAYRSDEGLPMEGRGPNYPNYAMNVGHLSGYTGIPKAAHVARGDAFTANPFIRVAFAD
>contig-100_3_length_1644_read_count_1688_SRR1561989_1 # 20 # 1642 # 1 # ID=454_1;partial=01;start_type=ATG;rbs_motif=AGGAGG;rbs_spacer=5-10bp;gc_cont=0.458
MAEKMFIDALKKAFKEDPADKKTSFYKFGGWKQSERKTEFVEAGKKVAAERGIPQYDPDVGTPLGQRVLMPYQVSTTDTFVEGDDLHFVNNAAMQQMWDDIRRTVIVGLNTAHTVIEKRLGKEVSPETITHYLETVNHAMPGAAVVQEHMVETHPLLVADSYVKVFTGNDEVADEIDPAYVLDINKEFPADQAEVLKNEVGDGIWQIVRIPTIVSRTCDGGTTSRWSAMQIGMSMISAYKQAAGEAATGDFAYAAKHAEVIHMGTYLPVRRARGENEPGGLAFGFLADIVQTPRKYPDDPVRQTLDVVAAGAMLYDQIWLGSYMSGGVGFTQYATAAYTDNVLDDFTYYGKEYVEDKYGGMTEAPNTMDTVLDVASEVNFYALEQFEDYPALLETIFGGSQRASIVAAAAGCSTAFATGNAQTGLSGWYLSMYLHKEQHSRLGFYGYDLQDQCGASNVFSIRGDEGLPTELRGANYPNYAMNVGHQGEYAGISQAAHSARADAFALNPLVKIAFADKNLTFDFAEVRAQFAKGALREFEPA
>contig-100_2_length_1364_read_count_314_ERR1414235_1 # 24 # 1364 # -1 # ID=184_1;partial=01;start_type=Edge;rbs_motif=None;rbs_spacer=None;gc_cont=0.619
MVGLDMAHEVLQKRLGKEVTPETINNYLEILNHAMPGAAVVQEHMVETHPALTDDCNVRVFSGDDALADEIDDQYLIDINKMFPAEQAEVLKAAIGKTSWQAIHVPTIVVRSCDGGTTSRWSAMQLCMTFIDAYNMCAGEAAVADLAYAAKHAAVLQMSEMLPARRARGPNNPGGLSFGFLADMVQTSRVAAADPVKVSLNVVAAGAMLYDQIWLGSYMSGGVGFTQYATAAYTNDVLDDFCYYGVDFANDKFGGFAKAPGKLETAKELATEVNAYGVEQYEAFPTLLEDHFGGSQRASVLAAASGITSAIASGHSQVGLAGWYLSMLLHKETWGRLGFFGYDLQDQCGPTNVFSYQSDEGNPLELRGANYPNYAMNVGHQGEYAGISSAAHAGRMDAFAINPLIKVCFANPGLVFDWADIRACFGKGGAREFRAAGDRALVMPAV*
>contig-100_0_length_1801_read_count_7167_SRR3184554_1 # 60 # 1775 # -1 # ID=796_1;partial=00;start_type=ATG;rbs_motif=GGAG/GAGG;rbs_spacer=5-10bp;gc_cont=0.455
MAQDIFERFKKSMEIKFGTDYGDNRQGGTDITSKTQKFYRLGPEQSPRKREMIKAGKEIAKKRGLVGYNPMMHTGAPLGQRCITPYRLSGTDLVVDPDDLHYVNNTAMQQMVDDIKRTTIVSMDMAHETLEKRLGKEVTPETINNYLENLNHSLPGGAVVQEMMVECHPSLVDDCYVKVFTGNDDLADEIDKQFLIDINKMFPEDQAEQLKAAVGNSTWQALHIPTIVIRSTDGGQTSRWAAMQIGMSFISAYNMCAGEAAVADLSYAAKHAGSINMGDMLPARRVRAPNEPGGVPFGHLSDIIQTGRVITDDPARVALEVVGAGCVMYDQIWLGSYMSGGVGFTQYATAGYTDDILDNNLYYAADYVNRKYNQAAKVGTKNKLKPTLDLIEDIATESTLYGMEQYEKYPSALEDHFGGSQRATSLAASAGCAVALATGNSNAGLSGWYLSMYLHKEGWGRLGFYGYDLQDQCGASNVCSFQGDEGLIGELRGPNYPNYAMNVGHQGGYAGIVMASHSGRGDAFALNPLIKVAFADDLLPFDYTRPRYEFGRGALREFEPAGERSLIIPAK*
>contig-100_0_length_1762_read_count_1266_SRR1562005_1 # 26 # 1741 # -1 # ID=555_1;partial=00;start_type=ATG;rbs_motif=GGAG/GAGG;rbs_spacer=5-10bp;gc_cont=0.520
MAADIFSKFKKSMEVKFTQEFGSNQQSGGDISGKTAKFLRLGPEQDPRKVEMIKAGKELAEKRGLAFYNPMMHSGAPLGQRAITPYTISGTDIIAEPDDLHYVNNAAMQQMWDDIRRTCIVGLDMAHETLEKRLGKEVTPETINHYLEVLNHAMPGAAVVQEMMVETHPALVDDCFVKVFTGDDTLADEIDKQFLIDINKEFPEEQAAQIKASIGKTSWQAIHIPTIVSRTTDGAQTSRWAAMQIGMSFISAYSMCAGEAAVADLSFAAKHAALVSMGEMLPARRARGPNEPGGLSFGHLSDIIQTSRTVLDDPAKVALEVVGAGCMLYDQIWLGSYMSGGVGFTQYATAAYTDDILDNNVYYNVDYINDKYNGAANIGTDNKVKATLDVVKDIATESTLYGIETYEKFPTALEDHFGGSQRATVLAAAAGVATALATANANAGLSGWYLSMYLHKEAWGRLGFFGYDLQDQCGATNVLSYQGDEGLPDELRGPNYPNYAMNVGHQGGYAGIAQAAHSGRGDAFTVNPLIKVCFADDLLPFNFAEPRREFGRGAMREFMPAGERSLVIPAK*
>contig-100_0_length_1796_read_count_36752_ERR976801_1 # 1 # 1641 # -1 # ID=237_1;partial=10;start_type=ATG;rbs_motif=None;rbs_spacer=None;gc_cont=0.411
MVINMADKKFLDAMKQKFSEDPTEKSTQFYNMGGWKQSERKTAFVNEGKEIAEKRGIPMYNPDIGTPLGQRALMSYQLSGTDTFVEGDDLHFINNAAIQQAWDDIRRTVIVGLNTAHNVLEKRLGIEVTPETITNYLETVNHAMPGAAVVQEHMVETDPLIVQDSYVKVFTGDDELADEIDSAFVLDINKEFPEEQAEALKAEVGGAVWQAVRIPSIVGRVCDGGTTSRWSAMQIGMSMISAYNQCAGEGATGDFAYASKHAEVIQMGTYLPVRRARAANELGGVPFGFMADICQASRVSPDDPVKTSLEVVALGAALYDQIWLGSYMSGGVGFTQYATAAYTDNVLDDFTYYGKDYVEDKYGGLCEAPNNMDTVLDVGTEVTFYALDQYEEYPALLETHFGGSQRASVISAAAGCSTAFATGNAQTGLSAWYLGMYLHKEQHSRLGFYGYDLQDQCGAANVFAIRNDEGLPLEMRGPNYPNYAMNVGHQGEYAGIAQAPHAARGDAFAFNPLVKIAFADKNLVFDFSQVRAEFAKGALREFEPAGE
>contig-100_0_length_1801_read_count_8287_SRR873608_1 # 47 # 1723 # -1 # ID=1028_1;partial=00;start_type=ATG;rbs_motif=GGA/GAG/AGG;rbs_spacer=5-10bp;gc_cont=0.392
MSGGERLENKRFLDALTQKFKGEDQENQQTSFYCFDGWKQSARKREFFDAANQLAKKRDNLPFYNPDIGVPLGQRQLMSYKISGTDDYVEGDDLHFCNNAAIQQLVDDIKRTVIVGMDTAHSVLQERLGVEVTPETINEYMETINHALPGGAVVQEHMVEVHPGLAADCYAKIFTGNDELADELDKRVLIDINKEFPEEQAEMLKEYVGNKTYQVSRVPTLVVRACDGGTVSRWSAMQIGMSFITAYSLCAGEAAIADFSYAAKHADVIGMAAILPARRARGANEPGGVPFGIFADMIQTSRISNDPAEITLEVIGGAATLYDQVWLGSYMSGGVGFTQYASATYTDDILDDFIYYGKDYVEKNYGMCQAEANFDNVKDIATEVTLYGLEQYEIPTLLEDHFGGSQRASVISAAAGCSVAFATGNSNAGVNGWYLSMIEHKEAHSRLGFYGYDLQDQCGAANSLSIRSDEGLIHELRGPNYPNYAMNVGHQPEYAGIAQAPHAARGDAFCVNPLIKIAFADKNLSFDFEHPRKCIAKGALREFEADGERSIILPATGK*
>contig-100_7_length_1331_read_count_8923_SRR1313284_1 # 34 # 1329 # -1 # ID=401_1;partial=01;start_type=Edge;rbs_motif=None;rbs_spacer=None;gc_cont=0.603
GKEVTPETINNYLEILNHAMPGAAVVQEHMVETHPGLVDDCNVRVFSGDDALADEIDDQYKIDINKMFPEDQAEALKAAIGKTTWQAIHVPTIVVRTCDGGTTSRWSAMQLCMTFIDAYNMCAGEAAVADLAYAAKHAAVLQMSDMLPARRARGPNNPGGISFGFMSDMVQTSRVKPQDPVYVSLNVVAAGSMFYDQIWLGSYMSGGVGFTQYATAAYTNDVLDDFSYYGVDYANDKFGGFAKAPATMDVAKELATEVTLYGIEQYEAFPTLLEDHFGGSQRAAVLAAASGITSAIATGHSQIGLAGWYLSMLLHKEAWGRLGFFGYDLQDQCGPTNVFSYQSDEGNPLELRGANYPNYAMNVGHQGEYAGITSAAHAGRMDAFAVNPLIKVTFANPGLVFDFTNVRDCFGKGGAREFRAAGERSLVMPAV*
>contig-100_0_length_1259_read_count_38_ERR1137078_1 # 1 # 1257 # 1 # ID=95_1;partial=11;start_type=Edge;rbs_motif=None;rbs_spacer=None;gc_cont=0.391
LDAMKNKFSEDPTDKRTTFYNMGGWKQSERKSAFVKEGKEIAEKRGIPMYNPDIGTPLGQRALMSYQLSTTDTYVEGDDLHFINNAAIQQAWDDIRRTVIVGLNTAHNVLEKRLGIEVTPETITEYLETVNHAMPGAAVVQEHMVETDPLVVQDSYVKVFTGDDELADEIDSAFVLDINKEFNEEQAAALKEEVGGSVWQAVRIPAIVGRVCDGGTTSRWSAMQIGMSMISAYNQCAGEGATGDFAYASKHAEVIHMGTYLPVRRARAENELGGVPFGFMADICQSSRVNADDPVRSTLDVVALGAALYDQIWLGSYMSGGVGFTQYATAAYTDDVLDDFTYYGKDYVEDKYGGLTEAPNNMDTVLDVGSEVSFYALEQYEEYPALLETHFGGSQRASVISAAAGCSTAFATGNAQTGL
>contig-100_7_length_1065_read_count_1007_SRR873595_1 # 1 # 1065 # 1 # ID=937_1;partial=11;start_type=Edge;rbs_motif=None;rbs_spacer=None;gc_cont=0.362
KGEDQESDHTSFYCFDGWKQSERKREFNDAAEKLAKERNMPFYNPDIGVPLGQRQLMAYKISGTEDYVEGDDLHFCNNAAIQQLVDDIKRTIIVGMDTAHSVLQERLGVEVTPETINEYMENINHALPGGAVVQEHMVEVHPSLVDDCYAKIFTGNDDLADELDKRVLIDINKEFPEDQAEMLKKYVGNKTYQVSRVPTLVVRACDGGTVSRWSAMQIGMSFINAYKLCAGEAAIADFSYAAKHADVIGMGAFLPSRRARGPNEPGGVAFGNLADMVQTSRISDDPAEETLEVIAAAAVLYDQVWLGSYMSGGVGFTQYASAAYTDDILDDFLYYGVDYVEKNYGMCQAEANFDN
>contig-100_2_length_1688_read_count_1624_SRR1561999_1 # 1 # 1668 # 1 # ID=511_1;partial=10;start_type=Edge;rbs_motif=None;rbs_spacer=None;gc_cont=0.458
GGGIMADKKFIKALNKKFKEDPEDKKTTFYSFGGWKQSERKREFVEAGKEVAAKRGIPQYNPDIGTPLGQRVLMPYQVSTTDTFVEGDDLHFVNNTAMQQFWDDIRRTVIVGLGTAHNVIEKRLGKEVTPETIMNYLETVNHAMPGGAVVQEHMVETNPALVADSYVKVFTGDDEIADEIDPAFLIDINKMFPEEQAEVLKAEVGSGIWQAVRIPTIVSRTCDGGTTSRWSAMQIGMSMISAYKQCAGEAATGDFAFAAKHAEVIHMGTALPQRRARGENEPGGIPFGYLADICQSSRKYMDDPVRVTLDVVASGAMLYDQIWLGSYMSGGVGFTQYATAAYTDNILDDFCYYGKEYVEDKFGGLCEAPNNMDTVLDVGSEVTFYGLEQYEEYPALLETQFGGSQRAAVAAAAAGCSTGFATGNAQTGLSAWYLSMYLHKEQHSRLGFYGYDLQDQCGASNVFSIRGDEGLPLELRGPNYPNYAMNVGHQGEYAGIAQSAHAARKDAFVFNPLVKIAFADDSLAFDFSEVRAQFAKGALREFEPAGERALISPAK*
>contig-100_8_length_1137_read_count_2743_SRR873598_1 # 2 # 1135 # 1 # ID=960_1;partial=11;start_type=Edge;rbs_motif=None;rbs_spacer=None;gc_cont=0.432
TNYLEVVNHAMPGAAVVQEHMVETNPLLVEDSYVKIFTGDDDLADEIDSAFVIDINKEFPEEQAEVLKAEVGGAIWQAVRIPSVVGRVCDGGTTSRWSAMQIGMSMISAYGQCAGEGATGDFAYASKHAEVIGMGTYLPIRRARAGNELGGVPFGFMADICQASRVTDDPVESSLEVVALGAALYDQIWLGSYMSGGVGFTQYATAAYTDNVLDDFSYYGKDYVEDKYGDLCSAPNNMDTVLDVGSEVAFYSLEQYEEYPALLETHFGGSQRAAVVSAAAGISTAFATGNAQTGLSAWYLAQYLHKEQHSRLGFYGYDLQDQCGAANVFAIRNDEGLPLELRGPNYPNYAMNVGHQGEYAGIAQAPHSARGDAFAMNP
>contig-100_0_length_1875_read_count_365759_SRR925398_1 # 95 # 1798 # 1 # ID=1050_1;partial=00;start_type=ATG;rbs_motif=GGAG/GAGG;rbs_spacer=5-10bp;gc_cont=0.509
MAEPRFKKAMETKYAKEWGTNKCGSTAKSKITDKKTKYLRLGYTQNPRKVEMTKCGAAITKKRGLQAYDPKLHLAGIPMGQRQLTPYTISGTDIVCDGDDLHFVNNAAMQQEWDDIRRTCIVGLDLAHETLEKRLGKEVTPETINYYLEVLNHAMPGAAIVQEHMVETHPALVDDCYVKVFTGDETLQDEIDKQFVINIDNEFPAEQAKQIKAGIGKTSWQAVHIPTIVTRTEDGPGTSRWMAMQVGMTFISAYHMCAGEAAVGELAFTAKHAGLVEMSDMIPARRARGPNEPGGLSFGHMADIVQTSRKTPDDPVNVALQTASAASMLYDQIWLGGYMSGGVGFTMYATPAYTNDILDDYVYWGADYAQKKYGKFGSAKATIETVKDIGTEVTLYGIEAYEKYPTTLEDHFGGSQRATVLAIAAGASTAMATGHSNAGLSAWYLSMYLHKEAWGRLGFYGYDLQDQCGATNVFSLGSDEGAIGEVRGANYPNYAMNVGHQGGYTTVVSAAHAGKKDAFCVNPLVKSCFADDLVNFDFADPRGAFGKAALREWDRCAGERAFVIPAK*
>contig-100_4_length_1122_read_count_28227_SRR3184554_1 # 1 # 1122 # 1 # ID=800_1;partial=11;start_type=Edge;rbs_motif=None;rbs_spacer=None;gc_cont=0.608
MAKIERTQKLFLKSLKEKFRGQDIAGDTAKYHVFDGIRQSPRKMEFLKAGQAVAMDRGIPMYDPERCHLGGIPLGQRQLMTYELSGTGVFVEGDDLHFVNNAAMQQFWDDIRRTVIVNMDLAHQTLQKRLGKEVTPETINEYLHVLNHAMPGAAVVQEHMVETHPGLVDDCYVKVFTGDQELADDLEPQFVIDVEKLFPAKQAEALSAAVGKALWQAIHIPTTVVRTCDGATTSRWSAMQIGMSFIAAYRMCAGEAAVADLSYAAKHAGVIQMASLLPARRARGPNEPGGLAFGLFSDIIQANRKYPNDPARASLEVVGAGTMLYDQIWLGSYMSGGVGFTQYATAAYTDNILDEFTYYGMDYIKDKYKVDWKN
>contig-100_0_length_1647_read_count_557_SRR2657213_1 # 2 # 1645 # 1 # ID=723_1;partial=11;start_type=Edge;rbs_motif=None;rbs_spacer=None;gc_cont=0.515
EVIKMAADIFNKFKKSMEVKFAQEYGTNQQVGYDITGKTEKFLRLGPAQSPRKLEMIKAGKEIAEKRGLSFYNPMMHMGAPLGQRAITPYTISGTDIVADPDDLHYVNNAAMQQMWDDIRRTCIVGLDMAHETLEKRLGKEVTPETINHYLETLNHAMPGAAVVQEMMVETHPALVDDCYVKVFTGDDDLADEIDPQYVININKMFNEEQAAQIKASMGKTTWQAIHIPTIVSRTTDGAQTSRWAAMQIGMSFISAYAMCAGEAAVADLSFAAKHAALVSMGEMLPARRARGPNEPGGLSFGHLSDIVQTSRVAVEDPAKVALEVVGAGCMLYDQIWLGSYMSGGVGFTQYATAAYTDDILDNNTYYDVDYINDKYNGAANLGKDNKVKASLDVVKDIATESTLYGIETYEKFPTALEDHFGGSQRATVLAAASGVACSLATGNANAGLSGWYLSMYLHKEAWGRLGFFGFDLQDQCGATNVLSYQSDEGLPDELRGPNYPNYAMNVGHQGGYAGIAQAAHSGRGDAFTVNPLVKVCFADDLMPFNFA
>contig-100_8_length_1292_read_count_114_SRR1561950_1 # 1 # 1290 # 1 # ID=450_1;partial=11;start_type=Edge;rbs_motif=None;rbs_spacer=None;gc_cont=0.618
IPMMNQDIGVPLGQRVLMPYQLSHTDMYAEADDLHFMNNAAIQQAWDDIRRTVIVGLDTAHNVIEKRLGKEVTPETINLYLETVNHAMPGGAVVQEHMAEVSPALSEDCYVKVFSGDDELISQIDKRFVIDINKEFPKDQAKQLKDAVGKSLFQVVRCPTLVGRVCDGGTISRWSAMQISMSFISAYRLAAGEAAIADFAYAAKHASVINMGTMMPARRARGPNEPGGIPFGFLADMVQSSRVYPDDPARAALETVALGAIIYDQIYLGAYMSGGVGFTQYATAAYTDDILEDYTYWALDLIKTKYGGLCKSKPSMELMEKLGTEVNSYALEMYERYPAAMEAHFGGSQRATVAAAATGIACAMATGNADFGVNGWYLSMLQHKERHGRLGFYGYDLQDQCGSANSFSYRSDEGLAFEMRGPNYPNYAMN
>contig-100_5_length_1103_read_count_1734_SRR1290774_1 # 1 # 1101 # 1 # ID=337_1;partial=11;start_type=Edge;rbs_motif=None;rbs_spacer=None;gc_cont=0.598
KMGKIHTKKLFVKALNKKFGKDFDLSGTSTVYERKGPTQNARKVEFMEAAKKLEGKRGISFYNPYLHCGGVPLGQRQLVPYKLSSTEYIVEGDDLHFVNNPAMQQMWDDIRRTIVVGLDMAHEVLEKRLGKEVTPETINNYLEILNHAMPGAAVVQEHMVETHPGLVDDCNVRMFTGDDDLADEIDDQYIIDINKLFPAEQAEEIKAAMGKTSWQAIHIPTIVSRTCDGGTTSRWSAMQLSMTFIDAYNMCAGEAAVADLAFAAKHAAVIQMADMLPARRARGPNEPGGLSFGFLADMVQTSRVKAFDPPQVSLNVVAAGAMLYDQIWLGSYMSGGVGFTQYATAAYTNDVLDDFSYYACDYGVDKF
>contig-100_3_length_1226_read_count_4032_SRR634127_1 # 1 # 1224 # 1 # ID=892_1;partial=11;start_type=Edge;rbs_motif=None;rbs_spacer=None;gc_cont=0.537
MIKAGKEIAEKRGIAFYNPMMHTGAPLGQRAITPYVISGTDIVAEPDDLHYVNNAAMQQMWDDIRRTCIVGLDMAHETLEKRLGKEVTPETINHYLETLNHAMPGAAVVQEMMVETHPALVDDCYVKIFTGDDELADEIDKQYLININKMFTEEQAAQLKASIGKTTWQAIHIPTIVSRTTDGAQTSRWAAMQIGMSFISAYAMCAGEAAVADLSFAAKHAALVSMGEMLPARRARGPNEPGGLSFGHLSDIIQTSRTVTDDPAKVALEVVGAGCMLYDQIWLGSYMSGGVGFTQYATAAYTDDILDNNVYYDVDYINDKYNGAASIGKDNKIKATLEVVKDIATESTLYGIETYEKFPTALEDHFGGSQRATVLAAAAGVACSLGTANANAGLSGWYLSMYLHKEAW
>contig-100_2_length_1672_read_count_3749_SRR1290769_1 # 3 # 1640 # 1 # ID=315_1;partial=10;start_type=Edge;rbs_motif=None;rbs_spacer=None;gc_cont=0.593
NKKFGKDFDLASQKVEYKRLGPEQNARKREFMEYAKKLEGKRGMTGYNPYVHAGGIPLGQRQLVPYKLSSTEYVVEGDDLHFVNNPAMQQFWDDIRRTIVVGLDMAHEVLQKRLGKEVTPETINNYLEILNHAMPGAAVVQEHMVETHPGLVDDCNVRVFSGDDALADEIDDQYKIDINKMFPEDQAETLKAAIGKTTWQAIHVPTIVVRTCDGGTTSRWSAMQLCMTFIDAYNMCAGEAAVADLAYAAKHAAVLQMSDMLPARRARGPNNPGGISFGFMSDMVQTSRVKPQDPVYVSLNVVAAGSMFYDQIWLGSYMSGGVGFTQYATAAYTNDVLDDFSYYGVDYANDKFGGFAKAPATIDVAKELATEVTLYGIEQYEAFPTLLEDHFGGSQRAAVLAAASGITSAIATGHSQIGLAGWYLSMLLHKEAWGRLGFFGYDLQDQCGPTNVFSYQSDEGNPLELRGANYPNYAMNVGHQGEYAGITSAAHAGRMDAFAVNPLIKVTFANPGLVFDFTNVRDCFGKGGAREFRAAGERSLVMPAV*
>contig-100_0_length_1676_read_count_176_ERR1414223_1 # 30 # 1676 # 1 # ID=174_1;partial=01;start_type=ATG;rbs_motif=AGGAGG;rbs_spacer=5-10bp;gc_cont=0.423
MVYKDDKHNFMQAMKKKFEEAPDKRQTKFYVYGGYKQNKRKVEFHDAGQQIAKERGIPGYNPSVGMPQGQRVLMPYQLSHTDIIANMDDLHFVNNAAMQQAWDDMRRTILVGLDSPHNILEKRLGKEVTPETINHYLEVVNHSMPGAAVIQEHMVETDPRLVKDSYVKVYSGNDELIDEIDSRFVIDINKEFPADQAAQLKKAIGKSMWQVVRIPTVVGRVCDGGTVSRWSAMQIGMAFIGAYNLCAGEAATADFAYAAKHGSVIQMSDMMPARRARGPNEPGGLMYGVVSDCAQYMAKYPDDPARHSLESIALAALIYDQIYLGSYMSGGVGFTQYATAAYTDNILEDFVYWGMEHVKDKYGSLAKQKPSVKLINDIGTDVAMYCLEQYELYPAVMETHFGGSQRATCISAAAGTSVSMATGNAQAGLSAWYLACNVHKEQMGRFGFYGYDLQDQIGAANTFSYRSDEGLPFELRGGNYPSYAMNVGHQSAYTGIVAAAHSARGDAWALSPHVKVAFADRSLPFDFANITKEFGRGAMREFVPAGERD
>contig-100_0_length_1820_read_count_6853_SRR943326_1 # 83 # 1762 # 1 # ID=1130_1;partial=00;start_type=ATG;rbs_motif=GGxGG;rbs_spacer=5-10bp;gc_cont=0.620
MGKIHTKKLFVKALNKKFGKDFDLSGKTAAYERKGPTQNARKVEFMEAAKKLEGKRGISGYNPYVHCGGVPLGQRQLVPYKLSTTEYVVEGDDLHFVNNPAMQQMWDDIRRTIIVGLDMAHEVLEKRLGKEVTPETINNYLEILNHAMPGAAVVQEHMVETHPALVDDCNVRIFTGDDDLADEIDDQYVININQLFPADQAEQIKTAMGKTTWQAIHIPTIVSRTCDGGTTSRWSAMQLSMTFIDAYNMCAGEAAVADLAFAAKHAAVIQMADMLPARRARGPNEPGGLSFGFMADMVQTSRTKAYDPAQVSLNVVAAGTMLYDQIWLGSYMSGGVGFTQYATAAYTNDILDDFSYYGVDYAVDKYGDVCKAPVDLATAKDVATETTLYGIEQYEAFPTVLEDHFGGSQRASVLAAASGISSAIATGNSQIGLAGWYCSMLVHKEAWGRLGFFGYDLQDQCGPTNVFSYQGDEGSPTELRGANYPNYAMNVGHQGEYAGISSAAHAARQDAYACNPLIKVCFANPALPFPWDDIRKGFGMGGAREFRAAGERSLVMPAL*
>contig-100_7_length_1163_read_count_1659_SRR1222429_1 # 1 # 1161 # -1 # ID=285_1;partial=11;start_type=Edge;rbs_motif=None;rbs_spacer=None;gc_cont=0.369
PDIGVPLGQRQLMAYKISGTDDYVEGDDLHFCNNAAIQQLVDDIKRTIIVGMDTAHSVLQERLGVEVTPETINEYMENINHALPGGAVVQEHMVEVHPGLAEDCYAKIFTGNDDLADELDKRMLIDINKEFPEEQAEMLKSYVGNKTYQVSKVPTLVVRACDGGTVSRWSAMQIGMSFINAYKLCAGEAAIADFSYAAKHADVIGMGAFLPARRARGPNEPGGVAFGTLADIVQTSRVSDDPVEVTLEVIAAAAALYDQVWLGSYMSGGVGFTQYASATYTDDILDDFAYYGYDYVEKKYGLCNADLDMDTVRDISTEVTLYGLEQYEIPTLLETHFGGSQRASVVSAAAGCSTAFATGNSNAGVNGWYLSMILHKEAHSRLGFYGY
>contig-100_4_length_1324_read_count_6359_SRR3184648_1 # 68 # 1324 # 1 # ID=806_1;partial=01;start_type=ATG;rbs_motif=AGGAG;rbs_spacer=5-10bp;gc_cont=0.609
MAKIERSQKLFLKALKEKFQGQDVQSDTAEYYKYNGVRQSPRKMEFMKASRAIEMDRGISMYDPERAHLGGIPMGQRQLMTYEVSGTGVFVEGDDLHFVNNAAMQQFWDDIRRTVIVNMDLAHQTLQKRLGKEVTPETINEYLHILNHAMPGAAVVQEHMVETHPGLVDDCYVKVFTGDQELADDLEPQFVLDVEKLFPAKQAEALSAAVGKSLWQAIHIPTAVSRTCDGGTTSRWSAMQIGMSFIAAYRMCAGEAAVADLSFAAKHAGVIQMASLLPARRARGPNEPGGLAFGLFSDIVQANRKYPNDPAKASLEVVGAGTMLYDQIWLGSYMSGGVGFTQYATAAYTDNILDEFTYYGMDYIKDKYKVDWKNPSAKDKVKPTYDVVNDMATEVTLNAMEQYEQFPTMMEDHFGGSQR
>contig-100_1_length_1024_read_count_780_SRR3500544_1 # 41 # 1024 # -1 # ID=857_1;partial=01;start_type=Edge;rbs_motif=None;rbs_spacer=None;gc_cont=0.524
WMAMQVGMTFISAYHMCAGEAAVGELAFTAKHAGLVEMGDMIPARRARGPNEPGGLSFGHMADIVQTNRKNPEDPVNVALQVGSAATMLYDQIWLGGYMSGGVGFTMYALPAYCNDILDDFLYWGDEYASKKYGGHGKAKATIETVKDIATETTLYSLEAYEKYPTTLEDHFGGSLRATAVAMAAGGATALATGHSNAGLSAWYLSMYLHKEAHGRLGFYGYDLQDQCGATNVFSLGSDEGCIGELRGANYPNYAMNVGHQGGYTAVVQAAHAGKKDAFCVNPLVKACFADELINFDFADPRGCFGKAALREWDRCAGERAFVIPAK*
>contig-100_1_length_1333_read_count_1950_SRR2000216_1 # 1 # 1332 # 1 # ID=668_1;partial=11;start_type=Edge;rbs_motif=None;rbs_spacer=None;gc_cont=0.438
NNAAMQQMWDEIRRTVIVGLNTAHTVIEKRLGKEVSPETITHYLETVNHAMPGAAVVQEHMVETHPALVADSYVKVFTGNDEIAEEIDQSYVIDINKMFPDDQAESLKAEVGDGIWQVVRIPTIVSRTCDGGTTSRWSAMQIGMSMISAYKQAAGEAATGDFAYAAKHAEVIHMGTSLPVRRARGENEPGGIPFGYLADIVQTSRKYADDPVRVSLDVVAAGAMLYDQIWLGSYMSGGVGFTQYATAAYTDDILDDFTYYGKEYVEDKYGMCDAPNNMDTVLDVGSEVTFYALEQFEDYPALLETIFGGSQRASIVAAAAGCSTAFATGNSQTGLSAWYLSMLLHKEQHARLGFYGYDLQDQCGSTNVFSIRNDEGLPLELRGANYPNYAMNVGHQGEYAGISQATHAARGDAFTFNPLVKIAFADDNLVFDMAEIRAEFAKGA
>contig-100_6_length_1067_read_count_1272_SRR943330_1 # 1 # 1065 # 1 # ID=1146_1;partial=11;start_type=Edge;rbs_motif=None;rbs_spacer=None;gc_cont=0.620
DDLHFVNNAAMQQMWDDIRRTILVNMDLAHQTLQKRLGKEVTPETINEYLHVLNHAMPGAAVVQEHMVETHPGLVDDCYCKVYTGDEEMVDALEPQFVVNIDKLFPAKQAAQLKAAIGKSLWQAIHIPTVVSRTCDGGTTSRWSAMQLGMSFIGAYRMCAGEAAVADLAYAAKHAGVIQMADILPARRARGPNEPGGIKFGHFADMIQGDRKYPHDPARASLEVVAAGTMLFDQIWLGSYMSGGVGFTQYATAAYTDNILEDYTYWAVDHIKDKYGGFCKSKPSSELIEKLGSEINSYALEMYERYPAAMEAHFGGSQRATVAAAATGIGVAMATGNANAGVNGWYLSMYQHRER
>contig-100_2_length_1623_read_count_218_SRR1812319_1 # 3 # 1622 # 1 # ID=633_1;partial=11;start_type=Edge;rbs_motif=None;rbs_spacer=None;gc_cont=0.419
AEDKKFLKALKGKFNGDPNETSTDYYCFGGWEQSPRKKEFNEYAEKIVAERGGLPGYNPDIGVPLGQRQLMSYKISGTDTYVEGDDLHFCNNSAIQQLSDDIKRTIIVGMDTAHAVLERRLGVEVTPETINEYMETINHALPGGAVVQEHMVEVHPGLVGDCYAKIFTGDDTLADELDSRFLIDINKEFPEEQAEMLKKYVGSKTYQVSRLPTSVVRTCDGGTTSRWSAMQIGMSFISAYKLCAGEAAISEFAYAAKHADVIEMANFLPARRARGPNEPGGISFGILADMIQTSRVSEDPAEITLEVIAAGAAIYDQIWLGSYMSGGVGFTQYATAAYTDDILDDFVYYGMEYVQDKFGICGAKADDAVVKDISTEVTLYSMEQYEIPTLLEDHFGGSQRACVAAAAAGVSTAFATGNANAGINGWYLSQILHKEVHSRLGFYGYDLQDQCGASNSLSIRSDEGLIHELRGPNYPNYAMNVGHQPEYAGIAQAPHAARGDAFCVNPLIKIAFADKNLTFDFESPRKSIAKGALREFEPAG
>contig-100_1_length_1114_read_count_36318_SRR3166066_1 # 1 # 1113 # -1 # ID=778_1;partial=11;start_type=Edge;rbs_motif=None;rbs_spacer=None;gc_cont=0.624
IERSQKLFLKALKEKFQGQDVESETAEFYKFNGVRQSPRKMEFMKASRAVEMDRGISMYDPERCHLGGIPMGQRQLMTYEVSGTGVFVEGDDLHFVNNSAMQQMWDDIRRTVIVGMDLAHQTLQKRLGKEVTPETINEYLHILNHAMPGGAVVQEHMVETHPGLVDDCYVKVFTGDQELADDIEPQFLLNIEKLFPAKQAEELKAEVGKSMYQAIHIPTAVSRTCDGGTTSRWSAMQIGMSFIAAYRMCAGEAAVADLSYAAKHAGVVQMGSILPARRARGPNEPGGIKFGLFADIIQANRKYPNDPAKAALEVVGAGTMLYDQIWLGSYMSGGVGFTQYATAAYTDNILDEFTYYGMDYIKDKYKVDWKN
>contig-100_3_length_1112_read_count_1963_SRR3546451_1 # 1 # 1035 # -1 # ID=867_1;partial=10;start_type=ATG;rbs_motif=AGGAG;rbs_spacer=5-10bp;gc_cont=0.630
MAKIERSQKLFLKALKEKFQGQDVQSETTEFYKFNGYHQSPRKEEFVKASRAIELDRGISMYDPVRNHLGGIPLGQRQLMTYEVSGTGVFVEGDDLHFVNNAAMQQMWDDIRRTVIVNMDLAHQTLQKRLGKEVTPETINEYLHVLNHAMPGAAVVQEHMVETHPGLVDDCYVKVFTGDQELADDLEPQFVLDVEKLFPGKQAEALSAAVGKSLWQAIHIPTTVVRTCDGGTTSRWSAMQIGMSFIGAYRMCAGEAAVADLSYAAKHAGVIQMASHLPARRARGPNEPGGLAFGLFSDIVQANRKYPNDPARASLEVVGAGTMLYDQIWLGSYMSGGVGFTQYAT
>contig-100_0_length_1772_read_count_42693_SRR1313274_1 # 57 # 1712 # 1 # ID=368_1;partial=00;start_type=ATG;rbs_motif=GGAGG;rbs_spacer=5-10bp;gc_cont=0.434
MADKKFITALKKKFEESPEEKKTTYYNKGGWKQSERKTQFVNEGKAIAEKRGIPMYNPDVGTPLGQRALMPYQVSTTDTYVEGDDLHFVNNAAMQQMADDIKRTVIVGLNTAHNVIEKRLGKEVTPETITHYLETVNHAMPGAAVVQEHMVETDPTIVADSYVKVFTGNDEIASEIDSSFVLDINKMFPAEQAEVLKAEVGDGIWQVVRIPTIVSRTCDGATTSRWSAMQVGMSMISAYKQCAGEAATGDFAYAAKHAEVIHMGTYLPVRRARGENEPGGIPFGYLADICQSSRVNADDPVRTTLDVVAMGAMLYDQIWLGSYMSGGVGFTQYATAAYTDNVLDDFTYYGKEYVEDKFGGLCEAPNNMETVLDVGTEVTSYALEQYEEYPALLETQFGGSQRAAVVAAAAGCSTAFATGNAQTGLSAWYLSMYLHKEQHSRLGFYGYDLQDQCGASNVFSIRNDEGLPLELRGPNYPNYAMNVGHQGEYAGISQAPHAARKDAFVFNPLVKIAFADDNLAFDFTQPRAMFAKGALREFEPNGERAFISPAK*
>contig-100_6_length_1106_read_count_66225_SRR942927_1 # 63 # 1106 # 1 # ID=1057_1;partial=01;start_type=ATG;rbs_motif=AGGAG;rbs_spacer=5-10bp;gc_cont=0.627
MAKIERSQKLFLKALKEKFQGQDVESETAEFYKFNGVRQSPRKMEFMKASRAVEMDRGVSMYDPERCHLGGIPMGQRQLMTYEVSGTGVFVEGDDLHFVNNAAMQQMWDDIRRTVIVGMDLAHQTLQKRLGKEVTPETINEYLHILNHAMPGGAVVQEHMVETHPGLVDDCYVKVFTGDQELADDIEPQFLLDIEKLFTAKQAEELKAEVGKSMYQAIHIPTAVSRTCDGGTTSRWSAMQIGMSFIAAYRMCAGEAAVADLSYAAKHAGVIQMGSHLPARRARGPNEPGGIKFGLFADIVQANRKYPNDPARASLEVVGAGTMLYDQIWLGSYMSGGVGFTQYATAAY
>contig-100_0_length_1632_read_count_133_SRR1747020_1 # 2 # 1630 # 1 # ID=619_1;partial=11;start_type=Edge;rbs_motif=None;rbs_spacer=None;gc_cont=0.608
KLFMEACKKKFKEDPTDMTTKYYCYGGWRQSKSKVEFQKTADEIAKKRGIPMLNEDIGVPLGQRSWMPYQLSHTEIFTEVDDLHCVNNCAIQQAWDDIRRTILVGLDSPHQTIERRLGKEVTPETINAYLETVNHTMPGGAVVQEHMAEINPALVWDSYVKVFSGDDELIDEIDPRFVININKLFPEDQAKQLKKAIGKTLMQAVRVPTIVGRLMDGATVSRHAAMQISMAFISSYKLAAGEAAIADFAYSAKHQSLNMGTMMPARRARGPNEPGGIPFGYMADIAQSDRVYPDDPGRGALEAVALGAAVYDQVYLGGYMSGGVGFTQYATAAYTDNILEDYVYYAIDQIKSRYGGFCKLDPSNLDEVMKLADDVNSYALEMYERYPAVMETHFGGSQRATVAAASTGIAGAMATGVADVGLNCWYLSMLQHKERTGRLGFYGYDLQDQCGSANSFAYRSDEGLPMEVRGPNYPNYAMNVGHLSGYTGIPKAAHIARGDAFTANPFVRVAFADPSLVFDFANVTKEIGRGALREFHPAGERSA
>contig-100_1_length_1570_read_count_252_SRR2656925_1 # 3 # 1568 # 1 # ID=722_1;partial=11;start_type=Edge;rbs_motif=None;rbs_spacer=None;gc_cont=0.609
FGGMSQSPRKMEFVKAGRAKAMERGMDMYDPVRCHLGGIPLGQRQLMTYQVSQSGVYVEGDDLHFVNNAAMQQFWDDIRRTVIVGLDLAHQTLQKRLGKEVTPETINEYLHVLNHAMPGAAVVQEHMVETHPSLTDDCYVKVFTGDDAVADDIEPQFLIDINKQFTAKQAEDLKKAVGKGMWQAIHIPTTVSRTCDGGTTSRWSAMQIGMSFIGAYRMCAGEAAVADLAYAAKHAGVVQMASILPARRARGPNEPGGIKFGLFSDIIQANRKYPKDAPRASLEVVGSGVMLFDQIWLGSYMSGGVGFTQYATAAYTDNILDEYTYYGMDYVKDKYGYDFTKPGDNMIKASQDVVNDIATEVTLNAMEQYEQFPTLMEDHFGGSQRAGVIAAASGLSTSIPTGNSNAGLNGWYLSMLLHKEGWSRLGFFGYDLQDQCGSTNSLSFRPDEGAIGELRGPNYPNYAMNVGHQGEYAAIVGGAHYGRNDGFCFDPRVKICFADPSLPFDFAEPRREFAKGAIREFM
>contig-100_1_length_1751_read_count_8541_SRR3184648_1 # 58 # 1722 # -1 # ID=803_1;partial=00;start_type=ATG;rbs_motif=GGAG/GAGG;rbs_spacer=5-10bp;gc_cont=0.542
MAKSKDKLFIEAMKKKFSEDPTEVNTHYYTFGGYRQSKRKTEWVEQANKIAKKRGIPMMNQDIGVPLGQRVLMPYQLSHTDIYAEADDLHFMNNAAMQQAWDDIRRTVIVGLDTAHSVIEKRLGKEVTPETINLYLETVNHAMPGGAVVQEHMAEVSPALSEDCYVKVFSGDDELISQIDKRFVIDINEKFPEDQAKQLKDAIGKSLYQSVRVPTLVGRVCDGGTISRWSAMQISMSFISAYRLAAGEAAIADFAYASKHASVVTMGTMMPARRARGPNEPGGIPFGYLADMIQSTRTHPDDPGRSALETVALGAVIYDQIYLGAYMSGGVGFTQYATAAYTDDILEDYTYWAIDLIKNKYGGLCNSEPSMDLMEKLGTEVNSYALEMYERYPSAMEAHFGGSQRATVCAAATGIACAMATGNSDFGINGWYLSMLQHKERWGRLGFYGFDLQDQCGSANSLSYRSDEGLVFEMRGPNYPNYAMNVGHLSGYAGIAMAPHAARGDAFACNPLIKVAFADKSLPFDFGNITKEFGRGALREFMPAGERTVIIPAK*
>contig-100_0_length_1651_read_count_99_ERR1136612_1 # 2 # 1651 # 1 # ID=33_1;partial=11;start_type=Edge;rbs_motif=None;rbs_spacer=None;gc_cont=0.397
ADKKFLDAMKNKFSEDPTDKRTTFYNMGGWKQSERKSAFVKEGKEIAEKRGIPMYNPDIGTPLGQRALMSYQLSTTDTYVEGDDLHFINNAAIQQAWDDIRRTVIVGLNTAHNVLEKRLGIEVTPETITEYLETVNHAMPGAAVVQEHMVETDPLVVQDSYVKVFTGDDELADEIDSAFVLDINKEFNEEQAAALKEEVGGSVWQAVRIPAIVGRVCDGGTTSRWSAMQIGMSMISAYNQCAGEGATGDFAYASKHAEVIHMGTYLPVRRARAENELGGVPFGFMADICQSSRVNADDPVRSTLDVVALGAALYDQIWLGSYMSGGVGFTQYATAAYTDDVLDDFTYYGKDYVEDKYGGLTEAPNNMDTVLDVGSEVSFYALEQYEEYPALLETHFGGSQRASVISAAAGCSTAFATGNAQTGLSAWYLGMYLHKEQHSRLGFYGYDLQDQCGAANVFSIRNDEGLPLEMRGPNYPNYAMNVGHQGEYAGIAQAPHAARGDAWSFNPLVKIAFADKNLVFDFSKPREEFAKGALREFEPSGERTVITPAK
>contig-100_1_length_1692_read_count_3305_ERR1025319_1 # 14 # 1666 # -1 # ID=13_1;partial=00;start_type=ATG;rbs_motif=AGGAGG;rbs_spacer=5-10bp;gc_cont=0.470
MAEKMFINALKKAFEEDPSDKTTSFYKFGGWKQSERKREFVEAGKEVAAKRGIPQYDPDVGTPLGQRVLMPYQVSTTDTFVEGDDLHFVNNAAMQQFWDDIRRTVIVGLNTAHNVIEKRLGKEVTPETITHYLETVNHAMPGAAVVQEHMVETHPLLTADSYVKVFTGNDEIADEIDQRYVLDINKEFPEHQADVLKAEVGDGMWTIVRIPTIVSRTCDGGTTSRWSAMQVGMSMISAYKQAAGEAATGDFAYAAKHAEVIHMGTYLPVRRARGENEPGGIAFGYLADICQSSRVNWEDPVRVTLDVVASGAMLYDQIWLGSYMSGGVGFTQYATAAYTDNVLDDFTYFGKEYVEDKYGITEAPNNMDTVLDVGSEVTFYALEQFEDYPALLETIFGGSQRASIVAAAAGCSTAFATGNAQTGLSAWYLSMYLHKEQHSRLGFYGYDLQDQCGASNVFSIRGDEGLPTELRGANYPNYAMNVGHQGEYAGISQAAHAARGDAFVLNPLIKIAFADKNLAFDFSDVRGQFAKGALREFEPDGERALISPAK*
>contig-100_1_length_1122_read_count_253_SRR2133851_1 # 15 # 1121 # 1 # ID=709_1;partial=01;start_type=ATG;rbs_motif=GGA/GAG/AGG;rbs_spacer=5-10bp;gc_cont=0.545
MAYKYPSEKLFVEALKAKFAGLDLAEQKVNYVRAGFIQSSRKREFQAAGAAVAERRGMTQYDANVHCGGMSLGQRQIVPYKLSTTPDIVEGDDLHYVNNPAMQQLCDDIKRTIVVGMDLAHETLEKRLGKEVTPETIAGYMEAVNHAMPGAALVQEHMVETHPGLVDDCYVKLFTGDDELADEIDSQYVIPINDLFDKEGQAEKIKAAMGKTLWQAVHIPTIVVRCADGGNTSRWSAMQIGMSFISAYNMCAGEAAVADLAFAAKHAAAVQMSEMLPARRARSPNEPGGLSFGYAADMTQRMRLTPEDPVWYTLEVVALGTMLYDQIWLGSYMSGGVGFTQYATAAYTNDVLDDFTYYGYDYALNKFGP
>contig-100_0_length_1839_read_count_19032_SRR2016847_1 # 71 # 1777 # 1 # ID=675_1;partial=00;start_type=ATG;rbs_motif=AGGAG;rbs_spacer=5-10bp;gc_cont=0.620
MAKIERTQKLFLKSLKEKFRGQDIAGDTAKYHVFDGIRQSPRKMEFLKAGQAVAMDRGIPMYDPERCHLGGIPLGQRQLMTYELSGTGVFVEGDDLHFVNNAAMQQFWDDIRRTVIVNMDLAHQTLQKRLGKEVTPETINEYLHVLNHAMPGAAVVQEHMVETHPGLVDDCYVKVFTGDQELADDLEPQFVIDVEKLFPAKQAEALSAAVGKALWQAIHIPTTVVRTCDGATTSRWSAMQIGMSFIAAYRMCAGEAAVADLSYAAKHAGVIQMASLLPARRARGPNEPGGLAFGLFSDIIQANRKYPNDPARASLEVVGAGTMLYDQIWLGSYMSGGVGFTQYATAAYTDNILDEFTYYGMDYIKDKYKVDWKNPSPDDKVKPTFDVVNDMTTEVALNAMEQYEQYPTMMEDHFGGSQRAGVIAAACGLTTSIATGNSNAGLNAWYLSMLLHKEGWSRLGFYGYDLQDQCGSANSLSIRGDEGAIGELRGPNYPNYAMNVGHQGEYAAIVGGSHYGRGDAWCFDPRVKICFADPALKFDFAEPRREFAKGAIREFMPAGERSLIIPAR*
>contig-100_3_length_1683_read_count_212_SRR1562009_1 # 22 # 1683 # -1 # ID=589_1;partial=01;start_type=Edge;rbs_motif=None;rbs_spacer=None;gc_cont=0.585
MAKNKEKLFMAAVKKKFKEDPTDEYTSYYKFGGWRQSKRKVEFVEAANKIAKERGIPMMNQDIGVPLGQRSWMPYQLSHTDIYVEPDDLHCINNPAIQQAWDDIRRTILVGLDAPHQTIEKRLGKEVTPETINEYLEAVNHTMPGGAVVQEHMAEINPALAYDSYVKVYSGNDELIDEIDKRFVIDINKQFNKDQAAQLKKAIGSTLMQAVRVPSIVGRVMDGATTSRHAAMQISMAFITSYRLAAGEAAIADFAYSAKHQSLPMGTMMPARRARGPNEPGGIPFGFLADMAQSDRVNPDDPGRAALETVALGAIIYDQIYLGGYMSGGVGFTQYASAAYTDNILEDYVYYAIDTIKDKYGGFCKLDPNNYDKLMELGDNVNTYALEMYERYPAAMEAHFGGSQRATVAAAASGIAGAMATGNADCGVNMWYLSMLQHKERTGRLGFYGYDLQDQCGSANSFSYRSDEGLPMELRGPNYPNYAMNVGHMSGYSGIPKAAHVARGDAFTANPFIRVAFADPSLVFDFANITKEIGRGGLREFQPAGERTAVIRV*
>contig-100_0_length_1749_read_count_633_SRR2657909_1 # 25 # 1731 # 1 # ID=726_1;partial=00;start_type=ATG;rbs_motif=AGGAG;rbs_spacer=5-10bp;gc_cont=0.533
MGKIERSQKLFLDALKEKFQGEDPESVKTTFYNFDGVKQSPRKREFMEESKKVEMKRGISMYDPEHCHLGGLPMGQRQLMTYQVSQTDVFVEGDDLHFVNNAAMQQFWDDIRRTVIVGMDLAHATLQKRLGKEVTPETINEYLHILNHAMPGGAVVQEHMVETHPGIVDDCYVKVFTGDDEMADDIEPQFLINVDKLFNAEQAEVLKKQVGKSMYQAIHIPTIVSRTCDGGTTSRWSAMQIGMSFIAAYRMCAGEAAVADLSFAAKHAGVIQMATHLPARRARGPNEPGGIKFGLFSDIVQGNRKYPNDPARAALEVVGAGTMLFDQIWLGSYMSGGVGFTQYATAAYTDNILDEYTYYGMDYLKDKYSFDYTNPDPAQSIKPTQEIVNDLATEVNLNAMEQYEQYPTLMEDHFGGSQRAGVMAAACGLTCSIGTGNSNAGLNGWYLSMLMHKEGWSRLGFFGYDLQDQCGSANSLSMEPDRGLIGELRGPNYPNYAMNVGHQGEYAAIVGGAHYGRGDAFCFNPLVKICFADPSLAFDFAEPRREFAKGAIREFMPAGERSLIIPAR*
>contig-100_0_length_1752_read_count_1622_SRR1027651_1 # 27 # 1730 # -1 # ID=260_1;partial=00;start_type=ATG;rbs_motif=GGAGG;rbs_spacer=5-10bp;gc_cont=0.611
MAKKIERTQKLFLKSLKEKFAEDPQSTSTVFAREGLKQSPRKMEFVKAGNAAAMARGISMYDPVRCHIGGIPLGQRQLMTYEVSGTGVFVEGDDLHFVNNAAMQQMWDDIRRTIIVNMDLAHQTLQKRLGKEVTPETINEFLHVLNHAMPGAAVVQEHMVETHPSLVDDCYVKVFTGDDEMADDLEPQFVINVEKLFPAKQAAQLKAAVGKSLWQAIRIPTIVSRTCDGGTTSRWSAMQLGMSFIGAYHMCAGEAATADLAFAAKHAGVIQMAEILPARRARGPNEPGGIKFGHFSDMIQTDRKYPHDPAKASLEVVGGGTMLFDQIWLGSYMSGGVGFTQYATAAYTDNILDDYTYYGMDYIKDKYKVDFKNPGEKDKVKATQDVVNDIATEVTLYGMEQYEQFPTALETHFGGSQRASVLAAASGLTTSIATGNSNAGLNGWYLSMLVHKEGWSRLGFYGFDLQDQCGSANTMSYRADEGCVGELRGANYPNYAMNVGHQGEYAAINGAAHFTRGDAWSLNPLIKIAFADPSLKFDFAEPRREFAKGAIREFMPAGERSLIIPAR*
>contig-100_1_length_1624_read_count_8543_SRR3166067_1 # 125 # 1624 # -1 # ID=781_1;partial=01;start_type=Edge;rbs_motif=None;rbs_spacer=None;gc_cont=0.637
GGIPMGQRQLMTYEVSGTGVFVEGDDLHFVNNSAMQQMWDDIRRTVIVGMDLAHQTLQKRLGKEVTPETINEYLHILNHAMPGGAVVQEHMVETHPGLVDDCYVKVFTGDQELADDIEPQFLLNIEKLFPAKQAEELKAEVGKSMYQAIHIPTAVSRTCDGGTTSRWSAMQIGMSFIAAYRMCAGEAAVADLSYAAKHAGVVQMGSILPARRARGPNEPGGIKFGLFADIIQANRKYPNDPAKAALEVVGAGTMLYDQIWLGSYMSGGVGFTQYATAAYTDNILDEFTYYGMDYIKDKYKVDWKNPSPKDKVKPTQDIVNDMATEVTLNAMEQYEQFPTMMEDHFGGSQRAGVIAAASGLTTAIATGNSNAGLNAWYLSMLLHKDGWSRLGFFGYDLQDQCGSANSLSMESDRGLMGELRGPNYPNYAMNVGHQGEYAAIVGGSHYGRSDAFCYSPLVKVCFADPALKFDFSEPRREFAKGAIREFMPAGERSLIIPAR*
>contig-100_3_length_1645_read_count_1461_SRR1562000_1 # 21 # 1643 # 1 # ID=520_1;partial=01;start_type=ATG;rbs_motif=AGGAGG;rbs_spacer=5-10bp;gc_cont=0.458
MAEKMFIDALKKAFKEDPADKKTSFYKFGGWKQSERKTEFVEAGKKVAAERGIPQYDPDVGTPLGQRVLMPYQVSTTDTFVEGDDLHFVNNAAMQQMWDDIRRTVIVGLNTAHTVIEKRLGKEVSPETITHYLETVNHAMPGAAVVQEHMVETHPLLVADSYVKVFTGNDEVADEIDPAYVLDINKEFPADQAEVLKNEVGDGIWQIVRIPTIVSRTCDGGTTSRWSAMQIGMSMISAYKQAAGEAATGDFAYAAKHAEVIHMGTYLPVRRARGENEPGGLAFGFLADIVQTPRKYPDDPVRQTLDVVAAGAMLYDQIWLGSYMSGGVGFTQYATAAYTDNVLDDFTYYGKEYVEDKYGGMTEAPNTMDTVLDVASEVNFYALEQFEDYPALLETIFGGSQRASIVAAAAGCSTAFATGNAQTGLSGWYLSMYLHKEQHSRLGFYGYDLQDQCGASNVFSIRGDEGLPTELRGANYPNYAMNVGHQGEYAGISQAAHSARADAFALNPLVKIAFADKNLTFDFAEVRAQFAKGALREFEPA
>contig-100_0_length_1633_read_count_301_SRR3053171_1 # 2 # 1633 # 1 # ID=751_1;partial=11;start_type=Edge;rbs_motif=None;rbs_spacer=None;gc_cont=0.381
EALNKKFKESPEDKTTTFYNLGGWKQSERKTQFYEAGKEIAEERGIPMYNPDIGSPLGQRTLMPYQLSTTDTFVEGDDLHFINNAAIQQLWDDIRRTVLVGLNTAHNVLQRRLGMEVTPETITNYLETVNHAMPGAAVVQEHMVETNPYLVSDSYVKIFTGDDELADEIDQCYVLDINKEFPDDQAAQLKAEVGDKIWQVVRVPSLVGRVCDGGTTSRWSAMQIGMSMISAYNQCAGEGATGDFAFATKHAEVIQMGAPLPQRRARAANEPGGVPFGYIADIVQSSRVNVDDPVKVTLDVVAAGAALYDQIWLGSYMSGGVGFTQYATAAYTDNILDDFTYYGKDYVEDKYGGLTEAPNNMDTVLDVGSEVTFYALEQYDEYPALLETQFGGSQRAAVTAAASGCCTAFATGNSQTGLSAWYLSQYLHKEQHSRLGFYGYDLQDQCGAANVFSIRNDEGLPLEMRGPNYPNYAMNVGHQGEYAGIAQAPHAARKDAFSFNPLIKIAFADKNLCFDFTQPRAEIAKGALREFSPAGERSLIIPAK
>contig-100_2_length_1009_read_count_7401_SRR2016841_1 # 1 # 1008 # 1 # ID=674_1;partial=11;start_type=Edge;rbs_motif=None;rbs_spacer=None;gc_cont=0.628
GGIPMGQRQLMTYEVSGTGVFVEGDDLHFVNNSAMQQMWDDIRRTVIVGMDLAHQTLQKRLGKEVTPETINEYLHILNHAMPGGAVVQEHMVETHPGLVDDCYVKVFTGDQELADDIEPQFLLNIEKLFPAKQAEELKAEVGKSMYQAIHIPTAVSRTCDGGTTSRWSAMQIGMSFIAAYRMCAGEAAVADLSYAAKHAGVVQMGSILPARRARGPNEPGGIKFGLFADIIQANRKYPNDPAKAALEVVGAGTMLYDQIWLGSYMSGGVGFTQYATAAYTDNILDEFTYYGMDYIKDKYKVDWKNPSPKDKVKPTQDIVNDMATEVTLNAMEQYEQ
>contig-100_5_length_1203_read_count_1712_SRR943334_1 # 1 # 1203 # 1 # ID=1169_1;partial=11;start_type=Edge;rbs_motif=None;rbs_spacer=None;gc_cont=0.617
RGISMYDPKRCHCGGIPLGQRQLTTYEVSTTGVFVEGDDLHFVNNAAMQQMWDDIRRTIIVGLDLAHGTLQKRLGKEVTPETINEYLHVLNHAMPGAAVVQEHMVETHPSLVDDCYVKVFTGDDEMTDDLEPQFVLNVDKLFPAKQAAQLKAAIGKSLWQAIHIPTVVSRTCDGGTTSRWSAMQLGMSFIGAYRMCAGEAAVADLAYAAKHAGVIQMADILPARRARGPNEPGGIKFGHFADMIQGDRKYPHDPARASLEVVAAGTMLFDQIWLGSYMSGGVGFTQYATAAYTDNILDEYTYYGMDYIKDKYKVDWKNPNEKDKVKPTQDVVNDIATEVALNGMEQYEQFPTLMEDHFGGSQRAGVLAAACGLSTSIATGNSNAGLNAWYLCMLLHKEGWS
>contig-100_3_length_1154_read_count_8564_SRR943314_1 # 1 # 1095 # -1 # ID=1098_1;partial=10;start_type=ATG;rbs_motif=AGGAGG;rbs_spacer=5-10bp;gc_cont=0.598
MAKSAKIERTQKLFLKAMKTKFAEDPQAMSTVFTREGLKQSPRKVEFIKAGQKAQMDRGISMYDPVRCHCGGIPLGQRQLMTYEVSTTGVFVEGDDLHFVNNSAMQQMWDDIRRTIIVGMDLAHGTLQKRLGKEVTPETINEYLHVLNHAMPGAAVVQEHMVETHPGLVDDCYVKVFTGDDEMVDDLEPQFVINVEKLFPAKQAAQLKAAVGKSLWQAVHIPTVVSRTCDGGTTSRWSAMQIGMSFIGAYKMCAGEAAVADLAFAAKHAGVIQMADILPARRARGPNEPGGIKFGHFADMIQGDRKYPHDPARASLEVVGAGTMLFDQIWLGSYMSGGVGFTQYATAAYTDNILDDYTYYGMDYI
>contig-100_2_length_1643_read_count_1081_SRR1561997_1 # 19 # 1641 # 1 # ID=501_1;partial=01;start_type=ATG;rbs_motif=AGGAGG;rbs_spacer=5-10bp;gc_cont=0.457
MAEKMFIDALKKAFKEDPADKKTSFYKFGGWKQSERKTEFVEAGKKVAAERGIPQYDPDVGTPLGQRVLMPYQVSTTDTFVEGDDLHFVNNAAMQQMWDDIRRTVIVGLNTAHTVIEKRLGKEVSPETITHYLETVNHAMPGAAVVQEHMVETHPLLVADSYVKVFTGNDEVADEIDPAYVLDINKEFPADQAEVLKNEVGDGIWQIVRIPTIVSRTCDGGTTSRWSAMQIGMSMISAYKQAAGEAATGDFAYAAKHAEVIHMGTYLPVRRARGENEPGGLAFGFLADIVQTPRKYPDDPVRQTLDVVAAGAMLYDQIWLGSYMSGGVGFTQYATAAYTDNVLDDFTYYGKEYVEDKYGGMTEAPNTMDTVLDVASEVNFYALEQFEDYPALLETIFGGSQRASIVAAASGCSTAFATGNAQTGLSGWYLSMYLHKEQHSRLGFYGYDLQDQCGASNVFSIRGDEGLPTELRGANYPNYAMNVGHQGEYAGISQAAHSARADAFALNPLVKIAFADKNLTFDFAEIRAQFAKGALREFEPA
>contig-100_3_length_1668_read_count_1092_SRR1561990_1 # 2 # 1663 # 1 # ID=464_1;partial=10;start_type=Edge;rbs_motif=None;rbs_spacer=None;gc_cont=0.445
IKMNDEKKLFLKALQKKFDEDPNENYTNFYCFGGWKQSARKREFNEYAEKIVKERGGLPFYNPDIGVPLGQRKLMAYKVSGTDTYVEGDDLHFCNNSAIQQLSDDIKRTVIVGMDTAHSVLEKRLGVEVTPETINQYMETINHALPGGAVVQEHMTEVHPGLVGDCYAKIFTGDDNLADELDSRFLIDINKEFPEEQAKMLKEYVGNKTYQVSRVPTLVVRACDGGTTSRWSAMQIGMSFISAYKLCAGEAAIADFSYAAKHADVVSMGNVMPSRRARGANEPGGIPFGVFSDIIQTSRVSDDPAEVSLQVIAAAATIYDQMWLGSYMSGGVGFTQYATAAYTDDILDDFLYYGKEYIEDKYGMCGAKPSMDVVKDIASEVTLYGLEQYEYPALLEDHFGGSQRTAVISAAAGCSCAFATANSNAGINGWYLSQILHKEGHSRLGFYGYDLQDQCGASNSLSIRSDEGLIHELRGPNYPNYAMNVGHQPEYAGIAQAPHAARGDAFCVNPLIKIAFADKNLNFDFTNPRKSIAQGALREFMPSGERDLINPAG*
>contig-100_1_length_1741_read_count_3665_SRR3546450_1 # 54 # 1706 # 1 # ID=861_1;partial=00;start_type=ATG;rbs_motif=GGAGG;rbs_spacer=5-10bp;gc_cont=0.441
MADKKFISALKTKFEESPDEKKTTFYNKGGWKQSERKTQFVNEGKAIAEKRGIPMYNPDVGTPLGQRALMPYQVSTTDTYVEGDDLHFVNNAAMQQMADDIKRTVVVGLNTAHNVIEKRLGKEVTPETITHYLETVNHAMPGAAVVQEHMVETDPTLVADSYVKVFTGNDEIASEIDSAFVLDINKMFPDEQAEVLKAEVGDGIWQVVRIPTIVSRTCDGATTSRWSAMQVGMSMISAYKQCAGEAATGDFAYAAKHAEVIHMGTYLPVRRARGENEPGGIPFGYLADICQSSRVNADDPVRTTLDVVAMGAMLYDQIWLGSYMSGGVGFTQYATAAYTDNVLDDFCYFGKEYVEDKFGLTEAPNNMDTVLDVGSEVTFYALEQYEEYPALLETQFGGSQRAAVVAAAAGCSTAFATGNAQTGLSAWYLSMYLHKEQHSRLGFYGYDLQDQCGASNVFSIRNDEGLPLELRGPNYPNYAMNVGHQGEYAGIAQAPHAARGDAFVFNPLVKIAFADDNLAFDFTNPRAMFAKGALREFEPAGERAFISPAK*
>contig-100_0_length_1831_read_count_27851_SRR1290767_1 # 86 # 1765 # 1 # ID=307_1;partial=00;start_type=ATG;rbs_motif=GGxGG;rbs_spacer=5-10bp;gc_cont=0.637
MGKIHTKKLFVKALNKKFGKDFDLSGTKTVYERLGPEQNARKREFMEASKKLEGKRGISMYNPYLHAGGVPLGQRQLVPYKLSTTEYIVEGDDLHFVNNPAMQQMWDDIRRTIVVGLDMAHEVLEKRLGKEVTPETINNYLEILNHAMPGAAVVQEHMVETHPALVDDCNVRMFTGDDDLADEIDDQYLIDINKLFPAEQAEEIKAAMGKTSWQAIHIPTIVSRTCDGGTTSRWSAMQLSMTFIDAYNMCAGEAAVADLAFAAKHAAVIQMADMLPARRARGPNEPGGLSFGFLADMVQTSRVKAFDPPQVSLNVVAAGAMLYDQIWLGSYMSGGVGFTQYATAAYTNDVLDDFSYYACDYGVDKFGDWGKAPATLETSKDIATETTLYAMEQYESFPTLLEDHFGGSQRSAVMAAASAIGSACLTGNSQSGLAAWYLSHLIHKDGWGRMGFFGYDLQDQCGPTNVFSYQGDEGSPLELRGANYPNYAMNVGHQGEYAGISSAAHAGRFDAYACNPLIKVCFANPALIFTWDDIRKGYGMGGAREFRAAGERSLVMPAV*
>contig-100_1_length_1659_read_count_292_ERR983263_1 # 2 # 1642 # -1 # ID=241_1;partial=10;start_type=ATG;rbs_motif=GGA/GAG/AGG;rbs_spacer=5-10bp;gc_cont=0.395
MALEDKKFLEALNNKFKGEDQESDHTSFYCFGGWRQSERKREFNDTAEKLAKERNMPFYNPDIGVPLGQRQLMAYKISGTEDYVEGDDLHFCNNSAIQQLVDDIKRTIIVGMDTAHSVLQERLGVEVTPETINEYMENINHALPGGAVVQEHMVEVHPGLVDDCYAKIFTGNDDLADELDKRVLIDINKEFPEDQAEMLKKYVGNKTYQVSKVPTLVVRACDGGTVSRWSAMQIGMSFINAYKLCAGEAAIADFSYAAKHADVIGMAAFLPARRARGPNEPGGVAFGTLADIVQTSRISDDPAEITLEVIAAGAALYDQVWLGSYMSGGVGFTQYASATYTDDILDDFIYYGMDYVEDNYGMCQAELSMDTVRDISTEVTLYGLEQYELPTLLETHFGGSQRASVVSAAAGCSAAFATGNSNAGVNGWYLSMILHKEAHSRLGFYGYDLQDQAGAANSLSVRSDEGLIHELRGPNYPNYAMNVGHQPEYAGIAQAPHAARGDAFCTNPLIKIAFADNNNTFDFKHVRKEIARGALREFMPSGERDII
>contig-100_5_length_1105_read_count_56_SRR1561998_1 # 3 # 1103 # -1 # ID=508_1;partial=11;start_type=Edge;rbs_motif=None;rbs_spacer=None;gc_cont=0.605
MQKRLGKEVTPETINNYLEILNHAMPGAAVVQEHMVETHPGLVDDCNVRVFTGDDALADEIDDQYLININKMFPEDQAEALKAAIGKTSWQAIHVPTIVVRSCDGGTTSRWSAMQLCMTFIDAYNMCAGEAAVADLAYAAKHAAVLQMSEMLPARRARGPNNPGGLSFGFLADMVQTSRVAAADPVKVSLNVVAAGAALYDQIWLGSYMSGGVGFTQYATAAYTNDVLDDFCYYGVDFANDKFGGFAKAPKLLDTAKELATEVNAYGMEQYEAFPTLLEDHFGGSQRASVLAAASGITSAIASGHSQVGLAGWYLSMLLHKEGWGRLGFFGYDLQDQCGPTNVFSYQSDEGNPLELRGANYPNYAMN
>contig-100_0_length_1076_read_count_0_ERR1137402_1 # 3 # 1076 # -1 # ID=124_1;partial=11;start_type=Edge;rbs_motif=None;rbs_spacer=None;gc_cont=0.398
TTDTYVEGDDLHFINNAAIQQAWDDIRRTVIVGLNTAHNVLEKRLGIEVTPETITEYLETVNHAMPGAAVVQEHMVETDPLVVQDSYVKVFTGDDELADEIDSAFVLDINKEFNEEQAAALKEEVGGSVWQAVRIPAIVGRVCDGGTTSRWSAMQIGMSMISAYNQCAGEGATGDFAYASKHAEVIHMGTYLPVRRARAENELGGVPFGFMADICQSSRVNADDPVRSTLDVVALGAALYDQIWLGSYMSGGVGFTQYATAAYTDDVLDDFTYYGKDYVEDKYGGLTEAPNNMDTVLDVGSEVSFYALEQYEEYPALLETHFGGSQRASVISAAAGCSTAFATGNAQTGLSAWYLGMY
>contig-100_1_length_1688_read_count_162_ERR1414234_1 # 36 # 1688 # 1 # ID=181_1;partial=01;start_type=ATG;rbs_motif=AGGAGG;rbs_spacer=5-10bp;gc_cont=0.424
MVYKDDKHNFMQAMKKKFEEAPDKRQTKFYVYGGYKQNKRKVEFHDAGQQIAKERGIPGYNPSVGMPQGQRVLMPYQLSHTDIIANMDDLHFVNNAAMQQAWDDMRRTILVGLDSPHNILEKRLGKEVTPETINHYLEVVNHSMPGAAVIQEHMVETDPRLVKDSYVKVYSGNDELIDEIDSRFVIDINKEFPADQAAQLKKAIGKSMWQVVRIPTVVGRVCDGGTVSRWSAMQIGMAFIGAYNLCAGEAATADFAYAAKHGSVIQMSDMMPARRARGPNEPGGLMYGVVSDCAQSMAKYPDDPARHSLESIALAALIYDQIYLGSYMSGGVGFTQYATAAYTDNILEDFVYWGMEHVKDKYGSLAKQKPSVKLINDIGTDVAMYCLEQYELYPAVMETHFGGSQRATCISAAAGTSVSMATGNAQAGLSAWYLACNVHKEQMGRFGFYGYDLQDQIGAANTFSYRSDEGLPFELRGGNYPSYAMNVGHQSAYTGIVAAAHSARGDAWALSPHVKVAFADRSLPFDFANITKEFGRGAMREFVPAGERDLI
>contig-100_2_length_1736_read_count_163087_SRR943315_1 # 58 # 1734 # 1 # ID=1103_1;partial=01;start_type=ATG;rbs_motif=GGAG/GAGG;rbs_spacer=5-10bp;gc_cont=0.580
MAKIERSQKLFLKALKEKFAEDPQSEKTVFAREGLKQSARKKEFIEAGKKMEMSRGISMYDPVRCHLGGIPLGQRQLMTYEVSGTGVFVEGDDLHFVNNAAMQQMWDDIRRTIIVNMDLAHQTLQKRLGKEVTPETINEYLHVLNHAMPGAAVVQEHMVETHPGLVDDCYCKVFTGDDEMADDLEPQFVLNIDKLFPAKQAAAMKAAVGKSLWQAVHIPTIVSRTCDGGTTSRWSAMQLGMSFIGAYRMCAGEAAVADLAFAAKHAGVIQMADILPARRARGPNEPGGIKFGNFADMIQTDRKYPNDPARCSLEIVGAGTMLFDQIWLGSYMSGGVGFTQYATAAYTDNILDEYTYYGMDYIKDKYKVNWQNPSEKDRVKPTQEIVNDIATEVTLNAMEQYEQFPTLMEDHFGGSQRAGVIAAASGLSVGIATGNSNAGLNGWYLSMLLHKEGWSRLGFFGYDLQDQCGSTNSLSVRPDEGAVGELRGPNYPNYAMNVGHQGEYAAIVGSAHLGRGDAWSLSPLIKICFSDPSLKFDFAEPRREFAKGAIREFMPAGER
>contig-100_5_length_1343_read_count_5681_SRR1313284_1 # 34 # 1341 # -1 # ID=399_1;partial=01;start_type=Edge;rbs_motif=None;rbs_spacer=None;gc_cont=0.609
QKRLGKEVTPETINNYLEILNHAMPGAAVVQEHMVETHPGLVDDCNVRVFTGDDALADEIDDQYLININKMFPEDQAEALKAAIGKTSWQAIHVPTIVVRSCDGGTTSRWSAMQLCMTFIDAYNMCAGEAAVADLAYAAKHAAVLQMSEMLPARRARGPNNPGGLSFGFLADMVQTSRVAAADPVKVSLNVVAAGAALYDQIWLGSYMSGGVGFTQYATAAYTNDVLDDFCYYGVDFANDKFGGFAKAPKLLDTAKELATEVNAYGMEQYEAFPTLLEDHFGGSQRASVLAAASGITSAIASGHSQVGLAGWYLSMLLHKEGWGRLGFFGYDLQDQCGPTNVFSYQSDEGNPLELRGANYPNYAMNVGHQGEYAGISSAAHAGRMDAFAVNPLIKVTFSNPGMVFDWADVRACFGKGGAREFRAAGDRSLVMPAV*
>contig-100_1_length_1722_read_count_17635_SRR1313281_1 # 2 # 1705 # -1 # ID=374_1;partial=00;start_type=ATG;rbs_motif=GGAGG;rbs_spacer=5-10bp;gc_cont=0.615
MAKKIERTQKLFLKALRGKFAEDPQSTNTVFAREGLKQSPRKMEFVKAGNAAAMARGISMYDPVRCHIGGIPLGQRQLMTYEVSGTGVFVEGDDLHFVNNAAMQQMWDDIRRTIIVNMDLAHQTLQKRLGKEVTPETINEFLHVLNHAMPGAAVVQEHMVETHPSLVDDCYVKVFTGDDEMADDLEPQFVLPIEKLFPAKQAAQLKAAVGKSLWQAIHIPTIVSRTCDGGTTSRWSAMQLGMSFIGAYHMCAGEAATADLAFAAKHAGVIQMAEILPARRARGPNEPGGIKFGHFADMIQTDRKYPHDPAKAALEVVGGGTMLFDQIWLGSYMSGGVGFTQYATAAYTDNILDDYTYYGMDYIKDKYKVNFKNPSEKDKVKATQDVVNDIATEVTLYGMEQYEQYPTALEDHFGGSQRASVLAAASGLSTSIATGNSNAGLNGWYLSMLLHKEGWSRLGFYGYDLQDQCGSANTESYRADEGCVGELRGANYPNYAMNVGHQGEYAAICGAAHFTRGDAWSLNPLIKITFSDPSLKFDFAEPRREFARGAIREFMPAGERSLIIPAR*
>contig-100_2_length_1685_read_count_4444_SRR873595_1 # 1 # 1647 # 1 # ID=932_1;partial=10;start_type=Edge;rbs_motif=None;rbs_spacer=None;gc_cont=0.386
RFLDALTKKFKGEDQENQQTSFYCFDGWKQSARKREFFDAANDLAKKRDNMPFYNPDIGVPLGQRQLMSYKISGTEDYVEGDDLHFCNNAAIQQLVDDIKRTVIVGMDTAHSVLQERLGVEVTPETINEYMETINHALPGGAVVQEHMVEVHPGLASDCYAKIFTGNDELADELDKRVLIDINKEFPEEQAEMLKEYVGNKTYQVSRVPTLVVRACDGGTVSRWSAMQIGMSFITAYSLCAGEAAIADFSYAAKHADVIGMAAILPARRARGANEPGGVPFGIFADMIQTSRISKDPAEITLEVIGGAATLYDQVWLGSYMSGGVGFTQYASATYTDDILDDFIYYGKDYVEENYGMCQAEANFDNVKDIATEVTIYGLEQYEIPTLLEDHFGGSQRASVISAAAGCSVAFATGNSNAGVNGWYLSMIEHKEAHSRLGFYGYDLQDQCGAANSLSIRSDEGLIHELRGPNYPNYAMNVGHQPEYAGIAQAPHAARGDAFCVNPLIKIAFADKNLSFDFEHPRKCIAKGALREFEADGERSIILPAFSK*
>contig-100_6_length_1515_read_count_219_SRR1561950_1 # 19 # 1515 # -1 # ID=448_1;partial=01;start_type=Edge;rbs_motif=None;rbs_spacer=None;gc_cont=0.593
IPMMNQDIGVPLGQRSWMPYQLSHTDIYVEPDDLHCINNPAIQQAWDDIRRTILVGLDAPHQTIEKRLGKEVTPETINEYLEAVNHTMPGGAVVQEHMAEINPALAYDSYVKVYSGNDELIDELDKRFVIDINKLFSKDHAAQLKKAIGSTLMQAVRVPSIVGRVMDGATTSRHAAMQISMAFITSYRLAAGEAAIADFAYSAKHQSLPMGTMMPARRARGPNEPGGIPFGFLADMAQSDRVNPDDPGRASLETVALGAIIYDQIYLGGYMSGGVGFTQYASAAYTDNILEDYVYYAIDTIKDKYGGFCKLDPNNYDKLMELGDNVNTYALEMYERYPAAMEAHFGGSQRATVAAAASGIAGSMATGNADCGVNMWYLSMLQHKERTGRLGFYGYDLQDQCGSANSFSYRSDEGLPMELRGPNYPNYAMNVGHMSGYSGIPKAAHAARGDAFTANPFIRVAFADPSLVFDFANITKDIGRGGLREFQPAGERTAVIRV*
>contig-100_0_length_1508_read_count_4355_SRR634533_1 # 103 # 1506 # 1 # ID=896_1;partial=01;start_type=ATG;rbs_motif=GGAG/GAGG;rbs_spacer=5-10bp;gc_cont=0.607
MSVKETQKRFIKAMKKKFAEEPTSQTTVYKYEGYTQSKRKVEFKKAGDAIAKKRGISAYNPMVHMGGIPLGQRQLMPYVVSGTDVVCEGDDLHFVNNAAMQQFWDEIRRTVIVGLDTAHATLEKRLGKTVTPETISNYLAVLNHAMPGAAVVQEHMVETHPGLTDDCYVKVFTGDDELADSIDKQYVIDINKAFPKDRAAQLKKAIGKSLWQAVHIPTIVVRTCDGGTTSRWSAMQIGMSFIDAYKMCAGEAAVADLAFAAKHASLVEMADILPARRARGPNEPGGLSFGFLADIVQTDRKYPDDPVKSSLEVVAAGCMLYDQIWLGSYMSGGVGFTQYATAAYTDDILDDFTYYGYDYAKGKYKMPTKPTMDIVNDLGTEVTLYGIEQYEKYPTTLEDHFGGSQRATVLAAASGVTTALATGNSNAGLSAWYLSMYLHKEAWGRLGFFGYDLQDQCGATNVFSCRSD
>contig-100_5_length_1106_read_count_69090_SRR943312_1 # 1 # 1044 # -1 # ID=1086_1;partial=10;start_type=ATG;rbs_motif=AGGAG;rbs_spacer=5-10bp;gc_cont=0.626
MAKIERSQKLFLKALKEKFQGQDVESETAEFYKFNGVRQSPRKMEFMKASRAVEMDRGVSMYDPERCHLGGIPMGQRQLMTYEVSGTGVFVEGDDLHFVNNAAMQQMWDDIRRTVIVGMDLAHQTLQKRLGKEVTPETINEYLHILNHAMPGGAVVQEHMVETHPGLVDDCYVKVFTGDQELADDIEPQFLLDIEKLFTAKQAEELKAEVGKSMYQAIHIPTAVSRTCDGGTTSRWSAMQIGMSFIAAYRMCAGEAAVADLSYAAKHAGVIQMGSHLPARRARGPNEPGGIKFGLFADIVQANRKYPNDPARASLEVVGAGTMLYDQIWLGSYMSGGVGFTQYATAAY
>contig-100_0_length_1754_read_count_305_SRR1375011_1 # 31 # 1734 # 1 # ID=435_1;partial=00;start_type=ATG;rbs_motif=GGAG/GAGG;rbs_spacer=5-10bp;gc_cont=0.601
MVDREQLFKKALEIKFTQEWGENKATEVSTDITSKKAKYLRLGTAQSPRKREFEQYGKEIAAKRGLPGYDPKLHLGGIPLGQRQITPYVVSSTDTLCDGDDLHFVNNAAMQQMWDDIRRTVIVGMDLAHETLEKRLGKEVTPETINHYLEVLNHAMPGAAVVQEMMVETHPGLVDDCYVKVFTGDDELADEIDKRFLIDIDKQFGEEKAAQIKAAIGKTTWQAVHVPTIVVRTCDGATTSRWTAMQIGMSFIAAYRMCAGEAAVADLAYAAKHAALVGMGDMLPARRARGPNEPGGLQFGYLADIVQADRVTDDKVKASLEVVAAGAMLYDQIWLGSYMSGGVGFTQYATAAYTNNILDDFSYYGYEYAVDKYGGPAQAPATLETVKDIATETAIYAIEQYEYFPTLLEDQFGGSQRAAVVAAAAGIATGLATGNSQAGLSGWYLAQYLLKEAEGRLGFFGYDLQDQCGAANVFSYQSDEGLPLELRGPNYPNYAMNVGHQGEYAGIASSGHIGRGDAFVVNPLVKVAFADPLLNFDFTQVRKEFAKGAVREFDRCAGERALILPAK*
>contig-100_0_length_1711_read_count_0_ERR1136916_1 # 41 # 1696 # 1 # ID=82_1;partial=00;start_type=ATG;rbs_motif=GGA/GAG/AGG;rbs_spacer=5-10bp;gc_cont=0.396
MADKKFLDAMKNKFSEDPTDKRTTFYNMGGWKQSERKSAFVKEGKEIAEKRGIPMYNPDIGTPLGQRALMSYQLSTTDTYVEGDDLHFINNAAIQQAWDDIRRTVIVGLNTAHNVLEKRLGIEVTPETITEYLETVNHAMPGAAVVQEHMVETDPLVVQDSYVKVFTGDDELADEIDSAFVLDINKEFNEEQAAALKEEVGGSVWQAVRIPAIVGRVCDGGTTSRWSAMQIGMSMISAYNQCAGEGATGDFAYASKHAEVIHMGTYLPVRRARAENELGGVPFGFMADICQSSRVNADDPVRSTLDVVALGAALYDQIWLGSYMSGGVGFTQYATAAYTDDVLDDFTYYGKDYVEDKYGGLTEAPNNMDTVLDVGSEVSFYALEQYEEYPALLETHFGGSQRASVISAAAGCSTAFATGNAQTGLSAWYLGMYLHKEQHSRLGFYGYDLQDQCGAANVFSIRNDEGLPLEMRGPNYPNYAMNVGHQGEYAGIAQAPHAARGDAWSFNPLVKIAFADKNLVFDFSKPREEFAKGALREFEPSGERTVITPAK*
>contig-100_6_length_1242_read_count_2801_SRR1222429_1 # 1 # 1242 # -1 # ID=284_1;partial=11;start_type=Edge;rbs_motif=None;rbs_spacer=None;gc_cont=0.411
SAIQQLVDDIKRTIIVGMDTAHSVLQERLGVEVTPETINEYMENINHALPGGAVVQEHMVEVHPGLVDDCYAKIFTGNDDLADELDKRVLIDINKEFPEDQAEMLKKYVGNKTYQVSKVPTLVVRACDGGTVSRWSAMQIGMSFINAYKLCAGEAAIADFSYAAKHADVIGMAAFLPARRARGPNEPGGVAFGTLADIVQTSRISDDPAEITLEVIAAGAALYDQVWLGSYMSGGVGFTQYASATYTDDILDDFIYYGMDYVEDNYGLCQAELSMDTVRDISTEVTLYGLEQYELPTLLETHFGGSQRASVISAAAGCSAAFATGNSNAGVNGWYLSMILHKEAHSRLGFYGYDLQDQAGAANSLSVRSDEGLIHELRGPNYPNYAMNVGHQPEYAGIAQAPHAARGDAFCTNP
>contig-100_0_length_1692_read_count_6100_ERR1025317_1 # 52 # 1692 # -1 # ID=10_1;partial=01;start_type=Edge;rbs_motif=None;rbs_spacer=None;gc_cont=0.598
LNKKFGKDFDLAGQKTEYKRLGPEQNARKREFMEYAKKLEGKRGMTGYNPYVHAGGIPLGQRQLVPYKLSGTEYVVEGDDLHFVNNPAMQQMWDDVRRTIVVGLDMAHEVLQKRLGKEVTPETINNYLEILNHAMPGAAVVQEHMVETHPGLVDDCNVRVFTGDDALADEIDDQYLININKMFPEDQAEALKAAIGKTSWQAIHVPTIVVRSCDGGTTSRWSAMQLCMTFIDAYNMCAGEAAVADLAYAAKHAAVLQMSEMLPARRARGPNNPGGLSFGFLADMVQTSRVAAADPVKVSLNVVAAGAALYDQIWLGSYMSGGVGFTQYATAAYTNDVLDDFCYYGVDFANDKFGGFAKAPKLLDTAKELATEVNAYGMEQYEAFPTLLEDHFGGSQRASVLAAASGITSAIASGHSQVGLAGWYLSMLLHKEGWGRLGFFGYDLQDQCGPTNVFSYQSDEGNPLELRGANYPNYAMNVGHQGEYAGISSAAHAGRMDAFAVNPLIKVTFSNPGMVFDWADVRACFGKGGAREFRAAGDRSLVMPAV*
>contig-100_1_length_1708_read_count_7756_SRR636559_1 # 84 # 1706 # 1 # ID=909_1;partial=01;start_type=ATG;rbs_motif=GGxGG;rbs_spacer=5-10bp;gc_cont=0.619
MGKIHTKKLFVKALNKKFGKDFDLSGKTAAYERKGPTQNARKVEFMEAAKKLEGKRGISGYNPYVHCGGVPLGQRQLVPYKLSTTEYVVEGDDLHFVNNPAMQQMWDDIRRTIIVGLDMAHEVLEKRLGKEVTPETINNYLEILNHAMPGAAVVQEHMVETHPALVDDCNVRIFTGDDDLADEIDDQYVININQLFPADQAEQIKTAMGKTTWQAIHIPTIVSRTCDGGTTSRWSAMQLSMTFIDAYNMCAGEAAVADLAFAAKHAAVIQMADMLPARRARGPNEPGGLSFGFMADMVQTSRTKAYDPAQVSLNVVAAGTMLYDQIWLGSYMSGGVGFTQYATAAYTNDILDDFSYYGVDYAVDKYGDVCKAPVDLATAKDVATETTLYGIEQYEAFPTVLEDHFGGSQRASVLAAASGISSAIATGNSQIGLAGWYCSMLVHKEAWGRLGFFGYDLQDQCGPTNVFSYQGDEGSPTELRGANYPNYAMNVGHQGEYAGISSAAHAARQDAYACNPLIKVCFANPALPFPWDDIRKGFGMG
>contig-100_2_length_1708_read_count_6778_SRR1313281_1 # 71 # 1708 # -1 # ID=375_1;partial=01;start_type=Edge;rbs_motif=None;rbs_spacer=None;gc_cont=0.595
NKKFGKDFDLASQKVEYKRLGPEQNARKREFMEYAKKLEGKRGMTGYNPYVHAGGIPLGQRQLVPYKLSSTEYVVEGDDLHFVNNPAMQQFWDDIRRTIVVGLDMAHEVLQKRLGKEVTPETINNYLEILNHAMPGAAVVQEHMVETHPGLVDDCNVRVFSGDDALADEIDDQYKIDINKMFPEDQAETLKAAIGKTTWQAIHVPTIVVRTCDGGTTSRWSAMQLCMTFIDAYNMCAGEAAVADLAYAAKHAAVLQMSDMLPARRARGPNNPGGISFGFMSDMVQTSRVKPQDPVYVSLNVVAAGSMFYDQIWLGSYMSGGVGFTQYATAAYTNDVLDDFSYYGVDYANDKFGGFAKAPATMDVAKELATEVTLYGIEQYEAFPTLLEDHFGGSQRAAVLAAASGITSAIATGHSQIGLAGWYLSMLLHKEAWGRLGFFGYDLQDQCGPTNVFSYQSDEGNPLELRGANYPNYAMNVGHQGEYAGITSAAHAGRMDAFAVNPLIKVTFANPGLVFDFTNVRDCFGKGGAREFRAAGERSLVMPAV*
>contig-100_0_length_1840_read_count_169763_SRR943313_1 # 58 # 1758 # 1 # ID=1088_1;partial=00;start_type=ATG;rbs_motif=GGAG/GAGG;rbs_spacer=5-10bp;gc_cont=0.578
MAKIERSQKLFLKALKEKFAEDPQSEKTVFAREGLKQSARKKEFIEAGKKMEMSRGISMYDPVRCHLGGIPLGQRQLMTYEVSGTGVFVEGDDLHFVNNAAMQQMWDDIRRTIIVNMDLAHQTLQKRLGKEVTPETINEYLHVLNHAMPGAAVVQEHMVETHPGLVDDCYCKVFTGDDEMADDLEPQFVLNIDKLFPAKQAAAMKAAVGKSLWQAVHIPTIVSRTCDGGTTSRWSAMQLGMSFIGAYRMCAGEAAVADLAFAAKHAGVIQMADILPARRARGPNEPGGIKFGNFADMIQTDRKYPNDPARCSLEIVGAGTMLFDQIWLGSYMSGGVGFTQYATAAYTDNILDEYTYYGMDYIKDKYKVNWQNPSEKDRVKPTQEIVNDIATEVTLNAMEQYEQFPTLMEDHFGGSQRAGVIAAASGLSVGIATGNSNAGLNGWYLSMLLHKEGWSRLGFFGYDLQDQCGSTNSLSVRPDEGAVGELRGPNYPNYAMNVGHQGEYAAIVGSAHLGRGDAWSLSPLIKICFSDPSLKFDFAEPRREFAKGAIREFMPAGERSLIIPAR*
>contig-100_0_length_1830_read_count_2080_SRR2016834_2 # 72 # 1778 # 1 # ID=669_2;partial=00;start_type=ATG;rbs_motif=AGGAGG;rbs_spacer=5-10bp;gc_cont=0.558
MAKVEKTQKLFLDALKQKFPKQDVESTTAEFYKFNGVQQSARKKEFMAANKKIEAARGISMYDPEHCHLGGIPMGQRQLMTYELSGTGTFVEGDDLHFVNNAAMQQMWDDIRRTVIVSMDMAHQTLQKRLGKEVTPETINEYLHVVNHAMPGGAVVQEHMVETHPGLTDDCYVRVFTGDQELADNLEPQFVIDVEKLFPKKQAEALQAAVGKSLWQCVHMPTLVGRTCDGGTTSRWSAMQIGMSFIAAYRMCAGEAAVADLSFAAKHAGVINMAHHLPARRARGPNEPGGMLFGNFSDMIQADRVNPNDPAKASLENVAAGAMLFDQIWLGSYMSGGVGFTQYATAAYTDNILDDFTYYGMDYLHDKYKVDTKNPNAKDKVKATQEVVNDIATEVNLYGMEQYEQFPTMMEDHFGGSQRAAVLAAASGITTSIATGNSNAGLNGWYLSMLLHKDGWSRLGFFGYDLQDQCGSANSLSIRPDEGCIGEFRGPNYPNYAMNVGHQGEYAAIAASAHFGRGDAWTLSPLIKICFADPALKFDFAHPRECFAKGAIREFMPAGERSLIIPAQ*
>contig-100_0_length_1582_read_count_2678_ERR1299066_2 # 135 # 1580 # 1 # ID=152_2;partial=01;start_type=ATG;rbs_motif=GGAGG;rbs_spacer=5-10bp;gc_cont=0.500
MADKLFINALKKKFEESPEEKKTTFYTLGGWKQSERKTEFVNAGKEVAEKRGIPQYNPDIGTPLGQRVLMPYQVSTTDTYVEGDDLHFVNNAAMQQLWDDIRRTVIVGLNHAHAVIEKRLGKEVTPETITHYLETVNHAMPGAAVVQEHMVETHPALVADSYVKVFTGNDEIADEIDPAFVIDINKQFPEDQAETLKAEVGDGIWQVVRIPTIVSRTCDGATTSRWSAMQIGMSMISAYKQAAGEAATGDFAYAAKHAEVIHMGTYLPVRRARGENEPGGVPFGYLADICQSSRVNYDDPVRVSLDVVATGAMLYDQIWLGSYMSGGVGFTQYATAAYTDNILDDFTYFGKEYVEDKYGLCEAPNTMDTVLDIATEVTFYGLEQYEEYPALLEDQFGGSQRAAVVAAAAGCSTAFATGNAQTGLSGWYLSMYLHKEQHSRLGFYGYDLQDQCGASNVFSIRGDEGLPLELRGPNYPNYAMNV
>contig-100_5_length_1674_read_count_1601_SRR1562006_1 # 12 # 1670 # 1 # ID=567_1;partial=00;start_type=ATG;rbs_motif=None;rbs_spacer=None;gc_cont=0.382
MAADKKFMEALTKKFKEDPTDRTTTFYNLGGWRQSERKTEFVKEGEEIAKKRGIPMYNPDVGSPLGQRALMSYQLSTTDTFVEGDDLHFINNAAIQQAWDDIRRTVIVGLNTAHTVLEKRLGMEVTPETITNYLETVNHAMPGGAIVQEHMVETNPMLVADSYVKVFTGDDELADEIDDCFVLDINKMFPEEQAEALKKEVGSAVWQAVRIPSLVGRVCDGGTTSRWSAMQIGMSMISAYNQCAGEGATGDFAYASKHAEVVNMGTYLPVRRARAANEVGGIPFGFMADIAQGSRTNPDDPVRSSLEVVALGAALYDQIWLGSYMSGGVGFTQYATAAYTDNILDDFSYYGQEYVEDKYGGLCEAPNNMDTVLDVGSEVAFYALEQYEDYPALLETHFGGSQRASVISAASGISTAFATGNGQTGLSAWYLSMYLHKEEHSRLGFYGFDLQDQCGAANVFSIRNDEGLPIEMRGPNYPNYAMNVGHQGEYAGIAQAPHSARKDAFAFNALVKIAFADPSLTFDFGAVRSEFAKGALREFEPDGERSVIIPAK*
>contig-100_0_length_1596_read_count_2665_ERR226072_2 # 610 # 1596 # 1 # ID=192_2;partial=01;start_type=ATG;rbs_motif=None;rbs_spacer=None;gc_cont=0.530
MQIGMSFIAAYRMCAGEAAVADLSFAAKHAGVIQMSTHLPARRARGPNEPGGIKFGLFSDIIQANRKYPNDPAKAALEQVGAGAMLFDQIWLGSYMSGGVGFTQYATAAYTDNILDEFTYYGMDYIKDKYGVDYKNPSPAKLVKPTQEVVNDIATEVNLNGMEQYEQYPTMMEDHFGGSQRASVLAASCGITTSIATGNSNAGLNAWYLSMLMHKEGWSRLGFFGYDLQDQCGSANSLSMEPDRGLIGELRGPNYPNYAMNVGHQGEYAAIAGAAHFGRGDAFCFNPLVKITFADPSLKFDFSEPRKEFAKGAIREFMPAGERSLIIPA
>contig-100_0_length_1605_read_count_128_SRR3053216_1 # 3 # 1604 # 1 # ID=757_1;partial=11;start_type=Edge;rbs_motif=None;rbs_spacer=None;gc_cont=0.378
VIIMADKKFYEALNKKFKESPEDKTTTFYNLGGWKQSERKTQFYEAGKEIAEERGIPMYNPDIGSPLGQRTLMPYQLSTTDTFVEGDDLHFINNAAIQQLWDDIRRTVLVGLNTAHNVLQRRLGMEVTPETITNYLETVNHAMPGAAVVQEHMVETNPYLVSDSYVKIFTGDDELADEIDQCYVLDINKEFPDDQAAQLKAEVGDKIWQVVRVPSLVGRVCDGGTTSRWSAMQIGMSMISAYNQCAGEGATGDFAFATKHAEVIQMGAPLPQRRARAANEPGGVPFGYIADIVQSSRVNVDDPVKVTLDVVAAGAALYDQIWLGSYMSGGVGFTQYATAAYTDNILDDFTYYGKDYVEDKYGGLTEAPNNMDTVLDVGSEVTFYALEQYDEYPALLETQFGGSQRAAVTAAASGCCTAFATGNSQTGLSAWYLSQYLHKEQHSRLGFYGYDLQDQCGAANVFSIRNDEGLPLEMRGPNYPNYAMNVGHQGEYAGIAQAPHAARKDAFSFNPLIKIAFADKNLCFDFTQPRAEIA
>contig-100_0_length_1324_read_count_52_ERR1136691_1 # 3 # 1322 # -1 # ID=37_1;partial=11;start_type=Edge;rbs_motif=None;rbs_spacer=None;gc_cont=0.365
DKKFLDAMKNKFSEDPTDKRTTFYNMGGWKQSERKSAFVKEGKEIAEKRGIPMYNPDIGTPLGQRALMSYQLSTTDTYVEGDDLHFINNAAIQQAWDDIRRTVIVGLNTAHNVLEKRLGIEVTPETINEYMENINHALPGGAVVQEHMVEVHPGLVSDCYAKIFTGNDELADEIDKRVLIDINKEFPEDQAQMLKDYLGNKTYQVSRVPTLVVRACDGGTVSRWSAMQIGMSFINAYKLCAGEAAIADFSYAAKHADVIGMASFLPARRARGPNEPGGVSFGAFSDMIQTSRISDDPAEVTLEVIAGAAALYDQVWLGSYMSGGVGFTQYASATYTDDILDDFVYYGLDYVEDNYGLCQAEKTMDVVRDISTEVTLYGLEQYEIPTLLETHFGGSQRASVISAAAGCSTAFATANSNAGVNGWYLSMLLHKEGHSRLGFY
>contig-100_1_length_1241_read_count_985_ERR1341804_1 # 14 # 1240 # -1 # ID=157_1;partial=01;start_type=Edge;rbs_motif=None;rbs_spacer=None;gc_cont=0.572
VETHPALTDDCYVKVFTGDSELADDIEPQFLINVEKLFPKKQAETLMGAVGKSMWQCVHIPTTVSRTCDGGTTSRWSAMQIGMSFIGAYRMCAGEAAVADLSYAAKHAGVIQMSSHLPARRARGPNEPGGILFGNFADMIQADRKYPNDPAKASLEVVGAGTMLFDQIWLGSYMSGGVGFTQYATAAYTDNILDEFTYYGMDYIKDKYKVDWQNPNAKDKVKPTQEVVNDIATEVNLNGMEQYEQYPTMMEDHFGGSQRAGVLAAACGLSTAIATGHSNAGLNGWYLSMLMHKEGWSRLGFFGYDLQDQCGSANTLSVRPDEGCIGEFRGPNYPNYAMNVGHQGEYAAIVGGAHYGRGDAFSLSPLIKICFADPALKFDFAEPRKEFARGAIREFMPAGERSLIIPAK*
>contig-100_3_length_1376_read_count_20136_SRR1222431_1 # 1 # 1374 # 1 # ID=291_1;partial=11;start_type=Edge;rbs_motif=None;rbs_spacer=None;gc_cont=0.424
TQFYNMGGWKQSERKTAFVNEGKAIAEKRGIPMYNPDIGNPLGQRALMSYQVSGTDTFVEGDDLHFVNNAAIQQAWDDIRRTVIVGLNTAHNVLEKRLGMEVTPETITNYLEVVNHAMPGAAVVQEHMVETDPLLVEDSYVKVFTGDDELADEIDSAFVLDINKQFPEEQAEALKAEVGGAIWQAVHIPSIVGRVCDGGTTSRWSAMQIGMSMISAYGQCAGEGATGDFAYASKHAEVIGMGTYLPIRRARAGNELGGVPFGFMADIAQGTRVTDDPVKSSLDVVTLGAALYDQIWLGSYMSGGVGFTQYATAAYTDNVLDDFSYYGKDYVEDKYGGLTEAPNNMDTVLDVGSEVTFYSLEQYEEYPALLETHFGGSQRAAVVSAAAGISTAFATGNGQTGLSAWYLAQYLHKEQHSRLGFYGYDLQDQCGAANVFSIRNDEGLPIELRGPNYPNYAM
>contig-100_1_length_1560_read_count_210_DRR012575_1 # 19 # 1560 # 1 # ID=3_1;partial=01;start_type=ATG;rbs_motif=GGAG/GAGG;rbs_spacer=5-10bp;gc_cont=0.522
MAADIFSKFKKDMEVKFAQEFGSNKQTGGDITGKTEKFLRLGPEQDPRKVEMIKAGKEIAEKRGIAFYNPMMHSGAPLGQRAITPYTISGTDIVAEPDDLHYVNNAAMQQMWDDIRRTCIVGLDMAHETLEKRLGKEVTPETINHYLEVLNHAMPGAAVVQEMMVETHPALVDDCYVKIFTGDDALADEIDKQFLIDINKEFPEEQAAQIKASIGKTSWQAIHIPTIVSRTTDGAQTSRWAAMQIGMSFISAYAMCAGEAAVADLSFAAKHAALVSMGEMLPARRARGPNEPGGLSFGHLSDIVQTSRTSEDPAKIALEVVGAGCMLYDQIWLGSYMSGGVGFTQYATAAYTDDILDNNVYYDVDYINDKYNGAANVGKDNKVKATLDVVKDIATESTLYGIETYEKFPTALEDHFGGSQRATVLAAAAGVATALATANANAGLSGWYLSMYLHKEAWGRLGFFGYDLQDQCGATNVLSYQGDEGLPDELRGPNYPNYAMNVGHQGGYAGIAQA
>contig-100_0_length_1585_read_count_302_ERR420367_1 # 17 # 1585 # 1 # ID=216_1;partial=01;start_type=ATG;rbs_motif=GGAG/GAGG;rbs_spacer=5-10bp;gc_cont=0.393
MEAEKKLFLKALKEKFDEDPKEKYTKFYTYGGWKQSKRKTEFVEAAKEISDKRGGIPGYNPDIGVPLGQRKMMSYKLSGTDDYVEGDDLHFMNNAAIQQLHDDIRRTVIVGMDTGHMVLEKRLGVEVTPETINEYMETINHALPGGAVVQEHMVEVDPALAWDSYAKIFTGDDELADELDKRVLVDINKLFPEEQAEELKAAIGKKTYQISRVPTLVGRVCDGGTIARWSAMQIGMSFITAYKLCAGEAAIADFSYAAKHADVIGLGTALPARRSRGANEPGGIPFGILSDVVQTTRVSDDPVEQSLEVVATGAMLYDQIWLGAYMSGGVGFTQYATAAYTDDILDDFCYYGLEYVEGKYGRCGTKATMDVVEDIATEVTLYALEQYDEYPTLLEDHFGGSQRAAVAAAAAGVSVCMATGNSNAGVNGWYLSQIVHKEYHSRLGFYGYDLQDQCGASNSLSIRNDESSPLELRGPNYPNYAMNVGHQGEYAGIAQAAHSARGDAFAMNPLIKIAFADPSLVFD
>contig-100_0_length_1185_read_count_55_SRR3053163_1 # 1 # 1161 # 1 # ID=750_1;partial=10;start_type=Edge;rbs_motif=None;rbs_spacer=None;gc_cont=0.431
FTGDDELADEIDSAFVLDINKQFPEEQAEALKAEVGGAVWQAVRIPSIVGRVCDGGTTSRWSAMQIGMSMISAYNQCAGEGATGDFAYASKHAEVVHMGTYLPVRRARAENELGGVPFGFMADICQASRVSPDDPVKTSLEVVALGAALYDQIWLGSYMSGGVGFTQYATAAYTDNVLDDFTYYGKDYVEDKYGDLCSAPNNMDTVLDVGTEVAFYALDQYEEYPALLETHFGGSQRASVISAAAGCSTAFATGNAQTGLSAWYLAMYLHKEQHSRLGFYGYDFQDQCGAANVFSIRNDEGLPLEMRGPNYPNYAMNVGHQGEYAGIAQAPHAARGDAWAFNPLIKIAFADKNLCFDFSQVRAEFAKGALREFEPAGERTAITPAK*
>contig-100_1_length_1053_read_count_55_ERR946711_1 # 3 # 1037 # -1 # ID=236_1;partial=10;start_type=ATG;rbs_motif=GGA/GAG/AGG;rbs_spacer=5-10bp;gc_cont=0.462
MAGKAKEKLFMEACKKKFKEDPTDMETKYYCYGGWKQSKSKVEFQKSADAIAKKRGVPMMNEDIGVPLGQRLMMPYQLSHTDIYVEADDLHCINNPAIQQAWDDIRRTILVGLDSPHATIEKRLGKEVTPETINTYLESVNHTMPGGAIVQEHMAECNPALVADSYVKVFSGDDELIDEIDPRFVIDINKLFPKEQAKQLKQAIGKTLTQAVRVPTMVGRLMDGATVSRHAAMQISMAFISAYKLAAGEAAIADFAYAAKHQSIQMGTMMPARRARGPNEPGGIPFGYLADIAQSDRVYPDDPGRAVLETVGLGAAIYDQIYLGGYMSGGVGFTQYASATYTDNI
>contig-100_8_length_1292_read_count_137_SRR1562003_1 # 1 # 1290 # 1 # ID=548_1;partial=11;start_type=Edge;rbs_motif=None;rbs_spacer=None;gc_cont=0.619
IPMMNQDIGVPLGQRVLMPYQLSHTDMYAEADDLHFMNNAAIQQAWDDIRRTVIVGLDTAHNVIEKRLGKEVTPETINLYLETVNHAMPGGAVVQEHMAEVSPALSEDCYVKVFSGDDELISQIDKRFVIDINKEFPKDQAKQLKDAVGKSLFQVVRCPTLVGRVCDGGTISRWSAMQISMSFISAYRLAAGEAAIADFAYAAKHASVINMGTMMPARRARGPNEPGGIPFGFLADMVQSSRVYPDDPARAALETVALGAIIYDQIYLGAYMSGGVGFTQYATAAYTDDILEDYTYWALDLIKTKYGGLCKSKPSMELMEKLGTEVNSYALEMYERYPAAMEAHFGGSQRATVAAAATGIACAMATGNADFGVNGWYLSMLQHKERHGRLGFYGYDLQDQCGSANSFSYRSDEGLAFEMRGPNYPNYAMN
>contig-100_1_length_1795_read_count_26605_SRR3184676_1 # 75 # 1727 # -1 # ID=818_1;partial=00;start_type=ATG;rbs_motif=GGAGG;rbs_spacer=5-10bp;gc_cont=0.507
MADKLFINALKKKFEESPEEKKTTFYTLGGWKQSERKTEFVNAGKEVAEKRGIPQYNPDIGTPLGQRVLMPYQVSTTDTYVEGDDLHFVNNAAMQQLWDDIRRTVIVGLNHAHAVIEKRLGKEVTPETITHYLETVNHAMPGAAVVQEHMVETHPALVADSYVKVFTGNDEIADEIDPAFVIDINKQFPEDQAETLKAEVGDGIWQVVRIPTIVSRTCDGATTSRWSAMQIGMSMISAYKQAAGEAATGDFAYAAKHAEVIHMGTYLPVRRARGENEPGGVPFGYLADICQSSRVNYDDPVRVSLDVVATGAMLYDQIWLGSYMSGGVGFTQYATAAYTDNILDDFTYFGKEYVEDKYGLCEAPNTMDTVLDIATEVTFYGLEQYEEYPALLEDQFGGSQRAAVVAAAAGCSTAFATGNAQTGLSGWYLSMYLHKEQHSRLGFYGYDLQDQCGASNVFSIRGDEGLPLELRGPNYPNYAMNVGHQGEYAGISQAPHAARGDAFVFNPLVKIAFADDNLVFDFTNVRGEFAKGALREFEPAGERALITPAK*
>contig-100_1_length_1021_read_count_1207_SRR1706031_1 # 27 # 1019 # 1 # ID=616_1;partial=01;start_type=ATG;rbs_motif=AGGAGG;rbs_spacer=5-10bp;gc_cont=0.422
MADKKFLDAMTKKFKEAPDEKTTTFYNMGGWKQSERKTAFVNEGKAIAEKRGIPMYNPDIGNPLGQRALMSYQLSGTDTFVEGDDLHFVNNAAIQQAWDDIRRTVIVGLNTAHNVLEKRLGMEVTPETITNYLEVVNHAMPGAAVVQEHMVETDPLLVEDSYVKVFTGDDELADEIDSAFVLDINKQFPEEQAEALKAEVGGAIWQAVHIPSVVGRVCDGGTTSRWSAMQIGMSMISAYGQCAGEGATGDFAYASKHAEVIGMGTYLPIRRARAGNELGGVPFGFMADIAQGTRVSDDPVKSSLEVVALGAALYDQIWLGSYMSGGVGFTQ
>contig-100_7_length_1199_read_count_2416_SRR873604_1 # 1 # 1197 # 1 # ID=1003_1;partial=11;start_type=Edge;rbs_motif=None;rbs_spacer=None;gc_cont=0.370
GGAVVQEHMVEVHPSLVDDCYAKIFTGNDDLADELDKRVLIDINKEFPEDQAEMLKKYVGNKTYQVSRVPTLVVRACDGGTVSRWSAMQIGMSFINAYKLCAGEAAIADFSYAAKHADVIGMGAFLPSRRARGPNEPGGVAFGNLADMVQTSRISDDPAEVTLEVIAAAAVLYDQVWLGSYMSGGVGFTQYASAAYTDDILDDFLYYGVDYVEKNYGMCNAELDMDTVRDISTEVTLYGLEQYEIPTLLETHFGGSQRASVVSAAAGCSTAFATGNSNAGVNGWYLSMILHKESHSRLGFYGYDLQDQAGASNSLSIRSDEGLIHELRGPNYPNYAMNVGHQPEYAGIAQAPHAARGDAFCTNPLIKIAFADDNLTFDFKHPRKEIAKGALREFMPSGE
>contig-100_1_length_1680_read_count_1054_SRR1561997_1 # 23 # 1678 # 1 # ID=500_1;partial=00;start_type=ATG;rbs_motif=GGA/GAG/AGG;rbs_spacer=5-10bp;gc_cont=0.447
MNDEKKLFLKALQKKFDEDPNENYTNFYCFGGWKQSARKREFNEYAEKIVKERGGLPFYNPDIGVPLGQRKLMAYKVSGTDTYVEGDDLHFCNNSAIQQLSDDIKRTVIVGMDTAHSVLEKRLGVEVTPETINQYMETINHALPGGAVVQEHMTEVHPGLVGDCYAKIFTGDDNLADELDSRFLIDINKEFPEEQAKMLKEYVGNKTYQVSRVPTLVVRACDGGTTSRWSAMQIGMSFISAYKLCAGEAAIADFSYAAKHADVVSMGNVMPSRRARGANEPGGIPFGVFSDIIQTSRVSDDPAEVSLQVIAAAATIYDQMWLGSYMSGGVGFTQYATAAYTDDILDDFLYYGKEYIEDKYGMCGAKPSMDVVKDIASEVTLYGLEQYEYPALLEDHFGGSQRTAVISAAAGCSCAFATANSNAGINGWYLSQILHKEGHSRLGFYGYDLQDQCGASNSLSIRSDEGLIHELRGPNYPNYAMNVGHQPEYAGIAQAPHAARGDAFCVNPLIKIAFADKNLNFDFTNPRKSIAQGALREFMPSGERDLINPAG*
>contig-100_3_length_1560_read_count_520_SRR1562007_1 # 10 # 1560 # 1 # ID=573_1;partial=01;start_type=ATG;rbs_motif=None;rbs_spacer=None;gc_cont=0.383
MAADKKFMEALTKKFKEDPTDRTTTFYNLGGWRQSERKTEFVKEGEEIAKKRGIPMYNPDVGSPLGQRALMSYQLSTTDTFVEGDDLHFINNAAIQQAWDDIRRTVIVGLNTAHTVLEKRLGMEVTPETITNYLETVNHAMPGGAIVQEHMVETNPMLVADSYVKVFTGDDELADEIDDCFVLDINKMFPEEQAEALKKEVGSAVWQAVRIPSLVGRVCDGGTTSRWSAMQIGMSMISAYNQCAGEGATGDFAYASKHAEVVNMGTYLPVRRARAANEVGGIPFGFMADIAQGSRTNPDDPVRSSLEVVALGAALYDQIWLGSYMSGGVGFTQYATAAYTDNILDDFSYYGQEYVEDKYGGLCEAPNNMDTVLDVGSEVAFYALEQYEDYPALLETHFGGSQRASVISAASGISTAFATGNGQTGLSAWYLSMYLHKEEHSRLGFYGFDLQDQCGAANVFSIRNDEGLPIEMRGPNYPNYAMNVGHQGEYAGIAQAPHSARKDAFAFNALVKIAFAD
>contig-100_0_length_1876_read_count_158721_SRR3546453_1 # 79 # 1779 # -1 # ID=870_1;partial=00;start_type=ATG;rbs_motif=GGA/GAG/AGG;rbs_spacer=5-10bp;gc_cont=0.500
MADPKFKKAMEIKYAKEWGSNKCGSTAKAGITDKKTKYLRLGYTQNPRKVEMAKCGAAITKKRGLQAYDPKLHLAGIPMGQRQLTPYVISGTDIVCDGDDLHFVNNAAMQQEWDDIRRTCVVGLDLAHETLEKRLGKEVTPETINYYLEVLNHAMPGAAIVQEHMVETHPALVDDCYVKVFTGDETLQDEIDKQFVINIDKEFPKDQAAQIKKAMGKSSWQAVHIPTIVTRTEDGPGTSRWMAMQVGMTFISAYHMCAGEAAVGELAFTAKHAGLVEMAEMIPARRARGPNEPGGLSFGHMADIVQTNRVSKDPVNTVLQTASAATMLYDQIWLGGYMSGGVGFTMYATPAYTNDIVDDFLYWGAEYAKDKYGKIVGNAPANIATVKDIATETTLYGLEAYEKYPTTLEDHFGGSQRATVISIAAGGATALATGHSNAGLSAWYLSMYLHKEAHGRLGFFGYDLQDQCGATNVFSVASDEGCVAELRGANYPNYAMNVGHQGGYTSVVCAAHAGRDAFCVNPLVKTCFADDLINFNFKDPRGEFGKAALREWDRCAGERAFVIPAK*
>contig-100_0_length_1054_read_count_115148_SRR1313261_1 # 43 # 1053 # -1 # ID=362_1;partial=01;start_type=Edge;rbs_motif=None;rbs_spacer=None;gc_cont=0.453
RTCDGATTSRWSAMQVGMSMISAYKQCAGEAATGDFAYAAKHAEVIHMGTYLPVRRARGENEPGGIPFGYLADICQSSRVNADDPVRTTLDVVAMGAMLYDQIWLGSYMSGGVGFTQYATAAYTDNVLDDFTYYGKEYVEDKFGGLCEAPNNMETVLDVGTEVTSYALEQYEEYPALLETQFGGSQRAAVVAAAAGCSTAFATGNAQTGLSAWYLSMYLHKEQHSRLGFYGYDLQDQCGASNVFSIRNDEGLPLELRGPNYPNYAMNVGHQGEYAGISQAPHAARKDAFVFNPLVKIAFADDNLAFDFTQPRAMFAKGALREFEPNGERAFISPAK*
>contig-100_4_length_1329_read_count_73362_SRR1976948_1 # 2 # 1327 # 1 # ID=651_1;partial=11;start_type=Edge;rbs_motif=None;rbs_spacer=None;gc_cont=0.629
AMQQMWDDIRRTIVVGLDMAHEVLEKRLGKEVTPETINNYLEILNHAMPGAAVVQEHMVETHPGLVDDCNVRMFTGDDDLADEIDDQYIIDINKLFPAEQAEEIKAAMGKTSWQAIHIPTIVSRTCDGGTTSRWSAMQLSMTFIDAYNMCAGEAAVADLAFAAKHAAVIQMADMLPARRARGPNEPGGLSFGFLADMVQTSRVKAFDPPQVSLNVVAAGAMLYDQIWLGSYMSGGVGFTQYATAAYTNDVLDDFSYYACDYGVDKFGGWGEAPATLETSKDIATETTLYAMEQYEAFPTLLEDHFGGSQRSAVMAAASAIGSACLTGNSQSGLAGWYLSHLIHKDGWGRMGFFGYDLQDQCGPTNVFSYQGDEGSPLELRGANYPNYAMNVGHQGEYAGISSAAHAGRFDAYACNPLIKVCFANPALIFTWDDIRKGYGMGG
>contig-100_6_length_1230_read_count_7033_SRR873601_1 # 2 # 1228 # 1 # ID=981_1;partial=11;start_type=Edge;rbs_motif=None;rbs_spacer=None;gc_cont=0.405
KTTQFYNMGGWTQSERKTAFVNEGKEIAEKRGIPMYNPDIGTPLGQRALMSYQLSTTDTFVEGDDLHFINNAAIQQAWDDIRRTVIVGLNTAHNVLEKRLGIEVTPETITNYLETVNHAMPGAAVVQEHMVETDPLVVQDSYVKVFTGDDELADEIDSAFVLDINKEFPEEQAEALKAEVGGAVWQAVRIPSIVGRVCDGGTTSRWSAMQIGMSMISAYNQCAGEGATGDFAYASKHAEVIHMGTYLPVRRARAENELGGVPFGFMADICQASRVHADDPVATSLEVVALGAALYDQIWLGSYMSGGVGFTQYATAAYTDNVLDDFTYYGKDYVEDKYGDLCSAPNNMDTVLDVGSEVAFYALDQYEEYPALLETHFGGSQRASVISAAAGCSTAFATGNAQTGLSAWY
>contig-100_0_length_1280_read_count_361_SRR3067150_1 # 1 # 1278 # 1 # ID=770_1;partial=11;start_type=Edge;rbs_motif=None;rbs_spacer=None;gc_cont=0.384
EDKTTTFYNLGGWKQSERKTQFYEAGKEIAEERGIPMYNPDIGSPLGQRTLMPYQLSTTDTFVEGDDLHFINNAAIQQLWDDIRRTVLVGLNTAHNVLQRRLGMEVTPETITNYLETVNHAMPGAAVVQEHMVETNPYLVSDSYVKIFTGDDELADEIDQCYVLDINKEFPDDQAAQLKAEVGDKIWQVVRVPSLVGRVCDGGTTSRWSAMQIGMSMISAYNQCAGEGATGDFAFATKHAEVIQMGAPLPQRRARAANEPGGVPFGYIADIVQSSRVNVDDPVKVTLDVVAAGAALYDQIWLGSYMSGGVGFTQYATAAYTDNILDDFTYYGKDYVEDKYGGLTEAPNNMDTVLDVGSEVTFYALEQYDEYPALLETQFGGSQRAAVTAAASGCCTAFATGNSQTGLSAWYLSQYLHKEQHSRLGF
>contig-100_4_length_1615_read_count_4994_SRR873595_1 # 3 # 1571 # -1 # ID=934_1;partial=10;start_type=ATG;rbs_motif=None;rbs_spacer=None;gc_cont=0.408
MVINMADKKFLDAMKKKFTEDPTEKSTQFYNMGGWTQSERKTAFVNEGKEIAEKRGIPMYNPDIGTPLGQRALMSYQLSTTDTFVEGDDLHFINNAAIQQAWDDIRRTVIVGLNTAHNVLEKRLGIEVTPETITNYLETVNHAMPGAAVVQEHMVETDPLVVQDSYVKVFTGDDELADEIDSAFVLDINKEFPEEQAEALKAEVGSAVWQAVRIPSIVGRVCDGGTTSRWSAMQIGMSMISAYNQCAGEGATGDFAYASKHAEVIHMGTYLPVRRARAENELGGVPFGFMADICQASRVHPDDPVATTLEVVALGAALYDQIWLGSYMSGGVGFTQYATAAYTDNVLDDFTYYGKDYVEDKYGDLCSAPNNMDTVLDVGTEVAFYALDQYEEYPALLETHFGGSQRASVISAAAGASTAFATGNAQTGLSAWYLAMYLHKEQHSRLGFYGYDLQDQCGAANVFSIRNDEGLPLEMRGPNYPNYAMNVGHQGEYAGIAQAPHAARGDAWAFNPLIKIAFADKNL
>contig-100_0_length_1087_read_count_69_SRR2043635_1 # 3 # 1085 # -1 # ID=687_1;partial=11;start_type=Edge;rbs_motif=None;rbs_spacer=None;gc_cont=0.617
LEPQFVIPIDKLFPAKQAAQLKAAVGKSLWQAVHIPTTVSRTCDGGTTSRWSAMQLGMSFIGAYRMCAGEAAVADLAFAAKHAGVVQMADILPARRARGPNEPGGIKFGNFADMIQGDRKYPHDPARASLEVVGAGTMLFDQIWLGSYMSGGVGFTQYATAAYTDNILDEYTYYGMDYIKDKYKVDWANPNEKDKVKPTQDIVNDIATEVCLNGMEQYEQFPTLMEDHFGGSQRAGVLAAACGLSTSIATGNSNAGLNAWYLCMLLHKEGWSRLGFFGYDLQDQCGSTNSLSVRPDEGAVGELRGPNYPNYAMNVGHQGEYAAIVGGAHYGRGDGWSLSPLIKVAFADPSLKFDFAEPRRE
>contig-100_3_length_1644_read_count_5366_SRR2132206_1 # 1 # 1644 # -1 # ID=700_1;partial=11;start_type=Edge;rbs_motif=None;rbs_spacer=None;gc_cont=0.450
EVMIMADKKFMDALKTKFEESPDAKKTHFYDLGGWKQSERKNEFQAAGQEVAAKRGIPQYNNDIGSPLGQRVLMPYQVSTTDTFVEGDDLHFVNNAAMQQMADDIKRTVIVGLNTAHNVIEKRLGKEVSPETITHYLETVNHAMPGAAVIQEHMVETHPTLVADSYVKVFTGNDEIASEIDSAYVIDINEMFPDDQAEVLKAEVGDGIWQVVRIPTIVSRTCDGATTSRWSAMQVGMSMISAYKQCAGEAATGDFAYAAKHAEVIHMGTYLPVRRARGENEPGGIPFGYLSDICQSSRVNDDPVRVTLDVVATGAMLYDQIWLGSYMSGGVGFTQYATAAYTDNVLDDFTYYGKEYVEDKFGGLCEAPNNMETVLDVGSEVTFYALEQYEEYPALLETQFGGSQRAAVVAAAAGCSTAFATGNAQTGLSAWYLSMYLHKEQHSRLGFYGYDLQDQCGASNVFSIRNDEGLPLELRGPNYPNYAMNVGHQGEYAGISQAPHAARKDAFVFNPLVKIAFADENLAFDFTNPRAEFAKGALREFEPAGERA
>contig-100_5_length_1178_read_count_1564_SRR1313285_1 # 3 # 1178 # -1 # ID=407_1;partial=11;start_type=Edge;rbs_motif=None;rbs_spacer=None;gc_cont=0.460
MKKKFEEDPKDKSTTFYKFGGWKQSERKREFVEAGKKVAAERGIPQYDPDVGTPLGQRVLMPYQLSTTDTFVEGDDLHFVNNAAMQQFWDDIRRTVIVGLNTAHTVIEKRLGKEVSPETITHYLETVNHAMPGAAVVQEHMVETHPALVADSYVKVFTGNDEVADEIDPAYVLDINKEFPADQAEVLKNEVGDGIWQVVRIPTIVSRTCDGGTTSRWSAMQIGMSMISAYKQAAGEAATGDFAYAAKHAEVIHMGTYLPVRRARGENEPGGIAFGFLADIIQTPRKYPDEIVRQSLEVVAAGAMLYDQIWLGSYMSGGVGFTQYATAAYTDNILDDFTYFGKEYVEDKYGITEAPNTMDTVLDVASEVTFYALEQFEDYPALLETIFGGSQR
>contig-100_0_length_1761_read_count_4149_SRR1561994_1 # 22 # 1737 # 1 # ID=486_1;partial=00;start_type=ATG;rbs_motif=GGAG/GAGG;rbs_spacer=5-10bp;gc_cont=0.522
MAADIFSKFKKSMEVKFTQEFGSNQQSGGDISGKTAKFLRLGPEQDPRKVEMIKAGKEIAEKRGLAFYNPMMHSGAPLGQRAITPYTISGTDIIAEPDDLHYVNNAAMQQMWDDIRRTCIVGLDMAHETLEKRLGKEVTPETINHYLEVLNHAMPGAAVVQEMMVETHPALVDDCFVKVFTGDDTLADEIDKQFLIDINKEFPEEQAAQIKASIGKTSWQAIHIPTIVSRTTDGAQTSRWAAMQIGMSFISAYSMCAGEAAVADLSFAAKHAALVSMGEMLPARRARGPNEPGGLSFGHLSDIIQTSRTVLDDPAKVALEVVGAGCMLYDQIWLGSYMSGGVGFTQYATAAYTDDILDNNVYYNVDYINDKYNGAANIGTDNKVKATLDVVKDIATESTLYGIETYEKFPTALEDHFGGSQRATVLAAAAGVATALATANANAGLSGWYLSMYLHKEAWGRLGFFGYDLQDQCGATNVLSYQGDEGLPDELRGPNYPNYAMNVGHQGGYAGIAQAAHSGRGDAFTVNPLIKVCFADDLLPFNFADPRKEFGRGAMREFVPAGERSLVIPAK*
>contig-100_1_length_1080_read_count_5257_SRR2016841_1 # 1 # 1080 # 1 # ID=673_1;partial=11;start_type=Edge;rbs_motif=None;rbs_spacer=None;gc_cont=0.628
LKEKFQGQDVESETTEFYKFNGYHQSPRKEEFVKASRAVEMDRGISMYDPVRCHLGGIPLGQRQLMTYEVSGTGVFVEGDDLHFVNNAAMQQMWDDIRRTVIVNMDLAHQTLQKRLGKEVTPETINEYLHVLNHAMPGAAVVQEHMVETHPGLVEDCYVKVFTGDQELADDLEPQFVLDVEKLFPAKQAEALSAAVGKSLWQAIHIPTAVSRTCDGGTTSRWSAMQIGMSFIGAYRMCAGEAAVADLSYAAKHAGVIQMASHLPARRARGPNEPGGIKFGLFADIIQANRKYPNDPAKASLEVVGAGTMLFDQIWLGSYMSGGVGFTQYATAAYTDNILDEFTYYGMDYIKDKYKVDWKN
>contig-100_1_length_1754_read_count_11252_SRR3184553_1 # 52 # 1707 # -1 # ID=793_1;partial=00;start_type=ATG;rbs_motif=AGGAGG;rbs_spacer=5-10bp;gc_cont=0.467
MADKLFIRALKEKFEEAPDEKSTSFYKFGGWKQSERKREFVEAGKEVAAKRGIPQYDPDVGTPLGQRVLMPYQVSTTDTFVEGDDLHFVNNAAMQQFWDDIRRTVIVGLNTAHNVIEKRLGKEVTPETITHYLETVNHAMPGAAVVQEHMVETHPMLTADSYVKVFTGNDEIADEIDQRYVLDINKEFPDHQADVLKAEVGDGMWTVVRIPTIVSRTCDGGTTSRWSAMQVGMSMISAYKQAAGEAATGDFAYAAKHAEVIHMGTYLPVRRARGENEPGGIAFGFLADICQSSRVNWEDPVRVALDVVASGAMLYDQIWLGSYMSGGVGFTQYATAAYTDNILDDYTYYGKEYVEDKFGGLCEAPNNMDTVLDVASEVTFYGLEQYEEFPALLEDQFGGSQRAAICAAASGCSTGFATGNAQTALSGWYLSMYLHKEQHSRLGFYGYDLQDQCGASNVFSIRGDEGLPLELRGANYPNYAMNVGHQGEYAGISQAAHAARGDAFVLNPLVKIAFADENLAFDFKDVRAEFAKGALREFEPAGERALITPAK*
>contig-100_3_length_1698_read_count_4688_SRR943329_1 # 26 # 1696 # 1 # ID=1137_1;partial=01;start_type=ATG;rbs_motif=GGxGG;rbs_spacer=5-10bp;gc_cont=0.621
MGKIHTKKLFVKALNKKFGKDFDLSGKTAAYERKGPTQNARKVEFMEAAKKLEGKRGISGYNPYVHCGGVPLGQRQLVPYKLSTTEYVVEGDDLHFVNNPAMQQMWDDIRRTIIVGLDMAHEVLEKRLGKEVTPETINNYLEILNHAMPGAAVVQEHMVETHPALVDDCNVRIFTGDDDLADEIDDQYVININQLFPADQAEQIKTAMGKTTWQAIHIPTIVSRTCDGGTTSRWSAMQLSMTFIDAYNMCAGEAAVADLAFAAKHAAVIQMADMLPARRARGPNEPGGLSFGFMADMVQTSRTKAYDPAQVSLNVVAAGTMLYDQIWLGSYMSGGVGFTQYATAAYTNDILDDFSYYGVDYAVDKYGDVCKAPVDLATAKDVATETTLYGIEQYEAFPTVLEDHFGGSQRASVLAAASGISSAIATGNSQIGLAGWYCSMLVHKEAWGRLGFFGYDLQDQCGPTNVFSYQGDEGSPTELRGANYPNYAMNVGHQGEYAGISSAAHAARQDAYACNPLIKVCFANPALPFPWDDIRKGFGMGGAREFRAAGERSLVMP
>contig-100_0_length_1671_read_count_117_ERR983269_1 # 21 # 1670 # -1 # ID=253_1;partial=01;start_type=Edge;rbs_motif=None;rbs_spacer=None;gc_cont=0.362
MEDKKFLEALNNKFKGEDQESDHTSFYCFDGWKQSERKREFNDAAEKLAKERNMPFYNLDIGVPLGQRQLMAYKISGTEDYVEGDDLHFCNNAAIQQLVDDIKRTIIVGMDTAHSVLQERLGVEVTPETINEYMENINHALPGGAVVQEHMVEVHPGLVDDCYAKIFTGNDDLADELDKRVLIDINKEFPEDQAEMLKKYVGNKTYQVSRVPTLVVRACDGGTVSRWSAMQIGMSFINAYKLCAGEAAIADFSYAAKHADVIGMGAFLPSRRARGPNEPGGVAFGNLADMVQTSRISDDPAEVSLEVIAAAAVLYDQVWLGSYMSGGVGFTQYASAAYTDDILDDFLYYGMDYVEKNYGMCQAELTMDTVRDISTEVTLYGLEQYEIPTLLETHFGGSQRASVISAAAGCSTAFATGNSNAGVNGWYLSMILHKEAHSRLGFYGYDLQDQAGASNSLSIRSDEGLIHELRGPNYPNYAMNVGHQPEYAGIAQAPHAARGDAFCTNPLIKIAFADNNLTFDFKHPRKEIAKGALREFMPSGERDIIIPSA*
>contig-100_2_length_1740_read_count_3974_SRR873597_1 # 57 # 1712 # -1 # ID=947_1;partial=00;start_type=ATG;rbs_motif=GGA/GAG/AGG;rbs_spacer=5-10bp;gc_cont=0.373
MGLENKKFLSALNEKFKGEDQESDHTSFYCFDGWKQSARKREFNDAAEKLAKERNIPFYNPDIGVPLGQRQLMAYKISGTDDYVEGDDLHFCNNAAIQQLVDDIKRTIIVGMDTAHSVLQERLGVEVTPETINEYMENINHALPGGAVVQEHMVEVHPGLAEDCYAKIFTGNDDLADELDKRVLIDINKEFPEEQAEMLKSYVGNKTYQVSKVPTLVVRACDGGTVSRWSAMQIGMSFINAYKLCAGEAAIADFSYAAKHADVIGMAAFLPARRARGPNEPGGVAFGTLADIVQTSRVSEDPVEVTLEVIAAAAALYDQVWLGSYMSGGVGFTQYASATYTDDILDDFAYYGFDYVEKNYGLCNAELSMDTVREIATEVTLYGLEQYEIPTLLETHFGGSQRASVVSAAAGCSAAFATGNSNAGVNGWYLSMILHKEAHSRLGFYGYDLQDQAGASNSLSIRSDEGLIHELRGPNYPNYAMNVGHQPEYAGIAQAPHAARGDAFCTNPLIKIAFADSHNTFDFRHPRKEIARGALREFMPSGERDIIIPTR*
>contig-100_5_length_1602_read_count_814_SRR1562003_1 # 2 # 1600 # 1 # ID=545_1;partial=11;start_type=Edge;rbs_motif=None;rbs_spacer=None;gc_cont=0.472
ALKEKFEEAPDEKSTSFYKFGGWKQSERKREFVEAGKEVAAKRGIPQYDPDVGTPLGQRVLMPYQVSTTDTFVEGDDLHFVNNAAMQQFWDDIRRTVIVGLNTAHNVIEKRLGKEVTPETITHYLETVNHAMPGAAVVQEHMVETHPMLTADSYVKVFTGNDEIADEIDQRYVLDINKEFPDHQADVLKAEVGDGMWTVVRIPTVVSRTCDGGTTSRWSAMQVGMSMISAYKQAAGEAATGDFAYAAKHAEVIHMGTYLPVRRARGENEPGGIAFGFLADICQSSRVNWEDPVRVALDVVASGAMLYDQIWLGSYMSGGVGFTQYATAAYTDNILDDYTYYGKEYVEDKFGGLCEAPNNMDTILDVASEVTFYGLEQYEEFPALLEDQFGGSQRAAICAAASGCSTGFATGNAQTALSGWYLSMYLHKEQHSRLGFYGYDLQDQCGASNVFSIRGDEGLPLELRGANYPNYAMNVGHQGEYAGISQAAHAARGDAFVLNPLVKIAFADENLTFDFKDVRAEFAKGALREFEPA
>contig-100_1_length_1551_read_count_2695_ERR1035437_1 # 3 # 1526 # -1 # ID=30_1;partial=10;start_type=ATG;rbs_motif=GGAG/GAGG;rbs_spacer=5-10bp;gc_cont=0.587
MATEKTQKMFLEAMKKKFAEDPTANKTTYKREGYIQSKDKREFQEWGAKIAKDRGIPAYNVNVHLGGMTLGQRQLMPYNVSGTDVMCEGDDLHYVNNPAMQQMWDEIRRTVIVGLDQAHETLTRRLGKEVTPETINGYLEALNHTMPGAAIVQEHMVETHPALVEDCFVKVFTGDDDLAAEIDKPFLVDINKLFPKAQAEQLKKAIGKTLWQGVHIPTIVSRTCDGGNSSRWSAMQIGMSFIAAYNMCAGEAAVADLAFAAKHASLVEMANFLPARRARGPNEPGGLSFGFMADMVQTDRIYPDDPVRSSLEVVAAGCMLYDQIWLGSYMSGGVGFTQYATAAYTDNILDDYTYYGNDYAKKYGADGEAPATMDVVNDLGTEVTLYGIEQYEKYPTTLEDHFGGSQRATVLAAASGVTAAIATGNSNAGLSAWYLSMLLHKDAWGRLGFYGYDLQDQCGSTNTFSVRSDEGAPDELRGANYPNYAMNVGHQGGYAGIAKGAHVGRRDA
>contig-100_1_length_1688_read_count_6851_SRR1561998_1 # 1 # 1668 # 1 # ID=504_1;partial=10;start_type=Edge;rbs_motif=None;rbs_spacer=None;gc_cont=0.465
GGGIMADKKFMEALNKKFKEAPEEKKTTFYSFGGWKQSERKREFVEAGKEVAAKRGIPQYNPDVGSPLGQRVLMPYQVSTTDTFVEGDDLHFVNNTAMQQFWDDIRRTVIVGLGTAHGVIEKRLGKEVSPETITNYLETVNHAMPGAAVVQEHMVETHPALVADSYVKVFTGNDEIADEIDSAFVIDINKMFPEEQAKVLKAEVGDGIWQAVRIPTIVSRTCDGGTTSRWSAMQIGMSMISAYKQCAGEAATGDFAFAAKHAEVIHMGTALPQRRARGENEPGGIPFGYLADICQSSRKYMDDPVRVTLDVVASGAMLYDQIWLGSYMSGGVGFTQYATAAYTDNILDDFCYYGKEYVEDKFGGLCEAPNNMDTVLDVGSEVTFYGLEQYEEYPALLETQFGGSQRAAVAAAAAGCSTGFATGNAQTGLSAWYLSMYLHKEQHSRLGFYGYDLQDQCGASNVFSIRGDEGLPLELRGPNYPNYAMNVGHQGEYAGIAQSAHAARKDAFVFNPLVKIAFADDSLAFDFSEVRAQFAKGALREFEPAGERALISPAK*
>contig-100_9_length_1018_read_count_3488_SRR1222431_1 # 1 # 1017 # 1 # ID=297_1;partial=11;start_type=Edge;rbs_motif=None;rbs_spacer=None;gc_cont=0.393
VINMADKKFLDAMKQKFSEDPTEKTTQFYNMGGWTQSERKTAFVNEGKEIAEKRGIPMYNPDIGTPLGQRALMSYQLSTTDTFVEGDDLHFINNAAIQQAWDDIRRTVIVGLNTAHNVLEKRLGIEVTPETITNYLETVNHAMPGAAVVQEHMVETDPLVVQDSYVKVFTGDDELADEIDSAFVLDINKEFPEEQAEALKAEVGGAVWQAVRIPSIVGRVCDGGTTSRWSAMQIGMSMISAYNQCAGEGATGDFAYASKHAEVIHMGTYLPVRRARAENELGGVPFGFMADICQASRVHADDPVATSLEVVALGAALYDQIWLGSYMSGGVGFTQYATA
>contig-100_0_length_1243_read_count_837_SRR2960329_1 # 1 # 1242 # 1 # ID=744_1;partial=10;start_type=Edge;rbs_motif=None;rbs_spacer=None;gc_cont=0.626
VQEHMVETHPGLVDDCYVKVFSGDQELVDDLEPQFVIDVEKLFPAKQAEALSAAVGKSLWQAIHIPTTVVRTCDGGTTSRWSAMQLGMSFIGAYRMCAGEAAVADLSFAAKHAGVVHMASLLPARRARGPNEPGGIKFGLFSDIIQANRKYPHDPAKASLEVVGAGTMLFDQIWLGSYMSGGVGFTQYATAAYTDNILDEFTYYGMDYIKDKYKVDWKNPSPKDRVKPTQEIVNDITTEVALNAMEQYEQYPTMMEDHFGGSQRAGVIAAACGLSTSIATGNSNAGLNGWYLSMLLHKEGWSRLGFFGYDLQDQCGSANSLSIEPDRGLMGELRGPNYPNYAMNVGHQGEYAAIVGGAHYGRGDAWCFDPRVKICFADPALKFDFAEPRREFAKGAIREFMPAGERSLIIPAR*
>contig-100_0_length_1674_read_count_3569_ERR1163091_1 # 2 # 1672 # 1 # ID=142_1;partial=11;start_type=Edge;rbs_motif=None;rbs_spacer=None;gc_cont=0.396
YLYLPFEVNFMEAEKKLFLKALKEKFDEDPKEKYTKFYTYGGWKQSKRKTEFVEAAKEISDKRGGIPGYNPDIGVPLGQRKMMSYKLSGTDDYVEGDDLHFMNNAAIQQLHDDIRRTVIVGMDTGHMVLEKRLGVEVTPETINEYMETINHALPGGAVVQEHMVEVDPALAWDSYAKIFTGDDELADELDKRVLVDINKLFPEEQAEELKAAIGKKTYQISRVPTLVGRVCDGGTIARWSAMQIGMSFITAYKLCAGEAAIADFSYAAKHADVIGLGTALPARRSRGANEPGGIPFGILSDVVQTTRVSDDPVEQSLEVVATGAMLYDQIWLGAYMSGGVGFTQYATAAYTDDILDDFCYYGLDYVEGKYGRCGTKATMDVVEDIATEVTLYALEQYDEYPTLLEDHFGGSQRAAVAAAAAGVSVCMATGNSNAGVNGWYLSQIMHKEYHSRLGFYGYDLQDQCGASNSLSIRNDESSPLELRGPNYPNYAMNVGHQGEYAGIAQAAHSARGDAFAMNPLIKIAFADPSLVFDFAHPRKCCARGALREFEAAGERDP
>contig-100_0_length_1753_read_count_518_SRR1561999_1 # 3 # 1733 # 1 # ID=509_1;partial=10;start_type=Edge;rbs_motif=None;rbs_spacer=None;gc_cont=0.527
EGEVITMAADIFSKFKNSMEVKFAQEFGSNKQVGGDITGKTEKFLRLGPEQDPRKVEMIKAGKEIAEKRGIAFYNPMMHSGAPLGQRAITPYTISGTDIVAEPDDLHYVNNAAMQQMWDDIRRTCVVGLDMAHETLEKRLGKEVTPETINHYLEVLNHAMPGAAVVQEMMVETHPALVDDCYVKVFTGDDALADEIDKQYLIDINKEFSEEQAAQIKASIGKTSWQAIHIPTIVSRTTDGAQTTRWAAMQIGMSFISAYAMCAGEAAVADLSFAAKHAAAVSMGEMLPARRARGPNEPGGLSFGHLSDIIQTSRTSEDPAKIALEVVGAGCMLYDQIWLGSYMSGGVGFTQYATAAYTDDILDNNVYYDVDYINDKYNGAANVGKDNKVKATLDVVKDIATESTLYGIETYEKFPTALEDHFGGSQRATVLAAAAGVATALATANANAGLSGWYLSMYLHKEAWGRLGFFGYDLQDQCGAANVLSYQGDEGLPDELRGPNYPNYAMNVGHQGGYAGIAQAAHSGRGDAFTVNPLIKVCFADDLLPFNFAEPRREFGRGAMREFVPAGERSLVIPAK*
>contig-100_5_length_1118_read_count_72075_SRR636559_1 # 1 # 1044 # -1 # ID=913_1;partial=10;start_type=ATG;rbs_motif=AGGAG;rbs_spacer=5-10bp;gc_cont=0.626
MAKIERSQKLFLKSLKEKFQGQDVQSETTEFYKFNGYHQSPRKEEFVKASRAIEMDRGISMYNPVRCHLGGIPLGQRQLMTYEVSGTGVFVEGDDLHFVNNAAMQQFWDDIRRTVIVNMDLAHQTLQKRLGKEVTPETINEYLHVLNHAMPGAAVVQEHMVETHPGLVDDCYVKVFTGDQELADDLEPQFVLDVEKLFPGKQAEALSAAVGKSLWQAIHIPTTVVRTCDGGTTSRWSAMQIGMSFIGAYRMCAGEAAVADLSYAAKHAGVIQMASHLPARRARGPNEPGGLGFGLFSDIIQGNRKYPNDPAKASLEVVGAGTMLYDQIWLGSYMSGGVGFTQYATAAY
>contig-100_3_length_1327_read_count_5776_SRR943333_1 # 2 # 1327 # 1 # ID=1161_1;partial=11;start_type=Edge;rbs_motif=None;rbs_spacer=None;gc_cont=0.608
VGLDMAHEVLQKRLGKEVTPETINNYLEILNHAMPGAAVVQEHMVETHPGLVDDCNVRVFTGDDALADEIDDQYLININKMFPEDQAEALKAAIGKTSWQAIHVPTIVVRSCDGGTTSRWSAMQLCMTFIDAYNMCAGEAAVADLAYAAKHAAVLQMSEMLPARRARGPNNPGGLSFGFLADMVQTSRVAAADPVKVSLNVVAAGAALYDQIWLGSYMSGGVGFTQYATAAYTNDVLDDFCYYGVDFANDKFGGFAKAPKLLDTAKELATEVNAYGMEQYEAFPTLLEDHFGGSQRASVLAAASGITSAIASGHSQVGLAGWYLSMLLHKEGWGRLGFFGYDLQDQCGPTNVFSYQSDEGNPLELRGANYPNYAMNVGHQGEYAGISSAAHAGRMDAFAVNPLIKVTFSNPGMVFDWADVRACFGKGGAREFRAAGERSLVM
>contig-100_0_length_1702_read_count_925_SRR606249_1 # 2 # 1684 # 1 # ID=886_1;partial=10;start_type=Edge;rbs_motif=None;rbs_spacer=None;gc_cont=0.630
PMGERITMSSAEEKLFMKALKEKFEESPEEKYTKFYIFGGWKQSERKKEFKEWADKIVEERGVPHYNPDIGVPLGQRKLMSYQVSGTDVFVEGDDLHFVNNAAMQQMWDDIRRTVIVGMDTAHRVLERRLGKEVTPETINEYMETLNHALPGGAVVQEHMVEIHPGLTWDCYAKIITGDLELADEIDDKFLIDIEKLFPEEQAEQLIKAIGNRTYQVCRMPTIVGHVCDGATMYRWAAMQIAMSFICAYKIAAGEAAVSDFAFASKHAEVINMGEMLPARRARGENEPGGVPFGVLADCVQTMRKYPDDPAKVALEVIAAGAMLYDQIWLGSYMSGGVGFTQYATAVYTDNILDDYVYYGLEYVEDKYGIAEAEPSMDVVKDVATEVTLYGLEQYERYPAAMETHFGGSQRAAVCAAAAGCSTAFATGHAQAGLNGWYLSQILHKEGHGRLGFYGYALQDQCGAANSLSVRSDEGLPLELRGPNYPNYAMNVGHLGEYAGIVQAAHAARGDAFCVHPVIKVAFADENLVFDFTEPRKEFAKGALREFEPAGERDLIVPAE*
>contig-100_3_length_1865_read_count_4813_SRR3314797_1 # 127 # 1779 # -1 # ID=853_1;partial=00;start_type=ATG;rbs_motif=GGA/GAG/AGG;rbs_spacer=5-10bp;gc_cont=0.436
MENDKKLFLKALKNKFDEDPNEHYTDYYCYGGWEQSPRKKEFNEFSKKLEEERGVPGYNPDIGVPLGQRKLMSYKVSGTDTYVEGDDLHFLNNSAIQQLSDDIKRTIIVGMDTAHAVLEKRLGVEVTPETINNYMETINHALPGGAVVQEHMVEVHPGLVGDCYAKLFSGDDNLIDEIDSRFIIDINKEFPEEQAEMLKSYIGKKTYQISRVPTMVVRACDGGTVSRWSAMQIGMSFISAYKLCAGEAAIADFSYAAKHADVISMGSILPARRARGPNEPGGIPFGVLADMIQTSRVSDDPAEISLQVIAAAAAIYDQIWLGSYMSGGVGFTQYATAAYTDDILDDFLYYGKEYVEDKFGLCGATADAEVVKDISSEITLYAMEQYEIPALLEDHFGGSQRACVAAAAAGCSTAFATGNSNAGINGWYLSQILHKEVHSRLGFYGYDLQDQCGASNSLSIRSDEGLIHELRGPNYPNYAMNVGHQPEYAGIAQAPHAARGDAFCANPLIKIAFADKNLTFDFTNPRKSIAKGALREFMPSGERGLINPSN*
>contig-100_5_length_1271_read_count_2404_SRR3314795_2 # 76 # 1269 # 1 # ID=842_2;partial=01;start_type=ATG;rbs_motif=GGA/GAG/AGG;rbs_spacer=5-10bp;gc_cont=0.429
MENDKKLFLKALKNKFDEDPNEHYTDYYCYGGWEQSPRKKEFNEFSKKLEEERGVPGYNPDIGVPLGQRKLMSYKVSGTDTYVEGDDLHFLNNSAIQQLSDDIKRTIIVGMDTAHAVLEKRLGVEVTPETINNYMETINHALPGGAVVQEHMVEVHPGLVGDCYAKLFSGDDNLIDEIDSRFIIDINKEFPEEQAEMLKSYIGKKTYQISRVPTMVVRACDGGTVSRWSAMQIGMSFISAYKLCAGEAAIADFSYAAKHADVISMGSILPARRARGPNEPGGIPFGVLADMIQTSRVSDDPAEISLQVIAAAAAIYDQIWLGSYMSGGVGFTQYATAAYTDDILDDFLYYGKEYVEDKFGLCGATADAEVVKDISSEITLYAMEQYEIPALLEDHFGG
>contig-100_0_length_1776_read_count_3039_ERR1299064_1 # 93 # 1757 # -1 # ID=148_1;partial=00;start_type=ATG;rbs_motif=GGA/GAG/AGG;rbs_spacer=5-10bp;gc_cont=0.517
MDNEKKLFLKALKKKFEGEDPEEKSTNFYCFGGWEQSERKREFTEYAKKAAEKRGGIPFYNPDIGVPLGQRKLMAYRVSGTDAYVEGDDLHFVNNAAIQQMVDDIKRTVIVGMDTAHAVLEKRLGVEVTPETINEYMEVINHALPGGAVVQEHMVEVHPGIVEDCYAKVFTGDDNLADELDKRILIDINKEFPEEQAEQLKSYIGNRTYQVNRVPTIVVRACDGGTVSRWSAMQIGMSFISAYKLCAGEAAIADFSFAAKHADVIEMGTIMPARRARGPNEPGGVAFGTFADIVQTSRVSDDPANVSLEVIAGAAALYDQVWLGSYMSGGVGFTQYATASYTDDILDDFLYYGMEYVEDKFGICGSEPTMDVVRDISTEVTLYSLEQYEEYPTLLEDHFGGSQRAAVAAAAAGCSTAFATGNSNAGVNGLYLSQILHKEAHSRLGFYGYDLQDQCGASNSLSIRSDEGLIHELRGPNYPNYAMNVGHQPEYAGIAQAPHAARGDAFCTNPLIKVAFADKDLSFDFTSPRKSIAKGALREFIPEGERDLIIPAGK*
>contig-100_6_length_1297_read_count_245_ERR276848_1 # 1 # 1272 # -1 # ID=207_1;partial=10;start_type=ATG;rbs_motif=AGGAG;rbs_spacer=5-10bp;gc_cont=0.622
MAKIERSQKLFLKALKEKFQGQDVESETAEFYKFNGVRQSPRKMEFMKASRAVEMDRGISMYDPERCHLGGIPMGQRQLMTYEVSGTGVFVEGDDLHFVNNSAMQQMWDDIRRTVIVGMDLAHQTLQKRLGKEVTPETINEYLHILNHAMPGGAVVQEHMVETHPGLVDDCYVKVFTGDQELADDIEPQFLLNIEKLFPAKQAEELKAEVGKSMYQAIHIPTAVSRTCDGGTTSRWSAMQIGMSFIAAYRMCAGEAAVADLSYAAKHAGVVNMGSILPARRARGPNEPGGIKFGLFADIVQANRKYPNDPAKAALEVVGAGTMLYDQIWLGSYMSGGVGFTQYATAAYTDNILDEFTYYGMDYIKEKYSVDWKNPSPSDKVKPTQDIVNDIATEVTLNAMEQYEQFPTMMEDHFGGSQRAGVIA
>contig-100_1_length_1706_read_count_4131_SRR1290771_2 # 70 # 1704 # 1 # ID=322_2;partial=01;start_type=ATG;rbs_motif=None;rbs_spacer=None;gc_cont=0.481
MNNEKKLFLKALQSKFDEDPKQNHTNFYCYGGWKQSPRKKEFDEYAKKVEKERGIPFYNPDIGVPLGQRKLMAYKVSGTDTYVEGDDLHFCNNAAIQQLNDDIKRTIIVGMDTAHSVLEKRLGVEVTPETINEYMETINHALPGGAVVQEHMVEVHPGLVGDCYAKLFTGDDSLADELDSRFLIDINKEFPEEQAKMLKDYIGNKTYQISRVPSLVVRTCDGGTVSRWSAMQIGMSFIAAYKLCAGEAAIADFSYAAKHADVISMGSILPARRARGPNEPGGVPFGVMADIIQTSRVSEDPAKISLEVIGAAATIYDQIWLGSYMSGGVGFTQYATAAYTDDILDDFVYYGMEYVDDKYGICGTKASTEVVHDITSEVTMYGLEQYEYPALLEDHFGGSQRAAVVSAAAGCSVAFATGNSNAGINGWYLSQILHKEAHSRLGFYGYDLQDQCGASNSLSIRSDEGLIHELRGPNYPNYAMNVGHQPEYAGIAQAPHAARGDAFCVNPLIKVAFADKDLSFDFTKPRKSIAKGALREFLPGGERNL
>contig-100_6_length_1276_read_count_1272_SRR2132206_1 # 3 # 1274 # -1 # ID=703_1;partial=11;start_type=Edge;rbs_motif=None;rbs_spacer=None;gc_cont=0.455
WKQSERKTEFVNAGKEVAAKRGVPQYNPDVGTPLGQRALMPYQVSTTDTFVEGDDLHFVNNAAMQQMWDDIRRTVVVGLNTAHTVIEKRLGKEVSPETITHYLETVNHAMPGAAVVQEHMVETHPALVADSYVKVFTGNDEIAEEIDPAYVIDINKMFPDDQAEVLKAEVGDGIWQVVRIPTIVSRTCDGGTTSRWSAMQIGMSMISAYKQAAGEAATGDFAYAAKHAEVIHMGTSLPVRRARGENEPGGIPFGYLADICQSSRVNAEDPVRVTLDVVATGAMLYDQIWLGSYMSGGVGFTQYATAAYTDNILDDFTYYGKEYVEDKFGMCEAPNTMDTVLDVGSEVTFYALEQFEEYPALLETIFGGSQRASIVAAAAGASTAFATANAQTGLSGWYLSMYLHKEQHSRLGFYGYDLQDQCGA
>contig-100_0_length_1838_read_count_6207_SRR943320_1 # 53 # 1759 # -1 # ID=1120_1;partial=00;start_type=ATG;rbs_motif=AGGAGG;rbs_spacer=5-10bp;gc_cont=0.623
MAKIERTQKLFLKSLKEKFQGQDVQSNTAEYYKFGGIRQSARKMEFVKASRAIEMDRGISMYDPVRCHLGGIPLGQRQLMTYEVSGTGVFVEGDDLHFVNNAAMQQFWDDIRRTVIVSMDLAHQTLQKRLGKEVTPETINEYLHVLNHAMPGAAVVQEHMVETHPGLVDDCYVKVFSGDQELVDDLEPQFVIDVEKLFPAKQAEALSAAVGKSLWQAIHIPTTVVRTCDGGTTSRWSAMQLGMSFIGAYRMCAGEAAVADLAFAAKHAGVIQMATHLPARRARGPNEPGGLAFGLFSDIIQANRKYPNDPAKASLEVVGAGTMLYDQIWLGSYMSGGVGFTQYATAAYTDNILDEFTYYGMDYIKDKYKVDWKNPSPKDRVKPTQEVVNDIVTEVSLNAMEQYEQYPTMMEDHFGGSQRAGVIAAASGLSTSIATGNSNAGLNAWYLSMLLHKEGWSRLGFFGYDLQDQCGSANSLSIRGDEGAIGEVRGPNYPNYAMNVGHQGEYAAIVGGAHYGRGDAWCFDPRVTICFADPSLKFDFAEPRREFAKGAIREFMPAGERSLIIPAR*
>contig-100_0_length_1719_read_count_0_ERR1136914_1 # 41 # 1696 # 1 # ID=81_1;partial=00;start_type=ATG;rbs_motif=GGA/GAG/AGG;rbs_spacer=5-10bp;gc_cont=0.396
MADKKFLDAMKNKFSEDPTDKRTTFYNMGGWKQSERKSAFVKEGKEIAEKRGIPMYNPDIGTPLGQRALMSYQLSTTDTYVEGDDLHFINNAAIQQAWDDIRRTVIVGLNTAHNVLEKRLGIEVTPETITEYLETVNHAMPGAAVVQEHMVETDPLVVQDSYVKVFTGDDELADEIDSAFVLDINKEFNEEQAAALKEEVGGSVWQAVRIPAIVGRVCDGGTTSRWSAMQIGMSMISAYNQCAGEGATGDFAYASKHAEVIHMGTYLPVRRARAENELGGVPFGFMADICQSSRVNADDPVRSTLDVVALGAALYDQIWLGSYMSGGVGFTQYATAAYTDDVLDDFTYYGKDYVEDKYGGLTEAPNNMDTVLDVGSEVSFYALEQYEEYPALLETHFGGSQRASVISAAAGCSTAFATGNAQTGLSAWYLGMYLHKEQHSRLGFYGYDLQDQCGAANVFSIRNDEGLPLEMRGPNYPNYAMNVGHQGEYAGIAQAPHAARGDAWSFNPLVKIAFADKNLVFDFSKPREEFAKGALREFEPSGERTVITPAK*
>contig-100_1_length_1716_read_count_539_SRR1561999_1 # 15 # 1694 # -1 # ID=510_1;partial=00;start_type=ATG;rbs_motif=None;rbs_spacer=None;gc_cont=0.592
MAVKHTKKLFVRALNKKFGKDFDLAGQKTEYKRLGPEQNARKREFMEYAKKLEGKRGMTGYNPYVHAGGIPLGQRQLVPYKLSGTEYVVEGDDLHFVNNPAMQQMWDDVRRTIVVGLDMAHEVLQKRLGKEVTPETINNYLEILNHAMPGAAVVQEHMVETHPGLVDDCNVRVFTGDDALADEIDDQYLININKMFPEDQAEALKAAIGKTSWQAIHVPTIVVRSCDGGTTSRWSAMQLCMTFIDAYNMCAGEAAVADLAYAAKHAAVLQMSEMLPARRARGPNNPGGLSFGFLADMVQTSRVAAADPVKVSLNVVAAGAALYDQIWLGSYMSGGVGFTQYATAAYTNDVLDDFCYYGVDFANDKFGGFAKAPKLLDTAKELATEVNAYGMEQYEAFPTLLEDHFGGSQRASVLAAASGITSAIASGHSQVGLAGWYLSMLLHKEGWGRLGFFGYDLQDQCGPTNVFSYQSDEGNPLELRGANYPNYAMNVGHQGEYAGISSAAHSGRMDAFAVNPLIKVTFSNPGMVFDWADVRACFGKGGAREFRAAGDRSLVMPAV*
>contig-100_8_length_1137_read_count_2789_SRR873601_1 # 3 # 1136 # -1 # ID=983_1;partial=11;start_type=Edge;rbs_motif=None;rbs_spacer=None;gc_cont=0.432
TNYLEVVNHAMPGAAVVQEHMVETNPLLVEDSYVKIFTGDDDLADEIDSAFVIDINKEFPEEQAEVLKAEVGGAIWQAVRIPSVVGRVCDGGTTSRWSAMQIGMSMISAYGQCAGEGATGDFAYASKHAEVIGMGTYLPIRRARAGNELGGVPFGFMADICQASRVTDDPVESSLEVVALGAALYDQIWLGSYMSGGVGFTQYATAAYTDNVLDDFSYYGKDYVEDKYGDLCSAPNNMDTVLDVGSEVAFYSLEQYEEYPALLETHFGGSQRAAVVSAAAGISTAFATGNAQTGLSAWYLAQYLHKEQHSRLGFYGYDLQDQCGAANVFAIRNDEGLPLELRGPNYPNYAMNVGHQGEYAGIAQAPHSARGDAFAMNP
>contig-100_3_length_1195_read_count_2412_SRR873599_1 # 3 # 1193 # -1 # ID=965_1;partial=11;start_type=Edge;rbs_motif=None;rbs_spacer=None;gc_cont=0.410
KTKFYCYGGWEQSARKREFNEEAKKAMEARGGLPFYNPDIGVPLGQRKLMAYQVSGTDTYVEGDDLHFCNNSAIQQLVDDIKRTVIVGMDTAHGVLEQRLGVEVTPETINEYLETINHALPGGAVVQEHMVEVDPGLVVDSYAKIFTGDDDLLDQLDQRFVIDINKEFPEEQAEMLKKYIGKKTYQVSRVPTLVVRACDGGTTSRWSAMQIGMSFISAYKLCAGEAAIADFSYAAKHADVISMATAMPSRRARGPNEPGGVTFGAFSDMVQTSRVSDDPAEVTLEVIGGAAPLYDQVWLGSYMSGGVGFTQYATAAYTDEILDDFIYYGKDYVDNKYGLCQAEASSDVVRDIASEVTLYGLEQYEIPAALEDHFGGSQRAAVLAAGAGCSVAFATAN
>contig-100_0_length_1821_read_count_33702_SRR1313283_1 # 69 # 1757 # -1 # ID=385_1;partial=00;start_type=ATG;rbs_motif=AGGAGG;rbs_spacer=5-10bp;gc_cont=0.589
MAKSAKIERTQKLFLKAMKTKFAEDPQAMSTVFERKGLEQSPRKMEFMKAGKKAEMDRGISMYDPKRCHCGGIPLGQRQLTTYEVSTTGVFVEGDDLHFVNNAAMQQMWDDIRRTIIVGLDLAHGTLQKRLGKEVTPETINEYLHVLNHAMPGAAVVQEHMVETHPSLVDDCYVKVFTGDDEMADDLEPQFVLNVDKLFPAKQAAQLKAAVGKSMWQAVHIPTIVSRTCDGGTTSRWSAMQIGMSFIGAYKMCAGEAAVADLAFAAKHAGVIQMADILPARRARGPNEPGGIKFGHFCDMVQSDRKYPNDPVKNALEIVAAGTMLFDQIWLGSYMSGGVGFTQYATAAYTDNILDDYTEYGIDYVKKKHGGIGKAKGTQEVVSDIATEVNLYGMEQYETYPTALESHFGGSQRASVLAAASGISCAMATANSNAGLNGWYLSMLMHKEGWSRLGFFGYDLQDQCGSANSMSIRPDEGLLGELRGPNYPNYAMNVGHQGEYAAIAGSAHIARGDAWTLSPLMKITFADPSLKFDFSEIRREFAKGAIREFMPAGERSLIIPAR*
>contig-100_4_length_1427_read_count_2661_SRR1290772_1 # 1 # 1425 # 1 # ID=330_1;partial=11;start_type=Edge;rbs_motif=None;rbs_spacer=None;gc_cont=0.618
MITMAKIERSQKLFLKALKEKFQGQDVESETAEFYKFNGVRQSPRKMEFMKASRAVEMDRGVSMYDPERCHLGGIPMGQRQLMTYEVSGTGVFVEGDDLHFVNNAAMQQMWDDIRRTVIVGMDLAHQTLQKRLGKEVTPETINEYLHILNHAMPGGAVVQEHMVETHPGLVDDCYVKVFTGDQELADDIEPQFLLDIEKLFTAKQAEELKAEVGKSMYQAIHIPTAVSRTCDGGTTSRWSAMQIGMSFIAAYRMCAGEAAVADLSYAAKHAGVIQMGSHLPARRARGPNEPGGLAFGLFSDIIQANRKYPNDPAKASLEVVGAGTMLYDQIWLGSYMSGGVGFTQYATAAYTDNILDEFTYYGMDYIKDKYKVDWRNPSPSDKVKPTHEVVNDMATEVCLNAMEQYEQFPTMMEDHFGGSQRAGVIAAACGLTTSIGTGNSNAGLNGWYLSMLLHKDGWSRLGFFGYDLQDQCGS
>contig-100_0_length_1508_read_count_4355_SRR646613_1 # 103 # 1506 # 1 # ID=929_1;partial=01;start_type=ATG;rbs_motif=GGAG/GAGG;rbs_spacer=5-10bp;gc_cont=0.607
MSVKETQKRFIKAMKKKFAEEPTSQTTVYKYEGYTQSKRKVEFKKAGDAIAKKRGISAYNPMVHMGGIPLGQRQLMPYVVSGTDVVCEGDDLHFVNNAAMQQFWDEIRRTVIVGLDTAHATLEKRLGKTVTPETISNYLAVLNHAMPGAAVVQEHMVETHPGLTDDCYVKVFTGDDELADSIDKQYVIDINKAFPKDRAAQLKKAIGKSLWQAVHIPTIVVRTCDGGTTSRWSAMQIGMSFIDAYKMCAGEAAVADLAFAAKHASLVEMADILPARRARGPNEPGGLSFGFLADIVQTDRKYPDDPVKSSLEVVAAGCMLYDQIWLGSYMSGGVGFTQYATAAYTDDILDDFTYYGYDYAKGKYKMPTKPTMDIVNDLGTEVTLYGIEQYEKYPTTLEDHFGGSQRATVLAAASGVTTALATGNSNAGLSAWYLSMYLHKEAWGRLGFFGYDLQDQCGATNVFSCRSD
>contig-100_5_length_1321_read_count_5483_SRR1222431_1 # 2 # 1321 # 1 # ID=293_1;partial=11;start_type=Edge;rbs_motif=None;rbs_spacer=None;gc_cont=0.423
TVIVGLNTAHNVLEKRLGMEVTPETITNYLEVVNHAMPGAAVVQEHMVETNPLLVEDSYVKIFTGDDDLADEIDSAFVIDINKEFPEEQAEVLKAEVGGAIWQAVRIPSVVGRVCDGGTTSRWSAMQIGMSMISAYGQCAGEGATGDFAYASKHAEVIGMGTYLPIRRARAGNELGGVPFGFMADICQASRVTDDPVESSLEVVALGAALYDQIWLGSYMSGGVGFTQYATAAYTDNVLDDFSYYGKDYVEDKYGDLCSAPNNMDTVLDVGSEVAFYSLEQYEEYPALLETHFGGSQRAAVVSAAAGISTAFATGNAQTGLSAWYLAQYLHKEQHSRLGFYGYDLQDQCGAANVFAIRNDEGLPLELRGPNYPNYAMNVGHQGEYAGIAQAPHSARGDAFAMNPLIKIAFADKNLPFDFSKVRAEFAKGALREFEPAGER
>contig-100_0_length_1776_read_count_6787_SRR3184648_1 # 26 # 1741 # 1 # ID=802_1;partial=00;start_type=ATG;rbs_motif=GGAG/GAGG;rbs_spacer=5-10bp;gc_cont=0.455
MAQDIFERFKKSMEIKFGTDYGDNRQGGTDITSKTQKFYRLGPEQSPRKREMIKAGKEIAKKRGLVGYNPMMHTGAPLGQRCITPYRLSGTDLVVDPDDLHYVNNTAMQQMVDDIKRTTIVSMDMAHETLEKRLGKEVTPETINNYLENLNHSLPGGAVVQEMMVECHPSLVDDCYVKVFTGNDDLADEIDKQFLIDINKMFPEDQAEQLKAAVGNSTWQALHIPTIVIRSTDGGQTSRWAAMQIGMSFISAYNMCAGEAAVADLSYAAKHAGSINMGDMLPARRVRAPNEPGGVPFGHLSDIIQTGRVITDDPARVALEVVGAGCVMYDQIWLGSYMSGGVGFTQYATAGYTDDILDNNLYYAADYVNRKYNQAAKVGTKNKLKPTLDLIEDIATESTLYGMEQYEKYPSALEDHFGGSQRATSLAASAGCAVALATGNSNAGLSGWYLSMYLHKEGWGRLGFYGYDLQDQCGASNVCSFQGDEGLIGELRGPNYPNYAMNVGHQGGYAGIVMASHSGRGDAFALNPLIKVAFADDLLPFDYTRPRYEFGRGALREFEPAGERSLIIPAK*
>contig-100_0_length_1598_read_count_825_ERR1137118_1 # 42 # 1598 # 1 # ID=101_1;partial=01;start_type=ATG;rbs_motif=GGA/GAG/AGG;rbs_spacer=5-10bp;gc_cont=0.394
MADKKFLDAMKNKFSEDPTDKRTTFYNMGGWKQSERKSAFVKEGKEIAEKRGIPMYNPDIGTPLGQRALMSYQLSTTDTYVEGDDLHFINNAAIQQAWDDIRRTVIVGLNTAHNVLEKRLGIEVTPETITEYLETVNHAMPGAAVVQEHMVETDPLVVQDSYVKVFTGDDELADEIDSAFVLDINKEFNEEQAAALKEEVGGSVWQAVRIPAIVGRVCDGGTTSRWSAMQIGMSMISAYNQCAGEGATGDFAYASKHAEVIHMGTYLPVRRARAENELGGVPFGFMADICQSSRVNADDPVRSTLDVVALGAALYDQIWLGSYMSGGVGFTQYATAAYTDDVLDDFTYYGKDYVEDKYGGLTEAPNNMDTVLDVGSEVSFYALEQYEEYPALLETHFGGSQRASVISAAAGCSTAFATGNAQTGLSAWYLGMYLHKEQHSRLGFYGYDLQDQCGAANVFSIRNDEGLPLEMRGPNYPNYAMNVGHQGEYAGIAQAPHAARGDAWSFNPLVKIAFADKNL
>contig-100_0_length_1612_read_count_633_SRR3067146_1 # 3 # 1604 # 1 # ID=768_1;partial=10;start_type=Edge;rbs_motif=None;rbs_spacer=None;gc_cont=0.385
EDKTTTFYNLGGWKQSERKTQFYEAGKEIAEERGIPMYNPDIGSPLGQRTLMPYQLSTTDTFVEGDDLHFINNAAIQQLWDDIRRTVLVGLNTAHNVLQRRLGMEVTPETITNYLETVNHAMPGAAVVQEHMVETNPYLVSDSYVKIFTGDDELADEIDQCYVLDINKEFPDDQAAQLKAEVGDKIWQVVRVPSLVGRVCDGGTTSRWSAMQIGMSMISAYNQCAGEGATGDFAFATKHAEVIQMGAPLPQRRARAANEPGGVPFGYIADIVQSSRVNVDDPVKVTLDVVAAGAALYDQIWLGSYMSGGVGFTQYATAAYTDNILDDFTYYGKDYVEDKYGGLTEAPNNMDTVLDVGSEVTFYALEQYDEYPALLETQFGGSQRAAVTAAASGCCTAFATGNSQTGLSAWYLSQYLHKEQHSRLGFYGYDLQDQCGAANVFSIRNDEGLPLEMRGPNYPNYAMNVGHQGEYAGIAQAPHAARKDAFSFNPLIKIAFADKNLCFDFTQPRAEIAKGALREFSPAGERSLIIPAK*
>contig-100_0_length_1096_read_count_68_ERR1414269_1 # 1 # 1095 # -1 # ID=191_1;partial=11;start_type=Edge;rbs_motif=None;rbs_spacer=None;gc_cont=0.624
MAKIERSQKLFLKSLKEKFQGQDVQSETTEFYKFNGYHQSPRKEEFVKASRAVEMDRGISMYDPVRCHLGGIPLGQRQLMTYEVSGTGVFVEGDDLHFVNNSAMQQMWDDIRRTVIVGMDLAHQTLQKRLGKEVTPETINEYLHILNHAMPGAAVVQEHMVETHPGLVDDCYVKVFTGDQELADDIEPQFVLDIEKLFPAKQAEELKAEVGKSMYQAIHIPSTVSRTCDGGTTSRWSAMQIGMSFIAAYRMCAGEAAVADLSYAAKHAGVVQMASHLPARRARGPNEPGGIMFGVFSDIVQANRKYPNDPARASLEVVGAGTMLFDQIWLGSYMSGGVGFTQYATAAYTDNILDEYTYYGMDYIK
>contig-100_8_length_1140_read_count_7866_SRR1313283_1 # 68 # 1138 # -1 # ID=393_1;partial=01;start_type=Edge;rbs_motif=None;rbs_spacer=None;gc_cont=0.611
LKAAIGKTTWQAIHVPTIVVRTCDGGTTSRWSAMQLCMTFIDAYNMCAGEAAVADLAYAAKHAAVLQMSDMLPARRARGPNNPGGISFGFMSDMVQTSRVKPQDPVYVSLNVVAAGSMFYDQIWLGSYMSGGVGFTQYATAAYTNDVLDDFSYYGVDYANDKFGGFAKAPATIDVAKELATEVTLYGIEQYEAFPTLLEDHFGGSQRAAVLAAASGITSAIATGHSQIGLAGWYLSMLLHKEAWGRLGFFGYDLQDQCGPTNVFSYQSDEGNPLELRGANYPNYAMNVGHQGEYAGITSAAHAGRMDAFAVNPLIKVTFANPGLVFDFTNVRDCFGKGGAREFRAAGERSLVMPAV*
>contig-100_4_length_1490_read_count_387_SRR1562000_1 # 1 # 1488 # 1 # ID=521_1;partial=11;start_type=Edge;rbs_motif=None;rbs_spacer=None;gc_cont=0.469
EFVEAGKEVAAKRGIPQYNPDIGTPLGQRVLMPYQVSTTDTFVEGDDLHFVNNTAMQQFWDDIRRTVIVGLGTAHNVIEKRLGKEVTPETIMNYLETVNHAMPGGAVVQEHMVETNPALVADSYVKVFTGDDEIADEIDPAFLIDINKMFPEEQAEVLKAEVGSGIWQAVRIPTIVSRTCDGGTTSRWSAMQIGMSMISAYKQCAGEAATGDFAFAAKHAEVIHMGTALPQRRARGENEPGGIPFGYLADICQSSRKYMDDPVRVTLDVVASGAMLYDQIWLGSYMSGGVGFTQYATAAYTDNILDDFTYYGKEYVEDKYGGLCEAPNTMDTVLDVGSEVTFYGLEQYEEYPALLETQFGGSQRAAVAAAAAGCSTGFATGNAQTGLSAWYLSMYLHKEQHSRLGFYGYDLQDQCGASNVFSIRADEGLPLELRGPNYPNYAMNVGHQGEYAGIAQSAHAARKDAFVFNPLVKIAFADDNLAFDFSEVRAEFAKGA
>contig-100_0_length_1697_read_count_156_ERR1137163_1 # 23 # 1678 # 1 # ID=108_1;partial=00;start_type=ATG;rbs_motif=GGA/GAG/AGG;rbs_spacer=5-10bp;gc_cont=0.396
MADKKFLDAMKNKFSEDPTDKRTTFYNMGGWKQSERKSAFVKEGKEIAEKRGIPMYNPDIGTPLGQRALMSYQLSTTDTYVEGDDLHFINNAAIQQAWDDIRRTVIVGLNTAHNVLEKRLGIEVTPETITEYLETVNHAMPGAAVVQEHMVETDPLVVQDSYVKVFTGDDELADEIDSAFVLDINKEFNEEQAAALKEEVGGSVWQAVRIPAIVGRVCDGGTTSRWSAMQIGMSMISAYNQCAGEGATGDFAYASKHAEVIHMGTYLPVRRARAENELGGVPFGFMADICQSSRVNADDPVRSTLDVVALGAALYDQIWLGSYMSGGVGFTQYATAAYTDDVLDDFTYYGKDYVEDKYGGLTEAPNNMDTVLDVGSEVSFYALEQYEEYPALLETHFGGSQRASVISAAAGCSTAFATGNAQTGLSAWYLGMYLHKEQHSRLGFYGYDLQDQCGAANVFSIRNDEGLPLEMRGPNYPNYAMNVGHQGEYAGIAQAPHAARGDAWSFNPLVKIAFADKNLVFDFSKPREEFAKGALREFEPSGERTVITPAK*
>contig-100_1_length_1682_read_count_206_ERR1414235_1 # 5 # 1666 # 1 # ID=183_1;partial=00;start_type=ATG;rbs_motif=None;rbs_spacer=None;gc_cont=0.422
MVYKDDKHNFMQAMKKKFEEAPDKRQTKFYVYGGYKQNKRKVEFHDAGQQIAKERGIPGYNPSVGMPQGQRVLMPYQLSHTDIIANMDDLHFVNNAAMQQAWDDMRRTILVGLDSPHNILEKRLGKEVTPETINHYLEVVNHSMPGAAVIQEHMVETDPRLVKDSYVKVYSGNDELIDEIDSRFVIDINKEFPADQAAQLKKAIGKSMWQVVRIPTVVGRVCDGGTVSRWSAMQIGMAFIGAYNLCAGEAATADFAYAAKHGSVIQMSDMMPARRARGPNEPGGLMYGVVSDCAQSMAKYPDDPARHSLESIALAALIYDQIYLGSYMSGGVGFTQYATAAYTDNILEDFVYWGMEHVKDKYGSLAKQKPSVKLINDIGTDVAMYCLEQYELYPAVMETHFGGSQRATCISAAAGTSVSMATGNAQAGLSAWYLACNVHKEQMGRFGFYGYDLQDQIGAANTFSYRSDEGLPFELRGGNYPSYAMNVGHQSAYTGIVAAAHSARGDAWALSPHVKVAFADRSLPFDFANITKEFGRGAMREFVPAGERDLIIP*
>contig-100_1_length_1468_read_count_160_ERR1414233_1 # 1 # 1467 # 1 # ID=178_1;partial=11;start_type=Edge;rbs_motif=None;rbs_spacer=None;gc_cont=0.434
SVGMPQGQRVLMPYQLSHTDIIANMDDLHFVNNAAMQQAWDDMRRTILVGLDSPHNILEKRLGKEVTPETINHYLEVVNHSMPGAAVIQEHMVETDPRLVKDSYVKVYSGNDELIDEIDSRFVIDINKEFPADQAAQLKKAIGKSMWQVVRIPTVVGRVCDGGTVSRWSAMQIGMAFIGAYNLCAGEAATADFAYAAKHGSVIQMSDMMPARRARGPNEPGGLMYGVVSDCAQSMAKYPDDPARHSLESIALAALIYDQIYLGSYMSGGVGFTQYATAAYTDNILEDFVYWGMEHVKDKYGSLAKQKPSVKLINDIGTDVAMYCLEQYELYPAVMETHFGGSQRATCISAAAGTSVSMATGNAQAGLSAWYLACNVHKEQMGRFGFYGYDLQDQIGAANTFSYRSDEGLPFELRGGNYPSYAMNVGHQSAYTGIVAAAHSARGDAWALSPHVKVAFADRSLPFDFANITKEFGRGAMREFVPAGERDLI
>contig-100_0_length_1598_read_count_617_SRR2656925_1 # 3 # 1598 # -1 # ID=721_1;partial=11;start_type=Edge;rbs_motif=None;rbs_spacer=None;gc_cont=0.618
KEKFAEDPQSAQTVYAREGLKQSARKKEFIDAGQKMSMARGISMYDPVRCHLGGIPLGQRQLMTYEVSTTGVFVEGDDLHFVNNAAMQQMWDDIRRTILVNMDLAHQTLQKRLGKEVTPETINEYLHVLNHAMPGAAVVQEHMVETHPGLVDDCYCKVYTGDEEMVDSLEPQFVINIDKLFPAKQAAQLKAAIGKSLWQAIHIPTVVSRTCDGGTTSRWSAMQLGMSFIGAYRMCAGEAAVADLAFAAKHAGVIQMADILPARRARGPNEPGGIKFGHFADMIQGDRKYPHDPARASLEVVGAGTMLFDQIWLGSYMSGGVGFTQYATAAYTDNILDEYTYYGMDYIKQKYKVDWQNPNEKDKVKPTQEIVNDMCTEVCLNAMEQYEQFPTLMEDHFGGSQRAGVMAAACGLTASIATGYSNAGLNSWYLCMLMHKEGWSRLGFFGYDLQDQCGSANSLAIRPDEGAVGEFRGPNYPNYAMNVGHQGEYAAIVGGAHYGRGDAWSLNPLIKVAFADPSLKFDFAEPRREFAK
>contig-100_1_length_1262_read_count_2742_ERR1299066_1 # 9 # 1262 # -1 # ID=153_1;partial=01;start_type=Edge;rbs_motif=None;rbs_spacer=None;gc_cont=0.523
EVINHALPGGAVVQEHMVEVHPGIVEDCYAKVFTGDDNLADELDKRILIDINKEFPEEQAEQLKSYIGNRTYQVNRVPTIVVRACDGGTVSRWSAMQIGMSFISAYKLCAGEAAIADFSFAAKHADVIEMGTIMPARRARGPNEPGGVAFGTFADIVQTSRVSDDPANVSLEVIAGAAALYDQVWLGSYMSGGVGFTQYATASYTDDILDDFLYYGMEYVEDKFGICGSEPTMDVVRDISTEVTLYSLEQYEEYPTLLEDHFGGSQRAAVAAAAAGCSTAFATGNSNAGVNGWYLSQILHKEAHSRLGFYGYDLQDQCGASNSLSIRSDEGLIHELRGPNYPNYAMNVGHQPEYAGIAQAPHAARGDAFCTNPLIKVAFADKDLSFDFTSPRKSIAKGALREFIPEGERDLIIPAGK*
>contig-100_9_length_1034_read_count_1788_SRR873598_1 # 1 # 1032 # 1 # ID=961_1;partial=11;start_type=Edge;rbs_motif=None;rbs_spacer=None;gc_cont=0.385
CYAKIFTGNDDLADELDKRVLIDINKEFPEEQAEMLKSYVGNKTYQVSKVPTLVVRACDGGTVSRWSAMQIGMSFINAYKLCAGEAAIADFSYAAKHADVIGMAAFLPARRARGPNEPGGVAFGTLADIVQTSRVSEDPVEVTLEVIAAAAALYDQVWLGSYMSGGVGFTQYASATYTDDILDDFAYYGFDYVEKNYGLCNAELSMDTVREIATEVTLYGLEQYEIPTLLETHFGGSQRASVVSAAAGCSAAFATGNSNAGVNGWYLSMILHKEAHSRLGFYGYDLQDQAGASNSLSIRSDEGLIHELRGPNYPNYAMNVGHQPEYAGIAQAPHAARGDAFCTN
>contig-100_4_length_1531_read_count_1451_SRR1562007_1 # 3 # 1517 # -1 # ID=574_1;partial=10;start_type=ATG;rbs_motif=None;rbs_spacer=None;gc_cont=0.508
MNDEKKLFLKALKGKFNEDPKQTHTDFYCFGGWKQSPRKREFDEYAKKIEKERGDLPFYNPDIGVPLGQRKLMAYKVSGTDTYVEGDDLHFCNNAAIQQLLDDIKRTIIVGMDTAHSVLEKRLGVEVTPETINEYMETINHALPGGAVVQEHMVEVHPGLVGDCYAKIFTGDDTLADELDSRFLININKEFPEEQAEMLKKYIGSKTYQISRVPSMVVRVCDGGTVSRWSAMQIGMSFIAAYKLCAGEAAIADFSYAAKHADVIEMGTILPARRARGPNEPGGVAFGVMADMVQTSRVSNDPAEVTLEVIAAAATIYDQIWLGSYMSGGVGFTQYATAAYTDDILDDFIYYGMEYVDEKYGICGTEPSADVVHDIASEVTLYGLEQYEYPALLEDHFGGSQRAAVVSAAAGCSVAFATGNSNAGINGWYLSQILHKETHSRLGFYGYDLQDQCGASNSLSIRSDEGLIHELRGPNYPNYAMNVGHQPEYAGIAQAPHAARGDAFC
>contig-100_0_length_1710_read_count_2831_ERR1025319_1 # 29 # 1681 # 1 # ID=12_1;partial=00;start_type=ATG;rbs_motif=None;rbs_spacer=None;gc_cont=0.465
MNNEKKLFLKALQSKFDEDPKQNHTDFYCFGGWKQSPRKKEFDEFAKKVEKERGIPFYNPDIGVPLGQRKLMAYKVSGTDTYVEGDDLHFANNAAIQQLSDDIKRTIIVGMDTAHSVLEKRLGVEVTPETINEYMETINHALPGGAVVQEHMVEVHPGLVGDCYAKLFTGDDTLADEVDSRFLIDINKEFPEEQAKMLKEYIGNKTYQISRVPSLVVRTCDGGTVSRWSAMQIGMSFIAAYKLCAGEAAIADFSYAAKHADVIEMGSILPARRARGPNEPGGISFGTMADIVQTSRVSDDPAEVSLEVIAAAATIYDQIWLGSYMSGGVGFTQYATAAYTDDILDDFLYYGMEYVDGKYGICETKATTEVVHDIAAEVTMYGLEQYEYPALLEDHFGGSQRAAVVSAAAGCSVAFATGNSNAGINGWYLSQILHKEAHSRLGFYGYDLQDQCGASNSLSIRSDEGLIHELRGPNYPNYAMNVGHQPEYAGIAQAPHAARGDAFCVNPLIKVAFADKDLAFDFTSPRKSIAKGALREFVPGGERDLIIPAK*
>contig-100_1_length_1172_read_count_0_ERR1136916_1 # 3 # 1172 # -1 # ID=83_1;partial=11;start_type=Edge;rbs_motif=None;rbs_spacer=None;gc_cont=0.592
MITMAGKEKLFMEACKKKFKEEPTDMTTKYYCYGGWKQSKSKVEFQKSADEIAKKRGIPMLNEDIGVPLGQRSWMPYQLSHTDIFAEADDLHCVNNCAIQQAWDDIRRTILVGLDSPHQTIERRLGKEVTPETINAYLETVNHTMPGGAVVQEHMAEINPALVWDSYVKVFSGDDELIDEIDPRFVIDINKLFPKDQAKQLKKAIGKTLMQAVRVPTIVGRLMDGATVSRHAAMQISMAFISSYKLAAGEAAIADFAYSAKHQSLNMGTMMPARRARGPNEPGGIPFGYMADIAQSDRVYPDDPGRGALEAVALGAAVFDQVYLGGYMSGGVGFTQYATAAYTDNILEDYVYYAIDQIKSRYGGFCKLDPANMDEVMKLADDVNSYALEM
>contig-100_1_length_1699_read_count_4339_SRR3546451_1 # 1 # 1653 # -1 # ID=865_1;partial=00;start_type=ATG;rbs_motif=GGAGG;rbs_spacer=5-10bp;gc_cont=0.442
MADKKFISALKTKFEESPDEKKTTFYNKGGWKQSERKTQFVNEGKAIAEKRGIPMYNPDVGTPLGQRALMPYQVSTTDTYVEGDDLHFVNNAAMQQMADDIKRTVVVGLNTAHNVIEKRLGKEVTPETITHYLETVNHAMPGAAVVQEHMVETDPTLVADSYVKVFTGNDEIASEIDSAFVLDINKMFPDEQAEVLKAEVGDGIWQVVRIPTIVSRTCDGATPSRWSAMQVGMSMISAYKQCAGEAATGDFAYAAKHAEVIHMGTYLPVRRARGENEPGGIPFGYLADICQSSRVNADDPVRTTLDVVAMGAMLYDQIWLGSYMSGGVGFTQYATAAYTDNVLDDFCYFGKEYVEDKFGLTEAPNNMDTVLDVGSEVTFYALEQYEEYPALLETQFGGSQRAAVVAAAAGCSTAFATGNAQTGLSAWYLSMYLHKEQHSRLGFYGYDLQDQCGASNVFSIRNDEGLPLELRGPNYPNYAMNVGHQGEYAGIAQAPHAARGDAFVFNPLVKIAFADDNLAFDFTNPRAMFAKGALREFEPAGERAFISPAK*
>contig-100_0_length_1685_read_count_203_ERR1137164_1 # 20 # 1675 # 1 # ID=109_1;partial=00;start_type=ATG;rbs_motif=GGA/GAG/AGG;rbs_spacer=5-10bp;gc_cont=0.396
MADKKFLDAMKNKFSEDPTDKRTTFYNMGGWKQSERKSAFVKEGKEIAEKRGIPMYNPDIGTPLGQRALMSYQLSTTDTYVEGDDLHFINNAAIQQAWDDIRRTVIVGLNTAHNVLEKRLGIEVTPETITEYLETVNHAMPGAAVVQEHMVETDPLVVQDSYVKVFTGDDELADEIDSAFVLDINKEFNEEQAAALKEEVGGSVWQAVRIPAIVGRVCDGGTTSRWSAMQIGMSMISAYNQCAGEGATGDFAYASKHAEVIHMGTYLPVRRARAENELGGVPFGFMADICQSSRVNADDPVRSTLDVVALGAALYDQIWLGSYMSGGVGFTQYATAAYTDDVLDDFTYYGKDYVEDKYGGLTEAPNNMDTVLDVGSEVSFYALEQYEEYPALLETHFGGSQRASVISAAAGCSTAFATGNAQTGLSAWYLGMYLHKEQHSRLGFYGYDLQDQCGAANVFSIRNDEGLPLEMRGPNYPNYAMNVGHQGEYAGIAQAPHAARGDAWSFNPLVKIAFADKNLVFDFSKPREEFAKGALREFEPSGERTVITPAK*
>contig-100_0_length_1376_read_count_146_ERR983266_1 # 1 # 1374 # 1 # ID=247_1;partial=11;start_type=Edge;rbs_motif=None;rbs_spacer=None;gc_cont=0.413
KKFLDAMTKKFKEAPEEKTTTFYNMGGWTQSERKTEFVNEGKAIAEKRGIPMYNPDIGNPLGQRALMSYQLSGTDTFVEGDDLHFINNAAIQQAWDDIRKTVIVGLNTAHNVLEKRLGMEVTPETITNYLEVVNHAMPGAAVVQEHMVETNPLLVDDSYVKVFTGDDDLAAEIDPAFVLDINKEFPEEQAEALKAEVGNAIWQIVRVPSVVGRVCDGGTTSRWSAMQIGMSMISAYGQCAGEGATGDFAYASKHAEVIGMGTYLPIRRARAGNELGGVPFGFMADICQATRVTDDPVESALEVVALGAALYDQIWLGSYMSGGVGFTQYATAAYTDNVLDDFSYFGKDYVEDKYGELCSAPNNMDTVLDVGSEVAFYSLEQYEEYPALLETHFGGSQRAAVVSAAAGISTAFATGNAQTGLSAWYLAQYLHKEQHSRLGFYGYDLQDQCGAANVFAIR
>contig-100_0_length_1831_read_count_10700_SRR1977304_1 # 49 # 1752 # -1 # ID=659_1;partial=00;start_type=ATG;rbs_motif=GGAG/GAGG;rbs_spacer=5-10bp;gc_cont=0.602
MVDREQLFKKALEIKFTQEWGENKATEVSTDITSKKAKYLRLGTAQSPRKREFEQYGKEIAAKRGLPGYDPKLHLGGIPLGQRQITPYVVSSTDTLCDGDDLHFVNNAAMQQMWDDIRRTVIVGMDLAHETLEKRLGKEVTPETINHYLEVLNHAMPGAAVVQEMMVETHPGLVDDCYVKVFTGDDELADEIDKRFLIDIDKQFGEEKAAQIKAAIGKTTWQAVHVPTIVVRTCDGATTSRWTAMQIGMSFIAAYRMCAGEAAVADLAYAAKHAALVGMGDMLPARRARGPNEPGGLQFGYLADIVQADRVTDDKVKASLEVVAAGAMLYDQIWLGSYMSGGVGFTQYATAAYTNNILDDFSYYGYEYAVDKYGGPAQAPATLETVKDIATETAIYAIEQYEYFPTLLEDQFGGSQRAAVVAAAAGIATGLATGNSQAGLSGWYLAQYLLKEAEGRLGFFGYDLQDQCGAANVFSYQSDEGLPLELRGPNYPNYAMNVGHQGEYAGIASSGHIGRGDAFVVNPLVKVAFADPLLNFDFTQVRKEFAKGAVREFDRCAGERALILPAK*
>contig-100_4_length_1109_read_count_4082_SRR943309_1 # 15 # 1109 # 1 # ID=1074_1;partial=01;start_type=ATG;rbs_motif=AGGAGG;rbs_spacer=5-10bp;gc_cont=0.587
MAKAAKVERTQKLFLKAMKTKFAEDPQAMSTVFTREGLKQSPRKVEFIKAGQKASMDRGISMYDPVRCHCGGIPLGQRQLMTYEVSTTGVFVEGDDLHFVNNSAMQQMWDDIRRTIIVGLDLAHGTLQKRLGKEVTPETINEYLHVLNHAMPGAAVVQEHMVETHPGLVDDCYVKVFTGDDEMADDLEPQFVLNVDKLFPAKQAAQLKAAVGKSMWQAVHIPTCVSRTCDGGTTSRWSAMQIGMSFIGAYKMCAGEAAVADLAFAAKHAGVIQMADILPARRARGPNEPGGIKFGHFADMIQGDRKYPHDPARAALEVVGAGTMLFDQIWLGSYMSGGVGFTQYATAAYTDNILDDYTYYGMDYI
>contig-100_0_length_1818_read_count_216727_SRR1977365_1 # 98 # 1801 # -1 # ID=661_1;partial=00;start_type=ATG;rbs_motif=GGAG/GAGG;rbs_spacer=5-10bp;gc_cont=0.602
MVDREQLFKKALEIKFTQEWGENKATEVSTDITSKKAKYLRLGTAQSPRKREFEQYGKEIAAKRGLPGYDPKLHLGGIPLGQRQITPYVVSSTDTLCDGDDLHFVNNAAMQQMWDDIRRTVIVGMDLAHETLEKRLGKEVTPETINHYLEVLNHAMPGAAVVQEMMVETHPGLVDDCYVKVFTGDDELADEIDKRFLIDIDKQFGEEKAAQIKAAIGKTTWQAVHVPTIVVRTCDGATTSRWTAMQIGMSFIAAYRMCAGEAAVADLAYAAKHAALVGMGDMLPARRARGPNEPGGLQFGYLADIVQADRVTDDKVKASLEVVAAGAMLYDQIWLGSYMSGGVGFTQYATAAYTNNILDDFSYYGYEYAVDKYGGPAQAPATLETVKDIATETAIYAIEQYEYFPTLLEDQFGGSQRAAVVAAAAGIATGLATGNSQAGLSGWYLAQYLLKEAEGRLGFFGYDLQDQCGAANVFSYQSDEGLPLELRGPNYPNYAMNVGHQGEYAGIASSGHIGRGDAFVVNPLVKVAFADPLLNFDFTQVRKEFAKGAVREFDRCAGERALILPAK*
>contig-100_1_length_1510_read_count_3625_ERR1025322_1 # 59 # 1510 # 1 # ID=19_1;partial=01;start_type=ATG;rbs_motif=None;rbs_spacer=None;gc_cont=0.593
MAVKHTKKLFVKALNKKFGKDFDLAGQKTAYLRLGPEQNARKREFMEAAKKLEGKRGMTGYNPYVHAGGIPLGQRQLVPYKLSGTEYVVEGDDLHFVNNPAMQQMWDDVRRTIVVGLDMAHEVLQKRLGKEVTPETINNYLEILNHAMPGAAVVQEHMVETHPALTDDCNVRVFTGDDALADEIDDQYLIDINKMFPAEQAEVLKAAMGKTSWQAIHVPTIVVRSCDGGTTSRWSAMQLCMTFIDAYNMCAGEAAVADLAYAAKHAAVLQMSEMLPARRARGPNNPGGLSFGFLADMVQTSRVAAADPVKVSLNVVAAGAMLYDQIWLGSYMSGGVGFTQYATAAYTNDVLDDFCYYGVDFANDKFGGFAKAPGKLETAKELATEVNAYGIEQYEAFPTLLEDHFGGSQRASVLAAASGITSAIASGHSQVGLAGWYLSMLLHKESWGRLGFFGYDLQDQCGPTNVFSYQSDEGNPLELRGANY
>contig-100_0_length_1770_read_count_4462_SRR1699482_1 # 24 # 1709 # -1 # ID=614_1;partial=00;start_type=ATG;rbs_motif=GGAGG;rbs_spacer=5-10bp;gc_cont=0.545
MAYKYPSEKLFVEALKSKFAGLDLSDQKTKYVRAGYVQNARKREFQAAGERVAEQRGMQQYDVNVHLGGMTLGQRQLVPYKLSTRPDIVEGDDLHYVNNPAMQQMWDDMKRTIIVGMDLAHETLEKRLGKEVTPESIAGYMEAVNHTMPGAAIVQEHMVETHPGLVDDCYVKMFTGDDELADEIDSQYVININDLFDKEGQNEKLKAAIGKTTWQAVHIPTIVVRCCDGGNTSRWSAMQIGMSFIAAYNMCAGEAAVADLAFAAKHAAAVQMAEMLPARRARSPNEPGGLSFGYCADMVQTLRVKPEDPVWYTLEVVACGTMLYDQIWLGSYMSGGVGFTQYATAAYTNDVLDDFTYYGYDYALNKYGDDGTAPNDLATATDLATEVTLNGMECYEDYPTLLEDHFGGSQRAGILAAASACTTGIATGNAQVALSAWYMSMYLHKEGWGRLGFFGYDLQDQCGATNVCSYQGDEGCCLELRGANYPNYAMNVGHQGEYAGFTGAAHAGAHDAYCCNPLVKVCFADPSLVFDFSYIRKEYAKGAMRTFRPAGERSLVIPAGI*
>contig-100_0_length_1262_read_count_0_SRR3469671_1 # 3 # 1262 # -1 # ID=855_1;partial=11;start_type=Edge;rbs_motif=None;rbs_spacer=None;gc_cont=0.398
RKLMAYQVSGTDTYVEGDDLHFCNNSAIQQLVDDIKRTVIVGMDTAHGVLEQRLGVEVTPETINEYLETINHALPGGAVVQEHMVEVDPGLVTDSYAKIFTGDDDLLDQLDQRFVIDINKEFPEEQAEMLKKYIGKKTYQVSRVPTLVVRACDGGTTSRWSAMQIGMSFISAYKLCAGEAAIADFSYAAKHADVISMASAMPSRRARGPNEPGGVTFGAFSDMVQTSRVTDDPAEVTLEVIGGAAPLYDQVWLGSYMSGGVGFTQYATAAYTDEILDDFIYYGKDYVEGKYGGLCQAEATSEVVKDIASEVTLYGLEQYEIPAALEDHFGGSQRAAVLAAGAGCSVAFATANSNAGVNGWYLSQLLHKEGHSRLGFYGYDLQDQCGSSNSLSVRSDEGLIHELRGPNYPNYAMNVGHQPE
>contig-100_1_length_1492_read_count_650_ERR1163090_1 # 1 # 1491 # -1 # ID=141_1;partial=11;start_type=Edge;rbs_motif=None;rbs_spacer=None;gc_cont=0.431
SKRGIPGYNPDIGVPLGQRKLMPYKLSNTDSIVEGDDLHFMNNAAIQQMWDDIRRTVIVGMDTGHAVLEKRLGVEVTPETINEYMETINHALPGGAVVQEHMVEVDPALAWDSYAKIFTGDDELADELDKRVLIDINKLFPEEQAEQLKAAIGKRTYQVSRVPTLVGRVCDGGTIARWSAMQIGMSFITAYKLCAGEAAIADFSYAAKHADVVGLGTALPARRSRGANEPGGIPFGILADVVQTTRVSDDPVEQSLEVVATGAMLYDQIWLGAYMSGGVGFTQYATASYTDDILDDFSYYGYDYVEKKYGINNTKPTMDVVEDIATEVTLYALEQYDEFPALLEDHFGGSQRAAVTAAAAGISVCMATGNSNAGVNGWYLSQILHKEYHSRLGFYGYDLQDQCGASNSLSIRNDESSPLELRGPNYPNYAMNVGHQGEYAGITQAAHSARRDAFATNPLIKIAFADPSLVFDFAHPRKECARGALREFEPAGERDPI
>contig-100_3_length_1438_read_count_381517_SRR1313243_1 # 1 # 1437 # -1 # ID=351_1;partial=11;start_type=Edge;rbs_motif=None;rbs_spacer=None;gc_cont=0.583
FFFFQAEDGIRDQPRSRGLGDVYKRQTQKLFLKAMKTKFAEDPQAMSTVFERKGLEQSPRKMEFMKAGKKAEMDRGISMYDPKRCHCGGIPLGQRQLTTYEVSTTGVFVEGDDLHFVNNAAMQQMWDDIRRTIIVGLDLAHGTLQKRLGKEVTPETINEYLHVLNHAMPGAAVVQEHMVETHPSLVDDCYVKVFTGDDEMADDLEPQFVLNVDKLFPAKQAAQLKAAVGKSMWQAVHIPTIVSRTCDGGTTSRWSAMQIGMSFIGAYKMCAGEAAVADLAFAAKHAGVIQMADILPARRARGPNEPGGIKFGHFCDMVQSDRKYPNDPVKNALEIVAAGTMLFDQIWLGSYMSGGVGFTQYATAAYTDNILDDYTEYGIDYVKKKHGGIGKAKGTQEVVSDIATEVNLYGMEQYETYPTALESHFGGSQRASVLAAASGISCAMATANSNAGLNGWYLSMLMHKEGWSRLGFFGYDLQD
>contig-100_0_length_1529_read_count_36818_SRR1313275_1 # 3 # 1529 # -1 # ID=369_1;partial=11;start_type=Edge;rbs_motif=None;rbs_spacer=None;gc_cont=0.438
KTQFVNEGKAIAEKRGIPMYNPDVGTPLGQRALMPYQVSTTDTYVEGDDLHFVNNAAMQQMADDIKRTVIVGLNTAHNVIEKRLGKEVTPETITHYLETVNHAMPGAAVVQEHMVETDPTIVADSYVKVFTGNDEIASEIDSSFVLDINKMFPAEQAEVLKAEVGDGIWQVVRIPTIVSRTCDGATTSRWSAMQVGMSMISAYKQCAGEAATGDFAYAAKHAEVIHMGTYLPVRRARGENEPGGIPFGYLADICQSSRVNADDPVRTTLDVVAMGAMLYDQIWLGSYMSGGVGFTQYATAAYTDNVLDDFTYYGKEYVEDKFGGLCEAPNNMETVLDVGTEVTSYALEQYEEYPALLETQFGGSQRAAVVAAAAGCSTAFATGNAQTGLSAWYLSMYLHKEQHSRLGFYGYDLQDQCGASNVFSIRNDEGLPLELRGPNYPNYAMNVGHQGEYAGISQAPHAARKDAFVFNPLVKIAFADDNLAFDFTQPRAMFAKGALREFEPNGERA
>contig-100_0_length_1928_read_count_15450_SRR2467139_1 # 140 # 1828 # -1 # ID=716_1;partial=00;start_type=ATG;rbs_motif=GGAG/GAGG;rbs_spacer=5-10bp;gc_cont=0.491
MAVRFQKAMETKYTKEWGSNKNKGGKITDKKAKYLRLGYQQNPRKVEMAKCGAAITKKRGLQAYDPKLHLAGIPMGQRQLTPYTISGTDIVCDGDDLHFVNNAAMQQEWDDIRRSCVVGLDLAHEVLEKRLGKEVTPETINYYLEVLNHAMPGAAIVQEHMVETHPALVDDCYVKIFTGDETLQDEVDKQFVINIDNEFPANQAKQIKAAVGKTSWQAVHIPTIVTRTEDGPGTSRWMAMQVGMTFISAYHMCAGEAAVGELAFTAKHAGLVEMGDMIPARRARGPNEPGGLSFGHMADICQTNRKGPEDPVNVILQTASAATMLYDQIWLGGYMSGGVGFTMYATPAYTNDIVDDFLYWADEYASKKYGGRGKAKATIDTVKDIATESTLYSLEAYEKYPTTLEDHFGGSQRATVCSIAAGGATALATGHSQAGLSAWYLSMYLHKEAHGRLGFFGYDLQDQCGATNVFSIASDEGCIGECRGANYPNYAMNVGHQGGYTSVVAAAHAGKDAFCVNPLVKVCFADELINFDFADPRGAFGKAALREWDRCAGERAFVIPAK*
>contig-100_0_length_1698_read_count_236_ERR1137201_1 # 22 # 1677 # 1 # ID=116_1;partial=00;start_type=ATG;rbs_motif=GGA/GAG/AGG;rbs_spacer=5-10bp;gc_cont=0.396
MADKKFLDAMKNKFSEDPTDKRTTFYNMGGWKQSERKSAFVKEGKEIAEKRGIPMYNPDIGTPLGQRALMSYQLSTTDTYVEGDDLHFINNAAIQQAWDDIRRTVIVGLNTAHNVLEKRLGIEVTPETITEYLETVNHAMPGAAVVQEHMVETDPLVVQDSYVKVFTGDDELADEIDSAFVLDINKEFNEEQAAALKEEVGGSVWQAVRIPAIVGRVCDGGTTSRWSAMQIGMSMISAYNQCAGEGATGDFAYASKHAEVIHMGTYLPVRRARAENELGGVPFGFMADICQSSRVNADDPVRSTLDVVALGAALYDQIWLGSYMSGGVGFTQYATAAYTDDVLDDFTYYGKDYVEDKYGGLTEAPNNMDTVLDVGSEVSFYALEQYEEYPALLETHFGGSQRASVISAAAGCSTAFATGNAQTGLSAWYLGMYLHKEQHSRLGFYGYDLQDQCGAANVFSIRNDEGLPLEMRGPNYPNYAMNVGHQGEYAGIAQAPHAARGDAWSFNPLVKIAFADKNLVFDFSKPREEFAKGALREFEPSGERTVITPAK*
>contig-100_5_length_1121_read_count_2351_SRR1313243_1 # 3 # 1121 # -1 # ID=353_1;partial=11;start_type=Edge;rbs_motif=None;rbs_spacer=None;gc_cont=0.585
DPQAMSTVFERKGLEQSPRKVEFMKAGKKAEMERGISMYDPKRCHCGGIPLGQRQLTTYEVSTTGVFVEGDDLHFVNNAAMQQMWDDIRRTIIVGLDLAHGTLQKRLGKEVTPETINEYLHVLNHAMPGAAVVQEHMVETHPSLVDDCYVKVFTGDDEMTDDLEPQFVLNVDKLFPAKQAAQLKAAVGKSMWQAVHIPTTVSRTCDGGTTSRWSAMQIGMSFIGAYKMCAGEAAVADLAFAAKHAGVIQMADILPARRARGPNEPGGIKFGHFCDMVQSDRKYPNDPVRSSLEIVAAGTMLFDQIWLGSYMSGGVGFTQYATAAYTDNILDDYTQYGLDYIKKKHGGLAKAKPTQEVVSDIATEVNLYGMEQY
>contig-100_0_length_1754_read_count_4227_SRR943331_1 # 85 # 1752 # 1 # ID=1147_1;partial=01;start_type=ATG;rbs_motif=GGxGG;rbs_spacer=5-10bp;gc_cont=0.621
MGKIHTKKLFVKALNKKFGKDFDLSGKTAAYERKGPTQNARKVEFMEAAKKLEGKRGISGYNPYVHCGGVPLGQRQLVPYKLSTTEYVVEGDDLHFVNNPAMQQMWDDIRRTIIVGLDMAHEVLEKRLGKEVTPETINNYLEILNHAMPGAAVVQEHMVETHPALVDDCNVRIFTGDDDLADEIDDQYVININQLFPADQAEQIKTAMGKTTWQAIHIPTIVSRTCDGGTTSRWSAMQLSMTFIDAYNMCAGEAAVADLAFAAKHAAVIQMADMLPARRARGPNEPGGLSFGFMADMVQTSRTKAYDPAQVSLNVVAAGTMLYDQIWLGSYMSGGVGFTQYATAAYTNDILDDFSYYGVDYAVDKYGDVCKAPVDLATAKDVATETTLYGIEQYEAFPTVLEDHFGGSQRASVLAAASGISSAIATGNSQIGLAGWYCSMLVHKEAWGRLGFFGYDLQDQCGPTNVFSYQGDEGSPTELRGANYPNYAMNVGHQGEYAGISSAAHAARQDAYACNPLIKVCFANPALPFPWDDIRKGFGMGGAREFRAAGERSLVM
>contig-100_0_length_1791_read_count_12553_SRR873601_1 # 50 # 1726 # 1 # ID=975_1;partial=00;start_type=ATG;rbs_motif=GGA/GAG/AGG;rbs_spacer=5-10bp;gc_cont=0.385
MAKGEKLENKRFLDALTKKFKGEDQENQQTSFYCFDGWKQSARKREFFDAANDLAKKRDNMPFYNPDIGVPLGQRQLMSYKISGTEDYVEGDDLHFCNNAAIQQLVDDIKRTVIVGMDTAHSVLQERLGVEVTPETINEYMETINHALPGGAVVQEHMVEVHPGLASDCYAKIFTGNDELADELDKRVLIDINKEFPEEQAEMLKEYVGNKTYQVSRVPTLVVRACDGGTVSRWSAMQIGMSFITAYSLCAGEAAIADFSYAAKHADVIGMAAILPARRARGANEPGGVPFGIFADMIQTSRISKDPAEITLEVIGGAATLYDQVWLGSYMSGGVGFTQYASATYTDDILDDFIYYGKDYVEENYGMCQAEANFDNVKDIATEVTIYGLEQYEIPTLLEDHFGGSQRASVISAAAGCSVAFATGNSNAGVNGWYLSMIEHKEAHSRLGFYGYDLQDQCGAANSLSIRSDEGLIHELRGPNYPNYAMNVGHQPEYAGIAQAPHAARGDAFCVNPLIKIAFADKNLSFDFEHPRKCIAKGALREFEADGERSIILPAFSK*
>contig-100_7_length_1075_read_count_2305_SRR873609_1 # 2 # 1021 # -1 # ID=1044_1;partial=10;start_type=ATG;rbs_motif=None;rbs_spacer=None;gc_cont=0.400
MVINMADKKFLDAMKKKFTEDPTEKSTQFYNMGGWTQSERKTAFVNEGKEIAEKRGIPMYNPDIGTPLGQRALMSYQLSTTDTFVEGDDLHFINNAAIQQAWDDIRRTVIVGLNTAHNVLEKRLGIEVTPETITNYLETVNHAMPGAAVVQEHMVETDPLVVQDSYVKVFTGDDELADEIDSAFVLDINKEFPEEQAEALKAEVGSAVWQAVRIPSIVGRVCDGGTTSRWSAMQIGMSMISAYNQCAGEGATGDFAYASKHAEVIHMGTYLPVRRARAENELGGVPFGFMADICQASRVHPDDPVATTLEVVALGAALYDQIWLGSYMSGGVGFTQYATA
>contig-100_2_length_1702_read_count_3668_SRR1290771_1 # 28 # 1683 # 1 # ID=323_1;partial=00;start_type=ATG;rbs_motif=AGGAGG;rbs_spacer=5-10bp;gc_cont=0.470
MADKMFIRALKEKFEEAPDEKTTTFYKYGGWKQSERKREFVEAGKEVAAKRGIPQYDPDVGTPLGQRVLMPYQISTTDTFVEGDDLHFVNNAAMQQFWDDIRRTVIVGLNTAHNVIEKRLGKEVTPETITHYLETVNHAMPGAAVVQEHMVETHPLLTADSYVKVFTGNDEIADEIDQRYVLNINEEFPEEQANVLKAEVGDGMWTVVRIPTIVSRTCDGGTTSRWSAMQVGMSMISAYKQAAGEAATGDFAYAAKHAEVIHMGTYLPVRRARGENEPGGIAFGFLADICQSSRKYWEDPVRVTLDVVASGAMLYDQIWLGSYMSGGVGFTQYATAAYTDNILDDFTYYGKEYVEDKYGGVCEAPNTMETVLDVASEVTFYGLEQYEEFPALLEDQFGGSQRAAVVAAASGCSTGFATGNGQTGLSAWYLSMYLHKEQHSRLGFYGYDLQDQCGASNVFSIRGDEGLPLELRGANYPNYAMNVGHQGEYAGISQSAHAARGDAFVLNPLVKIAFADPNLTFDFSEVRAEFAKGALREFEPAGERALISPAK*
>contig-100_4_length_1053_read_count_1643_SRR636569_1 # 1 # 1053 # -1 # ID=920_1;partial=11;start_type=Edge;rbs_motif=None;rbs_spacer=None;gc_cont=0.621
MITMAKIERSQKLFLKALKEKFQGQDVESETAEFYKFNGVRQSPRKMEFMKASRAVEMDRGVSMYDPERCHLGGIPMGQRQLMTYEVSGTGVFVEGDDLHFVNNSAMQQMWDDIRRTVIVGMDLAHQTLQKRLGKEVTPETINEYLHILNHAMPGGAVVQEHMVETHPGLVDDCYVKVFTGDQELADDIEPQFLLDIEKLFTAKQAEELKAEVGKSMYQAIHIPTAVSRTCDGGTTSRWSAMQIGMSFIAAYRMCAGEAAVADLSYAAKHAGVIQMGSHLPARRARGPNEPGGIKFGLFADIVQANRKYPNDPARASLEVVGAGTMLYDQIWLGSYMSGGVGFTQYATAAY
>contig-100_8_length_1183_read_count_321_ERR276848_1 # 3 # 1178 # 1 # ID=209_1;partial=10;start_type=Edge;rbs_motif=None;rbs_spacer=None;gc_cont=0.502
VGDCYAKLFTGDDSLADELDSRYLIDINKQFPEEQAKQLKEYIGNKTYQISRVPSLVVRVCDGGTVSRWSAMQIGMSFISAYKLCAGEAAIADFSYAAKHADVISMGSILPARRARGPNEPGGVPFGVMADIIQTSRVSDDPAKTSLEVIAAAATIYDQIWLGSYMSGGVGFTQYATAAYTDDILDDFVYYGMEYVDDKYGICGTKATTEVVHDIASEVTMYGLEQYEYPALMEDHFGGSQRTAVVSAAAGCSVAFATGNSNAGINGWYLSQILHKEAHSRLGFYGYDLQDQCGASNSLSIRSDEGLIHELRGPNYPNYAMNVGHQPEYAGIAQAPHAARGDAFCVNPLIKVAFADDNLAFDFKSPRKSIAKGALREFLPGGERDLIIPAL*
>contig-100_0_length_1547_read_count_38_SRR1531574_1 # 27 # 1547 # -1 # ID=441_1;partial=01;start_type=Edge;rbs_motif=None;rbs_spacer=None;gc_cont=0.519
KKRGLQAYDPKLHLAGIPMGQRQLTPYTISGTDIVCDGDDLHFVNNAAMQQEWDDIRRTCVVGLDLAHETLEKRLGKEVTPETINYYLEVLNHALPGAAIVQEHMVETHPALVDDCYVKIFTGDETLQDEVDKQFVINIDNEFPGDQAKQVKATVGKTTWQAVHIPTIVTRTEDGPGTSRWMAMQVGMTFISAYHMCAGEAAVGELAFTAKHAGLVEMGDMIPARRARGPNEPGGLSFGHMADIVQTNRKGPEDPVNVVLQTASAATMLYDQIWLGGYMSGGVGFTMYATPAYTNDIVDDFLYWGDDYASKKYGGRGKAKATIETVKDIATETTLYGLEAYEKYPTTLEDHFGGSQRATVVSIAAGGATALATGHSQAGLSAWYLSMYLHKEAHGRLGFYGYDLQDQCGATNVFSIASDEGCIGECRGANYPNYAMNVGHQGGYTSVVSAAHAGKDAFCVNPLVKLCFADELVNFDFADPRGAFGKAALREWDRCAGERAFVIPAK*
>contig-100_2_length_1810_read_count_14119_SRR3098968_2 # 96 # 1748 # 1 # ID=776_2;partial=00;start_type=ATG;rbs_motif=None;rbs_spacer=None;gc_cont=0.483
MNNEKKLFLKALQNKFDEDPKQNHTNFYCFGGWKQSPRKKEFDEYAKKIEEQRGIPFYNPDIGVPLGQRKLMAYKVSGTDTYVEGDDLHFCNNAAIQQLNDDIKRTIIVGMDTAHSVLEKRLGVEVTPETINEYMETINHALPGGAVVQEHMVEVHPGLVGDCYAKLFTGDDSLADELDSRYLIDINKQFPEEQAKQLKEYIGNKTYQISRVPSLVVRVCDGGTVSRWSAMQIGMSFISAYKLCAGEAAIADFSYAAKHADVISMGSILPARRARGPNEPGGVPFGVMADIIQTSRVSDDPAKTSLEVIAAAATIYDQIWLGSYMSGGVGFTQYATAAYTDDILDDFVYYGMEYVDDKYGICGTKATTEVVHDIASEVTMYGLEQYEYPALMEDHFGGSQRTAVVSAAAGCSVAFATGNSNAGINGWYLSQILHKEAHSRLGFYGYDLQDQCGASNSLSIRSDEGLIHELRGPNYPNYAMNVGHQPEYAGIAQAPHAARGDAFCVNPLIKVAFADDNLEFDFKSPRKSIAKGALREFLPGGERDLIIPAL*
>contig-100_0_length_1109_read_count_48_ERR1137007_1 # 20 # 1108 # 1 # ID=92_1;partial=01;start_type=ATG;rbs_motif=GGA/GAG/AGG;rbs_spacer=5-10bp;gc_cont=0.383
MADKKFLDAMKNKFSEDPTDKRTTFYNMGGWKQSERKSAFVKEGKEIAEKRGIPMYNPDIGTPLGQRALMSYQLSTTDTYVEGDDLHFINNAAIQQAWDDIRRTVIVGLNTAHNVLEKRLGIEVTPETITEYLETVNHAMPGAAVVQEHMVETDPLVVQDSYVKVFTGDDELADEIDSAFVLDINKEFNEEQAAALKEEVGGSVWQAVRIPAIVGRVCDGGTTSRWSAMQIGMSMISAYNQCAGEGATGDFAYASKHAEVIHMGTYLPVRRARAENELGGVPFGFMADICQSSRVNADDPVRSTLDVVALGAALYDQIWLGSYMSGGVGFTQYATAAYTDDVLDDFTYYGKDYVEDKYGGLTE
>contig-100_0_length_1510_read_count_71_SRR948119_1 # 1 # 1509 # 1 # ID=1174_1;partial=11;start_type=Edge;rbs_motif=None;rbs_spacer=None;gc_cont=0.410
MADKKFLDAMKQKFSEDPTEKTTQFYNMGGWTQSERKTAFVNEGKEIAEKRGIPMYNPDIGTPLGQRALMSYQLSTTDTFVEGDDLHFINNAAIQQAWDDIRRTVIVGLNTAHNVLEKRLGIEVTPETITNYLETVNHAMPGAAVVQEHMVETDPLVVQDSYVKVFTGDDELADEIDSAFVLDINKEFPEEQAEALKAEVGGAVWQAVRIPSIVGRVCDGGTTSRWSAMQIGMSMISAYNQCAGEGATGDFAYASKHAEVVHMGTYLPVRRARAENELGGVPFGFMADICQASRVSPDDPVKTSLEVVALGAALYDQIWLGSYMSGGVGFTQYATAAYTDNVLDDFTYYGKDYVEDKYGDLCSAPNNMDTVLDVGTEVAFYALDQYEEYPALLETHFGGSQRASVISAAAGCSTAFATGNAQTGLSAWYLAMYLHKEQHSRLGFYGYDLQDQCGAANVFSIRNDEGLPLEMRGPNYPNYAMNVGHQGEYAGIAQAPHAARGDA
>contig-100_5_length_1499_read_count_3337_SRR943330_1 # 25 # 1497 # 1 # ID=1145_1;partial=01;start_type=ATG;rbs_motif=GGxGG;rbs_spacer=5-10bp;gc_cont=0.614
MGKIHTKKLFVKALNKKFGKDFDLSGKTAAYERKGPTQNARKVEFMEAAKKLEGKRGISGYNPYVHCGGVPLGQRQLVPYKLSTTEYVVEGDDLHFVNNPAMQQMWDDIRRTIIVGLDMAHEVLEKRLGKEVTPETINNYLEILNHAMPGAAVVQEHMVETHPALVDDCNVRIFTGDDDLADEIDDQYVININQLFPADQAEQIKTAMGKTTWQAIHIPTIVSRTCDGGTTSRWSAMQLSMTFIDAYNMCAGEAAVADLAFAAKHAAVIQMADMLPARRARGPNEPGGLSFGFMADMVQTSRTKAYDPAQVSLNVVAAGTMLYDQIWLGSYMSGGVGFTQYATAAYTNDILDDFSYYGVDYAVDKYGDVCKAPVDLATAKDVATETTLYGIEQYEAFPTVLEDHFGGSQRASVLAAASGISSAIATGNSQIGLAGWYCSMLVHKEAWGRLGFFGYDLQDQCGPTNVFSYQGDEGSPTELRGANYPNYAMNV
>contig-100_4_length_1541_read_count_4418_SRR873598_1 # 3 # 1460 # -1 # ID=956_1;partial=10;start_type=ATG;rbs_motif=GGA/GAG/AGG;rbs_spacer=5-10bp;gc_cont=0.390
MGLDNKKFLSALNQKFKGEDQESDHTSFYCFDGWKQSERKREFNDAAEKLAKERNMPFYNPDIGVPLGQRQLMAYKISGTEDYVEGDDLHFCNNAAIQQLVDDIKRTIIVGMDTAHSVLQERLGVEVTPETINEYMENINHALPGGAVVQEHMVEVHPGLAEDCYAKIFTGNDDLADELDKRVLIDINKEFPEEQAEMLKSYVGNKTYQVSKVPTLVVRACDGGTVSRWSAMQIGMSFINAYKLCAGEAAIADFSYAAKHADVIGMAAFLPARRARGPNEPGGVAFGTLADIVQTSRVSEDPVEVTLEVIAAAAALYDQVWLGSYMSGGVGFTQYASATYTDDILDDFAYYGYDYVEKKYGLCNADLDMDTVRDISTEVTLYGLEQYEIPTLLETHFGGSQRASVVSAAAGCSTAFATGNSNAGVNGWYLSMILHKEAHSRLGFYGYDLQDQAGASNSLSIRSDEGLIHELRGPNYPNYAMNVGHQ
>contig-100_7_length_1005_read_count_1826_SRR636559_2 # 86 # 1003 # 1 # ID=915_2;partial=01;start_type=ATG;rbs_motif=AGGAGG;rbs_spacer=5-10bp;gc_cont=0.597
MAKAAKIERTQKLFLKAMKTKFAEDPQAMSTVFERKGLEQSPRKVEFMKAGKKAEMDRGISMYDPKRCHCGGIPLGQRQLTTYEVSTTGVFVEGDDLHFVNNAAMQQMWDDIRRTIIVGLDLAHGTLQKRLGKEVTPETINEYLHVLNHAMPGAAVVQEHMVETHPSLVDDCYVKVFTGDDEMTDDLEPQFVLNVDKLFPAKMAAQLKAAVGKSMWQAVHIPTTVSRTCDGGTTSRWSAMQIGMSFIGAYKMCAGEAAVADLAFAAKHAGVIQMADILPARRARGPNEPGGIKFGHFCDMVQSDRK
>contig-100_3_length_1218_read_count_7142_SRR943331_1 # 3 # 1217 # -1 # ID=1150_1;partial=11;start_type=Edge;rbs_motif=None;rbs_spacer=None;gc_cont=0.600
MQQFWDDIRRTIVVGLDMAHEVLQKRLGKEVTPETINNYLEILNHAMPGAAVVQEHMVETHPGLVDDCNVRVFSGDDALADEIDDQYKIDINKMFPEDQAETLKAAIGKTTWQAIHVPTIVVRTCDGGTTSRWSAMQLCMTFIDAYNMCAGEAAVADLAYAAKHAAVLQMSDMLPARRARGPNNPGGISFGFMSDMVQTSRVKPQDPVYVSLNVVAAGSMFYDQIWLGSYMSGGVGFTQYATAAYTNDVLDDFSYYGVDYANDKFGGFAKAPATIDVAKELATEVTLYGIEQYEAFPTLLEDHFGGSQRAAVLAAASGITSAIATGHSQIGLAGWYLSMLLHKEAWGRLGFFGYDLQDQCGPTNVFSYQSDEGNPLELRGANYPNYAMNVGHQGEYAGITSAAHA
>contig-100_0_length_1166_read_count_97_ERR1136814_1 # 3 # 1166 # -1 # ID=62_1;partial=11;start_type=Edge;rbs_motif=None;rbs_spacer=None;gc_cont=0.394
ERKSAFVKEGKEIAEKRGIPMYNPDIGTPLGQRALMSYQLSTTDTYVEGDDLHFINNAAIQQAWDDIRRTVIVGLNTAHNVLEKRLGIEVTPETITEYLETVNHAMPGAAVVQEHMVETDPLVVQDSYVKVFTGDDELADEIDSAFVLDINKEFNEEQAAALKEEVGGSVWQAVRIPAIVGRVCDGGTTSRWSAMQIGMSMISAYNQCAGEGATGDFAYASKHAEVIHMGTYLPVRRARAENELGGVPFGFMADICQSSRVNADDPVRSTLDVVALGAALYDQIWLGSYMSGGVGFTQYATAAYTDDVLDDFTYYGKDYVEDKYGGLTEAPNNMDTVLDVGSEVSFYALEQYEEYPALLETHFGGSQRASVISAAAGCSTAFATGNAQ
>contig-100_0_length_1679_read_count_235_SRR3053139_1 # 24 # 1679 # 1 # ID=746_1;partial=00;start_type=ATG;rbs_motif=GGAGG;rbs_spacer=5-10bp;gc_cont=0.379
MADKKFYEALNKKFKESPEDKTTTFYNLGGWKQSERKTQFYEAGKEIAEERGIPMYNPDIGSPLGQRTLMPYQLSTTDTFVEGDDLHFINNAAIQQLWDDIRRTVLVGLNTAHNVLQRRLGMEVTPETITNYLETVNHAMPGAAVVQEHMVETNPYLVSDSYVKIFTGDDELADEIDQCYVLDINKEFPDDQAAQLKAEVGDKIWQVVRVPSLVGRVCDGGTTSRWSAMQIGMSMISAYNQCAGEGATGDFAFATKHAEVIQMGAPLPQRRARAANEPGGVPFGYIADIVQSSRVNVDDPVKVTLDVVAAGAALYDQIWLGSYMSGGVGFTQYATAAYTDNILDDFTYYGKDYVEDKYGGLTEAPNNMDTVLDVGSEVTFYALEQYDEYPALLETQFGGSQRAAVTAAASGCCTAFATGNSQTGLSAWYLSQYLHKEQHSRLGFYGYDLQDQCGAANVFSIRNDEGLPLEMRGPNYPNYAMNVGHQGEYAGIAQAPHAARKDAFSFNPLIKIAFADKNLCFDFTQPRAEIAKGALREFSPAGERSLIIPAK*
>contig-100_4_length_1568_read_count_345_SRR2132206_1 # 3 # 1565 # 1 # ID=701_1;partial=10;start_type=Edge;rbs_motif=None;rbs_spacer=None;gc_cont=0.623
AGNAAAMSRGVSMYDPVRCHIGGIPLGQRQLMTYEVSGTGVFVEGDDLHFVNNAAMQQMWDDIRRTILVNMDLAHQTLQKRLGKEVTPETINEFLHVVNHAMPGAAVVQEHMVETHPSLVDDCYVKVFTGDDELADDLEPQFVINVEKLFPGKQAAQLKAAVGKSLWQAIRIPTIVSRTCDGGTTSRWSAMQLGMSFIGAYHMCAGEAATADLAYAAKHAGVIQMAEILPARRARGPNEPGGIKFGHFADMVQTDRKYPHDPAKASLEVVAAGTMLFDQIWLGSYMSGGVGFTQYATAAYTDNILDDYTYYGMDYIKDKYKVDWKNPSEKDKVKPTQDIVNDIATEVTLYGMEQYEQFPTALETHFGGSQRASVLAAASGLSTAIATGNSNAGLNGWYLSMLLHKEGWSRLGFYGYDLQDQCGSANTESFRADEGCVGELRGANYPNYAMNVGHQGEYAAIAGAAHISRGDAWALNPLIKIAFADPSLKFDFAEPRREFAKGAIREFMPAGERALIIPAR*
>contig-100_0_length_1139_read_count_58_SRR948091_1 # 3 # 1139 # -1 # ID=1172_1;partial=11;start_type=Edge;rbs_motif=None;rbs_spacer=None;gc_cont=0.434
ELADEIDSAFVLDINKEFPEEQAEALKAEVGGAIWQAVRIPSIVGRVCDGGNTSRWSAMQIGMSMISAYNQCAGEGATGDFAYASKHAEVIHMGTYLPVRRARAENELGGVPFGFMADICQGSRVYADDPVRVSLEVVALGAALYDQIWLGSYMSGGVGFTQYATAAYTDNVLDDFTYYGKDYVEDKYGDLCAAPNNMDTVLDVGTEVAFYALEQYEEYPALLETHFGGSQRASVISAAAGCSTAFATGNAQTGLSAWYLAMYLHKEQHSRLGFYGFDLQDQCGAANVFSIRNDEGLPLEMRGPNYPNYAMNVGHQGEYAGIAQAPHAARGDAWAFNPLVKIAFADKNLVFDFSQVRAQFAKGALREFEPAGERTAITP
>contig-100_2_length_1197_read_count_2857_SRR873599_1 # 1 # 1197 # -1 # ID=964_1;partial=11;start_type=Edge;rbs_motif=None;rbs_spacer=None;gc_cont=0.571
FPMMNEDIGVPLGQRSWMPYQLSHTDIFVEPDDLHCINNPAIQQAWDDIRRTVLVGLDSPHQTIEKRLGKEVTPETISNYLEVVNHTMPGGAVVQEHMAECNPALVADSYVKVFSGNDDLIDEIDPRFVIDINKNFPKEQAAQLKKAIGNTLMQAVRVPTMVGRLMDGGTVSRHAAMQISMAFISAYKLAAGEAAIADFAYSAKHQSITMGSMMPARRVRGPNEPGGITFGFLDDMIQSDRVYPDDPARATLETVALGAGIYDQVYLGGYMSGGVGFTQYATAAYTDNILEDYVYHAVDVIKDRYGGFCGVKETDYAKQLKLADEISSYALEMYERYPAVMECHFGGSQRATVTAASTGIANAMATGNADCGLNSWYQSMLQHKERTGRLGFYGFDLQD
>contig-100_0_length_1748_read_count_1983_ERR1414235_1 # 25 # 1728 # -1 # ID=182_1;partial=00;start_type=ATG;rbs_motif=GGAGG;rbs_spacer=5-10bp;gc_cont=0.612
MAKKIERTQKLFLKSLKEKFAEDPQSTSTVFAREGLKQSPRKMEFVKAGNAASMARGISMYDPVRCHIGGIPLGQRQLMTYEVSGTGVFVEGDDLHFVNNAAMQQMWDDIRRTIIVNMDLAHQTLQKRLGKEVTPETINEFLHVLNHAMPGAAVVQEHMVETHPSLVDDCYVKVFTGDDEMADDLEPQFVINVEKLFPAKQAAQLKAAVGKALWQAIRIPTIVSRTCDGGTTSRWSAMQLGMSFIGAYHMCAGEAATADLAFAAKHAGVIQMAEILPARRARGPNEPGGIKFGHFADMVQTDRKYPHDPAKASLEVVAAGTMLFDQIWLGSYMSGGVGFTQYATAAYTDNILDDYTYYGMDYIKDKYKVDWKNPSEKDKVKASQDVVNDIATEVTLYGMEQYEQFPTALETHFGGSQRASVLAAASGLSTSIATGNSNAGLNGWYLSMLLHKEGWSRLGFYGYDLQDQCGSANTESYRADEGCVGELRGANYPNYAMNVGHQGEYAAIAGAAHITRGDAWALNPLIKIAFADPSLKFDFSEPRREFAKGAIREFMPAGERSLIIPAR*
>contig-100_0_length_1233_read_count_46_SRR1563167_1 # 1 # 1233 # -1 # ID=608_1;partial=11;start_type=Edge;rbs_motif=None;rbs_spacer=None;gc_cont=0.524
ITDKKTKYLRLGYTQNPRKVEMTKCGAAITKKRGLQAYDPKLHLAGIPMGQRQLTPYTISGTDIVCDGDDLHFVNNAAMQQEWDDIRRTCIVGLDLAHETLEKRLGKEVTPETINYYLEVLNHGMPGAAIVQEHMVETHPALVDDCYVKVFTGDETLQDEIDKQFVINIDNEFPDNQAKQIKAGIGKTSWQAVHIPTIVTRTEDGPGTSRWMAMQVGMTFISAYHMCAGEAAVGELAFTAKHAGLVEMGDMIPARRARGPNEPGGLGFGTMADIVQTSRKTPDDPMNVVLQVASAASMLYDQIWLGGYMSGGVGFTMYATPAYTNDILDDYCYWGADYASKKYGKFGSAKPTIETVKDIGTEVTIYGLESYEKYPTTLEDHFGGSQRATVLALAAGTSTAMATGHSNAGLS
>contig-100_3_length_1335_read_count_1648_SRR3546450_1 # 2 # 1333 # 1 # ID=863_1;partial=11;start_type=Edge;rbs_motif=None;rbs_spacer=None;gc_cont=0.636
TVIVNMDLAHQTLQKRLGKEVTPETINEYLHVLNHAMPGAAVVQEHMVETHPGLVDDCYVKVFTGDQELADDLEPQFVLDVEKLFPGKQAEALSAAVGKSLWQAIHIPTTVVRTCDGGTTSRWSAMQIGMSFIGAYRMCAGEAAVADLSYAAKHAGVIQMASHLPARRARGPNEPGGLAFGLFSDIVQANRKYPNDPARASLEVVGAGTMLYDQIWLGSYMSGGVGFTQYATAAYTDNILDEFTYYGMDYIKDKYKVDWKNPSPSDKVKPTYDVVNDMATEVTLNAMEQYEQFPTMMEDHFGGSQRAGVIAAASGLTTSIATGNSNAGLNAWYLSMLLHKDGWSRLGFFGYDLQDQCGSANSLSIRGDEGAIGEIRGPNYPNYAMNVGHQGEYAAITGGAHFGRGDAFCFDPRVKICFADPALKFDFAEPRREFAKGAIREFMP
>contig-100_0_length_1307_read_count_74_SRR948136_1 # 2 # 1306 # 1 # ID=1180_1;partial=11;start_type=Edge;rbs_motif=None;rbs_spacer=None;gc_cont=0.385
DIRRTVIVGLNTAHNVLERRLGMEVTPETITRYLETLNHAMPGGAVVQEHMVEINPYLAADSYVKVFTGDDELADEIDKCYVLDINKEFPEEQAEALKAEVGDKIWQAVRIPSVVGRVCDGGVTSRWSAMQIGMSMISAYNQCAGEGATGDFAYASKHAEVIQMGTPLPQRRARAANEPGGIPFGYMADIVQSSRVNPDDPVKISLDVVAAGAALYDQVWLGSYMSGGVGFTQYATAAYTDNVLDDFAYYGKDYVEDKYGLTKAPNNMDTVLDVGSEVTFYGLEQYEKFPALLETQFGGSQRAAVVAAAAGISTAFATGNAQTGLSAWYLSQYLHKEQHSRLGFYGYDLQDQCGAANTFSFRNDEGLPLEMRGPNYPNYAMNVGHQGEYAGIAQAPHAARGDAFTYNPLIKIAFADKNLVFDFSAPRNEIAKGAL
>contig-100_4_length_1526_read_count_4300_SRR873596_1 # 3 # 1526 # -1 # ID=943_1;partial=11;start_type=Edge;rbs_motif=None;rbs_spacer=None;gc_cont=0.394
EKKLFLKALQEKFDEDPTEEHTKFYCYGGWEQSARKREFTELAEKAMEERGGVPFYNPDIGVPLGQRKLMAYQISGTDTYVEGDDLHFANNSAIQQLVDDIKRTIIVGMDTAHGVLENRLGVEVTPETINEYLETINHALPGGAVVQEHMVEVDPGLVTDSYALIFSGDDDLVDQLDQRFVIDINKEFPEEQAETLKKYIGKKTYQVNRVPTLVVRACDGGTTSRWSAMQIGMSFISAYKLCAGEAAIADFSYASKHADVISMGSAMPARRARGPNEPGGVTFGAFSDMVQTSRISDDPAKVTLEVIGAASPLYDQVWLGSYMSGGVGFTQYATAAYTDEILDDFIYYGKDYVEGKYGLCQADVNSEVVRDIATEVTLYALEQYETPAVLEDHFGGSQRACVAAAGAGCSVAFATANSNAGVNGWYLSMLLHKEGHSRLGFYGYDLQDQCGSSNSLAIRSDEGLIHELRGPNYPNYAMNVGHQPEYAGIAQAPHAARGDAFALNPLIK
>contig-100_0_length_1027_read_count_17_DRR012574_1 # 2 # 1027 # -1 # ID=1_1;partial=11;start_type=Edge;rbs_motif=None;rbs_spacer=None;gc_cont=0.522
GKTSWQAVHIPTIVTRTEDGPGTSRWMAMQVGMTFISAYHMCAGEAAVGELAFTAKHAGLVEMGDMIPARRARGPNEPGGLSFGHMADIVQTNRKGPEDPVNVVLQTASAATMLYDQIWLGGYMSGGVGFTMYATPAYTNDIVDDFLYWGNDYAAKKYGGNGKAKATIETVKDIATETTLYGLEAYEKYPTTLEDHFGGSQRATVVSIAAGGATALATGHSQAGLSAWYLSMYLHKEAHGRLGFFGYDLQDQCGATNVFSIASDEGCIGECRGANYPNYAMNVGHQGGYTSVVAAAHAGKDAFCVNPLVKTCFADDLINFDFADPRGAFGKAALREWDRCAG
>contig-100_0_length_1702_read_count_1148_SRR2058407_1 # 25 # 1677 # 1 # ID=693_1;partial=00;start_type=ATG;rbs_motif=AGGAGG;rbs_spacer=5-10bp;gc_cont=0.431
MAEKKFIGALKKAFKEDPEEKTTEYYKFGGWKQSERKTEFVKAGKEIAEKRGIPMYNPDVGTPLGQRVLMPYQVSTTDTFVEGDDLHFVNNAAIQQMWDDIRRTVVVGLNTAHTVIEKRLGKEVTPETINHYLETVNHAMPGAAVVQEHMVETNPSLVADSYVKIFTGNDEIADEIDQAFVIDINKMFPDDQAEVLKAEVGDAMWQVVRIPTIVSRTCDGGTTSRWSAMQIGMSMISAYKQAAGEAATGDFAYAAKHAEVVHMGSYLPVRRARGENEPGGIAFGFLGDIVQSSRVNTDDPVKVSLDVVAAGAALYDQIWLGSYMSGGVGFTQYATAAYTDNVLDDFTYYGQEYVEDKFGLTEAPNTMETVLDVGSEVTFYALEQFEDYPALLETIFGGSQRASIVAAAAGCATAFATGNAQTGLSAWYLSMYLHKEQHSRLGFYGYDLQDQCGAANVFAIRGDEGLPLECRGANYPNYAMNVGHQGEYAGISQAAHAARGDAFVFNPLVKIAFADDNLVFDFTKVRSEFAKGALREFEPAGERALISPAK*
>contig-100_0_length_1684_read_count_231_ERR1137111_1 # 31 # 1683 # 1 # ID=99_1;partial=01;start_type=ATG;rbs_motif=GGA/GAG/AGG;rbs_spacer=5-10bp;gc_cont=0.396
MADKKFLDAMKNKFSEDPTDKRTTFYNMGGWKQSERKSAFVKEGKEIAEKRGIPMYNPDIGTPLGQRALMSYQLSTTDTYVEGDDLHFINNAAIQQAWDDIRRTVIVGLNTAHNVLEKRLGIEVTPETITEYLETVNHAMPGAAVVQEHMVETDPLVVQDSYVKVFTGDDELADEIDSAFVLDINKEFNEEQAAALKEEVGGSVWQAVRIPAIVGRVCDGGTTSRWSAMQIGMSMISAYNQCAGEGATGDFAYASKHAEVIHMGTYLPVRRARAENELGGVPFGFMADICQSSRVNADDPVRSTLDVVALGAALYDQIWLGSYMSGGVGFTQYATAAYTDDVLDDFTYYGKDYVEDKYGGLTEAPNNMDTVLDVGSEVSFYALEQYEEYPALLETHFGGSQRASVISAAAGCSTAFATGNAQTGLSAWYLGMYLHKEQHSRLGFYGYDLQDQCGAANVFSIRNDEGLPLEMRGPNYPNYAMNVGHQGEYAGIAQAPHAARGDAWSFNPLVKIAFADKNLVFDFSKPREEFAKGALREFEPSGERTVITPAK
>contig-100_0_length_1234_read_count_118_ERR476713_1 # 3 # 1232 # -1 # ID=221_1;partial=11;start_type=Edge;rbs_motif=None;rbs_spacer=None;gc_cont=0.511
ADIFSKFKKSMEVKFTQEYGSNKQSGGDITGKTEKFLRLGPEQDARKQEMIKAGKEIAEKRGIAFYNPMMHVGAPLGQRAITPYTISGTDIVAEPDDLHYVNNAAMQQMWDDIRRTCIVGLDMAHETLEKRLGKEVTPETINHYLETLNHAMPGAAVVQEMMVETHPALVDDCYVKIFTGDDELADEVDKQFVININKMFNEEQAAQIKASIGKTTWQAIHIPTIVSRTTDGAQTSRWAAMQIGMSFISAYAMCAGEAAVADLSFAAKHAALVSMGEMLPARRARGPNEPGGLSFGHISDIVQTSRTVTDDPAKVALEVIGAGCMLYDQIWLGSYMSGGVGFTQYATAAYCNNILDDNLYYNVDYINDKYDGAANTGTDNKVKADLEVVKDIATESTIYGLENYEKYPTT
>contig-100_6_length_1566_read_count_185_SRR1561990_1 # 1 # 1566 # -1 # ID=467_1;partial=11;start_type=Edge;rbs_motif=None;rbs_spacer=None;gc_cont=0.593
FGGWRQSKRKVEFVEAANKIAKERGIPMMNQDIGVPLGQRSWMPYQLSHTDIYVEPDDLHCINNPAIQQAWDDIRRTILVGLDAPHQTIEKRLGKEVTPETINEYLEAVNHTMPGGAVVQEHMAEINPALAYDSYVKVYSGNDELIDELDKRFVIDINKLFSKDHAAQLKKAIGSTLMQAVRVPSIVGRVMDGATTSRHAAMQISMAFITSYRLAAGEAAIADFAYSAKHQSLPMGTMMPARRARGPNEPGGIPFGFLADMAQSDRVNPDDPGRASLETVALGAIIYDQIYLGGYMSGGVGFTQYASAAYTDNILEDYVYYAIDTIKDKYGGFCKLDPNNYDKLMELGDNVNTYALEMYERYPAAMEAHFGGSQRATVAAAASGIAGSMATGNADCGVNMWYLSMLQHKERTGRLGFYGYDLQDQCGSANSFSYRSDEGLPMELRGPNYPNYAMNVGHMSGYSGIPKAAHVARGDAFTANPFIRVAFADPSLVFDFANITKDIGRGGLREFQPAGERTAVIR
>contig-100_4_length_1490_read_count_1140_SRR1561989_1 # 1 # 1488 # 1 # ID=455_1;partial=11;start_type=Edge;rbs_motif=None;rbs_spacer=None;gc_cont=0.469
EFVEAGKEVAAKRGIPQYNPDIGTPLGQRVLMPYQVSTTDTFVEGDDLHFVNNTAMQQFWDDIRRTVIVGLGTAHNVIEKRLGKEVTPETIMNYLETVNHAMPGGAVVQEHMVETNPALVADSYVKVFTGDDEIADEIDPAFLIDINKMFPEEQAEVLKAEVGSGIWQAVRIPTIVSRTCDGGTTSRWSAMQIGMSMISAYKQCAGEAATGDFAFAAKHAEVIHMGTALPQRRARGENEPGGIPFGYLADICQSSRKYMDDPVRVTLDVVASGAMLYDQIWLGSYMSGGVGFTQYATAAYTDNILDDFTYYGKEYVEDKYGGLCEAPNTMDTVLDVGSEVTFYGLEQYEEYPALLETQFGGSQRAAVAAAAAGCSTGFATGNAQTGLSAWYLSMYLHKEQHSRLGFYGYDLQDQCGASNVFSIRADEGLPLELRGPNYPNYAMNVGHQGEYAGIAQSAHAARKDAFVFNPLVKIAFADDNLAFDFSEVRAEFAKGA
>contig-100_1_length_1744_read_count_5896_SRR943316_1 # 65 # 1744 # -1 # ID=1108_1;partial=01;start_type=Edge;rbs_motif=None;rbs_spacer=None;gc_cont=0.624
LFLKSLKEKFQGQDVQSNTAEYYKFGGLRQSPRKMEFVKASRAIEMDRGISMYDPVRCHLGGIPLGQRQLMTYEVSGTGVFVEGDDLHFVNNAAMQQFWDDIRRTVIVSMDLAHQTLQKRLGKEVTPETINEYLHVLNHAMPGAAVVQEHMVETHPGLVDDCYVKVFSGDQELVDDLEPQFVIDVEKLFPAKQAEALSAAVGKSLWQAIHIPTTVVRTCDGGTTSRWSAMQLGMSFIGAYRMCAGEAAVADLAFAAKHAGVIQMATHLPARRARGPNEPGGLAFGLFSDIIQANRKYPNDPAKASLEVVGAGTMLYDQIWLGSYMSGGVGFTQYATAAYTDNILDEFTYYGMDYIKDKYKVDWKNPSPKDRVKPTQEVVNDIVTEVSLNAMEQYEQYPTMMEDHFGGSQRAGVIAAASGLSTSIATGNSNAGLNAWYLSMLLHKEGWSRLGFFGYDLQDQCGSANSLSIRGDEGAIGEVRGPNYPNYAMNVGHQGEYAAIVGGAHYGRGDAWCFDPRVTICFADPSLKFDFAEPRREFAKGAIREFMPAGERSLIIPAR*
>contig-100_2_length_1655_read_count_3493_SRR1290772_1 # 3 # 1640 # 1 # ID=328_1;partial=10;start_type=Edge;rbs_motif=None;rbs_spacer=None;gc_cont=0.593
NKKFGKDFDLASQKVEYKRLGPEQNARKREFMEYAKKLEGKRGMTGYNPYVHAGGIPLGQRQLVPYKLSSTEYVVEGDDLHFVNNPAMQQFWDDIRRTIVVGLDMAHEVLQKRLGKEVTPETINNYLEILNHAMPGAAVVQEHMVETHPGLVDDCNVRVFSGDDALADEIDDQYKIDINKMFPEDQAETLKAAIGKTTWQAIHVPTIVVRTCDGGTTSRWSAMQLCMTFIDAYNMCAGEAAVADLAYAAKHAAVLQMSDMLPARRARGPNNPGGISFGFMSDMVQTSRVKPQDPVYVSLNVVAAGSMFYDQIWLGSYMSGGVGFTQYATAAYTNDVLDDFSYYGVDYANDKFGGFAKAPATIDVAKELATEVTLYGIEQYEAFPTLLEDHFGGSQRAAVLAAASGITSAIATGHSQIGLAGWYLSMLLHKEAWGRLGFFGYDLQDQCGPTNVFSYQSDEGNPLELRGANYPNYAMNVGHQGEYAGITSAAHAGRMDAFAVNPLIKVTFANPGLVFDFTNVRDCFGKGGAREFRAAGERSLVMPAV*
>contig-100_1_length_1777_read_count_3182_ERR1025323_1 # 60 # 1739 # 1 # ID=23_1;partial=00;start_type=ATG;rbs_motif=None;rbs_spacer=None;gc_cont=0.601
MAVKHTKKLFVKALNKKFGKDFDLAGQKTAYLRLGPEQSARKREFMEAAKKLEGKRGMTGYNPYVHAGGIPLGQRQLVPYKLSGTEYVVEGDDLHFVNNPAMQQMWDDVRRTIVVGLDMAHEVLQKRLGKEVTPETINNYLEILNHAMPGAAVVQEHMVETHPALTDDCNVRVFSGDDALADEIDDQYLIDINKMFPAEQAEVLKAAIGKTSWQAIHVPTIVVRSCDGGTTSRWSAMQLCMTFIDAYNMCAGEAAVADLAYAAKHAAVLQMSEMLPARRARGPNNPGGLSFGFLADMVQTSRVAAADPVKVSLNVVAAGAMLYDQIWLGSYMSGGVGFTQYATAAYTNDVLDDFCYYGVDFANDKFGGFAKAPGKLETAKELATEVNAYGVEQYELFPTVLEDHFGGSQRASVLAAASGITSAIASGHSQVGLAGWYLSMLLHKETWGRLGFFGYDLQDQCGPTNVFSYQSDEGNPLELRGANYPNYAMNVGHQGEYAGISSAAHAGRMDAFAINPLIKVCFANPGLVFDWADIRACFGKGGAREFRAAGDRALVMPAV*
>contig-100_3_length_1678_read_count_164_SRR1375011_1 # 17 # 1675 # 1 # ID=438_1;partial=00;start_type=ATG;rbs_motif=GGA/GAG/AGG;rbs_spacer=5-10bp;gc_cont=0.420
MDAEKKLFLKALKEKFEEDPKEKYTSFYCFGGWKQSARKREFYEAAQEITSKRGIPGYNPDIGVPLGQRTLMTYKISGTDEYVEGDDLHFCNNAAIQQLVDDIKRTVIVGMDTGHAVLEKRLGVEVTPETINEYMETVNHALPGGAVVQEHMVEVHPGLVWDCYAKIFTGNDELADELDKRFLIDINKEFPEEQAEMLKKYIGNKTYQVSRVPTVVVRCCDGGTVSRWSAMQIGMSFITAYKLCAGEAAIADFSYAAKHADVIQMGTILPARRARGANEPGGVPFGIFADIIQTSRVCDDPAEVTLEVIGAAATFYDQVWLGSYMSGGVGFTQYASATYTDDILDDFVYYGKDYVEDKYGLCGVEASMDVVRDITTEVTLYGMEQYDEYPTLLEDHFGGSQRTGVVAAAAGCSVAFATGNSNAGINGWYLSQLLHKEYHSRLGFYGYDLQDQCGSANSVSIRADEGALHEARGPNYPNYAMNVGHQPEYTGIAQAPHAARGDAFCFNPLVKVAFADKHLVFDFKWPRKCIAKGALREFEPAGERDLIIPGNH*
>contig-100_2_length_1029_read_count_9410_SRR634686_1 # 1 # 1029 # 1 # ID=899_1;partial=11;start_type=Edge;rbs_motif=None;rbs_spacer=None;gc_cont=0.631
RSQKLFLKALKEKFQGQDVESETAEFYKFNGVRQSPRKMEFMKASRAVEMDRGVSMYDPERCHLGGIPMGQRQLMTYEVSGTGVFVEGDDLHFVNNAAMQQMWDDIRRTVIVGMDLAHQTLQKRLGKEVTPETINEYLHILNHAMPGGAVVQEHMVETHPGLVDDCYVKVFTGDQELADDIEPQFLLDIEKLFTAKQAEELKAEVGKSMYQAIHIPTAVSRTCDGGTTSRWSAMQIGMSFIAAYRMCAGEAAVADLSYAAKHAGVIQMGSHLPARRARGPNEPGGIKFGLFADIVQANRKYPNDPARASLEVVGAGTMLYDQIWLGSYMSGGVGFTQYATAAY
>contig-100_2_length_1921_read_count_11657_SRR3314796_1 # 117 # 1781 # -1 # ID=845_1;partial=00;start_type=ATG;rbs_motif=GGA/GAG/AGG;rbs_spacer=5-10bp;gc_cont=0.602
MAGKAKEKLFMEACRKKFKEDPTSMETKYYCYGGWHQSKSKVEFQKEAQEIAKKRGFPMMNEDIGVPLGQRSWMPYQLSHTDIFVEPDDLHCINNPAIQQAWDDIRRTVLVGLDSPHQTIEKRLGKEVTPETINAYLETVNHTMPGGAVVQEHMAECNPALVWDSYVKVFSGDDELIDELDPRFVIDINKNFPKEQAEKLKKAVGKTLTQAVRVPTMVGRVMDGATVSRHAAMQISMAFISSYKLAAGEAAIADFAYSAKHQSIEMGDMMPARRARGPNEPGGITFGFLDDMVQSDRVYPDDPARAVLETVALGAIIYDQIYLGGYMSGGVGFTQYATAAYTDNILEDYVYHACDVIKDKYGGFCGLKADNYDEQMKLGDEINAYALEMYERYPAVMETHFGGSQRATVTAASTGIAGALATGVADCGLNLWYLSMLQHKERAGRLGFYGFDLQDQCGSANSYAYRSDEGLPMEFRGPNYPNYAMNVGHLSGYAGIPQAAHVARKDGFACNPFVKVAFSDKNLVFDFANITKEIGRGGLREFQPAGERTVVIKG*
>contig-100_0_length_1839_read_count_167154_SRR943314_1 # 58 # 1758 # 1 # ID=1095_1;partial=00;start_type=ATG;rbs_motif=GGAG/GAGG;rbs_spacer=5-10bp;gc_cont=0.578
MAKIERSQKLFLKALKEKFAEDPQSEKTVFAREGLKQSARKKEFIEAGKKMEMSRGISMYDPVRCHLGGIPLGQRQLMTYEVSGTGVFVEGDDLHFVNNAAMQQMWDDIRRTIIVNMDLAHQTLQKRLGKEVTPETINEYLHVLNHAMPGAAVVQEHMVETHPGLVDDCYCKVFTGDDEMADDLEPQFVLNIDKLFPAKQAAAMKAAVGKSLWQAVHIPTIVSRTCDGGTTSRWSAMQLGMSFIGAYRMCAGEAAVADLAFAAKHAGVIQMADILPARRARGPNEPGGIKFGNFADMIQTDRKYPNDPARCSLEIVGAGTMLFDQIWLGSYMSGGVGFTQYATAAYTDNILDEYTYYGMDYIKDKYKVNWQNPSEKDRVKPTQEIVNDIATEVTLNAMEQYEQFPTLMEDHFGGSQRAGVIAAASGLSVGIATGNSNAGLNGWYLSMLLHKEGWSRLGFFGYDLQDQCGSTNSLSVRPDEGAVGELRGPNYPNYAMNVGHQGEYAAIVGSAHLGRGDAWSLSPLIKICFSDPSLKFDFAEPRREFAKGAIREFMPAGERSLIIPAR*
>contig-100_5_length_1123_read_count_25697_SRR1976948_2 # 117 # 1121 # 1 # ID=652_2;partial=01;start_type=ATG;rbs_motif=AGGAG;rbs_spacer=5-10bp;gc_cont=0.629
MAKIERSQKLFLKSLKEKFQGQDVQSETTEFYKFNGYHQSPRKEEFVKASRAIEMDRGISMYNPVRCHLGGIPLGQRQLMTYEVSGTGVFVEGDDLHFVNNAAMQQFWDDIRRTVIVNMDLAHQTLQKRLGKEVTPETINEYLHVLNHAMPGAAVVQEHMVETHPGLVDDCYVKVFTGDQELADDLEPQFVLDVEKLFPGKQAEALSAAVGKSLWQAIHIPTTVVRTCDGGTTSRWSAMQIGMSFIGAYRMCAGEAAVADLSYAAKHAGVIQMASHLPARRARGPNEPGGLGFGLFSDIIQGNRKYPNDPAKASLEVVGAGTMLYDQIWLGSYMS
>contig-100_6_length_1626_read_count_779_SRR1562009_1 # 23 # 1624 # 1 # ID=592_1;partial=01;start_type=ATG;rbs_motif=GGAGG;rbs_spacer=5-10bp;gc_cont=0.458
MADKKFIKALNKKFKEDPEDKKTTFYSFGGWKQSERKREFVEAGKEVAAKRGIPQYNPDIGTPLGQRVLMPYQVSTTDTFVEGDDLHFVNNTAMQQFWDDIRRTVIVGLGTAHNVIEKRLGKEVTPETIMNYLETVNHAMPGGAVVQEHMVETNPALVADSYVKVFTGDDEIADEIDPAFLIDINKMFPEEQAEVLKAEVGSGIWQAVRIPTIVSRTCDGGTTSRWSAMQIGMSMISAYKQCAGEAATGDFAFAAKHAEVIHMGTALPQRRARGENEPGGIPFGYLADICQSSRKYMDDPVRVTLDVVASGAMLYDQIWLGSYMSGGVGFTQYATAAYTDNILDDFTYYGKEYVEDKYGGLCEAPNTMDTVLDVGSEVTFYGLEQYEEYPALLETQFGGSQRAAVAAAAAGCSTGFATGNAQTGLSAWYLSMYLHKEQHSRLGFYGYDLQDQCGASNVFSIRADEGLPLELRGPNYPNYAMNVGHQGEYAGIAQSAHAARKDAFVFNPLVKIAFADDNLAFDFSEVRAEFAKGA
>contig-100_1_length_1702_read_count_3824_SRR1290772_1 # 28 # 1683 # 1 # ID=327_1;partial=00;start_type=ATG;rbs_motif=AGGAGG;rbs_spacer=5-10bp;gc_cont=0.472
MADKMFIRALKEKFEEAPDEKTTTFYKYGGWKQSERKREFVEAGKEVAAKRGIPQYDPDVGTPLGQRVLMPYQISTTDTFVEGDDLHFVNNAAMQQFWDDIRRTVIVGLNTAHNVIEKRLGKEVTPETITHYLETVNHAMPGAAVVQEHMVETHPLLTADSYVKVFTGNDEIADEIDQRYVLNINEEFPEEQANVLKAEVGDGMWTVVRIPTIVSRTCDGGTTSRWSAMQVGMSMISAYKQAAGEAATGDFAYAAKHAEVIHMGTYLPVRRARGENEPGGIAFGFLADICQSSRKYWEDPVRVTLDVVASGAMLYDQIWLGSYMSGGVGFTQYATAAYTDNILDDFTYYGKEYVEDKYGGVCEAPNTMETVLDVASEVTFYGLEQYEEFPALLEDQFGGSQRAAVVAAASGCSTGFATGNGQTGLSAWYLSMYLHKEQHSRLGFYGYDLQDQCGASNVFSIRGDEGLPLELRGANYPNYAMNVGHQGEYAGISQSAHAARGDAFVLNPLVKIAFADPNLTFDFSEVRAEFAKGALREFEPAGERALISPAK*
>contig-100_3_length_1035_read_count_2224_SRR873610_1 # 1 # 1035 # 1 # ID=1049_1;partial=11;start_type=Edge;rbs_motif=None;rbs_spacer=None;gc_cont=0.431
VLDINKEFPEEQAEALKAEVGGAVWQAVRIPSIVGRVCDGGTTSRWSAMQIGMSMISAYNQCAGEGATGDFAYASKHAEVVHMGTYLPVRRARAENELGGVPFGFMADICQASRVSPDDPVKTSLEVVALGAALYDQIWLGSYMSGGVGFTQYATAAYTDNVLDDFTYYGKDYVEDKYGDLCSAPNNMDTVLDVGTEVAFYALDQYEEYPALLETHFGGSQRASVISAAAGCSTAFATGNAQTGLSAWYLAMYLHKEQHSRLGFYGYDLQDQCGAANVFSIRNDEGLPLEMRGPNYPNYAMNVGHQGEYAGIAQAPHAARGDAWAFNPLIKIAFADKNLVFDFSQ
>contig-100_0_length_1651_read_count_407_ERR1136822_1 # 2 # 1651 # -1 # ID=65_1;partial=01;start_type=Edge;rbs_motif=None;rbs_spacer=None;gc_cont=0.362
NEEKVFFKALNQKFKGEDNESNHTSFYCFDGWKQSPRKREFNDAAEKLAKDRNMPFYNPDIGVPLGQRSLMTYKISGTDDYVEGDDLHFCNNAAIQQLVDDIKRTIIVGMDTAHSVLQERLGVEVTPETINEYMENINHALPGGAVVQEHMVEVHPGLVSDCYAKIFTGNDELADEIDKRVLIDINKEFPEDQAQMLKDYLGNKTYQVSRVPTLVVRACDGGTVSRWSAMQIGMSFINAYKLCAGEAAIADFSYAAKHADVIGMASFLPARRARGPNEPGGVSFGAFSDMIQTSRISDDPAEVTLEVIAGAAALYDQVWLGSYMSGGVGFTQYASATYTDDILDDFVYYGLDYVEDNYGLCQAEKTMDVVRDISTEVTLYGLEQYEIPTLLETHFGGSQRASVISAAAGCSTAFATANSNAGVNGWYLSMLLHKEGHSRLGFYGYDLQDQCGSANSLSIRSDEGLIHELRGPNYPNYAMNVGHQPEYAGIAQAPHAARKDAFSVNPLIKIAFADDALSFDFKHPRKEIARGALREFEPDGERDIIIPAK*
>contig-100_2_length_1789_read_count_170197_SRR943312_1 # 32 # 1732 # -1 # ID=1083_1;partial=00;start_type=ATG;rbs_motif=GGAG/GAGG;rbs_spacer=5-10bp;gc_cont=0.578
MAKIERSQKLFLKALKEKFAEDPQSEKTVFAREGLKQSARKKEFIEAGKKMEMSRGISMYDPVRCHLGGIPLGQRQLMTYEVSGTGVFVEGDDLHFVNNAAMQQMWDDIRRTIIVNMDLAHQTLQKRLGKEVTPETINEYLHVLNHAMPGAAVVQEHMVETHPGLVDDCYCKVFTGDDEMADDLEPQFVLNIDKLFPAKQAAAMKAAVGKSLWQAVHIPTIVSRTCDGGTTSRWSAMQLGMSFIGAYRMCAGEAAVADLAFAAKHAGVIQMADILPARRARGPNEPGGIKFGNFADMIQTDRKYPNDPARCSLEIVGAGTMLFDQIWLGSYMSGGVGFTQYATAAYTDNILDEYTYYGMDYIKDKYKVNWQNPSEKDRVKPTQEIVNDIATEVTLNAMEQYEQFPTLMEDHFGGSQRAGVIAAASGLSVGIATGNSNAGLNGWYLSMLLHKEGWSRLGFFGYDLQDQCGSTNSLSVRPDEGAVGELRGPNYPNYAMNVGHQGEYAAIVGSAHLGRGDAWSLSPLIKICFSDPSLKFDFAEPRREFAKGAIREFMPAGERSLIIPAR*
>contig-100_3_length_1154_read_count_2478_SRR3166067_1 # 83 # 1153 # 1 # ID=783_1;partial=01;start_type=ATG;rbs_motif=GGAG/GAGG;rbs_spacer=5-10bp;gc_cont=0.499
MAADIFSKFKKSMEVKFTQEFGSNQQSGGDISGKTAKFLRLGPEQDPRKVEMIKAGKEIAEKRGIAFYNPMMHSGAPLGQRAITPYTISGTDIVCEPDDLHYVNNAAMQQMWDDIRRTCIVGLDMAHETLEKRLGKEVTPETINHYLEVLNHAMPGAAVVQEMMVETHPALVDDCFVKVFTGDDTLADEIDKQYLIDINKEFPEEQAAQIKASIGKTSWQAIHIPTIVSRTTDGAQTTRWAAMQIGMSFISAYSMCAGEAAVADLSFAAKHAAAVSMGEMLPARRARGPNEPGGLSFGHLADIIQTSRISNDPAKIALEVVGAGCMLYDQILSLIHISEPTRLRRISYAVFCLKKKK
>contig-100_2_length_1711_read_count_13670_SRR636597_1 # 3 # 1679 # -1 # ID=923_1;partial=10;start_type=ATG;rbs_motif=AGGAGG;rbs_spacer=5-10bp;gc_cont=0.589
MAKSAKIERTQKLFLKAMKTKFAEDPQAMSTVFERKGLEQSPRKMEFMKAGKKAEMDRGISMYDPKRCHCGGIPLGQRQLTTYEVSTTGVFVEGDDLHFVNNAAMQQMWDDIRRTIIVGLDLAHGTLQKRLGKEVTPETINEYLHVLNHAMPGAAVVQEHMVETHPSLVDDCYVKVFTGDDEMADDLEPQFVLNVDKLFPAKQAAQLKAAVGKSMWQAVHIPTIVSRTCDGGTTSRWSAMQIGMSFIGAYKMCAGEAAVADLAFAAKHAGVIQMADILPARRARGPNEPGGIKFGHFCDMVQSDRKYPNDPVKNALEIVAAGTMLFDQIWLGSYMSGGVGFTQYATAAYTDNILDDYTEYGIDYVKKKHGGIGKAKGTQEVVSDIATEVNLYGMEQYETYPTALESHFGGSQRASVLAAASGISCAMATANSNAGLNGWYLSMLMHKEGWSRLGFFGYDLQDQCGSANSMSIRPDEGLLGELRGPNYPNYAMNVGHQGEYAAIAGSAHIARGDAWTLSPLMKITFADPSLKFDFSEIRREFAKGAIREFMPAGERSLII
>contig-100_0_length_1716_read_count_40513_SRR1313277_1 # 57 # 1712 # 1 # ID=370_1;partial=00;start_type=ATG;rbs_motif=GGAGG;rbs_spacer=5-10bp;gc_cont=0.434
MADKKFITALKKKFEESPEEKKTTYYNKGGWKQSERKTQFVNEGKAIAEKRGIPMYNPDVGTPLGQRALMPYQVSTTDTYVEGDDLHFVNNAAMQQMADDIKRTVIVGLNTAHNVIEKRLGKEVTPETITHYLETVNHAMPGAAVVQEHMVETDPTIVADSYVKVFTGNDEIASEIDSSFVLDINKMFPAEQAEVLKAEVGDGIWQVVRIPTIVSRTCDGATTSRWSAMQVGMSMISAYKQCAGEAATGDFAYAAKHAEVIHMGTYLPVRRARGENEPGGIPFGYLADICQSSRVNADDPVRTTLDVVAMGAMLYDQIWLGSYMSGGVGFTQYATAAYTDNVLDDFTYYGKEYVEDKFGGLCEAPNNMETVLDVGTEVTSYALEQYEEYPALLETQFGGSQRAAVVAAAAGCSTAFATGNAQTGLSAWYLSMYLHKEQHSRLGFYGYDLQDQCGASNVFSIRNDEGLPLELRGPNYPNYAMNVGHQGEYAGISQAPHAARKDAFVFNPLVKIAFADDNLAFDFTQPRAMFAKGALREFEPNGERAFISPAK*
>contig-100_0_length_1773_read_count_7019_SRR943327_1 # 47 # 1726 # 1 # ID=1132_1;partial=00;start_type=ATG;rbs_motif=GGxGG;rbs_spacer=5-10bp;gc_cont=0.620
MGKIHTKKLFVKALNKKFGKDFDLSGKTAAYERKGPTQNARKVEFMEAAKKLEGKRGISGYNPYVHCGGVPLGQRQLVPYKLSTTEYVVEGDDLHFVNNPAMQQMWDDIRRTIIVGLDMAHEVLEKRLGKEVTPETINNYLEILNHAMPGAAVVQEHMVETHPALVDDCNVRIFTGDDDLADEIDDQYVININQLFPADQAEQIKTAMGKTTWQAIHIPTIVSRTCDGGTTSRWSAMQLSMTFIDAYNMCAGEAAVADLAFAAKHAAVIQMADMLPARRARGPNEPGGLSFGFMADMVQTSRTKAYDPAQVSLNVVAAGTMLYDQIWLGSYMSGGVGFTQYATAAYTNDILDDFSYYGVDYAVDKYGDVCKAPVDLATAKDVATETTLYGIEQYEAFPTVLEDHFGGSQRASVLAAASGISSAIATGNSQIGLAGWYCSMLVHKEAWGRLGFFGYDLQDQCGPTNVFSYQGDEGSPTELRGANYPNYAMNVGHQGEYAGISSAAHAARQDAYACNPLIKVCFANPALPFPWDDIRKGFGMGGAREFRAAGERSLVMPAL*
>contig-100_3_length_1409_read_count_6080_SRR1206671_1 # 1 # 1341 # -1 # ID=271_1;partial=10;start_type=ATG;rbs_motif=GGA/GAG/AGG;rbs_spacer=5-10bp;gc_cont=0.369
MGLENKKFLSALNEKFKGEDQESDHTSFYCFDGWKQSARKREFNDAAEKLAKERNIPFYNPDIGVPLGQRQLMAYKISGTDDYVEGDDLHFCNNAAIQQLVDDIKRTIIVGMDTAHSVLQERLGVEVTPETINEYMENINHALPGGAVVQEHMVEVHPGLAEDCYAKIFTGNDDLADELDKRVLIDINKEFPEEQAEMLKSYVGNKTYQVSKVPTLVVRACDGGTVSRWSAMQIGMSFINAYKLCAGEAAIADFSYAAKHADVIGMAAFLPARRARGPNEPGGVAFGTLADIVQTSRVSEDPVEVTLEVIAAAAALYDQVWLGSYMSGGVGFTQYASATYTDDILDDFAYYGFDYVEKNYGLCNAELSMDTVREIATEVTLYGLEQYEIPTLLETHFGGSQRASVVSAAAGCSAAFATGNSNAGVNGWYLSMILHKEAHSRLGFYGY
>contig-100_3_length_1549_read_count_369_SRR1561994_1 # 1 # 1548 # 1 # ID=489_1;partial=11;start_type=Edge;rbs_motif=None;rbs_spacer=None;gc_cont=0.386
ERKTEFVKEGEEIAKKRGIPMYNPDVGSPLGQRALMSYQLSTTDTFVEGDDLHFINNAAIQQAWDDIRRTVIVGLNTAHTVLEKRLGMEVTPETITNYLETVNHAMPGGAIVQEHMVETNPMLVADSYVKVFTGDDELADEIDDCFVLDINKMFPEEQAEALKKEVGSAVWQAVRIPSLVGRVCDGGTTSRWSAMQIGMSMISAYNQCAGEGATGDFAYASKHAEVVNMGTYLPVRRARAANEVGGIPFGFMADIAQGSRTNPDDPVRSSLEVVALGAALYDQIWLGSYMSGGVGFTQYATAAYTDNILDDFSYYGQEYVEDKYGGLCEAPNNMDTVLDVGSEVAFYALEQYEDYPALLETHFGGSQRASVISAASGISTAFATGNGQTGLSAWYLSMYLHKEEHSRLGFYGFDLQDQCGAANVFSIRNDEGLPIEMRGPNYPNYAMNVGHQGEYAGIAQAPHSARKDAFAFNALVKIAFADPSLTFDFGAVRSEFAKGALREFEPDGERSVIIPA
>contig-100_0_length_1445_read_count_158_ERR1136839_1 # 6 # 1445 # -1 # ID=72_1;partial=01;start_type=Edge;rbs_motif=None;rbs_spacer=None;gc_cont=0.403
QLSTTDTYVEGDDLHFINNAAIQQAWDDIRRTVIVGLNTAHNVLEKRLGIEVTPETITEYLETVNHAMPGAAVVQEHMVETDPLVVQDSYVKVFTGDDELADEIDSAFVLDINKEFNEEQAAALKEEVGGSVWQAVRIPAIVGRVCDGGTTSRWSAMQIGMSMISAYNQCAGEGATGDFAYASKHAEVIHMGTYLPVRRARAENELGGVPFGFMADICQSSRVNADDPVRSTLDVVALGAALYDQIWLGSYMSGGVGFTQYATAAYTDDVLDDFTYYGKDYVEDKYGGLTEAPNNMDTVLDVGSEVSFYALEQYEEYPALLETHFGGSQRASVISAAAGCSTAFATGNAQTGLSAWYLGMYLHKEQHSRLGFYGYDLQDQCGAANVFSIRNDEGLPLEMRGPNYPNYAMNVGHQGEYAGIAQAPHAARGDAWSFNPLVKIAFADKNLVFDFSKPREEFAKGALREFEPSGERTVITPAK*
>contig-100_0_length_1831_read_count_5885_SRR1313264_1 # 69 # 1787 # 1 # ID=363_1;partial=00;start_type=ATG;rbs_motif=GGAG/GAGG;rbs_spacer=5-10bp;gc_cont=0.528
MANDRKKMFAKHMEIKFTKEHGSNKMQGGEITDMVGKYYRLGVEQNPRKVEMKKAGQEVAKKRGLVGYNPMMHCGGIPLGQRALTPSFISGTDMMVEIDDLHYVNNAAMQQMWDDIRRTVVVGMDMAHETLEKRLGIEVTPETINHYLETLNHALPGGAVVQEHMVETHPALVDDCYVKVFTGDDELADEIDKQFLIDINKQFPADQAETLKAAIGKTSWQAAHIPTIVSRVTDGAQTSRWMAMQVGMSFISAYSMCAGEAAVADLSYAAKHAGVLSMGEMLPARRARGPNEPGGISFGHFADIIQTSRVTPEDPAKVALEVVGGGCMLYDQIWLGSYMSGGVGFTQYATAAYTNNILDDNLYYDVDYINDKYDGAAKTGKDNKVKATLEVVKDIATESTIYGLENYEKYPTTLEDHFGGSQRATSLSAAAGCATAIATGNGNAGLSAWYLSMYLHKEAHGRLGFFGYDLQDQCGATNVLSYQSDEGLALELRGPNYPNYAMNVGHQGGYSGITSAAHAGRGDAFAVNPLIKVCFADELLPFDFTAPRKEFGRGALREFEPAGERSLIIPAK*
>contig-100_0_length_1683_read_count_402_SRR1747021_1 # 1 # 1668 # 1 # ID=620_1;partial=10;start_type=Edge;rbs_motif=None;rbs_spacer=None;gc_cont=0.604
MITMAGKEKLFMEACKKKFKEDPTDMTTKYYCYGGWRQSKSKVEFQKTADEIAKKRGIPMLNEDIGVPLGQRSWMPYQLSHTEIFTEVDDLHCVNNCAIQQAWDDIRRTILVGLDSPHQTIERRLGKEVTPETINAYLETVNHTMPGGAVVQEHMAEINPALVWDSYVKVFSGDDELIDEIDPRFVININKLFPEDQAKQLKKAIGKTLMQAVRVPTIVGRLMDGATVSRHAAMQISMAFISSYKLAAGEAAIADFAYSAKHQSLNMGTMMPARRARGPNEPGGIPFGYMADIAQSDRVYPDDPGRGALEAVALGAAVYDQVYLGGYMSGGVGFTQYATAAYTDNILEDYVYYAIDQIKSRYGGFCKLDPSNLDEVMKLADDVNSYALEMYERYPAVMETHFGGSQRATVAAASTGIAGAMATGVADVGLNCWYLSMLQHKERTGRLGFYGYDLQDQCGSANSFAYRSDEGLPMEVRGPNYPNYAMNVGHLSGYTGIPKAAHIARGDAFTANPFVRVAFADPSLVFDFANVTKEIGRGALREFHPAGERSAVIKG*
>contig-100_4_length_1499_read_count_2389_SRR1290764_1 # 1 # 1497 # 1 # ID=306_1;partial=11;start_type=Edge;rbs_motif=None;rbs_spacer=None;gc_cont=0.494
KERGIPFYNPDIGVPLGQRKLMAYKVSGTDTYVEGDDLHFCNNAAIQQLNDDIKRTIIVGMDTAHSVLEKRLGVEVTPETINEYMETINHALPGGAVVQEHMVEVHPGLVGDCYAKLFTGDDSLADELDSRFLIDINKEFPEEQAKMLKDYIGNKTYQISRVPSLVVRTCDGGTVSRWSAMQIGMSFIAAYKLCAGEAAIADFSYAAKHADVISMGSILPARRARGPNEPGGVPFGVMADIIQTSRVSEDPAKISLEVIGAAATIYDQIWLGSYMSGGVGFTQYATAAYTDDILDDFVYYGMEYVDDKYGICGTKASTEVVHDITSEVTMYGLEQYEYPALLEDHFGGSQRAAVVSAAAGCSVAFATGNSNAGINGWYLSQILHKEAHSRLGFYGYDLQDQCGASNSLSIRSDEGLIHELRGPNYPNYAMNVGHQPEYAGIAQAPHAARGDAFCVNPLIKVAFADKDLSFDFTKPRKSIAKGALREFLPGGERNLIIPA
>contig-100_8_length_1022_read_count_60_SRR1561989_1 # 3 # 1022 # -1 # ID=459_1;partial=11;start_type=Edge;rbs_motif=None;rbs_spacer=None;gc_cont=0.583
ERGIPMMNQDIGVPLGQRSWMPYQLSHTDIYVEPDDLHCINNPAIQQAWDDIRRTILVGLDAPHQTIEKRLGKEVTPETINEYLEAVNHTMPGGAVVQEHMAEINPALAYDSYVKVYSGNDELIDEIDKRFVIDINKQFNKDQAAQLKKAIGSTLMQAVRVPSIVGRVMDGATTSRHAAMQISMAFITSYRLAAGEAAIADFAYSAKHQSLPMGTMMPARRARGPNEPGGIPFGFLADMTQSDRVNPDDPGRAALETVALGAIIYDQIYLGGYMSGGVGFTQYASAAYTDNILEDYVYYAIDTIKDKYGGFCKLDPNNYDKLMELGDNVNTYALEMYERY
>contig-100_0_length_1688_read_count_220_ERR1137076_1 # 19 # 1674 # 1 # ID=94_1;partial=00;start_type=ATG;rbs_motif=GGA/GAG/AGG;rbs_spacer=5-10bp;gc_cont=0.396
MADKKFLDAMKNKFSEDPTDKRTTFYNMGGWKQSERKSAFVKEGKEIAEKRGIPMYNPDIGTPLGQRALMSYQLSTTDTYVEGDDLHFINNAAIQQAWDDIRRTVIVGLNTAHNVLEKRLGIEVTPETITEYLETVNHAMPGAAVVQEHMVETDPLVVQDSYVKVFTGDDELADEIDSAFVLDINKEFNEEQAAALKEEVGGSVWQAVRIPAIVGRVCDGGTTSRWSAMQIGMSMISAYNQCAGEGATGDFAYASKHAEVIHMGTYLPVRRARAENELGGVPFGFMADICQSSRVNADDPVRSTLDVVALGAALYDQIWLGSYMSGGVGFTQYATAAYTDDVLDDFTYYGKDYVEDKYGGLTEAPNNMDTVLDVGSEVSFYALEQYEEYPALLETHFGGSQRASVISAAAGCSTAFATGNAQTGLSAWYLGMYLHKEQHSRLGFYGYDLQDQCGAANVFSIRNDEGLPLEMRGPNYPNYAMNVGHQGEYAGIAQAPHAARGDAWSFNPLVKIAFADKNLVFDFSKPREEFAKGALREFEPSGERTVITPAK*
>contig-100_4_length_1563_read_count_287_SRR1375011_1 # 3 # 1562 # -1 # ID=439_1;partial=11;start_type=Edge;rbs_motif=None;rbs_spacer=None;gc_cont=0.399
EDPDEHYTDYYCFGGWEQSPRKKEFNEYAEKLEKERGGLPFYNPDIGVPLGQRKLMAYKISGTDTYVEGDDLHFCNNSAIQQLSDDIKRTIIVGMDTGHAVLEKRLGVEVTPETINNYMETINHALPGGAVVQEHMVEVHPGLVGDCYAKIFTGDDNLADELDKRFLIDINKEFPEEQAEMLKSYVGSKTYQISRVPTLVVRTCDGGTVSRWSAMQIGMSFISAYKLCAGEAAIADFSYAAKHADVIEMGTFLPARRARGPNEPGGIAFGVLADMIQTSRISDDPAKISLEVIAAAAAIYDQIWLGSYMSGGVGFTQYATASYTDDILDDFVYYGKEYVEDKYGICGTKADMDVVKDISTEVTLYAMEQYEIPTLLEDHFGGSQRAAVAAAAAGCSTAFATGNSNAGINGWYLSQILHKEVHSRLGFYGYDLQDQCGASNSLSVRSDEGLIHELRGPNYPNYAMNVGHQPEYAGIAQAPHAARGDAFCVNPLIKIAFADKNLAFDFERPRKSIAKGALRE
>contig-100_1_length_1624_read_count_6750_ERR1025324_1 # 42 # 1622 # 1 # ID=25_1;partial=01;start_type=ATG;rbs_motif=GGAG/GAGG;rbs_spacer=5-10bp;gc_cont=0.604
MAVKHTKKLFVKALNKKFGKDFDLASQKVEYKRLGPEQNARKREFMEYAKKLEGKRGMTGYNPYVHAGGIPLGQRQLVPYKLSSTEYVVEGDDLHFVNNPAMQQFWDDIRRTIVVGLDMAHEVLQKRLGKEVTPETINNYLEILNHAMPGAAVVQEHMVETHPGLVDDCNVRVFSGDDALADEIDDQYKIDINKMFPAEQAEVLKAAIGKTTWQAIHVPTIVVRTCDGGTTSRWSAMQLCMTFIDAYNMCAGEAAVADLAYAAKHAAVLQMSDMLPARRARGPNNPGGISFGFMADMVQTSRVKPQDPAYVSLNVVAAGSMFYDQIWLGSYMSGGVGFTQYATAAYTNDVLDDFCYYGVDYANDKYGGFAKAPAAIDVAKDCATEVTLYGIEQYEAFPTLLEDHFGGSQRAAVLAAASGITSAIATGHSQIGLAAWYLSMLLHKEAWGRLGFFGYDLQDQCGPTNVFSYQSDEGNPLELRGANYPNYAMNVGHQGEYAGITSAAHAGRMDAFAVNPLIKVCFANPGL
>contig-100_0_length_1108_read_count_301_SRR2133852_1 # 3 # 1106 # 1 # ID=711_1;partial=11;start_type=Edge;rbs_motif=None;rbs_spacer=None;gc_cont=0.525
WNKMPYGDIQHNFLKAMSDKFAEKPEETKTKFYVYGGWKQDKRKVEFVEESKKLAFARKSKTPGYNPDVGMPQGQRYLMPYMMNHTDIMVNMDDLHWINNAAMQQCWDDMKRGIVLGLDDAHGLLEARLGKEVTPDTISHYLEVLNHALPGGAVIQEHMVETKPMLVNDCYAKVFTGDDDLVDALDRRFVLDINKEFPAGWEKPGEQADQLKEAIGKKIWQVLWMPTVVGRMSDGGTMFRWVGMQVGMTMINAYKLCAGESVTGEFAYYAKHAAVVKLSNYMPVKRARAHNEPGGMPLGINADSVRSPALFPNDPIRNELESIAVAALVYDQLWFGTYMSGGVGFTQYASATYTDNILEDFCYKGCEI
>contig-100_2_length_1687_read_count_3430_SRR1561990_1 # 11 # 1666 # -1 # ID=463_1;partial=00;start_type=ATG;rbs_motif=AGGAGG;rbs_spacer=5-10bp;gc_cont=0.457
MAEKMFIDALKKAFKEDPADKKTSFYKFGGWKQSERKTEFVEAGKKVAAERGIPQYDPDVGTPLGQRVLMPYQVSTTDTFVEGDDLHFVNNAAMQQMWDDIRRTVIVGLNTAHTVIEKRLGKEVSPETITHYLETVNHAMPGAAVVQEHMVETHPLLVADSYVKVFTGNDEVADEIDPAYVLDINKEFPADQAEVLKNEVGDGIWQIVRIPTIVSRTCDGGTTSRWSAMQIGMSMISAYKQAAGEAATGDFAYAAKHAEVIHMGTYLPVRRARGENEPGGLAFGFLADIVQTPRKYPDDPVRQTLDVVAAGAMLYDQIWLGSYMSGGVGFTQYATAAYTDNVLDDFTYYGKEYVEDKYGGMTEAPNTMDTVLDVASEVNFYALEQFEDYPALLETIFGGSQRASIVAAAAGCSTAFATGNAQTGLSGWYLSMYLHKEQHSRLGFYGYDLQDQCGASNVFSIRGDEGLPTELRGANYPNYAMNVGHQGEYAGISQAAHSARADAFALNPLVKIAFADKNLTFDFAEVRAQFAKGALREFEPAGERALISPAK*
>contig-100_5_length_1526_read_count_334_SRR1561992_1 # 3 # 1517 # -1 # ID=480_1;partial=10;start_type=ATG;rbs_motif=None;rbs_spacer=None;gc_cont=0.508
MNDEKKLFLKALKGKFNEDPKQTHTDFYCFGGWKQSPRKREFDEYAKKIEKERGDLPFYNPDIGVPLGQRKLMAYKVSGTDTYVEGDDLHFCNNAAIQQLLDDIKRTIIVGMDTAHSVLEKRLGVEVTPETINEYMETINHALPGGAVVQEHMVEVHPGLVGDCYAKIFTGDDTLADELDSRFLININKEFPEEQAEMLKKYIGSKTYQISRVPSMVVRVCDGGTVSRWSAMQIGMSFIAAYKLCAGEAAIADFSYAAKHADVIEMGTILPARRARGPNEPGGVAFGVMADMVQTSRVSNDPAEVTLEVIAAAATIYDQIWLGSYMSGGVGFTQYATAAYTDDILDDFIYYGMEYVDEKYGICGTEPSADVVHDIASEVTLYGLEQYEYPALLEDHFGGSQRAAVVSAAAGCSVAFATGNSNAGINGWYLSQILHKETHSRLGFYGYDLQDQCGASNSLSIRSDEGLIHELRGPNYPNYAMNVGHQPEYAGIAQAPHAARGDAFC
>contig-100_3_length_1584_read_count_179_SRR1562008_1 # 2 # 1582 # 1 # ID=582_1;partial=11;start_type=Edge;rbs_motif=None;rbs_spacer=None;gc_cont=0.600
TDISTSYYKYGGWKQSKSKVEFQAAAEKIAKDRGFPMMNEDIGVPLGQRSWMPYQLSHTDIFVEPDDLHCINNPAIQQAWDDIRRTILVGLDSPHQTIERRLGKEVTPETINAYLETVNHTMPGGAVVQEHMAEVNPALVYDSYVKVFSGDDELVDELDKRFVIDINKLFPAEQAKQLKAAVGKTLMQAVRVPSIVGRVMDGATTSRHAAMQISMAFISSYKLAAGEAAIADFAYSAKHQSINMGTMMPARRARGPNEPGGIPFGFMADIAQSDRVYPDDPGRAALESVALGAIVYDQIYLGGYMSGGVGFTQYATAAYTDNILEDYVYYGIDQINKRYGGFCKLDPNDYDELMNLAEDVDSYSLEMYERYPAVMETHFGGSQRATVAAASTGIAGAMATGVADCGLNCWYYSMLEHKERTGRLGFYGYDLQDQCGSANSFAYRSDEGLPMEGRGPNYPNYAMNVGHLSGYTGIPKAAHVARGDAFTANPFIRVAFADPSLQFDFANVTKEIGRGGLREFVPAGERT
>contig-100_8_length_1016_read_count_2090_SRR873595_1 # 1 # 1014 # -1 # ID=938_1;partial=11;start_type=Edge;rbs_motif=None;rbs_spacer=None;gc_cont=0.428
QIVRIPSVVGRVCDGGTTSRWSAMQIGMSMISAYGQCAGEGATGDFAYASKHAEVIGMGTYLPIRRARAGNELGGVPFGFMADICQASRVTDDPVESSLEVVALGAALYDQIWLGSYMSGGVGFTQYATAAYTDNVLDDFCYFGKDYVEDKYGDLCSAPNNMDTVLDVGSEVTFYSLEQYEEYPALLETHFGGSQRAAVVSAAAGISTAFATANAQTGLSAWYLAQYLHKEQHSRLGFYGYDLQDQCGAANVFAIRNDEGLPLELRGPNYPNYAMNVGHQGEYAGIAQAPHSARGDAFAMNPLIKIAFADKNLAFDFTKVRAEFAKGALREFEPAGER
>contig-100_1_length_1536_read_count_3028_SRR873601_1 # 1 # 1536 # -1 # ID=976_1;partial=11;start_type=Edge;rbs_motif=None;rbs_spacer=None;gc_cont=0.395
YCFDGWKQSARKREFFDAANELAKKRDNLPFYNPDIGVPLGQRQLMSYKISGTDDYVEGDDLHFCNNAAIQQLVDDIKRTVIVGMDTAHSVLQERLGVEVTPETINEYMETINHALPGGAVVQEHMVEVHPGLAADCYAKIFTGNDELADELDKRVLIDINKEFPEEQAEMLKEYVGNKTYQVSRVPTLVVRACDGGTVSRWSAMQIGMSFITAYSLCAGEAAIADFSYAAKHADVIGMAAILPARRARGANEPGGVPFGIFADMIQTSRISNDPAEITLEVIGGAATLYDQVWLGSYMSGGVGFTQYASATYTDDILDDFIYYGKDYVEKNYGMCQAEANFDNVKDIATEVTLYGLEQYEIPTLLEDHFGGSQRASVISAAAGCSVAFATGNSNAGVNGWYLSMIEHKEAHSRLGFYGYDLQDQCGAANSLSIRSDEGLIHELRGPNYPNYAMNVGHQPEYAGIAQAPHAARGDAFCVNPLIKIAFADKNLSFDFEHPRKCIAKGALREFE
>contig-100_0_length_1215_read_count_149_ERR1136812_1 # 30 # 1214 # 1 # ID=61_1;partial=01;start_type=ATG;rbs_motif=GGA/GAG/AGG;rbs_spacer=5-10bp;gc_cont=0.386
MADKKFLDAMKNKFSEDPTDKRTTFYNMGGWKQSERKSAFVKEGKEIAEKRGIPMYNPDIGTPLGQRALMSYQLSTTDTYVEGDDLHFINNAAIQQAWDDIRRTVIVGLNTAHNVLEKRLGIEVTPETITEYLETVNHAMPGAAVVQEHMVETDPLVVQDSYVKVFTGDDELADEIDSAFVLDINKEFNEEQAAALKEEVGGSVWQAVRIPAIVGRVCDGGTTSRWSAMQIGMSMISAYNQCAGEGATGDFAYASKHAEVIHMGTYLPVRRARAENELGGVPFGFMADICQGSRVYPDDPVRSTLEVVALGAALYDQIWLGSYMSGGVGFTQYATAAYTDDVLDDFTYYGKDYVEDKYGGLTEAPNNMDTVLDVGSEVAFYALEQYEEYPALLET
>contig-100_7_length_1163_read_count_3873_SRR636597_1 # 3 # 1163 # -1 # ID=928_1;partial=11;start_type=Edge;rbs_motif=None;rbs_spacer=None;gc_cont=0.616
VEGDDLHFVNNAAMQQMWDDIRRTILVNMDLAHQTLQKRLGKEVTPETINEFLHVVNHAMPGAAVVQEHMVETHPSLVDDCYVKVFTGDDELADDLEPQFVINVEKLFPGKQAAQLKAAVGKSLWQAIRIPTIVSRTCDGGTTSRWSAMQLGMSFIGAYHMCAGEAATADLAYAAKHAGVIQMAEILPARRARGPNEPGGIKFGHFADMVQTDRKYPHDPAKASLEVVAAGTMLFDQIWLGSYMSGGVGFTQYATAAYTDNILDDYTYYGMDYIKDKYKVDWKNPGEKDKVKASQDVVNDIASEVTLYGMEQYEQYPTALETHFGGSQRASVLAAASGLTTAIATGNSNAGLNGWYLSMLLHKEGWSRLGFYGYDLQDQCGSANTES
>contig-100_4_length_1479_read_count_693_SRR1367222_1 # 3 # 1478 # -1 # ID=433_1;partial=11;start_type=Edge;rbs_motif=None;rbs_spacer=None;gc_cont=0.415
IIMADKLFMKALKEKFVESPEETKTEFYKYGGWKQSERKREFVEAGKEIAAKRGIPMYDPDVGTPLGQRVLMPYQVSTTDTFVEGDDLHFVNNAAMQQFWDEIRRTVIVGLNTAHTVIEKRLGKEVTPETITHYLETVNHAMPGAAVVQEHMVETNPSLVADSYVKIFTGNDEISDEVDQRFVININEEFPEEQAKVLKAEVGDGMWQVVKIPTIVSRTCDGGTTSRWSAMQIGMSMISAYKQAAGEAATGDFAYAAKHAEVVHMGTYLPVRRARGENEPGGIAFGFLADICQSSRVNMDDPVRVALDVVASGAMLYDQIWLGSYMSGGVGFTQYATAAYTDNILDDFTYYGKEYVEDKFGLCEAPNNMDTVLDVASEVTFYGLEQYEEYPALLETQFGGSQRAAVAAAAAACSTGFATGNAQTALSGWYLSMYLHKEQHSRLGFYGYDLQDQCGASNVFSIRGDEGLPLELRGANYPNYAMNVGHQGEYAG
>contig-100_4_length_1101_read_count_861_SRR942941_1 # 2 # 1018 # -1 # ID=1067_1;partial=10;start_type=ATG;rbs_motif=AGGAGG;rbs_spacer=5-10bp;gc_cont=0.425
MVYKDEKHNFMQAMKKKFEEAPDKKNTKYYVYGGYKQNKRKVEFHDAGLQIAKERGIPGYNPSVGMPQGQRVLMPYQLSHTDIIANMDDLHFVNNAAMQQAWDDMRRTILVGLDSPHNILEKRLGKEVTPETINHYLEVVNHAMPGAAVIQEHMVETDPRLVKDSYVKVYSGNDELIDEIDSRFVIDINKEFPEAQAAQLKKAIGKSMWQVVRIPTVVGRVCDGGTVSRWSAMQIGMAFIGAYNLCAGEAATGDFAYAAKHGSVIQMSDMMPARRARGPNEPGGLMYGIVSDCAQSLAKYPDDPARHSLETIALAALIYDQIYLGSYMSGGVGFTQYAT
>contig-100_6_length_1286_read_count_66207_SRR636597_1 # 91 # 1284 # 1 # ID=927_1;partial=01;start_type=ATG;rbs_motif=GGAG/GAGG;rbs_spacer=5-10bp;gc_cont=0.580
MAVKHTKKLFVKALNKKFGKDFDLASQKVEYKRLGPEQNARKREFMEYAKKLEGKRGMTGYNPYVHAGGIPLGQRQLVPYKLSSTEYVVEGDDLHFVNNPAMQQFWDDIRRTIVVGLDMAHEVLQKRLGKEVTPETINNYLEILNHAMPGAAVVQEHMVETHPGLVDDCNVRVFSGDDALADEIDDQYKIDINKMFPEDQAETLKAAIGKTTWQAIHVPTIVVRTCDGGTTSRWSAMQLCMTFIDAYNMCAGEAAVADLAYAAKHAAVLQMSDMLPARRARGPNNPGGISFGFMSDMVQTSRVKPQDPVYVSLNVVAAGSMFYDQIWLGSYMSGGVGFTQYATAAYTNDVLDDFSYYGVDYANDKFGGFAKAPATIDVAKELATEVTLYGIEQYEAFP
>contig-100_4_length_1115_read_count_26027_SRR1313242_1 # 3 # 1028 # 1 # ID=345_1;partial=10;start_type=Edge;rbs_motif=None;rbs_spacer=None;gc_cont=0.615
PTIVVRSCDGGTTSRWSAMQLCMTFIDAYNMCAGEAAVADLAYAAKHAAVLQMSEMLPARRARGPNNPGGLSFGFLADMVQTSRVAAADPVKVSLNVVAAGAALYDQIWLGSYMSGGVGFTQYATAAYTNDVLDDFCYYGVDFANDKFGGFAKAPKLLDTAKELATEVNAYGMEQYEAFPTLLEDHFGGSQRASVLAAASGITSAIASGHSQVGLAGWYLSMLLHKEGWGRLGFFGYDLQDQCGPTNVFSYQSDEGNPLELRGANYPNYAMNVGHQGEYAGISSAAHAGRMDAFAVNPLIKVTFSNPGMVFDWADVRACFGKGGAREFRAAGDRSLVMPAV*
>contig-100_6_length_1003_read_count_42370_SRR943334_2 # 84 # 1001 # 1 # ID=1170_2;partial=01;start_type=ATG;rbs_motif=AGGAGG;rbs_spacer=5-10bp;gc_cont=0.599
MAKSAKIERTQKLFLKAMKTKFAEDPQAMSTVFERKGLEQSPRKMEFMKAGKKAEMDRGISMYDPKRCHCGGIPLGQRQLTTYEVSTTGVFVEGDDLHFVNNAAMQQMWDDIRRTIIVGLDLAHGTLQKRLGKEVTPETINEYLHVLNHAMPGAAVVQEHMVETHPSLVDDCYVKVFTGDDEMADDLEPQFVLNVDKLFPAKQAAQLKAAVGKSMWQAVHIPTIVSRTCDGGTTSRWSAMQIGMSFIGAYKMCAGEAAVADLAFAAKHAGVIQMADILPARRARGPNEPGGIKFGHFCDMVQSDRK
>contig-100_0_length_1136_read_count_2209_SRR2016841_1 # 84 # 1136 # 1 # ID=672_1;partial=01;start_type=ATG;rbs_motif=AGGAG;rbs_spacer=5-10bp;gc_cont=0.619
MAKIERSQKLFLKALKEKFQGQDVESETAEFYNFNGVRQSPRKMEFMKASRAIEMDRGIAMYDPERCHLGGIPMGQRQLMTYEVSGTGVFVEGDDLHFVNNSAMQQMWDDIRRTVIVGMDLAHQTLQKRLGKEVTPETINEYLHILNHAMPGAAVVQEHMVETHPGLVDDCYVKVFTGDQELADDIEPQFLLDIEKLFPAKQAEELKAEVGKSMYQAIHIPTAVSRTCDGGTTSRWSAMQIGMSFIAAYRMCAGEAAVADLSYAAKHAGVVQMGSLLPARRARGPNEPGGIKFGLFSDIVQANRKYPNDPAKASLEVVGAGTMLYDQIWLGSYMSGGVGFTQYATAAYTDN
>contig-100_0_length_1701_read_count_230_SRR2043630_1 # 26 # 1699 # 1 # ID=680_1;partial=01;start_type=ATG;rbs_motif=AGGAG;rbs_spacer=5-10bp;gc_cont=0.546
MGKIERSQKLFLNALKEKFQGEDPESVKTTFYHFGGLNQSPRKREFMEASKKIEMKRGMSMYDPEHCHLGGLPMGQRQLMTYQVSQTDVFVEGDDLHFVNNAAMQQFWDDIRRTVIVGMDLAHATLQKRLGKEVTPETINEYLHILNHAMPGAAVVQEHMVETHPGLVDDCYVKVFTGDDEMADDIEPQFLINVEKLFPADQAEVLKKQVGKSMYQAIHIPTTVSRTCDGGTTSRWSAMQIGMSFIAAYRMCAGEAAVADLSFAAKHAGVVQMATHLPARRARGPNEPGGIKFGLFSDIIQGNRKYPHDPARASLEVVGAGTMLFDQIWLGSYMSGGVGFTQYATAAYTDNILDEYTYYGMDYLKDKYKFDFSNPDPAQCIKPTQEIVNDLATEVNLNAMEQYEQYPTLMEDHFGGSQRAGVMAAACGLTCSIGTGNSNAGLNGWYLSMLMHKEGWSRLGFFGYDLQDQCGSANSLSMEPDRGLIGELRGPNYPNYAMNVGHQGEYAAIVGGAHYGRGDAFCFNPLVKICFADPSLTFDFAEPRREFAKGAIREFMPA
>contig-100_5_length_1089_read_count_2607_SRR1313242_1 # 1 # 1089 # 1 # ID=346_1;partial=11;start_type=Edge;rbs_motif=None;rbs_spacer=None;gc_cont=0.615
RTQKLFLKALRGKFAEDPQSTNTVFAREGLKQSPRKMEFVKAGNAAAMARGISMYDPVRCHIGGIPLGQRQLMTYEVSGTGVFVEGDDLHFVNNAAMQQMWDDIRRTIIVNMDLAHQTLQKRLGKEVTPETINEFLHVLNHAMPGAAVVQEHMVETHPSLVDDCYVKVFTGDDEMADDLEPQFVLPIEKLFPAKQAAQLKAAVGKSLWQAIHIPTIVSRTCDGGTTSRWSAMQLGMSFIGAYHMCAGEAATADLAFAAKHAGVIQMAEILPARRARGPNEPGGIKFGHFADMIQTDRKYPHDPAKAALEVVGGGTMLFDQIWLGSYMSGGVGFTQYATAAYTDNILDDYTYYGMDYIKDKYKV
>contig-100_0_length_1823_read_count_12266_SRR636559_1 # 95 # 1756 # 1 # ID=908_1;partial=00;start_type=ATG;rbs_motif=AGGAGG;rbs_spacer=5-10bp;gc_cont=0.442
MVYKDEKHNFMQAMKKKFEEAPDKKNTKYYVYGGYKQNKRKVEFHDAGLQIAKERGIPGYNPSVGMPQGQRVLMPYQLSHTDIIANMDDLHFVNNAAMQQAWDDMRRTILVGLDSPHNILEKRLGKEVTPETINHYLEVVNHAMPGAAVIQEHMVETDPRLVKDSYVKVYSGNDELIDEIDSRFVIDINKEFPAAQAAQLKKAIGKSMWQVVRIPTVVGRVCDGGTVSRWSAMQIGMAFIGAYNLCAGEAATGDFAYAAKHGSVIQMSDMMPARRARGPNEPGGLMYGIVSDCAQSLAKYPDDPARHSLETIALAALIYDQIYLGSYMSGGVGFTQYATAAYTDNILEDFVYWGMEHVKDKYGDLAKQKPSVKLINDIGTDVAMYCLEQYELYPAVMETHFGGSQRATCISAAAGTSVAMATGNAQAGLSAWYLACNIHKEQMGRFGFYGYDLQDQIGAANTFSYRSDEGLPFELRGGNYPSYAMNVGHQSAYAGIVAAAHSSRFDAWALSPHIKVAFADRSLPFDFANITKEFGRGAMREFVPAGERDLIIP*
>contig-100_0_length_1049_read_count_1062_ERR420364_1 # 1 # 1047 # 1 # ID=213_1;partial=11;start_type=Edge;rbs_motif=None;rbs_spacer=None;gc_cont=0.401
DELDKRVLVDINKLFPEEQAEELKAAIGKKTYQISRVPTLVGRVCDGGTIARWSAMQIGMSFITAYKLCAGEAAIADFSYAAKHADVIGLGTALPARRSRGANEPGGIPFGILSDVVQTTRVSDDPVEQSLEVVATGAMLYDQIWLGAYMSGGVGFTQYATAAYTDDILDDFCYYGLEYVEGKYGRCGTKATMDVVEDIATEVTLYALEQYDEYPTLLEDHFGGSQRAAVAAAAAGISVCMATGNSNAGVNGWYLSQIVHKEYHSRLGFYGYDLQDQCGASNSLSIRNDESSPLELRGPNYPNYAMNVGHQGEYAGIAQAAHSARGDAFAMNPLIKIAFADPSLVFDFA
>contig-100_0_length_1378_read_count_1668_ERR1341804_1 # 42 # 1376 # 1 # ID=156_1;partial=01;start_type=ATG;rbs_motif=AGGAG;rbs_spacer=5-10bp;gc_cont=0.518
MAKIERSQKLFLKSLKEKFEGQDPESVNTTFYNFGGLKQSPRKREFMKAARGIEMERGISMYDPENCHLGGLPMGQRQLMTYEVSTTGVFVEGDDLHFVNNAAMQQFWDDIRRTVIVGMDLAHATLQKRLGKEVTPETINEYLHILNHAMPGAAVVQEHMVETHPGLVDDCYCKVFTGDDAMADDIEPQFLINIEKLFPADQAEALKAQVGKSIYQAIHIPTIVSRTCDGGTTSRWSAMQIGMSFIAAYRMCAGEAAVADLSYAAKHAGVSQMASILPARRARGPNEPGGIKFGVFSDIVQANRKYPNDPARASLEVVGAGTMLFDQIWLGSYMSGGVGFTQYATAAYTDNILDEYTYYGMDYLKDKYGYDYTNPDPKAVIAPTQDIVNDLATEVNLNAMEQYEQYPTMMEDHFGGSQRAGVMAAACGLTCSIGTGNSNAGLNGW
>contig-100_2_length_1666_read_count_350_SRR1561992_1 # 22 # 1665 # -1 # ID=477_1;partial=01;start_type=Edge;rbs_motif=None;rbs_spacer=None;gc_cont=0.589
KLFMAAVKKKFKEDPTDEYTSYYKFGGWRQSKRKVEFVEAANKIAKERGIPMMNQDIGVPLGQRSWMPYQLSHTDIYVEPDDLHCINNPAIQQAWDDIRRTILVGLDAPHQTIEKRLGKEVTPETINEYLEAVNHTMPGGAVVQEHMAEINPALAYDSYVKVYSGNDELIDEIDKRFVIDINKQFNKDQAAQLKKAIGSTLMQAVRVPSIVGRVMDGATTSRHAAMQISMAFITSYRLAAGEAAIADFAYSAKHQSLPMGTMMPARRARGPNEPGGIPFGFLADMTQSDRVNPDDPGRAALETVALGAIIYDQIYLGGYMSGGVGFTQYASAAYTDNILEDYVYYAIDTIKDKYGGFCKLDPNNYDKLMELGDNVNTYALEMYERYPAAMEAHFGGSQRATVAAAASGIAGAMATGNADCGVNMWYLSMLQHKERTGRLGFYGYDLQDQCGSANSFSYRSDEGLPMELRGPNYPNYAMNVGHMSGYSGIPKAAHVARGDAFTANPFIRVAFADPSLVFDFANITKEIGRGGLREFQPAGERTAVIRV*
>contig-100_0_length_1662_read_count_5233_SRR1636509_1 # 29 # 1660 # -1 # ID=612_1;partial=01;start_type=Edge;rbs_motif=None;rbs_spacer=None;gc_cont=0.388
DDTSKTGTFKRLGIEQSSRKVEMKKAGQEIAKKRGLSSYNPDLHCGGIPLGQRALTPYVISGTDMLVEGDDLHYVNNAAMQQMCDDIKRTCIVGMGLAHDTLEKRLGIEVTPETINHYLETLNHALPGGAVVQEHMVETHPGLTEDCYVKIFTGDDELADEIDKQFLIDINKQFPEEQAEQLKASIGKTSWQAAHIPTVVTRSTDGGQTSRWIAMQIGMSFISSYSMCAGEAAVADLSYAAKHAGVIQMGDMLPARRARSPNEPGGVSFGHLADIIQTSRVKSDDPTKVALEVIGAGCMLYDQIWLGSYMSGGVGFTQYATAAYTDNILDDNMYYMVDYINEKYNGAANKGVDNKVEATLDVVKDIATESTLYGLENYELYPTTLESHFGGSQRATVLSAAAGCSTSLATGNGNAGLSGWYLSMYLHKEAHGRLGFYGYDLQDQCGAANVFSYQSDEGLPVELRGPNYPNYAMNVGHQGGYTGIASAAHAGRGDAFVVNPLVKICFADDLMPFDFKQPRKEFGRGALREFAPAGERSLVIPAK*
>contig-100_2_length_1679_read_count_3177_SRR1290764_1 # 3 # 1679 # -1 # ID=304_1;partial=11;start_type=Edge;rbs_motif=None;rbs_spacer=None;gc_cont=0.625
MITMAKIERSQKLFLKALKEKFQGQDVESETAEFYKFNGVRQSPRKMEFMKASRAVEMDRGVSMYDPERCHLGGIPMGQRQLMTYEVSGTGVFVEGDDLHFVNNAAMQQMWDDIRRTVIVGMDLAHQTLQKRLGKEVTPETINEYLHILNHAMPGGAVVQEHMVETHPGLVDDCYVKVFTGDQELADDIEPQFLLDIEKLFTAKQAEELKAEVGKSMYQAIHIPTAVSRTCDGGTTSRWSAMQIGMSFIAAYRMCAGEAAVADLSYAAKHAGVIQMGSHLPARRARGPNEPGGIKFGLFADIVQANRKYPNDPARASLEVVGAGTMLYDQIWLGSYMSGGVGFTQYATAAYTDNILDEFTYYGMDYIKDKYKVDWRNPSPSDKVKPTHEVVNDMATEVCLNAMEQYEQFPTMMEDHFGGSQRAGVIAAACGLTTSIGTGNSNAGLNGWYLSMLLHKDGWSRLGFFGYDLQDQCGSANSLSIRGDEGAIGEVRGPNYPNYAMNVGHQGEYAAIVGGAHYGRGDAFCFDPRVKICFADPALKFDFAEPRREFAKGAIREFM
>contig-100_0_length_1697_read_count_7942_SRR942941_1 # 1 # 1641 # -1 # ID=1063_1;partial=10;start_type=ATG;rbs_motif=GGAGG;rbs_spacer=5-10bp;gc_cont=0.608
MAKKIEKTQKLFLKALKEKFAEDPQSTSTVFNRIGLKQSPRKMEFVKAGKNAEMARGISMYDPVRCHIGGIPLGQRQLMTYEVSGTGVFVEGDDLHFVNNAAMQQMWDDIRRTIIVNMDLAHQTLQKRLGKEVTPETINEFLHVLNHAMPGAAVVQEHMVETHPSLVDDCYVKVFTGDDEMADDLEPQFVIPIDKLFPAKQAEQLKAGVGKALWQAIHIPTIVSRTCDGGTTSRWSAMQLGMSFIGAYHMCAGEAATADLAFAAKHAGVIQMAEILPARRARGPNEPGGIKFGHFADMVQTDRKYPHDPARASLEVVGAGTMLFDQIWLGSYMSGGVGFTQYATAAYTDNILDDYTYYGMDYIKDKYKVDWKNPNEKDKAKATQDVINDIATEVTLYGMEQYEQFPTALETHFGGSQRASVLAAASGLSTAIATGNSNAGLNGWYLSMLLHKEGWSRLGFYGYDLQDQCGSANTESFRADEGAVGELRGANYPNYAMNVGHQGEYAAICGAAHFTRGDAWSLNPLIKITFADPSLKFDFAEPRREFA
>contig-100_0_length_1705_read_count_0_SRR1050527_1 # 1 # 1704 # 1 # ID=265_1;partial=11;start_type=Edge;rbs_motif=None;rbs_spacer=None;gc_cont=0.536
IMAADIFSKFKKSMEVKFTQEYGSNQQTGGDITGKTEKFLRLGPEQDARKAEMIKAGKEIAEKRGIAFYNPMMHSGAPLGQRAITPYTISGTDIVAEPDDLHYVNNAAMQQMWDDIRRTCIVGLDMAHETLEKRLGKEVTPETINHYLEVLNHAMPGAAVVQEMMVETHPALVDDCYVKVFTGDDELADEIDKQYVININKMFSEEQAAQIKASIGKTSWQAIHIPTIVSRTTDGAQTSRWAAMQIGMSFISAYAMCAGEAAVADLSFAAKHAALVSMGEMLPARRARGPNEPGGLSFGHLSDIIQTSRTSQDPAKIALEVVGAGCMLYDQIWLGSYMSGGVGFTQYATAAYTDDILDNNVYYDVDYINDKYNGAANLGTDNKVKATLDVVKDIATESTLYGIETYEKFPTALEDHFGGSQRATVLAAAAGVACALGTANANAGLSGWYLSMYLHKEAWGRLGFFGFDLQDQCGATNVLSYQGDEGLPDELRGPNYPNYAMNVGHQGGYAGIAQAAHAGRGDAFTVNPLIKVCFADDLMPFNFAEPRREFGRGAIREFVPAGERSLII
>contig-100_0_length_1823_read_count_14541_SRR873605_1 # 70 # 1746 # -1 # ID=1005_1;partial=00;start_type=ATG;rbs_motif=GGA/GAG/AGG;rbs_spacer=5-10bp;gc_cont=0.385
MAKGEKLENKRFLDALTKKFKGEDQENQQTSFYCFDGWKQSARKREFFDAANDLAKKRDNMPFYNPDIGVPLGQRQLMSYKISGTEDYVEGDDLHFCNNAAIQQLVDDIKRTVIVGMDTAHSVLQERLGVEVTPETINEYMETINHALPGGAVVQEHMVEVHPGLASDCYAKIFTGNDELADELDKRVLIDINKEFPEEQAEMLKEYVGNKTYQVSRVPTLVVRACDGGTVSRWSAMQIGMSFITAYSLCAGEAAIADFSYAAKHADVIGMAAILPARRARGANEPGGVPFGIFADMIQTSRISKDPAEITLEVIGGAATLYDQVWLGSYMSGGVGFTQYASATYTDDILDDFIYYGKDYVEENYGMCQAEANFDNVKDIATEVTIYGLEQYEIPTLLEDHFGGSQRASVISAAAGCSVAFATGNSNAGVNGWYLSMIEHKEAHSRLGFYGYDLQDQCGAANSLSIRSDEGLIHELRGPNYPNYAMNVGHQPEYAGIAQAPHAARGDAFCVNPLIKIAFADKNLSFDFEHPRKCIAKGALREFEADGERSIILPAFSK*
>contig-100_2_length_1031_read_count_3265_SRR3546453_1 # 1 # 966 # -1 # ID=872_1;partial=10;start_type=ATG;rbs_motif=AGGAGG;rbs_spacer=5-10bp;gc_cont=0.579
MAKAKIERTQKLFLKAMKEKFAEDPQATSTVFARAGLEQSPRKMEFMKAGKKAEMDRGISMYDPKRCHCGGIPLGQRQLMTYEVSGTNVFVEGDDLHFVNNAAMQQMWDDIRRTIIVGLDLAHNTLQKRLGKEVTPETINEYLHVLNHAMPGAAVVQEHMVETHPSLVDDCYVKIFTGDDEMADDIEPQFLLNLDKLFPAKSAAALKAAVGKSMFQAVHIPTTVSRTCDGGTTSRWSAMQIGMSFIGAYKMCAGEAAVADLAFAAKHAGVIQMADILPARRARGPNEPGGIKFGHFADMIQADRKYPNDPVKATLEVVGAGA
>contig-100_0_length_1645_read_count_3570_ERR1299063_1 # 34 # 1644 # -1 # ID=147_1;partial=01;start_type=Edge;rbs_motif=None;rbs_spacer=None;gc_cont=0.515
EESPEEKKTTFYTLGGWKQSERKTEFVNAGKEVAEKRGIPQYNPDIGTPLGQRVLMPYQVSTTDTYVEGDDLHFVNNAAMQQLWDDIRRTVIVGLNHAHAVIEKRLGKEVTPETITHYLETVNHAMPGAAVVQEHMVETHPALVADSYVKVFTGNDEIADEIDPAFVIDINKQFPEDQAETLKAEVGDGIWQVVRIPTIVSRTCDGATTSRWSAMQIGMSMISAYKQAAGEAATGDFAYAAKHAEVIHMGTYLPVRRARGENEPGGVPFGYLADICQSSRVNYDDPVRVSLDVVATGAMLYDQIWLGSYMSGGVGFTQYATAAYTDNILDDFTYFGKEYVEDKYGLCEAPNTLDTVLDIATEVTFYGLEQYEEYPALLEDQFGGSQRAAVVAAAAGCSTAFATGNAQTGLSGWYLSMYLHKEQHSRLGFYGYDLQDQCGASNVFSIRGDEGLPLELRGPNYPNYAMNVGHQGEYAGISQAPHAARGDAFVFNPLVKIAFADDNLVFDFTNVRGEFAKGALREFEPAGERALITPAK*
>contig-100_2_length_1785_read_count_4083_SRR1313318_1 # 3 # 1784 # 1 # ID=424_1;partial=11;start_type=Edge;rbs_motif=None;rbs_spacer=None;gc_cont=0.512
KDYVRELYRASEKFIDVEKGRDIYQTMREIWGAEPLSGVDEKMYHRGGYKQSNRKREFVDAGKQVAIKRGLPSYSRAVGLPVGQRMLEPMPVGKWGITIEQDDSHHMNNTAIQQLNDDIKRTVIMNLDLAHRMLQVRVGREVTPETLNLYMETLQHTMGAGAVAQEHMNEVNPYLVKDAWAKIITGSDEIMDGLDPRFYIHIDELFHPDRAKALKEAIGDSLWVVFRVPTLAVRMADGEAAGRWAAMQNTMAFISAYQLSGEHVISDLAYAFKHARVIHMGDKLWTGRMRGRNEIGGIPDGFTADIIQSERDLPMIPYVEYIEQEGDKGASRIVSRLNEGVGGISAMLDNTLWLGFYMSGGIGFSNTVATSALSGGANEDILEEFSILGTKYLRGKRLPTKWDIMKVIINMMATYVIETYEKFPTLAELHWGGAHKTSIMGTVGAGMAGLLSGSSTMALWAGNYTIAYAMKEGWLRTGWAGQEIQDHVGMPYLCSFRPEEGNLTEMHGLNYPIHSYSAGHGNQRVAANYGAMLGRGSAWCMSPLVKVAFADPHLAFDFSRPRYCIGKAGIKEFMPDGERTAITPACDVLDRGLI
>contig-100_3_length_1179_read_count_6950_SRR943332_1 # 3 # 1178 # -1 # ID=1157_1;partial=11;start_type=Edge;rbs_motif=None;rbs_spacer=None;gc_cont=0.601
VGLDMAHEVLQKRLGKEVTPETINNYLEILNHAMPGAAVVQEHMVETHPGLVDDCNVRVFSGDDALADEIDDQYKIDINKMFPEDQAETLKAAIGKTTWQAIHVPTIVVRTCDGGTTSRWSAMQLCMTFIDAYNMCAGEAAVADLAYAAKHAAVLQMSDMLPARRARGPNNPGGISFGFMSDMVQTSRVKPQDPVYVSLNVVAAGSMFYDQIWLGSYMSGGVGFTQYATAAYTNDVLDDFSYYGVDYANDKFGGFAKAPATIDVAKELATEVTLYGIEQYEAFPTLLEDHFGGSQRAAVLAAASGITSAIATGHSQIGLAGWYLSMLLHKEAWGRLGFFGYDLQDQCGPTNVFSYQSDEGNPLELRGANYPNYAMNVGHQGEYAGITSAAHA
>contig-100_0_length_1728_read_count_1334_ERR688342_1 # 3 # 1727 # -1 # ID=222_1;partial=11;start_type=Edge;rbs_motif=None;rbs_spacer=None;gc_cont=0.608
PLAEDQVRLHAGGVIDMAKKIEKTQKLFLKALKEKFAEDPQSTQTVFNRIGLKQSARKMEFVKAGKNAEMARGISMYDPVRCHIGGIPLGQRQLMTYEVSGTGVFVEGDDLHFVNNAAMQQMWDDIRRTIIVNMDLAHQTLQKRLGKEVTPETINEFLHVLNHAMPGAAVVQEHMVETHPSLVDDCYVKVFTGDDEMADDLEPQFVIPIDKLFPAKQAAQLKAGIGKALWQAIHIPTIVSRTCDGGTTSRWSAMQLGMSFIGAYHMCAGEAATADLAFAAKHAGVIQMAEILPARRARGPNEPGGIKFGHFADMVQTDRKYPHDPARASLEVVGAGTMLFDQIWLGSYMSGGVGFTQYATAAYTDNILDDYTYYGMDYIKDKYKVDWKNPSDKGLAKANQDVINDIATEVTLYGMEQYEQFPTALETHFGGSQRASVLAAAAGLSTAIATGNSNAGLNGWYLSMLLHKEGWSRLGFYGYDLQDQCGSANTESYRADEGAVGELRGANYPNYAMNVGHQGEYAAICGAAHFTRGDAWSLNPLIKVTFADPSLKFDFAEPRREFAKGAIREYMPAGE
>contig-100_0_length_1089_read_count_62_ERR1136687_1 # 2 # 1087 # 1 # ID=36_1;partial=11;start_type=Edge;rbs_motif=None;rbs_spacer=None;gc_cont=0.384
ADKKFLDAMKNKFSEDPTDKRTTFYNMGGWKQSERKSAFVKEGKEIAEKRGIPMYNPDIGTPLGQRALMSYQLSTTDTYVEGDDLHFINNAAIQQAWDDIRRTVIVGLNTAHNVLEKRLGIEVTPETITEYLETVNHAMPGAAVVQEHMVETDPLVVQDSYVKVFTGDDELADEIDSAFVLDINKEFNEEQAAALKEEVGGSVWQAVRIPAIVGRVCDGGTTSRWSAMQIGMSMISAYNQCAGEGATGDFAYASKHAEVIHMGTYLPVRRARAENELGGVPFGFMADICQSSRVNADDPVRSTLDVVALGAALYDQIWLGSYMSGGVGFTQYATAAYTDDVLDDFTYYGKDYVEDKYGGLTE
>contig-100_4_length_1239_read_count_17364_SRR636559_1 # 3 # 1238 # -1 # ID=912_1;partial=11;start_type=Edge;rbs_motif=None;rbs_spacer=None;gc_cont=0.587
GKEVTPETINEYLHVLNHAMPGAAVVQEHMVETHPSLVDDCYVKVFTGDDEMADDLEPQFVLNVDKLFPAKQAAQLKAAVGKSMWQAVHIPTIVSRTCDGGTTSRWSAMQIGMSFIGAYKMCAGEAAVADLAFAAKHAGVIQMADILPARRARGPNEPGGIKFGHFCDMVQSDRKYPNDPVKNALEIVAAGTMLFDQIWLGSYMSGGVGFTQYATAAYTDNILDDYTEYGIDYVKKKHGGIGKAKGTQEVVSDIATEVNLYGMEQYETYPTALESHFGGSQRASVLAAASGISCAMATANSNAGLNGWYLSMLMHKEGWSRLGFFGYDLQDQCGSANSMSIRPDEGLLGELRGPNYPNYAMNVGHQGEYAAIAGSAHIARGDAWTLSPLMKITFADPSLKFDFSEIRREFAK
>contig-100_0_length_1686_read_count_186_ERR1136937_1 # 3 # 1673 # 1 # ID=87_1;partial=10;start_type=Edge;rbs_motif=None;rbs_spacer=None;gc_cont=0.396
RMGLSMADKKFLDAMKNKFSEDPTDKRTTFYNMGGWKQSERKSAFVKEGKEIAEKRGIPMYNPDIGTPLGQRALMSYQLSTTDTYVEGDDLHFINNAAIQQAWDDIRRTVIVGLNTAHNVLEKRLGIEVTPETITEYLETVNHAMPGAAVVQEHMVETDPLVVQDSYVKVFTGDDELADEIDSAFVLDINKEFNEEQAAALKEEVGGSVWQAVRIPAIVGRVCDGGTTSRWSAMQIGMSMISAYNQCAGEGATGDFAYASKHAEVIHMGTYLPVRRARAENELGGVPFGFMADICQSSRVNADDPVRSTLDVVALGAALYDQIWLGSYMSGGVGFTQYATAAYTDDVLDDFTYYGKDYVEDKYGGLTEAPNNMDTVLDVGSEVSFYALEQYEEYPALLETHFGGSQRASVISAAAGCSTAFATGNAQTGLSAWYLGMYLHKEQHSRLGFYGYDLQDQCGAANVFSIRNDEGLPLEMRGPNYPNYAMNVGHQGEYAGIAQAPHAARGDAWSFNPLVKIAFADKNLVFDFSKPREEFAKGALREFEPSGERTVITPAK*
>contig-100_2_length_1074_read_count_1995_SRR943320_1 # 2 # 1072 # -1 # ID=1122_1;partial=11;start_type=Edge;rbs_motif=None;rbs_spacer=None;gc_cont=0.613
THPGLVDDCYCKVFTGDEEMADDLEPQFVIPIDKLFPAKQAAQLKAAVGKSMWQAVHIPTTVSRTCDGGTTSRWSAMQLGMSFIGAYRMCAGEAAVADLAFAAKHAGVVQMADILPARRARGPNEPGGIKFGNFADMIQGDRKYPHDPARASLEVVGAGTMLFDQIWLGSYMSGGVGFTQYATAAYTDNILDEYTYYGMDYIKDKYKVDWQNPNEKDRVKASQDVVNDIATEVALNGMEQYEQFPTLMEDHFGGSQRAGVLAAACGLSTSIATGNSNAGLNAWYLCMLLHKEGWSRLGFFGYDLQDQCGSTNSLSVRSDEGAVGELRGPNYPNYAMNVGHQGEYAAIVGGAHYGRGD
>contig-100_0_length_1762_read_count_1403_SRR1561995_1 # 22 # 1737 # 1 # ID=493_1;partial=00;start_type=ATG;rbs_motif=GGAG/GAGG;rbs_spacer=5-10bp;gc_cont=0.520
MAADIFSKFKKSMEVKFTQEFGSNQQSGGDISGKTAKFLRLGPEQDPRKVEMIKAGKELAEKRGLAFYNPMMHSGAPLGQRAITPYTISGTDIIAEPDDLHYVNNAAMQQMWDDIRRTCIVGLDMAHETLEKRLGKEVTPETINHYLEVLNHAMPGAAVVQEMMVETHPALVDDCFVKVFTGDDTLADEIDKQFLIDINKEFPEEQAAQIKASIGKTSWQAIHIPTIVSRTTDGAQTSRWAAMQIGMSFISAYSMCAGEAAVADLSFAAKHAALVSMGEMLPARRARGPNEPGGLSFGHLSDIIQTSRTVLDDPAKVALEVVGAGCMLYDQIWLGSYMSGGVGFTQYATAAYTDDILDNNVYYNVDYINDKYNGAANIGTDNKVKATLDVVKDIATESTLYGIETYEKFPTALEDHFGGSQRATVLAAAAGVATALATANANAGLSGWYLSMYLHKEAWGRLGFFGYDLQDQCGATNVLSYQGDEGLPDELRGPNYPNYAMNVGHQGGYAGIAQAAHSGRGDAFTVNPLIKVCFADDLLPFNFAEPRREFGRGAMREFMPAGERSLVIPAK*
>contig-100_5_length_1341_read_count_9591_SRR873601_1 # 2 # 1339 # -1 # ID=980_1;partial=11;start_type=Edge;rbs_motif=None;rbs_spacer=None;gc_cont=0.402
EKKLFLKALQEKFDEDPKDEKTKFYCYGGWEQSARKREFNEEAKKAMEARGGLPFYNPDIGVPLGQRKLMAYQVSGTDTYVEGDDLHFCNNSAIQQLVDDIKRTVIVGMDTAHGVLEQRLGVEVTPETINEYLETINHALPGGAVVQEHMVEVDPGLVVDSYAKIFTGDDDLLDQLDQRFVIDINKEFPEEQAEMLKKYIGKKTYQVSRVPTLVVRACDGGTTSRWSAMQIGMSFISAYKLCAGEAAIADFSYAAKHADVISMATAMPSRRARGPNEPGGVTFGAFSDMVQTSRVSDDPAEVTLEVIGGAAPLYDQVWLGSYMSGGVGFTQYATAAYTDEILDDFIYYGKDYVDNKYGLCQAEASSDVVRDIASEVTLYGLEQYEIPAALEDHFGGSQRAAVLAAGAGCSVAFATANSNAGVNGWYLSQLLHKEGHSRLGFYGYDL
>contig-100_3_length_1623_read_count_2771_SRR873609_1 # 1 # 1623 # 1 # ID=1040_1;partial=11;start_type=Edge;rbs_motif=None;rbs_spacer=None;gc_cont=0.408
RRMVINMADKKFLDAMKQKFSEDPTEKTTQFYNMGGWTQSERKTAFVNEGKEIAEKRGIPMYNPDIGTPLGQRALMSYQLSTTDTFVEGDDLHFINNAAIQQAWDDIRRTVIVGLNTAHNVLEKRLGIEVTPETITNYLETVNHAMPGAAVVQEHMVETDPLVVQDSYVKVFTGDDELADEIDSAFVLDINKEFPEEQAEALKAEVGGAVWQAVRIPSIVGRVCDGGTTSRWSAMQIGMSMISAYNQCAGEGATGDFAYASKHAEVVHMGTYLPVRRARAENELGGVPFGFMADICQASRVSPDDPVKTSLEVVALGAALYDQIWLGSYMSGGVGFTQYATAAYTDDVLDDFTYYGKDYVEDKYGDLCSAPNNMDTVLDVGSEVAFYALDQYEEYPALLETHFGGSQRASVISAAAGCSTAFATGNAQTGLSAWYLAMYLHKEQHSRLGFYGYDLQDQCGAANVFSIRNDEGLPLEMRGPNYPNYAMNVGHQGEYAGIAQAPHAARGDAWAFNPLIKIAFADKNLVFDFSQVRAEFAKGAL
>contig-100_0_length_1689_read_count_149_SRR1747065_1 # 1 # 1674 # 1 # ID=624_1;partial=10;start_type=Edge;rbs_motif=None;rbs_spacer=None;gc_cont=0.608
GRVITMAGKEKLFMEACKKKFKEDPTDMTTKYYCYGGWRQSKSKVEFQKTADEIAKKRGIPMLNEDIGVPLGQRSWMPYQLSHTEIFTEVDDLHCVNNCAIQQAWDDIRRTILVGLDSPHQTIERRLGKEVTPETINAYLETVNHTMPGGAVVQEHMAEINPALVWDSYVKVFSGDDELIDEIDPRFVININKLFPEDQAKQLKKAIGKTLMQAVRVPTIVGRLMDGATVSRHAAMQISMAFISSYKLAAGEAAIADFAYSAKHQSLNMGTMMPARRARGPNEPGGIPFGYMADIAQSDRVYPDDPGRGALEAVALGAAVYDQVYLGGYMSGGVGFTQYATAAYTDNILEDYVYYAIDQIKSRYGGFCKLDPSNLDEVMKLADDVNSYALEMYERYPAVMETHFGGSQRATVAAASTGIAGAMATGVADVGLNCWYLSMLQHKERTGRLGFYGYDLQDQCGSANSFAYRSDEGLPMEVRGPNYPNYAMNVGHLSGYTGIPKAAHIARGDAFTANPFVRVAFADPSLVFDFANVTKEIGRGALREFHPAGERSAVIKG*
>contig-100_0_length_1833_read_count_6115_SRR943325_1 # 88 # 1767 # 1 # ID=1129_1;partial=00;start_type=ATG;rbs_motif=GGxGG;rbs_spacer=5-10bp;gc_cont=0.620
MGKIHTKKLFVKALNKKFGKDFDLSGKTAAYERKGPTQNARKVEFMEAAKKLEGKRGISGYNPYVHCGGVPLGQRQLVPYKLSTTEYVVEGDDLHFVNNPAMQQMWDDIRRTIIVGLDMAHEVLEKRLGKEVTPETINNYLEILNHAMPGAAVVQEHMVETHPALVDDCNVRIFTGDDDLADEIDDQYVININQLFPADQAEQIKTAMGKTTWQAIHIPTIVSRTCDGGTTSRWSAMQLSMTFIDAYNMCAGEAAVADLAFAAKHAAVIQMADMLPARRARGPNEPGGLSFGFMADMVQTSRTKAYDPAQVSLNVVAAGTMLYDQIWLGSYMSGGVGFTQYATAAYTNDILDDFSYYGVDYAVDKYGDVCKAPVDLATAKDVATETTLYGIEQYEAFPTVLEDHFGGSQRASVLAAASGISSAIATGNSQIGLAGWYCSMLVHKEAWGRLGFFGYDLQDQCGPTNVFSYQGDEGSPTELRGANYPNYAMNVGHQGEYAGISSAAHAARQDAYACNPLIKVCFANPALPFPWDDIRKGFGMGGAREFRAAGERSLVMPAL*
>contig-100_5_length_1061_read_count_946_SRR1313318_1 # 3 # 1061 # -1 # ID=427_1;partial=11;start_type=Edge;rbs_motif=None;rbs_spacer=None;gc_cont=0.622
LNHAMPGAAVVQEHMVETHPGLVDDCNVRMFTGDDDLADEIDDQYLVDINKLFPEDQAEEIKAAMGKTSWQAIHIPTIVSRTCDGGTTSRWSAMQLSMTFIDAYNMCAGEAAVADLAFAAKHAAVIQMADMLPARRARGPNEPGGLSFGFLADMVQTSRVKAFDPPQVSLNVVAAGAMLYDQIWLGSYMSGGVGFTQYATAAYTNDVLDDFSYYACDYGVDKYGGWGEAPAELETSKDIATETTLYAMEQYEAFPTLLEDHFGGSQRSAVMAAASAIGSATLTGNSQSGLAAWYLSHLIHKDGWGRMGFFGYDLQDQCGPTNVFSYQGDEGSPLELRGANYPNYAMNVGHQGE
>contig-100_3_length_1304_read_count_9065_ERR1025322_1 # 88 # 1302 # 1 # ID=21_1;partial=01;start_type=ATG;rbs_motif=GGAGG;rbs_spacer=5-10bp;gc_cont=0.604
MAKKIERTQKLFLKSLKEKFAEDPQSTSTVFAREGLKQSPRKMEFVKAGNAASMARGISMYDPVRCHIGGIPLGQRQLMTYEVSGTGVFVEGDDLHFVNNAAMQQMWDDIRRTIIVNMDLAHQTLQKRLGKEVTPETINEFLHVLNHAMPGAAVVQEHMVETHPSLVDDCYVKVFTGDDEMADDLEPQFVINVEKLFPAKQAAQLKAAVGKALWQAIRIPTIVSRTCDGGTTSRWSAMQLGMSFIGAYHMCAGEAATADLAFAAKHAGVIQMAEILPARRARGPNEPGGIKFGHFADMVQTDRKYPHDPAKASLEVVAAGTMLFDQIWLGSYMSGGVGFTQYATAAYTDNILDDYTYYGMDYIKDKYKVDWKNPSEKDKVKASQDVVNDIATEVTLYGMEQYEQF
>contig-100_2_length_1711_read_count_5290_SRR943329_1 # 3 # 1694 # -1 # ID=1136_1;partial=10;start_type=ATG;rbs_motif=GGAGG;rbs_spacer=5-10bp;gc_cont=0.616
MAKKIERTQKLFLKALRGKFAEDPQSTNTVFAREGLKQSPRKMEFVKAGNAAAMARGISMYDPVRCHIGGIPLGQRQLMTYEVSGTGVFVEGDDLHFVNNAAMQQMWDDIRRTIIVNMDLAHQTLQKRLGKEVTPETINEFLHVLNHAMPGAAVVQEHMVETHPSLVDDCYVKVFTGDDEMADDLEPQFVLPIEKLFPAKQAAQLKAAVGKSLWQAIHIPTIVSRTCDGGTTSRWSAMQLGMSFIGAYHMCAGEAATADLAFAAKHAGVIQMAEILPARRARGPNEPGGIKFGHFADMIQTDRKYPHDPAKAALEVVGGGTMLFDQIWLGSYMSGGVGFTQYATAAYTDNILDDYTYYGMDYIKDKYKVNFKNPSEKDKVKATQDVVNDIATEVTLYGMEQYEQYPTALEDHFGGSQRASVLAAASGLSTSIATGNSNAGLNGWYLSMLLHKEGWSRLGFYGYDLQDQCGSANTESYRADEGCVGELRGANYPNYAMNVGHQGEYAAICGAAHFTRGDAWSLNPLIKITFSDPSLKFDFAEPRREFARGAIREFMPAGERSLII
>contig-100_5_length_1652_read_count_5739_SRR1313287_1 # 3 # 1640 # -1 # ID=413_1;partial=10;start_type=ATG;rbs_motif=GGAG/GAGG;rbs_spacer=5-10bp;gc_cont=0.608
MAKKIEKTQKLFLKALKEKFAEDPQSTSTVFNRIGLKQSPRKMEFVKAGKNAEMARGISMYDPVRCHIGGIPLGQRQLMTYEVSGTGVFVEGDDLHFVNNAAMQQMWDDIRRTIIVNMDLAHQTLQKRLGKEVTPETINEFLHVLNHAMPGAAVVQEHMVETHPSLVDDCYVKVFTGDDEMADDLEPQFVIPIDKLFPAKQAEQLKAGVGKALWQAIHIPTIVSRTCDGGTTSRWSAMQLGMSFIGAYHMCAGEAATADLAFAAKHAGVIQMAEILPARRARGPNEPGGIKFGHFADMVQTDRKYPHDPARASLEVVGAGTMLFDQIWLGSYMSGGVGFTQYATAAYTDNILDDYTYYGMDYIKDKYKVDWKNPNEKDKAKATQDVINDIATEVTLYGMEQYEQFPTALETHFGGSQRASVLAAASGLSTAIATGNSNAGLNGWYLSMLLHKEGWSRLGFYGYDLQDQCGSANTESFRADEGAVGELRGANYPNYAMNVGHQGEYAAICGAAHFTRGDAWSLNPLIKITFADPSLKFDFAEPRREF
>contig-100_5_length_1074_read_count_36849_SRR3184675_1 # 3 # 1007 # -1 # ID=816_1;partial=10;start_type=ATG;rbs_motif=AGGAG;rbs_spacer=5-10bp;gc_cont=0.603
MAKIERTQKLLLKSLKEKFRGQDIEGGTADYYGFDGIRQSPRKMEFLKASRAIEMDRGIPMYDPERAHLGGIPLGQRQLMTYEVSGTGVFVEGDDLHFVNNAAMQQFWDDIRRTVIVNMDLAHQTLQKRLGKEVTPETINEYLHVLNHAMPGAAVVQEHMVETHPGLVDDCYVKVFTGDQELADDLEPQFVIDVEKLFPAKQAEALSAAVGKSLWQAIHVPTIASRTCDGGMTSRWSAMQIGMSFIAAYRMCAGEAAVADLSYAAKHAGVIQMASHLPARRARGPNEPGGLGFGIFSDIIQANRKYPNDPAKASLEVVGAGVMLYDQIWLGAYMS
>contig-100_5_length_1282_read_count_4906_SRR873604_1 # 3 # 1280 # -1 # ID=1001_1;partial=11;start_type=Edge;rbs_motif=None;rbs_spacer=None;gc_cont=0.386
GDDLHFCNNAAIQQLVDDIKRTIIVGMDTAHSVLQERLGVEVTPETINEYMENINHALPGGAVVQEHMVEVHPGLAEDCYAKIFTGNDDLADELDKRVLIDINKEFPEEQAEMLKSYVGNKTYQVSKVPTLVVRACDGGTVSRWSAMQIGMSFINAYKLCAGEAAIADFSYAAKHADVIGMAAFLPARRARGPNEPGGVAFGTLADIVQTSRVSEDPVEVTLEVIAAAAALYDQVWLGSYMSGGVGFTQYASATYTDDILDDFAYYGFDYVEKNYGLCNAELSMDTVREIATEVTLYGLEQYEIPTLLETHFGGSQRASVVSAAAGCSAAFATGNSNAGVNGWYLSMILHKEAHSRLGFYGYDLQDQAGASNSLSIRSDEGLIHELRGPNYPNYAMNVGHQPEYAGIAQAPHAARGDAFCTNPLIK
>contig-100_0_length_1798_read_count_17916_ERR1025324_1 # 29 # 1732 # -1 # ID=24_1;partial=00;start_type=ATG;rbs_motif=GGAGG;rbs_spacer=5-10bp;gc_cont=0.612
MAKKIERTQKLFLKSLKEKFAEDPQSTSTVFAREGLKQSPRKMEFVKAGNAASMARGISMYDPVRCHIGGIPLGQRQLMTYEVSGTGVFVEGDDLHFVNNAAMQQMWDDIRRTIIVNMDLAHQTLQKRLGKEVTPETINEFLHVLNHAMPGAAVVQEHMVETHPSLVDDCYVKVFTGDDEMADDLEPQFVINVEKLFPAKQAAQLKAAVGKALWQAIRIPTIVSRTCDGGTTSRWSAMQLGMSFIGAYHMCAGEAATADLAFAAKHAGVIQMAEILPARRARGPNEPGGIKFGHFADMVQTDRKYPHDPAKASLEVVAAGTMLFDQIWLGSYMSGGVGFTQYATAAYTDNILDDYTYYGMDYIKDKYKVDWKNPSEKDKVKASQDVVNDIATEVTLYGMEQYEQFPTALETHFGGSQRASVLAAASGLSTSIATGNSNAGLNGWYLSMLLHKEGWSRLGFYGYDLQDQCGSANTESYRADEGCVGELRGANYPNYAMNVGHQGEYAAIAGAAHITRGDAWALNPLIKIAFADPSLKFDFSEPRREFAKGAIREFMPAGERSLIIPAR*
>contig-100_1_length_1696_read_count_183_ERR1414236_1 # 29 # 1690 # 1 # ID=186_1;partial=00;start_type=ATG;rbs_motif=AGGAGG;rbs_spacer=5-10bp;gc_cont=0.423
MVYKDDKHNFMQAMKKKFEEAPDKRQTKFYVYGGYKQNKRKVEFHDAGQQIAKERGIPGYNPSVGMPQGQRVLMPYQLSHTDIIANMDDLHFVNNAAMQQAWDDMRRTILVGLDSPHNILEKRLGKEVTPETINHYLEVVNHSMPGAAVIQEHMVETDPRLVKDSYVKVYSGNDELIDEIDSRFVIDINKEFPADQAAQLKKAIGKSMWQVVRIPTVVGRVCDGGTVSRWSAMQIGMAFIGAYNLCAGEAATADFAYAAKHGSVIQMSDMMPARRARGPNEPGGLMYGVVSDCAQSMAKYPDDPARHSLESIALAALIYDQIYLGSYMSGGVGFTQYATAAYTDNILEDFVYWGMEHVKDKYGSLAKQKPSVKLINDIGTDVAMYCLEQYELYPAVMETHFGGSQRATCISAAAGTSVSMATGNAQAGLSAWYLACNVHKEQMGRFGFYGYDLQDQIGAANTFSYRSDEGLPFELRGGNYPSYAMNVGHQSAYTGIVAAAHSARGDAWALSPHVKVAFADRSLPFDFANITKEFGRGAMREFVPAGERDLIIP*
>contig-100_0_length_1652_read_count_4268_SRR1636508_1 # 20 # 1651 # -1 # ID=611_1;partial=01;start_type=Edge;rbs_motif=None;rbs_spacer=None;gc_cont=0.388
DDTSKTGTFKRLGIEQSSRKVEMKKAGQEIAKKRGLSSYNPDLHCGGIPLGQRALTPYVISGTDMLVEGDDLHYVNNAAMQQMCDDIKRTCIVGMGLAHDTLEKRLGIEVTPETINHYLETLNHALPGGAVVQEHMVETHPGLTEDCYVKIFTGDDELADEIDKQFLIDINKQFPEEQAEQLKASIGKTSWQAAHIPTVVTRSTDGGQTSRWIAMQIGMSFISSYSMCAGEAAVADLSYAAKHAGVIQMGDMLPARRARSPNEPGGVSFGHLADIIQTSRVKSDDPTKVALEVIGAGCMLYDQIWLGSYMSGGVGFTQYATAAYTDNILDDNMYYMVDYINEKYNGAANKGVDNKVEATLDVVKDIATESTLYGLENYELYPTTLESHFGGSQRATVLSAAAGCSTSLATGNGNAGLSGWYLSMYLHKEAHGRLGFYGYDLQDQCGAANVFSYQSDEGLPVELRGPNYPNYAMNVGHQGGYTGIASAAHAGRGDAFVVNPLVKICFADDLMPFDFKQPRKEFGRGALREFAPAGERSLVIPAK*
>contig-100_2_length_1734_read_count_161280_SRR943309_1 # 1 # 1677 # -1 # ID=1072_1;partial=10;start_type=ATG;rbs_motif=GGAG/GAGG;rbs_spacer=5-10bp;gc_cont=0.580
MAKIERSQKLFLKALKEKFAEDPQSEKTVFAREGLKQSARKKEFIEAGKKMEMSRGISMYDPVRCHLGGIPLGQRQLMTYEVSGTGVFVEGDDLHFVNNAAMQQMWDDIRRTIIVNMDLAHQTLQKRLGKEVTPETINEYLHVLNHAMPGAAVVQEHMVETHPGLVDDCYCKVFTGDDEMADDLEPQFVLNIDKLFPAKQAAAMKAAVGKSLWQAVHIPTIVSRTCDGGTTSRWSAMQLGMSFIGAYRMCAGEAAVADLAFAAKHAGVIQMADILPARRARGPNEPGGIKFGNFADMIQTDRKYPNDPARCSLEIVGAGTMLFDQIWLGSYMSGGVGFTQYATAAYTDNILDEYTYYGMDYIKDKYKVNWQNPSEKDRVKPTQEIVNDIATEVTLNAMEQYEQFPTLMEDHFGGSQRAGVIAAASGLSVGIATGNSNAGLNGWYLSMLLHKEGWSRLGFFGYDLQDQCGSTNSLSVRPDEGAVGELRGPNYPNYAMNVGHQGEYAAIVGSAHLGRGDAWSLSPLIKICFSDPSLKFDFAEPRREFAKGAIREFMPAGER
>contig-100_0_length_1176_read_count_2095_SRR1790646_1 # 27 # 1175 # -1 # ID=625_1;partial=01;start_type=Edge;rbs_motif=None;rbs_spacer=None;gc_cont=0.439
GDDELADELDSRFLIDINKLFPEEQAETLKAAIGKKTYQVSRVPSLVGRVCDGGTISRWSAMQIGMSFITAYKLCAGEAATADFSYASKHADVIQMGNALPGRRARGPNEPGGIRFGILSDVVQTTRVSEDPVEQSLEVVATGAALYDQIWLGAYMSGGVGFTQYATASYTDDILDDFSYYALDYVEKKYGRMGTKATMDVVEDVAGEVTLYALEQYDDYPALLEDHFGGSQRAAVAAAASGIGVCMATGNSNAGVNGWYLSQILHKEYHSRLGFYGYDLQDQCGASNSLAIRNDEAAPLELRGPNYPNYAMNVGHQGEYAGIAQAAHSARGDAFALSPLVKVAFADPMLVFDFSKPRKEMARGALREFEAAGERDVILPAK*
>contig-100_2_length_1630_read_count_308_SRR1562008_1 # 2 # 1630 # 1 # ID=581_1;partial=11;start_type=Edge;rbs_motif=None;rbs_spacer=None;gc_cont=0.446
IKMNDEKKLFLKALQKKFDEDPNENYTNFYCFGGWKQSARKREFNEYAEKIVKERGGLPFYNPDIGVPLGQRKLMAYKVSGTDTYVEGDDLHFCNNSAIQQLSDDIKRTVIVGMDTAHSVLEKRLGVEVTPETINQYMETINHALPGGAVVQEHMTEVHPGLVGDCYAKIFTGDDNLADELDSRFLIDINKEFPEEQAKMLKEYVGNKTYQVSRVPTLVVRACDGGTTSRWSAMQIGMSFISAYKLCAGEAAIADFSYAAKHADVVSMGNVMPSRRARGANEPGGIPFGVFSDIIQTSRVSDDPAEVSLQVIAAAATIYDQMWLGSYMSGGVGFTQYATAAYTDDILDDFLYYGKEYIEDKYGMCGAKPSMDVVKDIASEVTLYGLEQYEYPALLEDHFGGSQRTAVISAAAGCSCAFATANSNAGINGWYLSQILHKEGHSRLGFYGYDLQDQCGASNSLSIRSDEGLIHELRGPNYPNYAMNVGHQPEYAGIAQAPHAARGDAFCVNPLIKIAFADKNLNFDFTNPRKSIAQGALREFMPS
>contig-100_1_length_1709_read_count_7200_SRR3546449_1 # 41 # 1708 # -1 # ID=859_1;partial=01;start_type=Edge;rbs_motif=None;rbs_spacer=None;gc_cont=0.575
ERTQKLFLKAMKEKFAEDPQATSTVFARAGLEQSPRKMEFMKAGKKAEMDRGISMYDPKRCHCGGIPLGQRQLMTYEVSGTNVFVEGDDLHFVNNAAMQQMWDDIRRTIIVGLDLAHNTLQKRLGKEVTPETINEYLHVLNHAMPGAAVVQEHMVETHPSLVDDCYVKIFTGDDEMADDIEPQFLLNLDKLFPAKSAAALKAAVGKSMFQAVHIPTTVSRTCDGGTTSRWSAMQIGMSFIGAYKMCAGEAAVADLAFAAKHAGVIQMADILPARRARGPNEPGGIKFGHFADMIQADRKYPNDPVKATLEVVGAGAMLFDQIWLGSYMSGGVGFTQYATAAYTDNILDDYCYYGLDYIKSKHGGLGKAKKSQDVINDIATEVTLYGMEQYEQYPTTLEDHFGGSQRASVLAAASGISCSLATANSNAGLNGWYMSMLAHKEGWSRLGFFGYDLQDQCGSTNSMSIRPDEGCIGELRGPNYPNYAMNVGHQGEYAAIAAAAHYGRQDAWTLSPLIKICFADPSLKFDFSEPRREFAKGAIREFMPAGERSLIIPAR*
>contig-100_0_length_1844_read_count_683108_SRR3546449_1 # 47 # 1747 # -1 # ID=858_1;partial=00;start_type=ATG;rbs_motif=GGA/GAG/AGG;rbs_spacer=5-10bp;gc_cont=0.500
MADPKFKKAMEIKYAKEWGSNKCGSTAKAGITDKKTKYLRLGYTQNPRKVEMAKCGAAITKKRGLQAYDPKLHLAGIPMGQRQLTPYVISGTDIVCDGDDLHFVNNAAMQQEWDDIRRTCVVGLDLAHETLEKRLGKEVTPETINYYLEVLNHAMPGAAIVQEHMVETHPALVDDCYVKVFTGDETLQDEIDKQFVINIDKEFPKDQAAQIKKAMGKSSWQAVHIPTIVTRTEDGPGTSRWMAMQVGMTFISAYHMCAGEAAVGELAFTAKHAGLVEMAEMIPARRARGPNEPGGLSFGHMADIVQTNRVSKDPVNTVLQTASAATMLYDQIWLGGYMSGGVGFTMYATPAYTNDIVDDFLYWGAEYAKDKYGKIVGNAPANIATVKDIATETTLYGLEAYEKYPTTLEDHFGGSQRATVISIAAGGATALATGHSNAGLSAWYLSMYLHKEAHGRLGFFGYDLQDQCGATNVFSVASDEGCVAELRGANYPNYAMNVGHQGGYTSVVCAAHAGRDAFCVNPLVKTCFADDLINFNFKDPRGEFGKAALREWDRCAGERAFVIPAK*
>contig-100_0_length_1888_read_count_11643_SRR3098967_1 # 139 # 1791 # 1 # ID=771_1;partial=00;start_type=ATG;rbs_motif=GGxGG;rbs_spacer=3-4bp;gc_cont=0.475
MAEKMFINALKKAFEEDPSDKTTTFYKFGGWRQSERKREFVEAGKEVAAKRGIPQYDPDVGTPLGQRVLMPYQVSTTDTFVEGDDLHFVNNAAMQQFWDDIRRTVIVGLNTAHSVIEKRLGKEVTPETITHYLETVNHAMPGAAVVQEHMVETHPLLTADSYVKVFTGNDEIADEIDQRYVLNINEEFPEHQADVLKAEVGDGMWTIVRIPTIVSRTCDGGTTSRWSAMQVGMSMISAYKQAAGEAATGDFAYAAKHAEVIHMGTYLPVRRARGENEPGGIAFGYLADICQSSRVNWEDPVRVTLDVVASGAMLYDQIWLGSYMSGGVGFTQYATAAYTDNILDDFTYFGKEYVEDKYGITEAPNNMDTVLDVASEVTFYALEQFEDYPALLETIFGGSQRASIVAAAAGCSTAFATGNAQTGLSGWYLSMYLHKEQHSRLGFYGYDLQDQCGASNVFSIRGDEGLPTELRGANYPNYAMNVGHQGEYAGIAQAAHAARGDAFVLNPLVKIAFADPNLTFDFTQVRAEFAKGALREFEPAGERALISPAK*
>contig-100_0_length_1670_read_count_0_ERR1137413_1 # 1 # 1668 # 1 # ID=125_1;partial=11;start_type=Edge;rbs_motif=None;rbs_spacer=None;gc_cont=0.396
RMGLSMADKKFLDAMKNKFSEDPTDKRTTFYNMGGWKQSERKSAFVKEGKEIAEKRGIPMYNPDIGTPLGQRALMSYQLSTTDTYVEGDDLHFINNAAIQQAWDDIRRTVIVGLNTAHNVLEKRLGIEVTPETITEYLETVNHAMPGAAVVQEHMVETDPLVVQDSYVKVFTGDDELADEIDSAFVLDINKEFNEEQAAALKEEVGGSVWQAVRIPAIVGRVCDGGTTSRWSAMQIGMSMISAYNQCAGEGATGDFAYASKHAEVIHMGTYLPVRRARAENELGGVPFGFMADICQSSRVNADDPVRSTLDVVALGAALYDQIWLGSYMSGGVGFTQYATAAYTDDVLDDFTYYGKDYVEDKYGGLTEAPNNMDTVLDVGSEVSFYALEQYEEYPALLETHFGGSQRASVISAAAGCSTAFATGNAQTGLSAWYLGMYLHKEQHSRLGFYGYDLQDQCGAANVFSIRNDEGLPLEMRGPNYPNYAMNVGHQGEYAGIAQAPHAARGDAWSFNPLVKIAFADKNLVFDFSKPREEFAKGALREFEPSGERTVITPAK
>contig-100_2_length_1657_read_count_4187_SRR1313285_1 # 3 # 1640 # -1 # ID=404_1;partial=10;start_type=ATG;rbs_motif=GGAGG;rbs_spacer=5-10bp;gc_cont=0.608
MAKKIEKTQKLFLKALKEKFAEDPQSTSTVFNRIGLKQSPRKMEFVKAGKNAEMARGISMYDPVRCHIGGIPLGQRQLMTYEVSGTGVFVEGDDLHFVNNAAMQQMWDDIRRTIIVNMDLAHQTLQKRLGKEVTPETINEFLHVLNHAMPGAAVVQEHMVETHPSLVDDCYVKVFTGDDEMADDLEPQFVIPIDKLFPAKQAEQLKAGVGKALWQAIHIPTIVSRTCDGGTTSRWSAMQLGMSFIGAYHMCAGEAATADLAFAAKHAGVIQMAEILPARRARGPNEPGGIKFGHFADMVQTDRKYPHDPARASLEVVGAGTMLFDQIWLGSYMSGGVGFTQYATAAYTDNILDDYTYYGMDYIKDKYKVDWKNPNEKDKAKATQDVINDIATEVTLYGMEQYEQFPTALETHFGGSQRASVLAAASGLSTAIATGNSNAGLNGWYLSMLLHKEGWSRLGFYGYDLQDQCGSANTESFRADEGAVGELRGANYPNYAMNVGHQGEYAAICGAAHFTRGDAWSLNPLIKITFADPSLKFDFAEPRREF
>contig-100_0_length_1781_read_count_6531_SRR942940_1 # 63 # 1742 # 1 # ID=1062_1;partial=00;start_type=ATG;rbs_motif=GGxGG;rbs_spacer=5-10bp;gc_cont=0.620
MGKIHTKKLFVKALNKKFGKDFDLSGKTAAYERKGPTQNARKVEFMEAAKKLEGKRGISGYNPYVHCGGVPLGQRQLVPYKLSTTEYVVEGDDLHFVNNPAMQQMWDDIRRTIIVGLDMAHEVLEKRLGKEVTPETINNYLEILNHAMPGAAVVQEHMVETHPALVDDCNVRIFTGDDDLADEIDDQYVININQLFPADQAEQIKTAMGKTTWQAIHIPTIVSRTCDGGTTSRWSAMQLSMTFIDAYNMCAGEAAVADLAFAAKHAAVIQMADMLPARRARGPNEPGGLSFGFMADMVQTSRTKAYDPAQVSLNVVAAGTMLYDQIWLGSYMSGGVGFTQYATAAYTNDILDDFSYYGVDYAVDKYGDVCKAPVDLATAKDVATETTLYGIEQYEAFPTVLEDHFGGSQRASVLAAASGISSAIATGNSQIGLAGWYCSMLVHKEAWGRLGFFGYDLQDQCGPTNVFSYQGDEGSPTELRGANYPNYAMNVGHQGEYAGISSAAHAARQDAYACNPLIKVCFANPALPFPWDDIRKGFGMGGAREFRAAGERSLVMPAL*
>contig-100_5_length_1109_read_count_3602_SRR943314_1 # 15 # 1109 # 1 # ID=1100_1;partial=01;start_type=ATG;rbs_motif=AGGAGG;rbs_spacer=5-10bp;gc_cont=0.587
MAKAAKVERTQKLFLKAMKTKFAEDPQAMSTVFTREGLKQSPRKVEFIKAGQKASMDRGISMYDPVRCHCGGIPLGQRQLMTYEVSTTGVFVEGDDLHFVNNSAMQQMWDDIRRTIIVGLDLAHGTLQKRLGKEVTPETINEYLHVLNHAMPGAAVVQEHMVETHPGLVDDCYVKVFTGDDEMADDLEPQFVLNVDKLFPAKQAAQLKAAVGKSMWQAVHIPTCVSRTCDGGTTSRWSAMQIGMSFIGAYKMCAGEAAVADLAFAAKHAGVIQMADILPARRARGPNEPGGIKFGHFADMIQGDRKYPHDPARAALEVVGAGTMLFDQIWLGSYMSGGVGFTQYATAAYTDNILDDYTYYGMDYI
>contig-100_3_length_1286_read_count_136_SRR2917898_1 # 2 # 1285 # 1 # ID=740_1;partial=11;start_type=Edge;rbs_motif=None;rbs_spacer=None;gc_cont=0.463
EKFEEAPDEKSTSFYKFGGWKQSERKREFVEAGKEVAAKRGIPQYDPDVGTPLGQRVLMPYQVSTTDTFVEGDDLHFVNNAAMQQFWDDIRRTVIVGLNTAHNVIEKRLGKEVTPETITHYLETVNHAMPGAAVVQEHMVETHPMLTADSYVKVFTGNDEIADEIDQRYVLDINKEFPDHQADVLKAEVGDGMWTVVRIPTIVSRTCDGGTTSRWSAMQVGMSMISAYKQAAGEAATGDFAYAAKHAEVIHMGTYLPVRRARGENEPGGIAFGFLADICQSSRVNWEDPVRVALDVVASGAMLYDQIWLGSYMSGGVGFTQYATAAYTDNILDDYTYYGKEYVEDKFGGLCEAPNNMDTVLDVASEVTFYGLEQYEEFPALLEDQFGGSQRAAICAAASGCSTGFATGNAQTALSGWYLSMYLHKEQH
>contig-100_5_length_1106_read_count_69743_SRR943309_1 # 63 # 1106 # 1 # ID=1075_1;partial=01;start_type=ATG;rbs_motif=AGGAG;rbs_spacer=5-10bp;gc_cont=0.627
MAKIERSQKLFLKALKEKFQGQDVESETAEFYKFNGVRQSPRKMEFMKASRAVEMDRGVSMYDPERCHLGGIPMGQRQLMTYEVSGTGVFVEGDDLHFVNNAAMQQMWDDIRRTVIVGMDLAHQTLQKRLGKEVTPETINEYLHILNHAMPGGAVVQEHMVETHPGLVDDCYVKVFTGDQELADDIEPQFLLDIEKLFTAKQAEELKAEVGKSMYQAIHIPTAVSRTCDGGTTSRWSAMQIGMSFIAAYRMCAGEAAVADLSYAAKHAGVIQMGSHLPARRARGPNEPGGIKFGLFADIVQANRKYPNDPARASLEVVGAGTMLYDQIWLGSYMSGGVGFTQYATAAY
>contig-100_1_length_1838_read_count_14579_SRR3098967_2 # 127 # 1779 # 1 # ID=772_2;partial=00;start_type=ATG;rbs_motif=None;rbs_spacer=None;gc_cont=0.483
MNNEKKLFLKALQNKFDEDPKQNHTNFYCFGGWKQSPRKKEFDEYAKKIEEQRGIPFYNPDIGVPLGQRKLMAYKVSGTDTYVEGDDLHFCNNAAIQQLNDDIKRTIIVGMDTAHSVLEKRLGVEVTPETINEYMETINHALPGGAVVQEHMVEVHPGLVGDCYAKLFTGDDSLADELDSRYLIDINKQFPEEQAKQLKEYIGNKTYQISRVPSLVVRVCDGGTVSRWSAMQIGMSFISAYKLCAGEAAIADFSYAAKHADVISMGSILPARRARGPNEPGGVPFGVMADIIQTSRVSDDPAKTSLEVIAAAATIYDQIWLGSYMSGGVGFTQYATAAYTDDILDDFVYYGMEYVDDKYGICGTKATTEVVHDIASEVTMYGLEQYEYPALMEDHFGGSQRTAVVSAAAGCSVAFATGNSNAGINGWYLSQILHKEAHSRLGFYGYDLQDQCGASNSLSIRSDEGLIHELRGPNYPNYAMNVGHQPEYAGIAQAPHAARGDAFCVNPLIKVAFADDNLEFDFKSPRKSIAKGALREFLPGGERDLIIPAL*
>contig-100_1_length_1639_read_count_205_ERR1414222_1 # 8 # 1639 # 1 # ID=173_1;partial=01;start_type=ATG;rbs_motif=None;rbs_spacer=None;gc_cont=0.422
MVYKDDKHNFMQAMKKKFEEAPDKRQTKFYVYGGYKQNKRKVEFHDAGQQIAKERGIPGYNPSVGMPQGQRVLMPYQLSHTDIIANMDDLHFVNNAAMQQAWDDMRRTILVGLDSPHNILEKRLGKEVTPETINHYLEVVNHSMPGAAVIQEHMVETDPRLVKDSYVKVYSGNDELIDEIDSRFVIDINKEFPADQAAQLKKAIGKSMWQVVRIPTVVGRVCDGGTVSRWSAMQIGMAFIGAYNLCAGEAATADFAYAAKHGSVIQMSDMMPARRARGPNEPGGLMYGVVSDCAQSMAKYPDDPARHSLESIALAALIYDQIYLGSYMSGGVGFTQYATAAYTDNILEDFVYWGMEHVKDKYGSLAKQKPSVKLINDIGTDVAMYCLEQYELYPAVMETHFGGSQRATCISAAAGTSVSMATGNAQAGLSAWYLACNVHKEQMGRFGFYGYDLQDQIGAANTFSYRSDEGLPFELRGGNYPSYAMNVGHQSAYTGIVAAAHSARGDAWALSPHVKVAFADRSLPFDFANITKEFGRGAMREFVP
>contig-100_4_length_1294_read_count_5092_SRR873605_1 # 1 # 1293 # -1 # ID=1009_1;partial=11;start_type=Edge;rbs_motif=None;rbs_spacer=None;gc_cont=0.374
KGEDQESDHTSFYCFDGWKQSARKREFNDAAQKLAKERNIPFYNPDIGVPLGQRQLMAYKISGTDDYVEGDDLHFCNNAAIQQLVDDIKRTIIVGMDTAHSVLQERLGVEVTPETINEYMENINHALPGGAVVQEHMVEVHPGLAEDCYAKIFTGNDDLADELDKRVLIDINKEFPEEQAEMLKSYVGNKTYQVSKVPTLVVRACDGGTVSRWSAMQIGMSFINAYKLCAGEAAIADFSYAAKHADVIGMAAFLPARRARGPNEPGGVAFGTLADIVQTSRVSEDPVEVTLEVIAAAAALYDQVWLGSYMSGGVGFTQYASATYTDDILDDFAYYGFDYVEKNYGLCNAELSMDTVREIATEVTLYGLEQYEIPTLLETHFGGSQRASVVSAAAGCSAAFATGNSNAGVNGWYLSMILHKEAHSRLGFYGY
>contig-100_2_length_1672_read_count_745_SRR1562011_1 # 3 # 1670 # 1 # ID=604_1;partial=11;start_type=Edge;rbs_motif=None;rbs_spacer=None;gc_cont=0.522
AEGEVITMAADIFSKFKNSMEVKFAQEFGSNKQVGGDITGKTEKFLRLGPEQDPRKVEMIKAGKEIAEKRGIAFYNPMMHSGAPLGQRAITPYTISGTDIVAEPDDLHYVNNAAMQQMWDDIRRTCVVGLDMAHETLEKRLGKEVTPETINHYLEVLNHAMPGAAVVQEMMVETHPALVDDCYVKVFTGDDALADEIDKQYLIDINKEFSEEQAAQIKASIGKTSWQAIHIPTIVSRTTDGAQTTRWAAMQIGMSFISAYAMCAGEAAVADLSFAAKHAAAVSMGEMLPARRARGPNEPGGLSFGHLSDIIQTSRISEDPAKIALEVVGAGCMLYDQIWLGSYMSGGVGFTQYATAAYTDDILDNNVYYDVDYINDKYNGAANVGKDNKIKATLDVVKDIATESTLYGIETYEKFPTALEDHFGGSQRATVLAAAAGVATALATANANAGLSGWYLSMYLHKEAWGRLGFFGYDLQDQCGAANVLSYQGDEGLPDELRGPNYPNYAMNVGHQGGYAGIAQAAHSGRGDAFTVNPLIKVCFADDLLPFNFAEPRREF
>contig-100_9_length_1495_read_count_744_SRR1562001_1 # 15 # 1493 # 1 # ID=532_1;partial=01;start_type=ATG;rbs_motif=GGAGG;rbs_spacer=5-10bp;gc_cont=0.462
MADKKFIKALNKKFKEDPEDKKTTFYSFGGWKQSERKREFVEAGKEVAAKRGIPQYNPDIGTPLGQRVLMPYQVSTTDTFVEGDDLHFVNNTAMQQFWDDIRRTVIVGLGTAHNVIEKRLGKEVTPETIMNYLETVNHAMPGGAVVQEHMVETNPALVADSYVKVFTGDDEIADEIDPAFLIDINKMFPEEQAEVLKAEVGSGIWQAVRIPTIVSRTCDGGTTSRWSAMQIGMSMISAYKQCAGEAATGDFAFAAKHAEVIHMGTALPQRRARGENEPGGIPFGYLADICQSSRKYMDDPVRVTLDVVASGAMLYDQIWLGSYMSGGVGFTQYATAAYTDNILDDFTYYGKEYVEDKYGGLCEAPNTMDTVLDVGSEVTFYGLEQYEEYPALLETQFGGSQRAAVAAAAAGCSTGFATGNAQTGLSAWYLSMYLHKEQHSRLGFYGYDLQDQCGASNVFSIRADEGLPLELRGPNYPNYAMNVGHQGEYAGIS
>contig-100_1_length_1323_read_count_1463_SRR2016834_1 # 3 # 1322 # 1 # ID=670_1;partial=11;start_type=Edge;rbs_motif=None;rbs_spacer=None;gc_cont=0.630
QKLFLKSLKEKFQGQDVESETTEFYKFNGYHQSPRKEEFVKASRAVEMDRGSSMYDPVRCHLGGIPLGQRQLMTYEVSGTGVFVEGDDLHFVNNSAMQQMWDDIRRTVIVGMDLAHQTLQKRLGKEVTPETINEYLHILNHAMPGGAVVQEHMVETHPGLVDDCYVKVFTGDQELADDIEPQFLLDIEKLFPAKQAEELKAEVGKSMYQAIHIPTAVSRTCDGGTTSRWSAMQIGMSFIAAYRMCAGEAAVADLSYAAKHAGVVQMGSILPARRARGPNEPGGIKFGLFADIIQANRKYPNDPAKAALEVVGAGTMLYDQIWLGSYMSGGVGFTQYATAAYTDNILDEFTYYGMDYIKDKYKVDWKNPSPKDKVKPTQDIVNDMATEVTLNAMEQYEQFPTMMEDHFGGSQRAGVIAAASGLTTAIATGNSNAGLNAWYL
>contig-100_0_length_1659_read_count_101_SRR948132_1 # 24 # 1658 # -1 # ID=1179_1;partial=01;start_type=Edge;rbs_motif=None;rbs_spacer=None;gc_cont=0.377
YEALNKKFKESPEDKTTTFYNLGGWRQSERKTEFYEAGKEIAEKRGIPQFNPDVGSPLGQRTLMPYQLSGTDTFVEGDDLHFINNAAIQQMWDDIRRTVIVGLNTAHNVLERRLGMEVTPETITRYLETLNHAMPGGAVVQEHMVEINPYLAADSYVKVFTGDDELADEIDKCYVLDINKEFPEEQAEALKAEVGDKIWQAVRIPSVVGRVCDGGVTSRWSAMQIGMSMISAYNQCAGEGATGDFAYASKHAEVIQMGTPLPQRRARAANEPGGIPFGYMADIVQSSRVNPDDPVKISLDVVAAGAALYDQVWLGSYMSGGVGFTQYATAAYTDNVLDDFAYYGKDYVEDKYGLTKAPNNMDTVLDVGSEVTFYGLEQYEKFPALLETQFGGSQRAAVVAAAAGISTAFATGNAQTGLSAWYLSQYLHKEQHSRLGFYGYDLQDQCGAANTFSFRNDEGLPLEMRGPNYPNYAMNVGHQGEYAGIAQAPHAARGDAFTYNPLIKIAFADKNLVFDFSAPRNEIAKGALREFEPAGERSLIIPAK*
>contig-100_2_length_1226_read_count_0_SRR1050524_1 # 1 # 1224 # 1 # ID=264_1;partial=11;start_type=Edge;rbs_motif=None;rbs_spacer=None;gc_cont=0.592
STEYVVEGDDLHFVNNPAMQQFWDDIRRTIVVGLDMAHEVLQKRLGKEVTPETINNYLEILNHAMPGAAVVQEHMVETHPGLVDDCNVRVFSGDDALADEIDDQYKIDINKMFPEDQAEALKAAIGKTTWQAIHVPTIVVRTCDGGTTSRWSAMQLCMTFIDAYNMCAGEAAVADLAYAAKHAAVLQMSDMLPARRARGPNNPGGISFGFMSDMVQTSRVKPQDPVYVSLNVVAAGSMFYDQIWLGSYMSGGVGFTQYATAAYTNDVLDDFSYYGVDYANDKFGGFAKAPATIDVAKELATEVTLYGIEQYEAFPTLLEDHFGGSQRAAVLAAASGITSAIATGHSQIGLAGWYLSMLLHKEAWGRLGFFGYDLQDQCGPTNVFSYQSDEGNPLELRGANYPNYAMNV
>contig-100_1_length_1747_read_count_133_SRR1375011_1 # 1 # 1740 # 1 # ID=436_1;partial=10;start_type=Edge;rbs_motif=None;rbs_spacer=None;gc_cont=0.499
QRTEVIIMADDRQRKFAKQMEIKFTKEHGTNKMEGGEITDKTVKYYRLGVDQNPRKLEMKKAGAELAKKRGLVGYNPMMHCGGIPLGQRALTPSFLSGTDMMVEIDDLHYVNNSAMQQMWDDIRRSIVVGMDLAHETLEKRLGIEVTPETINHYLETLNHALPGGAVVQEHMVETHPALVDDCYVKMFTGDDELADEIDSQFLIDINKEFPEEQAEQIKEAIGKTSWQAAHIPTIVSRTTDGGQTSRWMAMQVGMSFISAYSMCAGEAAVADLSYAAKHAGVIQMGDMLPARRARAPNEPGGIPFGHMADIVQTSRVDADDPAHVALEVVGAGCMLYDQIWLGSYMSGGVGFTQYATAAYCNNILDDNLYYNVDYINDKYDGAANKGTDNKIAANLDVVKDIATESTIYGLENYEKYPTTLEDHFGGSQRATSLSAAAGSAVSIATGNGNAGLSGWYLSMYLHKEALGRLGFFGYDLQDQCGATNVLSYQSDEGLAVELRGPNYPNYAMNVGHQGGYTAIAASAHAGRGDAFAVNPLIKVAFADSLLPFDFTAPRKEFGRGALREFEPAGERSLIIPAK*
>contig-100_0_length_1734_read_count_1244_ERR1414233_1 # 16 # 1719 # 1 # ID=177_1;partial=00;start_type=ATG;rbs_motif=AGGAG;rbs_spacer=5-10bp;gc_cont=0.613
MAKKIERTQKLFLKSLKEKFAEDPQSTSTVFAREGLKQSPRKMEFVKAGNAASMARGISMYDPVRCHIGGIPLGQRQLMTYEVSGTGVFVEGDDLHFVNNAAMQQMWDDIRRTIIVNMDLAHQTLQKRLGKEVTPETINEFLHVLNHAMPGAAVVQEHMVETHPSLVDDCYVKVFTGDDEMADDLEPQFVINVEKLFPAKQAAQLKAAVGKALWQAIRIPTIVSRTCDGGTTSRWSAMQLGMSFIGAYHMCAGEAATADLAFAAKHAGVIQMAEILPARRARGPNEPGGIKFGHFADMVQTDRKYPHDPAKASLEVVAAGTMLFDQIWLGSYMSGGVGFTQYATAAYTDNILDDYTYYGMDYIKDKYKVDWKNPSEKDKVKASQDVVNDIATEVTLYGMEQYEQFPTALETHFGGSQRASVLAAASGLSTSIATGNSNAGLNGWYLSMLLHKEGWSRLGFYGYDLQDQCGSANTESYRADEGCVGELRGANYPNYAMNVGHQGEYAAIAGAAHITRGDAWALNPLIKIAFADPSLKFDFSEPRREFAKGAIREFMPAGERSLIIPAR*
>contig-100_5_length_1525_read_count_17973_SRR873600_1 # 1 # 1455 # -1 # ID=971_1;partial=10;start_type=ATG;rbs_motif=AGGAGG;rbs_spacer=5-10bp;gc_cont=0.419
MADKKFLDAMTKKFKEAPDEKTTTFYNMGGWKQSERKTAFVNEGKAIAEKRGIPMYNPDIGNPLGQRALMSYQVSGTDTFVEGDDLHFVNNAAIQQAWDDIRRTVIVGLNTAHNVLEKRLGMEVTPETITNYLEVVNHAMPGAAVVQEHMVETDPLLVEDSYVKVFTGDDELADEIDSAFVLDINKQFPEEQAEALKAEVGGAIWQAVHIPSIVGRVCDGGTTSRWSAMQIGMSMISAYGQCAGEGATGDFAYASKHAEVIGMGTYLPIRRARAGNELGGVPFGFMADIAQGTRVTDDPVKSSLDVVTLGAALYDQIWLGSYMSGGVGFTQYATAAYTDNVLDDFSYYGKDYVEDKYGGLTEAPNNMDTVLDVGSEVTFYSLEQYEEYPALLETHFGGSQRAAVVSAAAGISTAFATGNGQTGLSAWYLAQYLHKEQHSRLGFYGYDLQDQCGAANVFSIRNDEGLPIELRGPNYPNYAMNVGHQ
>contig-100_1_length_1819_read_count_221072_SRR943314_1 # 49 # 1728 # -1 # ID=1096_1;partial=00;start_type=ATG;rbs_motif=GGAG/GAGG;rbs_spacer=5-10bp;gc_cont=0.590
MAVKHTKKLFVKALNKKFGKDFDLASQKVEYKRLGPEQNARKREFMEYAKKLEGKRGMTGYNPYVHAGGIPLGQRQLVPYKLSSTEYVVEGDDLHFVNNPAMQQFWDDIRRTIVVGLDMAHEVLQKRLGKEVTPETINNYLEILNHAMPGAAVVQEHMVETHPGLVDDCNVRVFSGDDALADEIDDQYKIDINKMFPEDQAEALKAAIGKTTWQAIHVPTIVVRTCDGGTTSRWSAMQLCMTFIDAYNMCAGEAAVADLAYAAKHAAVLQMSDMLPARRARGPNNPGGISFGFMSDMVQTSRVKPQDPVYVSLNVVAAGSMFYDQIWLGSYMSGGVGFTQYATAAYTNDVLDDFSYYGVDYANDKFGGFAKAPATIDVAKELATEVTLYGIEQYEAFPTLLEDHFGGSQRAAVLAAASGITSAIATGHSQIGLAGWYLSMLLHKEAWGRLGFFGYDLQDQCGPTNVFSYQSDEGNPLELRGANYPNYAMNVGHQGEYAGITSAAHAGRMDAFAVNPLIKVTFANPGLVFDFTNVRDCFGKGGAREFRAAGERSLVMPAV*
>contig-100_0_length_1692_read_count_622_ERR1136824_1 # 24 # 1679 # 1 # ID=67_1;partial=00;start_type=ATG;rbs_motif=GGA/GAG/AGG;rbs_spacer=5-10bp;gc_cont=0.396
MADKKFLDAMKNKFSEDPTDKRTTFYNMGGWKQSERKSAFVKEGKEIAEKRGIPMYNPDIGTPLGQRALMSYQLSTTDTYVEGDDLHFINNAAIQQAWDDIRRTVIVGLNTAHNVLEKRLGIEVTPETITEYLETVNHAMPGAAVVQEHMVETDPLVVQDSYVKVFTGDDELADEIDSAFVLDINKEFNEEQAAALKEEVGGSVWQAVRIPAIVGRVCDGGTTSRWSAMQIGMSMISAYNQCAGEGATGDFAYASKHAEVIHMGTYLPVRRARAENELGGVPFGFMADICQSSRVNADDPVRSTLDVVALGAALYDQIWLGSYMSGGVGFTQYATAAYTDDVLDDFTYYGKDYVEDKYGGLTEAPNNMDTVLDVGSEVSFYALEQYEEYPALLETHFGGSQRASVISAAAGCSTAFATGNAQTGLSAWYLGMYLHKEQHSRLGFYGYDLQDQCGAANVFSIRNDEGLPLEMRGPNYPNYAMNVGHQGEYAGIAQAPHAARGDAWSFNPLVKIAFADKNLVFDFSKPREEFAKGALREFEPSGERTVITPAK*
>contig-100_3_length_1767_read_count_38182_SRR3184677_1 # 74 # 1765 # 1 # ID=824_1;partial=01;start_type=ATG;rbs_motif=AGGAG;rbs_spacer=5-10bp;gc_cont=0.620
MAKIERTQKLFLKSLKEKFRGQDIAGDTAKYHVFDGIRQSPRKMEFLKAGQAVAMDRGIPMYDPERCHLGGIPLGQRQLMTYELSGTGVFVEGDDLHFVNNAAMQQFWDDIRRTVIVNMDLAHQTLQKRLGKEVTPETINEYLHVLNHAMPGAAVVQEHMVETHPGLVDDCYVKVFTGDQELADDLEPQFVIDVEKLFPAKQAEALSAAVGKALWQAIHIPTTVVRTCDGATTSRWSAMQIGMSFIAAYRMCAGEAAVADLSYAAKHAGVIQMASLLPARRARGPNEPGGLAFGLFSDIIQANRKYPNDPARASLEVVGAGTMLYDQIWLGSYMSGGVGFTQYATAAYTDNILDEFTYYGMDYIKDKYKVDWKNPSPDDKVKPTFDVVNDMTTEVALNAMEQYEQYPTMMEDHFGGSQRAGVIAAACGLTTSIATGNSNAGLNAWYLSMLLHKEGWSRLGFYGYDLQDQCGSANSLSIRGDEGAIGELRGPNYPNYAMNVGHQGEYAAIVGGSHYGRGDAWCFDPRVKICFADPALKFDFAEPRREFAKGAIREFMPAGERSLI
>contig-100_0_length_1805_read_count_28409_SRR3184676_1 # 68 # 1732 # -1 # ID=817_1;partial=00;start_type=ATG;rbs_motif=GGA/GAG/AGG;rbs_spacer=5-10bp;gc_cont=0.517
MDNEKKLFLKALKKKFEGEDPEEKSTNFYCFGGWEQSERKREFTEYAKKAAEKRGGIPFYNPDIGVPLGQRKLMAYRVSGTDAYVEGDDLHFVNNAAIQQMVDDIKRTVIVGMDTAHAVLEKRLGVEVTPETINEYMEVINHALPGGAVVQEHMVEVHPGIVEDCYAKVFTGDDNLADELDKRILIDINKEFPEEQAEQLKSYIGNRTYQVNRVPTIVVRACDGGTVSRWSAMQIGMSFISAYKLCAGEAAIADFSFAAKHADVIEMGTIMPARRARGPNEPGGVAFGTFADIVQTSRVSDDPANVSLEVIAGAAALYDQVWLGSYMSGGVGFTQYATASYTDDILDDFLYYGMEYVEDKFGICGSEPTMDVVRDISTEVTLYSLEQYEEYPTLLEDHFGGSQRAAVAAAAAGCSTAFATGNSNAGVNGWYLSQILHKEAHSRLGFYGYDLQDQCGASNSLSIRSDEGLIHELRGPNYPNYAMNVGHQPEYAGIAQAPHAARGDAFCTNPLIKVAFADKDLSFDFTSPRKSIAKGALREFIPEGERDLIIPAGK*
>contig-100_1_length_1573_read_count_257425_SRR1977249_1 # 193 # 1572 # -1 # ID=655_1;partial=01;start_type=Edge;rbs_motif=None;rbs_spacer=None;gc_cont=0.630
AMQQMWDDIRRTIVVGLDMAHEVLEKRLGKEVTPETINNYLEILNHAMPGAAVVQEHMVETHPGLVDDCNVRMFTGDDDLADEIDDQYIIDINKLFPAEQAEEIKAAMGKTSWQAIHIPTIVSRTCDGGTTSRWSAMQLSMTFIDAYNMCAGEAAVADLAFAAKHAAVIQMADMLPARRARGPNEPGGLSFGFLADMVQTSRVKAFDPPQVSLNVVAAGAMLYDQIWLGSYMSGGVGFTQYATAAYTNDVLDDFSYYACDYGVDKFGGWGEAPATLETSKDIATETTLYAMEQYEAFPTLLEDHFGGSQRSAVMAAASAIGSACLTGNSQSGLAGWYLSHLIHKDGWGRMGFFGYDLQDQCGPTNVFSYQGDEGSPLELRGANYPNYAMNVGHQGEYAGISSAAHAGRFDAYACNPLIKVCFANPALIFTWDDIRKGYGMGGAREFRAAGDRSLVMPAV*
>contig-100_0_length_1703_read_count_3722_ERR1163083_1 # 1 # 1689 # 1 # ID=133_1;partial=10;start_type=Edge;rbs_motif=None;rbs_spacer=None;gc_cont=0.395
YLYLPFEVNFMEAEKKLFLKALKEKFDEDPKEKYTKFYTYGGWKQSKRKTEFVEAAKEISDKRGGIPGYNPDIGVPLGQRKMMSYKLSGTDDYVEGDDLHFMNNAAIQQLHDDIRRTVIVGMDTGHMVLEKRLGVEVTPETINEYMETINHALPGGAVVQEHMVEVDPALAWDSYAKIFTGDDELADELDKRVLVDINKLFPEEQAEELKAAIGKKTYQISRVPTLVGRVCDGGTIARWSAMQIGMSFITAYKLCAGEAAIADFSYAAKHADVIGLGTALPARRSRGANEPGGIPFGILSDVVQTTRVSDDPVEQSLEVVATGAMLYDQIWLGAYMSGGVGFTQYATAAYTDDILDDFCYYGLDYVEGKYGRCGTKATMDVVEDIATEVTLYALEQYDEYPTLLEDHFGGSQRAAVAAAAAGVSVCMATGNSNAGVNGWYLSQIMHKEYHSRLGFYGYDLQDQCGASNSLSIRNDESSPLELRGPNYPNYAMNVGHQGEYAGIAQAAHSARGDAFAMNPLIKIAFADPSLVFDFAHPRKCCARGALREFEAAGERDPILPAK*
>contig-100_1_length_1608_read_count_130_ERR1414219_1 # 47 # 1606 # 1 # ID=166_1;partial=01;start_type=ATG;rbs_motif=AGGAGG;rbs_spacer=5-10bp;gc_cont=0.419
MVYKDDKHNFMQAMKKKFEEAPDKRQTKFYVYGGYKQNKRKVEFHDAGQQIAKERGIPGYNPSVGMPQGQRVLMPYQLSHTDIIANMDDLHFVNNAAMQQAWDDMRRTILVGLDSPHNILEKRLGKEVTPETINHYLEVVNHSMPGAAVIQEHMVETDPRLVKDSYVKVYSGNDELIDEIDSRFVIDINKEFPADQAAQLKKAIGKSMWQVVRIPTVVGRVCDGGTVSRWSAMQIGMAFIGAYNLCAGEAATADFAYAAKHGSVIQMSDMMPARRARGPNEPGGLMYGVVSDCAQSMAKYPDDPARHSLESIALAALIYDQIYLGSYMSGGVGFTQYATAAYTDNILEDFVYWGMEHVKDKYGSLAKQKPSVKLINDIGTDVAMYCLEQYELYPAVMETHFGGSQRATCISAAAGTSVSMATGNAQAGLSAWYLACNVHKEQMGRFGFYGYDLQDQIGAANTFSYRSDEGLPFELRGGNYPSYAMNVGHQSAYTGIVAAAHSARGDAWALSPHVKVAFAD
>contig-100_1_length_1673_read_count_311_SRR1562008_1 # 1 # 1656 # 1 # ID=580_1;partial=10;start_type=Edge;rbs_motif=None;rbs_spacer=None;gc_cont=0.457
MAEKMFIDALKKAFKEDPADKKTSFYKFGGWKQSERKTEFVEAGKKVAAERGIPQYDPDVGTPLGQRVLMPYQVSTTDTFVEGDDLHFVNNAAMQQMWDDIRRTVIVGLNTAHTVIEKRLGKEVSPETITHYLETVNHAMPGAAVVQEHMVETHPLLVADSYVKVFTGNDEVADEIDPAYVLDINKEFPADQAEVLKNEVGDGIWQIVRIPTIVSRTCDGGTTSRWSAMQIGMSMISAYKQAAGEAATGDFAYAAKHAEVIHMGTYLPVRRARGENEPGGLAFGFLADIVQTPRKYPDDPVRQTLDVVAAGAMLYDQIWLGSYMSGGVGFTQYATAAYTDNVLDDFTYYGKEYVEDKYGGMTEAPNTMDTVLDVASEVNFYALEQFEDYPALLETIFGGSQRASIVAAAAGCSTAFATGNAQTGLSGWYLSMYLHKEQHSRLGFYGYDLQDQCGASNVFSIRGDEGLPTELRGANYPNYAMNVGHQGEYAGISQAAHSARADAFALNPLVKIAFADKNLTFDFAEIRAQFAKGALREFEPAGERALISPAK*
>contig-100_3_length_1556_read_count_144428_SRR1976948_1 # 176 # 1555 # -1 # ID=650_1;partial=01;start_type=Edge;rbs_motif=None;rbs_spacer=None;gc_cont=0.629
AMQQMWDDIRRTIVVGLDMAHEVLEKRLGKEVTPETINNYLEILNHAMPGAAVVQEHMVETHPALVDDCNVRMFTGDDDLADEIDDQYLIDINKLFPAEQAEELKAAMGKTSWQAIHIPTIVSRTCDGGTTSRWSAMQLSMTFIDAYNMCAGEAAVADLAFAAKHAAVIQMGDMLPARRARGPNEPGGVSFGFMADMVQTSRTKPWDPPQVSLNVVAAGTMLYDQIWLGSYMSGGVGFTQYATAAYTNDVLDDFSYYGCDYAVDKYGGWAEAPIDIETAKDCATETTLYAMEQYEAFPTLLEDHFGGSQRSGIMAAASGVTTGCITGNSQMALAAWYLSHLIHKEGWGRMGFFGYDLQDQCGPTNVFSYQPDEGSPLEIRGPNYPNYAMNVGHQGEYAGISSAAHAGRGDAYACNPLIKVCFANPALLFTWDDIRKGYGMGGAREFRAAGERSLVMPAV*
>contig-100_2_length_1586_read_count_5809_SRR1313282_1 # 34 # 1584 # -1 # ID=382_1;partial=01;start_type=Edge;rbs_motif=None;rbs_spacer=None;gc_cont=0.598
EFMEYAKKLEGKRGMTGYNPYVHAGGIPLGQRQLVPYKLSGTEYVVEGDDLHFVNNPAMQQMWDDVRRTIVVGLDMAHEVLQKRLGKEVTPETINNYLEILNHAMPGAAVVQEHMVETHPGLVDDCNVRVFSGDDALADEIDDQYKIDINKMFPEDQAETLKAAIGKTTWQAIHVPTIVVRTCDGGTTSRWSAMQLCMTFIDAYNMCAGEAAVADLAYAAKHAAVLQMSDMLPARRARGPNNPGGISFGFMSDMVQTSRVKPQDPVYVSLNVVAAGSMFYDQIWLGSYMSGGVGFTQYATAAYTNDVLDDFSYYGVDYANDKFGGFAKAPATIDVAKELATEVTLYGIEQYEAFPTLLEDHFGGSQRAAVLAAASGITSAIATGHSQIGLAGWYLSMLLHKEAWGRLGFFGYDLQDQCGPTNVFSYQSDEGNPLELRGANYPNYAMNVGHQGEYAGITSAAHAGRMDAFAVNPLIKVTFANPGLVFDFTNVRDCFGKGGAREFRAAGERSLVMPAV*
>contig-100_7_length_1221_read_count_2363_SRR1313283_1 # 1 # 1221 # 1 # ID=392_1;partial=11;start_type=Edge;rbs_motif=None;rbs_spacer=None;gc_cont=0.609
KIHTKKLFVKALNKKFGKDFDLSGKTAAYERKGPTQNARKVEFMEAAKKLEGKRGISGYNPYVHCGGVPLGQRQLVPYKLSTTEYVVEGDDLHFVNNPAMQQMWDDIRRTIIVGLDMAHEVLEKRLGKEVTPETINNYLEILNHAMPGAAVVQEHMVETHPALVDDCNVRIFTGDDDLADEIDDQYVININQLFPADQAEQIKTAMGKTTWQAIHIPTIVSRTCDGGTTSRWSAMQLSMTFIDAYNMCAGEAAVADLAFAAKHAAVIQMADMLPARRARGPNEPGGLSFGFMADMVQTSRTKAYDPAQVSLNVVAAGTMLYDQIWLGSYMSGGVGFTQYATAAYTNDILDDFSYYGVDYAVDKYGDVCKAPVDLATAKDVATETTLYGIEQYEAFPTVLEDHFGGSQ
>contig-100_0_length_1768_read_count_10777_SRR1562010_1 # 27 # 1742 # 1 # ID=595_1;partial=00;start_type=ATG;rbs_motif=GGAG/GAGG;rbs_spacer=5-10bp;gc_cont=0.521
MAADIFSKFKKSMEVKFTQEFGSNQQSGGDISGKTAKFLRLGPEQDPRKVEMIKAGKEIAEKRGLAFYNPMMHSGAPLGQRAITPYTISGTDIIAEPDDLHYVNNAAMQQMWDDIRRTCIVGLDMAHETLEKRLGKEVTPETINHYLEVLNHAMPGAAVVQEMMVETHPALVDDCFVKVFTGDDTLADEIDKQFLIDINKEFPEEQAAQIKASIGKTSWQAIHIPTIVSRTTDGAQTSRWAAMQIGMSFISAYSMCAGEAAVADLSFAAKHAALVSMGEMLPARRARGPNEPGGLSFGHLSDIIQTSRTVLDDPAKVALEVVGAGCMLYDQIWLGSYMSGGVGFTQYATAAYTDDILDNNVYYNVDYINDKYNGAANIGTDNKVKATLDVVKDIATESTLYGIETYEKFPTALEDHFGGSQRATVLAAAAGVATALATANANAGLSGWYLSMYLHKEAWGRLGFFGYDLQDQCGATNVLSYQGDEGLPDELRGPNYPNYAMNVGHQGGYAGIAQAAHSGRGDAFTVNPLIKVCFADDLLPFNFADPRKEFGRGAMREFVPAGERSLVIPAK*
>contig-100_3_length_1443_read_count_3852_SRR873603_1 # 52 # 1443 # -1 # ID=994_1;partial=01;start_type=Edge;rbs_motif=None;rbs_spacer=None;gc_cont=0.404
LHFCNNSAIQQLVDDIKRTIIVGMDTAHSVLQERLGVEVTPETINEYMENINHALPGGAVVQEHMVEVHPGLVDDCYAKIFTGNDDLADELDKRVLIDINKEFPEDQAEMLKKYVGNKTYQVSKVPTLVVRACDGGTVSRWSAMQIGMSFINAYKLCAGEAAIADFSYAAKHADVIGMAAFLPARRARGPNEPGGVAFGTLADIVQTSRISNDPAEITLEVIAAGAALYDQVWLGSYMSGGVGFTQYASATYTDDILDDFIYYGMDYVEDNYGLCQAELSMDTVRDISTEVTLYGLEQYEIPTLLETHFGGSQRASVVSAAAGCSAAFATGNSNAGVNGWYLSMILHKEAHSRLGFYGYDLQDQAGAANSLSVRSDEGLIHELRGPNYPNYAMNVGHQPEYAGIAQAPHAARGDAFCTNPLIKIAFADDNNTFDFRHVRKEIAKGALREFMPSGERDIIIPSR*
>contig-100_0_length_1711_read_count_6360_SRR943333_1 # 18 # 1709 # 1 # ID=1158_1;partial=01;start_type=ATG;rbs_motif=GGAGG;rbs_spacer=5-10bp;gc_cont=0.616
MAKKIERTQKLFLKALRGKFAEDPQSTNTVFAREGLKQSPRKMEFVKAGNAAAMARGISMYDPVRCHIGGIPLGQRQLMTYEVSGTGVFVEGDDLHFVNNAAMQQMWDDIRRTIIVNMDLAHQTLQKRLGKEVTPETINEFLHVLNHAMPGAAVVQEHMVETHPSLVDDCYVKVFTGDDEMADDLEPQFVLPIEKLFPAKQAAQLKAAVGKSLWQAIHIPTIVSRTCDGGTTSRWSAMQLGMSFIGAYHMCAGEAATADLAFAAKHAGVIQMAEILPARRARGPNEPGGIKFGHFADMIQTDRKYPHDPAKAALEVVGGGTMLFDQIWLGSYMSGGVGFTQYATAAYTDNILDDYTYYGMDYIKDKYKVNFKNPSEKDKVKATQDVVNDIATEVTLYGMEQYEQYPTALEDHFGGSQRASVLAAASGLSTSIATGNSNAGLNGWYLSMLLHKEGWSRLGFYGYDLQDQCGSANTESYRADEGCVGELRGANYPNYAMNVGHQGEYAAICGAAHFTRGDAWSLNPLIKITFSDPSLKFDFAEPRREFARGAIREFMPAGERSLII
>contig-100_2_length_1691_read_count_637_SRR1562006_1 # 24 # 1679 # 1 # ID=564_1;partial=00;start_type=ATG;rbs_motif=GGAGG;rbs_spacer=5-10bp;gc_cont=0.455
MADKKFIKALNKKFKEDPEDKKTTFYSFGGWKQSERKREFVEAGKEVAAKRGIPQYNPDIGTPLGQRVLMPYQVSTTDTFVEGDDLHFVNNTAMQQFWDDIRRTVIVGLGTAHNVIEKRLGKEVTPETIMNYLETVNHAMPGGAVVQEHMVETNPALVADSYVKVFTGDDEIADEIDPAFLIDINKMFPEEQAEVLKAEVGSGIWQAVRIPTIVSRTCDGGTTSRWSAMQIGMSMISAYKQCAGEAATGDFAFAAKHAEVIHMGTALPQRRARGENEPGGIPFGYLADICQSSRKYMDDPVRVTLDVVASGAMLYDQIWLGSYMSGGVGFTQYATAAYTDNILDDFTYYGKEYVEDKYGGLCEAPNTMDTVLDVGSEVTFYGLEQYEEYPALLETQFGGSQRAAVAAAAAGCSTGFATGNAQTGLSAWYLSMYLHKEQHSRLGFYGYDLQDQCGASNVFSIRADEGLPLELRGPNYPNYAMNVGHQGEYAGIAQSAHAARKDAFVFNPLVKIAFADDNLAFDFSEVRAEFAKGALREFEPAGERDLITPAK*
>contig-100_0_length_1331_read_count_0_ERR1137702_1 # 3 # 1331 # 1 # ID=127_1;partial=11;start_type=Edge;rbs_motif=None;rbs_spacer=None;gc_cont=0.388
GLSMADKKFLDAMKNKFSEDPTDKRTTFYNMGGWKQSERKSAFVKEGKEIAEKRGIPMYNPDIGTPLGQRALMSYQLSTTDTYVEGDDLHFINNAAIQQAWDDIRRTVIVGLNTAHNVLEKRLGIEVTPETITEYLETVNHAMPGAAVVQEHMVETDPLVVQDSYVKVFTGDDELADEIDSAFVLDINKEFNEEQAAALKEEVGGSVWQAVRIPAIVGRVCDGGTTSRWSAMQIGMSMISAYNQCAGEGATGDFAYASKHAEVIHMGTYLPVRRARAENELGGVPFGFMADICQSSRVNADDPVRSTLDVVALGAALYDQIWLGSYMSGGVGFTQYATAAYTDDVLDDFTYYGKDYVEDKYGGLTEAPNNMDTVLDVGSEVSFYALEQYEEYPALLETHFGGSQRASVISAAAGCSTAFATGNAQTGLSAWYLGMYLHKEQHS
>contig-100_0_length_1733_read_count_2255_SRR1010317_1 # 2 # 1723 # 1 # ID=256_1;partial=10;start_type=Edge;rbs_motif=None;rbs_spacer=None;gc_cont=0.571
CALAVSASLWAVGDNMATEKTQKMFLEAMKKKFAEDPTSNKTTYKREGWTQSKDKREFQEWGAKIAKDRGIPAYNVNVHLGGMTLGQRQLMPYNVSGTDVMCEGDDLHYVNNPAMQQMWDEIRRTVIVGLDTAHETLTRRLGKEVTPETINGYLEALNHTMPGAAIVQEHMVETHPALVEDCFVKVFTGDDDLAAEIDKPFLVDINKLFPKAQAEQLKKAIGKTLWQGVHIPTIVSRTCDGGNTSRWSAMQIGMSFIAAYNMCAGEAAVADLAFAAKHASLVEMANFLPARRARGPNEPGGLSFGFMADMIQTDRIYPEDPVKSSLEVVAAGCMLYDQIWLGSYMSGGVGFTQYATAAYTDNILDDYSYYGNDYAKKYGEDGKAPSTMDVVNDLGTEVTLYGIEQYEKYPTTLEDHFGGSQRATVLAAASGVTVAIATGNSNAGLSGWYLSMLLHKDAWGRLGFYGYDLQDQCGSTNTFSVRSDEGAPDELRGANYPNYAMNVGHQGGYAGIAKAAHVGRRDAFAVSPLVKVCFADPNLWFDFAAPRKEFARGALREFQPAGERTIVSPGRKF*
>contig-100_1_length_1690_read_count_1318_SRR1561989_1 # 19 # 1674 # 1 # ID=452_1;partial=00;start_type=ATG;rbs_motif=GGA/GAG/AGG;rbs_spacer=5-10bp;gc_cont=0.447
MNDEKKLFLKALQKKFDEDPNENYTNFYCFGGWKQSARKREFNEYAEKIVKERGGLPFYNPDIGVPLGQRKLMAYKVSGTDTYVEGDDLHFCNNSAIQQLSDDIKRTVIVGMDTAHSVLEKRLGVEVTPETINQYMETINHALPGGAVVQEHMTEVHPGLVGDCYAKIFTGDDNLADELDSRFLIDINKEFPEEQAKMLKEYVGNKTYQVSRVPTLVVRACDGGTTSRWSAMQIGMSFISAYKLCAGEAAIADFSYAAKHADVVSMGNVMPSRRARGANEPGGIPFGVFSDIIQTSRVSDDPAEVSLQVIAAAATIYDQMWLGSYMSGGVGFTQYATAAYTDDILDDFLYYGKEYIEDKYGMCGAKPSMDVVKDIASEVTLYGLEQYEYPALLEDHFGGSQRTAVISAAAGCSCAFATANSNAGINGWYLSQILHKEGHSRLGFYGYDLQDQCGASNSLSIRSDEGLIHELRGPNYPNYAMNVGHQPEYAGIAQAPHAARGDAFCVNPLIKIAFADKNLNFDFTNPRKSIAQGALREFMPSGERDLINPAG*
>contig-100_2_length_1536_read_count_241_SRR2657909_1 # 2 # 1534 # -1 # ID=728_1;partial=11;start_type=Edge;rbs_motif=None;rbs_spacer=None;gc_cont=0.506
EVIKMAADIFNKFKKSMEVKFAQEYGTNQQVGYDITGKTEKFLRLGPQQSPRKLEMIKAGKEIAEKRGISFYNPMMHMGAPLGQRAITPYTISGTDIVADPDDLHYVNNAAMQQMWDDIRRTCIVGLDMAHETLEKRLGKEVTPETINHYLETLNHAMPGAAVVQEMMVETHPALVDDCYVKVFTGDDDLADEIDSQYVININKMFNEEQAAQIKASMGKTTWQAIHIPTIVSRTTDGAQTSRWAAMQIGMSFISAYSMCAGEAAVADLSFAAKHAALVSMGEMLPARRARGPNEPGGLSFGHLSDIVQTSRVAYEDPAKVALEVVGAGCMLYDQIWLGSYMSGGVGFTQYATAAYTDDILDNNTYYDVDYINDKYNGAANLGKDNKVKASLEVVKDIATESTLYGIETYEKFPTALEDHFGGSQRATVLAAASGVACALATGNANAGLSGWYLSMYLHKEAWGRLGFFGFDLQDQCGATNVLSYQSDEGLPDELRGPNYPNYAMNVGHQG
>contig-100_4_length_1376_read_count_1770_SRR1222431_1 # 1 # 1374 # -1 # ID=292_1;partial=11;start_type=Edge;rbs_motif=None;rbs_spacer=None;gc_cont=0.411
AKERNMPFYNPDIGVPLGQRQLMAYKISGTEDYVEGDDLHFCNNSAIQQLVDDIKRTIIVGMDTAHSVLQERLGVEVTPETINEYMENINHALPGGAVVQEHMVEVHPGLVDDCYAKIFTGNDDLADELDKRVLIDINKEFPEDQAEMLKKYVGNKTYQVSKVPTLVVRACDGGTVSRWSAMQIGMSFINAYKLCAGEAAIADFSYAAKHADVIGMAAFLPARRARGPNEPGGVAFGTLADIVQTSRISDDPAEITLEVIAAGAALYDQVWLGSYMSGGVGFTQYASATYTDDILDDFIYYGMDYVEDNYGLCQAELSMDTVRDISTEVTLYGLEQYEIPTLLETHFGGSQRASVVSAAAGCSAAFATGNSNAGVNGWYLSMILHKEAHSRLGFYGYDLQDQAGAANSLSVRSDEGLIHELRGPNYPNYAMNVGHQPEYAGIAQAPHAARGDAFCTNP
>contig-100_5_length_1285_read_count_9495_SRR873605_1 # 19 # 1284 # -1 # ID=1010_1;partial=01;start_type=Edge;rbs_motif=None;rbs_spacer=None;gc_cont=0.421
TNYLEVVNHAMPGAAVVQEHMVETNPLLVEDSYVKIFTGDDDLAAEIDPAFVLDINKEFPEEQAEALKAEVGGAIWQIVRIPSVVGRVCDGGTTSRWSAMQIGMSMISAYGQCAGEGATGDFAYASKHAEVIGMGTYLPIRRARAGNELGGVPFGFMADICQASRVTDDPVESSLEVVALGAALYDQIWLGSYMSGGVGFTQYATAAYTDNVLDDFCYFGKDYVEDKYGDLCSAPNNMDTVLDVGSEVTFYSLEQYEEYPALLETHFGGSQRAAVVSAAAGISTAFATANAQTGLSAWYLAQYLHKEQHSRLGFYGYDLQDQCGAANVFAIRNDEGLPLELRGPNYPNYAMNVGHQGEYAGIAQAPHSARGDAFAMNPLIKIAFADKNLAFDFTKVRAEFAKGALREFEPAGERSIIIPAK*
>contig-100_3_length_1688_read_count_177_SRR1562001_1 # 19 # 1686 # -1 # ID=526_1;partial=01;start_type=Edge;rbs_motif=None;rbs_spacer=None;gc_cont=0.588
MHMAKNKEKLFMAAVKKKFKEDPTDEYTSYYKFGGWRQSKRKVEFVEAANKIAKERGIPMMNQDIGVPLGQRSWMPYQLSHTDIYVEPDDLHCINNPAIQQAWDDIRRTILVGLDAPHQTIEKRLGKEVTPETINEYLEAVNHTMPGGAVVQEHMAEINPALAYDSYVKVYSGNDELIDEIDKRFVIDINKQFNKDQAAQLKKAIGSTLMQAVRVPSIVGRVMDGATTSRHAAMQISMAFITSYRLAAGEAAIADFAYSAKHQSLPMGTMMPARRARGPNEPGGIPFGFLADMTQSDRVNPDDPGRAALETVALGAIIYDQIYLGGYMSGGVGFTQYASAAYTDNILEDYVYYAIDTIKDKYGGFCKLDPNNYDKLMELGDNVNTYALEMYERYPAAMEAHFGGSQRATVAAAASGIAGAMATGNADCGVNMWYLSMLQHKERTGRLGFYGYDLQDQCGSANSFSYRSDEGLPMELRGPNYPNYAMNVGHMSGYSGIPKAAHVARGDAFTANPFIRVAFADPSLVFDFANITKDIGRGGLREFQPAGERTAVIRV*
>contig-100_0_length_1664_read_count_162_ERR1136852_1 # 3 # 1661 # 1 # ID=74_1;partial=10;start_type=Edge;rbs_motif=None;rbs_spacer=None;gc_cont=0.395
SMADKKFLDAMKNKFSEDPTDKRTTFYNMGGWKQSERKSAFVKEGKEIAEKRGIPMYNPDIGTPLGQRALMSYQLSTTDTYVEGDDLHFINNAAIQQAWDDIRRTVIVGLNTAHNVLEKRLGIEVTPETITEYLETVNHAMPGAAVVQEHMVETDPLVVQDSYVKVFTGDDELADEIDSAFVLDINKEFNEEQAAALKEEVGGSVWQAVRIPAIVGRVCDGGTTSRWSAMQIGMSMISAYNQCAGEGATGDFAYASKHAEVIHMGTYLPVRRARAENELGGVPFGFMADICQSSRVNADDPVRSTLDVVALGAALYDQIWLGSYMSGGVGFTQYATAAYTDDVLDDFTYYGKDYVEDKYGGLTEAPNNMDTVLDVGSEVSFYALEQYEEYPALLETHFGGSQRASVISAAAGCSTAFATGNAQTGLSAWYLGMYLHKEQHSRLGFYGYDLQDQCGAANVFSIRNDEGLPLEMRGPNYPNYAMNVGHQGEYAGIAQAPHAARGDAWSFNPLVKIAFADKNLVFDFSKPREEFAKGALREFEPSGERTVITPAK*
>contig-100_0_length_1726_read_count_51700_SRR873599_1 # 3 # 1655 # 1 # ID=962_1;partial=10;start_type=Edge;rbs_motif=None;rbs_spacer=None;gc_cont=0.423
MADKKFLDAMTKKFKEAPDEKTTTFYNMGGWKQSERKTAFVNEGKAIAEKRGIPMYNPDIGNPLGQRALMSYQVSGTDTFVEGDDLHFVNNAAIQQAWDDIRRTVIVGLNTAHNVLEKRLGMEVTPETITNYLEVVNHAMPGAAVVQEHMVETDPLLVEDSYVKVFTGDDELADEIDSAFVLDINKQFPEEQAEALKAEVGGAIWQAVHIPSIVGRVCDGGTTSRWSAMQIGMSMISAYGQCAGEGATGDFAYASKHAEVIGMGTYLPIRRARAGNELGGVPFGFMADIAQGTRVTDDPVKSSLDVVTLGAALYDQIWLGSYMSGGVGFTQYATAAYTDNVLDDFSYYGKDYVEDKYGGLTEAPNNMDTVLDVGSEVTFYSLEQYEEYPALLETHFGGSQRAAVVSAAAGISTAFATGNGQTGLSAWYLAQYLHKEQHSRLGFYGYDLQDQCGAANVFSIRNDEGLPIELRGPNYPNYAMNVGHQGEYAGIAQAPHSARGDAFAMNPLVKITFSDPNLVFDYSQVRAEFAKGALREFEPAGERSLIIPAK*
>contig-100_0_length_1078_read_count_0_ERR1137529_1 # 1 # 1077 # 1 # ID=126_1;partial=11;start_type=Edge;rbs_motif=None;rbs_spacer=None;gc_cont=0.417
AAALKEEVGGSVWQAVRIPAIVGRVCDGGTTSRWSAMQIGMSMISAYNQCAGEGATGDFAYASKHAEVIHMGTYLPVRRARAENELGGVPFGFMADICQSSRVNADDPVRSTLDVVALGAALYDQIWLGSYMSGGVGFTQYATAAYTDDVLDDFTYYGKDYVEDKYGGLTEAPNNMDTVLDVGSEVSFYALEQYEEYPALLETHFGGSQRASVISAAAGCSTAFATGNAQTGLSAWYLGMYLHKEQHSRLGFYGYDLQDQCGAANVFSIRNDEGLPLEMRGPNYPNYAMNVGHQGEYAGIAQAPHAARGDAWSFNPLVKIAFADKNLVFDFSKPREEFAKGALREFEPSGERTVITPAK
>contig-100_0_length_1672_read_count_0_ERR1136903_1 # 2 # 1669 # 1 # ID=79_1;partial=10;start_type=Edge;rbs_motif=None;rbs_spacer=None;gc_cont=0.396
MGLSMADKKFLDAMKNKFSEDPTDKRTTFYNMGGWKQSERKSAFVKEGKEIAEKRGIPMYNPDIGTPLGQRALMSYQLSTTDTYVEGDDLHFINNAAIQQAWDDIRRTVIVGLNTAHNVLEKRLGIEVTPETITEYLETVNHAMPGAAVVQEHMVETDPLVVQDSYVKVFTGDDELADEIDSAFVLDINKEFNEEQAAALKEEVGGSVWQAVRIPAIVGRVCDGGTTSRWSAMQIGMSMISAYNQCAGEGATGDFAYASKHAEVIHMGTYLPVRRARAENELGGVPFGFMADICQSSRVNADDPVRSTLDVVALGAALYDQIWLGSYMSGGVGFTQYATAAYTDDVLDDFTYYGKDYVEDKYGGLTEAPNNMDTVLDVGSEVSFYALEQYEEYPALLETHFGGSQRASVISAAAGCSTAFATGNAQTGLSAWYLGMYLHKEQHSRLGFYGYDLQDQCGAANVFSIRNDEGLPLEMRGPNYPNYAMNVGHQGEYAGIAQAPHAARGDAWSFNPLVKIAFADKNLVFDFSKPREEFAKGALREFEPSGERTVITPAK*
>contig-100_3_length_1105_read_count_2816_SRR1290769_1 # 62 # 1105 # 1 # ID=316_1;partial=01;start_type=ATG;rbs_motif=AGGAG;rbs_spacer=5-10bp;gc_cont=0.627
MAKIERSQKLFLKALKEKFQGQDVESETAEFYKFNGVRQSPRKMEFMKASRAVEMDRGVSMYDPERCHLGGIPMGQRQLMTYEVSGTGVFVEGDDLHFVNNAAMQQMWDDIRRTVIVGMDLAHQTLQKRLGKEVTPETINEYLHILNHAMPGGAVVQEHMVETHPGLVDDCYVKVFTGDQELADDIEPQFLLDIEKLFTAKQAEELKAEVGKSMYQAIHIPTAVSRTCDGGTTSRWSAMQIGMSFIAAYRMCAGEAAVADLSYAAKHAGVIQMGSHLPARRARGPNEPGGIKFGLFADIVQANRKYPNDPARASLEVVGAGTMLYDQIWLGSYMSGGVGFTQYATAAY
>contig-100_0_length_1762_read_count_3459_SRR1561950_1 # 26 # 1741 # -1 # ID=442_1;partial=00;start_type=ATG;rbs_motif=GGAG/GAGG;rbs_spacer=5-10bp;gc_cont=0.520
MAADIFSKFKKSMEVKFTQEFGSNQQSGGDISGKTAKFLRLGPEQDPRKVEMIKAGKELAEKRGLAFYNPMMHSGAPLGQRAITPYTISGTDIIAEPDDLHYVNNAAMQQMWDDIRRTCIVGLDMAHETLEKRLGKEVTPETINHYLEVLNHAMPGAAVVQEMMVETHPALVDDCFVKVFTGDDTLADEIDKQFLIDINKEFPEEQAAQIKASIGKTSWQAIHIPTIVSRTTDGAQTSRWAAMQIGMSFISAYSMCAGEAAVADLSFAAKHAALVSMGEMLPARRARGPNEPGGLSFGHLSDIIQTSRTVLDDPAKVALEVVGAGCMLYDQIWLGSYMSGGVGFTQYATAAYTDDILDNNVYYNVDYINDKYNGAANIGTDNKVKATLDVVKDIATESTLYGIETYEKFPTALEDHFGGSQRATVLAAAAGVATALATANANAGLSGWYLSMYLHKEAWGRLGFFGYDLQDQCGATNVLSYQGDEGLPDELRGPNYPNYAMNVGHQGGYAGIAQAAHSGRGDAFTVNPLIKVCFADDLLPFNFAEPRREFGRGAMREFMPAGERSLVIPAK*
>contig-100_4_length_1287_read_count_2545_SRR1793477_1 # 2 # 967 # 1 # ID=630_1;partial=10;start_type=Edge;rbs_motif=None;rbs_spacer=None;gc_cont=0.664
AYRMCAGEAAVADLSYAAKHAGVVQMASHLPARRARGPNEPGGIKFGLFSDIIQANRKYPSDPAKASLEVVGAGTMLYDQIWLGSYMSGGVGFTQYATAAYTDNILDEYTYYGMDYIKDRYKVDWRNPSPKDKVRPTQEIVNDMATEVTLNAMEQYEQFPTMMEDHFGGSQRAGVIAAASGLTASIATGNSNAGLNAWYLSMLLHKDGWSRLGFFGYDLQDQCGSANSLSMEPDRGLMGELRGPNYPNYAMNVGHQGEYAAIVGGAHYGRGGAFCYSPLVKVCFADPALKFDFAEPRREFAKGAIREFMPAGERSLIIPSR*
>contig-100_2_length_1735_read_count_4762_SRR873600_1 # 52 # 1707 # -1 # ID=968_1;partial=00;start_type=ATG;rbs_motif=GGA/GAG/AGG;rbs_spacer=5-10bp;gc_cont=0.370
MGLENKKFLSALNEKFKGEDQESDHTSFYCFDGWKQSARKREFNDAAQKLAKERNIPFYNPDIGVPLGQRQLMAYKISGTDDYVEGDDLHFCNNAAIQQLVDDIKRTIIVGMDTAHSVLQERLGVEVTPETINEYMENINHALPGGAVVQEHMVEVHPGLAEDCYAKIFTGNDDLADELDKRVLIDINKEFPEEQAEMLKSYVGNKTYQVSKVPTLVVRACDGGTVSRWSAMQIGMSFINAYKLCAGEAAIADFSYAAKHADVIGMAAFLPARRARGPNEPGGVAFGTLADIVQTSRVSEDPVEVTLEVIAAAAALYDQVWLGSYMSGGVGFTQYASATYTDDILDDFAYYGFDYVEKNYGLCNAELSMDTVREIATEVTLYGLEQYEIPTLLETHFGGSQRASVVSAAAGCSAAFATGNSNAGVNGWYLSMILHKEAHSRLGFYGYDLQDQAGASNSLSIRSDEGLIHELRGPNYPNYAMNVGHQPEYAGIAQAPHAARGDAFCTNPLIKIAFADSHNTFDFRHPRKEIAKGALREFMPSGERDIIIPTR*
>contig-100_0_length_1843_read_count_84714_SRR943329_2 # 85 # 1773 # 1 # ID=1134_2;partial=00;start_type=ATG;rbs_motif=AGGAGG;rbs_spacer=5-10bp;gc_cont=0.589
MAKSAKIERTQKLFLKAMKTKFAEDPQAMSTVFERKGLEQSPRKMEFMKAGKKAEMDRGISMYDPKRCHCGGIPLGQRQLTTYEVSTTGVFVEGDDLHFVNNAAMQQMWDDIRRTIIVGLDLAHGTLQKRLGKEVTPETINEYLHVLNHAMPGAAVVQEHMVETHPSLVDDCYVKVFTGDDEMADDLEPQFVLNVDKLFPAKQAAQLKAAVGKSMWQAVHIPTIVSRTCDGGTTSRWSAMQIGMSFIGAYKMCAGEAAVADLAFAAKHAGVIQMADILPARRARGPNEPGGIKFGHFCDMVQSDRKYPNDPVKNALEIVAAGTMLFDQIWLGSYMSGGVGFTQYATAAYTDNILDDYTEYGIDYVKKKHGGIGKAKGTQEVVSDIATEVNLYGMEQYETYPTALESHFGGSQRASVLAAASGISCAMATANSNAGLNGWYLSMLMHKEGWSRLGFFGYDLQDQCGSANSMSIRPDEGLLGELRGPNYPNYAMNVGHQGEYAAIAGSAHIARGDAWTLSPLMKITFADPSLKFDFSEIRREFAKGAIREFMPAGERSLIIPAR*
>contig-100_4_length_1463_read_count_26639_SRR1222429_1 # 1 # 1461 # 1 # ID=282_1;partial=11;start_type=Edge;rbs_motif=None;rbs_spacer=None;gc_cont=0.420
MADKKFLDAMTKKFKEAPDEKTTTFYNMGGWKQSERKTAFVNEGKAIAEKRGIPMYNPDIGNPLGQRALMSYQVSGTDTFVEGDDLHFVNNAAIQQAWDDIRRTVIVGLNTAHNVLEKRLGMEVTPETITNYLEVVNHAMPGAAVVQEHMVETDPLLVEDSYVKVFTGDDELADEIDSAFVLDINKQFPEEQAEALKAEVGGAIWQAVHIPSIVGRVCDGGTTSRWSAMQIGMSMISAYGQCAGEGATGDFAYASKHAEVIGMGTYLPIRRARAGNELGGVPFGFMADIAQGTRVTDDPVKSSLDVVTLGAALYDQIWLGSYMSGGVGFTQYATAAYTDNVLDDFSYYGKDYVEDKYGGLTEAPNNMDTVLDVGSEVTFYSLEQYEEYPALLETHFGGSQRAAVVSAAAGISTAFATGNGQTGLSAWYLAQYLHKEQHSRLGFYGYDLQDQCGAANVFSIRNDEGLPIELRGPNYPNYAMNVGHQGE
>contig-100_0_length_1705_read_count_296_ERR1137197_1 # 41 # 1696 # 1 # ID=115_1;partial=00;start_type=ATG;rbs_motif=GGA/GAG/AGG;rbs_spacer=5-10bp;gc_cont=0.396
MADKKFLDAMKNKFSEDPTDKRTTFYNMGGWKQSERKSAFVKEGKEIAEKRGIPMYNPDIGTPLGQRALMSYQLSTTDTYVEGDDLHFINNAAIQQAWDDIRRTVIVGLNTAHNVLEKRLGIEVTPETITEYLETVNHAMPGAAVVQEHMVETDPLVVQDSYVKVFTGDDELADEIDSAFVLDINKEFNEEQAAALKEEVGGSVWQAVRIPAIVGRVCDGGTTSRWSAMQIGMSMISAYNQCAGEGATGDFAYASKHAEVIHMGTYLPVRRARAENELGGVPFGFMADICQSSRVNADDPVRSTLDVVALGAALYDQIWLGSYMSGGVGFTQYATAAYTDDVLDDFTYYGKDYVEDKYGGLTEAPNNMDTVLDVGSEVSFYALEQYEEYPALLETHFGGSQRASVISAAAGCSTAFATGNAQTGLSAWYLGMYLHKEQHSRLGFYGYDLQDQCGAANVFSIRNDEGLPLEMRGPNYPNYAMNVGHQGEYAGIAQAPHAARGDAWSFNPLVKIAFADKNLVFDFSKPREEFAKGALREFEPSGERTVITPAK*
>contig-100_1_length_1567_read_count_195_ERR1136818_1 # 8 # 1567 # 1 # ID=64_1;partial=01;start_type=ATG;rbs_motif=None;rbs_spacer=None;gc_cont=0.394
MDNEKKLFLKALKEKFDEDPEEENTKFYCYGGWEQSARKREFAEEAEKAVEARGGLPFYNPDIGVPLGQRKLMAYQVSGTDTYVEGDDLHFCNNSAIQQLVDDIKRTVIVGMDTAHGVLEQRLGVEVTPETINEYLETINHALPGGAVVQEHMVEVDPGLVTDSYAKIFTGDDDLLDQLDQRFVIDINKEFPEEQAEMLKKYIGKKTYQVSRVPTLVVRACDGGTTSRWSAMQIGMSFISAYKLCAGEAAIADFSYAAKHADVISMASAMPSRRARGPNEPGGVTFGAFSDMVQTSRVTDDPAEVTLEVIGGAAPLYDQVWLGSYMSGGVGFTQYATAAYTDEILDDFIYYGKDYVEGKYGGLCQAEATSEVVKDIASEVTLYGLEQYEIPAALEDHFGGSQRAAVLAAGAGCSVAFATANSNAGVNGWYLSQLLHKEGHSRLGFYGYDLQDQCGSSNSLSVRSDEGLIHELRGPNYPNYAMNVGHQPEYAGIAQAPHAARGDAFALNPLIKVAFADKNL
>contig-100_6_length_1059_read_count_2567_SRR1290769_1 # 1 # 1044 # -1 # ID=319_1;partial=10;start_type=ATG;rbs_motif=GGAGG;rbs_spacer=5-10bp;gc_cont=0.625
MAKIERTQKLFLKSLKEKFQGQDVQSNTAEYYNFGGIRQSARKMEFVKASRAVEMDRGISMYDPVRCHLGGIPLGQRQLMTYEVSGTGVFVEGDDLHFVNNAAMQQMWDDIRRTVIVNMDLAHQTLQKRLGKEVTPETINEYLHVLNHAMPGAAVVQEHMVETHPGLVDDCYVKVFTGDQELADDLEPQFVLDVEKLFPGKQAEALSAAVGKSLWQAIHIPTTVVRTCDGGTTSRWSAMQIGMSFIGAYRMCAGEAAVADLSYAAKHAGVIQMASHLPARRARGPNEPGGLAFGLFSDIIQANRKYPNDPAKASLEVVGAGTMLYDQIWLGSYMSGGVGFTQYATAAY
>contig-100_0_length_1636_read_count_1929_SRR3500544_1 # 1 # 1578 # 1 # ID=856_1;partial=10;start_type=Edge;rbs_motif=None;rbs_spacer=None;gc_cont=0.510
GYTQNPRKVEMTKCGAAITKKRGLQAYDPKLHLAGIPMGQRQLTPYTISGTDIVCDGDDLHFVNNAAMQQEWDDIRRTCVVGLDLAHETLEKRLGKEVTPETINYYLEVLNHAMPGAAIVQEHMVETHPALVDDCYVKVFTGDETLQDEIDKQFVINIDNEFPSDQAKQVKAAVGKTSWQAVHIPTIVTRTEDGPGTSRWMAMQVGMTFISAYHMCAGEAAVGELAFTAKHAGLVEMGDMIPARRARGPNEPGGLSFGHMADIVQTNRKTPEDPCNVVLQVGSAATMLYDQIWLGGYMSGGVGFTMYATPAYTNDIVDDYLYWGNDYANKKYGGNGKAKATIETVKDIGTEVTLYGLESYEKYPTTLEDHFGGSQRATVVAMAAAGATALATGHSQAGLSAWYLSMYLHKEAHGRLGFYGYDLQDQCGATNVFSIGSDEGCIGECRGANYPNYAMNVGHQGGYTSVVAAAHAGKDAFCVNPLVKACFADDLVNFDFADPRGAFGKAALREWDRCAGERAFVIPAK*
>contig-100_1_length_1219_read_count_1915_SRR943319_1 # 3 # 1217 # -1 # ID=1118_1;partial=11;start_type=Edge;rbs_motif=None;rbs_spacer=None;gc_cont=0.614
MARGISMYDPVRCHLGGIPLGQRQLMTYEVSTTGVFVEGDDLHFVNNAAMQQMWDDIRRTVLVNMDLAHQTLQKRLGKEVTPETINEYLHVLNHAMPGAAVVQEHMVETHPGLVDDCYCKVFTGDEEMADDLEPQFVIPIDKLFPAKQAAQLKAAVGKSMWQAVHIPTTVSRTCDGGTTSRWSAMQLGMSFIGAYRMCAGEAAVADLAFAAKHAGVVQMADILPARRARGPNEPGGIKFGNFADMIQGDRKYPHDPARASLEVVGAGTMLFDQIWLGSYMSGGVGFTQYATAAYTDNILDEYTYYGMDYIKDKYKVDWQNPNEKDRVKASQDVVNDIATEVALNGMEQYEQFPTLMEDHFGGSQRAGVLAAACGLSTSIATGNSNAGLNAWYLCMLLHKEGWSRL
>contig-100_2_length_1548_read_count_5490_SRR1977249_1 # 168 # 1547 # -1 # ID=656_1;partial=01;start_type=Edge;rbs_motif=None;rbs_spacer=None;gc_cont=0.629
AMQQMWDDIRRTIVVGLDMAHEVLEKRLGKEVTPETINNYLEILNHAMPGAAVVQEHMVETHPALVDDCNVRMFTGDDDLADEIDDQYLIDINKLFPAEQAEELKAAMGKTSWQAIHIPTIVSRTCDGGTTSRWSAMQLSMTFIDAYNMCAGEAAVADLAFAAKHAAVIQMGDMLPARRARGPNEPGGVSFGFMADMVQTSRTKPWDPPQVSLNVVAAGTMLYDQIWLGSYMSGGVGFTQYATAAYTNDVLDDFSYYGCDYAVDKYGGWAEAPIDIETAKDCATETTLYAMEQYEAFPTLLEDHFGGSQRSGIMAAASGVTTGCITGNSQMALAAWYLSHLIHKEGWGRMGFFGYDLQDQCGPTNVFSYQPDEGSPLEIRGPNYPNYAMNVGHQGEYAGISSAAHAGRGDAYACNPLIKVCFANPALLFTWDDIRKGYGMGGAREFRAAGERSLVMPAV*
>contig-100_0_length_1675_read_count_0_ERR1137335_1 # 2 # 1672 # 1 # ID=120_1;partial=10;start_type=Edge;rbs_motif=None;rbs_spacer=None;gc_cont=0.395
RMGLSMADKKFLDAMKNKFSEDPTDKRTTFYNMGGWKQSERKSAFVKEGKEIAEKRGIPMYNPDIGTPLGQRALMSYQLSTTDTYVEGDDLHFINNAAIQQAWDDIRRTVIVGLNTAHNVLEKRLGIEVTPETITEYLETVNHAMPGAAVVQEHMVETDPLVVQDSYVKVFTGDDELADEIDSAFVLDINKEFNEEQAAALKEEVGGSVWQAVRIPAIVGRVCDGGTTSRWSAMQIGMSMISAYNQCAGEGATGDFAYASKHAEVIHMGTYLPVRRARAENELGGVPFGFMADICQSSRVNADDPVRSTLDVVALGAALYDQIWLGSYMSGGVGFTQYATAAYTDDVLDDFTYYGKDYVEDKYGGLTEAPNNMDTVLDVGSEVSFYALEQYEEYPALLETHFGGSQRASVISAAAGCSTAFATGNAQTGLSAWYLGMYLHKEQHSRLGFYGYDLQDQCGAANVFSIRNDEGLPLEMRGPNYPNYAMNVGHQGEYAGIAQAPHAARGDAWSFNPLVKIAFADKNLVFDFSKPREEFAKGALREFEPSGERTVITPAK*
>contig-100_1_length_1587_read_count_375_ERR1136822_1 # 31 # 1587 # 1 # ID=66_1;partial=01;start_type=ATG;rbs_motif=GGA/GAG/AGG;rbs_spacer=5-10bp;gc_cont=0.395
MADKKFLDAMKNKFSEDPTDKRTTFYNMGGWKQSERKSAFVKEGKEIAEKRGIPMYNPDIGTPLGQRALMSYQLSTTDTYVEGDDLHFINNAAIQQAWDDIRRTVIVGLNTAHNVLEKRLGIEVTPETITEYLETVNHAMPGAAVVQEHMVETDPLVVQDSYVKVFTGDDELADEIDSAFVLDINKEFNEEQAAALKEEVGGSVWQAVRIPAIVGRVCDGGTTSRWSAMQIGMSMISAYNQCAGEGATGDFAYASKHAEVIHMGTYLPVRRARAENELGGVPFGFMADICQSSRVNADDPVRSTLDVVALGAALYDQIWLGSYMSGGVGFTQYATAAYTDDVLDDFTYYGKDYVEDKYGGLTEAPNNMDTVLDVGSEVSFYALEQYEEYPALLETHFGGSQRASVISAAAGCSTAFATGNAQTGLSAWYLGMYLHKEQHSRLGFYGYDLQDQCGAANVFSIRNDEGLPLEMRGPNYPNYAMNVGHQGEYAGIAQAPHAARGDAWSFNPLVKIAFADKNL
>contig-100_5_length_1466_read_count_120_SRR1562008_1 # 3 # 1466 # 1 # ID=584_1;partial=11;start_type=Edge;rbs_motif=None;rbs_spacer=None;gc_cont=0.624
KKKFKEDPTEVNTHYYTFGGWKQSKRKKEWVEQANKIAKKRGIPMMNQDIGVPLGQRVLMPYQLSHTDIYAEADDLHFMNNAAMQQAWDDIRRTVIVGLDTAHSVIEKRLGKEVTPETINLYLETVNHAMPGGAVVQEHMAEVSPALSEDCYVKVFSGDDEIISQLDKRFVIDINKEFPKDQAKQLKDAIGKGLYQAVHAPTLVGRVCDGGTISRWSAMQISMSFISAYRLAAGEAAIADFAYAAKHAAVVNMGTMMPARRARGPNEPGGIPFGFLADMVQSTRVYPDDPARAALETVALGAVIYDQIYLGSYMSGGVGFTQYATAAYTDDILEDYTYWALDLIKTKYGGLCNSKPSMDLMEKLGTEVNSYALEMYERYPAAMEAHFGGSQRATVAAAATGIACAMATGNADFGVNGWYLSMLQHKERHGRLGFYGYDLQDQCGSANSFSYRSDEGLAFEMRGPNYPNYAMNVGHLSGYAGIAMAPHA
>contig-100_1_length_1646_read_count_1080_SRR606249_1 # 1 # 1620 # 1 # ID=887_1;partial=10;start_type=Edge;rbs_motif=None;rbs_spacer=None;gc_cont=0.401
EKFEEDPKEKYTKFYIFGGWRQSARKREFVEFAQKLIEKRGGIPFYNPDIGVPLGQRKLMTYKISGTDAFVEGDDLHFCNNAAIQQLVDDIKRTVIVGMDTAHAVLEKRLGVEVTPETINEYMETINHALPGGAVVQEHMVEVHPGLVWDCYAKIFTGNDELADEIDKRFLIDINKEFPEEQAEQIKKYIGNRTYQVSRVPTIVVRCCDGGTVSRWSAMQIGMSFITAYKLCAGEAAIADFSYAAKHADVIQMGMILPARRARGPNEPGGVPFGIFADIIQTSRVSDDPAQVTLEVIGAAATFYDQVWLGSYMSGGVGFTQYASATYTDDILDDFVYYGMDYVEKKYGLCGVKPSMEVVKDIATEVTLYGLEQYDEYPALLEDHFGGSQRAGVTAAAAGCSVAFATGNSNAGINGWYLSQILHKEYHSRLGFYGYDLQDQCGAANSLSIRSDEGLLHECRGPNYPNYAMNVGHQPEYAGIAQAPHAARGDAFCLNPIIKVAFADDNLIFDFKWPRKCIAKGALREFEPAGERDLIIPAA*
>contig-100_0_length_1649_read_count_178_SRR3053181_1 # 30 # 1649 # 1 # ID=753_1;partial=01;start_type=ATG;rbs_motif=GGAGG;rbs_spacer=5-10bp;gc_cont=0.380
MADKKFYEALNKKFKESPEDKTTTFYNLGGWKQSERKTQFYEAGKEIAEERGIPMYNPDIGSPLGQRTLMPYQLSTTDTFVEGDDLHFINNAAIQQLWDDIRRTVLVGLNTAHNVLQRRLGMEVTPETITNYLETVNHAMPGAAVVQEHMVETNPYLVSDSYVKIFTGDDELADEIDQCYVLDINKEFPDDQAAQLKAEVGDKIWQVVRVPSLVGRVCDGGTTSRWSAMQIGMSMISAYNQCAGEGATGDFAFATKHAEVIQMGAPLPQRRARAANEPGGVPFGYIADIVQSSRVNVDDPVKVTLDVVAAGAALYDQIWLGSYMSGGVGFTQYATAAYTDNILDDFTYYGKDYVEDKYGGLTEAPNNMDTVLDVGSEVTFYALEQYDEYPALLETQFGGSQRAAVTAAASGCCTAFATGNSQTGLSAWYLSQYLHKEQHSRLGFYGYDLQDQCGAANVFSIRNDEGLPLEMRGPNYPNYAMNVGHQGEYAGIAQAPHAARKDAFSFNPLIKIAFADKNLCFDFTQPRAEIAKGALREFSP
>contig-100_3_length_1628_read_count_9787_SRR873596_1 # 3 # 1535 # -1 # ID=942_1;partial=10;start_type=ATG;rbs_motif=AGxAGG/AGGxGG;rbs_spacer=5-10bp;gc_cont=0.404
MDNEKKLFLKALQEKFDEDPKDEKTKFYCYGGWEQSARKREFNEEAKKAMEARGGLPFYNPDIGVPLGQRKLMAYQVSGTDTYVEGDDLHFCNNSAIQQLVDDIKRTVIVGMDTAHGVLEQRLGVEVTPETINEYLETINHALPGGAVVQEHMVEVDPGLVVDSYAKIFTGDDDLLDQLDQRFVIDINKEFPEEQAEMLKKYIGKKTYQVSRVPTLVVRACDGGTTSRWSAMQIGMSFISAYKLCAGEAAIADFSYAAKHADVISMATAMPSRRARGPNEPGGVTFGAFSDMVQTSRVSDDPAEVTLEVIGGAAPLYDQVWLGSYMSGGVGFTQYATAAYTDEILDDFIYYGKDYVDNKYGLCQAEASSDVVRDIASEVTLYGLEQYEIPAALEDHFGGSQRAAVLAAGAGCSVAFATANSNAGVNGWYLSQLLHKEGHSRLGFYGYDLQDQCGSSNSLSVRSDEGLIHELRGPNYPNYAMNVGHQPEYAGIAQAPHAARGDAFALNPLIK
>contig-100_0_length_1651_read_count_10551_SRR3166067_1 # 73 # 1650 # 1 # ID=780_1;partial=01;start_type=ATG;rbs_motif=AGGAG;rbs_spacer=5-10bp;gc_cont=0.594
MAKIERTQKLFLKSLKEKFRGQDIEGGTADYYGFDGIRQSPRKMEFLKASRAIEMDRGIPMYDPERAHLGGIPLGQRQLMTYEVSGTGVFVEGDDLHFVNNAAMQQFWDDIRRTVIVNMDLAHQTLQKRLGKEVTPETINEYLHVLNHAMPGAAVVQEHMVETHPGLVDDCYVKVFTGDQELADDLEPQFVIDVEKLFPAKQAEALSAAVGKSLWQAIHVPTIASRTCDGGMTSRWSAMQIGMSFIAAYRMCAGEAAVADLSYAAKHAGVIQMASHLPARRARGPNEPGGLGFGIFSDIIQANRKYPNDPAKASLEVVGAGVMLYDQIWLGAYMSGGVGFTQYATAAYTDNILDEYTYYGMDYIKDKYKVDWRNPSPEDRVKPTYDVVNDMATEVTLNAMEQYEQFPTLMEDHFGGSQRAGVIAAASGLTCSIGTGNSNAGLNGWYLSMLLHKDGWSRLGFFGYDLQDQCGSANSLSIRGDEGAIGELRGPNYPNYAMTVSYTHLRAHETKANLVCRLLLEKKKKK
>contig-100_3_length_1677_read_count_8245_SRR943334_1 # 3 # 1640 # -1 # ID=1167_1;partial=10;start_type=ATG;rbs_motif=GGAGG;rbs_spacer=5-10bp;gc_cont=0.608
MAKKIEKTQKLFLKALKEKFAEDPQSTSTVFNRIGLKQSPRKMEFVKAGKNAEMARGISMYDPVRCHIGGIPLGQRQLMTYEVSGTGVFVEGDDLHFVNNAAMQQMWDDIRRTIIVNMDLAHQTLQKRLGKEVTPETINEFLHVLNHAMPGAAVVQEHMVETHPSLVDDCYVKVFTGDDEMADDLEPQFVIPIDKLFPAKQAEQLKAGVGKALWQAIHIPTIVSRTCDGGTTSRWSAMQLGMSFIGAYHMCAGEAATADLAFAAKHAGVIQMAEILPARRARGPNEPGGIKFGHFADMVQTDRKYPHDPARASLEVVGAGTMLFDQIWLGSYMSGGVGFTQYATAAYTDNILDDYTYYGMDYIKDKYKVDWKNPNEKDKAKATQDVINDIATEVTLYGMEQYEQFPTALETHFGGSQRASVLAAASGLSTAIATGNSNAGLNGWYLSMLLHKEGWSRLGFYGYDLQDQCGSANTESFRADEGAVGELRGANYPNYAMNVGHQGEYAAICGAAHFTRGDAWSLNPLIKITFADPSLKFDFAEPRREF
>contig-100_0_length_1069_read_count_126_SRR2133847_1 # 1 # 1068 # 1 # ID=707_1;partial=11;start_type=Edge;rbs_motif=None;rbs_spacer=None;gc_cont=0.551
FVEALKAKFAGLDLAEQKVNYVRAGFIQSSRKREFQAAGAAVAERRGITQYDANVHCGGMSLGQRQIVPYKLSTTPDIVEGDDLHYVNNPAMQQLCDDIKRTIVVGMDLAHETLEKRLGKEVTPETIAGYMEAVNHAMPGAALVQEHMVETHPGLVDDCYVKLFTGDDELADEIDSQYVIPINDLFDKEGQAEKIKAAMGKTLWQAVHIPTIVVRCADGGNTSRWSAMQIGMSFISAYNMCAGEAAVADLAFAAKHAAAVQMSEMLPARRARSPNEPGGLSFGYAADMTQRMRLTPEDPVWYTLEVVALGTMLYDQIWLGSYMSGGVGFTQYATAAYTNDVLDDFTYYGYDYALNK
>contig-100_0_length_1677_read_count_4766_SRR873602_1 # 1 # 1644 # -1 # ID=987_1;partial=10;start_type=ATG;rbs_motif=GGA/GAG/AGG;rbs_spacer=5-10bp;gc_cont=0.387
MAKGEKLENKRFLDALTKKFKGEDQENQQTSFYCFDGWKQSARKREFFDAANDLAKKRDNMPFYNPDIGVPLGQRQLMSYKISGTEDYVEGDDLHFCNNAAIQQLVDDIKRTVIVGMDTAHSVLQERLGVEVTPETINEYMETINHALPGGAVVQEHMVEVHPGLASDCYAKIFTGNDELADELDKRVLIDINKEFPEEQAEMLKEYVGNKTYQVSRVPTLVVRACDGGTVSRWSAMQIGMSFITAYSLCAGEAAIADFSYAAKHADVIGMAAILPARRARGANEPGGVPFGIFADMIQTSRISKDPAEITLEVIGGAATLYDQVWLGSYMSGGVGFTQYASATYTDDILDDFIYYGKDYVEENYGMCQAEANFDNVKDIATEVTIYGLEQYEIPTLLEDHFGGSQRASVISAAAGCSVAFATGNSNAGVNGWYLSMIEHKEAHSRLGFYGYDLQDQCGAANSLSIRSDEGLIHELRGPNYPNYAMNVGHQPEYAGIAQAPHAARGDAFCVNPLIKIAFADKNLSFDFEHPRKCIAKGALREFEPAGE
>contig-100_0_length_1705_read_count_518_ERR247166_1 # 29 # 1684 # 1 # ID=200_1;partial=00;start_type=ATG;rbs_motif=GGA/GAG/AGG;rbs_spacer=5-10bp;gc_cont=0.394
MADKKFLDAMKNKFSEDPTDKRTTFYNMGGWKQSERKSAFVKEGKEIAEKRGIPMYNPDIGTPLGQRALMSYQLSTTDTYVEGDDLHFINNAAIQQAWDDIRRTVIVGLNTAHNVLEKRLGIEVTPETITEYLETVNHAMPGAAVVQEHMVETDPLVVQDSYVKVFTGDDELADEIDSAFVLDINKEFNEEQAAALKEEVGGSVWQAVRIPAIVGRVCDGGTTSRWSAMQIGMSMISAYNQCAGEGATGDFAYASKHAEVIHMGTYLPVRRARAENELGGVPFGFMADICQSSRVNADDPVRSTLDVVALGAALYDQIWLGSYMSGGVGFTQYATAAYTDDVLDDFTYYGKDYVEDKYGGLTEAPNNMDTVLDVGSEVSFYALEQYEEYPALLETHFGGSQRASVISAAAGCSTAFATGNAQTGLSAWYLGMYLHKEQHSRLGFYGYDLQDQCGAANVFSIRNDEGLPLEMRGPNYPNYAMNVGHQGEYAGIAQAPHAARGDAWSFNPLVKIAFADKNLVFDFSKPREEFAKGALREFEPSGERTVITPAK*
>contig-100_0_length_1843_read_count_2994_SRR2960326_1 # 37 # 1743 # -1 # ID=743_1;partial=00;start_type=ATG;rbs_motif=AGGAGG;rbs_spacer=5-10bp;gc_cont=0.610
MAKIERTQKLFLKSLKEKFQGQDVQSNTAEYYKFGGIRQSPRKMEFVKASRAIEMDRGISMYDPVRCHLGGIPLGQRQLMTYEVSGTGVFVEGDDLHFVNNAAMQQFWDDIRRTVIVSMDLAHQTLQKRLGKEVTPETINEYLHILNHAMPGAAVVQEHMVETHPGLVDDCYVKVFTGDQELVDDLEPEFVIDVEKLFPTKQAEELRAEVGKALYQAIHIPTTVCRTCDGGTTSRWSAMQIGMSYIAAYRMCAGEAAVADLSFAAKHAGVVQMATHLPARRARGPNEPGGLAFGLFSDIIQGNRKYPHDPAKASLEVVGAGTMLYDQIWLGSYMSGGVGFTQYATAAYTDNILDEFTYYGMDYIKDKYKVDWKNPSPNDRVKPTQEVVNDIATEVSLNAMEQYEQYPTMMEDHFGGSQRAGVIAAASGLSTSIATGNSNAGLNAWYLSMLLHKDGWSRLGFFGYDLQDQCGSANSLSIEPDRGLMGELRGPNYPNYAMNVGHQGEYAAIVGGAHYGRGDAFCYSPLVKICFADPSLKFDFAEPRREFAKGAIREFMPAGERSLIIPAR*
>contig-100_0_length_2025_read_count_90602_SRR3314794_1 # 146 # 1858 # 1 # ID=833_1;partial=00;start_type=ATG;rbs_motif=GGAG/GAGG;rbs_spacer=5-10bp;gc_cont=0.532
MAADIFSKFKKDMEVKFAQEFGSNKQTGGDITGKTEKFLRLGPEQDPRKVEMIKAGKEIAEKRGIAFYNPMMHSGAPLGQRAITPYTISGTDIVAEPDDLHYVNNAAMQQMWDDIRRTCVVGLDMAHETLEKRLGKEVTPETINHYLEVLNHAMPGAAVVQEMMVETHPALVDDCYVKVFTGDDALADEIDKQFLIDINKEFPEEQAVQIKASIGKTSWQAIHIPTIVSRTTDGAQTSRWAAMQIGMSFISAYAMCAGEAAVADLSFAAKHAALVSMGEMLPARRARGPNEPGGLSFGHLSDIIQTSRVSQDPAKIALEVVGAGCMLYDQIWLGSYMSGGVGFTQYATAAYTDDILDNNVYYDVDYINDKYNGAANVGKDNKVKASLDVVKDIATESTLYGIETYEKFPTALEDHFGGSQRATVLAAAAGVACSLATANANAGLSGWYLSMYLHKEAWGRLGFFGFDLQDQCGATNVLSYQGDEGLPDELRGPNYPNYAMNVGHQGGYAGIAQAAHSGRGDAFTVNPLIKVCFADDLMPFNFAEPRREFGRGAMREFVPAGERSLVIPAK*
>contig-100_0_length_1407_read_count_1102_ERR843252_1 # 70 # 1407 # 1 # ID=233_1;partial=01;start_type=ATG;rbs_motif=AGGAG;rbs_spacer=5-10bp;gc_cont=0.605
MAKIERTQKLFLKSLKEKFRGQDIEGGTADYYGFDGIRQSPRKMEFLKASRAIEMDRGIPMYDPERAHLGGIPLGQRQLMTYELSGTGVFVEGDDLHFVNNAAMQQFWDDIRRTVIVNMDLAHQTLQKRLGKEVTPETINEYLHVLNHAMPGAAVVQEHMVETHPGLVDDCYVKVFTGDQELADDLEPQFVLDVEKLFPAKQAEALSAAVGKALWQAIHIPTTVVRTCDGATTSRWSAMQIGMSFIAAYRMCAGEAAVADLSYAAKHAGVIQMASHLPARRARGPNEPGGLGFGIFSDIIQANRKYPNDPAKASLEVVGAGVMLYDQIWLGAYMSGGVGFTQYATAAYTDNILDEYTYYGMDYIKDKYKVDWRNPSPEDRVKPTYDVVNDMATEVTLNAMEQYEQFPTLMEDHFGGSQRAGVIAAASGLTCSIGTGNSNAGLNGWY
>contig-100_0_length_1759_read_count_150569_SRR1313257_1 # 62 # 1717 # 1 # ID=356_1;partial=00;start_type=ATG;rbs_motif=GGAGG;rbs_spacer=5-10bp;gc_cont=0.434
MADKKFITALKKKFEESPEEKKTTYYNKGGWKQSERKTQFVNEGKAIAEKRGIPMYNPDVGTPLGQRALMPYQVSTTDTYVEGDDLHFVNNAAMQQMADDIKRTVIVGLNTAHNVIEKRLGKEVTPETITHYLETVNHAMPGAAVVQEHMVETDPTIVADSYVKVFTGNDEIASEIDSSFVLDINKMFPAEQAEVLKAEVGDGIWQVVRIPTIVSRTCDGATTSRWSAMQVGMSMISAYKQCAGEAATGDFAYAAKHAEVIHMGTYLPVRRARGENEPGGIPFGYLADICQSSRVNADDPVRTTLDVVAMGAMLYDQIWLGSYMSGGVGFTQYATAAYTDNVLDDFTYYGKEYVEDKFGGLCEAPNNMETVLDVGTEVTSYALEQYEEYPALLETQFGGSQRAAVVAAAAGCSTAFATGNAQTGLSAWYLSMYLHKEQHSRLGFYGYDLQDQCGASNVFSIRNDEGLPLELRGPNYPNYAMNVGHQGEYAGISQAPHAARKDAFVFNPLVKIAFADDNLAFDFTQPRAMFAKGALREFEPNGERAFISPAK*
>contig-100_3_length_1422_read_count_8827_SRR1313285_1 # 1 # 1350 # 1 # ID=405_1;partial=10;start_type=Edge;rbs_motif=None;rbs_spacer=None;gc_cont=0.602
RTIVVGLDMAHEVLQKRLGKEVTPETINNYLEILNHAMPGAAVVQEHMVETHPGLVDDCNVRVFSGDDALADEIDDQYKIDINKMFPEDQAETLKAAIGKTTWQAIHVPTIVVRTCDGGTTSRWSAMQLCMTFIDAYNMCAGEAAVADLAYAAKHAAVLQMSDMLPARRARGPNNPGGISFGFMSDMVQTSRVKPQDPVYVSLNVVAAGSMFYDQIWLGSYMSGGVGFTQYATAAYTNDVLDDFSYYGVDYANDKFGGFAKAPATIDVAKELATEVTLYGIEQYEAFPTLLEDHFGGSQRAAVLAAASGITSAIATGHSQIGLAGWYLSMLLHKEAWGRLGFFGYDLQDQCGPTNVFSYQSDEGNPLELRGANYPNYAMNVGHQGEYAGITSAAHAGRMDAFAVNPLIKVTFANPGLVFDFTNVRDCFGKGGAREFRAAGERSLVMPAV*
>contig-100_5_length_1364_read_count_183_SRR1562000_1 # 14 # 1363 # 1 # ID=522_1;partial=01;start_type=ATG;rbs_motif=GGA/GAG/AGG;rbs_spacer=5-10bp;gc_cont=0.533
MAAKKDQKLFMDACKRKFKEDPTDMETKYYCYGGWKQSKSKVEFQKSADAIAKKRGVPMMNQDIGVPLGQRSWMPYQLSHTDIYVEADDLHCVNNCAIQQAWDDIRRTVLVGLDSPHQTIEKRLGKEVTPETINLYLETVNHTMPGGAVVQEHMAEINPALVWDSYVKVFSGDDELIDEIDPRFVIDINKLFPKEQAEQLKKACGKTLMQAVRVPTIVGRIMDGGTVSRHAAMQISMAFISAYKLAAGEAAIADFAYSAKHQSITMGTMMPARRVRGPNEPGGIPFGFLADMVQSDRVYPDDPARAVLEAVALGAGVYDQIYLGGYMSGGVGFTQYATAAYTDNVLEDYVYHAIDLIKDEYGGFCGVKPDDMKKIMKLDDEVTAYALEMYERYPAVMETHFGGSQRGTVTAAATGIAAAMATGNADIGVNGWYLSMLQHKERTGRLGFYG
>contig-100_1_length_1233_read_count_202_ERR983269_1 # 3 # 1232 # -1 # ID=254_1;partial=11;start_type=Edge;rbs_motif=None;rbs_spacer=None;gc_cont=0.422
TNYLEVVNHAMPGAAVVQEHMVETNPLLVDDSYVKVFTGDDDLAAEIDPAFVLDINKEFPEEQAEALKAEVGNAIWQIVRVPSVVGRVCDGGTTSRWSAMQIGMSMISAYGQCAGEGATGDFAYASKHAEVIGMGTYLPIRRARAGNELGGVPFGFMADICQATRVTDDPVESALEVVALGAALYDQIWLGSYMSGGVGFTQYATAAYTDNVLDDFSYFGKDYVEDKYGELCSAPNNMDTVLDVGSEVAFYSLEQYEEYPALLETHFGGSQRAAVISAAAGISTAFATGNAQTGLSAWYLAQYLHKEQHSRLGFYGYDLQDQCGAANVFAIRNDEGLPLELRGPNYPNYAMNVGHQGEYAGIAQAPHSARGDAFAVNPLVKIAFADKNLPFDFTKVRAEFAKGALREFEP
>contig-100_0_length_1059_read_count_1390_SRR099554_2 # 83 # 1057 # 1 # ID=255_2;partial=01;start_type=ATG;rbs_motif=AGGAG;rbs_spacer=5-10bp;gc_cont=0.492
MPYNDIQHSFMKAMSDKFDEKPDSTETKFYVYGGIAQKGGMRKREFIEEAKKIVDSRVSGTPAYNPDVGMPQGQRFLMPYMMNHTDIMVNADDLHWINNAAMQQCWDDMKRGIVLGLDDAHGLLEARLGKEVTPDTISHYLEVLNHALPGGAVIQEHMVETKPMLVNDSYAKVFTGDDDLADAIDRRFLLDINKEFAAGWDKPGEQADQLKDAIGKKIWQVLWMPTVVGRQTDGGTMFRWVGMQVGMTMISAYKLCAGESVTGEFAYYAKHAAVVQLSNYMPVKRARAHNEPGGMPLGINADSVRSPALFPNDPIRNELESIAVA
>contig-100_5_length_1343_read_count_1726_SRR1313283_1 # 51 # 1343 # 1 # ID=390_1;partial=01;start_type=ATG;rbs_motif=GGAG/GAGG;rbs_spacer=5-10bp;gc_cont=0.616
MAKAKIERTQKLFLKSLKEKFAEDPTANQTVYAREGLKQSARKREFVDSGKKMAMSRGISMYDPVRCHLGGIPLGQRQLMTYEVSTTGVFVEGDDLHFVNNAAMQQMWDDIRRTILVNMDLAHQTLQKRLGKEVTPETINEYLHVLNHAMPGAAVVQEHMVETHPGLVDDCYCKVYTGDEEMVDALEPQFVVNIDKLFPAKQAAQLKAAIGKSLWQAIHIPTVVSRTCDGGTTSRWSAMQLGMSFIGAYRMCAGEAAVADLAYAAKHAGVIQMADILPARRARGPNEPGGIKFGHFADMIQGDRKYPHDPARASLEVVAAGTMLFDQIWLGSYMSGGVGFTQYATAAYTDNILEDYTYWAVDHIKDKYGGFCKCKPSSELIEKLGSEINSYALEMYERYPAAMEAHFGGSQRATVAAAATGIACAFATGNA
>contig-100_2_length_1351_read_count_1222_SRR943317_1 # 84 # 1349 # 1 # ID=1112_1;partial=01;start_type=ATG;rbs_motif=GGAG/GAGG;rbs_spacer=5-10bp;gc_cont=0.582
MAVKHTKKLFVKALNKKFGKDFDLASQKVEYKRLGPEQNARKREFMEYAKKLEGKRGMTGYNPYVHAGGIPLGQRQLVPYKLSSTEYVVEGDDLHFVNNPAMQQMWDDVRRTIVVGLDMAHEVLQKRLGKEVTPETINNYLEILNHAMPGAAVVQEHMVETHPGLVDDCNVRVFSGDDALADEIDDQYKIDINKMFPEDQAETLKAAIGKTTWQAIHVPTIVVRTCDGGTTSRWSAMQLCMTFIDAYNMCAGEAAVADLAYAAKHAAVLQMSDMLPARRARGPNNPGGISFGFMSDMVQTSRVKPQDPVYVSLNVVAAGSMFYDQIWLGSYMSGGVGFTQYATAAYTNDVLDDFSYYGVDYANDKFGGFAKAPATIDVAKELATEVTLYGIEQYEAFPTLLEDHFGGSQRAAVLAAASGITS
>contig-100_4_length_1183_read_count_3141_SRR1290774_1 # 62 # 1183 # 1 # ID=336_1;partial=01;start_type=ATG;rbs_motif=AGGAG;rbs_spacer=5-10bp;gc_cont=0.597
MAKIERTQKLFLKSLKEKFQGQEIESETAEFYKFNGVRQSPRKMEFMKASRAIEMDRGIPMYDPERCHLGGIPMGQRQLMTYEVSGTGVFVEGDDLHFVNNAAMQQFWDDIRRTVIVSMDLAHQTLQKRLGKEVTPETINEYLHILNHAMPGAAVVQEHMVETHPGLVDDCYVKVFTGDQELVDDLEPEFVIDIEKLFPTKQAEELRAEVGKALYQAIHIPTTVVRTCDGGTTSRWSAMQIGMSYIAAYRMCAGEAAVADLSFAAKHAGVVHMASLLPARRARGPNEPGGIKFGLFGDIIQANRKYPNDPAKASLEVVGAGTMLFDQIWLGSYMSGGVGFTQYATAAYTDNILDEFTYYGMDYIKDKYKVDWKN
>contig-100_5_length_1442_read_count_1886_SRR873609_1 # 2 # 1441 # 1 # ID=1042_1;partial=11;start_type=Edge;rbs_motif=None;rbs_spacer=None;gc_cont=0.365
YCFDGWKQSERKREFNDAAEKLAKERNMPFYNPDIGVPLGQRQLMAYKISGTEDYVEGDDLHFCNNAAIQQLVDDIKRTIIVGMDTAHSVLQERLGVEVTPETINEYMENINHALPGGAVVQEHMVEVHPSLVDDCYAKIFTGNDDLADELDKRVLIDINKEFPEDQAEMLKKYVGNKTYQVSRVPTLVVRACDGGTVSRWSAMQIGMSFINAYKLCAGEAAIADFSYAAKHADVIGMGAFLPSRRARGPNEPGGVAFGNLADMVQTSRISDDPAEVTLEVIAAAAVLYDQVWLGSYMSGGVGFTQYASAAYTDDILDDFIYYGMDYVEKNYGMCNAELDMDTVRDISTEVTLYGLEQYEIPTLLETHFGGSQRASVISAAAGCSTAFATGNSNAGVNGWYLSMILHKEAHSRLGFYGYDLQDQAGASNSLSIRSDEGLIHELRGPNYPNYAMNVGHQPEYAGIAQAPHAARGDAFALNP
>contig-100_3_length_1656_read_count_5596_SRR873607_1 # 26 # 1654 # 1 # ID=1024_1;partial=01;start_type=ATG;rbs_motif=GGA/GAG/AGG;rbs_spacer=5-10bp;gc_cont=0.358
MGLEDKKFLNALNQKFKGEDQESDHTSFYCFDGWKQSERKREFNDAAEKLAKERNMPFYNPDIGVPLGQRQLMAYKISGTEDYVEGDDLHFCNNAAIQQLVDDIKRTIIVGMDTAHSVLQERLGVEVTPETINEYMENINHALPGGAVVQEHMVEVHPSLVDDCYAKIFTGNDDLADELDKRVLIDINKEFPEDQAEMLKKYVGNKTYQVSRVPTLVVRACDGGTVSRWSAMQIGMSFINAYKLCAGEAAIADFSYAAKHADVIGMGAFLPSRRARGPNEPGGVAFGNLADMVQTSRISDDPAEVTLEVIAAAAVLYDQVWLGSYMSGGVGFTQYASAAYTDDILDDFIYYGMDYVEKNYGMCNAELDMDTVRDISTEVTLYGLEQYEIPTLLETHFGGSQRASVISAAAGCSTAFATGNSNAGVNGWYLSMILHKEAHSRLGFYGYDLQDQAGASNSLSIRSDEGLIHELRGPNYPNYAMNVGHQPEYAGIAQAPHAARGDAFCTNPLIKIAFADDNLTFDFKHPRKEIAKGALREFMPSGE
>contig-100_0_length_1697_read_count_324_ERR1136932_1 # 19 # 1674 # 1 # ID=85_1;partial=00;start_type=ATG;rbs_motif=GGA/GAG/AGG;rbs_spacer=5-10bp;gc_cont=0.396
MADKKFLDAMKNKFSEDPTDKRTTFYNMGGWKQSERKSAFVKEGKEIAEKRGIPMYNPDIGTPLGQRALMSYQLSTTDTYVEGDDLHFINNAAIQQAWDDIRRTVIVGLNTAHNVLEKRLGIEVTPETITEYLETVNHAMPGAAVVQEHMVETDPLVVQDSYVKVFTGDDELADEIDSAFVLDINKEFNEEQAAALKEEVGGSVWQAVRIPAIVGRVCDGGTTSRWSAMQIGMSMISAYNQCAGEGATGDFAYASKHAEVIHMGTYLPVRRARAENELGGVPFGFMADICQSSRVNADDPVRSTLDVVALGAALYDQIWLGSYMSGGVGFTQYATAAYTDDVLDDFTYYGKDYVEDKYGGLTEAPNNMDTVLDVGSEVSFYALEQYEEYPALLETHFGGSQRASVISAAAGCSTAFATGNAQTGLSAWYLGMYLHKEQHSRLGFYGYDLQDQCGAANVFSIRNDEGLPLEMRGPNYPNYAMNVGHQGEYAGIAQAPHAARGDAWSFNPLVKIAFADKNLVFDFSKPREEFAKGALREFEPSGERTVITPAK*
>contig-100_2_length_1485_read_count_220_ERR983268_1 # 2 # 1483 # 1 # ID=251_1;partial=11;start_type=Edge;rbs_motif=None;rbs_spacer=None;gc_cont=0.384
EVVIMADKKFIDALNKKFKESPDAKTTTFYNLGGWKQSERKTEFYNAGKDIADKRGIPMYNPDVGSPLGQRTLMPYQLSTTDTYVEGDDLHFINNAAMQQMWDDIRRTVIVGLNTAHNVLERRLGMEVTPETITNYLETVNHSMPGAAVVQEHMVETNPYLVADSYVKIFTGDDELADEIDKCYVLDINKEFPEAQAAALKAEVGDKIWQAVRIPSLVGRVCDGGTTSRWSAMQIGMSMISAYNQCAGEGATGDFAYASKHAEVIHMGTALPQRRARAENEPGGVPFGFLADICQSSRVNPDDPVRITLDVVATGAGLYDQIWLGSYMSGGVGFTQYATAAYTDNVLDDFTYYGKDYVEDKYGLTEAPNNMDTVLDVGSEVTFYSLEQFEEFPALLETQFGGSQRAAVVAAAAGCSTAFATGNAQTGLSAWYLSQYLHKEQHSRLGFYGYDLQDQCGASNVFSFRNDEGLPLEMRGPNYPNYAMNVGHQGEYAG
>contig-100_0_length_1478_read_count_120_SRR1221442_1 # 1 # 1476 # -1 # ID=276_1;partial=11;start_type=Edge;rbs_motif=None;rbs_spacer=None;gc_cont=0.544
NERLFIKACKKKFKEDPTDIQTKFYCYGGWKQSKRKQEFVKSANAIAKKRGIPMMNQDIGVPLGQRSWMPYQLSHTDIFVEPDDLHCINNSAIQQAWDDIRRTILVGLDSPHQTIERRLGKEVTPETINEYLEAVNHTMPGGAVVQEHMAEINPALAYDSYVKVFSGNDELIDELDKRFVIDINKLFSKDHAKQLKEAVGNTLMQAVRVPTIVGRVMDGGTVSRHAAMQISMAFITAYRLAAGEAAIADFAYSAKHQSLNMGTMMPARRARGPNEPGGIPFGFMADMAQSDRVKPNDPGRAALEAVALGAIVFDQIYLGGYMSGGVGFTQYASAAYTDNILEDYTYYAIDRINDKYGGLCKMKADNFDKLIQLGDDINSYALESYEKFPAAMEAHFGGSQRATVAAAATGIAGSMATGVADCGVNLWYLSMLQHKERTGRLGFYGYDLQDQCGSANSFAYRSDEGLPMELRGPNYPNYAMNVGHLSGYTGIP
>contig-100_0_length_1764_read_count_6952_SRR1561990_1 # 24 # 1739 # -1 # ID=461_1;partial=00;start_type=ATG;rbs_motif=GGAG/GAGG;rbs_spacer=5-10bp;gc_cont=0.520
MAADIFSKFKKSMEVKFTQEFGSNQQSGGDISGKTAKFLRLGPEQDPRKVEMIKAGKELAEKRGLAFYNPMMHSGAPLGQRAITPYTISGTDIIAEPDDLHYVNNAAMQQMWDDIRRTCIVGLDMAHETLEKRLGKEVTPETINHYLEVLNHAMPGAAVVQEMMVETHPALVDDCFVKVFTGDDTLADEIDKQFLIDINKEFPEEQAAQIKASIGKTSWQAIHIPTIVSRTTDGAQTSRWAAMQIGMSFISAYSMCAGEAAVADLSFAAKHAALVSMGEMLPARRARGPNEPGGLSFGHLSDIIQTSRTVLDDPAKIALEVVGAGCMLYDQIWLGSYMSGGVGFTQYATAAYTDDILDNNVYYNVDYINDKYNGAANIGTDNKVKATLDVVKDIATESTLYGIETYEKFPTALEDHFGGSQRATVLAAAAGVATALATANANAGLSGWYLSMYLHKEAWGRLGFFGYDLQDQCGATNVLSYQGDEGLPDELRGPNYPNYAMNVGHQGGYAGIAQAAHSGRGDAFTVNPLIKVCFADDLLPFNFAEPRREFGRGAMREFMPAGERSLVIPAK*
>contig-100_0_length_1687_read_count_123_ERR1137174_1 # 35 # 1687 # 1 # ID=111_1;partial=01;start_type=ATG;rbs_motif=GGA/GAG/AGG;rbs_spacer=5-10bp;gc_cont=0.396
MADKKFLDAMKNKFSEDPTDKRTTFYNMGGWKQSERKSAFVKEGKEIAEKRGIPMYNPDIGTPLGQRALMSYQLSTTDTYVEGDDLHFINNAAIQQAWDDIRRTVIVGLNTAHNVLEKRLGIEVTPETITEYLETVNHAMPGAAVVQEHMVETDPLVVQDSYVKVFTGDDELADEIDSAFVLDINKEFNEEQAAALKEEVGGSVWQAVRIPAIVGRVCDGGTTSRWSAMQIGMSMISAYNQCAGEGATGDFAYASKHAEVIHMGTYLPVRRARAENELGGVPFGFMADICQSSRVNADDPVRSTLDVVALGAALYDQIWLGSYMSGGVGFTQYATAAYTDDVLDDFTYYGKDYVEDKYGGLTEAPNNMDTVLDVGSEVSFYALEQYEEYPALLETHFGGSQRASVISAAAGCSTAFATGNAQTGLSAWYLGMYLHKEQHSRLGFYGYDLQDQCGAANVFSIRNDEGLPLEMRGPNYPNYAMNVGHQGEYAGIAQAPHAARGDAWSFNPLVKIAFADKNLVFDFSKPREEFAKGALREFEPSGERTVITPAK
>contig-100_1_length_1717_read_count_3696_SRR873595_1 # 7 # 1668 # -1 # ID=931_1;partial=00;start_type=ATG;rbs_motif=GGA/GAG/AGG;rbs_spacer=5-10bp;gc_cont=0.564
MAAKDQKLFLEACKKKFKEEPTQMDTKYYCYGGWKQSKRKVELQATAAEIAKKRGFPMMNEDIGVPLGQRSWMPYQLSHTDIFVEPDDLHCINNPAIQQAWDDIRRTVLVGLDSPHQTIEKRLGKEVTPETISNYLEVVNHTMPGGAVVQEHMAECNPALVADSYVKVFSGNDDLIDEIDPRFVIDINKNFPKEQAAQLKKAIGNTLMQAVRVPTMVGRLMDGGTVSRHAAMQISMAFISAYKLAAGEAAIADFAYSAKHQSITMGSMMPARRVRGPNEPGGITFGFLDDMVQSDRVYPDDPGRAALETVALAAGIYDQVYLGGYMSGGVGFTQYATAAYTDNILEDYVYHGIDTIKDRYGGFCGVKPDDYKKQLKLADEISSYALEMYERYPAVMETHFGGSQRATVTAASTGIITAMATGVADNGLNAWYQSMLQHKERTGRLGFYGFDLQDQCGSANSYAYRSDEGLPMELRGPNYPNYAMNVGHLSGYAGIPKAAHLARGDAFVANPMIKVAFSDKDLVFDFANVTKEFGRGGLREFVPAGERTAVIKG*
>contig-100_10_length_1013_read_count_2439_SRR1222431_1 # 2 # 973 # 1 # ID=298_1;partial=10;start_type=Edge;rbs_motif=None;rbs_spacer=None;gc_cont=0.435
MQIGMSMISAYNQCAGEGATGDFAYASKHAEVIHMGTYLPVRRARAENELGGVPFGFMADICQASRVNPDDPVATSLEVVALGAALYDQIWLGSYMSGGVGFTQYATAAYTDDVLDDFTYYGKDYVEDKYGDLCSAPNNMDTVLDVGSEVAFYALDQYEEYPALLETHFGGSQRASVISAAAGCSTAFATGNAQTGLSAWYLAMYLHKEQHSRLGFYGYDLQDQCGAANVFSIRNDEGLPLEMRGPNYPNYAMNVGHQGEYAGIAQAPHAARGDAWAFNPLIKIAFADKNLVFDFSQPRAEFAKGALREFEPAGERTVITPAK*
>contig-100_1_length_1294_read_count_1649_SRR1313278_1 # 5 # 1294 # -1 # ID=372_1;partial=01;start_type=Edge;rbs_motif=None;rbs_spacer=None;gc_cont=0.522
TCALPISLNHALPGGAVVQEHMVETHPALVDDCYVKVFTGDDELADEIDKQFLIDINKQFPAEQAETIKAAIGKTSWQAAHIPTIVSRTTDGAQTSRWMAMQVGMSFISAYSMCAGEAAVADLSYAAKHAGVLSMGEMLPARRARGPNEPGGISFGHFADIIQTSRVTPEDPAKVALEVVGGGCMLYDQIWLGSYMSGGVGFTQYATAAYTNNILDDNLYYDVDYINDKYDGAAKTGKDNKVKATLEVVKDIATESTIYGLENYEKYPTTLEDHFGGSQRATSLSAAAGCATAIATGNGNAGLSAWYLSMYLHKEAHGRLGFFGYDLQDQCGATNVLSYQSDEGLALELRGPNYPNYAMNVGHQGEYAGIAQAPHAARGDAFVFNPLVKIAFADDNLAFDFSNPRAQFAKGALREFEPAGERAFISPAK*
>contig-100_1_length_1755_read_count_10306_SRR3184552_1 # 59 # 1711 # 1 # ID=788_1;partial=00;start_type=ATG;rbs_motif=None;rbs_spacer=None;gc_cont=0.438
MNNEKKLFLKALQSKFDEDPKENHTDFYCYGGWKQSPRKKEFDEYAKKVEKERGIPFYNPDIGVPLGQRKLMAYKVSGTDTYVEGDDLHFCNNAAIQQLSDDIKRTIIVGMDTAHSVLEKRLGVEVTPETINEYMETINHALPGGAVVQEHMVEVHPGLVGDCYAKLFTGDDTLADELDSRFLIDINKEFPEEQAQMLKEYIGKKTYQISRVPSMVVRVCDGGTVSRWSAMQIGMSFIAAYKLCAGEAAIADFSYAAKHADVIEMGSILPARRARGPNEPGGISFGVMADMIQTSRISDDPAKISLEVIGAAATIYDQIWLGSYMSGGVGFTQYATAAYTDDILDDFVYYGKEYVDGKYGICGTKASTEVVHDIAAEVTMYGMEQYEYPALLEDHFGGSQRAAVVSAAAGCSVAFATGNSNAGINGWYLSQILHKETHSRLGFYGYDLQDQCGASNSLSIRSDEGLIHELRGPNYPNYAMNVGHQPEYAGIAQAPHAARGDAFCVNPLIKVAFADKDLAFDFTRPRKAIAKGALREFVPGGERDLIIPVK*
>contig-100_0_length_1787_read_count_10312_SRR1995429_1 # 39 # 1760 # 1 # ID=666_1;partial=00;start_type=ATG;rbs_motif=AGGAG;rbs_spacer=5-10bp;gc_cont=0.514
MADDRKRMFQKDLENKFTKEHGTNKMGGGDITDMRIPYYRLGVDQNPRKLEMKKVGKEIAEKRGLAGYNPMMHCGGIPLGQRALTPSFISGNDDMMVENDDLHYVNNAAMQQMWDDIRRTCIVGMDMAHETLEKRLSIEVTPETINHYLEVLNHALPGGAVVQEHMVETHPALVDDCYVKIFTGDDELADEIDDQFLIDIDKQFPAEQAEQLKSSIGNTTWQAAHIPTIVSRTTDGGQTTRWTAMQIGMSYIAAYGMCAGEAAVADLSYAAKHAGVVNMGDMLPARRARAPNEPGGVTFGNLSDIIQTSRVNPDDPANVTLEVVGAGCMLYDQIWLGSYMSGGVGFTQYSTAAYTNNILDDNLYYDVEYINDKYDGAADKGIDNKVAPSMDVIKDIATESTLYGLENYEKYPVALEDHFGGSQRATVLSAAAGSAGSLATGNANAGLSAWYLCMYLIKEGHGRLGFFGYDLQDQCGATNTFSYQSDEGLPHELRGPNYPNYAMNVGHQGGYAAIAAAAHAGRGDAYALNPLIKVCFADEMLPFDFSQPRKEFGRGALREFEPSGERSLIIPAK*
>contig-100_7_length_1626_read_count_313_SRR1562001_1 # 2 # 1624 # 1 # ID=530_1;partial=11;start_type=Edge;rbs_motif=None;rbs_spacer=None;gc_cont=0.596
MFMEAVKKKFKEEPTDISTSYYKYGGWKQSKSKVEFQAAAEKIAKDRGFPMMNEDIGVPLGQRSWMPYQLSHTDIFVEPDDLHCINNPAIQQAWDDIRRTILVGLDSPHQTIERRLGKEVTPETINAYLETVNHTMPGGAVVQEHMAEVNPALVYDSYVKVFSGDDELVDELDKRFVIDINKLFPAEQAKQLKAAVGKTLMQAVRVPSIVGRVMDGATTSRHAAMQISMAFISSYKLAAGEAAIADFAYSAKHQSVNMGTMMPARRARGPNEPGGIPFGFMADIAQSDRVYPDDPGRAALESVALGAIVYDQIYLGGYMSGGVGFTQYATAAYTDNILEDYVYYGIDQINKRYGGFCKLDPNDYDELMNLAEDVDSYSLEMYERYPAVMETHFGGSQRATVAAASTGIAGAMATGVADCGLNCWYYSMLEHKERTGRLGFYGYDLQDQCGSANSFAYRSDEGLPMEGRGPNYPNYAMNVGHLSGYTGIPKAAHVARGDAFTANPFIRVAFADPSLQFDFANVTKEIGRGGLREFVPAGERT
>contig-100_2_length_1698_read_count_11619_SRR1562001_1 # 22 # 1677 # -1 # ID=525_1;partial=00;start_type=ATG;rbs_motif=AGGAGG;rbs_spacer=5-10bp;gc_cont=0.457
MAEKMFIDALKKAFKEDPADKKTSFYKFGGWKQSERKTEFVEAGKKVAAERGIPQYDPDVGTPLGQRVLMPYQVSTTDTFVEGDDLHFVNNAAMQQMWDDIRRTVIVGLNTAHTVIEKRLGKEVSPETITHYLETVNHAMPGAAVVQEHMVETHPLLVADSYVKVFTGNDEVADEIDPAYVLDINKEFPADQAEVLKNEVGDGIWQIVRIPTIVSRTCDGGTTSRWSAMQIGMSMISAYKQAAGEAATGDFAYAAKHAEVIHMGTYLPVRRARGENEPGGLAFGFLADIVQTPRKYPDDPVRQTLDVVAAGAMLYDQIWLGSYMSGGVGFTQYATAAYTDNVLDDFTYYGKEYVEDKYGGMTEAPNTMDTVLDVASEVNFYALEQFEDYPALLETIFGGSQRASIVAAAAGCSTAFATGNAQTGLSGWYLSMYLHKEQHSRLGFYGYDLQDQCGASNVFSIRGDEGLPTELRGANYPNYAMNVGHQGEYAGISQAAHSARADAFALNPLVKIAFADKNLTFDFAEVRAQFAKGALREFEPAGERALISPAK*
>contig-100_0_length_1668_read_count_316_SRR948124_1 # 2 # 1654 # 1 # ID=1176_1;partial=10;start_type=Edge;rbs_motif=None;rbs_spacer=None;gc_cont=0.384
ADKKFYEALNKKFKESPEDKTTTFYNLGGWKQSERKTQFYEAGKEIAEERGIPMYNPDIGSPLGQRTLMPYQLSTTDTFVEGDDLHFINNAAIQQLWDDIRRTVLVGLNTAHNVLQRRLGMEVTPETITNYLETVNHAMPGAAVVQEHMVETNPYLVSDSYVKIFTGDDELADEIDQCYVLDINKEFPDDQAAQLKAEVGDKIWQVVRVPSLVGRVCDGGTTSRWSAMQIGMSMISAYNQCAGEGATGDFAFATKHAEVIQMGAPLPQRRARAANEPGGVPFGYMADIVQSSRVNMDDPVRVTLDVVAAGAALYDQIWLGSYMSGGVGFTQYATAAYTDNILDDFAYYGKDYVEDKYGGLTEAPNNMDTVLDVGSEVTFYALEQYDEYPALLETQFGGSQRAAVTAAASGCCTAFATGNSQTGLSAWYLSQYLHKEQHSRLGFYGYDLQDQCGAANVFSIRNDEGLPLEMRGPNYPNYAMNVGHQGEYAGIAQAPHAARKDAFSFNPLIKIAFADKNLCFDFTQPRAEIAKGALREFSPAGERSLIIPAK*
>contig-100_6_length_1279_read_count_2714_SRR873605_1 # 2 # 1279 # 1 # ID=1011_1;partial=11;start_type=Edge;rbs_motif=None;rbs_spacer=None;gc_cont=0.365
ESDHTSFYCFDGWKQSARKREFNDAAEKLAKERNIPFYNPDIGVPLGQRQLMAYKISGTDDYVEGDDLHFCNNAAIQQLVDDIKRTIIVGMDTAHSVLQERLGVEVTPETINEYMENINHALPGGAVVQEHMVEVHPGLAEDCYAKIFTGNDDLADELDKRMLIDINKEFPEEQAEMLKSYVGNKTYQVSKVPTLVVRACDGGTVSRWSAMQIGMSFINAYKLCAGEAAIADFSYAAKHADVIGMGAFLPARRARGPNEPGGVAFGTLADIVQTSRVSDDPVEVTLEVIAAAAALYDQVWLGSYMSGGVGFTQYASATYTDDILDDFAYYGYDYVEKKYGLCNADLDMDTVRDISTEVTLYGLEQYEIPTLLETHFGGSQRASVVSAAAGCSTAFATGNSNAGVNGWYLSMILHKEAHSRLGFYGY
>contig-100_0_length_1672_read_count_246_ERR247144_1 # 3 # 1646 # -1 # ID=194_1;partial=10;start_type=ATG;rbs_motif=GGA/GAG/AGG;rbs_spacer=5-10bp;gc_cont=0.397
MADKKFLDAMKNKFSEDPTDKRTTFYNMGGWKQSERKSAFVKEGKEIAEKRGIPMYNPDVGTPLGQRALMSYQLSTTDTYVEGDDLHFINNAAIQQAWDDIRRTVIVGLNTAHNVLEKRLGIEVTPETITEYLETVNHAMPGAAVVQEHMVETDPLVVQDSYVKVFTGDDELADEIDSAFVLDINKEFNEEQAAALKEEVGGSVWQAVRIPAIVGRVCDGGTTSRWSAMQIGMSMISAYNQCAGEGATGDFAYASKHAEVIHMGTYLPVRRARAENELGGVPFGFMADICQSSRVNADDPVRSTLDVVALGAALYDQIWLGSYMSGGVGFTQYATAAYTDDVLDDFTYYGKDYVEDKYGGLTEAPNNMDTVLDVGSEVSFYALEQYEEYPALLETHFGGSQRASVISAAAGCSTAFATGNAQTGLSAWYLGMYLHKEQHSRLGFYGYDLQDQCGAANVFSIRNDEGLPLEMRGPNYPNYAMNVGHQGEYAGIAQAPHAARGDAWSFNPLVKIAFADKNLVFDFSKPREEFAKGALREFEPSGERTVIT
>contig-100_5_length_1006_read_count_1100_SRR943333_1 # 60 # 1004 # 1 # ID=1163_1;partial=01;start_type=ATG;rbs_motif=AGGAGG;rbs_spacer=5-10bp;gc_cont=0.426
MVYKDEKHNFMQAMKKKFEEAPDKKNTKYYVYGGYKQNKRKVEFHDAGLQIAKERGIPGYNPSVGMPQGQRVLMPYQLSHTDIIANMDDLHFVNNAAMQQAWDDMRRTILVGLDSPHNILEKRLGKEVTPETINHYLEVVNHAMPGAAVIQEHMVETDPRLVKDSYVKVYSGNDELIDEIDSRFVIDINKEFPADQAAQLKKAIGKSMWQVVRIPTVVGRVCDGGTVSRWSAMQIGMAFIGAYNLCAGEAATGDFAYAAKHGSVIQMSDMMPARRARGPNEPGGLMYGIVSDCAQSLAKYPDDPARHSLETIALA
>contig-100_5_length_1332_read_count_4812_ERR276848_1 # 2 # 1330 # -1 # ID=206_1;partial=11;start_type=Edge;rbs_motif=None;rbs_spacer=None;gc_cont=0.591
NKKFGKDFDLASQKVEYKRLGPEQNARKREFMEYAKKLEGKRGMTGYNPYVHAGGIPLGQRQLVPYKLSSTEYVVEGDDLHFVNNPAMQQFWDDIRRTIVVGLDMAHEVLQKRLGKEVTPETINNYLEILNHAMPGAAVVQEHMVETHPGLVDDCNVRVFSGDDALADEIDDQYKIDINKMFPEDQAEALKAAIGKTTWQAIHVPTIVVRTCDGGTTSRWSAMQLCMTFIDAYNMCAGEAAVADLAYAAKHAAVLQMSDMLPARRARGPNNPGGISFGFMSDMVQTSRVKPQDPVYVSLNVVAAGSMFYDQIWLGSYMSGGVGFTQYATAAYTNDVLDDFSYYGVDYANDKFGGFAKAPATIDVAKELATEVTLYGIEQYEAFPTLLEDHFGGSQRAAVLAAASGITSAIATGHSQIGLAGWYLSMLLHKEAWGRLGFFGYDL
>contig-100_0_length_1683_read_count_403_ERR1136804_1 # 21 # 1676 # 1 # ID=59_1;partial=00;start_type=ATG;rbs_motif=GGA/GAG/AGG;rbs_spacer=5-10bp;gc_cont=0.396
MADKKFLDAMKNKFSEDPTDKRTTFYNMGGWKQSERKSAFVKEGKEIAEKRGIPMYNPDIGTPLGQRALMSYQLSTTDTYVEGDDLHFINNAAIQQAWDDIRRTVIVGLNTAHNVLEKRLGIEVTPETITEYLETVNHAMPGAAVVQEHMVETDPLVVQDSYVKVFTGDDELADEIDSAFVLDINKEFNEEQAAALKEEVGGSVWQAVRIPAIVGRVCDGGTTSRWSAMQIGMSMISAYNQCAGEGATGDFAYASKHAEVIHMGTYLPVRRARAENELGGVPFGFMADICQSSRVNADDPVRSTLDVVALGAALYDQIWLGSYMSGGVGFTQYATAAYTDDVLDDFTYYGKDYVEDKYGGLTEAPNNMDTVLDVGSEVSFYALEQYEEYPALLETHFGGSQRASVISAAAGCSTAFATGNAQTGLSAWYLGMYLHKEQHSRLGFYGYDLQDQCGAANVFSIRNDEGLPLEMRGPNYPNYAMNVGHQGEYAGIAQAPHAARGDAWSFNPLVKIAFADKNLVFDFSKPREEFAKGALREFEPSGERTVITPAK*
>contig-100_0_length_1713_read_count_1405_ERR1163085_1 # 31 # 1713 # -1 # ID=135_1;partial=01;start_type=Edge;rbs_motif=None;rbs_spacer=None;gc_cont=0.394
YLPFEVNFMEAEKKLFLKALKEKFDEDPKEKYTKFYTYGGWKQSKRKTEFVEAAKEISDKRGGIPGYNPDIGVPLGQRKMMSYKLSGTDDYVEGDDLHFMNNAAIQQLHDDIRRTVIVGMDTGHMVLEKRLGVEVTPETINEYMETINHALPGGAVVQEHMVEVDPALAWDSYAKIFTGDDELADELDKRVLVDINKLFPEEQAEELKAAIGKKTYQISRVPTLVGRVCDGGTIARWSAMQIGMSFITAYKLCAGEAAIADFSYAAKHADVIGLGTALPARRSRGANEPGGIPFGILSDVVQTTRVSDDPVEQSLEVVATGAMLYDQIWLGAYMSGGVGFTQYATAAYTDDILDDFCYYGLDYVEGKYGRCGTKATMDVVEDIATEVTLYALEQYDEYPTLLEDHFGGSQRAAVAAAAAGVSVCMATGNSNAGVNGWYLSQIMHKEYHSRLGFYGYDLQDQCGASNSLSIRNDESSPLELRGPNYPNYAMNVGHQGEYAGIAQAAHSARGDAFAMNPLIKIAFADPSLVFDFAHPRKCCARGALREFEAAGERDPILPAK*
>contig-100_3_length_1290_read_count_47_ERR983268_1 # 1 # 1290 # 1 # ID=252_1;partial=11;start_type=Edge;rbs_motif=None;rbs_spacer=None;gc_cont=0.397
DIKRTIIVGMDTAHSVLQERLGVEVTPETINEYMENINHALPGGAVVQEHMVEVHPGLVDDCYAKIFTGNDDLADELDKRVLIDINKEFPEDQAEMLKKYVGNKTYQVSKVPTLVVRACDGGTVSRWSAMQIGMSFINAYKLCAGEAAIADFSYAAKHADVIGMAAFLPARRARGPNEPGGVAFGTLADIVQTSRISDDPAEITLEVIAAGAALYDQVWLGSYMSGGVGFTQYASATYTDDILDDFIYYGVDYVEDNYGMCQAELSMDTVREISTEVTLYGLEQYEIPTLLETHFGGSQRASVVSAAAGCSAAFATGNSNAGVNGWYLSMILHKEAHSRLGFYGYDLQDQAGAANSLSVRSDEGLIHELRGPNYPNYAMNVGHQPEYAGIAQAPHAARGDAFCTNPLIKIAFADNNNTFDFRHVRKEIAK
>contig-100_0_length_1556_read_count_4133_ERR1163087_1 # 3 # 1556 # -1 # ID=137_1;partial=11;start_type=Edge;rbs_motif=None;rbs_spacer=None;gc_cont=0.394
FLKALKEKFDEDPKEKYTKFYTYGGWKQSKRKTEFVEAAKEISDKRGGIPGYNPDIGVPLGQRKMMSYKLSGTDDYVEGDDLHFMNNAAIQQLHDDIRRTVIVGMDTGHMVLEKRLGVEVTPETINEYMETINHALPGGAVVQEHMVEVDPALAWDSYAKIFTGDDELADELDKRVLVDINKLFPEEQAEELKAAIGKKTYQISRVPTLVGRVCDGGTIARWSAMQIGMSFITAYKLCAGEAAIADFSYAAKHADVIGLGTALPARRSRGANEPGGIPFGILSDVVQTTRVSDDPVEQSLEVVATGAMLYDQIWLGAYMSGGVGFTQYATAAYTDDILDDFCYYGLDYVEGKYGRCGTKATMDVVEDIATEVTLYALEQYDEYPTLLEDHFGGSQRAAVAAAAAGVSVCMATGNSNAGVNGWYLSQIMHKEYHSRLGFYGYDLQDQCGASNSLSIRNDESSPLELRGPNYPNYAMNVGHQGEYAGIAQAAHSARGDAFAMNPLIKIAFADPSLVFDFA
>contig-100_1_length_1774_read_count_3581_SRR873600_1 # 61 # 1722 # -1 # ID=967_1;partial=00;start_type=ATG;rbs_motif=GGA/GAG/AGG;rbs_spacer=5-10bp;gc_cont=0.564
MAAKDQKLFLEACKKKFKEEPTQMDTKYYCYGGWKQSKRKVELQATAAEIAKKRGFPMMNEDIGVPLGQRSWMPYQLSHTDIFVEPDDLHCINNPAIQQAWDDIRRTVLVGLDSPHQTIEKRLGKEVTPETISNYLEVVNHTMPGGAVVQEHMAECNPALVADSYVKVFSGNDDLIDEIDPRFVIDINKNFPKEQAAQLKKAIGNTLMQAVRVPTMVGRLMDGGTVSRHAAMQISMAFISAYKLAAGEAAIADFAYSAKHQSITMGSMMPARRVRGPNEPGGITFGFLDDMVQSDRVYPDDPGRAALETVALAAGIYDQVYLGGYMSGGVGFTQYATAAYTDNILEDYVYHGIDTIKDRYGGFCGVKPDDYKKQLKLADEISSYALEMYERYPAVMETHFGGSQRATVTAASTGIITAMATGVADNGLNAWYQSMLQHKERTGRLGFYGFDLQDQCGSANSYAYRSDEGLPMELRGPNYPNYAMNVGHLSGYAGIPKAAHLARGDAFVANPMIKVAFSDKDLVFDFANVTKEFGRGGLREFVPAGERTAVIKG*
>contig-100_0_length_1806_read_count_5876_ERR1025321_1 # 37 # 1716 # -1 # ID=16_1;partial=00;start_type=ATG;rbs_motif=None;rbs_spacer=None;gc_cont=0.604
MAVKHTKKLFVKALNKKFGKDFDLAGQKTAYLRLGPEQSARKREFMEAAKKLEGKRGMTGYNPYVHAGGIPLGQRQLVPYKLSGTEYVVEGDDLHFVNNPAMQQMWDDVRRTIVVGLDMAHEVLQKRLGKEVTPETINNYLEILNHAMPGAAVVQEHMVETHPALTDDCNVRVFSGDDALADEIDDQYLIDINKMFPAEQAEVLKAAIGKTSWQAIHVPTIVVRSCDGGTTSRWSAMQLCMTFIDAYNMCAGEAAVADLAYAAKHAAVLQMSEMLPARRARGPNNPGGLSFGFLADMVQTSRVAAADPVKVSLNVVAAGAMLYDQIWLGSYMSGGVGFTQYATAAYTNDVLDDFCYYGVDYANDKFGGFAKAPGKLETAKELATEVNAYGVEQYEAFPTLLEDHFGGSQRASVLAAASGITSAIASGHSQVGLAGWYLSMLLHKETWGRLGFFGYDLQDQCGPTNVFSYQSDEGNPLELRGANYPNYAMNVGHQGEYAGISSAAHAGRMDAFAINPLIKVCFANPGLVFDWADIRACFGKGGAREFRAAGDRALVMPAV*
>contig-100_0_length_1779_read_count_1680_SRR2657566_1 # 22 # 1761 # 1 # ID=724_1;partial=00;start_type=ATG;rbs_motif=AGGAG;rbs_spacer=5-10bp;gc_cont=0.506
MPYNDIQHSFMKAMSNKFDEKPESTETKFYVYGGIAQKGGMRKREFIAEAKKIVESRVAGTPAYNPDVGMPQGQRFLMPYMMNHTDIMVNADDLHWINNAAMQQCWDDMKRGIVLGLDDAHGLLEARLGKEVTPDTISHYMEVLNHALPGGAVIQEHMVETKPMLVNDSYAKIFTGDDDLADAVDRRFLLDINKEFAAGWEKPGEQADQLKDAIGKKIWQVLWMPTVVGRMTDGGTMFRWVGMQVGMTMISAYKLCAGESVTGEFAYYAKHAAVVQLSNYMPVKRARAHNEPGGMPLGINADSVRSPALFPNDPIRNELESIAVAAMVYDQLWFGTYMSGGVGFTQYASATYTDNILEDFCYKGCEIGLDYADGEMASIKGDKLNMDILERIIRAENDYCLTQYEAYPTVAESHFGGSVRACCAAAGVGSAVACATGLAQPTLSGWSLSMLGHYERKGRLGFFGYDLQDQCTACGSYSYQSDEGMPFEMRGVNYPNYAMNVGHQSAYAGLVAGAHCANKDAWVLSPLWKVAFSDRDLPFDRGYVTKEYGLGANREYTKVAGERDLIIAGYYGREPGAKL*
>contig-100_0_length_1461_read_count_908_ERR694209_1 # 3 # 1445 # -1 # ID=226_1;partial=10;start_type=ATG;rbs_motif=GGAG/GAGG;rbs_spacer=5-10bp;gc_cont=0.389
MEAEKKLFLKALKEKFDEDPKEKYTKFYTYGGWKQSKRKTEFVEAAKEISDKRGGIPGYNPDIGVPLGQRKMMSYKLSGTDDYVEGDDLHFMNNAAIQQLHDDIRRTVIVGMDTGHMVLEKRLGVEVTPETINEYMETINHALPGGAVVQEHMVEVDPALAWDSYAKIFTGDDELADELDKRVLVDINKLFPEEQAEELKAAIGKKTYQISRVPTLVGRVCDGGTIARWSAMQIGMSFITAYKLCAGEAAIADFSYAAKHADVIGLGTALPARRSRGANEPGGIPFGILSDVVQTTRVSDDPVEQSLEVVATGAMLYDQIWLGAYMSGGVGFTQYATAAYTDDILDDFCYYGLDYVEGKYGRCGTKATMDVVEDIATEVTLYALEQYDEYPTLLEDHFGGSQRAAVAAAAAGVSVCMATGNSNAGVNGWYLSQIMHKEYHSRLGFYGYDLQDQCGASNSLSIRNDESSPLELRGPNYPNYA
>contig-100_0_length_1707_read_count_3881_SRR636569_1 # 1 # 1656 # 1 # ID=916_1;partial=10;start_type=Edge;rbs_motif=None;rbs_spacer=None;gc_cont=0.604
EKDKMFIAAMHKKFKEDPTEVRSKHYSYGGWRQSKRKREWVEQSNRIAKARGIPMMNQDVGVALGQRVLMPYQLSHTDIYGEADDLHWVNNAAMQQCWDDIRRTVIVGLDVAHNVIEKRLSKEVTPETINRYLEAVNHTMPGGAVVQEHMAELCPEMVKDSYVKVFSGDDELIDEIDKCFVIDINKEFPADQAKQLKAAVGKKLWQVVRVPSIVGRVCDGGTISRHSAMQISMAFITAYRLAAGEAAIADFAFAAKHAAVVEMGTMMPARRARSPNEPGGIPFGVMADMVQSTRTKPDDPARSSLEAVAMGAVILDQIYLGSYMSGGVGFTQYATATYTDNILEDYTYWAVDHIKDKYGGFCKCKPSSELIEKLGSEINSYALEMYERYPAAMEAHFGGSQRATVAAAAAGIGISMATGNANAGVNGWYLSMYQHRERLGRLGFYGYDLQDMCGAANSFSYRSDEGLPHELRGPNFPNYAMNVGHLSGYCGIAMAPHAARGDAYVCSPLIKIAFADKNLPFDFANITKEFGRGCLREFVPMGERTAIIPAK*
>contig-100_0_length_1744_read_count_2730_SRR3184675_1 # 36 # 1691 # 1 # ID=811_1;partial=00;start_type=ATG;rbs_motif=AGGAGG;rbs_spacer=5-10bp;gc_cont=0.467
MADKLFIRALKEKFEEAPDEKSTSFYKFGGWKQSERKREFVEAGKEVAAKRGIPQYDPDVGTPLGQRVLMPYQVSTTDTFVEGDDLHFVNNAAMQQFWDDIRRTVIVGLNTAHNVIEKRLGKEVTPETITHYLETVNHAMPGAAVVQEHMVETHPMLTADSYVKVFTGNDEIADEIDQRYVLDINKEFPDHQADVLKAEVGDGMWTVVRIPTIVSRTCDGGTTSRWSAMQVGMSMISAYKQAAGEAATGDFAYAAKHAEVIHMGTYLPVRRARGENEPGGIAFGFLADICQSSRVNWEDPVRVALDVVASGAMLYDQIWLGSYMSGGVGFTQYATAAYTDNILDDYTYYGKEYVEDKFGGLCEAPNNMDTVLDVASEVTFYGLEQYEEFPALLEDQFGGSQRAAICAAASGCSTGFATGNAQTALSGWYLSMYLHKEQHSRLGFYGYDLQDQCGASNVFSIRGDEGLPLELRGANYPNYAMNVGHQGEYAGISQAAHAARGDAFVLNPLVKIAFADENLAFDFKDVRAEFAKGALREFEPAGERALITPAK*
>contig-100_0_length_1637_read_count_201_SRR1564103_1 # 1 # 1635 # 1 # ID=609_1;partial=11;start_type=Edge;rbs_motif=None;rbs_spacer=None;gc_cont=0.530
KSMETKYAKEWGSNKCGSTAKSKITDKKTKYLRLGYTQNPRKVEMTKCGAAITKKRGLQAYDPKLHLAGIPMGQRQLTPYTVSGTDIVCDGDDLHFVNNAAMQQEWDDIRRTCIVGLDLAHETLEKRLGKEVTPETINYYLEVLNHGMPGAAIVQEHMVETHPALVDDCYVKVFTGDESLQDEIDKQFVINIDNEFPDAQAKQIKAGIGKTSWQAVHIPTIVTRTEDGPGTSRWMAMQVGMTFISAYHMCAGEAAVGELAFTAKHAGLVEMGDMIPARRARGPNEPGGLGFGTMADIVQTSRKTPDDPMNVVLQVASAASMLYDQIWLGGYMSGGVGFTMYATPAYTNDILDDYCYWGADYASKKYGKFGSAKPTIETVKDIGTEVTIYGLESYEKYPTTLEDHFGGSQRATVLALAAGTSTAMATGHSNAGLSAWYLSMYLHKEAWGRLGFYGYDLQDQCGATNVFSIGSDEGCIGELRGANYPNYAMNVGHQGGYTAVVAATHAGKKDAFTVNPLVKCCFADDLVNFDFADPRGCFGKAALRE
>contig-100_7_length_1523_read_count_112_SRR1562006_1 # 1 # 1521 # 1 # ID=569_1;partial=11;start_type=Edge;rbs_motif=None;rbs_spacer=None;gc_cont=0.593
FMEAVKKKFKEEPTDISTSYYKYGGWKQSKSKVEFQAAAEKIAKDRGFPMMNEDIGVPLGQRSWMPYQLSHTDIFVEPDDLHCINNPAIQQAWDDIRRTILVGLDSPHQTIERRLGKEVTPETINAYLETVNHTMPGGAVVQEHMAEVNPALVYDSYVKVFSGDDELVDELDKRFVIDINKLFPAEQAKQLKAAVGKTLMQAVRVPSIVGRVMDGATTSRHAAMQISMAFISSYKLAAGEAAIADFAYSAKHQSINMGTMMPARRARGPNEPGGIPFGFMADIAQSDRVYPDDPGRAALESVALGAIVYDQIYLGGYMSGGVGFTQYATAAYTDNILEDYVYYGIDQINKRYGGFCKLDPNDYDELMNLAEDVDSYSLEMYERYPAVMETHFGGSQRATVAAASTGIAGAMATGVADCGLNCWYYSMLEHKERTGRLGFYGYDLQDQCGSANSFAYRSDEGLPMEGRGPNYPNYAMNVGHLSGYTGIPKAAHVARGDAFTANPFIRV
>contig-100_4_length_1112_read_count_1038_SRR3184675_1 # 3 # 1112 # -1 # ID=815_1;partial=11;start_type=Edge;rbs_motif=None;rbs_spacer=None;gc_cont=0.614
KRKREWVEQANQIAKKRGIPMMNQDIGVPLGQRVLMPYRLSHTDIYAEADDLHFMNNAAMQQAWDDIRRTVIVGLDTAHSVIEKRLGKEVTPETINLYLETVNHAMPGGAVVQEHMAEVSPALAEDCYVKVFSGDDELISQIDKRFVIDINKEFPKDQAKQLKDAIGKSVYQVVRAPTLVGRVCDGGTISRWSAMQISMSFISAYRLAAGEAAIADFAYAAKHASVINMGTMMPARRARGPNEPGGIPFGFLADMVQSTRTNPDDPARAALETVALGAVIYDQIYLGSYMSGGVGFTQYATAAYTDDILEDYTYWALDLIKTKYGGLCNSKPSMDLMEKLGTEVNSYALEMYERYPAAMEAHFGGSQRAT
>contig-100_3_length_1367_read_count_3858_SRR873605_1 # 3 # 1301 # -1 # ID=1008_1;partial=10;start_type=ATG;rbs_motif=None;rbs_spacer=None;gc_cont=0.404
MVINMADKKFLDAMKQKFSEDPTEKSTQFYNMGGWKQSERKTAFVNEGKEIAEKRGIPMYNPDIGTPLGQRALMSYQLSTTDTFVEGDDLHFINNAAIQQAWDDIRRTVIVGLNTAHNVLEKRLGIEVTPETITNYLETVNHAMPGAAVVQEHMVETDPLIVQDSYVKVFTGDDELADEIDSAFVLDINKEFPEEQAEALKAEVGGAVWQAVRIPSIVGRVCDGGTTSRWSAMQIGMSMISAYNQCAGEGATGDFAYASKHAEVIHMGTYLPVRRARAENELGGVPFGFMADICQASRVHSDDPVATSLEVVALGAALYDQIWLGSYMSGGVGFTQYATAAYTDNVLDDFTYYGKDYVEDKYGDLCSAPNNMDTVLDVGTEVAFYALDQYEEYPALLETHFGGSQRASVISAAAGCSTAFATGNAQTGLSAWY
>contig-100_3_length_1154_read_count_9722_SRR943313_1 # 60 # 1154 # 1 # ID=1091_1;partial=01;start_type=ATG;rbs_motif=AGGAGG;rbs_spacer=5-10bp;gc_cont=0.596
MAKSAKIERTQKLFLKAMKTKFAEDPQAMSTVFTREGLKQSPRKVEFIKAGQKAQMDRGISMYDPVRCHCGGIPLGQRQLMTYEVSTTGVFVEGDDLHFVNNSAMQQMWDDIRRTIIVGMDLAHGTLQKRLGKEVTPETINEYLHVLNHAMPGAAVVQEHMVETHPGLVDDCYVKVFTGDDEMVDDLEPQFVINVEKLFPAKQAAQLKAAVGKSLWQAVHIPTVVSRTCDGGTTSRWSAMQIGMSFIGAYKMCAGEAAVADLAFAAKHAGVIQMADILPARRARGPNEPGGIKFGHFADMIQGDRKYPHDPARASLEVVGAGTMLFDQIWLGSYMSGGVGFTQYATAAYTDNILDDYTYYGMDYI
>contig-100_2_length_1630_read_count_2717_SRR1561994_1 # 3 # 1628 # 1 # ID=488_1;partial=11;start_type=Edge;rbs_motif=None;rbs_spacer=None;gc_cont=0.434
MINMAEKRFINALKKAFKEDPTEANTSFYKFDGWRQSERKTEFVNAGKEIAEKRGIPMYNPDIGTPLGQRVLMPYQVSTTDTFVEGDDLHFVNNPAMQQMWDDIRRTVIVGLNTAHTVIEKRLGKEVTPETITHYLETVNHAMPGAAVVQEHMVETNPSLVADSYVKVFTGNDEIADEIDQAFVVDINKMFPEDQAEVLKAEVGDAMWQIVRIPTIVSRTCDGGTTSRWSAMQIGMSMISAYKQAAGEAATGDFAYAAKHAEVVHMGSYLPVRRARGENEPGGIAFGFLADIVQTPRKYPDDPVRQTLDVVAAGAMLYDQIWLGSYMSGGVGFTQYATAAYTDNVLDDFTYFGQEYVEDKYGMTEAPNTMETVLDVGSEVTFYALEQFEDYPALLETIFGGSQRASIVAAAAGCSTAFATGNAQTGLSAWYLSMYLHKEQHSRLGFYGYDLQDQCGASNVFSIRGDEGLPLEARGANYPNYAMNVGHQGEYAGISQAAHSARGDAFAFQPLVKIAFADDNLMFDFTEVRAQFAKGALREFEP
>contig-100_6_length_1031_read_count_63213_SRR943312_1 # 1 # 1029 # -1 # ID=1087_1;partial=11;start_type=Edge;rbs_motif=None;rbs_spacer=None;gc_cont=0.638
RSQKLFLKALKEKFQGQDVQSETTEFYKFNGYHQSPRKEEFVKASRAIEMDRGISMYNPVRCHLGGIPLGQRQLMTYEVSGTGVFVEGDDLHFVNNAAMQQFWDDIRRTVIVNMDLAHQTLQKRLGKEVTPETINEYLHVLNHAMPGAAVVQEHMVETHPGLVDDCYVKVFTGDQELADDLEPQFVLDVEKLFPGKQAEALSAAVGKSLWQAIHIPTTVVRTCDGGTTSRWSAMQIGMSFIGAYRMCAGEAAVADLSYAAKHAGVIQMASHLPARRARGPNEPGGLGFGLFSDIIQGSRKYPNDPAKASLEVVGAGTMLYDQIWLGSYMSGGVGFTQYATAAY
>contig-100_0_length_1275_read_count_37_SRR2043642_1 # 1 # 1275 # 1 # ID=690_1;partial=11;start_type=Edge;rbs_motif=None;rbs_spacer=None;gc_cont=0.611
VTPETINNYLEILNHAMPGAAVVQEHMVETHPGLVDDCNVRVFSGDDALADEIDDQYKIDINKMFPAEQAEVLKAAIGKTTWQAIHVPTIVVRTCDGGTTSRWSAMQLCMTFIDAYNMCAGEAAVADLAYAAKHAAVLQMSDMLPARRARGPNNPGGISFGFMADMVQTSRIKPQDPVYVSLNVVAAGSMFYDQIWLGSYMSGGVGFTQYATAAYTNDVLDDFSYYGVDYANDKYGGFAKAPATIDVAKDLATETTLYGIEQYEAFPTLLEDHFGGSQRAAVLAAASAITSAIATGHSQIGLAGWYLSMLLHKEAWGRLGFFGYDLQDQCGPTNVFSYQSDEGNPLELRGANYPNYAMNVGHQGEYAGITSAAHAGRMDAFAVNPLIKVTFANPGLVFDWANIRDCFGKGGAREFRAAGERSLVM
>contig-100_1_length_1274_read_count_62_SRR2043631_1 # 2 # 1252 # 1 # ID=684_1;partial=10;start_type=Edge;rbs_motif=None;rbs_spacer=None;gc_cont=0.592
LNHAMPGAAVVQEHMVETHPGLVDDCNVRVFTGDDDLADEIDPQYLIDINKLFPADQAEALKAAMGKTSWQAIHIPTIVVRSCDGGTTSRWSAMQLSMTFIDAYNMCAGEAAVADLAYAAKHAAVINMSDMLPARRARGPNNPGGLSFGFLADMVQTSRTKPYDPTQVSLNVVAAGTMLFDQIWLGSFMSGGVGFTQYATAAYTNDVLDDFSYYGADYLTDKYGDFGKAPATLDTVKELATEVTLYALEQYEDFPTLLEDHFGGSQRAGVAAAASGITCAMATGNSQAGLSGWYLSMLVHKDSHGRLGFFGYDLQDQCGPTNVFSYQSDEGNPLELRGANYPNYAMNVGHQGEYAGISSAAHAARFDAYAINPLIKVTFANPALLFTWDDIRKGFGMGGAREFRAAGERSLVMPAV*
>contig-100_7_length_1032_read_count_1347_SRR1206671_1 # 1 # 1032 # -1 # ID=275_1;partial=11;start_type=Edge;rbs_motif=None;rbs_spacer=None;gc_cont=0.373
ADELDKSVLIDINKEFPEDQAEMLKKYVGNKTYQVSRVPTLVVRACDGGTVSRWSAMQIGMSFINAYKLCAGEAAIADFSYAAKHADVIGMGAFLPSRRARGPNEPGGVAFGNLADMVQTSRISDDPAEVTLEVIAAAAVLYDQVWLGSYMTGGVGFTQYASAAYTDDILDDFIYYGMDYVEKNYGMCNAELDMDTVRDISTEVTLYGLEQYEIPTLLETHFGGSQRASVISAAAGCSTAFATGNSNAGVNGWYLSMILHKEAHSRLGFYGYDLQDQAGASNSLSIRSDEGLIHELRGPNYPNYAMNVGHQPEYAGIAQAPHAARGDAFALNPLIKVAFADNNL
>contig-100_4_length_1105_read_count_1786_SRR1290769_1 # 1 # 1104 # 1 # ID=317_1;partial=11;start_type=Edge;rbs_motif=None;rbs_spacer=None;gc_cont=0.599
KMGKIHTKKLFVKALNKKFGKDFDLSGTSTVYERKGPTQNARKVEFMEAAKKLEGKRGISFYNPYLHCGGVPLGQRQLVPYKLSSTEYIVEGDDLHFVNNPAMQQMWDDIRRTIVVGLDMAHEVLEKRLGKEVTPETINNYLEILNHAMPGAAVVQEHMVETHPGLVDDCNVRMFTGDDDLADEIDDQYIIDINKLFPAEQAEEIKAAMGKTSWQAIHIPTIVSRTCDGGTTSRWSAMQLSMTFIDAYNMCAGEAAVADLAFAAKHAAVIQMADMLPARRARGPNEPGGLSFGFLADMVQTSRVKAFDPPQVSLNVVAAGAMLYDQIWLGSYMSGGVGFTQYATAAYTNDVLDDFSYYACDYGVDKFG
>contig-100_0_length_1711_read_count_234_ERR1136746_1 # 36 # 1691 # 1 # ID=45_1;partial=00;start_type=ATG;rbs_motif=GGA/GAG/AGG;rbs_spacer=5-10bp;gc_cont=0.396
MADKKFLDAMKNKFSEDPTDKRTTFYNMGGWKQSERKSAFVKEGKEIAEKRGIPMYNPDIGTPLGQRALMSYQLSTTDTYVEGDDLHFINNAAIQQAWDDIRRTVIVGLNTAHNVLEKRLGIEVTPETITEYLETVNHAMPGAAVVQEHMVETDPLVVQDSYVKVFTGDDELADEIDSAFVLDINKEFNEEQAAALKEEVGGSVWQAVRIPAIVGRVCDGGTTSRWSAMQIGMSMISAYNQCAGEGATGDFAYASKHAEVIHMGTYLPVRRARAENELGGVPFGFMADICQSSRVNADDPVRSTLDVVALGAALYDQIWLGSYMSGGVGFTQYATAAYTDDVLDDFTYYGKDYVEDKYGGLTEAPNNMDTVLDVGSEVSFYALEQYEEYPALLETHFGGSQRASVISAAAGCSTAFATGNAQTGLSAWYLGMYLHKEQHSRLGFYGYDLQDQCGAANVFSIRNDEGLPLEMRGPNYPNYAMNVGHQGEYAGIAQAPHAARGDAWSFNPLVKIAFADKNLVFDFSKPREEFAKGALREFEPSGERTVITPAK*
>contig-100_1_length_1722_read_count_29055_SRR1986369_1 # 37 # 1689 # 1 # ID=664_1;partial=00;start_type=ATG;rbs_motif=GGAGG;rbs_spacer=5-10bp;gc_cont=0.521
MADKLFINALKKKFEESPEEKKTTFYTLGGWKQSERKTEFVNAGKEVAAKRGIPQYNPDIGTPLGQRVLMPYQVSTTDTFVEGDDLHFVNNAAMQQLWDDIRRTVIVGLNHAHAVIEKRLGKEVTPETITHYLETVNHAMPGAAVVQEHMVETHPALVADSYVKVFTGNDEIADEIDPAFVIDINKQFPEDQAETLKAEVGDGIWQVVRIPTIVSRTCDGATTSRWSAMQIGMSMISAYKQAAGEAATGDFAYAAKHAEVIHMGTYLPVRRARGENEPGGVPFGYLADICQSSRVNYEDPVRVSLDVVATGAMLYDQIWLGSYMSGGVGFTQYATAAYTDNILDDFTYFGKEYVEDKYGLCEAPNTMDTVLDVATEVTFYGLEQYEEYPALLEDQFGGSQRAAVVAAAAGCSTAFATGNAQTGLSGWYLSMYLHKEQHSRLGFYGYDLQDQCGASNVFSIRGDEGLPLELRGPNYPNYAMNVGHQGEYAGISQAPHAARGDAFVFNPLVKIAFADDNLVFDFTNVRGEFAKGALREFEPAGERALITPAK*
>contig-100_0_length_1686_read_count_189_ERR1136784_1 # 3 # 1670 # 1 # ID=56_1;partial=10;start_type=Edge;rbs_motif=None;rbs_spacer=None;gc_cont=0.397
MGLSMADKKFLDAMKNKFSEDPTDKRTTFYNMGGWKQSERKSAFVKEGKEIAEKRGIPMYNPDIGTPLGQRALMSYQLSTTDTYVEGDDLHFINNAAIQQAWDDIRRTVIVGLNTAHNVLEKRLGIEVTPETITEYLETVNHAMPGAAVVQEHMVETDPLVVQDSYVKVFTGDDELADEIDSAFVLDINKEFNDEQAAALKEEVGGSVWQAVRIPAIVGRVCDGGTTSRWSAMQIGMSMISAYNQCAGEGATGDFAYASKHAEVIHMGTYLPVRRARAENELGGVPFGFMADICQGSRVYPDDPVRSTLEVVALGAALYDQIWLGSYMSGGVGFTQYATAAYTDDVLDDFTYYGKDYVEDKYGGLTEAPNNMDTVLDVGSEVAFYALEQYEEYPALLETHFGGSQRASVISAAAGASTAFATGNAQTGLSAWYLAMYLHKEQHSRLGFYGYDLQDQCGAANVFSIRNDEGLPLEMRGPNYPNYAMNVGHQGEYAGIAQAPHAARGDAWAFNPLIKIAFADKNLVFDFSKVREEFAKGALREFEPSGERTVITPAK*
>contig-100_1_length_1644_read_count_5603_SRR1561994_1 # 3 # 1622 # -1 # ID=487_1;partial=10;start_type=ATG;rbs_motif=AGGAGG;rbs_spacer=5-10bp;gc_cont=0.456
MAEKMFIDALKKAFKEDPADKKTSFYKFGGWKQSERKTEFVEAGKKVAAERGIPQYDPDVGTPLGQRVLMPYQVSTTDTFVEGDDLHFVNNAAMQQMWDDIRRTVIVGLNTAHTVIEKRLGKEVSPETITHYLETVNHAMPGAAVVQEHMVETHPLLVADSYVKVFTGNDEVADEIDPAYVLDINKEFPADQAEVLKNEVGDGIWQIVRIPTIVSRTCDGGTTSRWSAMQIGMSMISAYKQAAGEAATGDFAYAAKHAEVIHMGTYLPVRRARGENEPGGLAFGFLADIVQTPRKYPDDPVRQTLDVVAAGAMLYDQIWLGSYMSGGVGFTQYATAAYTDNVLDDFTYYGKEYVEDKYGGMTEAPNTMDTVLDVASEVNFYALEQFEDYPALLETIFGGSQRASIVAAASGCSTAFATGNAQTGLSGWYLSMYLHKEQHSRLGFYGYDLQDQCGASNVFSIRGDEGLPTELRGANYPNYAMNVGHQGEYAGISQAAHSARADAFALNPLVKIAFADKNLTFDFAEIRAQFAKGALREFEP
>contig-100_0_length_1827_read_count_57730_SRR943311_1 # 93 # 1754 # 1 # ID=1076_1;partial=00;start_type=ATG;rbs_motif=AGGAGG;rbs_spacer=5-10bp;gc_cont=0.443
MVYKDEKHNFMQAMKKKFEEAPDKKNTKYYVYGGYKQNKRKVEFHDAGLQIAKERGIPGYNPSVGMPQGQRVLMPYQLSHTDTIANMDDLHFVNNAAMQQAWDDMRRTILVGLDSPHNILEKRLGKEVTPETINHYLEVVNHAMPGAAVIQEHMVETDPRLVKDSYVKVYSGNDELIDEIDSRFVIDINKEFPADQAAQLKKAIGKSMWQVVRIPTVVGRVCDGGTVSRWSAMQIGMAFIGAYNLCAGEAATGDFAYAAKHGSVIQMSDMMPARRARGPNEPGGLMYGIVSDCAQSLAKYPDDPARHSLEAIALAALIYDQIYLGSYMSGGVGFTQYATAAYTDNILEDFVYWGMEHVKDKYGDLAKQKPSVKLINDIGTDVAMYCLEQYELYPAVMETHFGGSQRATCISAAAGTSVSMATGNAQAGLSAWYLACNIHKEQMGRFGFYGYDLQDQIGASNTFSYRSDEGLPFELRGGNYPSYAMNVGHQSAYTGIVAAAHSARGDAWALSPHIKVAFADRSLPFDFANITKEFGKGAMREFVPAGERDLIIP*
>contig-100_0_length_1735_read_count_371_DRR012576_1 # 10 # 1722 # -1 # ID=6_1;partial=00;start_type=ATG;rbs_motif=GGAG/GAGG;rbs_spacer=5-10bp;gc_cont=0.526
MAADIFSKFKKDMEVKFAQEFGSNKQTGGDITGKTEKFLRLGPEQDPRKVEMIKAGKEIAEKRGIAFYNPMMHSGAPLGQRAITPYTISGTDIVAEPDDLHYVNNAAMQQMWDDIRRTCVVGLDMAHETLEKRLGKEVTPETINHYLEVLNHAMPGAAVVQEMMVETHPALVDDCYVKVFTGDDALADEIDKQFLIDINKEFSEEQAAQIKASIGKTSWQAIHIPTIVSRTTDGAQTSRWAAMQIGMSFISAYAMCAGEAAVADLSFAAKHAALVSMGEMLPARRARGPNEPGGLSFGHLSDIVQTSRTSEDPAKIALEVVGAGCMLYDQIWLGSYMSGGVGFTQYATAAYTDDILDNNVYYDVDYINDKYNGAANVGKDNKVKATLEVVKDIATESTLYGIETYEKFPTALEDHFGGSQRATVLAAAAGVACALGTANANAGLSGWYLSMYLHKEAWGRLGFFGYDLQDQCGATNVLSYQGDEGLPDELRGPNYPNYAMNVGHQGGYAGIAQAAHSGRGDAFTVNPLIKVCFADDLLPFNFAEPRREFGRGAMREFVPAGERSLVIPAK*
>contig-100_1_length_1066_read_count_1203_SRR2147318_1 # 1 # 1011 # 1 # ID=713_1;partial=10;start_type=Edge;rbs_motif=None;rbs_spacer=None;gc_cont=0.612
AHETLEKRLGKEVTPETINHYLEVLNHAMPGAAVVQEMMVETHPGLVDDCYVKVFTGDDELADEIDKRFLIDIDKQFGEEKAAQIKAAIGKTTWQAVHVPTIVVRTCDGATTSRWTAMQIGMSFIAAYRMCAGEAAVADLAYAAKHAALVGMGDMLPARRARGPNEPGGLQFGYLADIVQADRVTDDKVKASLEVVAAGAMLYDQIWLGSYMSGGVGFTQYATAAYTNNILDDFSYYGYEYAVDKYGGPAQAPATLETVKDIATETAIYAIEQYEYFPTLLEDQFGGSQRAAVVAAAAGIATGLATGNSQAGLSGWYLAQYLLKEAEGRQIGRAHV*
>contig-100_5_length_1508_read_count_14281_SRR873595_1 # 3 # 1490 # -1 # ID=935_1;partial=10;start_type=ATG;rbs_motif=AGxAGG/AGGxGG;rbs_spacer=5-10bp;gc_cont=0.411
MVDEKKLFLKALQEKFDEDPSEQKTKFYCYGGWEQSARKREFNEQAEKAMEARGGLPFYNPDIGVPLGQRKLMAYQVSGTDTYVEGDDLHFCNNSAIQQLVDDIKRTIIVGMDTAHGVLEQRLGVEVTPETINEYLETINHALPGGAVVQEHMVEVDPGLVVDSYAKIFSGDDELVDQLDQRFVIDINKEFPEEQAEQLKKYIGKKTYQVSRVPTLVVRACDGGTTSRWSAMQIGMSFISAYKLCAGEAAIADFSYAAKHADVISMASAMPARRARGPNEPGGVTFGAFSDMVQTSRVSDDPAEVTLEVIGGAAPLYDQVWLGSYMSGGVGFTQYATAAYTDEILDDFIYYGKDYVEKNYGGLCQAEASTEVVRDIASEVTLYALEQYEVPAALEDHFGGSQRAAVAAAGAGCSVAFATANSNAGVNGWYLSQLLHKEGHSRLGFYGYDLQDQCGSSNSLSVRSDEGLIHELRGPNYPNYAMNVGHQPEYAGIAQA
>contig-100_0_length_1168_read_count_2503_ERR1025320_1 # 1 # 1101 # -1 # ID=15_1;partial=10;start_type=ATG;rbs_motif=None;rbs_spacer=None;gc_cont=0.586
MAVKHTKKLFVKALNKKFGKDFDLAGQKTAYLRLGPEQSARKREFMEAAKKLEGKRGMTGYNPYVHAGGIPLGQRQLVPYKLSGTEYVVEGDDLHFVNNPAMQQMWDDVRRTIVVGLDMAHEVLQKRLGKEVTPETINNYLEILNHAMPGAAVVQEHMVETHPALTDDCNVRVFSGDDALADEIDDQYLIDINKMFPAEQAEVLKAAIGKTSWQAIHVPTIVVRSCDGGTTSRWSAMQLCMTFIDAYNMCAGEAAVADLAYAAKHAAVLQMSEMLPARRARGPNNPGGLSFGFLADMVQTSRVAAADPVKVSLNVVAAGAMLYDQIWLGSYMSGGVGFTQYATAAYTNDVLDDFCYYGVDFANDKFG
>contig-100_4_length_1687_read_count_3741_SRR1313287_1 # 18 # 1685 # 1 # ID=412_1;partial=01;start_type=ATG;rbs_motif=GGxGG;rbs_spacer=5-10bp;gc_cont=0.621
MGKIHTKKLFVKALNKKFGKDFDLSGKTAAYERKGPTQNARKVEFMEAAKKLEGKRGISGYNPYVHCGGVPLGQRQLVPYKLSTTEYVVEGDDLHFVNNPAMQQMWDDIRRTIIVGLDMAHEVLEKRLGKEVTPETINNYLEILNHAMPGAAVVQEHMVETHPALVDDCNVRIFTGDDDLADEIDDQYVININQLFPADQAEQIKTAMGKTTWQAIHIPTIVSRTCDGGTTSRWSAMQLSMTFIDAYNMCAGEAAVADLAFAAKHAAVIQMADMLPARRARGPNEPGGLSFGFMADMVQTSRTKAYDPAQVSLNVVAAGTMLYDQIWLGSYMSGGVGFTQYATAAYTNDILDDFSYYGVDYAVDKYGDVCKAPVDLATAKDVATETTLYGIEQYEAFPTVLEDHFGGSQRASVLAAASGISSAIATGNSQIGLAGWYCSMLVHKEAWGRLGFFGYDLQDQCGPTNVFSYQGDEGSPTELRGANYPNYAMNVGHQGEYAGISSAAHAARQDAYACNPLIKVCFANPALPFPWDDIRKGFGMGGAREFRAAGERSLVM
>contig-100_2_length_1621_read_count_3090_SRR1222429_1 # 56 # 1621 # -1 # ID=280_1;partial=01;start_type=Edge;rbs_motif=None;rbs_spacer=None;gc_cont=0.397
WKQSARKREFFDAANELAKKRDNLPFYNPDIGVPLGQRQLMSYKISGTDDYVEGDDLHFCNNAAIQQLVDDIKRTVIVGMDTAHSVLQERLGVEVTPETINEYMETINHALPGGAVVQEHMVEVHPGLAADCYAKIFTGNDELADELDKRVLIDINKEFPEEQAEMLKEYVGNKTYQVSRVPTLVVRACDGGTVSRWSAMQIGMSFITAYSLCAGEAAIADFSYAAKHADVIGMAAILPARRARGANEPGGVPFGIFADMIQTSRISNDPAEITLEVIGGAATLYDQVWLGSYMSGGVGFTQYASATYTDDILDDFIYYGKDYVEKNYGMCQAEANFDNVKDIATEVTLYGLEQYEIPTLLEDHFGGSQRASVISAAAGCSVAFATGNSNAGVNGWYLSMIEHKEAHSRLGFYGYDLQDQCGAANSLSIRSDEGLIHELRGPNYPNYAMNVGHQPEYAGIAQAPHAARGDAFCVNPLIKIAFADKNLSFDFEHPRKCIAKGALREFEADGERSIILPATGK*
>contig-100_1_length_1804_read_count_58960_SRR943315_1 # 92 # 1753 # 1 # ID=1102_1;partial=00;start_type=ATG;rbs_motif=AGGAGG;rbs_spacer=5-10bp;gc_cont=0.443
MVYKDEKHNFMQAMKKKFEEAPDKKNTKYYVYGGYKQNKRKVEFHDAGLQIAKERGIPGYNPSVGMPQGQRVLMPYQLSHTDTIANMDDLHFVNNAAMQQAWDDMRRTILVGLDSPHNILEKRLGKEVTPETINHYLEVVNHAMPGAAVIQEHMVETDPRLVKDSYVKVYSGNDELIDEIDSRFVIDINKEFPADQAAQLKKAIGKSMWQVVRIPTVVGRVCDGGTVSRWSAMQIGMAFIGAYNLCAGEAATGDFAYAAKHGSVIQMSDMMPARRARGPNEPGGLMYGIVSDCAQSLAKYPDDPARHSLEAIALAALIYDQIYLGSYMSGGVGFTQYATAAYTDNILEDFVYWGMEHVKDKYGDLAKQKPSVKLINDIGTDVAMYCLEQYELYPAVMETHFGGSQRATCISAAAGTSVSMATGNAQAGLSAWYLACNIHKEQMGRFGFYGYDLQDQIGASNTFSYRSDEGLPFELRGGNYPSYAMNVGHQSAYTGIVAAAHSARGDAWALSPHIKVAFADRSLPFDFANITKEFGKGAMREFVPAGERDLIIP*
>contig-100_7_length_1498_read_count_99_SRR1561990_1 # 2 # 1498 # -1 # ID=468_1;partial=11;start_type=Edge;rbs_motif=None;rbs_spacer=None;gc_cont=0.624
IPMMNQDIGVPLGQRVLMPYQLSHTDMYAEADDLHFMNNAAIQQAWDDIRRTVIVGLDTAHNVIEKRLGKEVTPETINLYLETVNHAMPGGAVVQEHMAEVSPALSEDCYVKVFSGDDELISQIDKRFVIDINKEFPKDQAKQLKDAVGKSLFQVVRCPTLVGRVCDGGTISRWSAMQISMSFISAYRLAAGEAAIADFAYAAKHASVINMGTMMPARRARGPNEPGGIPFGFLADMVQSSRVYPDDPARAALETVALGAIIYDQIYLGAYMSGGVGFTQYATAAYTDDILEDYTYWALDLIKTKYGGLCKSKPSMELMEKLGTEVNSYALEMYERYPAAMEAHFGGSQRATVAAAATGIACAMATGNADFGVNGWYLSMLQHKERHGRLGFYGYDLQDQCGSANSFSYRSDEGLAFEMRGPNYPNYAMNVGHLCGYAGIAAAPHAARGDAFACSPHIKIAFADKSLPFDFANITKEIGRGALREFMPAGERTVIIPAK
>contig-100_1_length_2111_read_count_11935_SRR1793477_1 # 63 # 1769 # 1 # ID=627_1;partial=00;start_type=ATG;rbs_motif=AGGAG;rbs_spacer=5-10bp;gc_cont=0.629
MAKIERSQKLFLKALKEKFQGQDVESETTEFYKFNGYHQSPRKEEFVKASRAVEMDRGISMYDPVRCHLGGIPLGQRQLMTYEVSGTGVFVEGDDLHFVNNAAMQQMWDDIRRTVIVNMDLAHQTLQKRLGKEVTPETINEYLHVLNHAMPGAAVVQEHMVETHPGLVEDCYVKVFTGDQELADDLEPQFVLDVEKLFPAKQAEALSAAVGKSLWQAIHIPTTVSRTCDGGTTSRWSAMQIGMSFIGAYRMCAGEAAVADLSYAAKHAGVIQMASHLPARRARGPNEPGGLGFGLFSDIIQANRKYPHDPAKASLEVVGAGTMLFDQIWLGSYMSGGVGFTQYATAAYTDNILDEFTYYGMDYIKDKYKVDWKNPSPDDKVKPTYDIVNDIATEVALNGMEQYEQFPTMMEDHFGGSQRAGVLAAACGLSSSIATGNSNAGLNAWYLCMLLHKDGWSRLGFFGYDLQDQCGSANSLSIRGDEGAIGEVRGPNYPNYAMNVGHQGEYAAITGGAHYGRGDAWCFDPRVKICFADPALKFDFAEPRREFAKGAIREFMPAGERSLIIPAR*
>contig-100_0_length_1661_read_count_190_ERR1136953_1 # 24 # 1661 # 1 # ID=88_1;partial=01;start_type=ATG;rbs_motif=GGA/GAG/AGG;rbs_spacer=5-10bp;gc_cont=0.395
MADKKFLDAMKNKFSEDPTDKRTTFYNMGGWKQSERKSAFVKEGKEIAEKRGIPMYNPDIGTPLGQRALMSYQLSTTDTYVEGDDLHFINNAAIQKAWDDIRRTVIVGLNTAHNVLEKRLGIEVTPETITEYLETVNHAMPGAAVVQEHMVETDPLVVQDSYVKVFTGDDELADEIDSAFVLDINKEFNEEQAAALKEEVGGSVWQAVRIPAIVGRVCDGGTTSRWSAMQIGMSMISAYNQCAGEGATGDFAYASKHAEVIHMGTYLPVRRARAENELGGVPFGFMADICQSSRVNADDPVRSTLDVVALGAALYDQIWLGSYMSGGVGFTQYATAAYTDDVLDDFTYYGKDYVEDKYGGLTEAPNNMDTVLDVGSEVSFYALEQYEEYPALLETHFGGSQRASVISAAAGCSTAFATGNAQTGLSAWYLGMYLHKEQHSRLGFYGYDLQDQCGAANVFSIRNDEGLPLEMRGPNYPNYAMNVGHQGEYAGIAQAPHAARGDAWSFNPLVKIAFADKNLVFDFSKPREEFAKGALREFEPSGERTV
>contig-100_1_length_1699_read_count_760_SRR1562010_1 # 25 # 1680 # 1 # ID=596_1;partial=00;start_type=ATG;rbs_motif=GGAGG;rbs_spacer=5-10bp;gc_cont=0.455
MADKKFIKALNKKFKEDPEDKKTTFYSFGGWKQSERKREFVEAGKEVAAKRGIPQYNPDIGTPLGQRVLMPYQVSTTDTFVEGDDLHFVNNTAMQQFWDDIRRTVIVGLGTAHNVIEKRLGKEVTPETIMNYLETVNHAMPGGAVVQEHMVETNPALVADSYVKVFTGDDEIADEIDPAFLIDINKMFPEEQAEVLKAEVGSGIWQAVRIPTIVSRTCDGGTTSRWSAMQIGMSMISAYKQCAGEAATGDFAFAAKHAEVIHMGTALPQRRARGENEPGGIPFGYLADICQSSRKYMDDPVRVTLDVVASGAMLYDQIWLGSYMSGGVGFTQYATAAYTDNILDDFTYYGKEYVEDKYGGLCEAPNTMDTVLDVGSEVTFYGLEQYEEYPALLETQFGGSQRAAVAAAAAGCSTGFATGNAQTGLSAWYLSMYLHKEQHSRLGFYGYDLQDQCGASNVFSIRADEGLPLELRGPNYPNYAMNVGHQGEYAGIAQSAHAARKDAFVFNPLVKIAFADDNLAFDFSEVRAEFAKGALREFEPAGERDLITPAK*
>contig-100_4_length_1154_read_count_10081_SRR943312_1 # 1 # 1095 # -1 # ID=1085_1;partial=10;start_type=ATG;rbs_motif=AGGAGG;rbs_spacer=5-10bp;gc_cont=0.597
MAKSAKIERTQKLFLKAMKTKFAEDPQAMSTVFTREGLKQSPRKVEFIKAGQKAQMDRGISMYDPVRCHCGGIPLGQRQLMTYEVSTTGVFVEGDDLHFVNNSAMQQMWDDIRRTIIVGMDLAHGTLQKRLGKEVTPETINEYLHVLNHAMPGAAVVQEHMVETHPGLVDDCYVKVFTGDDEMVDDLEPQFVINVEKLFPAKQAAQLKAAVGKSLWQAVHIPTVVSRTCDGGTTSRWSAMQIGMSFIGAYKMCAGEAAVADLAFAAKHAGVIQMADILPARRARGPNEPGGIKFGHFADMIQGDRKYPHDPARASLEVVGAGTMLFDQIWLGSYMSGGVGFTQYATAAYTDNILDDYTYYGMDYI
>contig-100_5_length_1477_read_count_373_SRR1375011_1 # 3 # 1475 # -1 # ID=440_1;partial=11;start_type=Edge;rbs_motif=None;rbs_spacer=None;gc_cont=0.415
IMADKLFMKALKEKFVESPEETKTEFYKYGGWKQSERKREFVEAGKEIAAKRGIPMYDPDVGTPLGQRVLMPYQVSTTDTFVEGDDLHFVNNAAMQQFWDEIRRTVIVGLNTAHTVIEKRLGKEVTPETITHYLETVNHAMPGAAVVQEHMVETNPSLVADSYVKIFTGNDEISDEVDQRFVININEEFPEEQAKVLKAEVGDGMWQVVKIPTIVSRTCDGGTTSRWSAMQIGMSMISAYKQAAGEAATGDFAYAAKHAEVVHMGTYLPVRRARGENEPGGIAFGFLADICQSSRVNMDDPVRVALDVVASGAMLYDQIWLGSYMSGGVGFTQYATAAYTDNILDDFTYYGKEYVEDKFGLCEAPNNMDTVLDVASEVTFYGLEQYEEYPALLETQFGGSQRAAVAAAAAACSTGFATGNAQTALSGWYLSMYLHKEQHSRLGFYGYDLQDQCGASNVFSIRGDEGLPLELRGANYPNYAMNVGHQGEYAG
>contig-100_1_length_1683_read_count_398_SRR1562007_1 # 1 # 1662 # 1 # ID=571_1;partial=10;start_type=Edge;rbs_motif=None;rbs_spacer=None;gc_cont=0.617
AKSKDKLFIDAMKHKFKEDPTEVNTHYYTFGGWKQSKRKREWVEQANKIAKQRGIPMMNQDIGVPLGQRVLMPYQLSHTDMYAEADDLHFMNNAAIQQAWDDIRRTVIVGLDTAHNVIEKRLGKEVTPETINLYLETVNHAMPGGAVVQEHMAEVSPALSEDCYVKVFSGDDELISQIDKRFVIDINKEFPKDQAKQLKDAVGKSLFQVVRCPTLVGRVCDGGTISRWSAMQISMSFISAYRLAAGEAAIADFAYAAKHASVINMGTMMPARRARGPNEPGGIPFGFLADMVQSSRVYPDDPARAALETVALGAIIYDQIYLGAYMSGGVGFTQYATAAYTDDILEDYTYWALDLIKTKYGGLCKSKPSMELMEKLGTEVNSYALEMYERYPAAMEAHFGGSQRATVAAAATGIACAMATGNADFGVNGWYLSMLQHKERHGRLGFYGYDLQDQCGSANSFSYRSDEGLAFEMRGPNYPNYAMNVGHLCGYAGIAAAPHAARGDAFACSPHIKIAFADKSLPFDFANITKEIGRGALREFMPAGERTVIIPAK*
>contig-100_4_length_1057_read_count_2315_SRR3546451_1 # 23 # 1057 # 1 # ID=868_1;partial=01;start_type=ATG;rbs_motif=AGGAG;rbs_spacer=5-10bp;gc_cont=0.619
MAKIERSQKLFLKALKEKFQGQDVESETAEFYKFNGVRQSPRKMEFMKASRAVEMDRGVSMYDPERCHLGGIPMGQRQLMTYEVSGTGVFVEGDDLHFVNNAAMQQMWDDIRRTVIVGMDLAHQTLQKRLGKEVTPETINEYLHILNHAMPGGAVVQEHMVETHPGLVDDCYVKVFTGDQELADDIEPQFLLDIEKLFTAKQAEELKAEVGKSMYQAIHIPTAVSRTCDGGTTSRWSAMQIGMSFIAAYRMCAGEAAVADLSYAAKHAGVIQMGSHLPARRARGPNEPGGIKFGLFADIVQANRKYPNDPAKASLEVVGAGTMLYDQIWLGSYMSGGVGFTQYAT
>contig-100_6_length_1106_read_count_68093_SRR943313_1 # 63 # 1106 # 1 # ID=1094_1;partial=01;start_type=ATG;rbs_motif=AGGAG;rbs_spacer=5-10bp;gc_cont=0.627
MAKIERSQKLFLKALKEKFQGQDVESETAEFYKFNGVRQSPRKMEFMKASRAVEMDRGVSMYDPERCHLGGIPMGQRQLMTYEVSGTGVFVEGDDLHFVNNAAMQQMWDDIRRTVIVGMDLAHQTLQKRLGKEVTPETINEYLHILNHAMPGGAVVQEHMVETHPGLVDDCYVKVFTGDQELADDIEPQFLLDIEKLFTAKQAEELKAEVGKSMYQAIHIPTAVSRTCDGGTTSRWSAMQIGMSFIAAYRMCAGEAAVADLSYAAKHAGVIQMGSHLPARRARGPNEPGGIKFGLFADIVQANRKYPNDPARASLEVVGAGTMLYDQIWLGSYMSGGVGFTQYATAAY
>contig-100_4_length_1542_read_count_377_SRR1561992_1 # 1 # 1515 # -1 # ID=479_1;partial=10;start_type=ATG;rbs_motif=None;rbs_spacer=None;gc_cont=0.592
MAVKHTKKLFVRALNKKFGKDFDLAGQKTEYKRLGPEQNARKREFMEYAKKLEGKRGMTGYNPYVHAGGIPLGQRQLVPYKLSGTEYVVEGDDLHFVNNPAMQQMWDDVRRTIVVGLDMAHEVLQKRLGKEVTPETINNYLEILNHAMPGAAVVQEHMVETHPGLVDDCNVRVFTGDDALADEIDDQYLININKMFPEDQAEALKAAIGKTSWQAIHVPTIVVRSCDGGTTSRWSAMQLCMTFIDAYNMCAGEAAVADLAYAAKHAAVLQMSEMLPARRARGPNNPGGLSFGFLADMVQTSRVAAADPVKVSLNVVAAGAALYDQIWLGSYMSGGVGFTQYATAAYTNDVLDDFCYYGVDFANDKFGGFAKAPKLLDTAKELATEVNAYGMEQYEAFPTLLEDHFGGSQRASVLAAASGITSAIASGHSQVGLAGWYLSMLLHKEGWGRLGFFGYDLQDQCGPTNVFSYQSDEGNPLELRGANYPNYAMNVGHQGEYAAIVAGAH
>contig-100_2_length_1689_read_count_2182_SRR1562003_1 # 22 # 1677 # 1 # ID=542_1;partial=00;start_type=ATG;rbs_motif=GGA/GAG/AGG;rbs_spacer=5-10bp;gc_cont=0.447
MNDEKKLFLKALQKKFDEDPNENYTNFYCFGGWKQSARKREFNEYAEKIVKERGGLPFYNPDIGVPLGQRKLMAYKVSGTDTYVEGDDLHFCNNSAIQQLSDDIKRTVIVGMDTAHSVLEKRLGVEVTPETINQYMETINHALPGGAVVQEHMTEVHPGLVGDCYAKIFTGDDNLADELDSRFLIDINKEFPEEQAKMLKEYVGNKTYQVSRVPTLVVRACDGGTTSRWSAMQIGMSFISAYKLCAGEAAIADFSYAAKHADVVSMGNVMPSRRARGANEPGGIPFGVFSDIIQTSRVSDDPAEVSLQVIAAAATIYDQMWLGSYMSGGVGFTQYATAAYTDDILDDFLYYGKEYIEDKYGMCGAKPSMDVVKDIASEVTLYGLEQYEYPALLEDHFGGSQRTAVISAAAGCSCAFATANSNAGINGWYLSQILHKEGHSRLGFYGYDLQDQCGASNSLSIRSDEGLIHELRGPNYPNYAMNVGHQPEYAGIAQAPHAARGDAFCVNPLIKIAFADKNLNFDFTNPRKSIAQGALREFMPSGERDLINPAG*
>contig-100_1_length_1683_read_count_481_SRR1561995_1 # 11 # 1666 # -1 # ID=494_1;partial=00;start_type=ATG;rbs_motif=AGGAGG;rbs_spacer=5-10bp;gc_cont=0.457
MAEKMFIDALKKAFKEDPADKKTSFYKFGGWKQSERKTEFVEAGKKVAAERGIPQYDPDVGTPLGQRVLMPYQVSTTDTFVEGDDLHFVNNAAMQQMWDDIRRTVIVGLNTAHTVIEKRLGKEVSPETITHYLETVNHAMPGAAVVQEHMVETHPLLVADSYVKVFTGNDEVADEIDPAYVLDINKEFPADQAEVLKNEVGDGIWQIVRIPTIVSRTCDGGTTSRWSAMQIGMSMISAYKQAAGEAATGDFAYAAKHAEVIHMGTYLPVRRARGENEPGGLAFGFLADIVQTPRKYPDDPVRQTLDVVAAGAMLYDQIWLGSYMSGGVGFTQYATAAYTDNVLDDFTYYGKEYVEDKYGGMTEAPNTMDTVLDVASEVNFYALEQFEDYPALLETIFGGSQRASIVAAAAGCSTAFATGNAQTGLSGWYLSMYLHKEQHSRLGFYGYDLQDQCGASNVFSIRGDEGLPTELRGANYPNYAMNVGHQGEYAGISQAAHSARADAFALNPLVKIAFADKNLTFDFAEVRAQFAKGALREFEPAGERALISPAK*
>contig-100_5_length_1464_read_count_26240_SRR873598_1 # 2 # 1462 # 1 # ID=957_1;partial=11;start_type=Edge;rbs_motif=None;rbs_spacer=None;gc_cont=0.420
MADKKFLDAMTKKFKEAPDEKTTTFYNMGGWKQSERKTAFVNEGKAIAEKRGIPMYNPDIGNPLGQRALMSYQVSGTDTFVEGDDLHFVNNAAIQQAWDDIRRTVIVGLNTAHNVLEKRLGMEVTPETITNYLEVVNHAMPGAAVVQEHMVETDPLLVEDSYVKVFTGDDELADEIDSAFVLDINKQFPEEQAEALKAEVGGAIWQAVHIPSIVGRVCDGGTTSRWSAMQIGMSMISAYGQCAGEGATGDFAYASKHAEVIGMGTYLPIRRARAGNELGGVPFGFMADIAQGTRVTDDPVKSSLDVVTLGAALYDQIWLGSYMSGGVGFTQYATAAYTDNVLDDFSYYGKDYVEDKYGGLTEAPNNMDTVLDVGSEVTFYSLEQYEEYPALLETHFGGSQRAAVVSAAAGISTAFATGNGQTGLSAWYLAQYLHKEQHSRLGFYGYDLQDQCGAANVFSIRNDEGLPIELRGPNYPNYAMNVGHQGE
>contig-100_3_length_1393_read_count_10305_SRR873604_1 # 3 # 1364 # -1 # ID=999_1;partial=10;start_type=ATG;rbs_motif=AGxAGG/AGGxGG;rbs_spacer=5-10bp;gc_cont=0.407
MVDEKKLFLKALQEKFDEDPSEQKTKFYCYGGWEQSARKREFNEQAEKAMEARGGLPFYNPDIGVPLGQRKLMAYQVSGTDTYVEGDDLHFCNNSAIQQLVDDIKRTVIVGMDTAHGVLEQRLGVEVTPETINEYLETINHALPGGAVVQEHMVEVDPGLVVDSYAKIFTGDDDLLDQLDQRFVIDINKEFPEEQAEMLKKYIGKKTYQVSRVPTLVVRACDGGTTSRWSAMQIGMSFISAYKLCAGEAAIADFSYAAKHADVISMASAMPSRRARGPNEPGGVTFGAFSDMVQTSRISDDPAKVTLEVIGGAAPLYDQVWLGSYMSGGVGFTQYATAAYTDEILDDFIYYGKDYVETNYGGLCQAEATTDVVRDIASEVTLYGLEQYEIPAALEDHFGGSQRAAVLAAGAGCSVAFATANSNAGVNGWYLSQLLHKEGHSRLGFYGYDLQDQC
>contig-100_0_length_1497_read_count_632_ERR694213_1 # 1 # 1497 # -1 # ID=229_1;partial=11;start_type=Edge;rbs_motif=None;rbs_spacer=None;gc_cont=0.389
YLYLPFEVNFMEAEKKLFLKALKEKFDEDPKEKYTKFYTYGGWKQSKRKTEFVEAAKEISDKRGGIPGYNPDIGVPLGQRKMMSYKLSGTDDYVEGDDLHFMNNAAIQQLHDDIRRTVIVGMDTGHMVLEKRLGVEVTPETINEYMETINHALPGGAVVQEHMVEVDPALAWDSYAKIFTGDDELADELDKRVLVDINKLFPEEQAEELKAAIGKKTYQISRVPTLVGRVCDGGTIARWSAMQIGMSFITAYKLCAGEAAIADFSYAAKHADVIGLGTALPARRSRGANEPGGIPFGILSDVVQTTRVSDDPVEQSLEVVATGAMLYDQIWLGAYMSGGVGFTQYATAAYTDDILDDFCYYGLDYVEGKYGRCGTKATMDVVEDIATEVTLYALEQYDEYPTLLEDHFGGSQRAAVAAAAAGVSVCMATGNSNAGVNGWYLSQIMHKEYHSRLGFYGYDLQDQCGASNSLSIRNDESSPLELRGPNYPNYAMNVGHQGE
>contig-100_0_length_1671_read_count_485_SRR1561991_1 # 5 # 1669 # -1 # ID=469_1;partial=01;start_type=Edge;rbs_motif=None;rbs_spacer=None;gc_cont=0.381
NNMAADKKFMEALTKKFKEDPTDRTTTFYNLGGWRQSERKTEFVKEGEEIAKKRGIPMYNPDVGSPLGQRALMSYQLSTTDTFVEGDDLHFINNAAIQQAWDDIRRTVIVGLNTAHTVLEKRLGMEVTPETITNYLETVNHAMPGGAIVQEHMVETNPMLVADSYVKVFTGDDELADEIDDCFVLDINKMFPEEQAEALKKEVGSAVWQAVRIPSLVGRVCDGGTTSRWSAMQIGMSMISAYNQCAGEGATGDFAYASKHAEVVNMGTYLPVRRARAANEVGGIPFGFMADIAQGSRTNPDDPVRSSLEVVALGAALYDQIWLGSYMSGGVGFTQYATAAYTDNILDDFSYYGQEYVEDKYGGLCEAPNNMDTVLDVGSEVAFYALEQYEDYPALLETHFGGSQRASVISAASGISTAFATGNGQTGLSAWYLSMYLHKEEHSRLGFYGFDLQDQCGAANVFSIRNDEGLPIEMRGPNYPNYAMNVGHQGEYAGIAQAPHSARKDAFAFNALVKIAFADPSLTFDFGAVRSEFAKGALREFEPDGERSVIIPAK*
>contig-100_2_length_1042_read_count_166_SRR2133851_1 # 3 # 1010 # -1 # ID=710_1;partial=10;start_type=ATG;rbs_motif=None;rbs_spacer=None;gc_cont=0.499
MKAMSDKFDEKPEGVNTKFYVYGGIAQKGGMRKREFIAEAQKIVDSRISGTPAYNPDVGMPQGQRFLMPYMMNHTDIMVNADDLHWINNAAMQQCWDDMKRGIVLGLDDAHGLLEARLGKEVTPDTISHYMEVLNHALPGGAVIQEHMVETKPMLVNDSYAKIFTGDDDLADAVDRRFLLDINKEFAAGWEKPGEQADQLKDAIGKKIWQVLWMPTVVGRQSDGGTMFRWVGMQVGMTMISAYKLCAGESVTGEFAYYAKHAAVVQLSNYMPVKRARAHNEPGGMPLGINADSVRSPALFPNDPIRNELESIAVAAMVYDQLWFGTYMSGGVGFTQ
>contig-100_0_length_1079_read_count_186_SRR3067145_1 # 3 # 1079 # 1 # ID=767_1;partial=11;start_type=Edge;rbs_motif=None;rbs_spacer=None;gc_cont=0.369
IIMADKKFYEALNKKFKESPEDKTTTFYNLGGWKQSERKTQFYEAGKEIAEERGIPMYNPDIGSPLGQRTLMPYQLSTTDTFVEGDDLHFINNAAIQQLWDDIRRTVLVGLNTAHNVLQRRLGMEVTPETITNYLETVNHAMPGAAVVQEHMVETNPYLVSDSYVKIFTGDDELADEIDQCYVLDINKEFPDDQAAQLKAEVGDKIWQVVRVPSLVGRVCDGGTTSRWSAMQIGMSMISAYNQCAGEGATGDFAFATKHAEVIQMGAPLPQRRARAANEPGGVPFGYIADIVQSSRVNVDDPVKVTLDVVAAGAALYDQIWLGSYMSGGVGFTQYATAAYTDNILDDFTYYGKDYVEDK
>contig-100_3_length_1672_read_count_4713_SRR1290771_1 # 33 # 1670 # -1 # ID=324_1;partial=01;start_type=Edge;rbs_motif=None;rbs_spacer=None;gc_cont=0.593
NKKFGKDFDLASQKVEYKRLGPEQNARKREFMEYAKKLEGKRGMTGYNPYVHAGGIPLGQRQLVPYKLSSTEYVVEGDDLHFVNNPAMQQFWDDIRRTIVVGLDMAHEVLQKRLGKEVTPETINNYLEILNHAMPGAAVVQEHMVETHPGLVDDCNVRVFSGDDALADEIDDQYKIDINKMFPEDQAETLKAAIGKTTWQAIHVPTIVVRTCDGGTTSRWSAMQLCMTFIDAYNMCAGEAAVADLAYAAKHAAVLQMSDMLPARRARGPNNPGGISFGFMSDMVQTSRVKPQDPVYVSLNVVAAGSMFYDQIWLGSYMSGGVGFTQYATAAYTNDVLDDFSYYGVDYANDKFGGFAKAPATIDVAKELATEVTLYGIEQYEAFPTLLEDHFGGSQRAAVLAAASGITSAIATGHSQIGLAGWYLSMLLHKEAWGRLGFFGYDLQDQCGPTNVFSYQSDEGNPLELRGANYPNYAMNVGHQGEYAGITSAAHAGRMDAFAVNPLIKVTFANPGLVFDFTNVRDCFGKGGAREFRAAGERSLVMPAV*
>contig-100_0_length_1743_read_count_31993_SRR3546451_1 # 3 # 1652 # -1 # ID=864_1;partial=10;start_type=ATG;rbs_motif=AGGAGG;rbs_spacer=5-10bp;gc_cont=0.570
MAKAKIERTQKLFLKAMKEKFAEDPQATSTVFARAGLEQSPRKMEFMKAGKKAEMDRGISMYDPKRCHCGGIPLGQRQLMTYEVSGTNVFVEGDDLHFVNNAAMQQMWDDIRRTIIVGLDLAHNTLQKRLGKEVTPETINEYLHVLNHAMPGAAVVQEHMVETHPSLVDDCYVKIFTGDDEMADDIEPQFLLNLDKLFPAKSAAALKAAVGKSMFQAVHIPTTVSRTCDGGTTSRWSAMQIGMSFIGAYKMCAGEAAVADLAFAAKHAGVIQMADILPARRARGPNEPGGIKFGHFADMIQADRKYPNDPVKATLEVVGAGAMLFDQIWLGSYMSGGVGFTQYATAAYTDNILDDYCYYGLDYIKSKHGGLGKAKKSQDVINDIATEVTLYGMEQYEQYPTTLEDHFGGSQRASVLAAASGISCSLATANSNAGLNGWYMSMLAHKEGWSRLGFFGYDLQDQCGSTNSMSIRPDEGCIGELRGPNYPNYAMNVGHQGEYAAIAAAAHYGRQDAWTLSPLIKICFADPSLKFDFSEPRREFAKGAIREFMP
>contig-100_2_length_1334_read_count_968_SRR606249_1 # 3 # 1334 # -1 # ID=888_1;partial=11;start_type=Edge;rbs_motif=None;rbs_spacer=None;gc_cont=0.426
EKFEEDPREKYTKFYVFGGWRQSARKREFVEAAQKLIEKRGGIPFYNPDIGVPLGQRKLMPYKVSNTDAIVEGDDLHFMNNAAMQQFWDDIRRTVIVGMDTAHAVLEKRLGVEVTPETINEYMETINHALPGGAVVQEHMVEVHPALVWDCYAKIFTGDDELADEIDKRFLIDINKLFPEEQAEQIKKAIGKRTYQVSRVPTLVGRVCDGGTIARWSAMQIGMSFITAYKLCAGEAAIADFSYAAKHADVIQMASFLPARRARGPNEPGGIFFGVLADIVQTSRVSDDPVEQSLEVVAAGAMLYDQIWLGGYMSGGVGFTQYATATYTDDILDDFSYYGYDYITKKYGGCNSVKPTMDVVEDIATEVTLYGLEQYDTFPALLEDHFGGSQRAGVTAAAAGITTALATGNSNAGVNGWYLSQILHKEYRSRLGFYGYDLQDQCGA
>contig-100_6_length_1010_read_count_41558_SRR942941_1 # 1 # 942 # 1 # ID=1069_1;partial=10;start_type=Edge;rbs_motif=None;rbs_spacer=None;gc_cont=0.585
YKMCAGEAAVADLAFAAKHAGVIQMADILPARRARGPNEPGGIKFGHFCDMVQSDRKYPNDPVKNALEIVAAGTMLFDQIWLGSYMSGGVGFTQYATAAYTDNILDDYTEYGIDYVKKKHGGIGKAKGTQEVVSDIATEVNLYGMEQYETYPTALESHFGGSQRASVLAAASGISCAMATANSNAGLNGWYLSMLMHKEGWSRLGFFGYDLQDQCGSANSMSIRPDEGLLGELRGPNYPNYAMNVGHQGEYAAIAGSAHIARGDAWTLSPLMKITFADPSLKFDFSEIRREFAKGAIREFMPAGERSLIIPAR*
>contig-100_1_length_1260_read_count_1418_SRR3184649_1 # 2 # 1258 # 1 # ID=809_1;partial=11;start_type=Edge;rbs_motif=None;rbs_spacer=None;gc_cont=0.430
NNEKKLFLKALQSKFDEDPKENHTDFYCYGGWKQSPRKKEFDEYAKKVEKERGIPFYNPDIGVPLGQRKLMAYKVSGTDTYVEGDDLHFCNNAAIQQLSDDIKRTIIVGMDTAHSVLEKRLGVEVTPETINEYMETINHALPGGAVVQEHMVEVHPGLVGDCYAKLFTGDDTLADELDSRFLIDINKEFPEEQAQMLKEYIGKKTYQISRVPSMVVRVCDGGTVSRWSAMQIGMSFIAAYKLCAGEAAIADFSYAAKHADVIEMGSILPARRARGPNEPGGISFGVMADMIQTSRISDDPAKISLEVIGAAATIYDQIWLGSYMSGGVGFTQYATAAYTDDILDDFVYYGKEYVDGKYGICGTKASTEVVHDIAAEVTMYGMEQYEYPALLEDHFGGSQRAAVVSAAAGCSVAFATGNS
>contig-100_0_length_1786_read_count_5520_SRR873606_2 # 73 # 1734 # -1 # ID=1015_2;partial=00;start_type=ATG;rbs_motif=GGA/GAG/AGG;rbs_spacer=5-10bp;gc_cont=0.565
MAAKDQKLFLEACKKKFKEEPTQMETKYYCYGGWKQSKRKVELQATAAEIAKKRGFPMMNEDIGVPLGQRSWMPYQLSHTDIFVEPDDLHCINNPAIQQAWDDIRRTVLVGLDSPHQTIEKRLGKEVTPETISNYLEVVNHTMPGGAVVQEHMAECNPALVADSYVKVFSGNDDLIDEIDPRFVIDINKNFPKEQAAQLKKAIGNTLMQAVRVPTMVGRLMDGGTVSRHAAMQISMAFISAYKLAAGEAAIADFAYSAKHQSITMGTMMPARRVRGPNEPGGITFGFLDDMVQSDRVYPDDPGRAALETVALAAGIYDQVYLGGYMSGGVGFTQYATAAYTDNILEDYVYHGIDTLKDRYGGFCGVKPDDYKKQLKLADEISSYALEMYERYPAVMETHFGGSQRATVTAASTGIITAMATGVADNGLNAWYQSMLQHKERTGRLGFYGFDLQDQCGSANSYAYRSDEGLPMELRGPNYPNYAMNVGHLSGYAGIPKAAHLARGDAFVANPMIKVAFSDKDLVFDFANVTKEFGRGGLREFVPAGERTAVIKG*
>contig-100_7_length_1476_read_count_317_SRR1561950_1 # 3 # 1445 # -1 # ID=449_1;partial=10;start_type=ATG;rbs_motif=None;rbs_spacer=None;gc_cont=0.433
MNNEKKLFLKALQSKFDEDPKENHTDFYCYGGWKQSPRKKEFDEYAKKVEKERGIPFYNPDIGVPLGQRKLMAYKVSGTDTYVEGDDLHFCNNAAIQQLSDDIKRTIIVGMDTAHSVLEKRLGVEVTPETINEYMETINHALPGGAVVQEHMVEVHPGLVGDCYAKLFTGDDTLADALDSRFLIDINKEFPEEQAQMLKEYIGKKTYQISRVPSMVVRVCDGGTVSRWSAMQIGMSFIAAYKLCAGEAAIADFSYAAKHADVIEMGSILPARRARGPNEPGGLSFGVMADMIQTSRISDDPAKISLEVIGAAATIYDQIWLGSYMSGGVGFTQYATAAYTDDILDDFIYYGKEYVDGKYGICGTKASTEVVHDIAAEVTMYGLEQYEYPALLEDHFGGSQRAAVVSAAAGCSVAFATGNSNAGINGWYLSQILHKETHSRLGFYGYDLQDQCGASNSLSIRSDEGLIHELRGPNYPNYAMN
>contig-100_7_length_1187_read_count_119_ERR276848_1 # 3 # 1187 # 1 # ID=208_1;partial=11;start_type=Edge;rbs_motif=None;rbs_spacer=None;gc_cont=0.637
NKKFGKDFDLSGTKTVYERLGPEQNARKREFMEASKKLEGKRGISMYNPYLHAGGVPLGQRQLVPYKLSTTEYIVEGDDLHFVNNPAMQQMWDDIRRTIVVGLDMAHEVLEKRLGKEVTPETINNYLEILNHAMPGAAVVQEHMVETHPALVDDCNVRMFTGDDDLADEIDDQYLIDINKLFPAEQAEEIKAAMGKTSWQAIHIPTIVSRTCDGGTTSRWSAMQLSMTFIDAYNMCAGEAAVADLAFAAKHAAVIQMSDMLPARRARGPNEPGGLSFGFLADMVQTSRVKAFDPPQVSLNVVAAGAMLYDQIWLGSYMSGGVGFTQYATAAYTNDVLDDFSYYACDYGVDKFGDWGKAPATLETSKDIATETTLYAMEQYESFPTLLEDHFGGSQ
>contig-100_6_length_1393_read_count_91_SRR1562002_1 # 3 # 1391 # 1 # ID=539_1;partial=11;start_type=Edge;rbs_motif=None;rbs_spacer=None;gc_cont=0.618
KFKEDPTEVNTHYYTFGGWKQSKRKREWVEQANKIAKQRGIPMMNQDIGVPLGQRVLMPYQLSHTDMYAEADDLHFMNNAAIQQAWDDIRRTVIVGLDTAHNVIEKRLGKEVTPETINLYLETVNHAMPGGAVVQEHMAEVSPALSEDCYVKVFSGDDELISQIDKRFVIDINKEFPKDQAKQLKDAVGKSLFQVVRCPTLVGRVCDGGTISRWSAMQISMSFISAYRLAAGEAAIADFAYAAKHASVINMGTMMPARRARGPNEPGGIPFGFLADMVQSSRVYPDDPARAALETVALGAIIYDQIYLGAYMSGGVGFTQYATAAYTDDILEDYTYWALDLIKTKYGGLCKSKPSMELMEKLGTEVNSYALEMYERYPAAMEAHFGGSQRATVAAAATGIACAMATGNADFGVNGWYLSMLQHKERHGRLGFYGYDLQDQCGSANSFSYRSDEGLAFEMRGPN
>contig-100_0_length_1790_read_count_3434_SRR1222429_1 # 52 # 1716 # -1 # ID=278_1;partial=00;start_type=ATG;rbs_motif=GGA/GAG/AGG;rbs_spacer=5-10bp;gc_cont=0.562
MAGKANEKLFLEACKKKFKEEPTSMETKYYCYGGWKQSKSKVEFQEKANEIAKKRGFPMMNEDIGVPLGQRSWMPYQLSHTDIFVEPDDLHCINNPAIQQAWDDIRRTVLVGLDSPHQTIEKRLGKEVTPETISNYLEVVNHTMPGGAVVQEHMAECNPALVADSYVKVFSGNDDLIDEIDPRFVIDINKNFPKEQAAQLKKAIGNTLMQAVRVPTMVGRLMDGGTVSRHAAMQISMAFISAYKLAAGEAAIADFAYSAKHQSITMGSMMPARRVRGPNEPGGITFGFLDDMVQSDRVYPDDPGRAALETVALAAGIYDQVYLGGYMSGGVGFTQYATAAYTDNILEDYVYHGIDTIKDRYGGFCGVKPDDYKKQLKLADEISSYALEMYERYPAVMETHFGGSQRATVTAASTGIITAMATGVADNGLNAWYQSMLQHKERTGRLGFYGFDLQDQCGSANSYAYRSDEGLPMELRGPNYPNYAMNVGHLSGYAGIPKAAHLARGDAFVANPMIKVAFSDKDLVFDFANVTKEFGRGGLREFVPAGERTAVIKG*
>contig-100_4_length_1431_read_count_2664_SRR873606_1 # 1 # 1431 # 1 # ID=1019_1;partial=11;start_type=Edge;rbs_motif=None;rbs_spacer=None;gc_cont=0.410
EKTTQFYNMGGWTQSERKTAFVNEGKEIAEKRGIPMYNPDIGTPLGQRALMSYQLSTTDTFVEGDDLHFINNAAIQQAWDDIRRTVIVGLNTAHNVLEKRLGIEVTPETITNYLETVNHAMPGAAVVQEHMVETDPLVVQDSYVKVFTGDDELADEIDSAFVLDINKEFPEEQAEALKAEVGSAVWQAVRIPSIVGRVCDGGTTSRWSAMQIGMSMISAYNQCAGEGATGDFAYASKHAEVIHMGTYLPVRRARAENELGGVPFGFMADICQASRVHPDDPVATTLEVVALGAALYDQIWLGSYMSGGVGFTQYATAAYTDNVLDDFTYYGKDYVEDKYGDLCSAPNNMDTVLDVGSEVAFYALDQYEEYPALLETHFGGSQRASVISAAAGCSTAFATGNAQTGLSAWYLAMYLHKEQHSRLGFYGYDLQDQCGAANVFSIRNDEGLPLEMRGPNYPNYAMNVGHQGEYAGIAQAP
>contig-100_0_length_1649_read_count_0_ERR1137795_1 # 3 # 1649 # 1 # ID=129_1;partial=11;start_type=Edge;rbs_motif=None;rbs_spacer=None;gc_cont=0.395
MGLSMADKKFLDAMKNKFSEDPTDKRTTFYNMGGWKQSERKSAFVKEGKEIAEKRGIPMYNPDIGTPLGQRALMSYQLSTTDTYVEGDDLHFINNAAIQQAWDDIRRTVIVGLNTAHNVLEKRLGIEVTPETITEYLETVNHAMPGAAVVQEHMVETDPLVVQDSYVKVFTGDDELADEIDSAFVLDINKEFNEEQAAALKEEVGGSVWQAVRIPAIVGRVCDGGTTSRWSAMQIGMSMISAYNQCAGEGATGDFAYASKHAEVIHMGTYLPVRRARAENELGGVPFGFMADICQSSRVNADDPVRSTLDVVALGAALYDQIWLGSYMSGGVGFTQYATAAYTDDVLDDFTYYGKDYVEDKYGGLTEAPNNMDTVLDVGSEVSFYALEQYEEYPALLETHFGGSQRASVISAAAGCSTAFATGNAQTGLSAWYLGMYLHKEQHSRLGFYGYDLQDQCGAANVFSIRNDEGLPLEMRGPNYPNYAMNVGHQGEYAGIAQAPHAARGDAWSFNPLVKIAFADKNLVFDFSKPREEFAKGALREFEPSGERT
>contig-100_0_length_2097_read_count_3291_SRR634518_1 # 347 # 2062 # -1 # ID=894_1;partial=00;start_type=ATG;rbs_motif=GGAG/GAGG;rbs_spacer=5-10bp;gc_cont=0.540
MAADIFSKFKKSMEVKFTQEFGSNQQSTTDITGKTEKFLRLGPEQDARKAEMIKAGKEIAEKRGIAFYNPMMHTGAPLGQRAITPYVISGTDIVAEPDDLHYVNNAAMQQMWDDIRRTCIVGLDMAHETLEKRLGKEVTPETINHYLETLNHAMPGAAVVQEMMVETHPALVDDCYVKIFTGDDELADEIDKQYLININKMFTEEQAAQLKASIGKTTWQAIHIPTIVSRTTDGAQTSRWAAMQIGMSFISAYSMCAGEAAVADLSFAAKHAALVSMGEMLPARRARGPNEPGGLSFGHLSDIIQTSRTVTDDPAKVALEVVGAGCMLYDQIWLGSYMSGGVGFTQYATAAYTDDILDNNVYYDVDYINDKYNGAATIGKDNKVKATLDVVKDIATESTIYGIETYEKFPTALEDHFGGSQRATVLAAAAGVACALGTANANAGLSGWYLSMYLHKEAWGRLGFFGYDLQDQCGATNVLSYQGDEGLPDELRGPNYPNYAMNVGHQGGYAGIAQAAHAGRGDAFTVNPLIKVCFADDLMPFNFAEPRREFGRGAIREFVPAGERSLIIPAK*
>contig-100_1_length_1821_read_count_12289_SRR943320_1 # 85 # 1764 # 1 # ID=1121_1;partial=00;start_type=ATG;rbs_motif=GGxGG;rbs_spacer=5-10bp;gc_cont=0.637
MGKIHTKKLFVKALNKKFGKDFDLSGTKTVYERLGPEQNARKREFMEASKKLEGKRGISMYNPYLHAGGVPLGQRQLVPYKLSTTEYIVEGDDLHFVNNPAMQQMWDDIRRTIVVGLDMAHEVLEKRLGKEVTPETINNYLEILNHAMPGAAVVQEHMVETHPALVDDCNVRMFTGDDDLADEIDDQYLIDINKLFPAEQAEEIKAAMGKTSWQAIHIPTIVSRTCDGGTTSRWSAMQLSMTFIDAYNMCAGEAAVADLAFAAKHAAVIQMADMLPARRARGPNEPGGLSFGFLADMVQTSRVKAFDPPQVSLNVVAAGAMLYDQIWLGSYMSGGVGFTQYATAAYTNDVLDDFSYYACDYGVDKFGDWGKAPATLETSKDIATETTLYAMEQYESFPTLLEDHFGGSQRSAVMAAASAIGSACLTGNSQSGLAAWYLSHLIHKDGWGRMGFFGYDLQDQCGPTNVFSYQGDEGSPLELRGANYPNYAMNVGHQGEYAGISSAAHAGRFDAYACNPLIKVCFANPALIFTWDDIRKGYGMGGAREFRAAGERSLVMPAV*
>contig-100_3_length_1599_read_count_4039_SRR1313242_1 # 3 # 1598 # -1 # ID=344_1;partial=11;start_type=Edge;rbs_motif=None;rbs_spacer=None;gc_cont=0.586
QAMSTVFERKGLEQSPRKMEFMKAGKKAEMDRGISMYDPKRCHCGGIPLGQRQLTTYEVSTTGVFVEGDDLHFVNNAAMQQMWDDIRRTIIVGLDLAHGTLQKRLGKEVTPETINEYLHVLNHAMPGAAVVQEHMVETHPSLVDDCYVKVFTGDDEMTDDLEPQFVLNVDKLFPAKQAAQLKAAVGKSMWQAVHIPTTVSRTCDGGTTSRWSAMQIGMSFIGAYKMCAGEAAVADLAFAAKHAGVIQMADILPARRARGPNEPGGIKFGHFCDMVQSDRKYPNDPVRSSLEIVAAGTMLFDQIWLGSYMSGGVGFTQYATAAYTDNILDDYTQYGLDYIKKKHGGLAKAKPTQEVVSDIATEVNLYGMEQYETYPTALESHFGGSQRASVLAAASGITTSLATANSNAGLNGWYLSMLMHKEGWSRLGFFGYDLQDQCGSANSMSIRPDEGLLGELRGPNYPNYAMNVGHQGEYAAIGGAAHIARGDAWTLSPLMKITFADPSLKFDFSEIRREFAKGAIREFMPAGERSLI
>contig-100_0_length_1349_read_count_30_SRR2043624_1 # 3 # 1346 # 1 # ID=677_1;partial=10;start_type=Edge;rbs_motif=None;rbs_spacer=None;gc_cont=0.627
VIVGLDMAHEVLEKRLGKEVTPETINNYLEILNHAMPGAAVVQEHMVETHPGLVDDCNVRMFTGDDDLADEIDDQYLIDINKLFPAEQAEEIKAAMGKTSWQAIHIPTIVSRTCDGGTTSRWSAMQLSMTFIDAYNMCAGEAAVADLAFAAKHAAVIQMSDMLPARRARGPNEPGGISFGFMADIVQTSRTKPWDPPQVSLNVVAAGAMLYDQIWLGSYMSGGVGFTQYATAAYTNDVLDDFSYYACDYGVDKFGDWASAPATLETSKDIATETTLYAMEQYEAFPTLLEDHFGGSQRSAVMAAASAIGSACLTGNSQSGLAAWYLSHLIHKDGWGRMGFFGYDLQDQCGPTNVFSYQGDEGNPLEIRGPNYPNYAMNVGHQGEYAGISSAAHAGRGDAYACNPLIKVCFANPGLLFTWDDIRKGYGMGGAREFRAAGERSLVMPAV*
>contig-100_1_length_1618_read_count_220_SRR2917897_1 # 1 # 1617 # -1 # ID=733_1;partial=11;start_type=Edge;rbs_motif=None;rbs_spacer=None;gc_cont=0.442
LKALQSKFDEDPKENHTDFYCYGGWKQSPRKKEFDEYAKKVEKERGIPFYNPDIGVPLGQRKLMAYKVSGTDTYVEGDDLHFCNNAAIQQLSDDIKRTIIVGMDTAHSVLEKRLGVEVTPETINEYMETINHALPGGAVVQEHMVEVHPGLVGDCYAKLFTGDDTLADELDSRFLIDINKEFPEEQAQMLKEYIGKKTYQISRVPSMVVRVCDGGTVSRWSAMQIGMSFIAAYKLCAGEAAIADFSYAAKHADVIEMGSILPARRARGPNEPGGISFGVMADMIQTSRISDDPAKISLEVIGAAATIYDQIWLGSYMSGGVGFTQYATAAYTDDILDDFVYYGKEYVDGKYGICGTKASTEVVHDIAAEVTMYGMEQYEYPALLEDHFGGSQRAAVVSAAAGCSVAFATGNSNAGINGWYLSQILHKETHSRLGFYGYDLQDQCGASNSLSIRSDEGLIHELRGPNYPNYAMNVGHQPEYAGIAQAPHAARGDAFCVNPLIKVAFADKDLAFDFTRPRKAIAKGALREFVPGGERDLII
>contig-100_3_length_1341_read_count_79494_SRR3184648_1 # 1 # 1341 # 1 # ID=805_1;partial=11;start_type=Edge;rbs_motif=None;rbs_spacer=None;gc_cont=0.615
IPMYDPERAHLGGIPLGQRQLMTYEVSGTGVFVEGDDLHFVNNAAMQQFWDDIRRTVIVNMDLAHQTLQKRLGKEVTPETINEYLHVLNHAMPGAAVVQEHMVETHPGLVDDCYVKVFTGDQELADDLEPQFVIDVEKLFPAKQAEALSAAVGKSLWQAIHVPTIASRTCDGGMTSRWSAMQIGMSFIAAYRMCAGEAAVADLSYAAKHAGVIQMASHLPARRARGPNEPGGLGFGIFSDIIQANRKYPNDPAKASLEVVGAGVMLYDQIWLGAYMSGGVGFTQYATAAYTDNILDEYTYYGMDYIKDKYKVDWRNPSPEDRVKPTYDVVNDMATEVTLNAMEQYEQFPTLMEDHFGGSQRAGVIAAASGLTCSIGTGNSNAGLNGWYLSMLLHKDGWSRLGFFGYDLQDQCGSANSLSIRGDEGAIGELRGPNYPNYAMNVGHQGE
>contig-100_7_length_1058_read_count_6501_SRR873600_1 # 2 # 1021 # -1 # ID=973_1;partial=10;start_type=ATG;rbs_motif=None;rbs_spacer=None;gc_cont=0.397
MVINMADKKFLDAMKQKFSEDPTEKSTQFYNMGGWKQSERKTAFVNEGKEIAEKRGIPMYNPDIGTPLGQRALMSYQLSTTDTFVEGDDLHFINNAAIQQAWDDIRRTVIVGLNTAHNVLEKRLGIEVTPETITNYLETVNHAMPGAAVVQEHMVETDPLVVQDSYVKVFTGDDELADEIDSAFVLDINKEFPEEQAEALKAEVGSAVWQAVRIPSIVGRVCDGGTTSRWSAMQIGMSMISAYNQCAGEGATGDFAYASKHAEVIHMGTYLPVRRARAENELGGVPFGFMADICQASRVHPDDPVATTLEVVALGAALYDQIWLGSYMSGGVGFTQYATA
>contig-100_1_length_1604_read_count_186_SRR948124_1 # 3 # 1604 # 1 # ID=1177_1;partial=11;start_type=Edge;rbs_motif=None;rbs_spacer=None;gc_cont=0.358
GDQNSRKTSFYCFGGWKQSPRKTEFFEAAQNASDRRGDIPFFNPDIGVPLGQRQLMSYKISGTDEYCEGDDLHFCNNAAIQQLTDDIKRTIIVGMDTAHSVLQERLGVEVTPETINNYMEVINHALPGGAVVQEHMVEVDPAIAEDCYAKIFTGNDSLADELDKRVLIDINKEFPEEQAEMLKKYIGNKTYQVSRVPTIVVRACDGGTTSRWSAMQIGMSFISAYKLCAGEAAIADFSYASKHASVIKMGSFLPSRRARGPNEPGGVTFGAFSDMIQTSRISDDPAEITLNVIGGAAALYDQVWLGSYMSGGVGFTQYASATYTDNILDDFIYYGVDYVEDNYGMCGAEANMDVVRDISTEVTIYGLEQYETPTLLEDHFGGSQRASVVSAAAGCSTAFATANSNAGLNGWYLSMLLHKEAHSRLGFYGYDLQDQCGSANSFSIRSDEGSIHELRGPNYPNYAMNVGHQPEYAGIAQAPHAARGDAFVVNPLIKVAFADDSLAFDFKNPRKCIAKGALREFVPDGERTPIIPSR
>contig-100_4_length_1046_read_count_1229_SRR3546454_2 # 82 # 1044 # 1 # ID=877_2;partial=01;start_type=ATG;rbs_motif=None;rbs_spacer=None;gc_cont=0.465
MNNEKKLFLKALQSKFDEDPKQNHTNFYCYGGWKQSPRKKEFDEYAKKVEKERGIPFYNPDIGVPLGQRKLMAYKVSGTDTYVEGDDLHFCNNAAIQQLNDDIKRTIIVGMDTAHSVLEKRLGVEVTPETINEYMETINHALPGGAVVQEHMVEVHPGLVGDCYAKLFTGDDSLADELDSRFLIDINKEFPEEQAKMLKDYIGNKTYQISRVPSLVVRTCDGGTVSRWSAMQIGMSFIAAYKLCAGEAAIADFSYAAKHADVISMGSILPARRARGPNEPGGVPFGVMADIIQTSRVSEDPAKISLEVIGAAATIYDQIWL
>contig-100_0_length_1716_read_count_4432_SRR3067140_1 # 33 # 1688 # 1 # ID=764_1;partial=00;start_type=ATG;rbs_motif=GGAGG;rbs_spacer=5-10bp;gc_cont=0.379
MADKKFYEALNKKFKESPEDKTTTFYNLGGWKQSERKTQFYEAGKEIAEERGIPMYNPDIGSPLGQRTLMPYQLSTTDTFVEGDDLHFINNAAIQQLWDDIRRTVLVGLNTAHNVLQRRLGMEVTPETITNYLETVNHAMPGAAVVQEHMVETNPYLVSDSYVKIFTGDDELADEIDQCYVLDINKEFPDDQAAQLKAEVGDKIWQVVRVPSLVGRVCDGGTTSRWSAMQIGMSMISAYNQCAGEGATGDFAFATKHAEVIQMGAPLPQRRARAANEPGGVPFGYIADIVQSSRVNVDDPVKVTLDVVAAGAALYDQIWLGSYMSGGVGFTQYATAAYTDNILDDFTYYGKDYVEDKYGGLTEAPNNMDTVLDVGSEVTFYALEQYDEYPALLETQFGGSQRAAVTAAASGCCTAFATGNSQTGLSAWYLSQYLHKEQHSRLGFYGYDLQDQCGAANVFSIRNDEGLPLEMRGPNYPNYAMNVGHQGEYAGIAQAPHAARKDAFSFNPLIKIAFADKNLCFDFTQPRAEIAKGALREFSPAGERSLIIPAK*
>contig-100_1_length_1594_read_count_1894_SRR873599_1 # 2 # 1144 # -1 # ID=963_1;partial=10;start_type=ATG;rbs_motif=None;rbs_spacer=None;gc_cont=0.408
[truncated: 546,298 more chars]
