# Supplementary material for: Metabolic marker gene mining provides insight in global mcrA diversity and, coupled with targeted genome reconstruction, sheds further light on metabolic potential of the Methanomassiliicoccales
Source: PeerJ. 2018 Sep 17;6:e5614. doi: 10.7717/peerj.5614 (PMC6147122; doi:10.7717/peerj.5614)
Supplement: File S5 [file peerj-06-5614-s009.gz]

Archive with 13 entries (12 files):
- MALP_prokka
- MALP_prokka/MALP.log
- MALP_prokka/MALP.fna
- MALP_prokka/MALP.gff
- MALP_prokka/MALP.faa
- MALP_prokka/MALP.ffn
- MALP_prokka/MALP.tbl
- MALP_prokka/MALP.fsa
- MALP_prokka/MALP.tsv
- MALP_prokka/MALP.txt
- MALP_prokka/MALP.sqn
- MALP_prokka/MALP.err
- MALP_prokka/MALP.gbk
