# Supplementary material for: Metabolic marker gene mining provides insight in global mcrA diversity and, coupled with targeted genome reconstruction, sheds further light on metabolic potential of the Methanomassiliicoccales
Source: PeerJ. 2018 Sep 17;6:e5614. doi: 10.7717/peerj.5614 (PMC6147122; doi:10.7717/peerj.5614)
Supplement: File S5 [file peerj-06-5614-s009.gz › MALP_prokka/MALP.log]

[19:59:39] This is prokka 1.13
[19:59:39] Written by Torsten Seemann <torsten.seemann@gmail.com>
[19:59:39] Homepage is https://github.com/tseemann/prokka
[19:59:39] Local time is Mon May 21 19:59:39 2018
[19:59:39] You are dspeth
[19:59:39] Operating system is linux
[19:59:39] You have BioPerl 1.006924
[19:59:39] System has 32 cores.
[19:59:39] Will use maximum of 15 cores.
[19:59:39] Annotating as >>> Archaea <<<
[19:59:39] Enabling options to ensure Genbank/ENA/DDJB submission compliance.
[19:59:39] Creating new output folder: MALP_prokka/
[19:59:39] Running: mkdir -p MALP_prokka\/
[19:59:39] Using filename prefix: MALP.XXX
[19:59:39] Setting HMMER_NCPU=1
[19:59:39] Writing log to: MALP_prokka//MALP.log
[19:59:39] Command: /export/data1/sw/prokka/1.13/bin/prokka --addgenes --locustag MALP --prefix MALP --kingdom Archaea --outdir MALP_prokka/ --compliant --cpus 15 MALP_anvio/MALP_bin_refined/bin_by_bin/MALP_refined/MALP_refined-contigs.fa
[19:59:39] Appending to PATH: /export/data1/sw/prokka/1.13/bin/../binaries/linux
[19:59:39] Appending to PATH: /export/data1/sw/prokka/1.13/bin/../binaries/linux/../common
[19:59:39] Appending to PATH: /export/data1/sw/prokka/1.13/bin
[19:59:39] Looking for 'aragorn' - found /export/data1/sw/prokka/1.13/bin/../binaries/linux/aragorn
[19:59:39] Determined aragorn version is 1.2
[19:59:39] Looking for 'barrnap' - found /export/data1/sw/barrnap/0.5/bin/barrnap
[19:59:39] Determined barrnap version is 0.5
[19:59:39] Looking for 'blastp' - found /export/data1/sw/prokka/1.13/bin/../binaries/linux/blastp
[19:59:40] Determined blastp version is 2.7
[19:59:40] Looking for 'cmpress' - found /export/data1/sw/prokka/1.13/bin/../binaries/linux/cmpress
[19:59:40] Determined cmpress version is 1.1
[19:59:40] Looking for 'cmscan' - found /export/data1/sw/prokka/1.13/bin/../binaries/linux/cmscan
[19:59:40] Determined cmscan version is 1.1
[19:59:40] Looking for 'egrep' - found /bin/egrep
[19:59:40] Looking for 'find' - found /bin/find
[19:59:40] Looking for 'grep' - found /bin/grep
[19:59:40] Looking for 'hmmpress' - found /usr/local/bin/hmmpress
[19:59:40] Determined hmmpress version is 3.1
[19:59:40] Looking for 'hmmscan' - found /usr/local/bin/hmmscan
[19:59:40] Determined hmmscan version is 3.1
[19:59:40] Looking for 'java' - found /usr/bin/java
[19:59:40] Looking for 'less' - found /usr/bin/less
[19:59:40] Looking for 'makeblastdb' - found /export/data1/sw/prokka/1.13/bin/../binaries/linux/makeblastdb
[19:59:41] Determined makeblastdb version is 2.7
[19:59:41] Looking for 'minced' - found /export/data1/sw/prokka/1.13/bin/../binaries/linux/../common/minced
[19:59:42] Determined minced version is 2.0
[19:59:42] Looking for 'parallel' - found /usr/bin/parallel
[19:59:42] Determined parallel version is 20130522
[19:59:42] Looking for 'prodigal' - found /export/data1/sw/prokka/1.13/bin/../binaries/linux/prodigal
[19:59:42] Determined prodigal version is 2.6
[19:59:42] Looking for 'prokka-genbank_to_fasta_db' - found /export/data1/sw/prokka/1.13/bin/prokka-genbank_to_fasta_db
[19:59:42] Looking for 'sed' - found /bin/sed
[19:59:42] Looking for 'tbl2asn' - found /export/data1/sw/prokka/1.13/bin/../binaries/linux/tbl2asn
[19:59:42] Determined tbl2asn version is 25.6
[19:59:42] Using genetic code table 11.
[19:59:42] Loading and checking input file: MALP_anvio/MALP_bin_refined/bin_by_bin/MALP_refined/MALP_refined-contigs.fa
[19:59:43] Wrote 58 contigs totalling 1564478 bp.
[19:59:43] Predicting tRNAs and tmRNAs
[19:59:43] Running: aragorn -l -gc11  -w MALP_prokka\/\/MALP\.fna
[19:59:44] 1 tRNA-Arg [9589,9663] 36 (gcg)
[19:59:44] 2 tRNA-Thr [11678,11752] 33 (ggt)
[19:59:44] 3 tRNA-Val c[25610,25682] 34 (tac)
[19:59:44] 4 tRNA-Arg [31364,31441] 37 (tcg)
[19:59:44] 1 tRNA-Val [50563,50638] 34 (cac)
[19:59:44] 1 tRNA-Ala [16999,17072] 34 (ggc)
[19:59:44] 1 tRNA-Pro [20993,21068] 35 (ggg)
[19:59:44] 1 tRNA-Leu c[37123,37209] 37 (taa)
[19:59:44] 1 tRNA-Leu c[841,927] 37 (gag)
[19:59:44] 1 tRNA-His c[30384,30459] 36 (gtg)
[19:59:44] 1 tRNA-Gly [13716,13788] 34 (tcc)
[19:59:44] 1 tRNA-Val c[6119,6219] 38 (aac)
[19:59:44] 2 tRNA-Glu [11092,11169] 37 (ctc)
[19:59:44] 1 tRNA-Asp c[6784,6857] 35 (gtc)
[19:59:44] 1 tRNA-Gln [3356,3431] 35 (ttg)
[19:59:44] 2 tRNA-Ala [16028,16102] 35 (tgc)
[19:59:44] 1 tRNA-Gly c[67157,67230] 34 (ccc)
[19:59:44] 1 tRNA-Met [8483,8558] 36 (cat)
[19:59:44] 2 tRNA-Ser [77391,77476] 35 (gct)
[19:59:44] 1 tRNA-Arg [28389,28464] 36 (ccg)
[19:59:44] 1 tRNA-Asn c[1646,1746] 38 (att)
[19:59:44] 1 tRNA-Gln c[30106,30179] 35 (ctg)
[19:59:44] 2 tRNA-Leu [32062,32146] 37 (cag)
[19:59:44] 1 tRNA-Lys [43947,44023] 35 (ctt)
[19:59:44] 1 tRNA-Pro c[1023,1099] 37 (tgg)
[19:59:44] 1 tRNA-Val c[41749,41821] 34 (gac)
[19:59:44] 1 tRNA-Gly c[2934,3006] 34 (ccc)
[19:59:44] 1 tRNA-Gly [3885,3958] 35 (gcc)
[19:59:44] 1 tRNA-Thr c[6353,6428] 34 (tgt)
[19:59:44] 2 tRNA-Arg [10225,10300] 36 (cct)
[19:59:44] 1 tRNA-Ser [47258,47349] 37 (cga)
[19:59:44] 1 tRNA-Arg c[10506,10581] 34 (cct)
[19:59:44] tRNA c[584,672] is a pseudo/wacky gene - skipping.
[19:59:44] 1 tRNA-Met c[957,1030] 35 (cat)
[19:59:44] 2 tRNA-Asn c[7091,7165] 34 (gtt)
[19:59:44] Found 34 tRNAs
[19:59:44] Predicting Ribosomal RNAs
[19:59:44] Running Barrnap with 15 threads
[19:59:45] 1 gnl|Prokka|MALP_11 27374 5S ribosomal RNA
[19:59:45] 2 gnl|Prokka|MALP_15 36924 23S ribosomal RNA
[19:59:45] 3 gnl|Prokka|MALP_22 75353 16S ribosomal RNA
[19:59:45] 4 gnl|Prokka|MALP_30 11703 5S ribosomal RNA
[19:59:45] Found 4 rRNAs
[19:59:45] Skipping ncRNA search, enable with --rfam if desired.
[19:59:45] Total of 38 tRNA + rRNA features
[19:59:45] Searching for CRISPR repeats
[19:59:46] Found 0 CRISPRs
[19:59:46] Predicting coding sequences
[19:59:46] Contigs total 1564478 bp, so using single mode
[19:59:46] Running: prodigal -i MALP_prokka\/\/MALP\.fna -c -m -g 11 -p single -f sco -q
[19:59:48] Excluding CDS which overlaps existing RNA (tRNA) at gnl|Prokka|MALP_1:9672..11753 on - strand
[19:59:48] Excluding CDS which overlaps existing RNA (tRNA) at gnl|Prokka|MALP_2:50504..51064 on + strand
[19:59:49] Excluding CDS which overlaps existing RNA (tRNA) at gnl|Prokka|MALP_25:1264..1773 on + strand
[19:59:50] Excluding CDS which overlaps existing RNA (tRNA) at gnl|Prokka|MALP_47:45660..48401 on + strand
[19:59:50] Found 1681 CDS
[19:59:50] Connecting features back to sequences
[19:59:50] Not using genus-specific database. Try --usegenus to enable it.
[19:59:50] Annotating CDS, please be patient.
[19:59:50] Will use 15 CPUs for similarity searching.
[19:59:51] There are still 1681 unannotated CDS left (started with 1681)
[19:59:51] Will use blast to search against /export/data1/sw/prokka/1.13/bin/../db/kingdom/Archaea/sprot with 15 CPUs
[19:59:51] Running: cat MALP_prokka\/\/sprot\.faa | parallel --gnu --plain -j 15 --block 15883 --recstart '>' --pipe blastp -query - -db /export/data1/sw/prokka/1.13/bin/../db/kingdom/Archaea/sprot -evalue 1e-06 -num_threads 1 -num_descriptions 1 -num_alignments 1 -seg no > MALP_prokka\/\/sprot\.blast 2> /dev/null
[19:59:54] Modify product: Uncharacterized ABC transporter ATP-binding protein MJ0796 => putative ABC transporter ATP-binding protein
[19:59:54] Modify product: Zinc metalloprotease MJ0392 => Zinc metalloprotease
[19:59:54] Modify product: UPF0273 protein PH0284 => hypothetical protein
[19:59:54] Modify product: Uncharacterized ABC transporter ATP-binding protein MJ0796 => putative ABC transporter ATP-binding protein
[19:59:54] Modify product: UPF0273 protein PH0284 => hypothetical protein
[19:59:54] Modify product: Putative translation initiation factor eIF-2B subunit 2-like => Putative translation initiation factor eIF-2B subunit 2-like protein
[19:59:54] Modify product: Uncharacterized protein AF_1212 => putative protein
[19:59:54] Modify product: Iron-sulfur flavoprotein MJ1083 => Iron-sulfur flavoprotein
[19:59:54] Modify product: Uncharacterized ABC transporter ATP-binding protein MJ0796 => putative ABC transporter ATP-binding protein
[19:59:54] Modify product: Probable flippase AglR => putative flippase AglR
[19:59:54] Modify product: Uncharacterized protein MJ0781 => putative protein
[19:59:54] Modify product: Putative sulfur carrier protein Ta1170/Ta1414 => Putative sulfur carrier protein/Ta1414
[19:59:54] Modify product: Bifunctional protein FolD => Bifunctional protein FolD protein
[19:59:54] Modify product: Probable RNA 2'-phosphotransferase => putative RNA 2'-phosphotransferase
[19:59:54] Modify product: Probable S-adenosylmethionine-dependent methyltransferase MJ0882 => putative S-adenosylmethionine-dependent methyltransferase
[19:59:54] Modify product: Uncharacterized ABC transporter ATP-binding protein MJ0796 => putative ABC transporter ATP-binding protein
[19:59:54] Modify product: Probable tRNA pseudouridine synthase D => putative tRNA pseudouridine synthase D
[19:59:54] Modify product: Putative sulfur carrier protein Ta1170/Ta1414 => Putative sulfur carrier protein/Ta1414
[19:59:54] Modify product: UPF0200 protein SSO1041 => hypothetical protein
[19:59:54] Modify product: Uncharacterized protein PH0856 => putative protein
[19:59:54] Modify product: Uncharacterized protein PH0856 => putative protein
[19:59:54] Modify product: Probable aspartokinase => putative aspartokinase
[19:59:54] Modify product: Trk system potassium uptake protein TrkA homolog => Trk system potassium uptake protein TrkA 
[19:59:54] Modify product: Uncharacterized protein MJ1225 => putative protein
[19:59:54] Modify product: Probable phosphoenolpyruvate synthase => putative phosphoenolpyruvate synthase
[19:59:54] Modify product: Uncharacterized HTH-type transcriptional regulator PH1519 => putative HTH-type transcriptional regulator
[19:59:54] Modify product: GPN-loop GTPase PAB0955 => GPN-loop GTPase
[19:59:54] Modify product: Probable aquaporin AqpM => putative aquaporin AqpM
[19:59:54] Modify product: Probable transaldolase => putative transaldolase
[19:59:54] Modify product: UPF0273 protein PH0284 => hypothetical protein
[19:59:54] Modify product: UPF0273 protein PH0284 => hypothetical protein
[19:59:54] Modify product: UPF0273 protein PH0284 => hypothetical protein
[19:59:54] Modify product: Uncharacterized protein MJ1225 => putative protein
[19:59:54] Modify product: Protein PH0010 => Protein
[19:59:54] Modify product: Probable phosphoenolpyruvate synthase => putative phosphoenolpyruvate synthase
[19:59:54] Modify product: Probable metalloprotease HVO_1016 => putative metalloprotease
[19:59:54] Modify product: Uncharacterized protein AF_1796 => putative protein
[19:59:54] Modify product: Trk system potassium uptake protein TrkA homolog => Trk system potassium uptake protein TrkA 
[19:59:54] Modify product: Uncharacterized ABC transporter ATP-binding protein MJ0796 => putative ABC transporter ATP-binding protein
[19:59:54] Modify product: Uncharacterized ABC transporter ATP-binding protein MJ0796 => putative ABC transporter ATP-binding protein
[19:59:55] Modify product: Putative ammonium transporter MJ1343 => Putative ammonium transporter
[19:59:55] Modify product: Uncharacterized nitrogen regulatory PII-like protein MJ0059 => putative nitrogen regulatory PII-like protein
[19:59:55] Modify product: Uncharacterized metallohydrolase MMP1398 => putative metallohydrolase
[19:59:55] Modify product: UPF0200/UPF0201 protein AF_1395 => hypothetical protein
[19:59:55] Modify product: Uncharacterized protein MJ1311 => putative protein
[19:59:55] Modify product: UPF0273 protein PH0284 => hypothetical protein
[19:59:55] Modify product: UPF0215 protein AF_1433 => hypothetical protein
[19:59:55] Modify product: Stomatin homolog PH1511 => Stomatin
[19:59:55] Modify product: Probable ribosome biogenesis protein SSO0551 => putative ribosome biogenesis protein
[19:59:55] Modify product: Probable branched-chain amino acid transport ATP-binding protein LivG => putative branched-chain amino acid transport ATP-binding protein LivG
[19:59:55] Modify product: Probable tRNA pseudouridine synthase B => putative tRNA pseudouridine synthase B
[19:59:55] Modify product: Protein translation factor SUI1 homolog => Protein translation factor SUI1 
[19:59:55] Modify product: Ribosome maturation protein SDO1 homolog => Ribosome maturation protein SDO1 
[19:59:55] Modify product: Probable deoxyhypusine synthase => putative deoxyhypusine synthase
[19:59:55] Modify product: UPF0273 protein PH0284 => hypothetical protein
[19:59:55] Modify product: UPF0107 protein AF_0055 => hypothetical protein
[19:59:55] Modify product: DNA-binding protein MTH_1615 => DNA-binding protein
[19:59:55] Modify product: UPF0284 protein MJ1598 => hypothetical protein
[19:59:55] Modify product: Probable branched-chain amino acid transport ATP-binding protein LivG => putative branched-chain amino acid transport ATP-binding protein LivG
[19:59:55] Modify product: Uncharacterized protein MJ0742 => putative protein
[19:59:55] Modify product: Uncharacterized ABC transporter ATP-binding protein MJ0796 => putative ABC transporter ATP-binding protein
[19:59:55] Modify product: Iron-sulfur flavoprotein MJ1083 => Iron-sulfur flavoprotein
[19:59:55] Modify product: Uncharacterized protein MJ1225 => putative protein
[19:59:55] Modify product: Uncharacterized protein MJ0781 => putative protein
[19:59:55] Modify product: UPF0273 protein PH0284 => hypothetical protein
[19:59:55] Modify product: Probable hydrogenase maturation factor HypB => putative hydrogenase maturation factor HypB
[19:59:55] Modify product: Probable L-aspartate dehydrogenase => putative L-aspartate dehydrogenase
[19:59:55] Modify product: Probable ATP-dependent RNA helicase MJ0669 => putative ATP-dependent RNA helicase
[19:59:55] Modify product: Probable ATP-dependent RNA helicase MJ0669 => putative ATP-dependent RNA helicase
[19:59:55] Modify product: Probable branched-chain amino acid transport ATP-binding protein LivG => putative branched-chain amino acid transport ATP-binding protein LivG
[19:59:55] Modify product: Uncharacterized protein MJ0609 => putative protein
[19:59:55] Modify product: Probable branched-chain amino acid transport ATP-binding protein LivG => putative branched-chain amino acid transport ATP-binding protein LivG
[19:59:55] Modify product: S-adenosyl-L-methionine-binding protein AF_0241 => S-adenosyl-L-methionine-binding protein
[19:59:55] Modify product: Probable ribosomal RNA small subunit methyltransferase A => putative ribosomal RNA small subunit methyltransferase A
[19:59:55] Modify product: Uncharacterized protein MJ0039 => putative protein
[19:59:55] Modify product: Probable translation initiation factor IF-2 => putative translation initiation factor IF-2
[19:59:55] Modify product: Probable thymidylate kinase => putative thymidylate kinase
[19:59:55] Modify product: UPF0235 protein MTH_637 => hypothetical protein
[19:59:55] Modify product: ATP-dependent DNA helicase Ta0057 => ATP-dependent DNA helicase
[19:59:55] Modify product: Zinc metalloprotease TldD homolog => Zinc metalloprotease TldD 
[19:59:55] Modify product: Zinc metalloprotease TldD homolog => Zinc metalloprotease TldD 
[19:59:55] Modify product: Probable aspartokinase => putative aspartokinase
[19:59:55] Modify product: Uncharacterized protein MJ0100 => putative protein
[19:59:55] Modify product: Protein pelota homolog => Protein pelota 
[19:59:55] Modify product: Universal stress protein MJ0577 => Universal stress protein
[19:59:55] Modify product: Universal stress protein MJ0577 => Universal stress protein
[19:59:55] Modify product: Probable membrane-bound hydrogenase subunit mbhJ => putative membrane-bound hydrogenase subunit mbhJ
[19:59:55] Modify product: Probable deoxyhypusine synthase => putative deoxyhypusine synthase
[19:59:55] Modify product: UPF0273 protein PH0284 => hypothetical protein
[19:59:55] Modify product: Uncharacterized protein MJ0781 => putative protein
[19:59:56] Modify product: Uncharacterized protein MJ0781 => putative protein
[19:59:56] Modify product: Uncharacterized NOP5 family protein MJ0694 => putative NOP5 family protein
[19:59:56] Modify product: Uncharacterized ABC transporter ATP-binding protein MJ0796 => putative ABC transporter ATP-binding protein
[19:59:56] Modify product: RutC family protein PH0854 => RutC family protein
[19:59:56] Modify product: Probable copper-exporting P-type ATPase => putative copper-exporting P-type ATPase
[19:59:56] Modify product: UPF0147 protein Ta0600 => hypothetical protein
[19:59:56] Modify product: Uncharacterized HTH-type transcriptional regulator PH1519 => putative HTH-type transcriptional regulator
[19:59:56] Modify product: Probable aminomethyltransferase => putative aminomethyltransferase
[19:59:56] Modify product: Uncharacterized HTH-type transcriptional regulator PH1519 => putative HTH-type transcriptional regulator
[19:59:56] Modify product: UPF0045 protein MJ1052 => hypothetical protein
[19:59:56] Modify product: ATP-dependent DNA helicase Ta0057 => ATP-dependent DNA helicase
[19:59:56] Modify product: Putative FKBP-type peptidyl-prolyl cis-trans isomerase MJ0825 => Putative FKBP-type peptidyl-prolyl cis-trans isomerase
[19:59:56] Modify product: Uncharacterized nitrogen regulatory PII-like protein MJ0059 => putative nitrogen regulatory PII-like protein
[19:59:56] Modify product: Putative ammonium transporter MJ1343 => Putative ammonium transporter
[19:59:56] Modify product: UPF0273 protein PH0284 => hypothetical protein
[19:59:56] Modify product: Probable branched-chain amino acid transport ATP-binding protein LivG => putative branched-chain amino acid transport ATP-binding protein LivG
[19:59:56] Modify product: Uncharacterized protein AF_1548 => putative protein
[19:59:56] Modify product: Probable homocitrate synthase AksA => putative homocitrate synthase AksA
[19:59:56] Cleaned 108 /product names
[19:59:56] Deleting unwanted file: MALP_prokka//sprot.faa
[19:59:56] Deleting unwanted file: MALP_prokka//sprot.blast
[19:59:56] There are still 991 unannotated CDS left (started with 1681)
[19:59:56] Will use hmmer3 to search against /export/data1/sw/prokka/1.13/bin/../db/hmm/HAMAP.hmm with 15 CPUs
[19:59:56] Running: cat MALP_prokka\/\/HAMAP\.hmm\.faa | parallel --gnu --plain -j 15 --block 8289 --recstart '>' --pipe hmmscan --noali --notextw --acc -E 1e-06 --cpu 1 /export/data1/sw/prokka/1.13/bin/../db/hmm/HAMAP.hmm /dev/stdin > MALP_prokka\/\/HAMAP\.hmm\.hmmer3 2> /dev/null
[20:00:10] Deleting unwanted file: MALP_prokka//HAMAP.hmm.faa
[20:00:10] Deleting unwanted file: MALP_prokka//HAMAP.hmm.hmmer3
[20:00:10] Labelling remaining 816 proteins as 'hypothetical protein'
[20:00:10] Possible /pseudo 'DNA/RNA-binding protein Alba' at gnl|Prokka|MALP_2 position 33168
[20:00:10] Possible /pseudo '1-deoxy-D-xylulose-5-phosphate synthase' at gnl|Prokka|MALP_2 position 39578
[20:00:10] Possible /pseudo 'Guanosine-5'-triphosphate,3'-diphosphate pyrophosphatase' at gnl|Prokka|MALP_4 position 11094
[20:00:10] Possible /pseudo 'putative ABC transporter ATP-binding protein' at gnl|Prokka|MALP_5 position 45659
[20:00:10] Possible /pseudo 'putative protein' at gnl|Prokka|MALP_12 position 7355
[20:00:10] Possible /pseudo 'Large-conductance mechanosensitive channel MscMJLR' at gnl|Prokka|MALP_15 position 13427
[20:00:10] Possible /pseudo '1-deoxy-D-xylulose-5-phosphate synthase' at gnl|Prokka|MALP_18 position 5029
[20:00:10] Possible /pseudo 'Digeranylgeranylglycerophospholipid reductase' at gnl|Prokka|MALP_29 position 19204
[20:00:10] Possible /pseudo 'Zinc metalloprotease TldD ' at gnl|Prokka|MALP_33 position 24314
[20:00:10] Possible /pseudo 'Trehalose/maltose import ATP-binding protein MalK' at gnl|Prokka|MALP_37 position 31199
[20:00:10] Found 523 unique /gene codes.
[20:00:10] Fixed 2 duplicate /gene - dld_1 dld_2
[20:00:10] Fixed 2 duplicate /gene - fbiB_1 fbiB_2
[20:00:10] Fixed 2 duplicate /gene - tbp2_1 tbp2_2
[20:00:10] Fixed 2 duplicate /gene - vat_1 vat_2
[20:00:10] Fixed 5 duplicate /gene - glmU_1 glmU_2 glmU_3 glmU_4 glmU_5
[20:00:10] Fixed 2 duplicate /gene - mtsA_1 mtsA_2
[20:00:10] Fixed 5 duplicate /gene - livG_1 livG_2 livG_3 livG_4 livG_5
[20:00:10] Fixed 3 duplicate /gene - porA_1 porA_2 porA_3
[20:00:10] Fixed 2 duplicate /gene - tldD_1 tldD_2
[20:00:10] Fixed 2 duplicate /gene - gppA_1 gppA_2
[20:00:10] Fixed 3 duplicate /gene - porG_1 porG_2 porG_3
[20:00:10] Fixed 2 duplicate /gene - queG_1 queG_2
[20:00:10] Fixed 2 duplicate /gene - ileS_1 ileS_2
[20:00:10] Fixed 2 duplicate /gene - mshA_1 mshA_2
[20:00:10] Fixed 2 duplicate /gene - hdrD_1 hdrD_2
[20:00:10] Fixed 2 duplicate /gene - glmS_1 glmS_2
[20:00:10] Fixed 2 duplicate /gene - tmk_1 tmk_2
[20:00:10] Fixed 2 duplicate /gene - arsC_1 arsC_2
[20:00:10] Fixed 3 duplicate /gene - hdlA_1 hdlA_2 hdlA_3
[20:00:10] Fixed 2 duplicate /gene - purP_1 purP_2
[20:00:10] Fixed 2 duplicate /gene - trkA_1 trkA_2
[20:00:10] Fixed 2 duplicate /gene - acsA_1 acsA_2
[20:00:10] Fixed 2 duplicate /gene - leuD_1 leuD_2
[20:00:10] Fixed 2 duplicate /gene - pol_1 pol_2
[20:00:10] Fixed 2 duplicate /gene - ubaA_1 ubaA_2
[20:00:10] Fixed 4 duplicate /gene - arsM_1 arsM_2 arsM_3 arsM_4
[20:00:10] Fixed 2 duplicate /gene - xerC_1 xerC_2
[20:00:10] Fixed 2 duplicate /gene - lysJ_1 lysJ_2
[20:00:10] Fixed 2 duplicate /gene - pccA_1 pccA_2
[20:00:10] Fixed 2 duplicate /gene - cysH_1 cysH_2
[20:00:10] Fixed 2 duplicate /gene - ard1_1 ard1_2
[20:00:10] Fixed 3 duplicate /gene - mtaA_1 mtaA_2 mtaA_3
[20:00:10] Fixed 2 duplicate /gene - iolD_1 iolD_2
[20:00:10] Fixed 2 duplicate /gene - ilvE_1 ilvE_2
[20:00:10] Fixed 2 duplicate /gene - lipA_1 lipA_2
[20:00:10] Fixed 3 duplicate /gene - aksF_1 aksF_2 aksF_3
[20:00:10] Fixed 3 duplicate /gene - thiL_1 thiL_2 thiL_3
[20:00:10] Fixed 2 duplicate /gene - cdhA1_1 cdhA1_2
[20:00:10] Fixed 3 duplicate /gene - guaAA_1 guaAA_2 guaAA_3
[20:00:10] Fixed 2 duplicate /gene - trpD_1 trpD_2
[20:00:10] Fixed 2 duplicate /gene - aspS_1 aspS_2
[20:00:10] Fixed 2 duplicate /gene - ycdX_1 ycdX_2
[20:00:10] Fixed 3 duplicate /gene - fpoL_1 fpoL_2 fpoL_3
[20:00:10] Fixed 2 duplicate /gene - mdtG_1 mdtG_2
[20:00:10] Fixed 2 duplicate /gene - nfo_1 nfo_2
[20:00:10] Fixed 2 duplicate /gene - alaS_1 alaS_2
[20:00:10] Fixed 2 duplicate /gene - mdtD_1 mdtD_2
[20:00:10] Fixed 2 duplicate /gene - hisF_1 hisF_2
[20:00:10] Fixed 2 duplicate /gene - mvhD_1 mvhD_2
[20:00:10] Fixed 2 duplicate /gene - menE_1 menE_2
[20:00:10] Fixed 3 duplicate /gene - kefB_1 kefB_2 kefB_3
[20:00:10] Fixed 2 duplicate /gene - hdrA_1 hdrA_2
[20:00:10] Fixed 2 duplicate /gene - ptr2_1 ptr2_2
[20:00:10] Fixed 2 duplicate /gene - actP_1 actP_2
[20:00:10] Fixed 4 duplicate /gene - btuD_1 btuD_2 btuD_3 btuD_4
[20:00:10] Fixed 2 duplicate /gene - mshD_1 mshD_2
[20:00:10] Fixed 2 duplicate /gene - rsxB_1 rsxB_2
[20:00:10] Fixed 2 duplicate /gene - ppsA_1 ppsA_2
[20:00:10] Fixed 2 duplicate /gene - porB_1 porB_2
[20:00:10] Fixed 2 duplicate /gene - ubiE_1 ubiE_2
[20:00:10] Fixed 2 duplicate /gene - arfC_1 arfC_2
[20:00:10] Fixed 4 duplicate /gene - queE_1 queE_2 queE_3 queE_4
[20:00:10] Fixed 2 duplicate /gene - bepA_1 bepA_2
[20:00:10] Fixed 2 duplicate /gene - rnj_1 rnj_2
[20:00:10] Fixed 2 duplicate /gene - mtbA_1 mtbA_2
[20:00:10] Fixed 2 duplicate /gene - wtpC_1 wtpC_2
[20:00:10] Fixed 2 duplicate /gene - pycB_1 pycB_2
[20:00:10] Fixed 2 duplicate /gene - ypeA_1 ypeA_2
[20:00:10] Fixed 2 duplicate /gene - aglE_1 aglE_2
[20:00:10] Fixed 2 duplicate /gene - dys_1 dys_2
[20:00:10] Fixed 2 duplicate /gene - aspC_1 aspC_2
[20:00:10] Fixed 2 duplicate /gene - lplA_1 lplA_2
[20:00:10] Fixed 3 duplicate /gene - gloB_1 gloB_2 gloB_3
[20:00:10] Fixed 2 duplicate /gene - proC_1 proC_2
[20:00:10] Fixed 2 duplicate /gene - arsR_1 arsR_2
[20:00:10] Fixed 12 duplicate /gene - malK_1 malK_2 malK_3 malK_4 malK_5 malK_6 malK_7 malK_8 malK_9 malK_10 malK_11 malK_12
[20:00:10] Fixed 2 duplicate /gene - vorB_1 vorB_2
[20:00:10] Fixed 2 duplicate /gene - thiI_1 thiI_2
[20:00:10] Fixed 2 duplicate /gene - trmBL1_1 trmBL1_2
[20:00:10] Fixed 2 duplicate /gene - tuf_1 tuf_2
[20:00:10] Fixed 2 duplicate /gene - albA_1 albA_2
[20:00:10] Fixed 2 duplicate /gene - tiaS_1 tiaS_2
[20:00:10] Fixed 4 duplicate /gene - dxs_1 dxs_2 dxs_3 dxs_4
[20:00:10] Fixed 2 duplicate /gene - herA_1 herA_2
[20:00:10] Fixed 2 duplicate /gene - aqpM_1 aqpM_2
[20:00:10] Fixed 2 duplicate /gene - btuC_1 btuC_2
[20:00:10] Fixed 2 duplicate /gene - purE_1 purE_2
[20:00:10] Fixed 2 duplicate /gene - leuA_1 leuA_2
[20:00:10] Fixed 2 duplicate /gene - rnz_1 rnz_2
[20:00:10] Fixed 2 duplicate /gene - menA_1 menA_2
[20:00:10] Fixed 3 duplicate /gene - ftsZ_1 ftsZ_2 ftsZ_3
[20:00:10] Fixed 2 duplicate /gene - mdtH_1 mdtH_2
[20:00:10] Fixed 2 duplicate /gene - cheB_1 cheB_2
[20:00:10] Fixed 4 duplicate /gene - ftsZ1_1 ftsZ1_2 ftsZ1_3 ftsZ1_4
[20:00:10] Fixed 94 colliding /gene names.
[20:00:10] Adding /locus_tag identifiers
[20:00:10] Assigned 1719 locus_tags to CDS and RNA features.
[20:00:10] Writing outputs to MALP_prokka//
[20:00:12] Generating annotation statistics file
[20:00:12] Generating Genbank and Sequin files
[20:00:12] Running: tbl2asn -V b -a r10k -l paired-ends -M n -N 1 -y 'Annotated using prokka 1.13 from https://github.com/tseemann/prokka' -Z MALP_prokka\/\/MALP\.err -i MALP_prokka\/\/MALP\.fsa 2> /dev/null
[20:00:18] Deleting unwanted file: MALP_prokka//errorsummary.val
[20:00:18] Deleting unwanted file: MALP_prokka//MALP.dr
[20:00:18] Deleting unwanted file: MALP_prokka//MALP.fixedproducts
[20:00:18] Deleting unwanted file: MALP_prokka//MALP.ecn
[20:00:18] Deleting unwanted file: MALP_prokka//MALP.val
[20:00:18] Repairing broken .GBK output that tbl2asn produces...
[20:00:18] Running: sed 's/COORDINATES: profile/COORDINATES:profile/' < MALP_prokka\/\/MALP\.gbf > MALP_prokka\/\/MALP\.gbk
[20:00:18] Deleting unwanted file: MALP_prokka//MALP.gbf
[20:00:18] Output files:
[20:00:18] MALP_prokka/MALP.log
[20:00:18] MALP_prokka/MALP.fna
[20:00:18] MALP_prokka/MALP.gff
[20:00:18] MALP_prokka/MALP.faa
[20:00:18] MALP_prokka/MALP.ffn
[20:00:18] MALP_prokka/MALP.tbl
[20:00:18] MALP_prokka/MALP.fsa
[20:00:18] MALP_prokka/MALP.tsv
[20:00:18] MALP_prokka/MALP.txt
[20:00:18] MALP_prokka/MALP.sqn
[20:00:18] MALP_prokka/MALP.err
[20:00:18] MALP_prokka/MALP.gbk
[20:00:18] Annotation finished successfully.
[20:00:18] Walltime used: 0.65 minutes
[20:00:18] If you use this result please cite the Prokka paper:
[20:00:18] Seemann T (2014) Prokka: rapid prokaryotic genome annotation. Bioinformatics. 30(14):2068-9.
[20:00:18] Type 'prokka --citation' for more details.
[20:00:18] Share and enjoy!
