# Supplementary material for: Metabolic marker gene mining provides insight in global mcrA diversity and, coupled with targeted genome reconstruction, sheds further light on metabolic potential of the Methanomassiliicoccales
Source: PeerJ. 2018 Sep 17;6:e5614. doi: 10.7717/peerj.5614 (PMC6147122; doi:10.7717/peerj.5614)
Supplement: File S5 [file peerj-06-5614-s009.gz › MALP_prokka/MALP.fna]

>gnl|Prokka|MALP_1
TCGGCGGTTCGAACGTCTACAACATCGCCACCAACTACTCCAAGGCCAAGGTCATGGACT
CCCACAGCCTCAATGAGGGCACCTGGCTGACCATATCCTTCCTGGACGAGGGCGATCCGG
CGGTCAACATATCGGTGCTCATAAAGAACGCCAAGGGCGAAATCGTCTACAATGGCACCA
CCGATGCCGACGGCAAGGTCAAGATACTGCTGACGCAGTACTCCTACACCTCCGAGGGCA
AGGACGATGGGTTCAACCCGTACACCATAACCGCTGACTTCGAGTCCGGTGAGAAGAGCA
CCGACGTGGTGCTCGACCAGTCCTACCAGGACCTCACCATCGAGGGCGAAGAGGAAAGCG
ACATGGGAGCCATCCTGGCGGTGGTCGGGGTACTGGTCATCATCCTGCTCATCGTGGCCG
CGGTAGTGGTCATGAGGCGCCGGAAGTAACGGGACCCAAACCCCTTAGTTCCAAACCTTT
TCCTTATTTCTCATTTTTCTCCTCTAAGATACTTTGTTAAGGGGGGAGTTCCATTCCCAA
GCGAGCGAAATGACCTATTCCGAGAGGGCGCGACAGCTATTGGCCAGCAGCCATGCTTCC
GAGGGCGATACCGTTCGTCTAAAGGCGGGAGGCAAGGATCACTCGGGCATGCTCATGCCT
CATCACGATTTCAGTCATCCCGATGTCATAGTGATCAAGCTGAAGAGCGGCTACAACATC
GGGATCATGGTAGACGATTCCTCCGAACTGAACGTTGAGGTCAAGGCCCAGGAGCGGTAC
TCAAAGGCCATAGCGCCATCCAAGGTCAGCGATCTTCCGGTCATATCCTTCCTGGGAACC
GGCGGCACCATCGCCAGCTATGTCGACTATCGAACGGGAGCCGTGCATCCGGCCTTGAAG
GCCGAGGAATTGGTGGCCACCGTTCCCGAGCTCACCGAGATCTGCAGGATGCGCTCCAAG
GTGGTGTTCTCGATATTCAGCGAGAACATGGACGTGGCACACTGGCAGGAACTGGCGGGA
GCCGTGGCCGAGGAGCTGAACTCCGGAGTGGAAGGCGTCATAATACCCCACGGGACGGAC
ACCCTGGGGTTCACCTCCGCTGCGCTGTCCTTCATGCTCGGCGACGTGCCGAGGCCGGTC
GTCCTGGTCGGAGCCCAGAGGTCATCAGATCGCCCCTCTTCCGATTCTTACGGTAACTTA
CTTTCCGCGGCACGCTTCTGTGTGAACGCCAATGCGGCCGGGATCTTCGTGCTGATGCAT
GGCGAGACCTCGGACACCTGCGCGCACGTTCACCGGGGGACCAAGGTCCGCAAGATGCAC
GCCAGCCGCCGTGATGCGTTCCGTAGTTTGAATGCCGCTCCTGTGGCCGTCCTGGACCTC
GACGGCGGCTTGAAGATGGCTTCCCAATGCCATCCGAAGAACGATGTCAAGGTGCAGGCG
GACACCCGCATGGAGCCGAACGTGGGGCTGCTGCACTTCTATCCTGGTCTGAGCGCCGAG
GCAGTGAGCAGGTTCGCTGACGGTCTGCGAGGGCTGGTCATCGCCGGCACCGGCCTCGGT
CACGTCTCCAGGGACCTGGTGAGGGGCTTGAAGAACCTGACCTCCCAGGGGATAACCGTG
GTCATGACCACCCAGTGCCTGGAAGGAAGGGTGAACCTGAACGTCTACGATACTGGTAGG
GACCTTCTCTCCGCCGGAGTGATCCCCGGCGAGGACATGCTGCCTGAAACGGCACTAGTG
AAGCTCATGTACGTCCTGGGCCGAACGGACGAGCCGGACAAGGTCAGGGAGCTGATGCTC
ACCGATCTTCGGGGCGAGATCTCGGAAAGGAGGGAGCTGTGATGCATCAGCTGACCTGCG
GAATAGAGATCCATCAGCAGCTGGACACCCACAAGCTGTTCTGCTCCTGCCGCTCCCGTC
TGGTGGAGGAGGAGGGAAATCGCTTCCGGCGCCGGCTGCGCCCGACGCAGAGCGAGATGG
GGGAGATCGACCGCGCCGTCCTGGCGCAGGCCGAACGGCGAATGCATTTCACCTACCAGG
CTCCCCATGGCGTGTCTTGCCTGGTGGAAGCGGACGAGGAGCCGCCCCACGACGCGGACG
AGGAGGCGATGCAGGCCTCCCTGATCGTCTCGGCCATGCTGAACTGCCGGGTGATGGACG
AGGTGCACTTCATGCGCAAGATCGTCATCGACGGTTCGAACACCAGCGGTTTCCAGCGCA
CGGCGTTGGTGGCCGTGGACGGCCACCTGGAGGTGAACGGCCGTAAGATCGGTATACTGT
CCCTATGCCTCGAGGAGGACGCCGCGCGCAAGGTGGAAACGAAGGACAGGGAGGTCACGT
ACCGCCTGGACCGCCTGGGGATACCGCTCATCGAGATAGCCACCGCCCCGGACATGCACG
ACCCGGACGAGGTGAAGGAGGTGGCGCAGCGTTTGGGCTCCATGCTCCGCTCCACGCGCA
AGGTGAAGCGCGGTCTCGGGACGATAAGAGAGGACCTCAATATTTCCGTACCGGATGGCG
CCAGGGTCGAGATAAAGGGGGCTCAGGACCTTTCCCTGCTGCCGACGTACGTCCGCAACG
AGATGGAGAGACAACGTTCCCTCATAGAGATCAGGCGGATCCTCAGAGAAAGGGGCGCTG
TTCCCGTTCCGGTGGTGGCCAAGGACATTTCCTCCTTGTTGAAGGATAGCCGATCCAAAG
TTATCCGCTCCGCCCTGTCCAAGGGCGGCAAGGTGTTCTGTTCCGCTTTGCCGTTATTCG
CTGGAACCATGCGCAGCGCCGATGGAAAATTACGATTGGGGGCGGAGTTGGCCCAGCACG
CCCGCTCCCGCGGAGTTGCCGGAATATTCCACTCCGATGAACTTCCCGCTTACGGCATCA
CCGTTGAAGAGGTGCAGGCGATACGCAAGGAGCTCTGTCTCCAAGATGGCGACGCATTCG
CGCTTTGCGCCGACGCCGCCGACCGGGCGGAACCTGCTCTTCTGGCCGCCGTGGCCAGGG
CCAACCAGGCTCTTGTCGGCGTGCCGGAGGAGACCCGCGATCCCTTGCCGGACGGCACCT
CCGTCTACAGCCGTCCGTTGCCGGGGGCGGGGCGCATGTACCCCGAGACGGACGTGAAGC
CTATACTGATAGGCAAGGATCGGTTGGAGCACATCAGCCAGAACCTTCCGGAGCTTCCCG
AGGAGCGCATGGCGCGCATTTCCAGGGAATACGGCGTGAACGAACAGCAGTCCCGTCAAT
TGGTAAAGGACGGTTTCGACGAGCTGTTCGAGGAGGTGGCCAAGGACCGGGCCATGGCGG
CGGTGGCCGCCCGCACCTTCCTGAGCACCTATCCGGAGCTGATGAAGGAAGGGGTGGACC
TGGGGTCGCTGACGGACGAAAGGGTCAAGGAGGCCTTTGCCGCTTTATCGGCCGGACGGT
TCGCCAAGGAGGCGCTTCCCGCGGTGCTCAGGGAGCTTGCCAACGGTTCCGGCGTCGAAA
AGGCGGTAAACGCCTTAGGACTGGGCTCGCTGGACCAGGGGGAAGCTGCCGGCATCATCG
ACATGATCATCAAGGAAAGGGCTGAATTCGTGCGGGAGAAGGGGGAAGCCGCCGTGGGGC
CGCTCATGGGCGTGGCAATGAAGGAGCTGCGCGGCAAGGTGGACGGCAGACAGGCCGCCG
ACCTGCTGAAGGAGAGGGTGCAGGCGTTCCTCAAAGGGTGAGCCTCAGCACTCGCAGCTC
CTCGAAGAAGAGGGTCTTGGAAGCCACGGTCTCGATACGCCAGCCCGAGAGGGCATCTTC
CAGGGCCGAGGGGTCCATGTCATCGGAGATGAGCAGCAGTACCCTTCCTCCGGGTTCCAG
GCGCTCTCTCGCCTGTCTAAGGAAGCGGTCCGTGAGGCGTACGCCGTCCTCACCGCCGGC
CCAGCACAGGTCCTCCTGCCCCTGGACGTCCCCGCGCAGGTAAGGGGGGTTGAAGACGAT
CAGGTCGAACTTTCCCGATACGTCAGTGAACAGGTCGCTCTGGACCACGCGTGCATCGAG
CCCGTTCATCTTGGCGCTGTTCTCGGTGGCCCGGACCGCCCTCTCGTCCACGTCGACCGA
GGTGACGACCGCCCCAGCCCTGGCCATGTGCATGGATATGATCCCGGAGCCGCATCCCAT
CTCCAGCGCTCTCTCTCCCCTATCGACATCTATGGCGGACAGCAGGAGATAGGTGTCCTC
GGCCGGTGAGTAAACCTCCGGGCGGATGTCCAGCTGGATGGTGCGGTCGCGAAGCACGGA
CGTTCAGCGTTGCCAGGGGTAATAACCTTTCCCGAAGGGTTTAAACGGGGATGGTATATC
GGACAAACGTGGACACGTACAGCCTGTTCGGTATCGGCGTCATCATCGCAGCACTGCTGC
TCGCCCACCTCAGGCGATATCCCCTGGCGCAGGTGCTGGTGCTGATCAACCTGGGCATGT
TCCTGTTGAGCATCATCGCCGACTGGGGCTCACCTTATTATCTGTCGGAGGTGCAGCGTG
AGCTTGGCTTCCGGCCGTACTACGTAGGCGAGCCGTCCAACTGGTTCACCGTATTCACTC
ACATGTTCGTGCACGCCGACCTCATGCACGTGCTGTTCAACATGATCTTCCTGATACTGA
TAGGCGTTCCGCTGGAGGAGCGCATCGGGAGGCGGAACTTCGCCATATGCTTCTTCATCC
CGGGGCTGCTGGCCCTGTTATTGGAGGCGACGGTGCGGGGGTTCGATTCCGGGATACTCA
TTCTCGGCGCGTCAGGAGCGGTGGCCGGGACCATGGGCGCGCTTCTTTTCCTGTATCCTA
AGGACGAGATCCCCATGTTCCTCGGCTTCATATTCCTGCCCCGGGTGCCCGTCTGGATCT
CGGTGGGCGCATGGTTCGCCATCCAGGCGGTATCGGCATTCACGCTACCATCCGGGATAG
CTTCCGGTGGTGTTGCATATGCGGCGCACATCGGCGGCTTCGTGGCCGGGATGGGTGTGG
CGTTCCTTCTGCCCGGGAAGAAGGAGAGCGATCCTGACAGCGAAGTGGACCTGGAGGGCC
TGGCCACCACCGATGAGCTTCGGGCGATCAAAGAGCGCATCGAAATGGAGACGGAGCCGG
ACGTCCGGCGGGCCTGGCTGGAGAGGTTCGTAGAACGTTCCGTTTGCCCCTCCTGCGGTA
ACCGTCCGAAGCTGGAGGGAAACCGTATTAAGTGCGCATGCGGATGGGAGAGGTCGGTAA
GATGAGCGTGAACAGGGTGGATGTGCTCTGCCCGGGGATGATCGTCCGCGACGGGCCGAT
CGTCCTGGAGGCCCGCTCCACCGCGACCTTGGTGATCCGGGGGGAGCGGCGGCTGCTGGT
GGACACCAGTGGACCTCAGAATCGCCAGATGTTGACCGAAGCCCTGCGGTCCCGAGGACT
AGGTCCATCGGACATCGAGCTGATCGTTCTCACCCATGCGCACGGCGACCACGAAGGGAA
CCTCGGAATGTTCCCTGATGCCAAGGTGATAGCGCACCGCGCGGAAGGCGGAGAGATGAC
CTTCGAGAACGATATCGAGATATGGGAGGGCGTACGGCTGGTGCACACCCCCGGGCACAC
CCCGGGAAGCATCAGCGTGATGGTCGAGGCTGACGAGGTGTTCGCGATAGCGGGGGACGC
CATACCGACCGAGGACAACGCCCGGAAATGGGTGCCCCCGGGGCATCATTACGACCGGCG
GAAGGCCATGGAATCCATGGAAATGCTGGTGGACGCGGCCGACGTGGTCGTGCCGGGCCA
CGGGCCGGCCTTCCGCACGGCTCCGTACAAAGGAAAAGGGAGGCGAGGCGAATGAACGTA
CCGAACGCGATACAGGTGGAATGCCCGGACTGCGGCGAGGAGACCCTGCACGAGGTGCTG
AAAGGGAGGCTAGGCAAGGACGGGAACACTCTGGAGGGCACACTGCGCTGTCAGGAGTGC
GGCCGGGTGCACACCGCCGTGGTCAGGGAGACCAAGACCGTGCTGGTCCCGGTCATAATC
AGCGATCAGGGCGAGTCCAGAAAGGCGAAGATGGAGATCCCCGAGGACGAAGAGATACGC
GTAGAGGACGAGCTCCTCCTGGACGACCTTCCCATAATCGTCAGCTCCCTCGAGAAGGGC
AACGGCCGGGTGACGAAGGCCTTGGCGAAGGACATCACGGCCATCTGGGCCAAGCGCTTC
GACCAGGTGCACGTAAAAATATCCATCAACGACGTGCACAAGACCATACCGGCGGAGATA
GTGGTCCTTCCGGAGGAGGAGTTCTTCATCGGTGACCTGATGACCGTCGGGAGGCATAAC
GTGGTCATCACCCAGATAAAGACCACCGATGGCATGGCCCGCCGCGGTTCCGTGCTGGCC
AGGGACATCGTGAGGTTATACGCCAGGAAGGCCCGCACCACTTATTCGTGAGGAACATGG
ACGAAAGGAGGCAAATGGTCGCCGGGCTGCGCGGCCGCGGCCTGGTGTTCTCTGAAAGGG
TAGAAGAGGCCCTGCTCAAGGTCCCCCGCCATCTCTTTCTGCCGGAGAGCGCCCGTTCAC
AGGCCTATCGCGATTCACCTCTGCCCATAGGCGATGGGCAGACGATATCCGCCCCGCACA
TGGTGGCGATGATGGCCGAAGCGCTCGATCTTCGCGATGGGCAGAAGGTCCTGGAGATCG
GTGCCGGCTCCGGCTACAACGCCGCGGTGATGGCCGAACTGGTCGGTCCCCAAGGCAAGA
TCATCACCATGGAGCGGCATCCATCCCTGGCCGAGAAAGCGACCAAGATCCTGCTGGAAG
CCGGGTACGCCAACGTCCAGGTGGTGGTCGGGGACGGTTCCCTCGGTCATCCGGAGCAGG
CGCCCTACGACCGTATAAGCGTCACTTGCGGCGCGCCCCGAGTGCCTGGACCCCTGGCGG
AGCAGCTTAGGGAGGGCGGAACAATGGTGATACCGGTGGGCGGATTGGATTACCAGTCCT
TGCTAAGGGTTAGGAAGCAAAGCGGACGCATAATGACCGAGGACCTCGGTTCAGTGGTCT
TCGTCCCGCTGATCGGTGAAAAGGGTCACCCGTCACAATAGCAAGGGAAGCACGGCGCTC
AGGCTGGCGTCCCTTATGACGTGATGCGCGCCTCGCACGACTTCCTCGTCAATGGGATTG
AAAGCAATTCCCAAGGAGGAGGCCTGGAACATGGAGACGTCAATGGAACTGTTGCCGATG
GCCGCCGTTCTTTCCGGAGCTGTTCCGAAGAGGTCCTGCGCCTCCTGCAGAGCTTTCCGT
TTATTGCACAGCTCAACCCTGAGGACGCCCTCTCCAGTCAGTCTCCCATGGACATCCGCC
TCGAGTCCGTTCGACCACTGAGCGTCGAAGTTGAACTCCCTGGCCAGCTTTCCGGCGATA
AGGTCCAGCCCGCCGCTTATTATCACCGTCCTGGTCCCCCTCTCATGCAGGGCTTGAACG
GTCTCGGCGATCCCAGGATTTATCGGGAGCCTGGCCAGCTCCCTCTCCACGTCCGCCAGG
CCCAGCCCGGGGCGGTGCTTGAGCCAAAGCGCGATGTCCCGGCGCATGAACTCCAGGTCG
TCGATCTCCCCGTCCATGAAGGATATGACCGACTCCTCGTTGCTCACCCCGAACCGGTCG
TGCACCCAGGTCCAGGAAGAAAGATAGTCGACCAGCACGCCGTCCATGTCGAAGGCCACC
AGATCGAACTTTCGCCCGTTCTCTCTCACGGTCAAGGCCAGGAGGCAATCATTATAAGAA
AGTTGCTGCAATGACCAGCACATGATAGTGCTTGTCGGTGTCGCTCACGTTATCGACGTG
TCAAAGCCGATAGGCTCCCTGGTCGAGCATTACGCCCCGGGCGCGGTCGGCATAGAGCTG
GACCCCGGGCGGTACCGGGCGCTGCAGGAGGGATCGCCGCGCGGCAAGGTGCCTATCCCC
TATCGTCTTCTGGCGGTCATGCAACGGCGACTAGCGGATCAGTTCGGCGGGGAGGTCGGA
GCGGAGATGCTGGCCGCGGTGGATGCCGCCAAAGCTCGGGGAGCGCAGGTGCTGTTCATC
GACATGGACGCCGGCCGCCTCTTCAATTCCCTGATAAAGCAGATGCCGTTGAAGGAGAGG
GTGGGAATGCTGCTGTCGTCCTTCGGCGGCCTGTTCATGACCCGGAAGCGGGTGGAGAAG
GAACTGAAGCAGTTCCAGGAGAACGAGGAGAGATACATGGACACCCTGGGCAAGAGCTTC
CCCACCGTTAAGCGGGTTCTGATAGACGAGCGCAATGAGCACATGGCCCGGAACATCCTG
AAGGCCGAGGGTCTCTACGGAAGCGTGCTGGCGGTCATCGGCGACGGGCACGTGGAAGGG
ATACGACGGATAATTTCCAGGGAGGACCTGGTGGCCTACCGCCTGAAGGACCTGGGCGAC
CTCCGCCTGGAAGGGCCGGTCAACAACGCCGAGGCTTCCTTCTCCTTCACCATCGGGAAC
TGAGGGAAATCCTTTTTCCCCGGATGGCATATCCCGTCCGATGAAGGTAGTTCTCCTTTC
GTACACCAACGACGCCGAGCGGCTTTGTGCCGCGGCCGCCCGCTCCTGCTATTCGCCGGA
CCCGGCGAGCGAGATACTGGAGGACGTGGAGGAAGGCAAGGCCGGCACCTTCATAGACAA
GGTGGTGGGCATGGGTCACCACTCGGTCATCGAGCACGCCTCGTACACCTTCTCGCTGGA
GGGCGTTTCACGCTCCCTAACTCACCAGCTGGTCCGGCACCGCATCGCCAGCTACTCGCA
GCAGAGCCAGAGGTACGTATCCTTGCTGGAGCCGGATTACGTTACTCCTGAAACGGTCCG
ATCCGACCCGGAAGCGAAAAAGGTGTTCGAGGAGGCGATGGAGAAAGCCTGGGAGGCGTA
CCAGAAGCTGGCGACCGTCGTCCCGGTGGAGGACGCTCGTTACGTATTGCCGAACGCCTG
CACGACGAATATAGTGGTAACCATGAACGCCAGGGAGCTGTGGCACTTCTTCACCTTGCG
GACCTGCCGCAGGGCGCAGCAGGAGATACGCACCGCCGCCGAGCTGATGTTGAAGGAAGC
AAGGAAAGCGTCCCCGACGATATTCAGGGACGCTGGCCCTGCCTGCCTCCGGGGGAAGTG
CCCGGAAGGGAAGCTGAGCTGTGGCAAGCCGCGCACGGAGCTAAGATTTATATAACTCCA
ATACTTTGGCCGCACTTACCTGGGAAGATTGCTATGGGCAACATCAGACCAACTTACATT
AAGAGAGTGGCCGTGGAACTGGTCGAGAAGTACCCCCGCGCTTTCAGCGCCGACTTCGAG
AACAACAAGATCCTGGTCCAGAGGCTCACCAACGTGAGCTCCATCATGATGAGGAACCGC
ATCGCCGGTTACGTCAGCCGCTACTGGCAGAACAAGGACTTCTGAAACCCCAAGGATCGC
GCCTCTTGGCGCGACCGCCGTAACATCTTCTTGATCTTCTATACCGTTATCGCTTCTTCA
GGTCATCATCGCCCGAACCGAACGTCTGGCTTTCCGCCTTTTCATCCTTCCGTCCAGCCC
GGGGAGTAACAACGCTTTAGTAATTGGAGCATATTGTCCACAAAATAGGCCCGGGTGGGG
TAGCTTGGATATCCTAAGAGGCTGCGAACCTCTAGACCCGGATTCAAATTCCGGCCCGGG
CGCTCTTCTCATTACAAGTTCATACCGACGGTCTCCCTGATCTCCAGGTCTCCCGGCGGT
ATTATGCGGGATATCTCCTCTTCCGGCACGCCGAACGCCTTGGCCAGCATCGCGGAGGTC
TTCCCCCGCGGCATCTTCCCGGGAACGATCACCACCATCCTCTCAGAGGACACGCTCGCC
CGGGGAGCGCAGGTTATCTTCCGGGAGCCTTCCACCAGCACCTCGGCGATGACCATCTCC
AGCGGGAGATGATGTTCGTAATTGCGCTTCCCGCGGATGATGAACGCCCCGCGCGGGGCG
AACTCCCCCGCTTCCGGCCGTTTGGACACCTGGTCCGGAAGGACCCAGTACGCCGTTCCT
TCGGCGGCCCCGGCGTTCCAGGCCTTGGAGTGGCAGAGGGCGAACTGGCAGACCTCCCGC
ATCTCCTGCTCCGTGGCTTCCGCCCCGTCCTTCAGGACGATGGACGGCGCCCCGTGGGAG
TCGGCGTGTGCGTACCGTTCGCGATCGCCCAGATGCTTCTTCACCACCTGGTCGTTGGAC
TTGGCGTCCCTCCCTCCCAGGACCAGGCGTCCGTTGGAGGTGAAGAACCACTTGTACGTC
TCGAACCAGAAGCGCTTGGTCGGTGCCATGCGCTCCTTGGCCTCCTGAGCGGCCTTGGCT
CCTTTCGCTTCGCGCTTGGCCATGGCCTTCCTCGTTTCCTCCAACGCTCCCTTGGCCCCG
GCGGCCTTCTCCCGCAGTTCCTTGGATTGGGAGTACAGCCGGTTGGCGTTCTCATCGATA
CCGACCGTGTAATCGAGGGTGACCATCTCCTCGCCCAGCTTCATGACGAAGCTCTTCTTC
CGCGGTTCCACCGAGGTGACCAGCGGTACCTTGGTTCCCAGCTCCTTGAGCTTCTCCCAG
CTGGTGTTCTGCGACAGTCCCTTCATCTTCTCCAGGGTCAACGAAACGTCAGCGTAGCTG
GTGTAGAGCAGGTCGCCCTGCGCCTGCAGCACGGCCGCCTCCCGTTCCGTCGCCTCGATC
CCCTTCAGCTGCTGGTCCAGCTGCCTCTGCAGCCTCTCCAGCTCCGGGTCGACCTTGACC
TCGTCCTCCTTCTTTTTGGCCAGGAACGCCGAGATCGCCGCGGAGAGCGTGGGGAGGTCT
TTCCTATCGTAACCTTCGTTGACCATGAGGGGATATGGCGTGGCGTCGATCGCCGCCTCT
CCCTCGGACACCAGGCAGGCGAACTCCCTTTCCCGGAGGGCCTCGAAAAGGCCGAGGGTC
GCCGAACGCAAGGCAGCGATCTCGTCAACGGTCATCCCGGAGGCCTTCCTTCCTTTGTCC
AGACCGGTCCGGAGGCAGACCTCCTCTCCGTACTGCCCGCCCAGGTTCACCGAGGTGGCT
AGCGTTCGAACCAGATCGGACTTGGAGGTGAGCACGGCCGTCTGGAACTCCTCCGCAGAA
GCGGTCCGGGGGTCGAACCTCGAGGGCGGGTACACGTACTCGGCCCCGATGAGCACGTCC
CGGTGCCTCCACCTCTTCTGTTCCAGGGCGTTGGTTATCTTCCCGTCGTTCACCATTATC
AGGTTGCCGTCGCCGATGAGCTCGAAGATCAGCTTGTACGAGCCGTCACGATCGGCCAGG
TCCATGGTGACGATGCGATCGAACTCTCTCTGGCAAACGGATATTATTCGGGTGTTGTAG
AGCACCTTGCGCAGGTGCACGGCGAATCCGGACGGGGTGTCGGGCGTCTCCGGGCGGTCG
GCCACCAGATGCAGCCAACGACCGTCCTTGAGCATGAGCTCCTTCTTGCCCTCCCCCTGA
ACGTTTATGCGCAGCAGCACGTTGCGGCCGTCCCAGTGGAATATCTTGTCCAGGAAGCCT
CCGACCAGCCCCTGCATCTCCGACGTTATGGCCGCCACGTCGAAGGCCGTCATCTCCTTC
TTCATCGCCACCTCTAGCGCCCCCGCAATCAAAAGGATTTTGCCTATGACCAGTAGCAAA
AGGTTTATGAACGACCACCGGTTTGTCGGTGGAGCAGGCCACTGTGGCTTAGAGGTATAG
CGACGCCTTGGTAAGGCGTAGGTCGAGGGTTCAATTCCCTCCAGTGGCTCCATATCCTTC
TCAACAAAAATTGATAACCCATCATTCCCATGGGCAAGGCCATGGTGGAGCGGGGGGGTC
GGGTTTTTCGCTTATCTGCGGTCGTCCTTATAGGGGTCCTTCTGATGGTCCCTTGCCTCG
CCCCTAGTTCGGAAGGAGTGACTTACAGGTCCGAACCGATCGTCGTGGAAGGGAACGGGG
GCTTCATCGCCGCAGGCTTCACCGGGAGCGGCAACGCCGAGGATCCGTACGTCCTAAGCG
AGATCAACCTTGACGCCAGCCTTGAGCTGTACGGGATACGCGTCTCCAACACCACCGCGC
ACTTCCGTATCGTGGGGTGCACGGTACATGATGCCTATTCGCCGGACCGCGACCCTCTTA
ACCTTTCAGCCAGTGGTTCTGGGGTTCTGCTCATCAACGTCACCAACGCCGTGATAGAGG
ACTACCTAGGTGATTTCAACGTCCGAGGAATAACCGTCGTCGATTCCAGCAACGTGATCG
TCAACAACTCCCGCTTCAACAACAACATCGAGGCCGGGGTGCACCTGGTGGATTGCCTGG
ATGGAAGCGTTAGGATAACCAACAGCACCTTCACCGTGAGCACCGGCGATGACGGGGTCC
TCATAGAGCGGTGCAATGGGGTGACGGTCTCTGGCAACGTCATCCAGGGCGGCGAGAACG
GCATCGCGGTGAGGGCGGGCGGCCTCGGCTCAGGCGGTCATCTCCTTATCGATAACGAGC
TTGCCGGGCAATCTCTGAACAGCGTCCTGCTCGGAGGTTCGACGCTGACCGAAGGAGATA
TGGTGTTGAACAACACGGTCCGCGGTAACGGTGCTCCAGGAATCACCATGTCCTTCGCCA
CTTCGGCGGAGATCTCCGGCAACGACATCTCCGGCTGCCCGCAAGGAATTATCGTGGATT
GTAGCGGCAACCTGATCTCCGACAACGTTCTGTCGAACAACACCCAGGGGGTACTGGTCC
GAGCCGATGACAACCTGGTCTCGGGCAACACGATCAAGGACGGCAACCTCGGTGTGTGGA
TATACCCCAGCCAAGGGAATCAGGTGCTGAACAACACCATTTTGCGAATGGACGTGGTCT
CCGCTGCCGGGATCTATCTTGGGATCGGGGAGGTGAACGATGTCCGGATCGAAGGGAATC
TCGTCTCCTCCTGTTATGAGGGGATACGGGCGGCAACCAGCACAGGGCAGGAGATCACAG
GGCTGCTGATCGCCAACAATTCCATTGACCTTTCCATCGCTAACGGTACCTACCTGCTCC
GCACCGCCGATTCCCGCCTGGTCAACAACAGTTTCAGCTCCGGAGGCGGCAACGGGTTGT
ACCTCGGGGCAGGATGCCACGGCCTGATCCTGGAAGGGAACGAAGCCTCTAACAACCGGG
GCGCGGGCCTCTACATCCGCGATGCGGATGACAATGCGATCACCGGAAACCTCTTCGTCA
GCAACCTCCGGGAAGGGATCTACCTCGACCGCGGGTCGGGGAACGTGATGCATGGCAACG
CCCTTCTGTTCAACAAGGACTCCGGCCGACAGTACTCCCCCTTGCGTCCACAGGCCTTCT
GCGGCGAGGGGGGGAACAACTGGTCTCTCGGCACCGGCAATCTGTGGGCTGACTGGCTTT
CCCCCGATGGTGATGACGACGGTATCGTGGACCTGCCGTACAACCTTTCCGGGGGTTGCC
ATGACCTGTTCCCGCTTACCAGCATATCCGGTCTGGAGATACCCGCTGACATCACGCCCC
CTGAGGTGGTGGCCTATTCGCCGCAGGGCCGGGACGCCGAGCAAGGAGGCGCCATCAGCA
TCACCTTCTCCGAGGACATGAACACCAGCTCGGTGGTGGCGTTGGTGAACGCCGTTCAGG
TGAACGGCACCTGGAACGACCGGACGTTCCTTCTCGACCTGGCATTGGAGTTCGAGACGG
ACTACCAGGTGGCGGTAATGGGAGAGGACCTGTCCGGAAACGCCCTTGTCCAGTTCGGGT
GGGCGTTCCGCACCGAAGACCTGAACGCCCAGGTGATCGGCAGGGTGATCGACGATAACG
GCGAACCTATCTCCGGGGTGCTGGTCACCGTTGGGGAGCAGGAGGCGGTGACCAACGTCG
ACGGCATCTTCAGCCTTATCCTATCACCGGGGGACCACATCCTCAACATGAGCAAGGATG
GCTACCTCGACAGGATGGTGATGGTGCACGTGGAACCCGGCGGGGACCTAATACTGGAGG
ATTCTGTATTGCAGGATGCTTCTGATGAGGGTGGGCTGGGCGACGGAACTCTGCTCTACG
CGGGCTTGGCCATTACGGCCGCTGTCGGGGCAGTGATCGTACTGGCGTTGATACGCCGCA
AGCGCTAGGTCACGCCATGCGGTAGTACACGAACCCGTACCACATCCTCGGCCAGAATTA
GGTGGGCTTCTTGGGCATGCGGCGGTCCATGCGTGCCAAATCCCATATTTTGTCCACCGA
GAGTGATGAACGGACGGTGACGGGAAGGGTGGTCGATGAGGACGGGAACGCGCTATCGTC
GGTCACCGTTACGTTGGGCAACACGATGGTACAGACAAACATCAGCGGCCACTTCGTGCT
AACCTTGCCGCCAGGGAACATACGCTGGCCGTAAGCTCGGATGGATACATCGATATCCTG
CTGGAGGTCGATGTCCAACCAGAGGAGGACCTGGGCATGGGAACGCTAGAGCTACGAAGG
GAGGAAGGAGCGCAATGGTGGCTTCCTGTGATGATCGTCGTATTGGTCGGCACGGCCGGG
CTCGGGGCTTTTCTTTGGTACCGCAAGCGATAATCTTATTGACGAACACCTCGCTAATAT
GAACGACGGTCTTTCAGATGCGGCGCAGTTTATTGTATTCCATATTAGCCCTCTGGGCGG
TCGTTGCCGGGGGTTTCTTCGGCTTCCTGATCACCGAGAACTACTGGAGCCGGCCACTGG
ACGCGCTGTACCTCACCGTGATGACAATAACCACCGTCGGGTTCGGTGACATAGTCCCGG
TGACCACGGAGGGCAAGCTGGTGGCCGTCGTGGTTGCTGTAGCAGGTATCGCCGCCGGAA
TATCGACATTGCAGGCGCTGTTCAATCTGGTGGTCAGCAATAACCTCAGGTCGGAGCTGG
GATTGCCGCAAAGGAGGATCAGGATGAAGGACCATTACATCATCTGCGGGTATGGGAACG
TTGGAAGGGAGGTCGCCGAAAAGCTGAAGGCCAACAAGGAGAGCTTCGTGGTCATAGAGA
AGGATCAAGACCGGGTGCAGGACATGGTGGAAAACGGCATCTCTGTGATAAGGGGGGATG
CCGAGGACGAGGATACCCTGCTCAAGGCGGAGATAATGAAGGCCAAGGGGCTCATCGCGG
CCATGAAGGACCCTCCGAACATGGTGACGGTCATCACCGCCCGCAGCATGAACCCCAACC
TGACCATCATAAGCGAGGTGGAGGACGACAAGAACGAGTCCAAGCTGAGGCGAGTGGGGG
CCAACGTCACCGTCAACTGCTACCGCATGGGCGCCCAGATCATGGTCGGTAGGGCTAGGA
GGAAGGAGAGCGACCCGGTGTGCGGCGTGGACATCAACGGCAAGAACGCCCTGTCACTCC
AGCACGAGGGGAACACCTACCACTTCTGCTCCGAGGAATGCATGGCGGCCTTCAAGGCCC
ACCCCGATCGCTTCATCCAGTGGCTGAAGGCTCTGGATGAAAGCTGTATGATGCCCCCCT
GATCAGCGCATCCGGTAATAGACTAAGCCCGACCACATCTTCGGCCAGAAGTAGGTGGAC
TTCTTGGGCATGCGGCGGTCCATGCGGGCCAGCTCCCAAATCTTGTCCACCGAGGGCGAC
CTCAGCATGACCAGAAGACGATATCCCTCGGTCACCCTGGCCAACGCCTTGGCGGTGTCA
TGCTCATAGACCACCTGCGGTTCGTCCTTCCACGGCTCTCCCTTCAGCACCCATTCCTGG
CCCACGTAGGAGTCCAATTCCCACATCGGATCGGCCGGCAGATTCCGAGGGGAGGCGACG
TACGCCTTTCCGTCGATGACCAGTCCTAAATCCGACGACGGTCGGCCTTCCAGAGCGGAG
GCCAGTTCGGAAGGTCCGGGCACCGCCTGCAGTTCGAACCTGCTCTTCACGAACTCCAGG
AACCTGTCGGCCGGGACAGGCAGATCTTTCACAAGACGGTGCGTCGGGAACACCAGTAAT
CCAGGGTCGTTGGAGGGCACCAGGGTGGCCAGCACGAACTGTTTTGCCGGTGAATTAGGA
TTCTCCTGTGCGTAGCGCGAGGACGTCTCGAAGCGGTGATGCCCGTCGGCGATCAGCACG
TTCTTCTCCTTCAGCTCCGCGGAGATGGCGGTCACGATCTCCGGTTCGCAGATGCGGAAC
AGCCAGTGCCGCACGCCCTGGGGGTCGGTGAACTCCAGGACCTTGGTCTCCCGGTCCTCG
ATCTCATCCTTCAGCTTGGCGGACAGTTCGTCAAAGATCCCGAAGATGGATTCGCAGTGC
GTCTCCGTCCCCCGCAATAGGTTCAAGCGGTCCTCCTTGACCTGGGGGAAGGTCTCCTCG
TGAGGAACGACACCTTCCGCGTAGCCTTTGGCGGCCAGCAATCCGATGATCCCGGTCCTC
TGCCAGCAATGCTCCCCCTCGCAGAAGGTCTGCTTGTACGTGTAGAAAGCATCCCTCCGG
TCCTGCGCCAGAGCGCCATGCTCTATCCAGGAGCGGAGCGCCGCCCCGGCCGCGGAATAA
TCCCCATCGATCCCGCCCATGGTGACGTTCGTAACGTTGTAGCGGTTCCCCTTCAGCCTT
GCCAGCTCCTCGTCGGAGATGACATCGTAGGGCGGGGAGACGCGATCGATGATCCCCTCG
CCGTTCTCCAGGCGAGGGATGTAAGGACGGAACGGACGGAAATCGACCATGACCCGGCAA
CGCTCTACCTGATAATATCTTTTACAATCACTTCAGCCGGACCAGCTCGTAATCCTTCTT
TCCCAGCCCGATGCGCTGCGCGTGGTCCAAGCCGGTCATCCAGTCCGTGTTGGGATGGAT
CGCCTTGAACTTGTCGCCCTTCTTCCCCTTCACGTCCAGCACACTGCCCTTGGCCACGGA
CGCTTCGTTGACCAGCGAGACGCAGGCCATGTCCAGGGCCACCGGGTCCTTGGACGCCGC
GATCCCGATGTCCGGGACTATGGGAACGTCGTTGAATGGCCAGCAATCGCAGTTCGGCGA
CACGTCCACGATGAGGGATATGTGGAACGATGGTTTGCCATCGACCACGGCGTACGCGTA
CTCGGCGATCTTCTTGTTCACGATCTCCGAGGAGCCCTCCATTTCCACCTCCGGCGCTCC
GTAACGGCATATCGCCACGCATTGTCCGCAGCCCACGCACAGATCGTCATCGATGACCGC
CCTCTTCTTTTCGTTCAATACGATCGCCTTTTCCGGGCAGTTCTTGACGCATTGTCCGCA
GCCCACGCATTTCTTGGCGTTCACGGTGGGGTGGGAGGACGCATGCATCTCCATCTTCCC
GCAGCGGCTGCCGCTCCCCATGCCCAGGTTCTTGAGGGCCCCTCCGAATCCGGTCAGCTC
ATGACCTTTGAAATGGCTTAACGAGATCACCACGTCAGCGTCGGCGATGGCGCTTCCGAT
CTTCGCCGTCCGGCACAGCTCCTTTTCGATGACGATCTCGCGCTGCTCGTTCCCCCACAG
TCCGTCGGCGATGATCACGTCGCAGCCTACGGCGATGCGGTTGAAGCCGTTCTCCATCGC
GGCGTTCAAATGGTCCACGGCGTTGGCCCTCTTGCCCCTGTACAAGGTGTTGCAATCGGT
CAGGAACGGTCTTCCGCCCTTCTCCTTGATCATCCTGACCAGGACCGCGGCGAAGTTCGG
GCGTACGAACGCCAGATTACCTGGCTCGCCCATATGAAGTTTGATGGCCACCATTTTCCC
GTCCAGGTCCATCTTGTCCAGGCCGGCCTTGCGCAGCAGCTTTTCCATCTTCTGCAGCAG
GTTGCTGCCCTGGCAGGTGTGCAGGTCGGTGAAGTAGACCTTGGAGGAAGCCATGCTCTC
GAATCGGCATGGACAGATTTAATGATGACCTTGCCTCGGTTCGCCCGTGGCCCGGGCGGT
GACCTCTATCCAGTTCAGGTGGTCCATGCCCTTCTGGTCCTCGAAGCGGTCCTCCCGGAC
GTCCGAACGCAGGGTGATGCCGATGGCGCCAGCCCTATCGGCCTTGCCCCAGACGTGCTC
CTCCGCCAGCTCCCTAGCTCTGCGGATCGCGTCCTCGGCCCTCCGGAAGTCCTGGGCGTC
CCCCCACGGGGTGACCATCTGGAACTGCCCGTCGCTCAACGGCTGGATGCGCAGCGTGAG
CGTTTCCGATATTCGCGAGCAGACGGCCCCCACGGCGTTGCCGACCGGTCCTCCCTCGGG
GATGACCACCTCCGCGCCGAGAAGCTCGCGCAGCGACGGCATTAGCAATCGTGCCGGTCC
TCCTATCCCTACGATCGGCCGGTCCAGCCGGAGGTCGATGCGGAACGCTCCCGGAGAACG
TTCACCGGCCATGAGCTGCACCAGGCGGTCAACCGTGGCGTCCTTCGGCAGGTCTCCTAT
CTCCTCGGCCACCACCTTGCGCACGACCTCTTCCGCAAGTCGTCCGACCATCCGGTGCAT
GACCCTGGCGCAGTAGGCCTCCACGCTCATCCGGGTGCCTTCCAGGTAATGCTCCACGCC
CGCCCGGGACGAGGCATCGTCCCCTATCCGATACAGCCCTTCCAGGTTGAAGATGTCCGT
AGGCGTGAGCCCGGTGCGCAGCAGATGTCCGGTGCGCACCATCTCCCTGGCCGTTTCCCT
GACCAGGTATAGGTCCGGGAGCGTCGAGCGAAGCTCCTCCTCGTCGCACAATCCCATCTC
CTCCACCTTGCGGTATACCAGTAGCCTGTTTCCGGATAGACGTTCCGAACCTCGAGCGGT
GACGAAGAAATCAGTTCGCCGCCTCTCCATGATCATGCGCGGCAGGTCCTTCGTGCGTTC
CCCGGCAAGAGCCAAGGGAAGCACCCTGGCCGGACCGATCTTGAGATCGCCGTGCAGGTC
CGAGCCGATCTCCGAATCTCCGCCCAAGCCAACGGTGGTGGCGTCTATGGACCGTACGCG
AGTTCGCCACCCACCCAACTGCGCTCCCTCGCGGCCGATGCGAGGGAAGCCGTTGTCGAT
GTAGGCGATGTCGGTCGACGTCCCGCCCATGTCCACCACCAGGCAGTTGTCCAAACCGGA
AAGGCGGGAACCGCCTAGTAGCGAAGCGGCCGGCCCGGAAAGTATGGTCTCCACCGGTCG
TTCCCTCGCGGACCTCACCGGCATCACGTTCCCGTCTCCCTTGAGCACGACTATGTTCGC
CGTGATGCGCATGGCTTTCAACGAAGACTCGATGCGGTCCAGGAAGTCGGATATCACCGG
CAGCAAACGGGCATTGAGCACGGCGGTGACGCTACGCTCTATTACCCCCAGCTCGCCGCT
CAGCTCGTAGGCGGCCACCACCGGCATCCCCGTGATCTCCCTTATCATATGGCGGGCCCG
GTCCTCGTGGCTTGGCTGGTACACGCTGAACATGGAGGAAACGACGAAAGCGTCCACCTC
ATCCGACATGGCCTTCACCGTTTCACCCAGCTCTTTCAGGTCGAGCGAGTCCAGCTCCCG
GCCCTTGCTGTCGTGACCGCCCCTGATGAAGGCGCAGTGCTCCGCCCCCAGGGCCTCCAC
TTCCTTGGTGTCCCAGCCGATGCCAATGAGGCCGACCCTTCCCCCTCGCGACTCGAGCAC
GGAGTTGGTGGCCAGGGTGGTCGACAAACCGACCAGTTTGATCTGGGCAGGATCGAACCG
TTGCTTCTTCAGGAGGGACCGCACAGAGCTCTCAATTCCGATCGTCAGGTCCTGGGGGGT
GGTGGGGCTCTTGCTCCAGGCGATGAGCCCCTTGGTGCCGAGATCGACCATTGCCGCGTC
GGTGTACGTTCCTCCGGTGTCGATCCCCAAACCCAGCTCCATGTTCCTCCGGAAGTAATC
ATCTCTTCCCTAACTTATCAATATCGTCCGCTACGATTTTATAAATCCTGCTATCACTCT
TCTCGTTCCAGTTGGGTGTTCACATGAGCGGAGGGCACGTTCGAGAGGACGAGGTCAAGG
GATTCCCGGATAAGCTGAGCGCGCTCATGATGGAGCTGCGCGAGCAGTTCGTGGAAAGGG
AGGAGGAGATCGCCGGCGCTCTCCTGGCCATGCTGTCCGGGGAGCACGTGCTCTTCATCG
GTCCTCCGGGAACGGCCAAGAGCCAGATGGCCAAGGTCATGTGCGAGAGGCTGCGCGGCG
GGTCTTTCTACTACTATCTGCTGACCCGCTTCACCTCCCCGGAGGAGGTGTTCGGACCAT
TATCGCTCAGCTCCCTGCAAAGGGACGAGTTCCGACGCCGTACCGAAGGATACCTCCCGC
AGGCCAACATAGCGTTCCTGGATGAGATATTCAAGGCCAACTCGTCGATATTGAACAGCC
TGCTGACGATACTGAACGAAAGGCGTTTCCACAACGGCAACGAGGTGGTTGACGTGCCTA
TACTATCCGTCTACGGAGCATCGAACGAGCTTCCGAACGAGGAGGAGGGGCTGGCGGCGC
TGTACGACCGCTTCCTGTACCGGTTCTTCATCACCAACGTCCAGGACGAGGGTAACTTCC
TGAAGGTGCTAACGTCGACCAACGGAACGTTGGCCAATACGACCATCGGGCTGGAGGACA
TCGAGCGCATCAAGAACGACGCTCTATCGGTGAAGGTGGAGGAGGAGGTGCTGCAGGCCT
ATCTCAGTCTGCGCAAGCACTTCCGGTCCCAGAGCGTGTACATATCCGACCGCCGCTGGA
ACAAGACCCTGCTGGTGCTGCGCACCGCGGCCTCGGCCATGGGCCGGGAGAATGTGGACC
TGACGTTCTTGCCGCTCCTTCAGCATATGTTGTGGGACCGCCCGGAGCAGAAGGAGGGAT
TGCGCTCATTGCTCATCGATCTCACCAGCAGCGGAGGGGTGGACCTTCGTCGTCTGCAGT
CGAGCAGCGAGGAACTGCTATCGCTGTTGGCGAAAGCTAAGCAACACTCCGCCTCCGATG
TGCAATTCCCGAGGCCGGTGTGCTGCTACGATTGCGGTTCGACGTTCATGAGCGCCAAGG
AGCTCTGCCGGCACGGCGAGTCCTTCCCCAAGCATCTGTACATGGACCCCTACGCCAGGG
AGGCCCAGGGAGTGAACCCCTCATACCGCAAGTTCGAGCTGCCGGAACTGATGCACGTGC
TGGAGAACGTCCGCGGCTGGAAGGTGACCTGTCTTCGTGGCGGGGCCGAGCAGCGGCTGT
ACGCCCGGGAGCTGCAGGAGCTACGTTCCATCTACGACAAGGTTAGAGGCGCGCACGATA
TGGAACGGGACGAGCTGCGCAAACGGCTGGACGGAAACATCTGGCTGAGCAAGAGGGACC
GCCAGGACATCCTGGCCAGGCAGGACCGCCGCCTGGAGTCGATGGCCGAGATCGAGCGTT
CCCTGAATGAAGTGGAAGCCGAGCTCAAGGGGTGATCCGACGTTGATGACCGGCCTTATC
CGTGAATTGTTGGAGAGGCCGGAGGTCCAGGCGATCTTGATGGCGCCAAGCCCGGTGCCC
CTGGACCAGAGGGAGTCGGCCGCGGCGCTCATGGCCGCTGATCTGATCGGAGATGTCCAG
AGCGTTGAGCCTCTCGACGTGACCACCATGGTCATCCATTCCCTGTTCCAGAGCAGGGCC
TGGATGGACGCCAGGAAGTTCGCCGGGGACCGTCCTGACCTGATACCGGAGCTATTGGCG
CTGGTGATCCCTCGAGTTCTCAGCGCAATGGAGAACGGCCTGGCCGGACTGGATTGGAGC
GAGCTGTCCGAGGAGGAGCGGCGCAGCACCGAGGACCTTCTGGAGGCGCTGCTGAACCCC
GACGGACGAGAGGGAAAGGAGATCGAGCTGGACGAGCGCCAGAGGGAAGCGTTGATGCTG
GTCCTCAGAATGCTGGTAAGGTCCCTGGACCGCATCATTACGCCGCTAATCGACAGACTG
CGGAAGGACGCCGAAGTGCTTCTTCGCCTGGAGGAGATGCTTCCCGGACAAGGCTGGGAC
CTGCACCGGGTGGGTTTGCACCGGGCGAAGCTAGGGAACCTGGAACGATACGCGTCTTTG
CTTCGAAAGCATAAGGACGTCGATCGTCTGAAGGAAATGCTGGGAAGGGTGGAGGGGGAC
AGGGACAGGAAAGCGTCATCCGACTCCCATTCGTTCACGGAAACGCACTCCTTGATCTTC
TCTGGTGATGTGCAGCGCATGCTGCCCCAGGAGATGGTCAACCTGGCCGATGAACGGTTG
AAGCTGCTCTTCTACGCCCGGATGTGCGAGCGGCGCCTGCTCACTTACCAACTGCGAGGA
AAAGAGTTCCGGGACGGGGAGAGGAAGAGGGGCGGCCCGGTGGTGGCGCTGCTCGATTCT
TCCGGATCGATGAGCGGCGAGCCGGAGCTGGCGGCGAAAGCGCTGTTGTTGGCGTTGTCA
AGGCGATTGTCCGAGGAACGGCGTCCGCTGCGCGCCCTGATGTTCTCGGTGGACGTGGAG
GCTTACGATCTATACGACCCAAGCGGCCGGTCGCAGTTCCTGGAGTTCCTGTGCCAGACG
TTCGGCGGAGGCACAGATTACGACGTCGCGCTCCGCCAGGGCATCAAGAGCCTGAGCGAA
CCGGAATGGCAGGGGGCGGACATTCTCTTCATAACGGACGGTCTGGCTAGAATAAAGGAC
CGGGGCTGCCTGCACGACTGGAACTGCCTGAAGGAAAAGCAGGGTTGCCGCATCTTCACC
GTGCTGGTCGGTGGAACCGAGCCTGGCGGTCTGCAGAGGATATCCGACCAGGTGTTCCTG
ATGACCAGGCAGGGCGAGTGGTCAGGCGGGTCCCTCCTGCAGGAGTTCAGTCCTCAGCCG
CGCTCGGCCGGCTCCTGCTGGGTCACGCAGTGAATGCCTCCGTAGCCGTAGACCAGCTCC
CGAGCGACGATGGGGACGATCTCCCGTCCCGGGAAGTGCGAGGACATGATGTCCACGGCC
GCCTTGTCCATGGGGTCCTCGAACACCGGTAAAAGAACCACCTTGTTGCCGATGTAGAAG
TTGGCGTAGCTGGCCGGAAGGTTCCGTTCCTCTTCCTCGAGGTACAGCGGCTCGGGCATG
GGCAGGCGCTGCAGTTCCAGTCCGAAACGGTCCTTGGCCCCCTCGAGCAGTGACCAGTTC
CTCTCCAGCACCGGCGCGTTCTCCCCCAGGTCAGAAAAGGCGCAGAGCACGGTGGATCTT
GAAGAGAAGCGGGCGAAATCGTCTATGTGCCCGTCGGTATCGTCCCCCTCTATGCCGGAC
GCCAGCCAGAGCACGTCCGGCGTGGCGATGTACTGCCTCAGATATTCCTCGATCTGGCCG
CGGTCCAGGTCCGGGTTCCGGTTCTTGTTCAACAGGCACTGTTCAGTGGTCATCACCAAA
CCGTTCCCGTTGACGTCGATGGAACCGCCTTCCATGACGATGCCGGGCTTGAAGTAGGGG
AATCCTGAGCTTTCGACCACCCGCTGTCCGGTGATGTCGTCGTATAGCAGGTCGTCGTAC
TTGGCCCCCCAGGCGTTGAAGTCCCATTTGACGGCCGCCTTCCTTCCAGTGTCCCTATGC
AGCAGAAAGGACGGGCCGTAGTCCCTGATCCAGACGTCCGCGCTCTTGATGTGCAAGAAA
CGGACGTGAGACATGTTCGCCCCGGCCATGGCCACCTTGGCGTACGCGCGGTCCTCCAGG
ACCTGGTCGTCCACCAGTATATTCACCAGCTCTCCCGAGCTCAGGGCGACGGCCATTTGC
GCGAACACGCCCTCCACCTCGTCGATCACGTCCTCCGGGAAGGTCAACGGGTTCTTCGGC
CAGGAGAGCCACGTCGCGTCGTGTTTCACCCACTCCGCAGGCATGCGGTATCCTTTGGAT
AACGGTGTGCCATCCTGCAGAGCCAACTCACATCCCCTCTTTCTGAACCAGCGCTCCGTA
GCACTCCGGGCGGCGGTTGTGGAAGAACCTCCAGCCCTCCCTCACTCTCTTGCCGTGGTC
CATGTCCACTTCCGCCACGAGAACCTCCTCGCCATTTCCAGCCCGGGCCAAGGTCTTGCC
GAAGGCGTCACAGACGAAGGAGCCGCCGTAGAACTCGCTCTCCCCTTCCGTACCGACCCT
GTTCACGGCGCACACCGGGACGGCGTTCGCTATGGCGTGCCCACGCATGACGTTCTCCCA
GGCCTCCTGCCAATCACCTTCCGCCTGGCCTATCCCGCGCACGGTGCCGATGGCGGTCGG
ATAGAAGATGATCTCCGCTCCGAGCAGCGCCGAACAACGTGCAGCCTCCGGAAACCACTG
GTCGTAGCAGATCAGGGCGGAGACCTTGCCTTTCGAAGTAGGGAAAACCCGGAACCCGGT
GTCGCCCGGCCTGAAGTAATGCTGTTCGTAGAAGCACTCGTCGTGCGGGATGTGGGTCTT
GCGGTACTTACCAAGCATCCGTCCGTCGCTATCGAACACGGTGGCGGTGTTGTACAACCC
GTCCTCCGCCGCCTCGTAGATGGAGCCGCCGATGACGACCGTGCCGGTCCTCATGGCCAG
GTCCGACAATGTCTCGGTAACAAATCCGGGGATGGTGCTCAGGAAGCCTCCGCGCTCCTT
CTTCCCTTCGGGATCCTCCTCCCTTGGAAAGTAGGGTGTGGTGAACAGCTCGGGCAGGCA
GATGATTTCCGCGCCCTTCGATGCGGCCTCCTCGGACATGCTCACGGCCCTCTCCAGATT
GTCCGAGACCTCGGACGACATGGCCATCTGCACCAGTCCGACCTTGAGCATACGTTCTCC
GGGCATGTTCAGCCGATTAGGGCCGCGATGATTTAACGGTTACCCTCAGAGCGGACGAAG
CCGGCGAATGCGCTCCAGGGACCATTCCGCCCCCTTGCGCAGGTATTCGCTCTTGTCCTG
GAGCATCGCTTCCAATAACGGGACGGACGAGGGGGAAGTAACTCTCATCTTGTCGGCCAT
CCGGCCCAGGGCCCAGGCGGCCATCCCCCTCACCTCTTTGTCCGTGTCGGTAAGTAGAAT
GTTCAGGGCCTCGATGGACATCGTATCGCCAATGTTCTGCCCGGCCAGCTCGCCAAGTGC
CCAGGCCGCGTTGGCCCGCACCTCCTCGTCCAGGTCGGTGGTGAGAACGATAAGGCTTTC
CACGGAGCGGGGGTCGCCGATCTTCATGAGCGCCAGCTTCCCGATGCACCAGGAGGCGTC
CCTCCTGACCTGATCGTCCTCAGCCTCGGTCAGCGGGATCAGCGCTTGCAGCAGCCGTCG
ATCGGCCCAGCCGGCCATTAAAAGTTCCCGGCTGTCCTCCAAGGCAGCCCGGCACTCCTC
GACGTCCAGGGACCGCAGTCCCTTGAGCATCCCGGCCAGATCGAACTCCACCACTTTTCC
CCAGCTCCTGACGGCCGATCAGCACTTCGGGACCGGTTTCAGCTTGTAGAACTCACAGGT
ACGATAATCTTCCTGGCCCCGGCATTCTCCGTAGATGTCCTTCATGCCTAGGGCGTCAAG
CCGGTAGCGCCTCGCCTTGCAGTTGGCGCATCGGTCGTCCGGCGCGTGCCACAGGCACGG
TCCCTTATCGGTTTCATCGGCCATGTTACCTAAACATAATAATCCTTCGTATATTTACGA
TATATCTATTCTAATAAATTTCAAAACACTTGTGAAGGAATCGTTCCGGAAGGAGCATAG
AAGGGGGGGCAATCTTCAAAAGCATCAGACAATTTAATAGAGCTTGGGATGGGCCCAGCC
GGATTCGAACCGGCGACCTACTCCGTGTAAGGGAGTCGTCATGACCGCTAGACCATGGGC
CCTTTGGCATCGGTGATTGTTCAGGGATTATAAAAAGGAAAAGGAAAAAAGGGTTTGAGG
GGGGGTTTCAGACCTTAGCGGGGGGTGTTCTCACCACGGTAGGTGATGTCGATCGAGAAT
CCCACCGGACCATCGTTCGGAGACATGATGATGTACATCTCATCGTATCCAACCAGGCTA
GCGAGCAGCTTAACAGCCACTTCGGTCTGATCCAGGGAGGGAATGTCGATGATCATCGCG
GTTCTGTCCTCATTCCCTGGCACGTAGATTGTCACTATCCAATCTACCTCGGGAGGAATG
TTGACAGAGAAAGATTCCAACGGTATCGCCTCTCCGTCCACGACAACATCATAGATGTCC
CATCCATAGTTGGTGGCTCCCCAGTCGGTCATGTACCTGAATCCGATCAGAACCTCCTGC
CCGTCATATGCGGAGAGGTCGAACGTCAGGTCGACGGTATCCACAGAGGTACCGGTCAAT
CCTGGCAGGTTGGCCACGATGTCCGGGTGAGCCCCACCGTCATGTAAATTGGTACAATAG
GCGCCCACATCATCGAGCGTGGTCCAGGTCTCACCGCCATCAGTGGATATCTGCACGAAT
CCGAAATCCCACTCGGTCTCGATGTTCCAATAGGTGCTGATCTCCAGGGTATGCAGGTAC
TCACTCTCTTCGAGTGGGGTGGTCAGGTTCAACTCAATGGAGGCTGTGTAGTCTATCAGG
TTCTCCCCGGTGCCCGAATACAGGTAATCTTCTTCGGTCAAGGTCCAACCGCAAGCGGCG
AACTCACCTCCGTCGAATACCATCTTCATCATCTCGTTCGCCTCGTCCAGGTTATGGCAT
CGCAGATAGTCGGTAGCGTATGCGTAGGCCATATCGTTTACCAGGTACCCAGCACCGGAA
TAATCAGAGCGGTCTAATTGGGGGTATCCAACGTTGTATGGCATCAGCCAAACCGAACCA
AGGGCATCCATGTCCACGCTCTTGTAGCAATACAAGCCGCCCCCGACCGACGGATCCAGT
ATGAGGTTGGCCAGACGCCAGTCGCGGAACACCTGCTCGAAGCTGAGGCGATTGTGTCCC
ATGTCCAGCAACGCCTCGTCAACGCCTTCGATGTCATGCATTTCGCTGAAGAACACCGCT
TGGAGCATCTCGGTACCGCCATAATGGTCGTGCAAATAAGCGAAGAACATGGCCACCGCG
CCGTAATCGCTCAAGATGTTTTCTCCACCCAGGTCGCCCCAGACCGTTAAGGAGTTCTCT
GGATAATCCATGAACTCCTGCATATGATCATACGACCAGTCGTAACCGCAGAGGTACTCG
GCCATCATGGAGAGCCCCTCGTTCACCCATGAAACCTCCTCGGGGTCCATCTCGTCATGC
AGAAGGTGTTGATACTCATGCGCGATGGTCGACTCATACTGGTTTGGCTTGGTCACATTG
TCCCCCAACCTGCGAGCCCAATCCCAACAGTCGACGTTGATGATGTTGCGGTCGTATAGG
GACTTCATGCTAGGAGAATAATACCCAATGATGAAACCTCCACCCCAGGCCACGTTATAC
CAGTTCTCATCTATTATGTTGAAGACGACGATCATCAACTTGCCCGAGTCGTTGGTGGGA
TACAGCATATCGCTGACGTTCTCCACGGTCAGAGTATCGTTATCCATCATATAGCGCCAA
TCTTCCAGACTGGGAGAGGATCCGTTCAGGGAAGGCGAGTCGATGAAGGTCTCGGTCATG
GTGGGGTAGATGATGTCATCGAACTCGCTTATCAGGTACTCTACCTGCCAATCCAATATG
TTCACTTGGGCGTTACGGGGGTCAACGGAGCTGTAGAAGGATCGGTTATCTGCGACCCAG
ACCTCGCAATGCTGCCCTTCCCCACGCTTTTCGATATCGATCAGGTCGTAATCGTCATAG
AACGTGCCATTGGCCTCGTCCCAATAGGTTTTAACTGTCCAGTAAGGCTGGACAGTTCCA
TTGGCCAGATTGAGCGACATCTGATCCACGGACCTCTCGAGGTTCACAACGCTCATGTCC
GTAATCTTTCTTTCACGAAACTCTGGCTCCACATATAATGGCTCTACATCCAGATACGCA
GAGGACGGAGCATCGGACGATTCACCGACACCGGGTACCACAACCAACATGCCCCCAGTT
ATCATGGTGAAAACGATTACCATCGCAATCATTTTTTTCAAATTATTCATCATTAGTATT
CTCCTCCCGCCCCCTTGCTATCGCTAGTCCCACAGGGCGATTTAAAGTGAATATTTCCTT
GTGGGTTATATAATGTTTCGATAGGTCGGTATCAAAAAATGGTATTCTGCGTAAATACTA
CCGAATAAAGAACCCAGGTCGGGTCTGGATAGGCTATTGCATAACCCGCCTCCCGAAAAG
GATTTACCCTGCCTTCATTATTGGAGAGGGCGTTAAACGGTGATGGTCAATTGGCCAAGA
ACGATCGCAACAGCTCATGGTTCAAGGAGGCCATGAGCCTTCCGGAAACGGGTCCGGCGC
TTCGTAGGTACTTCGTGAACACCATGTTCGACAGCACGTTCGCCGTGCTGGGCATAATCA
TAGGTTCAGCCCTGACCGCCGACGCGGACAAGGGGCTGGTCATCGCCACCATCATCACCA
GCTGCGTCGCTTTGGCCATATCGACCGGCAGCAGCGTCTACGAAGGTGAGACGCTCGAGC
AGTCCCGGCGGATGGACGAGATCGGCAGGGCCATGCTGCGCCCGGTGGAAGAAACGAATT
TGGGCAAGGCGTCCAAGGCCAGCGCGGCGATCATCGCCCTGTCGAACTCCCTGGCGCCAT
TGATGACCGGAGCGATAATCGTATCACCGTTCCTGCTTCTGGGCGAGGAGACCATAATCG
TGGCGGCCGAGGTAGCTATAGTTCTGGCGTTAGTACTGCTGTTCATCACCGGCTTCATCA
TGGGCAAGCTGAGCGAGCGCAACCCCTGGTGGAAAGGGCTGCGGATGGCCCTGGTCGGGG
TAGCCGCCTTCTTCGTATGCTATATGATCGGCGGCTTGGTGTGAACTACGGCTTCCTCAG
CAGGACCTCGTAGAGCTTCTTGGTGAAGGGCGGGGAGGGGTCGTCGAATTCCCGCACGTG
CACTAACTCGTACCCATTTGCCAGCCTCTTGATCTTGTCCTCGGAGAAGAAGTGGACCAC
GAACCCCATGGGGTTCTGCCACATGTCCTCTCCCTTGTGCGGCCCTTTCCCGAAGTGCGG
ATCGTGATCGTTGCGCACCGAGTATATGTTCAATCCGCCCGGCCCGAGCACCCTCCTGCA
CTCGTCCAGTATGAACTGTATCTCCCTCTCCCACAGCTCCATGGTCAACAGCATGTGCGA
ATACACCGCGTCCACCGAGCCGTCCGGAAGCGGAATTCCGGCCCGGAGGTCCTGGCGCAC
GCATTCGACCTTGTCGTCCATGCGCATCTCCTTGGCCTTCTCCCTCATCTGGCATATGCC
CGATTCGGAGTAGTCCAGGGCAATCACCTGAAAGCCCTCCTTGGCGAACAGGCAGGTGTC
CCTGCCCTGTCCGCAACCGAGTTCCAGCACCTTCTTGCATCCGTTCCTTCTGAAAATGTC
CACCGCCCGAACGGCCAGGTCGCTCGGTTCGGCGCCGAAGAAGTCCGGCTTGACCGCGTA
CGTTGAGTTCCACTGCTTGAGCTGTTCGTCCTCGGTCATTTCCAGCTCCTATAACGACTT
GGCCCTGGACTTGGGTATCGCGCCCGCGCCCATGGTCTTGACGGCGCCGACGATCTTCTC
GAAGTTCTTGAACGGGATCCCGACCAGCATCTCCTCGGCCATTATATCGGTGGTCTTCCG
GCAGCCGAAGCAGCCCAGGGATATGTTGGTCTTGCCCTTGACGATCGGGATTATCGTGGC
GTCAACGCAACTGGCCTGAACGGCGGCCATCTCCACTGACACCCTTCCCCCCTCCTCGTA
TGTTTGAGCGGCGGGGATGAGCCAGAACACCTGCTCCGGCAGGGCGGTCAATACGACCAC
GTCAGGAACCAGGGTGGCCTTGTCCAACGGCGAAGCGGCAACGCCGATGACGTCGCCCAA
CGGGAACGACGTCCTCAGCTCCAAGGTGTTCTTGGCCGCAGCCGGGTCCTTGTACATCCC
CATGTTGGCGTGGAACTCGCCGGAAGCCACCTTTTCCGGCACTGGTACCATGCCCAAAGC
GGACGCCCCGACCGGGCAGGCCTCCTTCTCCGGCGTCACCAGAAGCTTCTCTCCCTTGCG
AGCCCTCATTATAGTGCCGCAGTGCCTGACCGGAGCTTCGGTCACCGGATAATCGGACGG
AAGGGCGCTGCCCTTCTTGATCAGGGTTATCGCAACAGGTTCGTGCTTCAAGCCCAGGGT
TTCCTTGAGATCGCGCGCCAGCGTAGCATAGTCGGACATAAAATCGCCAAAGAAATACCG
GTCTTGACAGTTAATATAATTATTTACATATCATGTTAAATATTATTTACTGTTAAGAAC
ACGGCCGACCAGGACGGCCAAGGACACAAGCCAGGTCAGCAGATCCTCGGCACCGGGTCT
CCAACCGGCGGCTCCAGTATCCTGCGCCCACCGACCTCGGTCCTCATCATTACGTGTTTC
ACGGCCTTGCTGGCCCTGCCCACGATGGCCGCGTTCCGGCCGTGCTCGTCTGAACGGAGC
GCCTTCAGGACCTCCTCGGCCATCTCCGGCACGCAGGCTATGATGACCTTGCCCTCGTTC
CCTATGGTGAGCGGATCAAGGCCGAGCATCTCGCTGGCATTGCGCACCGCATCGGCCACC
GGGATGTCCATCTCCACCAGCTCCATACCGACCTTCGATTTGGAGCTCCATTCGTTGATG
GCGTTGGCGAAGCCGCCGCGGGTGGCGTCCTTCATGGCCGTTATCCCGCCCACCTCCAGG
AGCTTGCCGATCATGTGATTGAGGGGCGCGCAATCGCTCTGCACCCGGCTCTCGAAGCCG
TATCCCTCGCGGAAGGAAAGTAAGGCTATTCCGTGATCGCCAAGGGTTCCCGACACCAGC
ATGACGTCGCCATCCCGAACGTTGTCGTCCGTAAGCCATCTGGAATCTACCTTGCGATAG
GACGAGGCGACCTTCAGGTTGTGGTCCATGGCCGGGTGGCGCTTGCCGACGGCGGAAGCC
GAGATGACCATTCTGTCGATCGCCCCTTTCTCCATGACCTTGGTGTCGCCGGTCACGACA
GGCACACCGGCGATCTCCGAGTACCGCCCAATGCTCTTGGTGACCCTCTCCAGTACCTCG
ATCTCCAGTCCCTCCTCCAGGATCATGGACATGGACAGGGCCAGAGGCTTCCCGCCCATC
ACCGCTATGTCGTTCACGGTGCCGCTGACGGCCAGCGAACCGATGTCCCCTCCCGGAAAG
AAAATTGGTTTGACGGTGTGCCCGTCAGTGGTGAAGATTATGTCGTCCACGATCGCGGCG
TCGTCCATGGAGTCCAGGGGAACCTCGATCTTGACCTTGGGAAGGAACGGCGCGATGGAC
TTGGCGATGAGCTCCTGCATCATTTCTCCGCCAGCCCCATGGCCCATGGTGACCCGCTTC
ATGAGGTGCGGAAGAGGGAAGCAGGTTATTAAGATTGCCAAAAGTGGATGTCCGATGAGG
GAGGAATAGTTTTAATTCCCCTGTCCCATATGCGCCAAGGCAGGGGCTCGTAGGGTAGCC
TGGATTATCCTTTTGGCCTTCGAAGCCGACGACTGGGGTTCAAATCCCCACGGGCCCGCC
ATCATCTTATCCAGGAAACGAGGTACCTTTTTCAAACCCTTAGCGACCCGCGGAACCCTC
GGGAGCTGTAGAACGAGGGCGCGCTGTTGTGGTACACGAACACGTGTCCGTAGCGCCTAT
CCGCGAACAGCGCTCCGCCCAGGGTCCTGATGTTCGTCGGCGTCCTGATCCAGCTGGACG
TCTTTGTGTCGAAGCTCCCCAGTCTTTGAAGTTCCCGGTACTGCTCCTCCGTCAGCAGAT
CTATGCCCATGGCGGTCGCCATGCCCAAGGCGTTGCCGGCGGGATGCACGCCCTTCTTCT
CCCTCATCGCCTGTCCATCCCGATCGTAACAGACCTTCCGGCGGTCCTTAGGGCTCTCCT
TCGAGCAATCAAAGAATATGAAAGCCCCGGCCGATCTATCACAGCCGATAACATCCGGCT
CTCCTCCGGTGCTCTCCATCTCCTGTAGCGACCATAGTTTGTCAGGATGGGCCTTCAATC
TCGCCTCTACCTTGCTCCACTCCAGATCCTTATGGCGGCTCATGTTATCCTCGAAACGAG
CCTTCAAGGCGGCCAAGAGGGTCTCGCGCTGCTCTGAGGACAGCCTATTCGTGCTCTCCA
TCGCCATGATGTTTTACTTGGAAGTGCAGGCAGATAATCATTTCTCATGCACCCATGGCG
CTTCAGTCCCTAGCAGCGCTTTTTTTAGAGCGAGGACCGATGCTCCGCTCGTGACCAATG
GTGCCGCCGCTCTCTCCGCATTGGCGGGTCACGAACAGTGGTAAATAAGTAGGGGAAGCG
CGTTCCCGAAAACGAACATATCCCTAGGGGGTGACATCATAGACGGCATGGTACTCATAA
TCGCACCGTTCCTTCCTACGATAGTCCTCTTGGCCTTGGTCTACATGACCTTGAGAAAGA
GGAAGAAGAAGGAGCTGGCGGCTAAGAAGTAAGCCTCCATCGGAGGCCGCAATCCATTTT
TCAACCCAAACAGTTCTCCAGCAGACAGCTTTTTTTCTCCGTCGTCCAGACGAAATTCAG
GTCCGCAATTCTCATCGAGACGGAAAAAGGTCAATAGCTGGCACGGCGCTGCACGTTCGT
GGACCGTCTGGCCGTCATCGGGCTCCTGGCCGGTCCTGTGACCACCTCCGGTTTCGTCCC
GCAGGTCATCAAGGGATACCGCAGCGGAAGCATGAGCGACGTGTCCCTGTTCATGCCCCT
GTTGTTCATGGCGGGAATGATGCTCTGGCTGATATACGGCGTCTTCCTGGGCGACCTGCC
CGTCGTCCTCTGGAACGGGATGGCCATTATCCTGAGCTCGGTCCTGATGGCCCTGAACGC
TCGCTCGGCCAGACAAAAAAGGAAGGGGGCGGAACCCCGGGTCACTCGTTGACCTTGGAG
AACGGGCAGACCGATATGCACCTTCCGCAGGCCATCTCCGGCCTGCTTCCGTCGCCGATG
AGCCTGGCCTCGTAAACACCGCACTTGGCCCAGTCGATCACCAGGTCCCTGCTCCCGGGA
TGATGCTTGAAATCCGGCCCTTTCAGCACCTTCATGGCGCAGCGGTCGATGCAGGCCGTG
CAGGTACCGCACTGGTTATCGACCAGCTTGGCCTCGCGGGTAACTGGCATGTCTGTGAGG
ACCGCGCCCATGCGCTGCCTTGGACCGTACGATTCAGTGATCAGGAGCCCGTTCTTTCCG
ATCCATCCCATGCCCGACAGGGAGGCGATGGCCTTCTGGGACATCGGTCCGAGAAGCTTC
TCCGGGTTGACCCTCTGGGCGGGGTCGATGAACCTGGCCTTATAACCTTCCGCGATGAGC
AGCTGGACGATCCTCTCCCCCGCCTCCTTGATCTTCTTGTTGCACATCTTGTAGGCCGAG
CGCATCTCCTCGCTCGGCTTGTCCAAGGACGCCCTGGCCGCATCCTTCGGTATCTCCACC
GCGAAGGTCACCGCGCAAGGGAACTCGAACGTCGTGGCGTCGCCAGCGAGCATTCCTTTC
AGGGGAGACAGGTCCGCGAAGCCTACCAGTCCAGACCCGGACTCCCGGGCGGCATCCTCG
ATCTTCTGATAGAATGGTTCCAAAGGGACAGAAGCGCTCATGGGCCATCGATGGGTACGG
CCTCAGCATAAAGATTGTCCCTGAAAGAACGCACCGTCAGATGATCATCCCGTCCAGATA
CGAGCGGCCTAGGTCCGTCAGGCGGTACACGCGCCAGTTCTTGTTCTGGCGCCATTCGGT
CAGCTTGGCCTTCTCCAGAATGCCGAGGTGGTAGGACAGCTTGGAGTCGGTGAGCCCAGT
GAGGTCCTTCAGTACGCAGGGGCAGAGCTCGCTCGCTCCCAGCAGGTGAACGATCTGCAA
TCTCACGGGATCGGACAGCGCCTGGTGACGGTCCGAAATCGCCTTGAGGGTGTCCTTGTC
CGGGATCCGTGATAGAAGCCCCTCCCGCCCTCCGGCATCCCGAAGTCCGTCCGCCACTTC
CTTGGGCAGGGAACAGTTGCCTTCGCCAGGTCCGCCGTTGCCTTCGACCGCCATCTTACC
AGCTCACCAATACCGACAAGGGCAGACCTCGATTATCTTACCTTCGGTGCCGTCACTCCA
GGAGCAACAGTCCCACGGACACCAGGTCGAACCGGGTCACCTTTCCATACTCCAGGTCCT
TGCACGGTATGGTGCCGATTTCCCAGCCAACCTTCCTGGCGGTGGCGAAGACGTCCATTC
CCGCCGCCTCCATGCTCGGTCTCATCAGATCCATGTGCCTGCACTTCCGGCGCACGCTCT
CGTCGACGATCCCTTCGGCCTCCTCGGCCACGCAATGCTCGCAATAGATGCATGGGTACG
CCCCGAATCCGAAGGCCTTGTAGAATCCGTCGTAGAACGCGGTCTTCTCCAGCAGGTGGA
CGGTACGGTTGACCAAAAGGATCAGGTCCCTGTACCAGGGATGGAAGTCATCGGGCACAT
CCTCAGGTCTGGCGCCCTCCCTTCCCGGGACACCGTCAAAACGCAGCAGAAGTGCGTGAT
CGTACTCGGCCAACATCCTCCTGGTGTCTTCCGGTGATGGGGCGTACGGAGGGCAGGAAA
GGTGCTTGGCGTAACCCTTACATCCGTAGCGGCACTTGAAGCGCACCCAATCAGCCACCA
CTACATCATGCGAACTCAGCACGGCCGACCTGGCGCCCTTGGAATCGGCGAGGGCGGCCA
AGCGTAAAAGCTCGTCCCTTGGACTCAACACAACCTCACCGGTTATGAATACCCTCCTCT
CCTCTCATTAAGTATGCGGAAGGTCGCTCCGGCCATTCAGAATATGTCCAGCACCTGGAC
GTATCTATATAGCAGGCAGATCACCAGGGCGTAACCGGCGACCCGGATGGCGAAAACGAC
CATCTCCAGGTCCTCGAACAGACCCAATAGGATCATTAGATGGGAAACACCGAACAGGGC
GAACACCACGGCCAGCATCAACGGCAAGGTGTGCTTGCTCCTGCGATATCCCAGAAGCCC
TAATGCCGCAATGGCCAGGCACAGCAGGAGGTTCACCAAGGTGACTAGGTCGACTTCCAT
GGTCTACTAGACGTATGATGACCCAGGCTATAATAAGGCAGCACTCACTGTTTCGCCCGG
TGCGATTGACACGCTGGACATAGTATGGTCGTCCGACCGCCGATGCGGATGGCCATCAGC
GCCGTAGCGCAGCGAGGGCAGGGCGCCCCCTCTCTCCGGTCCCTTAGAAGGAATCCTTCG
GGAAGCCGAGAGAGCTCCGTACGCACCGATATGGAAGCATCCAGCACCTTCCGGATGCGT
TTCCCGAGCCTGGCCATCTCCGTTATGGACAGGGAGTCGGCCCTGGTGGCGGGGTGCAGT
CGCTCCTGGAACAGCGCCTCGTCCGCGTACAGGTTCCCGACGCCGGCGATGATGCTCTGG
TCCAAAAGAAGCGGTTTGATCGAGCCCCTCCGGCCTTCCAGTCTGGAGACGAACACCTTT
TCCGGCACGGTCAAGGCGTCCGGTCCCAGCTCCTTCTCCATGATCAGGTCCTCGATCCGG
TGGTAAATGCCGAATCGGCCGAAACGCCTAGGGTCGTCAAGGACCAATGCCCCTTCGTCC
AGGCCGAGGCGAAACCTTTCATGAGAGGTGTTCTCACGATCATTCACCAGGTGCAGTGAG
CCGCTCATGCCCAAGTGGATGTGGAGGTGGTGGTCCCCGATCTTGACCAGTAGGTTCTTG
CCGTGGCGGTAGGCGTCATCGACGGTATTCCCGATGAACACATTCTTCATGGAACGCTCA
GAAGCGTTGGCCAGCATCTTGCCGTCCTTGACGTCCAGGGAAGCGACGCGTCTCCCTATC
AGACGTTCCTCGACGAACCTCCTGGCCATCTCCACCTCCGGCAGCTCGGGCATCCGGACG
TAATCGACCGCATCGTACATAATGCGCTCGAACGCTCACAGGTGTCCGCTCCCGTTTAGT
AAGGTGCTCAGCCTAGACCAGCTCAAGGAATTATGGAATGTGACGCTTCAATGAGCGACA
GCGAATGGGCGGCGACCGCAGGGATTGGAGATCGGTCGAGAGAATGAGCTGGCGCGTCAC
CGTCAGCGCCGTTTCGGTGTTGGGATGGTTCGGTCTCGTGATCGCCTGGCCGTTCTTTCT
TGCTGACGGATGCAGCATACTGCAGAACATGGCGGTGCTCATGCTGTCCGTGGTGGCCTT
GGCCATCGTGAACGTGTCCGTGTGGCTGACCTTCGCCCAGAGCGTGGGTGATCTGAAAGA
TATCAGCTGCGATGTGAAAAAGCACGGAATGGCCGAGGGCGCCCTGCCCCTCGCATGGCT
GGTGGCGATCGGGGTCTGGCTGTTCTGGTACGCCGGCGATCATAGCCTGTACCAGAACCT
GGCCGTTCTGCTGCTTTCCGTCGTCCCGGTGGCGGGCATCAGTATGCTGCTTGGTAAATG
TTCACCACATCAGCGATGAAGGGGGTTCGGAGGCAGCCTTCTCCAGGACCTCCTTCAACT
TTTCCTTGGTCGGCACTCCGCCGAACAGGGTCAATTTCTCATTCACGAACAGCGCGGGAG
CCACGGCCGGTCCGTACTTAGCGTACAGCGGCTGGATCGCTCCGACGAAGAAGTAGCTCA
GGCTCATACGGGCCTCGGTCGCCGTCACCAGATCGACGTCCGCCTCGATGGAGCTCTCCT
GAATGACCTGTCTTATCAGCTCGATGTACTTCTTGTCGTACACCGCCGTTTGCGGTTGAC
AGCAGGACACCGAGAAGATGGTCAGTTTGAGCCTATTTCCCATACAGCGCCCTCCCCACC
CTTCTCAGCATCTCCATGCCGTAGACGTCGGTATCGAAGAGCTGGACCTCCATGCTCGGA
ATTTCCTGGAAGCGTTGGGCGATCTCCGTCAGGTAGCGATCCTGGGTGGCCCTTCTCCGC
TCCAGGAACCAGTTGCCCTGCAGGACCTCTCGGGGGATGACCTCGTTTATGATCAGCGAT
TTCACCTTGATGCCGAAGCCGCCCAGGTCCTCGATGGCCCTCGCCGTCTCCTCGATAGGG
AGCTTCTCCGGCAGCAGCACCAGATTGAAGGCAGAGATGGTCTCGTCCGATAATCCGCGT
ACGGACTTGTCGTAGCGCGCCTTTTCAGCCTCGAGATCGGCCACCATGCTCTCGTCGTAG
ACGAATCCTAGCACTTCCGAGAGCTCGCGGCGGTTCTTGATCTGGTTGGAGATGTAGCCG
GACCAGTCGAAGGGCATGGACAGTTCGCGCAGGGTATGTCCCGTAGGAGCGGTGTCGAAA
ACCACCTTGTCGTGCTCGGTGTCCTCGAAGTAACTGACGAACTGGTCGAAGGCGGCGATC
TCCTCCGTGCACGGCGTGGAGAGAAGCTCGGAGCCGAACATGGACGAGAAGCCCTCCATC
ATCCCCTCCAGCCTGGTCTGGAACACGCCCATGGCCTTTTTGGGGTTGATGTTCAGACCG
CACAGATTGCGCTCGGTGCCGATCTTGGTGATCTCGGTGGCGCTGATCTCCTGGCCGTAG
ATGGCCGATAAGCTGACGGTGGGATCGGTGGCCACGATCAGGGTCTTGTACCCGTGGTCG
GAGAGCCATGTCGCGGTCGTTGCGGCCATGGTGGTCTTGCCTACTCCGCCCTTCCCCCCG
AAGAACAGGAACTTGCGCTTCTCTATGGTTTCTCTCATGTCCTCTTGCGTCATTCGAATC
GTCCTAAGAACGGGATGGGCCTAGATATTGTTATCCACTCTCTAATCTGTTTTTTAATGC
TCGAAAGGTTCGACAGGTAACGATTTATCGGGAGGCCATCTCTTATTATTTCCAGGGGGT
TCAAATCATGGAAGCAGCTCAAGCAGATGAGTTGAAGTTCAAAATGAGCCTGGTGGCCAA
GACCGCCCTGGCCTGGCAGGTGTTCTCCGGGACCATGGTCGCCTAGGACCAAACCACTTC
CCTTTTCCTTATTTTTCAGCGACCCGCCTTCTCGCCGGTGAATGCTGGACCAGCTTTCCC
TCGCTAAGAACGGAGATCGCTCCGTGGCCTCCGCACACCAGGCACTTCCGTCCGTCCGTA
CGTGCCGATTCCTCTGTCTCTATCAAACGCAGCAGCGCCCTGCGTTCCTTGGAGGCTTTG
GCGCTATCGACGTTCACCGAGGTCATCAGGTTCTTGGCCAGGGTGGCGAAGTCCTTACGC
TCCTCGGTCAAGCTATCAAAGTTGATAAGGCTGTCCCCGGTGAAAAGTACCAGTTCTTCA
GGTAAAAAGTAGAAGACCTGTCCGGTGGTGTGGCCACCGAAACCTTCCAGCACCTCGCAC
CTCATCCCGGCCAGGTCCAAAGTGGTCAACACCGGGAAGTCCCCCCTGCTGTTTCGACGA
TTCAAAGGGTATATTTCCGGACGCTCGGCCACCGAGAACCCGGAGAAGAGATTGATCAGT
TTGGTGTAGACCTCTGAAAGCACCGACCCCTCGCTATCTGACCCGTACGCCCGGTTCGAA
CGCCGGATCATCTCCAGGGTGTCCGGGTGCATTCTGACCGGAGCGTTGATAAACCCGGCG
GAACCGGAGTGGTCGGCGTCGCCATGGGTGATCAGAACGTTCCGGACCATGCCCACTCCG
CCCCAGCCTTCCTTCTCCATCAGTCTGTCCAGGTCGCGGAAGTAAATGCCGAAGCCGGTG
TCGACCATGCTCACCTCCGAGCCGTTCCTCAGCAGGTAGCAATTTCCGCCGCAGGGCAGC
TGGACGCAAAGGACGTCCGCCTTGTCCAGGCGCACCTCCTGCAGGTCGGCGTAGAACCCC
TTTCCGGACGTCTCCCGCAGTCCCCGGCCGCTGCGCAGCACGTCCGAGAAGGCCTGCTTC
GGGTCGCTTCCCAGGTTCATTAGCTCCTGGGCGACGTGGTTTATGTCCGAGAGCAATCTG
AGGAGGAAAGCATCCTCGGCTTCGCCGATAAGGGCGCGCAGCTCCTGGGCGAAGCGGATG
TAGAAGACCGTTTCGTCAAGATGCTGACCGGTCGTATCATACTCCAGGATCTCCAGCGGA
TAGACCGATTTCAACACCTCCAGAAGGCGGTCCACCGCTCCCGCCTCCTCTACCGTAAGT
GAGACGGTCAAACGCTCCGGATGTTTTCCTCGATCGTCAAAGTCCAGGAAATCGATGTTG
CACCTGGCCGCGGTGGTGTGATTGAGAAAATCGAACAGCGCGCCGCTGCGGTTCGGCAGG
ACCACGTTGAACTTTAGGAAGCTGGGCAAGCTCATCTTCCCCTGCAGGTATCCGATGGCC
TCCAGCTCAGCGCGCATGGCCTGGTACTCCTCCTCGCTGCATCGAGCCTCGAAGAAAACC
GTGTATGGATCTATGCGTTTATCATACTGGATGCGGTCGATGTTGCCTCCGTGCCTCTTG
ACGATCTCCGCCGCCCGGTGCAGCGCCCCGGGCTCGTCGGGCATCTTGGCCACGAAGTAT
CTTCTCTGCATCATAGGGGAGGAAGCCCCTAAAAACCTTATAACTTAGGTTCCCACCCGA
CCGGAGGAACGGACATCCTGGTTCACTTCATCTTGGCGGCCATGCTGACCGCCACCTTGA
GCTGGTTCAGCATGCATGGTTCCACGTAGTACCCTTTCATGGTCCGCAGCTCCCCGTACA
TGTCCTCGGGGGACCTGCCGACGAGCTCCCTCACCGACCTGATGCCCAGCATGTATAACG
GTTCCGCAACCTTCTCCCCCACCACGGGGATGGTCCGAAGCTCCTTCAGCACTGGTTCCC
GATCGTCCTGCTCCATCGCGAGAAAGATAGTGGCCCGCAGGATTTAATCGTTTTCAAGAC
CTCACGGGCGGAGCTGGCTGGCCTTGCGGATTATCACGCGTACGGATTGGGTGACCTGCC
CCTCATCCAGCATCCCGATCAGCAGGTAGCTGAAGGTGAAGGCGAAGTACGGAGCCAGGT
ATATCCAGTCGAACGGCACCGCGACTATCAAGATCACCAGGGCAAAGTCGCTGAAGGGCC
GGTAGTGCAGGAAGTATTCGACCGCCTTGCCGAGATCGCGACCGTGGGCAAAACCGTCTG
CCAGTTCGTCCACCGCACCAGCGATCAGGAAGATCGCCAACGGCAGCAGCATGACATCCA
TTCCCCAGATCAACCCACCGGTCAAAAAGGTCGCCAATCCGATGAAGGTCCCGACCAGGA
AGCTCACGTTGTCGATCTTCTTAGTGACCACCAGACTGATGAGCATGGCCAGGAAGAAGG
CGGTGGAGAATCCCCCGTCCGCCACCATGACCCCTCCCATTATCAGACCGGAGAGCACGG
CGAGCAGCTTGGCGATCTTTATCGACCCGAGGCTCTCGTCATATGCCTGGTCGATGTACT
TTATCGCCCCGCCAAGAAAGGCGTAGGAAGCTACCAGAATAGCGATGCGGAGGGGCGCGT
CCCCCACTATAGCTAGTGTCTCGAGGGTATGTATTACTCTCCCGAACCTTCCCTGCCTTG
GCGAGGCATCAGAGGGATTTTGTTTTATAAGCGTTGCGCTAAAAAATGGTGTCCAAACCT
CTGCTAACGTCAAATGACGATAAATTACTACGATAACCAGCCCTGGAGTTGCTTTTCATT
CATCATCAATGAACAATTGTCGAACTTCGACCATCCTTCTCGCCCACGATTATTAATTAA
CAGCGTAAAAGTTTGATATTGGATAAATAATAATTTAACACTGATAATTGGAGTCTGGAA
CTCAAAAAGTACTTATATACTGCAAATGAATCAAAACTCCCAGTCCCAGTGGGGATCGGA
GGTGGTTTACCGATGGCAAAGAAACCGGAGAAGAAGGCGGAGCCCAAGAAGAAGAATTAA
AATCTTCTGATCCGCACCGATCTTTTACCATGCCAGGACAGACCGCCCTGGCGTCCTTTC
CATTCATTTTTTATTTTTATATAATGGTTCTGGTATCATTGTTCCCACATGAAATGGTGC
TCCCACATCTCCATCGGCAAGGCCATCGCCGACGTGCTGGAGCTGCCGCCGGGGGAGCGC
AAGGCCTTTCTGGACGGGATCATTGAACCGGACCGGCACAAGGAGCGGGTGAACGGCCCC
GGCTATTCCTACCGGGTAAGCCACCATCACCCGAGCCGCAGGGTGGTCATGCTTCATGTA
TGGATGGCCAGGAGGTCGTTCCTCAGGAACAACAGCTACCTGGGCTACCGCCACCTGGGG
ATGGCTTTGCACTACCTCCAGGACAAATCCACCTCCAAAGGGTTCCTGGGCGTGTCGCAC
GATCGGCGGGAGGAGGCGCTGGCCGAGTTACCGGTACCGGTCGAAGCCATCGAGAGGGGT
TTCAAGAAATACCTGTCAACCCCAGAGTTCGTATCGAGGTCCCTGGAGCTGACAAAACCC
CAGAAGGACGTGCATCAGATCATGGCCCAGGCATCCTTCCGATCGGCGGCGGTGGCCGCC
GCGGTCACCGATCTCCGGCGCCCATCGGGCCTGGAGCAAAAGCTTCGGGCATTGCGCCGG
AGCCACCTCTTGGTGCACGTTCCCCTGGCCATAGGGGCGCTCGCCATCGGCGCCTCGCTC
TCCCTGGCCTGGTGGAACGCCATACCACTGGCCACCTCCGTCGTCATATCCTTGATAGTT
CTGATCAGGGACCGGACCTACCGCCGGCTCAACCGGGTCGCCTCGTGGCACGGCCTGAAG
AGACAATAAGGGCGTACAAGGCCATAGTCATCGGCGATGCTAGAGATCGTCCCCGGCCAC
CAGAACCGATGACGGACCCTGCGCGAGGGCGAAGGCAAAGGTCCAGTGGTCCACTGGATG
AGCCGGGACCAGCGGCCGGAGGATAACTGGGCGCCGTACCATGCCTGGGCCAGGGAGGGC
GTGCCCTGGGGCATAGCGTTCTGCCTGGTACCTGATCTCCTGGGGCCGGCCCTCGAAATT
ACCGTTTCATGCTGGAAGGGCTGGTGTAGACCCTCCGGGCCGCAGAAGCGTCGGGAATTC
GAATCTTTTTACTGACGGGCGATCCGTCGGTAGAGGTGCCGCTTTTCCTGCAGGAGTTGA
AGATATCGCTCACGATAACCGATTTCGATCCCCCGCGCCAAAGGTCCGAATGGAGGACGA
AGGTCATGGAAAGGTGCGGCAGCGGGTTCGAAGAGGTGGACGCCCACAACATCGTACCGT
GCTTGGCGGCATCACCGAAGCAGGAGTTCGCCGCCGCCACGTTCCGACCCAGGATCGAGC
GTCATCTGCCGGACCGACTGGAGCACCTGCCCCCCTCTCCGTCACAGTTCAAGGATTGGC
CGGGGGATGCCGAAACGAATGACGTATCGAAGATACTCGATAGGTACGAGAACGTGGCAG
TCGACAAATGGGAGGGAGGTTCTTTCCATGCCGACCGAACACTGGGCGATTTCGTGCGGG
AGCGTCTGCCTGGGTACGCTGAGAATAGGAACGACCCCAACCTGAACGGAGCTTATCGCA
GGTTCGAAGTGGGCGCGTTCGTCGAGAAATACTTCAACCCAGGTCGATGACCTTTCCTTT
TTCAGGTAGCACGGTCCGCACCGGGCACAGCTCGGCGAACTCCTCGGGCAGGGCGCAGTG
CACCGGGACCACCACCTCCGGGGAGATCTTCCTGACGACCTTCCACAGGTCGTCAATTGC
CAGGTGGCCGGAGCTGTGGAATCCCTCCTCGAAGTCCAGCGTTCCGTTCGTTTTCGACAG
GCCGCGGCAATCGAACTTCATGAGATCTATCCAGTTCATCAGTTTCTGCAGGTTGTCCGT
CTGCCGCAGGTCGTAGGCCATGCTGTTGGAGTAGACGTACGTTCCACCTTTCCAATCCAG
GTCGAGCAGCTTGGCCATGTCCCAGAACGAAAGGCACAGCATGTGCTCCTCCGGTTCCAT
GGCGATGTCGTCCGGATCGGTGACCTGCCATCCATCGTCCCTCAGCTTTTCCACCTGGTC
CCATTCCTTGTCGGAGAGCGACCGGTACACCCACAGCGAATCCTTTCGCACGTTGCCGTC
CACCTTGGCGATGCTCTGCAGGAGGGCCACGTCCTTGTAGGTGACCACCATGCGCTTGCC
GGTCCGTCTGGCGATATCTATGAAGGTGTCCAGGCGCTCGTAGTTCTTTGCGGAAAAGTC
GGCGATGGTCAAACCACGCCCGTCCTCCACCGCCGCCAGGCAGTTCTGGTGTACGACGTC
CTCGGTGATCTCCCGCTCCGGTACCGGGCGGCCGATCCTGGTGCCTTCGATTATCAGGGC
TCTTGGGGAGAGCTTCCCGGCCTCGTCGGCGAAGCGGGCGGTGTCCTCCCCGTGGGCGCC
GTGCATCCTGAGGTCTCCCGAGTAAACCATCCAGTCTCCCTCGCCCCGGCGCAGGGCGAA
GGCCGTGGCGCCGTAGATGGAATGGTCCACCGGGAAGGCCTTGTACTCGATCCCGTTCAG
CTCCCTGGAGCCTTCGGACACGTCGCACATGTCACCCTTCTTCCAGTCCGGTTCGTCCTC
TACCACCTTGCCGGTCAGCACCCAACGGCGTCCGCGGACGCCCTTGTCCTTGCCCTTCGA
GGCGACCAGGACCCGCGGCTCTCCTTTCTTGGGTTCGCGGACCGTGTGGTCGAAGATATC
AGTGGCCATGTCGGAACGACCGAGCTCGCTTGAGGCCCGCAGGATGGCGTAGGTCATGGG
GCTGGCGATGATAGGGATGTCCTCGCGAAGGAACCCGGCATGCCCGAAGTGGTCCTGATG
GGCGTGCGATAGGAACAAGGCGTCGACCCGGACCGGGGACATAGCGGTCCGGAGGTCCAT
CGGATAGAGGTCTGGTCGGTAACAGTCCAGGGGTGGCAGCATTCCCAATCTCAGATAGTC
CCTGAGCCCCCGTCCGACGCGCGGGGTCACGAACTCGGAGCAATAAAGGTTGTTGACGTC
GAACGGCTCCCCGAAGTCCAGTAAGGCTCCCCGGTCCCCCAGGTCCACATGGACCTTGTT
GCCTCCGACGACCCCCGCCCCTCCGTACACAGTGATCTTCATATCAACGCACTTCGAACG
GACTGGCAGGATTTATCGGTATGCATAAGGTCCAATGATCGGTACGGTCTCGGGTCCTTT
TCAGGATGATGAAGGGTTTTGGCGTGGGAACGATGATCCACGGATCACCACTTGCGATCC
A
>gnl|Prokka|MALP_2
ATGATCATCCGTTCGGAACCGGCGGCCCCCAGGCCGAAGTGGATCTCCGGCTTGTGGAGG
ATCCCAGTGACGAAGCCGATGATCCCGAGTACGAGCGACAAGCGCCTGAACGGCCCTGGG
AAGGTCCAGTAGCCGCACAGCGCCGCCACGGCTGTCAGGACGAACGACAGGAATGCCCCG
ACATCGTGCGCCCATTCGTTGGTTATCGGGAACGCGGCCATGATCGTCATCCCTATCCCG
CACAGCACGAACAGCGGCGGAATGAAATTGAGCTTCTTGTCCGGCCAGAGGACGACGCCA
ATGCTCATGCCAAGTATCCCGAAGATCACCAGGGAGGTGTTGAACAGCAGGGCGGAAGGC
TGCTCCCGGACGCCCAGGTCGGAAAGCAAGGTCTCCTCTATGCTGAAACCCTCGTACAGT
ATCTGGCCGATGTTGGCCGCGAAGGCGAACTGGATGATGGCCGCGAACAGTAAGATGCCA
GCGAGCTCCCTGCGTCTCACGCGTTGGTGGAGACCGGGCTCGAATTGAACGTTCGTGCGG
CGCGCCGGCACAAATCATTCTAGGTACCCCCAATCGAAATTAGAGGAGGAATGTTCTACG
AGAGCTCTTGTAGGGTACATATCGGAAACTGGCAACACCAAGAAGGCGGCCCGGGCCATC
TACGACGAGATACCGGGCGAGAAGGACCTCCTGTCCATCTGCGACGTTCCGGACCCCAGC
GTCTATGACCTGATATTCCTGGGCTTCCCTATCCATCAGTTCGGGCCGGACAAGAAGGCC
ATGATGCGCATGAAGCAGCACTGCGTCCCCGGAAGGAAGGTGGCGTTGTTCGTCACCCAC
GCCGCTCCAGAGACAGAACCGGAGCTGCAGGAATGGCTCTCCAAGTTCAAGGAGGCCGCC
CCCGGCGCCGAAATGGTCGGCCTCTTCGACCGCCAGGGGCAGATGTCCGTTCCGATCAGA
ATGATGCTTCGGCTCTCAGGGGACAGGAAGATGCGCAACTGGGCCAAGATCGACAACGGC
AAAGGTCAGCCGGACGACTCCCGGATAATGAAGGCCAGGGAGTTCGCGAAAGAGGTGCTG
GAAAAGGTCGGTCATAAGGGTTGAGCGCACTCTCCGTAATCTCACTTCTATCGTCATTAT
ATATACAGAATCCAATGACCTGGCAGGTGCGGGGATGGGGAACGGTGACTTTTCCAAAGA
TGGCAGTGCCGAGCACACCATCACGGCCAGGGACGTCGTGGTCCGATTCGGGAACATACT
AGCTCTGGACAACTTCTCCGTCGAGGTCCCCAATGGCATCGTCGGTCTTCTGGGGCCGAA
CGGGGCCGGCAAGAGCACCTTCATCAAGACCGTGCTGGGCCTGGTCAGCTACGATTCCGG
TGACGTCCGGATCAGCGGCATGGACCCCCGGACGGACGTGATGGCCATCCGGGACCGGGT
GGGCTACATGCCGGAGCACGATTGCCTCGTCGATACCATGACCGGCCTGGAGCTGGTGAC
GTACTTCGGTCGGCTCAGCGGAATGACCAAGGAGGATTCCATACCCCGCAGCCACGAGGT
GCTCGACTTCGTCGGACTGGGGGAGGAGCGCTACCGTCCCACGGCGACGTACTCCACGGG
AATGAAGCAGAGGGTCAAGTTAGCTCAGGCGATAGTGCACGATCCGGAGATACTTTTCCT
GGACGAGCCCACGAACGGAATGGACCCCCTGGGCCGGGAGGAGATGCTGGAGCTGATATC
GCGCATCGCCGCCTCCAACAAGTCCTTGTTGATCTCATCGCACATCCTGCAGGACATGGA
GAAGGTGTGCCAGCATGTCATAATCATCAACGGCGGAAGAGCCATTACGCAAGGGCCGAT
GTCCGTCCTGCTGGACCAGGGCCGGGACCGCAAGCGGCTGCAGGTGCGCGGCGATCCCAA
GGCGCTCCTGGCGTTCACGGACCAGCTCCGCAAGGTCCGCGAGGTCATCTCCGTCTCGGA
GGAGTTCGGGCAGATGACCATAATCCTGGTCAACGGAGGGCCGAGCGCCCCCTTGCTGGA
TATGGCTAAGCTGCATGGGGTGCAGGTGCGTTCGTACGCCCCTGACAAGCTCACCTTGGA
GGGGGCGTTCATCCGGTCGGTGACGGAGGGGGCCTGATGGGGCTGGACCCGATCGGCTAC
AAGCCCTGGAGCGGGGAGCGCACCGAGCACGGCCGCCGTTTCCTGGTGGTCGCGGAGAGC
ATACTTCGCCACAAGCTCAGGGCCAAGTGGTTCCTGGCGCTGCTCGTGATCGGCACCTTC
CTGGTGCACATAATGCCCCTGTTCATCTTCTCGTTGATACCGCACCAGGGGCTGGAGGCG
GAGGTGATGAGGGACTACATGGGCGACGGGCTGTACTTCATCTTCGAGGTGATCCTGGTC
GCCCTGGTGTGCTCCGACCTGATATCGGAGGACCTGCGCTCCAACTCCTTCATCCTGTAC
GTGTCGAGGGCCATGGGCGTGAAGGGCTACCTGCTGGGAAAGTGGACGGGTGCTATGATC
ACGATCGGCCTGTTCACCCTGCTCCCTCCTCTGGCGGTGGCCATCGCCATAACCGCCACC
CAGTCCGGTTCCGACTACCTGGGGAGCCTGGCGGTCATCGGGCAGACTCTTCTTGCCGGG
GCATGGTCGGCGGCCATGCTGGTGCCGGCCGGCCTGGCCGTATCGTCCCTCACCAGGAAG
AAGACCTACGCCTCGGTGGGCACCTTCATGTTCTTCTTCGGAATGATGATCGTCGCCGGG
ATATTTTCTGGACTGTCGCAGGACTGGAGCATGTTGAACCCGTCCGAGGTGCTGTACCAG
AGCCACACCGTGCTCTACGGTCTGGAGCTGTCGGAAAGCGTCAACCGTTACCTGCTGGGA
GCCATGGCCTTCCTGCTCACCGTTCCGCCGATGGCCCTGGTCTACTATCGCATAATGCGC
AAGGAGGTAGGAAAATGAGCAACGTGGCGGAGGCGCGCCTCCTGTCCAAGTGGTACGGCC
AGGTGATCGGCCTCAACAACTTCAGCATCGACGTTCCGAAGGGGATCACCGGCATCGTCG
GTCCCAATGGCGCGGGCAAGAGCACCTTCTTCAAACTGCTCACTGGCAACATCAAGACCA
ACGTGGGGCACCTGCGGGTGCTTGGCGAGGAACCATGGCAGAACCCTGCCCTCCTGGCTA
AGATAGGTTTCTGCCCCGATTACGATTTCCTGCCGCCGGACCTCAACGGCCGCGAGTACC
TTCGCTTCGTGGCCGGCCTGCACGGAATGGACAGCGTTCGAACGGCGACAAGGGTGAACG
ACGTGCTTGGAATCGTCAACATGGTCAAGGACGCCGACCGGATCATGGGCGGTTATTCCA
AGGGCATGAGGCAGCGCATCAAGATCGCCGGGGCGCTGCTGCACGAACCCCAGCTGCTGC
TTCTGGACGAGCCGCTCACCGGCACCGATCCCCTGATCCGCAAGGAGATGATCGATCTGG
TGAAGGACCTCAACAAGGTGCACGGTCATGACGTCATAGTCTCCTCGCACGTGCTGCACG
AGATAGAGAGGATGACCCACCAGGTGGCGCTGATCTACAAGGGGCGGTCGGTAGCCAGCG
GGGACATCTCCGAAATTCGAAGGCTGATGAGCGACCACCCGCACAACATCGTGCTGGAGG
GCCGGGGGCTGGTGCCGCTGGCGCAGACGCTGCTGACCAAACCTTACACCTCCTCCATCG
AGCTCCGCCCGGACCGCATGGGCATGTACGTCCGGGTGGACCGCCCGGAGGAGTTCTTCG
ACTCACTTCCGGAACTGGTGGCGGGTACGGGGTGCGAGCTCGAGCGAGTGGAAAGCCTGG
ACGACGACCTGGAGTCCGTGTTCCGGTATCTGGTGGGGTGATCCCGATGTCCTTCAATCT
TATCGGTCTTCGCACGGTGGCGGCCTTCTCCGCCCGCAAGCTGCTCATGAACAGGCGGTG
GATGCTGGTCATGCTCCTCGGTGCGCTGGTCGCCCTGGTCATGGGCTACGCGGCGACGGA
GGACGGGGCGAACATGGACTTAGCCAGCGATCTCATGGTCATCCTGCTGCTGGCGTTCCT
TCTTCCCGTGCTGTCGCTGATCTACGGGGCGTCCATGATCAGGAACGAGATGGACGACCG
CAGCATCGTGCAGGTCATAACCGCTCCGCTGGACCGCAGGATATCCTATCTGGGGTACTA
CATCGGACTGGTGATGGTGCTGTGCCTGTTGATCACCGTGGTGACCGTCATCGGCGGACT
GGCCTTCCTGATGTTCTCGCCGGAGCGGACGGGCGGAGCGCAGCTCATCATAACCTTCAT
CGCCCTGCAGTACCTGGGCGTGATGGTCTACTCGGCATTGTTCCTGTTCATCGGGACGCT
GATCAAACAGCCGATATACCTGGGGCTGTTCTACATATTCATCTGGGAAGGCTTCGTAAC
CTCCGTTCCCGGCTCCATCGGCATGCTAACCATCCGTCATCAGCTGCAGGTGGTAGGGTC
AGAGCTCACCGAATTCGGCTCCATCGCCTGGACCACCGGCGACTGGGCGGTGTCGATACT
GGCTTTGGTGGTGGTGACCGCCGTGCTGGTGCTGGCCGGTGCTTTCGTGTTCAGGCAGGA
AGAGGTGGCATGACCCCGCCATCTGAATTGGCGACCGGTCCTGTAACTGGTTAATGTAAA
AACGCCGTATATCAGTTAGAATTAACGTAGCCATATATTTATATGAACTTAAGCTATATT
TAAGTTAACGACGCGCCAGGTCAAGCTAACCAAGAACCGGGACAGCACCCAGATGATCAT
TCCTAAGGAGTACTGCAATAAATATGGGTTCAGGTCCGGTCTGGAGATATTCATGGAGGC
GAGGAAGGGACGGATGTCCTCCTGGCGTAACACGTCTTCTATCGTCCGCCCGATCTAAAG
GAGGTCACCAGGAAGGAATGGCCGAAGTTCGGCTTCCCGTTGATGTGGAACACCGATCTG
GTCGAGATGATAGGCATCATGGGAAAGCTGGGGGCGGGGGACGAACGGAGGGACGAAGCG
GTCGAGGCGGTCCTGTCCAAGCAGGGCGAGAACGGCCGCTGGAAGCAGGAGAACCAATTC
TCCGGAAGGTTCATAACCACCGTGGAGACCGATGGTCGGGAAAGCAGATGGGTGACGCTG
AACGTCGTACGCGCCTTTAGGTCACTGATGGAGTAACGTCGCTCAGGATGAGATCAGAAC
GGCTCATGGCAGTAAATGCATTCGTCCGTGTACTGAGGGTTCCCCCGGCCGCATCTGGGG
CAGACCTTCTGCTTTACCTGTCCGAACAGAAATGGCCGGCCGCAATTCGTGCATCGACCC
ACGCCATCCTCGCATACGGTGTGACAGACCTGACATTCTTTCATGGAAGTACCTTCATCT
GCGCCAAGCGCCGGTTCCCGCAGAGGGTTCGCTCTCAGCGGACTTAATGTTTCCCACCTC
CGAACGTTGCGAAGGCCCGATGAACATCGCCAACGACGTGCCCTGTCGCATTCTGGGCAT
CCGGCGATAGCCATCAAACTATGAGCGCCTCATTCCACCCCTCTCATTCTCCTGCGGCTT
TCGAGAAGGACGAGGGTCACCCCGATGACCAGGGAGGCCAGGAAGATCATGAGGACCGCC
AGGCTGTCCACGATCATTATCCCGAGGCCGACCAGCACCACCGATACGATCAGGCCGAGG
AACACCAGCTCCCTGGTCGGGTCGGTCTCCTCCGAGATGCAGGCGCCCCCGTGCAGCCAG
CACGCCAGCGTCGGCGAGGCGATATCGGAAAGGAAGGCGCCGACGAACATCACCAGAAGA
CCGAGGACGAATCGGATGCCGTAGTTCTCGACCGTGGCTTGCCATTCGCCGAAAGGCCCC
AGCTCGGCCAGCAATTGTATGGCAGAGATGGCGACCACGGCGAACACCAGGGCTTTGGCG
ATCTTTCCGGCCATGACCGAATGCTTCGGTCCTGAGCGGCCCGTGGCGCGGTCCCGGCCG
ATCCGGCCGAAGACCTCCCGGACCATCTCCCCGGCCACGTAGGCCAAGATGAATCCGATG
ATCAAGGTCACGATGGCGATGATGATGGTCGGGATGGTATCCAGCAGGATGTCCAACCAA
GCACCTATCTCCCCCGGGAAGTCCGCCATGATCAAATCTCCCGTCATAACTTGTCGCATC
GGATAATAATTGTGTTTCGTTGCTACATCGTAAAAAAAGTCAAAAAATTGAAGAGGGGGC
GGCGCCCCGTTCACTGCTTGGTCATCTTCTTGGTCATGGCGAAGGCCACCGGGACCAGCA
TGAGCGCCAAGGCCAGGGCGAAGGCCCAGGATATGTTGGCGATGATCCCCGTCACGCCAG
GGAAGGTGGCGAATATCGCCCCAGTGCCGATGATCAGGAAGATCGAGTACAGCACGAACT
TGGCGTACCCCGCCACCTCCTTGAAGTCGGGGTGATCGTCAGCGACCGACCTGATCAGGG
CGTCGGTCAGTAGTATTCCGACGCCGATGATCACGAAGCCCAGGACCAGGGTGTAGACCA
GGGCGCCGGTGAGCAGCATGATGTTCAGCGCCAGGAGCACCACGAAGGCGATGAGGCCGA
TGAACAGCAGGTTCTTCAGCATCTCGGCGATGTTCTGCTTGCCCTCCGGGAACATGGGCC
GCACGATGCGGCCAATGAACGAGGAGAGGAAGTCAGCGAAGAACGCTCCAACTATAAGGA
CCAGAACGCCCACGAACAACTTGGGAAGGTAGTTCGCCAGGAGAGTTAGGTAATCCCCGA
AGACCCCGCTCATGTCCAGTACTTGGATCGCCAGAACGATGAAGAAGATCATGATGAAGG
CCATCACCAGCATGCTTGCCAGATTGGAGGCGTACAACCCTGACGACAGGAACGCCCGGC
CGGTGGCGGTCTGGTTGAAGAACCTCTCCAGACCGGCCTTCTGCACCACCTTCTTGACTA
TCTTCCCCGCTATCCAGGCCACCAAGTAGCCTATGATCAGAACGATGATGGCCGCCAGGA
TGGCCGGTACAGCCACCAGGAAGCTATCCCACATCGTGCTTAGCTCGTCCAACAGGTCGA
CCAAGTTCATTCACCTTGCTTCCCCTCTTGATTTATATTTTATAATTAACTTTGCATCTT
CCCGAAATCTGGATGGTCAAAAATGATAAAATATTATCCTTGTTAATTTCGTCAATTGAC
GTGCTCGCCTCCGTCGCATCAGAGCTATCGGCAAGGCGCGCATGGCCATGGTGACCGGAA
CGGTCCGTCCGAGCACCTCGGCCATGCCGGATGTCGCCCGCACCAACCCCATCAGCACCT
TGATGGCCGCGGTCTTTCCCGAACCGTTCGGTCCGATGAGCCCGTAAATGCATCCGGAAG
GGACGCCCAGGCACAGGTCCCGCATGGCTACGATGCCCCCGCGCTCCTCTCAGGCCATCC
GTGCGAACGACATATCTCTCGCTTTCCACCTCATCGCCTCCCCGCACCGTTGACGAAGAT
GTCCGCCCATCCCCTGATCAGCCTCTCCTCGGCGTCCGGGTCGAGGTGTCCTGGGCGGAT
CAGGTAGTTCAGCAGGAAATGTGACTGCACCGTGCCCATCCAGGACCGGGCGGCCACGAA
AGGGTCCACATCGCGCAGTCGGCCGTCGGCGATCATCACCCGCATCTGCTCGGTCACGAA
CTGCACCGCCTGATCGAATATCTCTATGCCCACCTCCTCCTTCATCTCCGGGTGCCTCCA
CAGCTCCCCCACCGTTATCATGAACATGTGTCGGTTCTCCTTCAATATGCCCAGCACCAG
CCGGGCGTTGCGCACCAGGACCTCTTCGGCCGTGCCATCGGCGCCGAAGTCCACTCCCGC
TTTGATCCGTCGCAGGGGAAGCACGTCCATGGCCGCCTGGCGGAAGAGCGCCTCCTTGTT
CCCGAAGGTCCGAAAGATGGTGACCTCGTTCACCCCGGCCCTTTTGGCGATGGACCGGGT
GGTCGTTCCGTCGAAACCCTTCTCGGCGAACAGCTCGAACGACGCCTGCAAAATTCTCTC
CTTCGCTCCCTTTCTCTCCGGTGAGCTTTGAGCGTTCGGAATGGACATCATTAATGCAAG
CAATTACTTACATACATATAGATTCGCAACACCCCAGGAATCCCGGTTCGAGAAAAAAAT
TCTACGATCGTCGATAATTTCAGCCCAATGAAAAAACATAATCTTTATAATATGGGTGTA
GTTGAGAGCTCAAATGGAATTCGCCGATTATATCCGCATGTTCGATGCCCATACCGCCAA
GTACATACCCAACCGGGCGGATTGGACGCCATCGGATCATGCCGTATACGGTCCGTCTGA
CTATTTCCGCCTGGACCCCCAAGAGGCGAATGATCTCCGCTACAAGGCGGTCAGGTACCA
GCTCGACAGGCATTTCAAGAGCAACCGGACCTACCGCACGTTCTGCGAGGACCTGAAGTT
CGACCCTGCGTCGATAAGGTCCGCGGACGACCTGGACAAGGTCCCGGTGGTCTCCACCGA
TTTCTTCAAGACCTATCCGGCGGGAAGGGACTTCGCCCTCTGGCTGGCCAACGTCTACAC
CGGGGAGCTTCCCAAGATACACATCAGGAACAAGGACCCCACGCACGACGAGGTCATCAG
ATCGTTCAACGACGCCGGGATGGCCGTGGCCTACAGCAGCGGCACCTCCGGACGACACAC
CTTCATTCCGAGGGACATGAAGGCCTTCTTCTCCAACGAGTACGCTCTTTCCAAGGGCGC
GCTCACCATGTTCTACCCCCATTGGGGCCCGGACATGCGCAGCTTCCTGCTGATGCCCAA
TCCCTTCAAGACCAACCTGTTCGCGGGAAGGCTTGGGGCGGTCATGTTCGACATCATGAA
GGATGTCGAGGTGGCCTTGGACCGCGAGGTGAACACCGAGACCGTCCGCCAGTCAATGGT
CAAGGGCGACACGCTGGTCGGGAAGATCACCAAGTACGTGGTCAGCCGCACCGCTCAGAA
GTCGATCGACCGCATCGTTAACTGGATCGGGGAGAGGTACAAGGACGGTTCCCGGATCGC
ATTGGTCGGCGTTCCGTTCATGCTGCATCACGTGCTCAACGAGCTCAAGGAGAGGGGCAG
GTCCTATGATATCGGCGACAGGACCATGATCCTCACCGGGGGCGGTTGGAAGGCCCACGA
GAACGAGCGCATACCGGAGGAGAGGTTCCGCAAGGACGTGGAGGAGCTCCTCGGCGTTCG
ACCCGAGCACTGCCTGGACATGTACGGCATGGTGGAAGGCAACGGCTGGATGCTTCAGTG
CCCCGAGGGCCATCACTTCCACATTCCGACCAACTATCTGCACCCCATGGTGCTGGACGA
CGACGGCAACAACCTAGGCTACGGCAAGTACGGCCGATTCGCCTTCCTGGACGGTTCCAT
GAACGCCTATCCCGGTTTCATCGTCACCAGCGACAAGGTCAAGATGCTGGAGCACTGCCC
CCACTGCGACCGCCCCGGCCCGGTGCTGGAGTCCGGGATCACCCGGATGCCCGGAAAGGA
GGTCCGCGGCTGCGGCGAGGAGATGCGCAAGATGATGGCCGCCGATGTCGGAGGAGATTG
ATTTGCGTTCCCCAGGCTACATGAAGAGGCATGAGTTCCTGCCCAACACCCCCTTCATAA
AGCTCCTGACGAAAGGTGTCGCTTCCGTTCTCAAGACCAGCGCCTTCCATCTGGGCGAGG
TCAAGAAGATGAGGGTGCGGCCGCCCGAGCAGGAGCGCTACCAGCGCCCCCAGCGTCCTT
ATGATATTCCGGAATACCAGGAGGGCATGCGCTGCGGGGCCCGCGACGAGAAGTACCTCT
CCGCCACCCTCTACTGCGACCCCTGCGACCCCCGCATCATGGCCATGGCCCACAAGCTCG
GGGCCTTCCAGGTGTCCGACCTGGAGTTCGCCAAGCGCGCTCACGACCTGGCCAAGAACC
AGATGATCGTGGAGTACGTGCCTTTCGACACCGCGGGCGACACCCTGGAAAGAGGTACGG
GAACCTGCTTCCACCTGGCCAATACCATGGTCGCATTGTGCCGCGCGGCCGGCATAAAAG
CTAGGTACAAGGTCTTCGCCATGAACATGATCGCCGTCTGGTACGACAAGATGCTGGGCG
CGGACTCCTTCATGCAGAAGTGGTACGATTCGCTGGGCTATTTCCTGATCGAGGCCGAGG
TGCAGGTGTTCGTCGACGGCAAGTGGATGGACGCCGTGGTCGGTCCGGACGACGGATGGC
AGGCGACCATGGGGGATTCGCTGAGCAAGCTCGGGGAGACCTCTCTGGAGGACTGGTTCG
AGGCCATTCCGGGAACGGTGATGCTCCGCGAGTCGATTCCTTACGGTCTTCCCATCCTGG
GAAAGCTCATGATCGCCCTGGCCCCCGGTTCCGTGGAGAGGGTCAGCTGCAACGTGAAGA
GGATGTCCCAGGACGGTTACAGGATGATGGAGGTGATGGGCGGCCGGGAAGCGTATGACA
GCATGACCCGTGCCAAGCGGGTCAAGAGGCCCATGGTCAACGTGGAGAACCGCTCCCAGA
TCGTCTTCGATTAGAACCTTCGTCTCCTCACGTTGTCGCTCGGCAAGTTATATTAGGGCT
TCCGGACGAGGGTATACCGGAGGCAATCCCTATGAAAAAGGTCAAGTGCATGACCTGCGG
CAGGACCTTCACGGCCCCCACCAAGGAGGAGGCCGAGGCCATGCTGAAGCGCCATCGCGT
ACAGGACATCATGGGCGAGGCCACCCTGCAGCGCAGCCGGTACGGTTCCGACGCGTGATG
ACAGGTTGAGCCTAATAATAACACCTCCAGGGGCACCCCTAGGCCGGGCGGCATGTTTTA
TTTTGCACGACATCATGCCCTATCCATACATGGGGCTGTTCGATCGGTTCAAGGGGAAGG
ACATTTCGCGTCCTGAGGAGGGGCTGAGGCGTCTGATGGCCCAAGTGCTGGAGGTCCTGC
GGGAGACGGAGGAGATCATTGACGGCCTCCCGCCCGAGCTTCGTCAAGGAGCCAGGCGCT
CCTTCGACGAGAGCGTCGGCGAATCGATAGGCGACTGCCGCAAGCGGCTGGAGAAGCTGG
ACCGGAAGCTGCTGGCCGGCGATCTTGAGAGCATTCCGAGGCCGGAGCTTTTGGGCCTCA
GGGAGCGCATGTCCCGCTTGGACGATCATCTGATCCGTTCGTACCTGGGGGCGGTGAAGA
TCACCGGGAACCGGCGCAACAAGAAGGCCATACGCGCCTCGGCAAGAAAACGGGCCGATC
GGGTCGAGGAGCTTCTGAAGGCGCTGGAAAAGATCACCGGGTGACCTTCGTCCGTGGAAA
AAACCAGGGCAAGTTTTGAGCTGGATCAGGAGCACGTCATCCCCGGTGGGGGAATGGTGG
GAGATATCGATATCGAGCCGTCCTACTTCTGGGACCTGTGCAAGCACGGGATCGGCCTGG
CGGTCCCTGATGATCATTCTGGTCATCGGCCGGGTGCTGGCCCCTGGGATCCTGACGGTC
ATAGGGGCCATGATCGGGCCGTTGATCGGCCTCGTCATATTGGGACCGGCCCTTGGCCAC
ATCGATCCCTATCTGGCGTAAGCGGTGTGGGAAATGGGTGCCGATGAAATGATGGTCTCC
AGGCTCTTCCGTGGCGTCCTGCTCTCGATGGCGCTCCCTATCGCAGATCTACCGATGCTG
GCCATCAACCACCTGTTCCCGCACTGGCTGATGATGGTCATCATGTTCATCATCCACGTG
CCGATGCACGGGTTCGTGGGAGCGAAGGTGGCCGAGGTCTTTGAGACCTCTGTGAACTAT
CAGGAAGACGGAACATTCGGGGAGGGTCGAGATCATATTCCTTGCTAGGACGGTCGCCGT
GGCGTCGCAAGTATCATAAGGGCGTCATACTTCCTTTCGCAGGATATCATGCGCTTCATC
TACTTCGTCGGCACCGCCGGGAGCGGAAAGAGCTCCCTCATCTACGCTTTCCAGGAATGG
CTCACCCTGCAGGGTCTGGACTCGGTCATAATCAACCTTGACCCCGGCGTGGAGCACATG
CCGTACGAGCCGGACATCGACATACGCGACTGGGTTCGGGTGGACGACGTCATGGAGGAG
TACGGCCTGGGACCGAACGGAGCGCAGATCGTGGCCGCGGACATGATGGCCGTCAACGCC
AAGGACCTGGCGGAGTCGGTGGAGAAGTTCCGCACCAACTACGTTCTTGTGGACACCCCC
GGACAGATCGAGCTGTTCGCCTTCCGGCAGAGCAGCGAGGTCATCATGGAGGAGCTGGGA
AAGGAGGATGCCTGCCTGGTGTTCCTGGCCGACCCCAACCTCTGCAAGACGCCCTCCGGT
TTCGTCTCCTCTATCATGTTGGCGGCCACCGTGCACTTCCGTTTCTCGGTACCGTTCTTC
ACCGTGCTCTCCAAGAGCGACCTGCTGAAGGAGGAGGAGCAGGAGACCATCATGGAGTGG
TCCGAATCCCCAGACGCTCTGTACGCCGCGCTCACCGACAAGATCGACACCCGCGCCGTG
CTGGGCATCGAGCTGTTCAAAGCCTTGGAGTCGATCGGCGCCTACAAGAAGGTGGTGGCC
GCCTCCGCCACTGAACCATCCGGACTGGAGGACATATATGACATGGTGCAGCAGTCCTTC
GAGGGCGGCGAGGACCTCTCGAACGATTGATTTAAGTTCGGTGAATCAGGTCATGACCGC
ATGAAGACCTGGGTCGCCACCTGCCCTGAATGCGGTTCCGCGGACGTCGTGTACGAAGCA
GGCATGATGATGGGTCAGAAGTACCGCTGCCAAAAGTGCGGTTATATCGGCTCCTTCGTA
TTGGAAAAGGAAATAGAGGTTGAGAAAGAGGTTTCAGGCGAACATCACGCCTGACTCGGT
GCATTTGGACGTCTCGTTGTCCAGCACCTTGACGATGGCCCTCTCGAAGTCGGCCATGCT
CACCGTGTCCCGGTTGTCCCGGATGGCGAACATTCCCGCCTCGGTGCATATGGACTTGAT
GTCCGCGCCGGTGGCCAGTTCGGTCTTGGTGGCCAGCGATTCAAGGTTCAGGTCGTCCTC
CACGCTCATCTTGCCGGTGTGAATGCGGAAGATCTCCAGCCTGGCCTCGTAGCTCGGGAT
GGGCACCTCGATTATGCGGTCGAAGCGTCCCGGCCGAAGCAGCGCGTCGTCCAGGATGTC
CGGGCGGTTGGTGGCGCCGATGATCTTGATGTTGTCCAGGGGGTTGAAGCCATCAAGTTC
GGCCAGCAGCTGCATCAGGGTGCGCTGGACCTCGCGGTCGCCGGATGTGGCGACGTCCAA
ACGCTTGGCTCCTACGGAATCAAGCTCGTCGATGAAGATGATGCTGGGGGCCTTCTCCCG
GGCCAGCTCGAACAGCTCCCGGACGAGCCGAGCGCCCTCGCCGATGTACTTCTGAACCAG
CTCCGAACCGACGAAGCGGATGAAGGTGGCGTTGGTGTTGTTGGCCACCGCCTTGGCGAT
GAGCGTCTTGCCGGTGCCGGGCGGGCCGACCAGCAGCACGCCCTTCGGCGGCTCGATGCC
CACGCGCCTGTAGAGATCGGGGCGAAGCAGCGGGTCCTCGACAGCTTCCCGGACTTCCAG
GATCTGCTCGTCAAGACCGCCGATCATATCGTAGGTGATGGTCGGCTTATCGATTATCTC
GGCCCCGGTGACTATGGGGTCGAGTGATTGCGGAAGAACGGACATAACGGCCAGGGTCTG
CTTGTTGAGGGCGACCCGCGCGCCGATGATCAGGTCCTCCGATGGAACGTACTCGGAAGT
GGTGACTATGAAGTCCGGACCGGTGCTGCTCTTGACGATCACGCGGCCGTCGATAAGAAT
GTCCTTGATGCTGCCGATGATGAGGGGAGGCGATTTCAACCGCTCCAGCTCGGAGCGCAT
CCTCTTTATCTCCTTCTGCAGCCGGAAGAGCTCGCTCTCCACGTATCTCTTCTCACCTTC
CACCCGCCTGACCTCTTCGAGCAGCTCGCTGTTCTGGCGTTCCAGAAGCTCCAGCTTCTC
GACGATCTCGTTGGAGATGGATTGGTCCAGCTCTTCATCCAACAAATGTGGCACCTTCGA
GCATTGATTAAACCGCCCTATATATGAGCATTTGCCAAAGCCTATCAAACGATGATCTCG
TCATCCTGGGTGGGCTGCTGGAACCGCCTCATTATCTGACCTCGATGATCTTTGGCGGGC
AATATCCAGGCTCGCAGATGTCCTTCTTATCCAGCTGCGAGGGGTACAGGACCTTGGTGA
ACACGAACATGGCCAGCATAGCTCCTATCACCTCCATGGCCATGAACACGATGCCGCTCA
GGGGAGCGATGCCGCATATGGCGTAGGTCATCATGCGGGCGAAGGTCACCGCCGGATTGG
CGAACATGGTGCTGACGGTCGACACCAGCATACCTCCGACCAGGAAGGCCACGGCCATCC
CGGTGGCGTTGCTCTTGCCGCGGACGCATCCGTATATCACGCCCACGAGTATGAAGGTCC
CTACGATCTCGGCGAAGAACTGGCTGAAGGTCATGTCGTTCTCCGAGACCGTCAGAAGCA
CAGGGTTGGTGTCCCAGAACATGAGGTGCACGGTAATCAGGCCAAGGAACGCTCCCAGGA
ACTGGGCCATTATGTAGTAGGGCGCCTCCCCCTTCCTCATTTCCCCGGTGCGGGACAATG
CCAAAGTAACCGCGGGATTGAAATGTGCCCCGGAGATGGGCGCCATACATTCTATCAGGG
CGAACAGCACGAAGGCCACCGCCACCGCGTTCACGAACACGGTGACGCCCAATTCCACGT
CCAAGGTCATTGGAAGTATGGTGCTGGCTATGGCCACGATCACCAGGAACATGGTACCGA
TCAGCTCGGCGGTGAACTTCTGCTTCAAGGTCTTCATTGTTTACGCCTTTTCATCCCTAT
GGAAATATTTTGTATATATTTGATTTCATTATCAATTAATAAAGTATAAAATAGAAGAAA
GCCATGACCGGAGAGCTAGGTGATGTCCATCTCAGATATGAAGGTACGAATGGTGATCAT
AGGAGGGTTCCTGGGGGCGGGAAAGACCACTCTCATAACCAGGCTAGCCAAGGAGCTACT
GTCCTCGAACGTGAACGTGGGACTGATAATGAACGACCAGGCCGATGCCCTGGTGGACAC
CCAGTACTCCCGCGCCCTCGGCCTGGATTCGTGCGAGGTCTCCGGAGGTTGCTTCTGCTG
CCGCTTCCCTGACTTCATGAAGAACGCGGAGAAACTGATCGACACCTCCCGGCCGCAGAT
GGTGATCGCCGAACCGGTGGGCAGCTGCACCGACCTACTGGCCACGGTGGTCAATCCTTT
GAAGACGATGTACAGCGAGCGGTTCGAGGTCGCCCCATTGATGATCATGGTCGATGCGGC
TCGGGCCCTTTCGGACGGCTTCGACAGGAACGATCTGAACGGATACCTGAGGCATCATCA
GGTCAGCGAGGCCGAGGTAGTGATAATATCAAAATCAGACCTGGTCTCCCCGGAGCAGTT
GGATCGCGTACGATCGGCAATCGAGGGCATCAATCCCTCCATGAGGACCGTGGTGTATTC
ATCGATGAACGGGGAAGGCCTCTCCGAGATAATCGAGATCGTCAGCGGTCGACAGGTCAG
CGACCGCAAGCCCACGGACATTGATTACGCGCTCTACGCTGAAGCGGAAGCGGAACTGGG
CTGGTACAACTCGACCATCACCGTCGACCTGGCCCCGCGAACCGATGTCTTCGACCTGGG
AAAGCGGTTCCTTGGTTCCCTATCGGAACTGTATCCGGCCGGGGACGTGGCGCACGCCAA
GGTCATTCTCACCACTTCAAGCACCGCCATGAAGATGTCCTGCGTACAGGGACGCTTGGG
GGTCGATATGGCCAAAGGCTCCCGATTCGCCGAGGGCAAGGGACGGTTCACGGTGAACGC
CCGGGTGGTGTCCTCTCCTGACGACCTTCGCCGGAACGTCCGGTCCGCGCTCGCCACGGT
ATTCCCGGCAGAACTGGATTTCGAGACCGAGGAATGCTTCTCCCCATCCCCTCCCAAGCC
GTTCCACAGGATGAAAGAATGAGCTTCGGCTCATGTATAAATTCAACTTCCTGTATTAAC
ACGAACGATAGAGATGATATGCGAAATGTGCGGGAAGGAGGTGGCGAGCCTGCTGCCGGT
GAGGATCGAGGGGACCATCCTCAGCGTGTGCCGGGACTGCGCCAGGTTCGGCGACAACGT
GAAGGCTGGTGGAAAGCAGGGGACGACCGTCGAGCCGTCATTAATTCAAGTGAGGCTGCA
GAACCGCGAGCGCCGCATGAAGACCAAGGACGTGTACGAAGGCGGTGAAGAATCGTTCGA
GATGGCCTTGGACTATCCCAAACGGATAAAGGAAGCCAGGGAGAAGATGGGCTGGAAACA
GGAGGAGCTGGCGGCCAAGATGAACGAGAGAGAAAGTGTAATCCACAAGCTTGAGTCGGG
GACCATGCACCCTGATGATGCCCTCATCCGCAAAGTGGAGAAGACCCTGGACATCAAGAT
AAAGGAGAAGGTCACCATCGCCGCCGTGGAGAAGTCCACCGGCAAGAAGGGCATGACCCT
GGAAGACTTCATCAAGAAGAAGTGAACGTCACTTCCTCAAAACCTCTTCCTTCACTTCTA
GCAGATACTTAGCGACGTCCACCCCGACGTCCTTTCCGATGAGGAGCGCGGCCACCTCGG
CGTCGACGGACAGCCGCTCAACGACCTTGTTGATACGGGAGACCACATCCCGCTTGTTCC
AGCCGGACTTGGCAGCTATATCGTCTATTAGCACGGAGAACACCGGCAGCGGTTCGGCCT
TCATTTCCCCTTGGTTCGATGAGGGGGATGCGGCGGCAGGGGCGGAACCCCCTTCGCCAA
GCTCCTTGAGCAGGTCCTTGGTGGGCTTATAGTTCAGCGAAACTTCCACGGACTTCAGGT
CGAAGGTCGGTTTCACGTAGCCGTCTGAAAGCTCCAGGAGCCCCTGACGCAAGGCCGCCT
CCAATATCCGCTGCGCCTCCTTGGCCTCGATCCGGCCGACGCCAGAGGGGTCGGCCCATT
TCAGCTCGAAGAACAGGGCGTTGATGAACTCACGCTCGGACAGCAGCTTCTTGCCCTTGC
GGTTGAAAACCACGGTCACCGTCTTCTGGAGCTCGCTCATTCGATCGTCCCACGAAGCGC
GTCAGGGAATATAACCTTGCTCCAAGCCCGGTCCGAGCACGATACTATCAAATACGGCCC
AACCCTTTCGTCGCCCTTAGCTTCCGCCAGGGGAAATCCTCTTTTTTGTATGGGTGCGAG
GCGGATGCACAATAGCTTCATATAGAAGAACAAACATTCCAATGCCCACTAGCTCAGAGC
TAGGTGTCAAGCTAATTTGATGCCAAGGGAGGTTAGTCGCATGTCTATGGGAAACCAACC
GATATTCATACTCAAAGAAGGTTCCAAGCGCGAGAAGGGCAAGGACGCCCAGTACAACAA
CATCATGGCCGCCAGGGCTATCGCTGACGCTGTCAGGAGCACCCTTGGGCCCCGTGGAAT
GGACAAGATGCTGGTCGACTCCATGGGCGACGTCGTCATCACCAACGACGGTGTCACCAT
ATTGAAGGAGATCGACGTAGAGCACCCTGCCGCCAAGATGCTCGTCGAGGTCGCCAAGAC
CCAGGACGAGGAATGCGGCGACGGGACCACCACCGCGGTCATCCTGGCCGGCGAGCTTTT
GAAGAAGTCCATCGACCTGATCGACGCCAACGTGCACCCGACCATCATAACCGCCGGGTA
CCGTATGGCCGCCAACAAGGCCATGGACGTCCTGGACTCCGTAGCCATCAAGGTGGAGCC
GAAGGACCGGGCGACCCTTCTGAAGATCGCAAAGACCGCCATGATGAGCAAGTCCGTCTC
CGGTTCCAAGGAACTGATGGCCGCTGTTTCCGTCGATTCCGTCAGCGCAGTCGCTGAGAA
GGTCAACGGCAAGTGGCAGGTGGACATGGACAACATCCAGGTCACCAAGAAGCACGGCGG
TTCCATGGACGACACCCAGCTCATCCCCGGCATCATCGTGGACAAGGAGCCGGTGCACCC
TGGAATGCCCAAGAGGATCGAGAAGGCCAAGATCGCCCTGCTGGACGTCGCCTTGGAGAT
CAAGAAGACCGAGATCGACGCCAAGATCGAGATCACCGACCCCACCCAGATGCACGCCTT
CCTCGACGAGGAGGAGCGCATGCTGAAACAGATGGTCGACACCATCAAGAGGGTCGGCGC
CAACGTCGTCTTCTGCCAGAAGGGCATCGACGACCTGGTGCAGCACTTCCTGGCCAAGGA
AAAGATATACGCCGGACGCCGCGTCAAGAAGGGCGACATGGAGAAGCTTTCCAAGGCCAC
CGGGGCCACCATCATTTCCAAGATCAACGAGCTGGACGCCAATGACCTCGGAAAGGCCGA
CCTGGTCGAGGTCCGCAAGATCCAGGACGAGGAGATGACCTTCGTCACCGGTTGCAAGAA
CCCCAAGGCCATGTCCATCCTGATCCGCGGGGGAACCGACCACGTGATCGCCGAGATCGA
GAGGTCCCTTGACGACGCCATGAGCGTTGTGGCCGTGGCGATCGAGGACGGCCTGATGCT
CACCGGTGGAGGTTCCACCGCTGTCGAGGTCGCCCTGCGCCTCCGCGAGTTCTCCTCGTC
CGTCGGCGGACGCGAGCAGATCGCCATAGACGCCTACGCTTCCGCGTTGGAGGTAATACC
CACCGCTCTGGCCGAGAACGCCGGACTGGACCCGATCGACATACTGATCGAGATGAGGAA
GTCCCACAAGGCGGGCAAGAAGCACGCCGGAGTGAACGTCTTCACCGGCCAGGTCGAGGA
CATGCTGGCCAACGACGTGATCGAGCCCTTCCGGGTCGACAAGCAGGCCATCAGCTCCGC
CACCGACGCCGCGGTCATGATCCTGAGGATCGATGACGTGATCGCCTCCAAGGGCACTCC
CGGCATGAGCTCCAGGGACATGGTAGGCAAGGAAGGTCTTGGTGACACGGACTAAACGCC
TCGAGGAGGGGGTGTTCCCCCTCCACCAAAAACTCTTTGAATTCTGATCGACAGTCAACG
GGTGAGCCCACAATGGAAGACATCTCCAGGGAATCGCGGCCCCCGCAGGAGGGGGAGGCT
CAGGGCGAGCCGCTCAGGCCGGATGATGATATGACAAGATTGAAGGCCGAGATAGAGGAG
GCCAGGGAGCAGGCGGAGAGGAACCTGGACATGGCGAAGCGCATCCAGGCCGATTTCGAC
AATTACAAGAAGCGCGCCCAGCGCGATATGGAGGAGCAGATAAAGGCCGCGAACGACCGT
CTGCTCTACGATCTGCTGGGCTTCCTGGACGACTTCGAGAGGGCGTTTGCCGCCAAGGCC
ACCCCAGAAGAGTTCAGACGGGGCGTGGAGTCCATCCACGCCAACTTACGATCGTTGCTC
CAGTCCAAGGGGCTGGTGGAGACCCCCTGCGATAGCTTCGACCCGGCGCTGCACGAGGCG
CTGTGCGTCGGAGAAGGCGAGGAGGGCAAGGTCCTGGAGGTGTACCAGAAAGGGTACTGC
CTGGGGCCGAGGGTAGTGCGCTATGCCAAAGTGAAAGTTGGCAGTGGTAACAACAGAGGT
GAATCAGATGGCTAAGATCATAGGAATAGATTTGGGTACCAGCAACTCGGCTGCCGCGGT
CATGGAAGGCGGCCGGCCGACGATAATTCCGAGCGCGGAGGGGACCAGCATAGGGGGGAA
GGCATTCCCGTCGTACGTCGCCTTCACCAAGGACAACCAGCTCTTGGTGGGCGAGCCGGC
ACGCCGCCAGGCCGTAACGAACCCGGAGGGCACCATCGCTGCCATAAAGCGCAAGATGGG
CACGGACTACAAGGTCAACATTATGGGGAAGGAGTACTCCCCGCAGCAGATATCCGCCTT
CATCCTGCAGAAGATCAAGCGGGACGCCGAGGCGTACCTGGGTGAGGAAGTTACGAAGGC
GGTCATCACCGTCCCGGCATACTTCAACGACAACCAGAGGCAGGCCACCAAGGACGCCGG
GGCCATAGCCGGTCTGGAGGTCATCAGGATCATCAACGAGCCGACCTCGGCCGCTCTAGC
CTTCGGTCTGGACAAGGCCGGTACGTCGCAGAAGATCATGGTCTTCGACCTGGGCGGCGG
TACGTTAGACGTGACCATAATGGACTTCAGCGACGGCGTGTTCGAGGTCGTGTCCACCAG
CGGGGACACCCAGTTGGGCGGAACGGACATGGACGAGCTGCTGATCAAGTTCGCCGTCAG
CAACTTCCAGAAGGAGACCGGGGTCGACCTTACGACCGACAAGATGGCCATGTGGAGGGT
GCGCGAGGCCTGCGAAAAAGCAAAGATCGAGCTGTCAACCACCATGTCCACCGAAGTGAA
CTTGCCGTTCATCGCCGCAGGTGCGGACGGGCCGAAGCACCTGGCCTTCAATCTGACCAG
GGCTAAGCTGGAGGAGCTGGTCGAGCCGGTCGTCAACCGTTGCCGCGGTCCGGTCGAGAG
GGCCATGAAGGACTCCAACCTCAGCGCGGATAAGATAAACGCGGTGATCCTGGTCGGCGG
ACCGACCCGCATGCCGGTCATCCAGAGGTTCGTGGAAACGGTCGTTGGCAAGAAGATCCA
GCGCGGGGTCGACCCGATGGAGTGCGTGGCCATGGGCGCTGCGGTGCAGGCCGCCGTACT
ATCCGGAGAGGTCAAGGACGTGCTGCTTCTGGATGTGACCCCGCTCTCCCTGGGCATCGA
AACGCTAGGCGGAATAGCCACCAAGCTCATCGACAGGAACACGACCATTCCCACCCGCAA
GTCGCAGATATTCTCCACCGCTGCCGACGGACAGACCAGCGTGGAGATACACGTCACGCA
GGGCGAGAGGCCGATGGCCAAGGACAACACCTCCCTGGGCCGCTTCATGCTCATGGGCAT
CCCTCCGGCGCCACGCGGCGTGCCGCAGATCGAGGTGGCCTTCGACATTGACGCTAACGG
CATCGTTAACGTCAGCGCCAAGGACCTTGGAACTGGAAAAGAGGCAAAGATCACCATAAC
GGCCAGCACCAAGCTGTCGACGGACGACATAGACAAGATGGTCAAGGAGGCCGAGCGCTT
CGCCGAGGACGACCTGAAGAACAAGGAGAAGGTGGAGATCATCAACCAGGCCGATCAGCT
TACTTACGCCACCGAGAAGGCGCTGACGGAGCTGGGCGAGCAAGCGTCCAACGAAGAGAG
GACCAAGATCGAGGCCCTTATAAACGACGTCCGTGACGAGATCAAGAAGGGCGACGCCGC
TACGATCAAGACCAAGATGGAGGCGCTCCAGAAGGAGTTCTACGCCATATCCACTCGCAT
ATACCAGAACATGGCGCAGAAGCAGCAAACGGACGGCCAACAGCAAGGTTCCGCCCCCCA
GGACGACAACGTGGTCGACGCCGACTACAAGATCGTTGACGACCAGTAGGCGAACCGATG
GTCGAGAAGCGCGACTACTACGAGGTGCTTGGCGTCGAACGCCAGGCTGGCGAGGAAGAG
ATAAAGAAAGCGTACCGCCAGCTGGCCCGCCAGTACCACCCGGACGTCACCAAGGAGGAC
CCCAAGGTGGCGGAGGAGCGCTTCAAGGAGATCTCCGAGGCGTACGAGGTGCTGATGGAC
AAGCCCAAGCGCGAGCTGTACGACAAGTACGGTCACGCCGGTGTGAACAGCCAGTTCCAG
GGCGGAGGATTCAACTGGAACGACTTCACCCACCAGGGCGACATCCGCGACATTTTCGGG
GACGCCGGATTCGGCAGCGGAAACATCTTCGACATGTTCTTCGGCGGCGGCCGCTCCCGA
GGACCGCATCAGGGTCAATCCCTGCGCTACGATCTGGACATCACGCTGGAGGAGGCCGCG
GAGGGCATGAAGAAGGAGCTTACCCTGCCGCTGACCGTCAAATGCGACGCCTGCGGCGGC
ACCGGCTCGAAGAGCCGAAAGGAAGAGGTCTGCCAGCAGTGCGGCGGCAAGGGCCAGGTG
CAGCGTGTGGAACGGCGTGGTTACTCGCAGTTCATCTCCGTCGGAACGTGCCCGAAGTGC
AAAGGCTCCGGCAAGGACATCAAGGACCCCTGCCCGGAGTGCGACGACGGGTGGACGCGC
AAGCGGCAGAAGGTATCCCTGGACATTCCGAAAGGGGTGGACACCGGAATGCGCTTGCGC
GTCGCTGGAGCTGGCGAGCCGTCCCCCGACGGAGGGCCGCCGGGCGATCTTTTCGTGGTG
ATCAACGTCAAGGACCATAAGCTGTTCCAGAGGGATGGCGCGGACCTCTATGTGACTCAG
GAGATCAGCTTCCCGGAGGCCGCGCTCGGGGCTACCATCGAAGTGCCGACCCTGGGCGGG
AAGATGGCCGAAGTGAACATCCCCCCCGGTACGCAGCCGGGGGATGTGCAGCGCTTGAAA
GGCCTGGGCATGCCGCGCATGGAAGGTCATGGAAAAGGCGACCTGTACGTCCGCCTGAAG
CTGGTGGTGCCGAAGAAGCTCACCGCCGAGCAGAAGGAGCTGTTGCGCAAGTTCGACGGC
GGAGACGGCTCGAAGAAAAAGCTCTTTGGCCGAGGCAAGTGAGCCTCATTACAGGAAGGA
GAAAGCCAGGAGTACGTGTACTACCGCGAACAAAGGCACCAGCTTGAACTTCATCTTCCT
GGTCTTGTGTCTGAACCAGCTCATTCCGGCCATGGCCCCGAACGGTCCGAACAGCGCCAC
GAGAAGCAACGACTTCTCGGAGATGCGCCGGTCGCCCTTCCTGGCCATCATCTTGTCGTA
GGCGAACATGACCAGGGCCACCAGGTTGATCAGTAGATAGACGCCGGCCAGGAAGGCCAT
GGACGCATAATCCATGCTCCCTGATGCCGCTCGGCCGGTAAATGGTTTACCCTCGGCCCA
TGACCCCGAATCGGTCCCACCCCTCGATCAGTTGAGTCACGATGCTCTCGTCCACTGCCA
GATCGAAGCGGCCGAAGTATTGGTCTAACGCGCGAATACCGCTGCGCAGCGCTCTCTGCA
CCTCAGTATCACCCACGGTGAATCGCCGCTGCGGTCCACCCTTGTCGCCTCCGACAGGGA
GATGAACCACGGCCGACCGTCCTTCACCAGTATGTTATAGGGGCTGAGGTCGGTGTGCAC
CACTCCGGCCTTGCCTGGAGCTATGACACCTTGGATCACCATCTCCATCATCTCGGCCGG
ATCGTCGGGCGGACGGTCCTGGAGGCGCGGCGCTGGGCCCCGTCCCGATCAAGGTACCTC
GTGGTCAGCACGTTCTCTCCGCTCGCTAGGCTGGCGCAGGGACTGGCGCTCCGCCCTTCC
AGGCCTGCAGCAGCATGTCGAGCTCGTGCGCGGCCAAGCCACCCCGCCGAGCTCAGCTTG
ATCGGCCGGCCACCCTCGTGGGGCGCCTGGTACGGCCGATACACTTTGACCGCCAGAGGC
GCTCCCCGGAGCTCGGCAAGGTACACGCTGGCCTCCTTTCCAGAGGATATCGTCCCCCGG
ACCCCGGTGGCCAGGCCGTTCTCCGGTATGGACCGGGCCGTCTCGCGATAATCACTCTCG
TGGAGGTCTGTGTTCTTGTCCCTGATACGCCAGGTTACGCCGGCGTCCAGATACCAATCG
TTGGGCATTTCTTTTTTGAATTTTTATGAGCGTTAGATAGGGAGACGAAGAAGGATGCCC
GAGAACCTCGGTACGGCTCCCGGGATCCTGCTGAAGATCGGCGTGGTGGCATCATATCCG
GGAACCTCCTGGTCCAACGACCGAGGTTTCCAGGCTCGAAGATGCTAATAAGACTTCTCT
GCAGCGGGCATCACGCCATGCTATCCAGTGGCATGAGAAATGATTATGAGGCCATTGGGC
ATGACTAACGGCTGATTATGGCCATCAGGCTTCCGTCGTTCAGATCGACCCAGGGTTTCG
ACCGCCGGGTCTGGACGCTCTTCTACGGGCGCATCATCTCCTCGTTGGGCTTTTCAGTGG
TGATGCCGTTCCTGTCCATCTATTTGCACAACGAGCTGGGCATCTCCATGACCATCGTGG
GCATGGTCCTGCTCATCTCGGCAGTGGTCGGCGCCCTGGGCCAGATAGTGGGCGGAGAAC
TTGCGGACATCATGGGCCGACGCAAGATCATGATAATCGCCATGGCCGCCCGCAGCACGA
TGTTCCTCGCATTGGCGTACGTCATATCCGGCGGGGCGGACATCTTCGTGATAACGATAA
TGGTCTCCCTGAGCAGCCTGGCCGGGTCGTTCTTCGAACCGGCCTCCAGCGCCCTCATAG
CGGACGTCGTGGAGCCGAAGAAGCGCCTGGAGGCGTACGGCCTGCTGCGCATAGGTGGGA
ACATCGGGTGGACGCTCGGACCGCTTCTGGGCGGTCTGCTGTCCATGATCTCCTATCCAT
TCCTGTTCATCATCAGCGCCGCGGCCACGGGAACGGTTTCCATCATAGTCTTCATGTTCG
TGGCCGAGAGCATATCGTCCAGCGCCCGTCGCCAGAAGCTGTCCCTGCGTGACCTGGGCC
GGCTTAGGAACGACCACCGTTTCCTGGCCTTCTGCCTCATATCCATCCCGCTGTTCATGA
TGTTCGGGCAGATGGCCTCGAACTACGCGGTGTTCTCCACCGAGATCATCGGCATCACCA
ATGCCGAGATCGGCTACATTTACGCGATCAACGGGCTGATGGTGGTGTTCATGCAGTTCC
CCATCTCCCGTTCCATCAATCATCTGCGCATGACCAAGGCCATGGCCGCCGGCTCCCTGC
TCTACGCCATCGGCTACGGCATCGTTGGGCTGACACCGTACATCGGGATGGGGGTGCCGA
CCTGGCTATTCTCGCCAGGATTCCTGTACCTGGCGATGTGCATGTTCATAGTGACCATGG
GCGAGATGATCGTATCTCCGTCCTCCATGACGCTAGTGGCCAAGATGTCCCCCGAGTCGG
AACGGGGACGGTACCAGGGGATGTATGGGCTGGTAAGCAACTTCGGCTTCTCCGCCGGAC
CGTTCTTCGGCGGCCTGCTGTTCGACGTCTTCTACGGGGACCCGATATTCATGTGGGCCG
GCATCGGCTCCTTCGGCCTGCTGGCCGCCCTGGGGTTCCTAGGTTTGGGAAGGCGCATTC
CCGAGATGACCGACCGGATAGACGAGGACTAGTGCGGCAGATACTGGATCGAACGCATGT
CCCCGTCTATGCGGGCCAGCATTCCCATGCCCGCCCGGGGGTCCAGCATGGCGAAGTAGG
CCACGATCCCCGAATCGCGGACCATGCGCAGGAGATCCGTCTCCATCATGGCCTGTGATA
TCAGCTCCTCATCGGCCAGGCTCTCGAATGAGAAAAGGTAGAGCAGTACGCGTTCCTTCG
CTAGGGAAGAGCGCAGGACGTTCAACGCCTCCTCCACCCGCTCCCTGGACATGTTGATCC
CTAGGACGATGAACGACTCCCCGCCCGCCGATGAAAGGCGCACGCACTGGAAGGGGGACG
AATCCTCGCGGACGCTCAACCCTCTTTCGATCTCCCGGTCCTTAAGCTCCCTCTCGATCA
GGTAGGACAGGTATCTGGCAGGGTGTTCCATGGCCAGGTCCGGGAGATCCTCCTTCAGGA
AGTCACGGCAGGCCAGGACGCACTGGTCCTGTACCAGGTCTGACAGGTCCTTGCCGTTCA
CGCCCTGCCATTCCAGCCTCGATTATTTCACCGTTGCGCAATCATCCCCGGACCTAACGA
AACACGCTCGGGAAGACCAAGGATTATATGCCGCGCGTTCCAGTTAACTCCCGATGAAGG
CCGTGGCCGTGGTCACCGAGGACTTCCGCTTCTTCTACGAGGCGGTACGGCTCCTCAAGG
AGAAGGACCAGCCTTTCATCTCGCTGGGTTTTTCCGACCCCTTGCCGTTGAACGTGGAGC
TGGTGCTCACGACCGAGGGAGAGAGGAAACGTCTGCGCGGGCGCAAGGTCATTGCCAGCG
ACGACCCGGCCTGGGCGGTAAAGGCCGCGCTCGCTCTTTCAAAAGGCGGTTCCTTCAATA
GGATAATCGTAGGAGTGGACCCCGGTCCCCGGCCCGGGATCGCCATCCTGGGCGACGGAA
AGGTCCTGCTGACCGATACGCTGCTCTCGCCCGAGGAGGTGTCGCCGGCGATCAGGGACT
TCCTCTCCTTCGTCAGCACGAACGAGCTCCTGTTGCGCGTAGGTCACGGCGATCCAACCA
ACCGGGACCGCATCATCAACACGCTCTGGGACGTCACGCGAAACATAGAGATGGTCGACG
AGACGTCGACCACCAGGCGTACCGGGCACCCGGACGCCGCGGCGGCCATCGCCCAGAGCC
GGGGCGAACTCATGCCTTCGCGTCCGAGGGTCGCCCCCACCCAAGGGGAGGTGAGGGACA
TCCAGAGGTTGAGCCGCATAGAGAGCGGGGGAGCGATAACCATCAATTCCGCCTTGGCCA
GGCAGGTGGCCGTAGGAGCGTTCACGCTGACCGAAGCGATAGAAAAACAGAAAAGGAAAG
AGATGGAAAGCTAAAAGTGGCCGGTCAGGCCACTTTTACACAGAGGTCTCAGAGGGCGAC
CCTTGAGAAGGCCGGCACCCTGGCCAGGATCATGCCCTGTATCTGCACCGGCTCCAACCT
TATGGCCAGCTTGAGAGCCTCCTGCATCTTCCACTCGTGCTCGGAGTAGATGGTGAAGAG
CGTCTCGCCCTTGTCCACCTTGTTGCCCCCCTTCTTGTTCAGCACCAGCCCGGCGCCCTT
GTCCTTCGGCGAGCCGGCGGTGCGGGCTATCCGGACCAGCGCCTTGTTCAGAATATGGCC
GACGTACCCGCTATGCTTGGCGATGACGTCCACGCTGTACTGCCCGACCTTGATGTCCTT
GGAGGTGATGCCCGGCTTGCCGCCCTGGGCTTCCACGATCTCCTGGAACTTCTTGAGCGC
TTTTCCGGATTCCAGTATCTGCTTGGCCTTCTCGGCTCCCTGATAATCCCCGCCCATCTC
GAACAGCATTCCGCATATGCTGAGCGTCTTCTCGATGACGCTGTTCGGGCCCTTGGCGCC
CTCCAGGATCGTCAACGCTTCAATGGACTCCAAGGCCGGACCGATGGCCCGTCCCAGCGG
CTGTCCCCCGTAGGTGATTGCGCACTCCACCCGGATGTTCAGCCCCTCGCCCAACTGAAT
GAAGTCCCGGGCGTAGGCCTTGGCCTCGTCCATGGTCTTGACCTTGGTGCCCTCGCCCAT
GGGGATATCGATCACCAGATAGTTCGCCCCCACCGCCTTCTTCTTGGCCATCACGGATGC
CAGCAGCTGAGCGTGCGGGTCTATGCCCAACGGATATTCCGCCTTGATGATGAGGTCGTC
CGCGGGGGCCAGGTTGAGCGAGCCGCCCCAGGCGAGCACACCGCCTACGCGCTCGGTGAT
CTCCTTGAGCTGCGTCGGCGTCAGGGCCACGTTGGCGAACGTCTCCACGATGTCCGAGGT
TCCCGCGGCGCTGCTTATCGCTCGCGATGACGTCTTGGGCATCTTGTATCCTGCGGCGGC
CATTATCGGAACGATCAGCAGCGTGATCTTGTTCCCCGGGCACCCGCCGATGCTGTGGTG
ATCGAAAATCGGGCCGTTGCTGAAGGTTATTATCTCCCCGCCGGCCACCATGGCCTTGGT
GAGATCAGCGGTCTCCCGCATGTTCATGCCGTTGATGTACAACGACGTCACGTAAGCTGA
AAGCTCGATGTTGGACAGCGCACGGGAGGAGATATCCGCGATGATGGTGGTGATCTCCTC
GGTGGTAAGCTCCTGCCCGTTCATCTTCTTCTTGATGAACTCCACGGACTCGGGCTTGCT
TGCTGCGGACACTTCCACCAGGTCCCCGTCCTTGGACTCCATGATCTCCTGCGAGGTCCC
CATAAGGCCGATCTCCCCCTTCTTGATCACGGTGTCGCTGGTGGTGACGATGGCCACGGT
CATCTTTCCTTTCAGAGAGAGCTTGACGCGGTCCTTTTCCCTCAGCCCAAGTTCAGCGCA
GTCGAAATCGTGAAGCAAGGCGGTCACTTCGCCGGTGTCCATGTCTATGTGACGGACCTT
TAGCTTCATGCCGATCCCCACTTTTCAATGGCCGCAGCCAGCTCGGCGTGGTCCTTGGCG
TAAACGTCCAGCGGAACGCCAGCAGCCGCGGCGTCCACCGCCTGGACCATTGCCCGGGCG
CCTCCGCGCACCCCGCCGGGGTGTCCGGAGACGCCTCCCCCGGCCTGGATCTGCAGTTCC
GTTCCGGCCATCTCCACCAACTTCTTGATCATTCCCGGGTGCACGCCGCCGGAGGCGACG
GGCATGACCCTCTTGTACGGAAGCTCGTTCGTCAAGCACATGTCCCGGTTGGCCAGGTCC
TCGTGCGCCGCCCCCTTCATCTTGCCCACGCCGAACGTTCCGACGTGCAGGGCGTCGCCG
CCGACCATCCTGGCCAGGGTGGCGAACACCTTCATGTTGATGCCGTGGTCCAGGTTGCGG
GTCATAGCCCCGTGCATGGTGCGGTGGACGTGTATCGGCAATTTTATCGACGGGTCCTCG
GCCAAGACCTGGATCGCTCCGAAGCCGCAAGTAAGCATGTCGACCATGAGCTCGGTGGCG
CCCAGCTCCTGCGCCCTCTCGGCCACCTCCAGTATCTGGTGCCCGTTGGTGCTGACGTTT
ATCGCGTGCATCATGACGTGTCCGGTCTCGCTCTTCACCCGGTCGATCGCTTCGGCGATG
GCGACCACGCGGTCCTCCAGAGGACAGAACCTCTGGTTGCTCAGCGTCTCGTCGTCCTTG
CCGTTGGTCAACCCGCCCATACCCGCCTCATAAACGTACTGGGCGGTCTCCTCCGGCGAA
AGCCCGATCTTCGGCTTGACGATCGTGCCCACCAGCGGCTTCGTCGGCCGCTTCAGAGTG
GAGCGCATTCCGTCGATGCCGAACTTGGGCCCCTTGAACTCCTTCAGGATGCTCTTTGGG
AACGTTACGTCCTCCAGGCGGACCGAGTGCAACGCATCCAGACCGAACAGGTTTCCGGCG
ATGATGCTCAGGATCTGCGGGACACCGCCGATGTCCAGGGAGAAGTCCTCCACCGGGAAG
GCGATGGTCGCTACGTTCCCCTCGATCCTGGTCACCTTGCCGCTCCGTTTCAGGAAGTTA
TCCTCATTCAGAGTGGAGAGCTTGGTCCAGGTCCCGGTGGACTGCTCGGTGGCGATGGCC
GCCGCGGCGGTGGTCATCTTCAGGTCGGTGCCGACCTTGTACTTGCACACGACGTGCTTG
TCGATGTCGACCGGCGCGTCCAGATGTAGGTATCTCTCTTCGTATTCCATATCATCAATC
CTCGTTGAACATGAACTCGTAACCCAGTTCCTTGACGATCACCTGGTAGGCGGCGTAGGG
CGGGATGACCCCGATCTCGGTTATGATGGCGTCGATGTACTCCGGCGGGGTGGCGTCGAA
CACCGGGTTGAAGACCTTGACCTCCGGAGGGACCTCGCCAGGCTTCACGACCTCGGTGGC
GTCGCGCTCCTCGATCTTCACCATCTCGCCGTAGATGGTTCGCGGCGAGAACTTGAAGGT
CTCCGCGCAGACCATGAACGGAACGCGTGCCTCGTCGGCCGCCAAGGCCACCTGCGACGT
GCCGATCTTGTTTATCAACGCCCCGTTGGAGGCAATGGTGTCCGCTCCCACCAGCACCAG
GTCCATGTCCTTCATCACGTAGCGGACGGCGGAGTCGATGATCATGGTCACCGGTATTCC
CAGCTTCGCGAGGTCGTTGGCGGTGAGCACTCCCTGACGCCAGGGGCGAGATTCGGTGCA
GAACGCCTCGAAGCGCTTGCCCTGCGCCCAGGCCTCGGCCATCACCGCTATCGCCGCTTT
GCTGTTGCAATGGGTCAGGACCTTGTCCCCGTCTTTGATGCGGTTCGCTCCCAACTTCCC
GATGGTCTTCAGGGCGTTCCTGGAGCGTTTGACGAAGTGGTCGGCGTTCTTCACCACCAT
GTTGCGATAGTCATCGGCCGAGGTGAGATCGGAGGTGCCCTTGAAGACGTACTGCACGCC
GTTCCAGAGGGATATCGCCGTAGGCCGGGAAGAGATCAGGACGTCACGGGAACGTTCTAC
GCGCGAGCGAAGCTCCTTAAGGTCGCTTCCCTGGTAGGCCTCCGCCTCCTCCTTGAGAGC
AATGGCCGCCCGCCTGGCTATCTCCGCGGCGCCGCGAATTTCCATGGAGCGAATGCGCTC
CGCCACATCATCGGCCGACATACCGTAAGTATCGTTACTACACATTGATAAACGTTCCCC
GCCCAGCGTCACAATTTCAAGCGCTCACGGAGCACGTCCCAGGGCATGGCATTGAGCACC
AGCTCCGGGGGCACCCAGCCCCGTTTGGCGGTGGCCACGCCGTACAGCATGTGATCCAGC
TGCCGGACGTTGTGGGCGTCCGTATCGATGCTGATGGTCACCCCTCGTTCTCTGGCCATG
GCGCAGTGCACGTCTTTCAGGTCCAGCCGCTCCGGGAATGAGTTCACCTCCATCGCCACG
CCGTTATCCTTGGCCGCTCGCATAACCTTGTCCACGTCGAAGGAATAACCTTCGCGCTCG
CCGATGATGCGTCCTGTCGGATGGGCCAGGATGTTCACGTTCTCGTTCGATACGGCCGTG
ACCAATCTCTCGGTCATCTCCGCCGGGGTCATCTTGAAGCGGGAGTGCACGGCTGCGACG
ACGATGTCCAGGTCCTCCAGCAGCTTTGGCGGATAGTCGAGGCCGCCCTTCTCGTCGATC
TCCACCTCCGTGCCGACGAGAAGGCGAATTCTAGGATGCGCTTCGTTCACCTTTCGGACC
AGCTCCATGCTCTCCAAGAGCCGCTCAGCGCTCAATCCGTTGCCGATGGTCAGGGAACGG
CTGTGGTCCGTGATCGCCAGATATTCGTAGCCGCGGGCCTCTGCCGCCATAGCCATAGCT
TCGACGGAATCGACCCCGTCACTAGCTTCGGAATGGGTGTGCAGGTCGCCGCAGATGTCG
GAGAGCGTCACCACTCTGGGGACCTGTCCTTTCCTGGCCAGGTCCACCTCGCCGCGGTCC
TCCCGCATCTCCGGAGGCATCCACTGCATGCCCAGAACCTCGTACACCCCTTCTTCGGTC
TCCCCGGCCACCTTCGATCCGTCGGAGAGCCGGAACACACCGTATTCGTTGACCTTGTAC
CCCAGGTCGTTGGCCAGCGACCTCATCTTCACGTTGTGCTCCTTGGAGCCGGTGAAGTAC
TGGAGCGCGGCGCCGAAGGATGATGGACTGACCACCCTCATGTCCACCTGCACCCCGTCC
TGCAGGCGTATCGACGTCTTCGTTTCACCTCGCAGCATCACTTCCGCCGCCTGCGGATAG
GAGACGAAGGCGTCCATGGCCCTCTCCGCCTCCGAACTGCCCACCAGGATGTCGATGTCC
CCGATGGTCTCCTTCATGCGGCGCAAGCTTCCGCCCAGGCTCACCAGGTCGAAACCACGT
TCCCGCATGTGCTCCTCCAGGGCTCTTCCCCGGGGGTAGGCGTAACCGAGGAGCATGCGC
CCCTGGCGGGATTCCAGATAACGGATCCCTTTCAAGATGTTCTCCTCGGTCTTTTCTCCG
AAACCTTTCAGCATCCGGATGCGGTGCTGCTCCGCGGCCGCTTTCAGGTCCTGGAGGTTG
GTCACCTTCAGCTCCTTGTACAAACGCCCGGCGGTCTTCGGTCCGACGTCCGGGACCCGC
ATCACCTGCAGCAGTCCGGCCGGGAACTCGTTGCGGAGGTCGTTCAGGTACTGCAGCTCG
CCGGTACGTACGATCTCGACGATCTTGTCATGTATGGCCTTGCCGACGCCAGGCACCTGG
TCCAAATGTCCCCGGACGTAGAGGTCCTTGATGTCCTCGGTGAGCGACGCTATCTCCTTG
GCCACCCGCCGGTACGCCCTCACCTGGAAGAAGGTGTCCTCCTTGAGCTCCAGGAGGTCG
GCCACCTCTTCCAATACGGAGGCTACCCTGTCGTTATTCTCCACTTGCGGCCTCAATCCC
CCTTCTTGCAGACCCAGCGGCACTCCTTGTCGCCGTCGGACATCCTGTGGGTCTGGCACC
AGCCGTACTCGGGATTGATGACTTCGCAGAAGCCGTCCACGAACTTGCCGAAAAGGGAGC
ACAGCTCCGGGGGCTGGTTGGCGAAGGGGCACTGCTTGGCCACCTTGACCACGGCTATCT
CGCTCTTCTCCACTATCTCCCCGCGCACTCCCAGGGCGCCCTCCCAGAGGTCGATGAGCG
ATGAGATGGCGATGCCGTCCCGGTCCACTATCTCGTGCTCCTCGAGCGCCCGCACCGCCG
CCTTCTTGCCTCCGCTCCTCATGATCGGCCCCATGAGCTCCAGCGTCCTCTTGGACCCCT
GCGTCCTGACCATCTCGGTCACCGCCGAAGAAAGGAACGCGTGAAGTATCTTCCGCATCT
CGGGGGAATTGCTGCTCATGACCACGGCCTTCACCACCGTGCTCCACCATATGGTGATGG
CCTCCTTGGCCATGCTCTCCATCTCCTCGCTGGTCAGATTATTGTCCTTTTCCGGCATAG
AATTTCCACCTAGGGCTGCCCACACGTCCCAGTCACACTATCTGCGTTCAGCCTAGGTAT
ATTTTTTCCCGTTGGTCGCCTTGGCGGAAGAGCCTAGATGCCTTTGGAAATCCGATGCGA
ACTTTAAAATACGTTGCCTTAAATTAAATATCCCCAAAGGTGGGAAATGTTCGAGGGGAA
CGTTATGTTCATCGGCAAGAAGCCGATCATGAGCTACGTGCTCACTGCGGTCCCGAAGCT
CGAGGAGCTGGGAGGGCTGACCGTCAAGGCCCGTGGCATGTCCATCAGCAAGGCGGTGGA
CGTTGCGCTTATTCTGAAGGACCGCTACGTGAAGGAATGCCGTATCGACGGGATAGACAT
CCGAACCGAGTTACTGGATGGCGAGAACGGGGAGAAGGTAAAAGTATCCTCCATGGAGAT
CCGTTTGATCTCCCCTCCTCCAGCGGCCTAGAACTTATTACCGCATACGTCAGTTTGATG
ACCGTACCAAAACCGTCAATACCCCCGGCTTCCTTGTTAGTACAACGGTGGTAACGACGG
AGATAACCACTAGCGCGACCAACGTCATATACGTCGGCCAGAAGCCGCTTATGAACTACG
TACTGGCGGCTGGGAAGAGACTGGTTGAGGACGGTTCCAGCGTACTCATCCAAGCCCGGG
GGAGATCCATCAGCAAAGCGGTGGACGTGGCGTTGATAACCGTGGACCGTGCGAAGGGCG
GTGTGAAGCTGGACGATATCGGCATAAACACCGAAGTGCTCCCGGGCGCGGACGGAAGCC
CCTTGAACGTGTCGTCCATCAAAATATTCCTCAGCAAGCCCTAGGCCATCTCGTTGATGA
GCAGGTTCACCTCGCTTTCCGGTAGGTTCATCGGTTCGTAAGGTAGCAGGAGCAGCGAAC
GCGCCTGGTACACATCGTCCTTCAACTTCTGCGCTATCTTGAGGAAGGATCGGAAGTCGG
TGTTGGTGATGATGTACGTCATGCCATCCAGGAGGATCACCGACGGCCTTCCCTTGTTCT
TGCTCAGGAAGTTCCGGATGACGGTCTGCATCTTCGCCGTCTCCGTGGGAAGAAGGTACT
CCTCGCGGTCCTGGTCCCCGGCCATGGGGTCGGCCTTGGTCAGCCAGAGCACCGTACATT
CCCTGCCGACGAACTGCTTGACGTCCTTGGGGCAGGTGCGGGATATGCAAAGCCCGTCCC
AGCCCGCCCTCACCAGGTCCCGGAAGTCGGCCATGGCCTGCTGGTTGCCCTCGCCCTTGA
TGAGCAAGGTCTTGCCCGGGGCGGCCTCCTGGATCGGTTCGACGGATAGATCGTCCTTGG
CGTCCAGGCTCGAGCCGAGCGCGAGTTCCAGCTCCCCCTTCTTCAGCGCCCTCTTCTTGG
GAATGGAGATCCTCTGGTTCTTGGCCAGTATCTGGATCTCCGTACTGGTGTAGCTCTTGC
GGCAGGTCATGGCGATGAGCTCCTCCAAGGCCTCGCGCATGCCCTCCTCGTATCCTTTGA
GGTACCCTTCGGCATATTCTCTGTTCAACCCATCCCTCGTCTGATAATGAATGGCGGCGG
TGGCATAATTAACTAGCGGCGGCGAATGATTTAATGGGGAGTGACGGGATGAAGGTTCAT
GGCTTCCCGGGCCCGCTTTCGTGGCATTAAGAAGACGCCAAAGAACATGGAGAAGGAGAT
GCTGGCCAATTCCCAGAGGCTGGCGGACGATCCCTCGCTGGTCGTCCCGAAGCTGCTGGA
GGAGGTGCGGAAGTCGCCCTTCGCCCATCTGGAGAAGAGCCTCTCCAAGGTCCATGACCA
TCGTGACGATGCGGAGAAGCTGATCAGGCTGGCCGGGAAGGGCGATCAGTTCGTCCGGGC
CTACGCGGCCGCCGTCTCGCTCTCCGCCTCCGGGAAGCTGCCTTACCTCACCACCGCCAA
TCTGCCGGTCGGTCCGGTGTCCTTCGCCATGCGCGGGACGGTGGACAGGGAGAAGCTCAT
CGCATTGCAGCATTTCGACGACCCGGACCTGCGTCTCCTGGCATACTGGGACATGGCCCG
CGAGGGCCGTCTGCACATCTACTCCACGGAGAAGGGATTGTTCGCCTCCGTCTCCGGACC
CAAGGCCCCCGAGGAGTACGTCAGGGAGATGCTGGACAATCTTCCTTACCGAACCACCGA
GGGGAATTGCGGGCACGATCACCCGGCGGTGCGTGTAAAGTGGGTATCGGCCAACAAGGA
GGTCCGGGTGTGCGCGCAGTGCGCTTCCGACATCAACACCGCCCAGCATCTCATGGCCCG
GGTGGCCGCTCCCGATCCATACGACGACATCAAGGTGAGCGTGGAACACCATTATGGCGG
AGGCCGCCCGGAATGCCAGGGTGATTTCGCCACCCCACCCGCTCTGATCAAGAGATACCT
GGACGGGGACCTGGACGACGCTGGCCTCATCGCTGAGCACGTCAAGGCCAAGGGGGAGTG
GATGCGCTCCCGCGGGCAGGTGTACATCCTGGGCCAGGAATGCTACGGAAGGGACGGCGA
GGCTTTCCTGAACGCCCTCAAAGGGAGCGACTCCGAGAAGCTGGCGTTGCGCGCGGTGCT
CGCCCTCAACGTTCCGATAGTCTCCGACCAGAACCAGGCCGGAAAGGTCATCAGCGAGAT
GTGGGACCTCCACGCCGGGGCGATGCTGGCCGCAGTATCGGACCAGGCTACGGCGGAAAG
CGTCATGGCCATGAAAGAGCTGACGCCCGGACAGATGCTGGCCGAAGCTGTTCGTTTGGT
CAGGGAGAGGGAGGCCCTGCTGAGCTTCCCCCGCTACTCCCAGCTAGGGCCAGTGGGACA
GCTGGTCGACGGTCTGGCCCGCTCCTACCGCACCGGCGGGACGGTGGCCATGCTCCGTTT
GGTCGAAAGAACGGAGAAGGTCCATCTACGACGGGCGATATGCTACGCCTTCCTGGAAGC
CATCGGCGAAGGACAGCAGCGCAAGTGGCAGTTCAGCAAGGAGGAGAGGGAGTCCGGAGA
GCATCTGGCACCTCACGCTCTGGAGATGACCAGGGCGGGAGGGGAGGATTATCACAACGC
GCTCCTCCGGCTGCTTCAGGAGTCCGGCTCCGGGGAGTCGGCGGTCAGAGCACCCTGACG
TCGGCCACCATGTGGGAGATCGACGGAGCGTAGGACTTGACCTCCCTGATACCGGCGATC
TCGAAAGGCCGTCCGCCGCTGCCATTGCGCACGTTCTCGATGATACCGCCCGGTATCCGG
TCTATGGAAAAGGTGTCCTGATAATGGATCATCCCTCCTTTCTTGACCAGGGAGAAGGCC
TTGGGCAGGAACTGCCACGTTACGTTAACGTAGCCCATGACCACCCGGTCGGCGAGGCCT
TCTCCGGGAAGGTCGCGATTGTCCCCCTCGAAGACGGTGACCTTGTCGGCCACTCGGTTC
AGTTCGATGTTCTTCCTCAGGAATCGTATGGCCTCCGGGTTGATCTCGCAGGCGATGACC
TTCTCCGCTCCGGCCTTGGCGGCCAGGGGCATGGTGAAGTAGCCGATGCCGGCGAACATG
TCGACCACCGTCTCGCCCCGGCAATCCAGAGAGGCCATGCGCAGCTTCTCGTCGAAGTTG
CCGGAAGAGAACATGACCCTGGTCGGGTCAAGACGATACAGTATCCCGGATTCCGAGTGG
GTGGTCTCCGTCTCCTCTCCGAAAAGCAGCTCCACGTCCGGCCGGCGCTCCACGCCGCGG
ATCATCCCTTTCTCCAGAAGCACCGTCCTGGCCTTCAGGACCTTGGCGTACGCTTCAGCG
ATCTCCCTGCGGAAGGGCAGCAGCGGCTCCGGAAGACGGAGGACTATGACGTGACCTAGG
CGCTCATATTTTTCCGGAAGCAGCGTCTTCAGCTCGTTCGGGATGTCCAGTTGCTCGGCG
ATCCTCTCCTGCGGGGGGCGGTGGCGGTCCTGGGGAAACAGCTCGGCCTCCACCACTTGA
AGCTCGGGGAAAGGATTATCGCCCTTCAGCGGAAGAAGGACCAGATCGCCCTTCCTTCCT
GGCCTCCATTCCAGGTCCAGCTGACGGCGGCGGTTGAGCCGGTCCTTCACCTCATCGGCC
CTTGTCTTGGGGACGGCTATCGCTATCACGCCTCACCTCCACAGAATTCTGAATATCAGC
AAAGGGGCTATGGTCAGGAGCGAAGGGCAGGCCTTCAACAGGCCCGGCGCGAGGGCCGTG
GGGAAATCGATGTCCCCGGTGGCCAGCACCGCTTTAGCTTTTTCACTGTCCAGGTGGGCG
CCGGCCTTGTCCAGGTCCCGGTCGCACATGCGGACGAAGACCTTTCGTACCCGGTAGGAG
TTGCGAAGCTCCTTGCCATAAACCGCCTTCCATCTCTCTTCGTAGATCGAGAGCTTCTTC
TGGGAGAGGTCCCCGGAGCGAAAAGCTTCCAGGAACGTATCCGCGGCCAGCTTTCCGGCG
GTCATGCCGGTGAACAGACCGCCGCCGCTGATCGGCTTGGCCATGCCGGCGGCGTCCCCG
GCCACCAGCATCCGGTCCGCGAACGTCCGGGCGATGTGGCCCAGAGGTATCGCTCCCGAG
TACGTCCTCACCCGCTCCGCCTCGGCCCAACCCTGTTCTTCAAGCAGCCGGGTGAGATGA
TCCTGTGGAGTTCCTTTTTCACGGGACGCGCATAGCCCCACCCGAGTGAGGTCCCCGCAG
GGGATGGCCCAGGCGAAGAATCCCGGCGCTACATCGTTTCCAAGGAAAACCCGCACTTTG
CGCTGGTCCTCAACCCTCAGGCGGAGATCGACCTCCGATCCGCGCACCAGGTCCCTCGCT
CGATCGAACCCCAAGGACCTGGCGACGCCCGAACGGTAGCCGTCGGCGGCCAGCAACGCC
CTGCATTCCAGCTCTCCCTCGGCCGTACGGGCGCGCAGACCGTCGGCGGTCCTTTCCACC
GATCCGACCTTGCTTCCGGTAAGCACTTCGGCCCCGGCCTTCTGCGCGAGCGTGGCGCAG
CGCCGGTCGAACTCCCCGCGGTCCACGACGACCGCCTTTACCTCGTTCCCCTGCAGCTCG
ATGACCCTTCCGCCGGGGAAGTGTATGCAAGCTCCGTCTATCTTGTTCAGGACGGCGTCG
GAAGCGGAGGCCATCTCCACGACCCTGGGCGTGACGAGCCCGGCGCACTGCACCGGCTCA
CCTACGCGAGCGTGCTCCTCCAGGACCTTTACCTGAAGCTCGTGGGCCATGCTGGCGGCG
GCCAGGCATCCGGTCGGACCTCCGCCTACCACCAGCACGTCGCACTTCATCCCTTTTCCA
TCCGAGGTGGCGTGTTTCAAGGTTATCGCCGTGGCTTAAAAAATGAGGTTCAGGAAGGGG
TTTGCCTTACGGTCACTGCTTGGAGACCTTCTCCCAGTCCTTCAGGAAGCGCTCTATGCC
GATGTCGGTCAGCGGATGCTTGAACATCTTCTTGAGCACGTCGAAGGGGATGGTGGCCAC
ATGCGCGCCCATTCGGGCGGCGTCCGTCACGTGGATGGGGTCCCTGACACTCGCCACGAT
AACTTCGGTGTCGAAATCGTAGTTGTCCAGTATGTCCATGATGTCCGAGATCAGCGCCAT
GCCGTCCTGCCCCACGTCGTCCAGCCTCCCGACGAAGGGAGAGACGTAGCGGGCTCCGGC
CTTGGCCGCCAGAAGCGCCTGGTTTGCCGAAAAGATCAAGGTCATGTTGACCGCCACGCC
CTCGTTGGAGAGCAGCTTGGTGGCCTTCAGCCCCTCCTCGGTCATCGGTACCTTGATCAC
GATGTTCTCGTTGACCGCCGCCAGCTTCATGCCCTCGGCGAACATCCCGTCAGCCTTCAG
GCTGATGACCTCCACGCTGATCGGGCCGTCCACGACCTCGCATATCTCGTTGACGATGGT
GGCGAAGTCCTTCTTCTCCTTGGCGATGAGGCTGGGGTTGGTGGTGACCCCGTCCAGGAT
CCCCCAGGAGTTGACCTCCTTGATCTGCTCTATGTTGGCGGTATCGATGAATATCTTCAT
TTCTTCCTCTCCGTGACCTTGATGGCGGCGGCTATAACTTCCTTTTCGCTCAGTCCGTAC
TCCCTCATGAGCTCGTCGCTCTCCCCGGACTGTCCGAACACGTCCTGCATGGCCACCCGC
TCCATGGGCGTTGGGCATCTTTCGGCCAGGGTCGCAGCGACAAGCGTTCCCACGCCGGAC
ACTATGTTGTGCTCTTCGGCGGTGACGACGCAACCGCAGTCCCTGGCGGCCTTCTCCAAT
GTGCCGACGTCCAAGGGCTTGATGGTGCTTAGGTTGATGACCCTGGCGCTGATGCCCTTT
GCTCTAAGAGCTTCCGCGGCCAACAAGCACGGGGCGACCATCTGGCCCACGCCGACGAGC
GCCACGTCGCTACCGTCCCGAAGGATGCTGGCCTTTCCTATCTTGAACTCAGTATCTCTG
GAAGTGATGATCGGAACCTCGCTCCTGCCCATGCGCACATAGGCAGGTCCGCAATGCTCG
GCAACGGCCAGTACGGCGTTGTACGTCTCCGGCCCGTCCGCCGGAACTATGACCGTCATA
TTGGGTATGGTGTTCATCAGGGCGATGTCCTCCATGGTCTGGTGTGACGCTCCATCTCCA
CCGACGGTGATGCCGGCGTGCGAGGCCACGATCTTCACGTTGAGGTCCGGGTAAGCTATG
GACTGCCGCACCTGATCGTAAGCTCGTCCGGTAGCGAAGACCGCGAACGTCGAAGCGAAA
ACGGTCATGCCGCCGACGGCGAGACCGGCGGCCGTGCCCATCATGTTCTGCTCCGCTATT
CCGCAGTTGAAGAAGCGGTCCGGGTAGGCGGCCCTGAACTCCACGGTTCGAGTGGATCCA
GACAGATCGGCGTCCAGGACCACCACGTCCTTGCGGCGCTTGCCGAGCTCGACCAGGGCC
TTGCCGTAGTTCTTGCGCTGCGATTCCATGGCCCAGCTCATACCGGTCCCCCCAGCTCGC
GCATGGCCTGCTCGAACTCCTTCTCGTTCGGAGACTTGCCGTGGAAGCCGACGTTGTTCT
CCATGAAGGAGACGCCCTTCCCCTTCACGGTCTTGGCCATGATGACCGTCGGGCCGCCCT
TGTGCTGGCGCGCTTCGTTAAGCGTCTCCAGCACCTGCCGCATGTCGTTGCCGTCCATGG
ACAGAACGTTCCAGCCGAAGGCCTTCCACTTGTCCGCCAGCGGCTCCAGGGCCATGACGT
CCTCCGTCCGGCCGTCTATCTGCAGGCCGTTGCGATCGACTATGGCGATGACATTGTCCA
GATGATTGTGCGAGGCGAACATTGCCGCCTCCCAGACCTGGCCCTCGGCCATCTCCCCGT
CCCCGCACAGGCAGTACACCTTGCGGTCCAGGTTCTGAAGGCGCAGCGCCAGGGCCAGTC
CGTTAGCGACGCTGAGCCCCTGCCCCAGCGATCCCGTCGACATCTCCACTCCAGGGGTCT
TCACCCGGGAGGGGTGACCTTGCAAACGGGAATGCAGCTTGCGCAACGTGACCAGCTCCT
CCACCGGGAAGTATCCGCTCTCGGCCAGGGCGGCGTAGTAGATGGGGGCGGCGTGCCCCT
TGGACAAGATGAAATGATCCCGGTCCTGGGAGTCCTTGCGCTCCGGGGAATGGTCCATTA
CCTCGAAGAACAGGGCGGTCACGATGTCCGCGGCGGAGAGCGAACCGCCGGGATGTCCGG
AGCCAGCGGCGTAGATCATCTTCATTACGTGCCGGCGCAGGGAGGCCGCCCTCTGCTCCA
GCTCCTCAACGCGTCCTTCGTTTATAGAATTCAAAGTAAAGCACCTAGGGATGGGGTGTC
CTCATTATAGGGCCATCGCTTAAAAATATTTTCCAAATGTCCGAAGAGCCGCACCACCGA
GCAATCAATGTTTAATCTAGTGGCAAGACGATCGCTCATGCATGGCGTTCGAGGTGCCCG
TCCAGGGAAACGCAAAGCTGTCCACGGTGTTGGAAAGGATGAACTCCGACGAGGAGGTCA
AGGCCCTCTGGAAGGCGTCCAATATCAACGCCATCGATCGCCTGGGTTTCAGCGATCACG
GCTCCACGCACGTGCGCATCGTGGCCCGCAACGCGCTCAAGATGCTCCGGCTGCTCGTGG
AGGCGGGGCATCAGCCGGGAGTGGTGAAGAACTACTGGCTGACCAAGGAGGACGCCGAGG
TGGTGGTCGTTCTGGCGTCAGCAATGCACGATATCGGACTATCAGTGCACCGGGAGGACC
ATGACAAATTTTCCATCATGCTCTCCCCGCCGATACTGCGGCGGATGTTGCAAGGTCTTT
ACGAAGAGCCGACGCTCACCTTCATGGTGGCCGAGACGCAGCATGCCATGATCTCCCATC
ACGAGGGTTTCGTCCCTTACACCATAGAAGGGGGCGTCGTCCGGGTGGCCGACGCTCTGG
ACATGGAGAAGGGTCGGGCGCGCATCCCGTTCGCCAGCGGCAGCATCAACATCCATTCGG
TGAGCGCCTTGGCCATCGACAAGGTGAGGGTGAGCAAAGGGACCGACAGGCCAGTGCTCA
TCGATATTCTAATGAACAACTCCGCCGGGATATTCCAGGTCGATGAGCTTCTGAAAGAGA
AGATCGCCCGCTCCGGTCTGCGGGAGCTCATCACCGTAGAGGTGAAGGTGCCCGAGGCGG
AGTGCGGGATCGTGAAGGGTCTGCGCCTCTAATCGTTCTCGATGCGCGGGGCCAGCAGGT
AACGGACGCTACCCTTTCCGGCGGCGATATCAAAGTCCAGGCGGACCGGCAGGTCGTTGC
CCAGATTGATGCTGACGTTGGTGCCGCTCGGTATGGCCTTTATGATCGTCGAGAAGTAGT
CCATGGGGAACAGGGAGCGGATGCTCTCCGAGCACTGCAGGTCGACCAGCAAGGCCTTGG
GCAGCTTCAGGCTGACGGAATCGGTGTCGCCGTCGGAAACCATCTCGAAGCCCTCGGTGT
TGGCGTTGAGCGCCACGTGGTCGGAGATGCTCTCGGCGGCCTTGATCCCCCGCTGCAGCT
CGTCTACGGTAACGGTTATGCGGGCCGGAAGGGTCAGATTGGGGACCTTGGGGTCGCTCA
TGCCTTCCGTGGAGACCAGGTTCATGCGGCGGGTGACGTTGCCGACCATTAGGACCAGGC
GGCCGCGCTCCTCGTCCTGGCGCATCTCGATGAGGTCGCCGGACCTGGACAGGCGGATGA
CCTCCTTCAGCTTCTCCAGGTCCAGACCGAGGTCGGTCTCGGCGGCGGAGTACTGCTCGA
AGGCGTCCTTGCTCAGGGTCAGGTCGATCATGGCCACATGGGCCGGGTCGACCGCCTTCA
GCTGTATGCCGTTGTCGCCTATCTTGAACTTGGCCTCGTCAATGAGCGTGGAAACGACGT
CGACGATCCCTTTGAGGATATCGGATCTTAATTTGGCCTGAAACATCGGGTCCCCTTCTT
TCCACAGTAAAGTCCTATCTAATTATAACTTTTCTGCAGATCGAAGGCTAATTCAGTACT
CGCGCCAGGAGTGCCCGCAGGAGACGCATCGGTAGATCTTGGTCTCCGGTTCATCGGCCG
CCCTGGTCTGGCGCAGCACCCAGAAAGCTTCCTGGTGCGCGCACTTGGGGCATTCGATCC
TGGTGCGGGGGAGGGTGGGGGCGTTGCCGTCGATGACGGTCATCTCCTTCTCCTTCCCGC
AGGTGGTGAAGCAGACCGGTTTACCATCCTTGATCACCTCGTGCCTGCACTCCGGATTCC
TGCACACGAACTTCCCATGGTCCGATTTCATGATCTTGTGGCAGTTTGGACAGAACATTA
GATACTCGCCAAAGCACCACAAAAGCTAGGGCTATAAAAAATTATTCAGCGAACTTAGAT
GAACTTCCAATCGCCTGGCTTGAGATCCTTGCCCTTCCCGGACCCTTTGGAGGACCTCTT
GGCCAAGCCGGCGATGTTCCGGGGCACCTCCTCGTCGGGCTCCTCGCCCTCCTCGTACCA
CTGCTCCCCGCGCTCTGTATACTCCTGAACGTAATCATCATCGCTGGCGGTGGTAAGGTC
TTTCATGTCCCTGAAGCGGATGACCTTCTGCTCCTGCCTGGTCTTGATGGGCTTGGCCGA
AATGGGGCGCTTTCCACGGACCGGCCTCTCCTCCGGCGCTTCCTCCCGGGGCGCCCTCTC
CCCACCGCCGACCACCACGGTCATGGAGTTGCCGCCGTGCTTGGCCACGAAGTTCATCTC
CAGCCTGGACTGTTCGGCCAATATGCCGCCGATGTAGGCGAAGGCGGCAGTGATGATGTA
CACGTCCACCCGGACATCGGTGGCGATCTGGATGGTATCAATGAACGAGGTAAGGTACAT
CTCGACGAACACTATATACGGAGCAAGGAGCGGAATGAAGTCCTTCACCACGTCCAGGAT
GTGAGAGGGCGTCCAGTCCACGCCGCTGATGACGGTGGGTATGTAACCCTCGTCAACCAG
GAGCGACAGAAGGAACACCACGGTAAGCGGTACGAGCGCGGCGACCACTCCCTTCCAGGG
CTTTCCGGCGCGGCGGCCGCTTACGAAACCGGCCACCATCTGGCCGAAAACGGGGAGCCA
CCACAGCAGCACGGTCAGAATGAAGGAGTACTTGACCGCGCTCCAGAACGAATAGGGGAC
CTTGACGTCCTTGAACTTCTTGATCTCCTCGTCCTCATAGACCTCGGAGAGACGATAGAC
CCCACGGTCAATGAGAGTGTTAGTTATCTCATCGTCCGCATCGGCGCTACGCCTGAATAC
CATCCCATCCCCTTCGGTCGGACAGGTGTCCGACGATTACAATATAGCACGGTTACTATA
AATCATTTTTTCTGCGGCGGCCTAGTGCCAGCATCATCGCGGGATGTATCCGCTGAGGCC
GTACATGGCCAAGGCGCTCCTGGTGTTCTCGGGGGTGACCCGATTTGGCTGGGTTATGTA
TTGAAGAACGTCGTCCAATGGATATTCCAGGTATTCCGCCAGCAGCTTCAGTCGAGACAC
CGGGAAGGCCTGTTTCCCCTGCATTATCTGCACCACGCCCCATCCGGGATGGACACGTGA
TCGGTAACCCATCCGACGGCCCAATTCGTTCACTGAACCGGCCTTCTCTATTCCCATCTT
GATGAGCTGGACCCTGAAGGCGGAGCTCAGCCAGACCCGGTCGACGTCAAGAAGCCCCCT
CGCCCGGTAGCTTATGGCGAGCTCACCCATGATATTCAATCGCATACCTAGGTATAAAAC
ATTTGAGTCGAATGTTTCCGACCTCTCAGATAGGTCCGCCTGACCAAAAATAGTTTATAT
GCATTTGGAGTAGCCTGAACGAGAGCATATAGAAACGTTCCGTAGCTCCACGTTCATCAC
GACCAGGGGCGAGAGCTCATCGCGTGGCTCGTGGGTAATGCTCACTATCCATAAATCACG
ATCTGGAAGAGGTAAATGAAATGAAAATGAAATTCTTGGGCGGCGCCGACCTGGTTGGCA
AACTGGGAATGCTTGTGGAGAACCAAGGCGCCAATATAATGTTCGAGTACGGAATGAGGC
TGGTCAAACCGGAGATGCCGCATTTCCCCATGATGCCCGAAGAGGATGTGGAGGGAGTGT
TCATAACCCACTCCCATCTGGACCACAGCGGAGCAGTACCCCTGCTGGTGCAGAAGAAGG
ATTGCGAGGTTTTCTGCAACGAGCTGACCATGGACATCGCGACCCTGCTGTTCTTCGACT
CCATCAAGATCGCCAAGTCCGAAGGTTATACCACTTTCCCGTACAAGGACACGGACATCA
AACAAACTTGGCAGAACTTCTCGTCCTTCTACATCGGGGAGACCCGTTCCATCGGAGGGC
TGGAGATACTGGCGCACAACGCCGGGCACATCCCCGGGGCGCAGATGTACGAGATCAAGG
GGCACGACACCACCCTTTTCACCGGTGACCTGCACACCGAGAACACCCGCCTGACCTATG
GGGCCAAGCCGGTGAAGTGCGACAATCTGATCATCGAGGCCACCTACGCCGGGAGGAACC
ACCCGCCAAGGCCGAAGAGCGAGGCGCTCCTGCAACAGAAGGTGAGAGAGGTCGTGGAGC
GCGGCGGAACTGCCATAATCCCCTGCTTTGCGGTAGGGCGTATGCAGGAGGTAATGATGA
TCCTGAAGGACCTCCCCTACGACATGTGGGTGGACGGGATGGGCAAGACGGTGAACAGCA
TGTACACCGACCACCAGGAACACCCTTACCTAAGGAGCATAAGGGAGTTCAAGGCCGCCA
AGCGCAGCTTCAATCCGGTGCGCACGTCCTCCGCTCGCGAGAAGGCGCGCCAGGGACAGG
TCATAATCACCACCTCCGGCATGCTGGACGGCGGTCCCGTGCTGCATTACCTGAAGGACC
AGAAGGACAACGACAAGAGCGCGGTCATGCTGGTCGGCTACCAGGCCGAGAACTCCAACG
GTCGGCTGCTGAAGGAGGAGGGCAGGGTCGAGACCATCCAGGACGGTCCAATGAAGATCA
GGTGCGAGGTCATGACCTTTGACCTGTCGGCCCACGCGGACCACGACCAGCTGCTGTATT
TCATCAAAGGCTGCCAGCCGGAGAAGGTCGTGCTCATGCACTCCGACAACCGCGAGGAGC
TGGCCCAGGACCTGGAAGGAGACTACGAGGTCCTGATGCCGATGCCCGGGGACTACTTCG
AGCTCTGAGGGCATCCTTCATAAGACCCGAAGGGGATTCGGCAACATGGACCTCATCGAC
CTCTACCTGCAGGAGGACCTGGGACAGGGCGACGTCACCTCCCAGGCCCTGGTGGACGAC
CGGGACGGCCGGGCGGTCATCACCGCCGGGCAGGATGGCGTTCTGGCTGGAGCGGAGGAG
GCGGTGGAAGTGTTCCGTCGCGTCGGATGCTCCTGCCAGGTCCTGGCGAACGACGGCGAG
AAGGTGGCCGCCGGGCAGAAGGTCCTGGAGGTCGGGGGCCCTTTGAAGGGACTGCTGGCC
GGTGAACGTCTGGCGTTGAACTTCCTGATGCGCATGAGCGGCATAGCCACCCTCACCCGC
CAGGTGGTCGATTCATGCCACAAGGCCAACCCGAACATCGTCATCGCCGCCACGCGCAAG
ACCACTCCCGGCTTCCGCCGTTACGAGAAGAAGGCCGTCAGGATAGGCGGCGGGGACCCG
CACCGATTCGGGCTGGACGACGCGTTCCTGATCAAGGACAATCATCTGACCGTCGTGGGA
AGTGTATTCAAGGCGGTACGAAGAGCGCAATCGTTCAGCTTCGGCAAGAAGGTGGAGATA
GAGGTGGAAGATATCGATGCGGCCAAGGAAGCGGCCAGGGCCGGGGCGGACATCGTCATG
CTGGACAACATGACGCCGACCCGGGCCAAGGAGTGCTACCTGGCGATAAAGGGGATCGAC
CAGCGCATCACCGTGGAGGTCTCCGGCGGGATCACGCCGAAGAACGCCAAGACCTACGCT
CACTACGCGGACGTGATATCCATGGGCGCCCTGACGCATTCGGCTCCGGCGATGCATCTC
TCCATGCACATCCTGAAGTGATCAGTACCTCACCGGCGGCGTCATCTTGTTGTAGTCATC
GGCGCAGCGGTAGGCGTCGTAGATCTGCCAGATGTAGATGATGAAGGCCATGATGCTGAC
CGCGACGTTGAAGGCGAAGAACCCGGCGAAGCTGAGGTCCACCGGGTTCATGATCAGGAA
CAGCGGGACGATCGACACCACGCTGAGCAGGCCCAGGAGCAACAGTATGCCGATGCCCCG
GCCGATCTTCCCGCAGTAGATCTGCCCGCCGCCGGGAACGATCACCGAAAGGATCACGGC
CAGTATGGCCTCCTTCTCGTCCTTCCGGTAGGTGTAGGACATGGTGGTCTGATTGCCCTG
GCTGTAGCTCTGGAAACCCACGCTCAAGGGAGCGCCGCATCGGTCGCAGAACCGAGCGCC
CTCCTTGGCCGGGCTTCCGCATCTTGAACAGAACGCCATCGGAACTTCCCCGGGACGCCC
ATATTTTTCCCTCCTTAAGGAAATTTCGAAAGGGCTTTATCTGTAGGGGACGGTGGCCGC
ACCATGGACTTCTCTAAGTACGAGTGCCAGTTCTGCGGCCGGCCGGCCAAGCAGTACGTC
TTCGCCGCCTTCTGCTGCGAGAGCGAGGACTGCGTGGACAAGGCCCGCGAGGAGAGGGGC
GGTCCCGGCGGACACATGAAGGCCAAGATGCACGGTGATATCGTCAACATCAAGGACGAA
TGAACGCTGTAGGGGATAGCCTTAAAAACGACCTGCAATAATTTCAGAAGGTCATGCTCG
CCAGAATAGTCGGATTCGCCAAGACCTCGCTGCTCGATTGGGACGGCGTGGTCGCCACCA
CCGTCTACCTGCAGGGCTGCAACCTGCGCTGCCCGTTCTGCCACAACCCCGACCTGGTAT
CCGTTTCTGGGGAAGTTGAGGAAGCACCCTGGGAGGTCCTGGAGGAGTACCTGGCGGACA
ACTCGGACTTCTTGGACGGGGTGGTGGTCACCGGTGGCGAACCGACGTTGAACGAGGACC
TTCCCGACCTTATCAGGAAGATCAGGAAGCTGGGTCTCAAGGTCAAGCTGGATACTAACG
GTACTAACCCGGATATGCTCCAGGACCTTTTGCAGGCCGGACTGCTGGATTGCGTGGCCA
TGGACTTGAAGGGGCCCCTGGACCAGCAATATTCCCAGGTCTGCGGTACGGAAGTGGACC
TTGAGGCGGTCAAGCGCTCCATCAACCTGATCATGACCTCCGGCATCGACTACGAGTTCC
GCACCACGGTGGTCCCGCACTACCTGAAGCCGGTGGACATCGAACGAATGGCGTCCTACA
TCGGCGGGGCCAGGAAGTACGCCCTGCAGCGCTTCAAGAACGACCGCACCTTGGACAAGC
GCCTGAGCCAGATCGACCCTTACAACGAGGCGCAGATGCTGGGCATGGCCGAGACCGCCC
GCAAGTACGTCAAGAAGGTCATCGTGCGCGGCATCTGATAACCGCTGACGAGCACTTTAA
TAGCCTGTAAGCTCATGGAACCCCGAAAGGCCTGATGGCCAGGGGTCAGGGAGATGGAAG
CGGGAGACGGCCGGTTAAAGACGTACATCGAGGGTTTCGACAGGATTCTGGAAGGGGGGG
TACCCATCGGACACATCGTCCTGGTGGCCGGTACCCCCGGGACGATGAAGTCGTCCATCA
GCTATTACATGCTTTACAATCACGCCATCGAATCCAAAAGGACCTCCGTTTACGTGACTT
TGGAGCAGAGCCGGGAAAGCCTCCTGCGCCAGATGGAGAAGATGGGCATGGACATCGACA
AGGTCAGCGAGAACCTGAACGTGCTCGACCTATCGATAATCAGGAAGAAGCTCAAGGAGA
TAGCCGGCGGCACGTCCTGGCTTCATGTTTTCAAGACCTACATCACCAACCTCAAGCAGA
ACCTCAACTTCGACATCCTGGTCATAGATTCCATGGAGGTCCTGGAGACCATGGCCGAGA
TCCGCAACCGCCGCACGGACCTGTTCTACCTGTTCGAGTGGATGCGGGACCTGGGCGTCA
CGGTGTTCCTGATATCCGAGAGCTCCGCCGAGCGCCTGATCGAGGGGAAGTTCGATGAAG
GGTACCTATCGGATGGAATAATCACGCTGAAGATGCAGCTCATCCGCGACGTGGAGATGC
AACGCCGGATCAGGTGCGTCAAGATGAGGGAGACCAACCACGACCCGTCGTACTATTCGC
TTCTGTACAACGACGGCCGTTTCCAGGTCACCCGGGTGATAAGCGAGTGATCTGATGCGT
CTCCCTCCCAGCAAGTTCGAATGCCCCCGGTGCGGTTTCGGCGTGCGACCGGGGGACACG
CAGTGCGGCCGATGCGGCGAGGACCTGAAGCCTAAGGCGTCCCAGCCGGTGCAGGTCAAC
CTATCCTCGGTGAGGCTGGACCGCGGGAAGAGCACCGAATGTTCGACCGTTCGCATTCGT
TCCATCGAGACCATCCAGGTGGGGCGGCCGGACAGCACCATGCAGGTCCGGGCGGACGAG
CTGGACAAGCGCGAGAGGGAGCTGCAGGAGCGCGAGCGCCGCCTGAACGTGCTTTCCAAC
GAGCTCGAGGAACGCGCTAAAGAGCCCCAGGAGAAAAAGGAGCCCCAGCCGAGCGTGGAC
ATGGACGAGGTCCGCCGCCGGCTGAGGGAGGAGCTCACCCGCCACTTCGAACCGGAACTG
GAGGCGTTGCAAGCCCAGCTGGATGAGAAGGAGGCCGAGCTGCAGGAAGCCCGGCTCAAA
TTGCAGATGCTGGACGCCGGTCAGGAGATGGAGGCGGTGGACGAGGCCGAGCTGGCCCGG
ATCACCGAGGACATCTTCAGGGAACTGCGTTCTCAGGTCGGAGCCCCGCTCAAGGTCGAG
GATACTGGCGTACTTCGTACGCACATAACCCGCCTGGACGAGGTGCTCGGCGGCGGCATA
CCTCACGGCCATGTCGTGCTGTTCAACGGCGCGCCAGGCACCATGAAGAGCACTCTGACC
TACACGATCTTGCACCGGGCGGCGATCAACGGTACGCCTGGACTGTACCTGTCGGTGGAG
CAGAGCCGCAGATCGATAATCAGGCAGATGGGGCGCATGGGCATGCCCGAGGCGGACACC
AACGGCAAGCTCAGGGTCATGGACATGCGAGAGCTCCGCAAGGAGATGGCGGAGCACGAG
GGCAACTGGCGCGAGCTTATCATGGACTTCGTGCACCGGGAGCAGCAGGCCACCGGCTTC
AAGATCTTCGTCCTGGACTCCCTCGAGTCGTTCAAGGCACTGACGGAGCATTGCTTCTCC
CGCCAGGACCTCAAGGACCTCTTCGACTGGTTCAAGTCCCTGGACATCACCGTGCTGGTG
ATATCCGAGAACATTTCGGACGAGTACGACGAGGGGGACCAGGGCGAAGCGTACCTCTCG
GACGGGATCATGGAGATGCTTATGCGGGAGATGACCGATTCCCGGGTGCAGCGCTGGGTG
CGCTGCGTCAAGATGCGTGGCGCCAACGTCGACAACCGCTACTACAGCATGTTCCATGAC
GGGAAGGAGTTCAATATGGCATTACCGCTGGCAAATCAGCCCTTTTAAAAATTAAATTTC
AAAAACGGTATTATATATCAGGAATCGCTATATTTCGCCGAGGGATGGGCATAGGTGTAG
AACGGGTGAAGACCTACATCCACAACTTTGATGATTACATCCAAGGTGGGGTGCCGAAGG
GGCACGTCATTCTGATATCCGGTACGCCGGGAACGATGAAGTCCTCGGTCTGCTACAGCA
TCCTATACAACAACGCCAAGCAGCACGGTATCCGCAGCGTCTACATGACGTTGGAGCAGA
GCAAGGAGAATCTCCTGCAGCAGATGGAGCTGATGGGCATGAACGACCCGAAGGTGCAGG
AGATGGTGTACGTTCTGGACCTGGCGACCATCCGGAAGAACGTCACCGAGATGATGGCCA
AGGGCTCCTGGCTCCAGGTGTTCAAGATGTACGCCGAGACGGTCAAGAAGGACCTCGGCT
TCGACCTGCTGGTGCTCGATTCGTTGGACGTGCTGGAGATGGCCGCACAGATGACCAATG
ACCGGCGCAACGACCTCTTCTATCTTTTCATGTGGCTGAGGGGAATGGACATAACCTCGT
TCCTTATCGCCGAGACGTCGGTGGACAACATCAACGGGGGGCGCTTTGAAGAAGGCTATC
TGGCCGACGGTGTCATCTCTTTGAAATTGCAGAGCATCGGGGAGACCGACGTGCAACGTC
GAATTCGCGCAGTGAAATTGCGTTCCACCAACCATAAGACCGGCTACTTCTCGCTCATGT
TCAGCGACGGCATGTTCCGGGCCACCCAGGTCATCAACGAGTGATGGACGTCCGACCGCT
AAACATTTTTATATCCAATTCCCGTTCGCATCGAATACCGAAGGGCTCATGGTCTAGCGG
TTATGACGTCTGCTTCACACGCAGGAGGTCGCCGGTTCGAATCCGGCTGAGCCCACCACT
ACTTATATCCAGACAATTATTTTTTGAATTCAATTCAATCGTTTTCAGCCTTTATAGCTG
GCTCGGTCCGAAACATGCAATTGTATGTTTCATTGACCCGGGCGAACGCACGGTCAGCCT
TGGCGCGGCAATATTACCGTTCAGTCGTCTTCATCGATGTGTGCCTCATGCTCAACGATA
CCTGATCTATAGAAACGCCGCCGTCAAGCGCCAGCTGCCCTCCGGTAGGCCGGAGGCCCT
TCCACCTGAAGGCGATGCCCGTACGCTTCACTACGTCGTTCTTCAACCGCCCGAACGCCT
GATGGGTGTAGCTGCCTACGCCATGGCACGAGACCGCCGGGATCAAAGGTTCGGCCCGCC
CGATCCCTCTGGACCTGAGCATCTCGTCCCCTGCTTTAAGGAGGTCAAGGACGAACAGCT
TTAGCACGTCCGGTATCGGCAGCCGCTTGACCTCGCCCCCCTTTTGCGGCCTCGGCCTTT
TTGCACCGATTTTTACACGGAGGGTTTGCTGCCGCTACGAATTTTCGTAGCGTCATTACC
CTCGAATGAACAAGAGCGAGCCGATGATGTAAACTTAGCGCCCGATTCTGTAGCCCCGCC
TCGGGCATCCTTACTTGACACGCCTGGCTTAATTCTTCAGATCGCCGCGATCTATTATTT
CTTAGCTTATAATGGATATCGTTTCATGACATGCTGGCGCATATCGGAACGAAAGACTAC
TTCGCCACGACCTTCACAAGGGGTCATGCTCACCGATCACCCGGTCGCAGTCCAGGTTTA
TGAACCCTGATCTCCATCATATGACAGTAACATTTTCCGGGATTGGAAAACGATGCCCAG
CAAGAGACCGAACGGAAAGAAGAAGGCGGGGTCAGACGAGGCGCTGGTTCTCTGGCTCAT
GGACAATACGATAAAGTACCCGCTTAGGTAATATAATCAAGCGGTAGATAATGACTCATA
CATACGACTATATCATCGTGGGGGCTGGTACGTCCGGGCCGATCGTAGCATCCAGACTGA
GTGAGGACCCTCATGTTTCTGTTCTGCTGTTGGAGGCCGGCGGGGAAAATACGAACGATT
TTTCCCGGATGCCTGGGGCTTTCTTTAAGGTTTGGGGGACCGATTACGACTGGCAGTACG
AGACAGAACCGCAAAAGAGCCTAAACAACCGGAAGATCTACCAACCCCGGGGTCGTGTTG
TCGGAGGATCATCAGCGATCAACGTCGGATTTTGGATGAGGGGAACAAAGGAAGACTACG
AGTCCTGGGAACAACAGGGCGCCAAGGGTTGGAATTTTGAAAAGGCGCTGGAAATGTTCC
AAAAAATCGAGGACACCGATTTAGGGCCGACCAAGTACCGGGGAAAAGGCGGCAAGGTGC
GTCTGGAGGATTCAGCATACCCTTCAGAATTTATCCATACCATGCTAGATGCGTTCAAGG
AAGCCGGATTTGGCGACATCGGAGATTTTCAGGCTGAAAATCCGTATCGCGCGGATATTG
TCCAGAAAATTTTTATTAACAGGGTCCGGCACACCCTTGCCGATAGTTATCTGTCCGAGG
AAATCCGCAAAAGGCCCAATCTGACCGTTCAGTTGGACACCTTTGTCCGTAAGGTTGTTT
TTGAAGGAAACCGCGCAGTGGGCGTCGAAGTCGAACATCAGGGCAAACCTCAGCAGATCA
AGGCAACTGCCGAGGTCATTCTTTCGGCGGGGGCCTATAACACGCCACAGATCCTGAAGT
TGTCAGGAGTGGGGCCGAAGAAGGAATTGGCCAGGTATGGCATACCAGTAGTTGCGGATG
TTCCAGGTGTCGGCGAAAACCTCAACGATCATTTGTTGATCACTCTGCGGGTCCTCTCTC
CCATTGATATTCCGGATACCCATTTTAACCCAGTCAGCGATGAGTCGATAGCCCAGTGGA
GAAAAGACCATACCGGGCCTGCCTGTTACTTCACGGGCGCGGCAGCTGGATTGGTATCCA
GCGATGGAACGTACGCTGGCCCGGACTTTGAATTAATTCTATCGTATGTCCATAGCGCGA
ACGGCTCTGAAAAAGAGTTCGCTGGAGTGGACAATATCGCCCAAAGAAGCGGATACTCCT
TCAATGTGATCCTTATAACACCGAAAAGCAGGGGAAATGTCCTGCTGGCATCAGGAGACC
CGCATGACAAGCCCCTCATTGATCCGAACTATTTCGGCGACCCGATCGATATGAAGAGGT
TTATCAAAGGCATTCGGTATGCTATGCAGCTCATCAGAACCAGGGCTCTTTCACCATATA
CGGAAATGATGCAACTCGCCCTGGACGCAAGCGACGCTGATATCGAAGCCTTTATCCGCA
GTGATGCGACCAGCGTATTACATCCGGTGGGCACCGCGCGTATTGGCGATCTGGAAAAAG
ACCCCATGGCTGTGGTGGATTCCCATCTGCGGGTCCGTGGAGTGGAAGGGCTGCGCGTTG
CGGATGCGTCTATCATGCCGCAGGTGAATCGCGGGCATACCATGGGGCCGGTAACCTATG
TCGGGGAGATGGCCGCTCAGATCATCTTGTCTGAAATACATCGGTAACAGCGTTCATGAA
CCGGAATATCGCACAAGGGGTCCGGATAGATGTGTCGGGCCGGCTCGCCGCAGTGGTGAT
GTTACACGGAGAGGTTTGTCAAGTTGCCGAGAAGTGATCAACATCTCTTCTTGACGGAGA
TTATATTATCACTCCCGCAGACTTGACAAGAACCCTGTTGCGCACGGCCTCACTCGAACT
CATTTACTGGGAAGCGAGGGACCTTTACTTTATCCACTGCCAGACAAACCTGGTGGGATT
GGGTGCATTGGGGCGATCGCTCTATATATCTCCCAGCTGACCGGGGCGTAGTACTTCATT
ATCTCATCTTGACTCAAAGCAAAGAAACTTCGGGGGAAGCTCTGAGGGAATCGAGAAGGT
CGTAATTCACATAGAGCTAGACCTGTTGCTACGACTCTTTGAGATGTTGCGCCTCGACCA
CACCTTATGCCGCACCAGTGATCGCATTATGTGTAAGGTGGGGGGTCAAGATCGAGACCA
TCTCATCGATTTTGGGGCATGAAGACCTACGTACGACAATTGACCACCTATGCCTCAATT
TGACCGACATGATGGGATGCATGCAAGCCTACGCCCAATACCAGAAAATGGTGAAATGCC
CTCAAAACGGCATTTTTATGGGTAAGCCAGTAACATGCAGTGGGCTTAGGGAGATTTGAA
CCTGTACAAAAATAAAAAAGGATTTACCGGTCTGGCTCTGCGTTCTTCCGTAATTATTGA
ATTTCAATTTTCATCATCTGGCTTGAGTGATAAGTGGTCGGCTGG
>gnl|Prokka|MALP_3
TACAACGCCTATCATCATGTTAGATACACCATTCCTGACAGTACCCCTCCGAACCAGAGG
CCCGAATACACCGAGACATGGGTAGTGGTCAGCTACGAGGAGAGCGAGGAAACGGTCACC
CTGGAGATGGTGATGACCAGGGAAGAGTTCTAGGCCACCCGGTATCGCCCGGGGGCGCAC
TCGTAGACGAATCCCGAGGACAACAGGCGCCGTAAGGTCTCCTCGGCGTCCATCCGGCCG
TCCAGGGCATGTTCGAGCTCGGCCAGGTCGAACTCTCCCAGATCCTTGGCCAGGTCCTCC
AGGGCGGATGGCTTGAACGCAGGTGCCTTGGGTTCTATGTCCAGCTTCCCCTTGAAGCCC
TTCAGCTCCCGACCTTTGGTGTTCAGTTCGGCCACGGCGCGCGCGGTCAACGATGCAGAA
TTGGAAGTGAAATGGGTTTTCATCCGGCGGGTCTGCACCAGGCGGCCGCAGTGCGGGCAG
GTGGAGGAGCGATGCTCCAGGTCCACCGCGAAGCCCTTCCGGCAGCGGGGGCAGACCACG
GCTCCGAACATCAATATTCGACGAAGACCAGGGCGCCCAGGCAGGTCCCGTAGTGGTCCA
TGGGTATGGACAGCTCCTCGATGGCGTAGTTGATGCGGCAGAGCTTGATGCCGCGCAATG
CGGACATCTCGGTCATCTTCCACTCCAGTACTTCCTTCAGAGCCTTCTTGGTCCCGTGCA
TGTGGCCCTCGGCGACGTAGCCGCCCTTGCCATCCTTGCGCTGGGCGTAAGCTATCCCGG
CAGAGATCATCTCGCCCTCGCCGCCCCTCATCTGGGCCAGGACGCAGTGGGTGATGGCGC
CCATGGGAAGCTCCCTCACGGCGACCTTCTTGGCGCCTATCGGGAGGACAGAGGATACGG
ACACCAGGTTCTGCTCGCCGATCTGCGCCTTCATCAGCGCCTCATCGAAGGCATTGAGGT
CGGAGACCTTGCTCACGGCCGATCCCTGGGTGACGAAGAACTTCTTCGGGACTAGATTCA
TAATTCCGAAGTAAAAGGGAATGTTGATATAAGGTTTGCCTTCAATCGATTTCCAAGACG
CGCAGCTCGCGTTCCAGCATCTTCACGTCCTGGGGGTTCAACGCTTCCGGCACCACCGGG
ATGATGAGCATGGAACCGGTCATGGACACGTTGTCATTGAGCAGCTGGAGCAGCTTTAGC
ACCTTGAGGAAGTTGTTCTGGCTGATCAGGTACTCCAATCCGGACAGGAGCACCACCGCC
CTGCTGTTCGCTTCGAAGAAGTTCTTGATCTCGCTGTAGATCATGGGGATGTCGGTCGGC
TCCCGGGCGTAGCGCTTCCCCCGTTCATACGAAAGCCAGAGCAAGGCCCCCTCCCCGATG
CCGTACATCTTCTGGACCTTCTCCGGATATTCGCGGGCAAGCACCATTCCTATGCAGCCC
TCCGCCACCTGGTCCCGGTACATCTGATATGCCGCATCCAGGGACGACGATTCCACCAGA
TAGGACGTTCCCGGCTCCAGCAGGTACCTCCGTCCGGTCTCATCCTTCTTTGGAAGGTCA
CCTTTCTCGGTCGGAAAGGTGGTGGACGGCGTAAGAACGTGAACGCACTTCCCAGCCCCG
TCTGAGATGCACGACGCCTCGTACGCATCGTAACGGCGGCGCATTAGCGAAGAGATTATT
CCGGAGATGTAACCGCGGGTGAAGTCGCAATGATCTCCGTTATCCGCTTCCACCGACTCC
TTGAAGGTGATGACTATCTCCGTCTCATTGATCATCTCGATGTTCATCCGGGAAAGGCCG
GTCTCCGTCCACACCTGCTCGATGATGGCCTTGGCCTCCTGGATGTCGGCGCATTCCAGT
CCCAACGTGCGAACCAGTCCCACCCCGGCCCGGAAGCCGTAGCGCTCCATCGTCCGCCCA
GCATCGTTCCCGTTCAGTAGCTGCAGCTCCTCGCGCAGGTCCTTCAGGGCCGAGCCGGGC
ATGACGAAGAAGGGACGCATGTCCTTGCCCATGTCATCCCTCCATCATGAGCTCGCCAAG
GACCTGGAAGGCTTCCTGGACGTTCTCTCCGGTCTTAGCACTGGTCAGCATCGCTGGACA
GCCAAGATTGGCCGCGAAGGCCTTCAATTCCAGGGGGTCGATCTTCATCTCCAGGTCGCA
CTTGTTGCCCAGGATGATCACTGGTATCTCCCCGGACACCCCCAGCAGGTCGGCCGCCCA
ATGCTTCAGATGCTCGAACGTCTCCGGCCGGGTCATGTCGCAGACCAGCAACGCCCCGTT
AGCTCCCGCGTAATAAGTGGAATGAAGCGCCTTCTGGGTCTTCTGGCCCAGCACGTCCCA
TATCATGAGGGTGAGGTTAACGTCCTCCAGGTCCAGGACCTTCTTGCTCACCTTGGCCCC
GAAGGTCTGGATGTACTGGTCGTCGAAAAGGTCCAGCACATAGCGTCGGACGAGACTGGT
CTTCCCCACCTCCCCGTCCCCAAGAAGGCAGATCTTCTTCACGAACTGGCGCTTAGCCAT
CCCATCCACGGTATGCGGCCAGCGTCTATATATTCATTTCACTACGAGGTCTGAATGGCC
TAGCCAGCAACAAGGATCAAGGCATCATCGGCCGCAATCGTAATGTATCCCGACTCAGAA
TATCCTGTCATGCCTAAGACCGAGAAGAGGTTCGAGGACGTGCTGGTTGACGACGTCTTC
GACAAGTTCGTGCTCAAGCCCTCCCAGGTGGGCGAGGGCGCCACCATCGCCATGATCGTC
GACCAGATGATGGCCAATCCGCTTTCCCGCAAGGTATACGTCACCGACGCCGAAGGCAAG
TACACAGGAACGGTGAGCACGGAGACCGTCCTCAGGCTGATGGGCTACCGTCTCGGGATA
CGCGAGTATGGAGGGGCGTCCCTCATCCGATTCTTGAAGGACACTCTCAAGGAGAGGGCT
GACGACATCATGGTGAAAGGACGGACCGTCACCAGGGAGACGAAGCTTTCTGCGGCCATG
AAGATAATGATCGACGAGCATCTCAACGACCTGCCGGTAGTGGATGGGGACGGGCGTTTG
GTTGGTGAACTGGCCAGCCTGGAACTGTTCGTTGCCGGGAAGAAGGTCTTCGAGGCCAAG
GGCCCCTCCCCGCCGCCCAACGAGCACTAGCTCAGCCGTAAAGCTGGGAGTACTCCACCT
GCTTCTTCGGCTGCTGCACGGACTCCATGGCCTTCTGCATCTCGGTCTCGATCTGCTCGG
CCTCCTTGATCAGCGGCTCCGGGTCCAACTTTATCTCGGGCAGCATGTCGCCGACCACCT
CCAAGAGGTTCGCCGCTCCCCGGGCGTCCGGAACGTCGGTCCGGGCGGAGCCCAGCAGGC
AGATGACGTCCATCTGGTAGCGCTCGCCTTCGGATAACAACAGTCCGGATATTCCGGTGA
CCATCCCCTCCTTCAACTCCTTGATCCCGTAGGTCTTGAGCATCTCTCGCGTGCGTTCCG
TGGTCCCCACGCCGAACACCTTGGTATCGCTCTCGCCGCCCATGTTTATCCCTTCCAGGG
TGAGGATGGTGGATATCCCCTTCTTCTTGCACCAGCTCAGGATGTCGTCCGACAGCTCCT
TTATGAGTTCGGGACTGGGCATGAACTCGCAGGTGATGACGGCAAGCTTCTCGCACTTCT
CCCCCTTCTCGCAATCCCTTTGGCCGGCGTAGATGCGGACCGGGGGCGAGGGAATTCCAT
CGTGTATTATGGTGAAAGGAGGGAAATGCTCGGAGATTATGGCCGCCCGCCGCGCCAGCT
TCATGGTGCGGACGATGTAGTTGGAAGCTATGGAGCTCACCAGCCCTACGCTGGGGAACC
CGACCACGACCATTCCGTCCTTCAGGTCCACATCATCGTACTCATGGATGAATATCTCAC
CTTCGCTCATAGGGTTCACCGGCGTTGAAAGGTAGCTGAGGGGCTTAATACTTGACGGTC
CCCCAATCGAAAGGCCATTATCCAGGGAGAGCGTTCCAGGGGCGTGATTGGTTCGAGGTT
GGGCTTGCACAGGACCACGGCGGGGATCCCGGTGATAGTGGAGGAGGTCCCTCGCTCCCG
AACGGCCGCGCTTTCCGTCAACTTCAGCGTAGGCTGCCGCGACGAGGAAAAGGATAACTG
CGGCACTGCCCACTTCCTGGAGCACATAATGTTCAAGGGAACGCAGAAGCGCAATGCCAG
GCAGTTCTCGGAGCTGGTCGAAGGGGCGGGCGGAGAAATGAACGCCTACACCACCAAGGA
GTCCACCTCCTTCCATGTGTTCTCCCTGGACGAGACGTTCGACTCCATGAGGGGGCTGAT
GGCGGATATGATGACCGCCCCCCTCATCGACGAGGAGCATGTGGAGTTGGAACGGGGCGT
GGTGCTCCAGGAGATCAGCATGCTGGAGGATGACCCGGAGGATTATTGCCGGGTGCTCCT
GGACCGCTCGATATGGGAAGATCATCCCATGGCCAACACCGAGACCGGCGGGCCGGAATG
CGTGAAGAACCTCAAGGCCGCCGACCTTCGCAGGTTCTTCGAAGAACATTACCGGCCGCC
GAACATGTGCGTGGTGGCCTGCGGCCACGTGTCCGCGGAGGACGTGGTGTCCTGGACCGA
AAGGACGTTCGACGATCTGACCCGGGCCAAGAAGCAGAACGGGCGGACGCCGCCATTGCC
GAGGGCGTGCACCAAGGTGTTCCCGAAGGAAGGGGACCAGGCCTACGTGGAGCTCGGTTT
CCCAGGATTCCCAGGCAAGCACCCGGACCGCAAGGCGTTGACGGTGGCCTGCATAATACT
CGGCGGCGGAACGTCGTCCCGGCTATACCAGACGGTGCGGGAGGACCAGGGGCTGGTGTA
TCACATCAGCACCTTCCCTCAATCTTACACCGACTGCGGTATAGTGGACACCTTCTTCTC
CGCGTCGATCGGGAAGCTGGACCAGGTCATGAAGACCCTGGCCAAGGAGATGTCCTCGTT
CAAGGACCAGGGGCCGACGGAGGACGAGATGAAAAGGGCAAAGCGCTGGATCAAGGGCAT
GCTCGTACGGAAATTGGAAGGCACCGACAGCCGACTATACTGGCAAGGCGAACATTTCAT
GATGAACGGCGAGCTGGCCGACGCCGAACGTTCCATCGCCGAGTTCGAGAAGGTCGACCG
CGAGGACGTGATGCGCGTCATCAACGAAATATTCCAGAGAAAAAGGATGTGCGCGGCGAT
GCTCGCCCCCCAGAAGGAGGGGGAGGCGGCAGCCAGGCGCATGCAGTCCCTCGACTTTTA
ATCGTTCAGGACCTTCAGGACCGCTTGGACGGCTGCCGGAACGGCCTTCTCCACGTCCTC
GGTCATCACGTCGGTGACGGTGTAAACGTCGCTGACCTCCACCGCGATGAACTGGATGTC
CTTGGGCATGCGCCCCGGGAAAAGCCTCTGGCCGAGCTCGATGGCCATGTGGATGTTCGT
TTCATGTGGGTTCGTCCCGTGCAGGGCGTTCTTGAAGTCCTCGGGTTGCAGCAACATGAC
CGTGCCGGCCGGGTACTTCTCAGTGACGATGGCATCGACCACGACCACCTTCTTGTAGTC
CATCATGATCTCTATGAGGTCAAGACCGCTCACCGACTGCTGGTCCGTATCCAGGTCCGG
CAGGTTCAGGTTCTTGATCTCTTCCACGACCCGGAAGCCAAGTCCATCATCACAGACGAT
GGGGCTGCCGATGCCCAGCAACAAACGGGACGCTTTCATCGTGCCGCCGAAGAAGGGAGG
CGGTTATTAACTTTGCCTTTTCCGGCCCGGGACGGCGGATTAATCTAATCCCTCGGTCAT
CGGAGGTACATGGCCCGGGTGCAGGCATCGCTCACCGTGCAGGTCAACGGTCGCACACTG
ACGGACAAGCAGTCCAAGGCCGTTCTGGCTCTGTACTTGAACGGGACCCAGAGGGCCGCC
GCCCGGGCTTTGGGCATATCCGCCCCGGTCCTTTGCCGTCATCTCCGCCAGGTGGAGGTG
AAGGCCGGCGCTCCGATAATGGAGTGCGGCGCCCGGGGGACGGTGCTCAACGAGCTCGGG
GAGAGCATCGCCAAAGAACAGCTCGCTTTGCAGGGCAAGCTCAGGGAGCGGCAGCAGCTG
GCGGTGGCCTGTACGCCTCTAACGGAGGAATTGCTGATGCAGGCGCTGAACGCAGCGGAC
CCGAAGGGGGAGATCGACGTGGTGATATCGGACGATCGACATAACATCACGGACTTCCAG
GCCGGACTGCTGGACCTGGTGCTCCTGGACGATCCGTTGTTCGCCTATGAGTCGGAGGGG
TACAACTGGGAAGAGGTGGGGAACGACCGGCTCCTGCACATGCGCAAGGGTGACGATTAC
GCCGTGTACCGTTTCGGACCGCAGAGGCTGGGGTTCCTGTCATTGGACGCCGAGAAGACT
CCTTACCGGGTGGTCAGGACCTACTCCTCGCTTGGAGCGCTCATCCGCAGCGGGCACAGC
CATTTCGTCAGCGAGGGGCTGCTGGTCCGCAAAGGTTACCGTCCCCGTGGCGACGAGCCG
GCGATCCCCTACGCCATTCTATGTCTGTATCGGCAGGCGCCGGGGGTGGAGGAAGTGCTC
AGGGCACTGCGTCCCAACGCCGTCCACTAGTGTAACCTATTTAGGCAACACTCGTACGTT
TTTTCGTTCACTTTTATATAGGATATCTCCGCTCCCCGAGACAAGAGGAAGACATTCATG
TCTAACGTCAAAATACCAGACCCGGACTTCGCCCAGAGCGTGATCGACGCCGGCGGCAAG
ACCTTGGACCTGTGCTACCAGTGCGGAACCTGCACTGGTAGCTGCCCCTCCGGCCGCACC
ACCGCGTTCCGCACCAGGCAGCTGATCAGGAAGGCCCAGCTCGGATTGAAGGACGACATA
CTCCCCTCGGAGGAGCTGTGGATGTGCACCACCTGCTACTCCTGCGTGGAGAGGTGCCCC
AGGGACGTCGATATCGTCGATATCATCATCCTGATGAGGAACATGGCCGTCCAGAAGGGC
TACATGTCCGAAGACCACAAGAAGGTGGGACGCTCCCTGATAAAAATCGGGCACACCGTC
CCCGCCTCCGACAAGCTGAAGCAGCTGCGCGTCAGCATGGGCCTCTCCGAGAACCCGCCG
ACCACCATAGCCGACCCGAAGGCCCTGGCCGACTTCCAGAAGATCATGGCCAAGACCGGC
TTCGACAAGCTGATCGGAGGTGCCTGAAATGGCCGCTGACAAGTTCGCACTGTTCCTGGG
CTGCGTCGCGCCCCTGAGATACCCCGGCATCGAGAAGGCCACCAGGGAGCTGTTCAAGGC
CCTGGGATACGACCTGAGGGAGATGACCGGAGCCGGCTGCTGCCCTGCCCCGGGAGTCAT
CCGCTCCTTCGACCAGGCCACCTGGCTGGCTCTCGCCGCCCGCAACCTGGCCATCGCCGA
GAAGCAGGACTGCGATATCCTGACCATCTGCAACGGCTGCTACGGCTCTCTTTACGAAGC
GAACCACATGCTGCAGGAGGACCCCGAGCTGCTGAGAAAGGTCAACGTCATCCTGTCCGA
GGTCGGCATGAAGTACGAGGGCAAGGTCCGCGTGCGCCACTTCGCCGACGTCCTGTTCAC
GGACATCGGCATCGAGAGGATGAAGCAGAAGTTCACCAACCCGCTCTCCTACAACGTGGC
CGTGCACTACGGTTGCCACTTCTCCAGGCCCACCAAGATAAAGCACATCGACGACCCCGA
GAGGCCGCACGTGCTGGACGAGCTGGTCGAGTGGACCGGTGCTAAGAGCATCCCCTACGT
CGACAAGAACATGTGCTGCGGCGCCGGCGGCGGTGTAAGGAGCAGGGACGCCAAGTTCGC
CCTGAGCTTCACCGAGGCCAAGCTGAAGAACATGAAGGCGGTCAACGCCCAGTTCATCAT
CGACGTCTGCCCGTTCTGCCACCTGCAGTTCGACCGCGGCCAGAAGGACCTGCCCGGATA
CGACATACCGGTCATCCACCTGTCGCAGCTCTACGGCCTCGCTCTGGGCCTGCCCGTGTC
CTCCCTGGGACTCGAGGCCCACGAGATCAAGGTCACCCTGTGAGGCGTCGAATTGGACCA
AGCGCACCTGGTGGGTGTTTACACCCAAGAGGAGATGCCTGAGGAGCTGGAAGGCTTCGT
CAGGTATCAGGCCGCCCGCGACGGCCGCCAGATGAAGGCCGGGGAGAGGATAGCCGTGCT
GAACGTCACCGGCACCTCCTCATACGTCCCGGTCTTCCTGGCCGACATCAACGGTTTCGC
CGATCTGGAATCCCGGCTCTCGCAGCACGGGGTCCAGGCGGACCAGGTGAGCATGGTGTC
CCTGCGGCGGGTGCTGCAGGAGATGGGGCACAGCTAAACCTCTTCCTTTCGTTTTTTATC
GTCCAGCAAAAAGATGGTGATTGTTTTTGGCAAGGAGAAAACTTATTAATAGGGTTACTT
GTTTCCGAGTTCATCTCGCGATTGGAGGCTATTAATTGGCTGCTACTAAAAAAGCGTCTA
CGAAGGCCGCCTCAAGGAAGGTCAAGGACCGGTGGAAGGCCAAGGAGTGGTATAAGATAT
ACGCTCCGCTCATGTTCAACCAGGCCCAGCTGGGCGAAACCCCCAGCGCCGATGCTACCA
ACCTGATCGGCAGGACCACCGAGGCAACCGTCCACGATATAAACGGCGACTTCTCGAAGA
TGCACGTTAAGCTGAAGTTCAAAGTTCAGGACGTCAACGGGTTCGATGCGCACACCGTGT
TCATCGGCCAGGACCTGACCAGCGATTACATTCGGCGTCTAACTCGCCGCAAGCGGACCA
AGACCGACCACGTCGTCGACGTCCGCACCAAGGACGGATATCTCATCCGCGTGAAGCCCA
TGAGCATCACCGAGAAGCGGATCCAGTCCTCCCAGGAGACCGCTCTGCGCACCATGATGG
ATGCCGAGATGGCGAAGATGGGCGAGGAAAAGACCATCTCCGAGATCATCAAGGCCATCA
TCGACGGCGAGATGGCGCACAGGCTGGGCAGCGTTTGCAAGGTCATCGTCCCCATCAAGA
GGGTCGAGATCCGCAAGACCGAGGTCCTGGAGATGGGCGCAGGCCCCCAGGACCAGCCGG
TGTTCGCTGTTGAGGTCCCCGCTGAGCCCGAAGCGGTCGTGGAAGCTCCGGCCGAGGAAG
CCCCCGAGGCTCCGGCCGAGGCCGAACAGTAAACCCTTTCCCCGAATGCCGGGGTGGCTC
AGCCTGGTGGAGCGTCGGACTCATAGGGATTAGGAACAAGACCCTCTCCAGGGAAATCCG
AAGGTCAGGGGTTCGAACCCCCTCCCCGGCACTCCCCTGCCACTCTCTTATTCTCCTTGT
CATCGTCCATTGCAAAGGCAATCCTTAATGTAGGTCCGTTTATCTTGCTTCCTTCCGGTG
AGAGAACGAGGGTACTAATCTATACTGGTAAGGGCGGCGTTGGTAAGACATCCGTTTCTG
CGGCGACCGCCCTGCGCTGCGCCAGGATGGGTCACCGGACCATCGCCATAAGTACCGATT
CCGCTCATTCGCTGGCCGATTCGCTCGACGTGCCTCTGACCGGCGAGATCAAGAACATCA
GCGAGAACCTGGACGCTATCGAGGTGGACGTCATCCACGAGATGGAAAATCGCTGGCAGG
AGATAGGGCAGTACCTCAGCGACTTCATGGTCTCGCAGGGCCTCGATCCCATATCCTCCA
AGGAGATGACGGTCTGGCCCGGTATGGAGCTGATGTCCGCTCTTTTCTACATCGAGGAGT
TCCAGAAGGCCGGGGTGTACGACGTGGTGGTCATGGACACCGCCCCGACGGCTGAAACGC
TCAGATTGCTGAGCTTCCCGGACACCGCCGACTGGTACTTCGACAAGATGTACAAGATAT
TCAGGAACACCGTGCGTCTGGCCAGGGCCACCGTCGGCAGGGTCATGAGCATGCCCATGC
CCAGCGACGCCTTCCTGAACGATCTCGAACACCTGAAGGACCGCATGAAGACCGTCCGCC
GGATACTGCTCGATTCGGAGACGACCTCCGTGCGCCTGGTCCTCAATCCGGAAAAGATGG
TGATCAACGAGACCAAGCGCGCCTACACCTATCTCTCCTTGTACAACCTGACCGTGGAAT
GCATCGTGGTGAACCGGCTTCTTCCCGAGGACGCCCGCGGTCACTATCCAGAGGCCAAGT
ACGAGGAGCAATCCCGCTACATGCAGATGATCGAGGAATCCTTCTCCCCGCTGAAGATGC
TCAAGGCCTACCAGTCCCCGACCGAGGTGGTGGGGAAGAGGTCATTGGAGGTGCTCGCCG
ATCAGCTTTTCGGAGACACGGACCCCTCGCAGGTGTACACCACCGAGAAGAGCATGGAGA
TATACAGCCGGGACGGGCTGGACCAGCTGTCCTTGAAACTCCCGTTCTCCAGCAAGGACC
AGGTAGAGTTATATAAATCGAACGATGTTTTAATAGTGACCGTCGGCTGGTACAAGCGCT
CGGTGGCCCTCCCGTATTCGCTGGTGAGGAAGGAGGTCCATAAGGCGGAGTTCAAGGACG
GCCGTTTGGTCATCAGTTTCAAGTGAGGTATGTAAATGGCAAGCAAGAAGGACAGTGCCG
AGGAGAGGCAGGAAAGACCATCCCAATCCTTTAAGGACGGGCCGCTGCCCCAGGACACCG
TGGTCCACCTCATGAGGTCGGGAACCGAGTTCCTGGCCGCCATGGATACCCTGATGCCCC
GCAATGTCATGCCCCCGGAGGTCAAGGAGCACTACAACAACATCCGCAAGGAATCGCTGC
TGCTGTTCCGCTCCTTCATCGACTCCCAGTTGAAGGAGATCGACAAGAAGAAGGAGGCCC
CCGCCCCCCGGCTGCGCAAGATCGACCTCGATTGATCTATTCCTCGCGGCAGTCCGGACA
GAGCAGGGAACCGTTCTCCAGCCCCAGGTCTATGGAATAGGAGTCGCAGCTCTCGCAGTA
CCCGGCCAGGTTCCCGAAGCCGTTGGCCCGGACGCCTGGTATCGCGCCGATGTTCCCCCA
TTCCCTGGTCAGCTCTATCAGCGACGGGGACAGCTTCAGGATGTCCTTCTCGGTGAGCAT
TCCGATCAGCTTGCCGTTCTCCACGACCGGTAGCCGCCTCAGGTGCAGGTCGGACATGCG
CTTGGCGGCTATGGACACGTTCGATCCCGGAGCGATGGTTATCACCGGCGAGGACATCAC
CCTCTCCACCTTGGTCCTCGATGGGACCTTGCCTACGGCCACCACCTTGTAGAGGATGTC
CCTTTCGGTCAAGATCCCGACCGGCTCTCCACCCTCCAGAACGATCAGGCTGCCCACGCC
CTCCCGGAGCATCAGGGCCGCTGCTTCCTTCACGGTCATGTCCGGCCTTCCCGTGCGGGG
GCGGCTGGACATCACCTCCCGGACCAGTATCTCCCTTACCTCCTTGGCCTGCATGCATAT
CATATTCTCGAGGGCAGTAGATATCTTTGCCGTCAGAAATCCCGATGTGGAAAAGTTAGG
ACGGGAAAAAAATCCACAGTTTTAAGATAGCTCAGGTCAACACCCATTGGGTTATGGAAT
GAAGGACCAGGAAGGAGCCATGGCGGTAAAGTTGGCCCGCAGGGCCATTGACGCTGAGAC
CCGGGACCTGGACATCGACCGCATCGACGTCCCGGACGGTTTCAGGGAAAAGAGCGGAGC
CTTCGTCACCCTCAAGACCTTCCCTGGCGACGAGCTGCGCGGCTGCATAGGCTATCCGGA
GCCGGTGTTCCCGATGGCCGAGGCCATACTCAGATCGGCGCAGGGCGCCTGTCACGATCC
GCGTTTTCCGCCGCTGCGACCGGAGGAACTGGACCAGGTCGTGGTTGAGGTCAGCGTCCT
GACGCCGCCAGAGGAGCTCAAGGTGCCCGACCGCAAGAAAGTGCCTAACGCCATCCTCAT
CGGCAGGGACGGACTCATAATGGAGCGGGGTGTGTTCAGGGGATTGCTGCTCCCCCAGGT
GCCCGTGGAGTGGCAATGGGACGCCAATACCTTTTTGGAGCAGGCCTGCATGAAGGCCGG
GCTGCCTCCTGACATGTGGCTTGACCGGCGTACCAAGATATTCACCTTCCAAGCGGAGAT
CTTCCACGAGGAGTCGCCATACGGTCAAATACTCCGGGAACGTACCCAGTGATGGCATGG
ACGTCGTAGAGGGCAAGCTGTTCTACCAGGGAAGGCTGCAGAAGGCCTGCGTCGGGATTG
AGGACGGGCGCATCGTCAGCGTGAGGAAGGTTCTCCGGGGCGACGAGCACTTCGATTTCG
GTGACCGTTTAGTGCTTCCTGGAGCGGTGGACCCTCACGTTCATTTCCGCGATCCCGGCC
TCACCGGCAAGGAGGACTTCTCCTCCGGTTCGCTCTCCGCCCTGCACGGAGGGGTGACCT
GCGTTCTCGATATGCCGAACACCGTGCCGCCGGTCATCGACGTTTCATCGCTCAAGGAGA
AGCGGGAAGCGGTCTCCGGTCGCTCCTGGATAGATTACGGGGTGATCGCCGGGATCGCCC
CTGGGACGAACGTTGCATCACTGGGAAAGTGCATCGCCTACAAGATCTTCCTCGGTTCGT
CAACGCAAAGCGTGCTGCTGAAGGAAGAGAAGGACCTGGCCAGGGCATTGGAGGCCGTGG
GAAGGACCGGACGACCGGTAAGCGTGCACGCCGAGGAGGACGCCATGCTGTCCCGAATGG
ACGAACGGTCCCTGCGCGATCACGAGGAATGCCGTCCCCGCCAGGCGGAGCTGGCGGCCA
TCGATAGGCTGAAAAGGCATCACGAAGGGGTTCGGATCAACGTATGCCACGTGAGCTGCT
CTGACTCGCTATCATCGTTGAAGGGAAGCGGGATGACCTTCGAAGCGACGCCGCACCACA
TGCTTCTGGACTCCAGCATGGACCTGGGGGCCTGGGGGAAGGTGAATCCCCCGCTGAGGC
GCAGGGTCGACCGGGAGGCGCTGTTCCAATCGTTCTGTCGGGGTGAGGTGCCCATGCTGG
CCACTGACCACGCCCCCCATTCCCCCGAGGAGAAGGAGAGAGGGTTCGGCGAGGCGCCCT
CCGGCCTTCCTGGGGTCGAAACGGGATTCTCCATGATGCTGGCGCTGGTCAAGAAGGGAT
TCCTATCCATGGACGTCCTGCTCAAGGCCGCCTGCTCGAACCCAGCAACGACCTTCGGAT
TGAACAAGGGCCAGATAGCGGAAGGGCGGGACGCCGACATGGTGATAATAGATCCCCGGG
AAGTTTCGGTGATAAAGGCGAGAGATATGCACAGCAAGTGCGGCTGGACGCCTTACGAGG
GCCGGGAGGCGCTGTTCCCGCAGGCGGTGTTCCTGAGAGGAAGGCTCATCCTGAACGAAG
GCTCGACCATGACCGAGCGGAAGGGAATGGAGGTATCGTATGCTTAATGGGCCGCTGCCG
CTGGACCTGAGCGAGCTAGATGGACGAAAATTCGTGTGCCAGGACCCCTGCAAGCTGTGC
TGCCTGTGCCAGCCGGAATGCCTGCCCGGGGAAGTGGAGTTCTTCAGGAAGAACTACCCC
AACCGCCTGGTTTTAAAAAAGGAACCGCACCGGCATTATGCTCTGGCTCTGAAGAAAGGT
CAGGGATCTTGTTCTTTCCTGCAGGAGGGGAGGTGCGAGGTATACCCGCATCGTCCGCAT
TTCTGCAGACAATTCCCATTTCACATTCACGTCGGCTCACGGGCCCAGATAGAACTGGAC
CTCAGCTGCCGCGGGGTCTGGCTGGACCAGGGCGAGGACGCCATGACGGAAGGGCTCCGC
ATGGTGCAGGAGAAGGAGACCGAGATTAGGCGCACCCTGAAGGAGTCCGTCCCCGTCTAC
CGGGAGTTCGCCCTCAACTGTCAGGAGGCCGGGCTGGAGGTCGACGTCAGCAAGGTGCGC
TCCCAGGTCTCGGCACGTCTGGACGAGCTCACCGACCTCCGGCTGATCGCAACGCTCCTG
GAGGAGAGCGTGGAGGAGGACGAGCTTTCCATACCCGGGCTCGAGGCCAAACCCGCACTG
GATGCCAGGACCATGAGCGAACTGTCGCGCTCCGCCCTGGAGATGGTGACCGATTCCATG
GCCGCAGACGAACTGTTCCAGGCCCCGGTGTACTGCGCGCCGGACGGCAGCTGGAATCTG
TTCCGGGTCCTGGGCCAAAAGGTCGAATGGCACGTCATGGGCGTCGAGGGTGACGTGACC
AAGAAGGGCGAGCTTCCCATAAAGGAGATCAGGCTGCAGCAGCCCGAGGGCCGGGACCGC
CAGGTGCTGCGCGATTACCTGAAGATATTGAACGACCGGGACAGCTTCATGGGCTACGCC
TTCTACCTGATGGACGATTACGATTACGAGGACCCGTGGCCGAACGTGTACGGCGGGGTC
CTCTCCACGTCCATCCTGGACCTGCTCTGGAGAACGTCCCTGCTGGCGGCCTTCTTCCCT
GGGATGAAGGACGGGGAGCGCATGAGGGAAGGAATAATATTCTACGACATGGACCGTCTG
GACGCGCCGACGCTGGGGGCATTCATATGACTGGCTGTTACGGGTGGAATACTGAAGTAC
AAAAACTTCATATAGTGAACGCTCATTCGCACGGTAAGGTGAAGTGAGCATGCAGAAACC
GCTGAATGTCCTCAACCAGGCGATCAACAGCCAGGTCATCGTCACGTTGAAGGGCAACCG
CGAGTACCGTGGGGTGCTGGACGGTTACGATCCCCACATGAACCTGGTGCTCAAGAACGC
GGAGGAGCTCATAAACCGCGAGGTCGTCCGCAAGCTCACGGTAACCATTGTCCGCGGAGA
CAACGTGATTTACATCTCACCCTGAGGTTACTCTTATGACGAAAGGTACGGCAGCACACG
GAAAGATGGGAGACAAGAAGACGCATGTCCCCTGCCGCAGGTGCGGAAAGAGGGCATACA
ACATACGCGCTTCCTTCTGCGCCTCCTGTGGTTATGGCAAGACCGCCACCATGAGAACGT
ATAACTGGGCAAAGACCCATTGACGTTCGAGGTAGCTCCCTTGGAGGATGACCGTCCGAA
GCATTTTTGCGGAATCGTCGGCATGGCCCTGGAGGGCGATGCCGTTCCCCACCTGAAAAA
GGCGTTGCGGATCATCCAACACCGTGGCCAGGAGGCTGCGGGCATAGCCGTTTACAACGG
CAAGACCATTTCCTATCACAGGGGAATGGGACTGGTACACGAGGTATTGACCGGCCGGCA
GTATAACAGCCTGGTCGGAAATACCGGCATCGGTCACGTCCGTTATTCCACGTCCGGCTC
GTCCTGCGCGGAGAACTGCCAGCCCATAACCGTTAACACGAAAGAGGGCGATCTAGCTCT
GGCTCACAACGGCGACATCGTGAACGCCGCTTCCATCCGTACCAAATTGCAATCGGAGGG
ATGGGCCTTCTTAACGTCCACCGATTCCGAGATCATAGTTCGCATCATGGCCACGGAGCT
GTCCATCAGCCCCGACCCGATACGGGCGATCAAGACGGTCATGAAGACATTGGAAGGCGC
ATACTCCATCGTCATGATGCTCGGAGGCCGCACGTTCGGGTTCCGCGATCCATACGGATT
CAGGCCCCTGTGCCTCGGCAAACTGCCGAGCGGTTACGTTCTGGCATCCGAGAGCTCCAT
CTTCAACGTTCTCCGGGGAGAGTTCATTCGGGACATTCTTCCCGGCGAGATAGTGGAGAT
CACTCCGACCGGAGTGACATCCACACGAACTCCAGCCGCGCCGCATAAAGCGCATTGCAT
GTTCGAATGGGTTTACTTCGCTCGTCCGGACGCAGTGATCGACGGGCGCGAGGTGTACCA
GGTCCGCACCAGCATCGGACACATCCTGGCCAAGGAGCAGCCGGTGGAAGCCGACGTCGT
AGTTCCAGTTCCCGATTCCGGCCGCGCCCATGCTCTGGGATACGCGGAATGCTCTGGCAT
CCCCTATGCTGAGGGGTTCATGAAGAACCGCTACATCGAAAGGACCTTCATTCTGCCCGA
TCAATCCCAGAGGGACGAGGGCGTTCTGTTAAAGCTGAATCCGATCCGTTCCACCGTGGC
CGGGAAGAGGGTCGTGATCGTGGACGATTCCATCGTGCGCGGAACGACCATGCTCAAGAT
AGTTCAGATGACCAGGAGGGCCGGTGCCAAGGAGGTTCACGTGCGCATCGGCTGCCCGCC
TGTGATCGCGCCATGCTTCTACGGCGTTGATATGAAGACCAGGGAGCAGTTCGCCGCCTT
GAACCGCACTCCGCAGCAAATAGCCGAACTGATCACCGCCGACTCGGTCGGCTACATCAG
CCAGGCCGGTCTTGTGGAGGCTCTGGGGATCCCGGAGTCCGAGCTATGCCTGGCCTGCGT
GACCGGCGAGTACCCGACCAGGATCGTCGGTGAAAGGATGCGCTTCCAGAAGACCCTCGA
GGTCTGAGCCTTTCGGTCATCAATAACCAGTCGGTAAGCATTATTTTCTCCTGGAGATAT
TGGCAACCATGGATAACAAGGTGCGTGGGGATCGCCCGCTCGGCGTGACCATCATCGGCG
TGCTGCTGTTCCTGTTCGCACTGTTCATGATACTGGGCGGCATAGCCATCGGTGCCTTGG
CAGATCTGGACGGATTGGACCTGGCCATAGAAATGGTCGCTCTGATAATGGGCGTCATCT
ACATCCTGGCCGCCTTCGGTCTCTTCAAAGGATGGAGCTTCGTCTGGCTGCTGACCATGA
TCGTGGTCATCATCGGGATCATCTGGAACCTGTTGTTCTGGGTGCTTGGCGGGCTGGAAA
TGGGCGAGGTGGGAAGCCCGTTGGTCGGTCCGATCATACCGATCATCATCGTGCTGTACA
TGAACAGCAGCAACGTGAAGGCGTTCTTCCGCCGCAGCTGAAGCCCTTTCCACGATTCCC
TTTTATCATAACTGGACCAGGTCAGCCCGTGCCATTAAGATAAGATTAAATAGAGAAAAT
AGCTTTGCCAATTCCACTGGGCAGGTAGATCAGCTGGAAGATCGCTACCTTGGCATGGTA
GAGGCCGGGGGTTCAAATCCCCCCCTGTCCACTTTTATACACACAATGTTATCGTATTTT
AGTCCAGTTTCGTCCCCTATCTAACAATAATCCTTCTCCTCTGCGGCATCCTGTTCATCT
GGAACCACCTGAATTCATCGATGTGGGAGAACCGCGCTTGAGATGTACGATGATGGTACG
TTTGACCGCACCATCGATCTATTTCGGTACCTCGCGCTCGATCCTGGTCATGAAGCGAGT
TAATGGCACAACTTCCGAAAAAGCCTGTGCCAGGAATTGATGCCCTCGGCCGATCCACAA
AATGGCCGATAGGCCCGAACAAGGTTCCCTCCAGCTCACTTCGTATGCGTCTGAGCCGCC
CACCTTTCCCTTATCTCCTTGATATGCTCCGGCGGAATCTCCTTGATGTCATGCGCTTCC
TGCACATGCTTATTCGCTTCGGCGATGACCGTATCAAGCGAGGTCGAGCTGGTCTCGAAC
GTGCAGTTATATCCAATGTTCTTGCACTTGAATGTCGGCGTGTTTTTCACCTCCTTTGAT
AATCATTCTAACCAAAACAGTATAAAGTTTGCCCAAGACCGCTCGGAACTTTCACGAGGT
GATGATCCAACGGCCTTCCTATCTATCCTGGAAAAAATAACAGTAATGGAAGATCCACAG
ACGAACCTCGTTCGGGGTCTCACCAGGGCTGGTCATCCATATGAGAACGATCCCCCCGCC
CCTGGTCAGCGGATGGCGGGACCGCGTTCAGGCCCTAAAGAGATCGGTGCTGAGATACTT
CTCCCCACGATCCGGAAAGATGGTGACTATGGTCCCGGAATCTATCCTCTTGGCTATCTC
CGCCGCGGCGTACATCGCCGCCCCGCTGCTCATTCCTACGAAGATGCCTTCCTGCTTGAC
GATCTGGCGGGTCATCTCGTATGCGGTGTCCGTTTCCACCATGATGGTGATGTCGATCTT
GCTCGGGTCGTAGATGGCCGGGACGATGGCCTCTTCCATGTTCTTCAGACCCTGGATGTA
ATGACCCTTCACCGGATGGGCGCTCACGATCTTGATGTTGGGGTTGTGCTCCTTGAGCGC
CTTGCCGACGCCCATGATGGTGCCTGAGGTCCCGAGAGCGGAGACTATGTAGTCCACCTT
ACCTCCGGTCTGCCTCCAGATCTCGTGGCCAGTGGTCTCGTAATGGGCTATCTTGTTGTA
ATGGTTGGAGAACTGATCAGGCATGAAGTACTTGTCCGGGTTCTCACCCACCAGCTTCCT
C
>gnl|Prokka|MALP_4
ACCGTGGGGAAGTACTTCCGGCCGATGGACCTCTACCAGCGGTACGGCGTGGTGTCCATC
GACACCATCCTGCCGGAAGTGAAGGACCCCATCTCCAAGGACATGCAGCGCATACTTTTG
GACCGCCCCGGCCTGAACATCTCGCAGCTCACCGACGAACTGAAGGGCAGGCGCGGCAGC
TCGTGCAGACGCATAGTGCGCGAGAAGCTCAAGGAACTGGCGGAGAAGAAGTTGGTGATC
GAGGGGCCAGGGCGGAACGAGAGGTCGTACCGCCTCTCCGAATACGTGGTGAAGAGGTGG
TCACAGGTTCCCGGTCTGACCAAGTAGGGTGACCATTCATAGGAAGGTGCATGAGACCAT
GGACGTCGTGGGACCAGAAGGTCGAGACGCAGGTGCAGATAACATCGATGATGAGGTGAG
AAAACGGGCGGCAACGATATGCCGGACCCGGAACGGTTGGGACGGATGTTCACCGTGCTC
TCAGAGCAGGTGCCGAAGCTCCCGGACAGCATTACCAAGGTGCTCTACGGGACGCAGGAG
GGAACCAAGTTCGGGGAGTCCGTGGCAGCGTTATACAAGACGCGCGGGACGCGGGGATGA
GCAACTAGCAGGCCTTCGCGCCGACCAAGGACCACATGTCCGATCTCAGTCTGGGTGGGA
TGCTCAAGGAAATAGTCAGCGGGGCCGCCCAGAAGCACCATTGAGGATCGATGGTCAGAA
CACAAAAAAACAGAAAGAAGTTGGCCAGGCGATGATCTACATCGCCGCGGCCGTTCCCGG
GCTGCTGATCAGCCTGGGGTTTGCGTACCTGCGCCTCCAGCATCTCTCTGACCTAGATGA
TCAGGGCCGGACGGTTCACTTCCGGAACAGGTATTCGGCGATACCGTAGCCGGCGTCCTC
GCCGTCGTCGATGCGCCACTTGGTCAGGGTCTCGAACATGATGGAGCCGCGATCGTTCTC
GCCCTTGAACTCCATGACGGCCTTCTTCTTGACCTCGCCCTTCACGCCGTACACCACGCC
GTCCTTGTCGTACATGGCCATGAACAGGGTGTTCGGGCCGCCGTCAGCGTCGTACTCGGT
GACCATGTCCACCTTGACCAGCGGAAGGGTCTCTCCGTCCACGTACAGGAACCCGGCGTC
GATGTCGCCCTTGTCCATGTACATCTTGGTGACGTTGAATCCGAAGTCCTCGCTGACCTG
GCAGGTGAGCCATACCCAGGCGCGCGGTGAGGTCCAGTCCCTCTCCCCCCAGGAGTGGTC
CCTCTCGCCCAGTCCCTTGATGTAGTAGTCCCGGTCGTCCACCTTCAAGCTCCCAAGCAC
CTTGCCCATCTGTTCCAGGTGCTCGGAGGCGACGGACGCGGCCAACGCCTCCTTGTCGGG
GGTCACGCACTCGCGGTAGTCAAACATCGGGTTGGTGCCCTCGAAGCGCAGGTCGAACTT
GACCTTGGCCACGTTGTCCTCGCCCTTCTTGTGGGTCGGAAGCTCGCCGTCGAAGGTCAG
GTTCCAGACCTTCTCGTCCTCCACCATGGTGAAGGTGAGGCCCTTGGCGTTCAGCGTCGC
ACCGTCGAACTCCACGCTCTCCTTGGTTCCCACCAGGGTCCCGTCGGGCATCATGAAGAA
GCAGAACAGCATCTTCTCGTTCTTGTTGGGTTTCAGGCCTAGGCGCATGAATCCGCAGAT
ATCGTTCCCGCGGTCATAGAAGCTGAAATAGAAACTTTCGTTCCAGTTCTTCTGTTCGCC
CTGCTCGTGAATAATGTCGGTTTCCACTGGAATCATCCTTCCCTGATGTAGATCAGGCCT
TCGTTGCCGTCAAGGGTTATCCGCTGACCCGTTATGAAGATTTTCGTTGCTCCCTTGACC
GCGGTGACCGCCGGGATGCCGTACTCCCGGGACACCACCGCCCCGTGCGAGAGTATGCCG
CCAGTCTCCGTGATCAGGCCGGCGATCTTCGAGAAGACCGCCGTCCAGCCGGGGTCGGTG
TTGGAGGTGACCAGTATCTCCCCCTCCCGGACCTCCGACAGTTGCTCTATGGAATCGACG
ACGCGCACCGGCCCGGTGGCCACGCCCGGGCTCGCCGACGTCCCGGTGAGATGCGCGGAG
TTCTCCACCATCTTCACGGTGTCGTCGAACTCCACCGCGCCCTTGAGGAACTTGGGAGGA
AGCTCGCCCCGCCAGTCCATGAACTCCTTGCGGCGTTCGGGGATCTTGCTCAGAGCCTCC
TTCCCTTCGCCCTTCGCTAGGGCGAATATCTCCTCCTTGGAGAGGAAGAAGATGTCCTCC
TGCTGGGCGATCATGCCCTTTTCCAGGAAACGGCGGGCGAACTCCATGTACACCCGGCGC
TGTCGATACAGTATATGGTCCAGGTAGTAGCGCTGGTTCTCCCGGAACATCAGATAGGTC
TGGGCGAAGCCCTTGATGATCCTGAACATGCGGGCCTTGAGCCATCCCCGCTCGATCTGG
CGTATCTTGGCCAGGATCTCCTTCTCCACCTCTTCGCGTTCCCGGACCTTCCGCCTCTCC
AGCTCCTCCAGGTCCACCGGGGGCGATGAGGCGAGCGAGCGCACGATGTCCGCCACCAGG
CGAGGGTCCTCGCCCCAGCGGGGGAAGTACACCTCGCGGGTGTGGGAGCGGTGTCCGTAC
TGCTTCAGGAACGAATCGAACTCCTTGGCGTAGTCCGACATCTTCTCATCGGAGCGCATC
TGGACCAGAACGTCGGCGGAGCTCAGGCCCAGCACCTTGCTATGGACGTAGGGGTCCGCA
CGGGCGGCGTTGGTCAGGCGGTTCAGGGCGATGTTGGTCTCGATGGTCTTGTTGCCCTTC
AGCCCGCTGATGACCCTGGAGTAGAGCACGCCCTTGTCGTCCCCTATCCAGTCCTGCAGC
CAGCGCTTCATGATCATGTTCATGCCGATGGAGTGCCCGACCATCCCGTAGCGGATGAGC
CGGTGATGCTTCACCAGCTGGTCCTCCATCTCCCAGATGACGTCCTCCAGCTTGTCGTCC
GGTATGGCCGTCAGATCGCGGACGTCGAACTCCTCCGCCCACTTCATGTACCGCCTTGCC
CAACGCTGGTAGGCCTTGTCGGTACGCAGGATGTTCCCGTCCCGATCGAGAACGGCCGTC
CTCAGCATGGCCAGCACCCTCTTTCCCGTCCGGAAGTCGGCGTTGGCGATGCGCTGCTGG
TCCCTCTCCGGGAAGTAGTTCAGCAGCTCCTTGGTGCGGGAGAACTTGGGGTTGTACATC
AGCATGCCTTCCAGCACCTCGGCGTTGAAGTACACGTGGCCCTTGTGGATGCTAAGCAGC
GGCTTGTTGGTAAGCTCGCGGTACCCCATGATGGCGCTGCCCTCCCAGTTGACGTACTTG
GTCAGCCATGGTCCCAGAATCGAAAAGAACAGCGGCGACGTGACGTCAGCCCAGTACTCG
TCCCCGTATCCGCGCGTCCAGAGCGTGAGGTCCCCGCCGATGGTGGTGATCGGCCGGGAC
TGCAGGAGGTAGATCTCGTCGCCCTCCGCCGCCCACTCGATGTCCTGAGGGGTTCCCATG
TGCTTGTGCAGCTGAATGCCTAGCTTCGCAACCAGCTCCACCTTCCCCTTGGTCAGCGAC
GGCCGGTTGCGTTCCGATTCGGGCAGGTCCACTGCCTTCTCCCCCTCCGGGGAAAGGAAT
ATCGCCCGGGTCTTGCTGTTGATCTTGGACTCCTTGACCTCCCCGTTGCTGGAGTCACAG
ACGAAGCGGTCCGGCGTCACCAGCCCGGAGGCTATGGACTCGCCAAGGCCCCAGCTGGAT
TCGATCATGATCTTCTCATCGCCGGTGATGGGGTCGGAGGTGAACATGATCCCGGAGGAA
TCGGCGTTCACCATGCGCTGAACGACCACTGCCATGCCCGCGTCAAGATGTCCTACGCCC
TTGTCGTGGCGGTACTCTATCGCCCTATCGTTCCAGTAGGAGGCCCAGCATTTTTTAACG
CTCTCCGCCAGCCTCTCACGGGTGACGTTCAGGTAGGTGTCCTGCTGACCGGCGAAGGAA
GCTTGCTCAAGATCCTCAGATATCGCCGAGGAGCGCACCGCCCACAGCCCGGAGGGTCCG
AAGATAGCGGTCTCCTTGAGCAACCTCTCCGCAAGCTCGGAATCCAGATCCCCGGCCATC
ATCCAACCACGGATGCTCTCGGCGCAGCGGACCACCTTCACCGCGTCCTTGAGGTCCAGG
TCCTGGAGCGCTTCCGAGATGCGCCCCCGCAGACCGTTCCGGTCCAGGAACTGCTCGTAG
GCCGAGGTGCTGACCACCCATCCCTCCGGCACAGGGAACCCTGCGGCCATCAGGTCCATC
AGGTTGCGGGCCTTCCCGCCTATCTCCTCGATCTCTCCCTTTGCCGCCAACGAGATGACC
TGCTCTCCCAAACTATCCCTCTGCCACGTGGGGCGTGAATGGAACGGCTTGTTCCGTATA
AACCGTTCCTATGGTCTTTCGCTGGCGCAATTATGAATAACCCCCCGCCAATATCCAGGG
GGATGAGGGAAACATTGGAATGGCTGGCCGCCTCGGTGGCCGGCAGCATCGACCAGGAGT
GCGCCTTCAGCGAGAGGGCTGCCGAGGTGGGCATGGGTGCCGACGGTACGCCTACCTGCC
GCATCGACCAGGCCGCCGAGGACCTGCTCCTGAATTTGATGGACGAGAGGAACGTTCCCT
TGAACGTCCTGAGCGAGGAGGCCGGATTCATCGACCGGGGGTTCGAGAGGACCTTGGTCA
TGGACCCGGTGGACGGAACCTACAACGCCTTAATGGGAATTCCGTTCTACAGCGGCTCCC
TGGCCGTATGCACCAGGAGCATGAACGACGCCACCCACGGCATCGTCCGGAACCTGGTGA
CCGGGGACCAGTTCTACGCTGAAAAAGGAATGGGGGCGACCTGGAACGGCAAGCCCATTC
ACGTCCGCAAGTGCGTCCCGGACAGCTCGGTCCTCTTCGTCTATCTGGGGAAGTTCTCGG
CCGCTGCCGCCAACGGTGTGCTGCGCAAGGCCCGGCGCACCCGTTCCATGGGGTGCTCGT
CATTGGAAATGTGCCTGGTGGCGGCTGGACTGGCTGACGGATTCTACCTGCACTCCGAGG
TGTACCAGCGGGCGCTGAGGGTGGTGGACATCGCCGCCAGCACCCTTATCTTGCGGGAGG
CGGGCGGGGAGCTTTACGATCTTGACGGAAACGTCCTAGACATGGGCCTGGACCTGGAGG
TCCGGGCCAACTGCCTGGCCGCGGGGGACGTGGCCTTGCTGAGGTGGCTGCTATGAGGTT
CGGGATGAGCGTCAACATGAACATACCCGACGCCCCGCGCATGGCCAAGAGGACCTTGGA
CCTGCTCAAGGGGCACGAGGTGCTGCTGGAGATGGAGATGGCCGAACGGTTCAAGACCAA
GGGCCTGCGCCTGGAGGACATGGACGTGGACATGATGGTGACCGTCGGGGGCGACGGCAC
GATCCTCAGGGCGTTGCAGCACAACAAGGCTCCGATACTGGGGATCAACGCCGGTGACCT
GGGTTTCCTGACCGTCGCCTCGGAAGAGGAGCTGGAGGAGGCCATCGATAACGTGCTCCG
CGGCAATTACGAACTGGAGGAACGAATAAAGCTGCAGACCACCGTGGGCGGGAAGCGCAT
GCTGGACGCCATGAACGAGGCGGTGCTGCACACCGCCCACGTGGCCAAGATCCGCCACTT
CCAGGTGTTCGTGGACGGGGAGATGGCCATGAACGTGAGGGCGGACGGTATCGTCGTAGC
CACTCCCACCGGTTCGACGTGCTACGCCATGAGCCTGGGCGCCCCGCTGATCGATCCGCG
GGTGGAGGCTCTGGTCATAGTTCCCATGGCACCGTTCAAGTTCTCCGCCCGTCCGGTGGT
GGTCCCGGCCAGCAGCCGCATCACCGTGCAGGTGGTACGCCCCAAGGAGTGCGTTGTCGT
CGTAGACGGCCAGCAGGAGATGCTCATGGCCGGGAACGAGACGGTGGAGTTCAAGGCCGC
TCCGGACCGGGCGCGCTTCGTCAGCTTCGGAAAAGGTTTTTACGCCAGGACCAGGGAGAA
GCTGATGGGGGCCCTATGCTGAAGGTCCGTGGCATCGATCGCGGCCTCTTGGAAATGATC
AACGAGGCCGCTCGCGATTCGCTGCCGAACGAGTTCGTGGCCATGCTCCGGGCCGAGGAA
GGGGTCATCGAGGAGCTATTGCTCCTCCCGGGCACGCTGCAGGGTGAGGACTCCGCCACC
TTGATGATGCACATGATGCCCATAGACTACTCGATGGTCGGCACGGTGCACTCCCATCCC
GGCTACAGCAACCGGCCTTCCCGTGAGGACCTGGAGCTGTTCCGCCGCTACGGATATGTC
CATATAATCACGTGCCTGCCGTACGACGAGGGCAGCTGGCGCGCTTACGACGGACGCGGA
CGGCGCATGCAGCTGCCTATCGTCGACCTTTAGAACACCTTGCTGTTCGGCCCGATGTTC
CCGCGGGCCCGGGCGCCCATGCCCACCACGGTGCCTTCCCAGATCACCGTTCCCGGCTCG
ATCATGGCGTTGATGCCGGTTTTAACGTCATCGCCCATGACCACTCCCAGCTTGCGCCGG
CCGCTGCTGAGCATCTGCCCCTTGTTCGTCACGCGGACGGTCCGGTCGTCAAAGCGCAGG
TTGGCCACCTTGGTCCCGGCGCCGAAGTTGCACCTTTCCCCGATTATGCTGTCGCCAACG
TAATTGTGATGGGGAATATGCGTCCTCTTCATCACGATGGAGTTCTTGACCTCCACCGAG
CTTCCGATGCGCACTCCTTCACCAAGGCAGGTGGACGGCCGGATGTAGCAGTTCGGCCCG
ATGTCGCAGCCCTTGGAGATGTACGCCGGCCCTTCGATGTAGCTTCCGCTCCTGACCAGG
GCGCCCTCCTCGACGACGACATCGCCCTTGAGCACCGCTCCTTCTTCCACCGTCCCTCGG
ATATCGCGCTTCAGGCGGCCCATGAGGAACTCGTTGGCACGCAGCAGCTCCCAGGGGTAG
CCGACGTCCATCCACTCCCCCTTTATCTTTCGGACGGCCACGTCCATTCCAGCGGCCATC
ATGTTCAGGGTGTCGGTGAACTCGTACTCCCCGCGGGGCGAACGCCCGGTCCTCCTTATA
TGATCGAAAACTTCGGTGGTCAGGCCGAAGAAACCGCCGTTGATGAGCTTCGAAGGGGGA
TCGGACGGCTTCTCGATTATCCTGACCAGCTTGCCGTTGTCGTGCTGCACGACCCCGAAC
CGCTGCGGCTCCGGGACCTCGACGGCACCCATGAACGGCCGGCGGTCCTTCTGGAACGAC
GAGACCATCTCGGCCACCGCCTCCGGGGCCATGACCACGTCCCCGTTCACGCAGACGAAG
TCGCCGTCCATGACACCTTCCGCCACCCCGATGGCGTTGGCGGTGCCCAGGCGCTCCTTC
TGCTCCAGGTAGCTTAGCTCCACGCCCATCTGTCTCCCGTCGCCGAAGAACTCCTTGACC
CGGTTGGCCTTCCAGCCAACCAGGATCACCTGCTCCTTGATGCCCGCGTCGCCAAGCGCC
TGCACCAGGTGGGCCAGGTACGGCCTTCCGGCCACGGTAAGGAGCGGCTTGGGAGTGTTG
GTGGTGAGCGGTCTGAGGCGGGTGCCTTCCCCGGCGGCCAGGATGAGCGCTTTCATTTCG
ATCCTTCGAATTGAAATCGGCTGTCAGCTATTAAATGCCTGCTCAGCCCAAGGCCCTGCG
GACCTTTACCCTGGCCAGTTCGGTGATCTCCTCCAGGTCCCTCTGGTTGCGGGCCTCGGC
CGTAAGGCGCACCTTGGGCTCGGTTCCCGAGAGGCGGACCAGGATCCAGCCGTGCCCCAG
GTCGACGCGGAAACCGTCCACGGTGCTCAAGCCGCCCTCGATCGAGGACATCTCCTCGGC
CAGCCTCTCCTTGACCTTCTTACGGTCCGAGGGATCGAAGGAGAAGGAGTCCCGCACCGA
GGGATAGGTAGGCAGGGAACCCACAACATCCTTCAGCGGCCGGCCGTCCAGCCGCTTCAG
CAGATACGCGCCGGCCAGCATACCGTCCGGGCAATAGTTCACCGAGGGAAAGATGAACGT
ACCGGACGGCTCGCCGCCGAACGGAAGCCCTTTTTTCTTCAAGGCTTCGGAGACGAACAT
GTCCCCCACCCTCGTTCGTACGATGGGTCTTCCGACTATGTCGTCCAGGACCATGGAGGC
GTCCACCGGGGCGGCCATGTCCTTGACATGCAAGAGCGATGCGAACAGCGCCAGAAGGCG
ATCGCCGCTCACATAGCGGCCGTCCTCGTCCACCGCCACCATGCGGTCCCCGTCACCGTC
ATGGGCGATGCCCGCTATGCCTTTGGATCTGCACAGCGACATGAGGTCTCTGAGGTTCGC
CTCGGACGGTTCCGACGGTCGCCCGGGGAAGCGTCCGTCCGGGTTGGCGTTCAATGTTAC
GATATCGCAGCCCAGGTCCCGGAAAAGACGGGGGCTCACCGGACCGGTGGCCCCGCACCC
GCAATCGAGGACGATGGAACGTTCGACCGGTCCCACCTCCTCCATGATGGTCAGGACGTG
CTCGTCTATGGCTCCTTCCCATGGACGTTCCGAGAACATCTCGTCCCAGGCGGCCTTGTT
GCCACCTTCAGCTATCAGCCTCTCCACCTCCTCGGTCTGCTCCCCGTCGAAGGCGCTGCC
GTCCTGGTTCCACATCTTGACCCCGTTGTACTCCGGGGGATTGTGGGAGGCGGTGACCAT
GAGGCCGCAGTCAAAGTGGGATGCCGCGCAAGCCAGCGTCGGCGTGGGCACCATGCCCGC
TCGGTACGGCTCCGCGCCGGCCTCGATGAGCCCGGCGATCAGGGCGTTCACCAACAGGTC
TCCGCTGGTCCTAGGGTCCTTTCCTACCACCACCGCTCCGGAAATGCTGCCCACCGCCCT
GCCGATGCGCAGGCCAAGCTCGGCGTCTATGTCCTTCCCTATCAGACCGCGTATGCCGGA
GGAACCGAAGAGGCCCATGTTATCCGCAGGTAATCCCTGCCAAGGCATTTAATCCCTGCC
CTTCCAGACACGGCCAGTCGTTCGGCCAGCATGGTTTCGGCATAGCGCCCGGGGGGATAA
AAATCTGGGTGCGGAGGAGGATTAACAGCCTATACTATTTAAGAGGAATAAGCGCTGGGC
AACGTCCTTTATGCGATAAATATTATATATAGAATATTTGCATTACTTACTGGATAACAG
GCCAGATTGGCCGATTATCGCGGAGGTCGTTCCATGGTGATGGAGAAAATCAACTTAGAC
AAGGCCAAGGACATCGCGAAGAAGAAGGGTCTCAAGCCGGGGCGCGTAAAGGGCACCAAC
GGAGTTCAGTTCACAAAGGGCAACAACGCGAGGCTGGAGATCGTATCCTGGGAGGAGTTC
GAGAAGACCCTCGCCAAGAGAAGTCTCGCGGTGTTCGAGAGCGGCGGCTGGATGAAGATA
ATGAAGAAGACCAAGTGAGGTCTCCTTCACGACCCAGTCAAACCCTTTAACTTCCCTTTA
CTTTTTTTCAGCCTTCGATGTTGTTCAGCACCACCGTGAGGTCCTTTCCGTAGGCCTTGT
TGAAGGCCTTGCGGTCCTCCTCCATACGCCACATCTCCAGCTGGGGGTCCCCGCTGGCGG
TGACGATGAGCTTGACGTTGCGTTTGGAAACCTTGCTGAACCGCACGTTCTGTACCAGGT
TGGAATGGGAACGGTCCAGGCTCTCGGCCATTCGCAGCAGCGTCGACAGGCGGATCAGCA
CCTGCTGGTCCTTCTCGTCCCGCTCGCGCAGGTCGGCCGCCCTCAACTTCGGCGTACGCT
TGCGGTGATACTTGGCGATGTTGGCGATGAGCAGCACCTCGCGGTTGGAGAAGCCCAGCA
GCTCGGCGTGGCAGATTATGTAATGGGAATGCAGATGATGATCGTTGAAGGATATGAAAT
CTCCAACGTCATGCAGGAAGGCCGCGTGGTGCAGCATCTCCCGCTCCTTCTTGCCCAGGG
TGTGCAGCCCCTTCTTCGTAGCGCTGTCGAAAAGTTCCAAAGCAATGGACATCACCCGCC
GGGCATGCTCCTCGTCGATGGAGCAAGCTCTTCCAAGCTGTATCACGCTGCGTTCGCGTA
CGGACAGCTCGCGGAATCCTGGAAACTCCTCCAGCCCGCCGAGATAGTCCTGCAGCATCC
CGTCCCGCATGCTGCGTTGGCTCACGGCGATCTCGCTCAGCTTCAGCTCGTCCATGACCG
TTTCCAGGACCATCGCCCCGGCCACGATTATGTCCGCCCTCTCCGGGTTCATCCCCGGCA
CCTTGCGCCTGGCGGCTAGGTCCAATGATGCCAGTTGAGGTATCAGTTTTCTAAGTTGCG
AGTACCTGATCACCCCGGGGCGCGAACTGCTGTCCTGGCGCATCAGTATCTCACCAAGGT
TCACGATGGTCCCGGAGCTGCCGAAGGCTAGGGACACCTTTCTCTGCATGATCTCCTTCT
TAGCCCGGACCAGTGAGCTCTTCACGTACTTGCGCATCTTGACCAGCGCATCGTCAGGGA
TCGGCGCCTCGGGCTTCTTCACGAACATGGTGGTGAGGCGGATGGCTCCCACCTTCAAGC
TCTCTAGATAAGAATACTCGTTCTGATCGCCCAGGGCCAGCTCGGTGCTGCCCCCGCCGA
TGTCCAGGAACAGGGCGACCTTGCGGCCGATATGATGTCCGCTCGACACGCCCAGATAGA
TCAGCCGGGCCTCCTCCATGCCCGAGATGATCTGCAGCTCCAGGCCGGTGGCCTCCTTCA
CCCTGTCGACCAGCTCGGAGCGGTTGGACGCTTCCCGAGTGGCCGAGGTGGCCATGGCCA
CGAACTCCGTTGCGCCGTACGTCCTGGAGAGGTCGCAGAAGTTCTTCATCACCTGAACGG
CCCTCTCCATGGCGCTCTCCAGAAGAAGTCCGTCGGAGAACTCCTGCTCACCAAGCCTCA
CCATCTCCTTCTGCTCGCTGATGACCGTGTACGAGCGGTTGGGATTGATTCGCACGACGA
GCAGCCGGACGGAGTTGGTACCGACGTCCAGGAACGCTACCACCCTCCCTTTCTCAGGCT
CTACCACGGACGGTCACCTCCCGGCCGAAGGCCCGGGCGAACTGCCCAGCTTTACGAGAG
CCCCCATCGAGCTCCGTTGAAAGGTCCCCTGGTCCGGAGATCACGATCTTGACCGCCTTT
CTGCCCGCGGTCACCTCTATTCCTCCCACCAGGGAGGCGTGGCTGCGGTCCAGGCCGTCA
GCCAGGGCCAATATGGCCGATATCTTGGTCACCCTCTTCCGCTCCGATTGGGTCAATCCC
TTGAACACCCTGTCGTCACGGCGCGGCGAGCGCAGGCCGTGGTAACGGGCGATGCAGGCC
AGCATCCGCTTCTCCACTTCGTCCAGAGGAAGGTCGGCCTTCATCACGATGTCCAGGGCC
CTTCTCTGATGCCCCTCCACCCCCTCGCTTATGCCAACGTCGTGCACCATGGCCGCCAAC
TCCAGGAGATCGCGGTCCTTGGGGTCGAGACGATGCAGTCCTCGGGTGCTGTCAAAGATC
AGTGCTGCAAGCGTTCTCACCTGCTCGGCGTGCTCACGGTCGATCTGGAACCGTTCCGCC
CAGGCCGCGGCGGTCTTGACCTTGTCCGCCGTCCGTCCGTTCTCAACGTCCTTGGGCAGG
TCCTTGAAACCCTGGGTCCGAAGCTCTTCGGCGACTCCTCGGGCGTCGTAGGGGACCCTG
ATCAGCTCGGCGTTCACGGACGGAAGGTCCAGCAGCGCGTAGGAAGCGTCAGCTCCATCG
CGGGGGCGTCCCGCGCTCCCCGGATTTACGAACAAAGTTCCATCGCATTCCCGGACCATC
GGGACGTGCGAATGGCCGGTGACGATCACGTCAGCCCGGCTCTCCCCGGCCAGATGGCGC
AACCTGGTCTCGGGAGTGGACGGGGTGAGCTTCTCCGCCTCCTGTCCCGGGGAGGCGTGG
GTGACCAGCACGGTACGGCCGCAGATGTCCAGGCGCAGGTCGTCCGGCAGGGAGCCCAGC
CATTCCAGCTCGCTCTCCCCGAGCAGCTCGGTCGCCATCTCCCACTGCCGGTCCTTGACC
TTCTTCCCCGAGACGATCTTCAGCGCTGTCCTGTCGATGTTGCCGACGACGTTCAGCACA
TCCTTGCCTCTCAGCATCTGGATCGTTTCCACCGGATGAGGGAGACCGACCGCGTCCCCG
GCGTTCAGGAAGGCCTTCGCTCCGTTCGTCCGGGCGTGCTCCATCACCGCTCGAAGGGCC
GAGACGTTCCCGTGCACGTCGGAGATCAGCGCCACCTTGACCGGGCAGGCCTCCACCAAC
GGACGGCCTTTGAGCTTGTCCAGCAGCCGGAAAAAGAAGCGCTCCTGCAGCATGGCGAAC
CATTGCTCGACGAGCTTCCCATGCCGTTCCTTCCTTCTGGATTCGAAAGTGATCTGGAGG
CGGTCGATGGCCTTGAGCGCGCTTGGCGCCTCCTCCCGCAGTCCGGGCAACCTTTGCAGC
CAGACGTCGCAGTCGTGCAGTTCGCCAACCGTATCCTGCAGTTTCTTGAGGGTCTTCAGA
TCATCATCAAGACCATCCGGGTAAGCGTCGCGGAACGCCTCGAGCGCATAGCGCAGGTGC
TTGCCGGCGATGCGCAGGGCGTGATGTCCCCGCCAATCCTCGTAGACCGGGACGGAATGG
GAGTGCTCCATCAGCTCCTCTACGGCCACCGCGGCGTGGGCGAAAGCGTACGGATGGAGG
ATGGACGGGTCGCCTTTCCATTCCAGGGGCATGGCGAGTTCCGATCTCATCTCCGTGAAA
GGACCCTCGCCGACGACGGTGTCCATCAGCGCCACCACGTCAGGCTGCAGGGACGTCCGC
CGGCACCTGAGCGTTTCGATCACCAGGGCGAGTCCGACCGCCTCTTCCCCTTCCCAGCCC
TTGCCGATGGCGCCGAGCAGGTCCATCTGGACATCCAGGTCCCTTGCCTCGCCGAGCGAG
GTGGTGACCTCCTTCACGGCTCTCCTCCACCTCTTTCCTTTCTTGCCTCTGAAGCATTCT
CCGAAGATGCGCAGCCCGGACCGCAGACGCCGGGAGGCCACGCGCATTCGGTGCACGTAT
TCGATGTCGTCCCCGTTCCGCACTCCCTCGACCTCGGCCAGAAGCGCCTCCAGCCGCCGC
CCGGTCACCATCCTCCCATAAGCGCACAGGTCCTCCGGCAACTTCACTCCTCCCTGTGCC
AGGAACCGCGGTTCTTGATCAGCCAGTCCTGGGAGTGCACGATTTCCTCGCCCTTGATCG
GCTTCCTTTTGACGTAGGTGCCGTCAGGCAGCATGTCGCGGGACTTCACGTTGTCCTTCA
GATGGATCGGCAGTATCTCGTCCACCAGCCGGCGGCGGTACTTTTCGTCCAGCACGGGGA
AAAGCACCTCCACCCTCCGCTTGAGGTTGCGGGGCATCATGTCCGAGCTGCCCAGGAAGA
CCTCCTCCTCCCCCCCGTTGCGGAAGTAGTAGATCCGAGCGTGCTCCAGGAAGCGACCGA
CGATGCTGTTCACCTTGATGTTCTCACTAAGCCCCTTTACGCCTGGGCGCAGGGCGCACA
GCCCGCGCACGTTCAGATCGATGCGGACGCCGTCCTGGGACGCCCGGTAAAGCGCCTGGA
TGACGTCCGGGTCCAGGAGACCGTTCAGTTTGAAGGCCAGATATCCATCCCCGTGCTCCC
TGTGCCTGGCCGCCTCGCGATCGATGCGGGAGATCATCTCCTTCTTCAGCGTAACCGGGG
CCACCATCAGCTTGCGGTAGGAGTCCTTGTGCGAATATCCCGTTAGGTAGTTGAAAAGGT
CGGCCACGTCCGCCCCGATGTCCGGGTCGGCGGTGAGGTATCCAATATCGCCGTAGATGC
GGGACGTCTGGGCGTTGTAGTTCCCGGAGCTCATATGGCTGTAGCGGATTATACTGTCCC
CTGCCTTTCGTACGACCAGAAGCAGCTTGGCGTGCACCTTCAGGTCCATGAGGCCGTATA
CGACGTGCACGCCGGCGTTCTCCAACGCCCTGGCCCAGACGATGTTGTTCTCCTCGTCGA
AGCGCGCTTTCAGCTCCACGACGGCGGCCACCGCCTTGCCGTTCTCCCTGGCCTCCATCA
GCGCATCGATGATCGGGGAGTGTTTGTCTATACGATACAAAGTTATCTTTATCGCCAGCA
CCTGGGGGTCGTTGGCCGCCTGCTTGAGGAAGGTGACCATAGGCACGAAGGAGTCGTAAG
GATGATAGAACAGCCGGTCGCGATGCTCCACCGCGGCCATCAGCGACTTCTCAGGCACCA
GGTCCGCTGGCACATAAGGAAGGAACGGCGGGTCCTTGAGGTCCGGTCGGTTCAGGGACA
ACAGGTCCCAGAACCCGACCAAGGAGAGCGGAGCGGTGGAGCGGAACACCATCAGCGGAT
GGAGTCCCAGTTTCGTGGTGAAGAGGTCGACGAGCTTGTCAGGCATGTCCTTGTCCACCT
CCAGGCGTATCGGCGAACCGACTCGCCTGGTCTCCACGCTTTCTTCTATCGCCGTCAGCA
GGTCCTCCGCCTCATCGGTGGTTATCTCAATGTCGGCATCGCGGGTGATGCGGAACACGT
GCACGTCCCGGATCTTCATGCCCGGGAACATTAGATCGAGGTTATCGGCCACCAGGTCCT
CCAGCAGAACGAAGTCCTGTATCCTTCCCGGCGCGCTTCCGGGGATAGGCACGAAGCGGG
GGAAGAGGTCCAGGGGGATCTTCACCCGGGCGTAGCGGTCCCCTCTCTGGGGGTGCCTCA
CGCTCACCGCCAGGTTGATGCTCAGGTTGGATATGAAAGGGAACGGTTGATTGAAGTCCA
AGGCCAGTGGGGTGAGGGCTGGAAATATCATCCGCTCGAAGTAATCGCGTAATCCCTGCC
GCTTGTCCACATCGAGGTCCTTCACGCTATGGATGCTGATCCCCGCCGTCCTCAGCTTGG
GTTGGAGGTCTCCGTGCCACAGCTTGCCGTGCGCTTCCAGCAGCGGTAAAAGTTCCTCGT
TGATGGTCTCCAGCTGCTCCAGCGGCGTCAGTCCGTCCGGCGGCGCCTCCAGGGCACCCT
TCTTCAGTTGTCTCTTCAGCCCGGACACCCGGACCATGAAGAACTCGTCCAGGTTGCTGC
CGCAGATGGCCAGGAACTTGACCCTCTCCAGAAGGGGATGGGTGTTGTCCTGCGCCTCCT
CGAGTATTCGCTTGTGGAACCGCACCCAGCTGATCTCCCGGTTGATGAACGGCGAGTCCC
CGGACTGCTTCTTGGACTTGCTGTTGTGAGCACTGGTCTTGCGGTCTGAGTTGCTCTTGC
GGGCGGGCATGGGCCTCCTTATCACATTCTACCTCCAGTATATATGAGGTTACCGTCCAG
TCCATCCATTCGTGAATATCACAGCAAATACTGGTACGGTCCATTTTTTTATAGTCAGGA
AGCGGTCGCTTCCGGCATGGCCGAGATGATCCGTCCGGGTGACAGGGACGAGGACCGCCA
CGACCGGACCAGGCTCATCCCCTGGGTGGACATGGAGAGGGTGAGCTCCGCCAACGTGCT
CGTCGTCGGTGCGGGAGCGCTGGGGAACGAGGCGGTGAAGGACCTCGCGCTCTTCGGCTT
CCGAAACGTGCACATTCTTGACATGGATTCTGTGGTCCGGTCAAACCTGAGCCGCTGCGT
GCTGTTCCGGGAAGGCGATCAATCATCTGGAAAAGGCAAAGCATCATTGGTCGCCGAGAG
GGCCAGGGAGCTCGATCCGGAAATTCATATCAAGGCCACCGAGGGAAAGGTGCAGTCCCT
GGGTCCGGAGGAGATGGAGAGATACGACATCATCCTGGGGTGCCTGGACAATGTGGCCGC
CCGTCTGCACTTGAACGCCAACTCCTATCACGCCCGGGTGCCGTACGTGGATGGCGGCAC
GGCCGGATTCCGGGGAAGGGTGCAGGCGGTGGTGCCTCCGTTGACTCCGTGTCTCCAGTG
CGGCATGAACCGTAGCCACTTCAAGGTCATGGAGCGTCGCTTCAGCTGTACCGGCCAGGA
CACTGTCTACTATCAGCCGAAGATGGCGGCGGAGATCACCACCACCAGCGTCATAGCCGC
CGTCCAGGTTCGTGAGGCGGTGAAGGTACTTTCCGGACGAACGGCGATAGCGCATGTGAT
GCATTACGACGGGCTAGCAGGAACGAGCGAGGTATTCGCAATGGACATCGACCCAGGCTG
TCCAAATCATCCCTCATCCAAATTATCATAATGCTGACTCTAATGGAAAGGATTATACCA
CATTCCCAGGGATTGACCGGGGCGATACAATGGTGGTAAGGGTAAGGGTCAGGAACGCAG
AGACCGGCGCCACGGTCGATATGGAGCTGGAGATGGAGAACACCGTGGAGGAGATCATCG
AGGGCGTCTCGGCCTATTGGGAAAAGGACCCGGGCGCCTACGTGATCCGCAAGGGCCGCC
GCTTGCTGCGCGGTCAACAAAAGGTCCAGGAGCTGGATGTCCAGGCCAACGAGGAGCTGG
AGCTGATCCCCGACCCCGAGGGCGGGAACAGATGACCCTGCCCCTGGAGATACTTTACAT
AAGATTGAGGAACGAGCTGGAGGCCTGCCGTCACAACCTCCCCAAGGACTTCGATTACAG
CGAAGAGCATCTGACGACGTTCCCGCTGAAGGTGGAGGTGGCGATGGAAGGCATGCCTGG
CCCGGTCATGGAGAACGGAAAGTTGGGGTACCGTTACAGCCATCGGCTGGAGCTTATAAT
CGGCCGAGAATATCCGTTCGAGAAACCGCTGGTGATCTGGAGGACGCCGATATTCCATCC
GAACATCATGATGCCCGAGGACGGCGGTCACGTCTGCATCAAGCTGCTCTCGGAGTGGTC
CTTCAATTCCACGTTATCCAATTTCCTAAAGGGTCTGGAGTCGCTTCTGATCTCACCGAA
CGGCAACAGCCCGTTCGGCACTGACACCTGCACGGCCGCCGCCCAGTACTTCAATTCCTC
TCCCCGTCGTGCACCTCCGATCATCGTCGCCCCCGCTCCCAAGGTGGTGCGCCGGTGAAG
AGAGCTCCGGTCATCCTCGGCGGAAAGGACCTGGAGGTGGAGGAGATGCTACCACCGGCC
GAAGAGAGAACGCTACCCCACAAGTGGCTGCCCAAGGAGGCCACGTCCCTATACGCGGAC
AGCAAGGGGGCGGAGATGTACCTGTTCAAGACCGCCGAGGAGAAGGTGCGCAACCACGCC
CTCTCCCAGGTCAAGCCGGGGCTGGAGGTCATGGGCTTCCTGCTCGGAGAGGTGTTCACG
CACGAAGGGGTGGAGTATACGGTGGTCCGTGATGTGGCCACCACTGATCTGGAGGCGACA
TCGGTCAGCGTAAGGTTCGACCCGGAAGGCTTCGAATCCTTGTTCGACTCGCTGGAGTGC
GCCCGGTTCCGTTACGTATTGGTGGGTTGGTATCACTCCCATCCCGGCCACGGCTGCTTC
CTTTCCTCTACGGACATTTCCACACAGAAAGGGATGTTCGACAGGGCATACCACACCGCC
CTGGTGGTCGACCCCATCCGCAAGGAGATGGACGCCTTCTGCCTTTCCAATGGGGAAGTT
CGCCGCAGAAAGTTCCTGGTGTACTGGGATGAGTTCCAAAACCCCTATTACGGGGAAAGC
GTGCGACCCCGGAAGATTAGAATGTGATCAGACCCAGATGGCATGTCGGCGGCGCAGGGA
CGCCTCGTCCTGGTTCAGCTTGGTCATCAGAAGCGGCACCATGGAGTCCAACATGACCAT
GCTTGCCAGCTCGAATATCGTGCCTAGAGGAGCGTTCTTCTTCTTCCGTTCGTCCCTCGG
TTGTACAAGCTCCATAACGATGTTGCTGGCTATGCCCAATTTCGAGTGAGCGCTGCCGGT
GATGCTGATGACCACCGCTCCCAAACGACGCACTATGTTGGCGGTCTGCACCGCGGACAT
GGTCTCTCCGGTATTGGAGATGATGACCACAACATGTCCCTTTTCCACAATAGGCGTTGT
CGTATCTCCTACGAAATGAACGTTCAGACCGATCTGGACCAGACGGGCGGCGAAAGCTTC
ACCGACCAGTCCGGAGCGTCCGACCCCGTAAATGAATATCTTGGGGGCGGCGGCGAGGGT
GGCGACGATATCATCTATCAGCGTCTCGTCGACCTTTTCGATGGTCCGCCTGACCTCTTC
AAGAATGTAGGCGGTGGTCTCTTTCAATCGTCATCCTCGTCCTTGGCGCCCTTGCCCTTC
TTGACCTTGCTGTCCTTGGACACCCTCTTGGTCATTACCCTCTCGTAAATGACCTTCATG
TACATGGCGTCGTGCTCCAGCAGCGGAGAGCTGGATATGATGGTGGCGTTCAGATTGGCG
TCGGCCAGGAACTCGGCCATCGGCTCGAAGCGAAGATCGCCCTTCTTTATCGGGGTGACC
CTCCTCTCGTTGCCACCCTCGTGCTCCACCCCTGAGAAGTGAGTGTAGTGCAGGCCCCCG
ACGTAGCTGCTGACCTTGTCGAAGACCTCAGCGAAATCCTCCGGCTCCCGCAGCATCCCG
TTGCTGCGGGCGTGCAGATGAGCAAAATTGACCACGGGCGACAGGCGATCGAACTTGTCG
CACAGCTCAATGATCTCGTCCAAACCCCCGAACACCTCCTTGCGCCCGGAGGTCTCCAAT
CCCAATCTGGGCGTGAGCTTGTTCTTCTCCCACCAGGTGACTATCTCCTCCAAACGGTCG
GAGATGTTCTCCGTGGCCTCACGGCGGCTGATGTTTCCGTAAAGCCCCATGTGGGTGACG
ACCATGTTTCCGCCCATGGCCTGGGTCATTAACCCGGCCCAGCGGATGGAGTCCATGCTC
TTCTTGGTGAGGTCACCCTCGCCGGCCAGATCTATATAATAGGGGGTGTGCATGGACAGC
TCGACATCGAGCTCGCTTCCCATGACCCCGAGCTTCTGCAGCTCGTCGTAGTTGTGGGCG
AGCCCGGACGAGAGGCTTATCAAGGTGTCGTCCTCCTTGATCTTCTCGTCGAGATTGGTG
ATCTGAACGTCCTTCTTCCCCTTCCTGCGGTGGATCTCCACCACCAGGTCGCCGTCGAGC
TGGCGAGGTGTCAGACCGACCTCCTCGTCGTCAGGGGAGCGCGGCATCACGTTCACCCTG
ACCATCTGCACCTCCATGGCGTTCAGACCGAGGCCGTGAACGTCCTCGATGCCGTCCTTC
AAAGTGCGACCCTTACAAGAAAGTGGAATACCAGCTGGACCAAATCGAATCATCTAAAAC
CCCGAGCAAACTAAATGATATGTAAAACGACATATATAAGGGCTATCAAAAATTAATTTA
AAGGCGTTAATATTATAGTGCACATCGTTCAATGTCTCCCTTGACGACGATCGGGTTGCC
GGCATCATATGGGTGCTATCAGGACCGGCATGCTCCTAAGCCAGTGGTCCGGATCGGGCC
TCTCCTCAGGCCTCGATTGGATGGCAAAGGTATTTAATACCCCTCCATATTAGAGGGGCT
TACCAATGTCGGGAGAGTCAGAACATGGCACATGCAAAGACTGACCCCAATCTCTTGACC
CTAATATCCGCCCTGAAGGCGGAGTCGAGGTCCAGCGGTGCGGGGATCTGGCGAGACATT
GCTCTAAGATTGGAAAAGGCCAAGGCCAATTGGGCAGAGGTCAATCTGAGCAAGATCGAG
CGATACGCCTCCGAGGGCGACGTCATAGTCGTACCGGGAAAGGTGTTGGGGTCTGGAGCG
ATCAACAAGAAAGTGACCGTAGCCGCCTACGGGTTCTCCGAGTCCGCCAAGATGAAGATC
GAGGCTGCCGGGGGCAAGAACTTGACCATCATGGAACTGGTCAAGGAGATGCCTCAGGGA
ACCGGCGTGAAGATAATGAGGTGAGCATATGGTTGCAATCATAGACGCTGAGAACCACAT
CGCAGGAAGACTTGCTACCGTAATAGCCAAGAGGCTTCTGAAGGGCGAGGAGATAGTCGT
CGTCAACGCCGAGAAGATCATCATAACCGGCGAGCGCGACTCCGTACTCGCGGCTTACAA
GCAGAAGAAGGACCTGGGCAACGTCAAGAGCGGCCCGTTCTTCCCCCGCCGCGCCGACCT
CATCATGAAGAGGACCGTCCGCGGGATGCTTCCTTGGAAGAGCACCTCCGGCAGGGAGGC
CTACAGGAGACTGAAGGTCTACGTAGGCGTACCGAAGGAGTTCGTCGACACGAAGATGGA
GAAGGTCGACGTAGCGGTCAAGACCGGGCTGACCCAATACGTCACGATCGGTCAGATAGC
TGAATACCTGGGCTCGAGGGTGAAGTGATATGTCCGAAGTTGTAAACACCAGTGGTAAGA
GGAAGACGGCGGTGGCCCGCGCGGTGGCCCGCGAGGGAACCGGCAAGGTGCGCATCAACA
GCGTGCCCCTGGACATCGTCACCCCCGAACTGGCCCGGCTCAAGATGGCCGAGCCTCTGA
CCTTGGTGCCTGAGAAGGCCGCCAAGATCGACATCGACGTCAGCGTGGCCGGCGGAGGAG
TTATGGGTCAGGCGGAAGCCACCCGTACCGCCATCGCCAAGGCCATCGTGGAGTTCTTCA
ACGACGAGGAGCTGAAGCTGGCCTTCAAGCACTTTGATAGGTCCCTGCTGATCAGCGACG
TTCGCCGCAAGCTCCCGAAGAAGCCGCTGGGTCGTGGCGCCAGGAAGAAGAGGCAGAAAT
CGTACAGGTGAGCAGAAATGATAATACCGGTAAGATGTTTCACGTGCGGCAAGGTGGTGG
GAAGCTCCTACCAGACCTTCGTCAAGAGGGTGCAGATGGGGGAGGACCCCCAGGAAGTGC
TGGACGATCTGGACATCAAACGGTACTGCTGCCGCCGTATGATAATCTCCCACTCGGACC
TGCTCGGTGAGCTGATCCCCCTGGGTTAAACCTCTTTCACCCCTTTACAACTGGGTCTGT
GGGGTAGCTTGGAATCCTTCCTGCTTGGGGTGCAGGTGACTCCGATTCAAATTCGGACAG
ACCCACCACTTTTCCTTTTTTCTATATTCCCCTGATCTGCAAAGAAGGGCGCTTTCATCT
CGATGCTTCTCGCCCTGGACCGGCCACTTCCGTCATAAACAAATATAACGGTGAGCGCCA
TGGTCTTGAGCGATGAACCATCGGATAGTGGTCTTACCCGGCGATGGGATCGGTCCCGAG
GTGGTGGGGTCGGCCAAGGAGGTCCTGGCCGCCGCTGGGGCAGAGATCGAATGGGTGGAG
CTGGAGGCTGGTCGCGCAGCTCTCGAGCAGTACGGAACGCCCCTCCCGGACCATGTCCTA
AGGACCATCAGGGAGGTGGGGGTGGCGCTGAAGGGACCCATCACCACGCCGATCGGGGAG
GGGTTCAGCTCGGTCAATGTGGCGCTCCGGAAGCAGCTCAATCTGTACGCCAACGTTCGT
CCCATCGACTCCCGTTACGGGATAAGCGAAAAATTCACCGGGGTGGACATGGTGATCTTC
CGCGAGAACACCGAGGACGTCTATTCAGGTATGGAGCAGGACATCGCTCCTGGAGTGGCC
CAATGCCTGAAGATCATCACCAAGGACGCTTCCGATCGCATCGCCAAGTTCGCCTTCGAG
TACGCTCGCAGCAACGGTCGTAAAAAGGTTCAGGCGGTGCACAAGGCCAACATCATGAAG
AAGAGCGATGGTATGTTCCTGAAAAGCTGTCGGGAGATGGCTGAGAACTATGCCGAGATC
GAATATGGGGAGATCATAGTCGACAATTGCGCCATGCAGATGGTCATCCGTCCGCAGCAG
TTCGATGTATTGGTCTTGACCAACCTATATGGTGATATCCTCAGCGACCTGGGGGCGGGG
TTGGTGGGAGGACTGGGGCTGGTGCCCGGGGCCAACTACGGGGATGGAGTGGCGGTGTTC
GAGGCGGTGCACGGGAGCGCTCCAGACATCGCGGGAAAGGGGCTGGCCAATCCGATCGCC
ATCATTCTGTCGTCCGCGAGCATGATGCGTTACTTAGGTGAGAGGGAGGTAGCCAATAGG
ATTGAAAGTGCGGTGCGAAAGGTCCTTCAGGGCCGGAAGGGGCTGACCAGGGACCTTGGT
GGGAAGGCCGGGACCGCGGAGTTCACCCGTACCCTTATCGAATTGATGGCCTGAACCATC
GTGGCGACGGGCGTGAACGCCCTCCAGTAACCTTTATCTACCATCGCACCCAACCAATGC
TCGGGCTTTTATGGCGAGAAGCTCCGAGCCGGTCTCCGGTCCATCCTTTTCTGGCGACCG
ATCCCACACGAGGCTTCAGCAAGTCCTGGTACAACAGTGACATGGAAAAGTTGAAGGAGG
TCCATGTCAGCCGGGACGAGAAAGAGGCGATGCTGTCCGAGGCTATGGGCCAATGGTGGC
TGGGGGCCATCGGGACGATGATGAAGACCATGGGGCCGGAGGCCACGATGAAGGCCTACG
GGCCGACCATGAGGCAGATCGGCCGCGATCGGGCCAGCCGCTTCATAAAGGAAAAGGGGT
ACAAAGGTCACGATGTCATGGCCACCGCCTCGGTCATCCGGATATGGGAGAAGATGATGG
GCATCGAGGGCCAGTTTCTGGAAGCCTCTACCGGCCGGGTGGTGTTCAGGAACACCAAGT
GCCCATTGTCCGGAACCGTGCCGCAAGCCAGACCCTCTCTGGAATACGCTATGTGAGGAT
ATCTGGGCGTGATCAGTCCCTGAGATCGTTTCATGCCCGATCAGGTCATGACCAAAGGGG
ACCATTACTGCGAGTGGGACATCGAGAAGAAGTAAAGGGGCCTAGAGATCGATAGGAAGA
TCGGGGCGCCTGCCGAGGGCCAAAGCTTCGGGTTGCCTTTTTTTACAAGCGCATTCAGGT
TCCAGCAATAGGTTATTAGTCCCGTATGGAATTTAGGTCCATCTATTCGATTTGCGGAGA
GTTGATGGATGCACGTTATCGTTGTAGGCGCAGGCAATGTTGGCTATACGATTGCCAGGA
TGCTTTCCAAGCAGCACTCTGTATTGGTCATAGAGGACGATCTCAAGCGTTACGACTACG
TGGTCAATCATCTCAACGTAGGGGCATTGAACGGCAACGGCGCCAGCCCTAAGGTGCTCA
GGAGCGTCATCAACGAGGATTCCAATCTATTGCTGGCGGTCACGGAGAGGGACGAGACCA
ACATCTTCACCTGCATGATAGCCAAGCAGTTCAACCCTAAGCTGGTCACTGTCGCTAGAG
TTCGCAATCCCGATTATATCGAGGGGGCGATGGCCTCCAAGTTCCTGAACGTCGACCATA
TAATCTCGCCGGAATACCTCACCGCCGAGAAGCTCTTGCGCATCGCGCTTCTGGAGAACG
CCGTAGGGGTGGAGAGCATCCCCTCCCTGAACGTAGAGCTGGCGATGTTCAAGGTCAGCG
GGAGGAAGGAGGGCGTGGTGATGGTGCCTTTGCGGGAGCTTCCCATCCCGGAGGAATGCA
AGATACTCATCATCCATCGCGGCAAGCAGATAATCGTTCCTACCGTCAACGACGTCCTCA
TGAAGGGCGATGAGGTCACCATCGTAGGGAAAGGTCAAGCGGTCGCCAACTTCAACAGGA
TGTTGGGCATCCTGAGAGAGACCAGGGACGTGGTCATCATCGGAGGAGGGATAGTGGGCG
AGCATCTCGCTACCCTGCTCGAGAAGGAGAAGCTATCTATAAAGCTGATCGAGAACGACG
AGGATCGCTGCCGCATCCTTGCCAAAAAGCTCACCAGGACGGTCATCATCAACGACAACG
GCTCCGACCCGTCCGTGCTGAGGAACGAGAACGTGAGCATGGCCGACGTTCTCATTTGCG
CCACGGAGAACGAGGAGGACAATCTCCTGGCATCCCTCATCGGTAAGCACCTAGGTGTGT
CCAAGGTCATCTCTCGGTATTCCAAGAGGGAGTACGAGGAGATATTCGGCATGAGCGGCA
TCGACGCTTCGGTCGGCTATTATCATGTGGTGGCCAACGAGATCATCAAGGAGACGGTGC
ACGACTACGAGGTGATGCTCCTCCTGGAGAAGTTCTCCGAGGAGTTCTTCGACCTGAAGG
TCACGGCGGGAAGCCGGATCGTCGGCAAGAAGATCGCCGACATCGACATGCCCAAGATGT
CCGCCATCGCCTTGGTGGTCAAGGATGGCAAGGCGCTCATCCCCTCCCCCGAAACGGTCA
TCGAGGAAGGGGACAAGGTGTTCATTTACGCGTTACAGTCGGCCATAGCCAAGCTGGAGT
GGATGTTCAAGGCGAACATACCTATGGGACCCTAGGGGGCGCAGATGACCTCTTTCTATT
GTAAGGTTAGGAGATGGTTCGGCCAGCTGTCCTATTACTTCGACCGCCTGAACGTGGACG
TGAGCAGCGTCTTCGACAAAGTGGCCCGCAAGGAGAGCGCCATCCCGCACATCTTCGGGG
TCTTGATGATCTACATGTCCATCGCCCTGGTCTTCCCCTATCTTGTGGCATCGTACTACG
GGGAGGACCCCCGGCCTTGGATATTTCCGCTACTGCTGTGTCTCATCAGTGGCCTCCTGC
TCCTGTTGCGTTATCGTTCGCCCGAGAACACCAGGCCGACCGAGGCCATGTTCGTGGTGG
CCACCGGATGGCTTGCGCTCACGGTCATGGGCGCCATCCCCTTCGTGATGTATGGGATGG
GCGTGGTCGACGCCATATTCGAGACCATGAGCGGCTTCACAACCACCGGTTCCAGCATTA
TGATCGACATAGAATCATGGCCCAAGAGCATCCTTTTCTGGCGCAGCTTCACGCAGTGGC
TAGGCGGAGCTGGGATCATCATGATATTCGTTACCGTCCTGCCCATGTTGGGTGTGGGCG
GCCGCAACCTGTTCAAGAACGAGTTCCCGGGCTTGGACGTTCAAAACTTTTCTGCCCGCA
TCCAGGAGGAGGCGCGCAAGTTCCACTACATATACGGTTCCCTCTCCGTTATCATGCTCG
TGCTCCTGTTGTTCACCGGGATAGGAATCTTCGATTCTTTCTGTGTGATGTTTTCGGGTA
TGTCGACCGGAGGTTTTTCCCCTCATTCGGCCAGCATAGCATACTATGCTTCATCGGAGG
TCGAATGGATAGTGATCTTCTTCATGTTCATGTCAGGGGTCAATTTCTATCTACATTTCC
AGGCCACGGTTACCCGAAACCTCAGCACCTATTGGAAGAGCTCGGAGTTCAAGATCTATG
TTCTGTTGATAGCTGTGAGTACGGCCATAGTGGCCTTCGTCATGTGGGACAAGGCCTTCA
ATGAACTCGAATATGCGATACGGACTTCCATGTTCCAGGTGGTGAACGTTCTGACCGCGA
CCGGATTCGCCACAGCGGATTTTGTCACCTGGGACAAAGGGATCGTGTTCCTTCTCTTTG
CCCTGATGATCATCGGCGGTTGCACCGGTTCGACCGCGGGGGGCATCAAGGTCGCTCGTT
TCTTCCTTTCAAGGGAGTTCATCGCCTCTGCCCTGCATAAGACCGTCCATCCCCGCTCGA
TCTTCACCGTCAAGATCGATGGCAGGCCGTTGAGCCAAGAGGCCATGTCCTCAGTTATAG
CCATGGTCATGTGCTATCTCGCCACCGCCTTGGTCGCGGTCGTAGCTCTCATCCTATTAG
GAATAGACCCGGCCACCTCCATGAGCGCGGCGGTGGCCACATTATCGAACGCAGGTCCCG
GTATAGGTATAATAGGGCCTTATGGTTCGTTCGGGATGTTGCCCGACGCGGCCAAGCTCG
TCCTGACCTTCACCATGTGGGCCGGCCGTCTGGAATTCATATCGGTGCTGGTGCTTTTCA
CACCGGTCTTCTGGCGCGAGCTCATGCGGTACCGGGAGAAGTACGTCTGAGCTCGTCTCA
TCATGTCCGGGAAGAGGCTATGCTGGCGTAATCAGTGGCTATCGCCGCCAGCTCACGCAC
CTTCTCATTGGCCGATTCCATGATGGTAAGCAGCTCCAGCAATGTGGAATCGGACGGTAT
CTTGGCGTCCTTCATCCTCTCCAGATGTTCGCGGTAGATGAGATTGATCCGGGCGTTCAT
GGCCGTGGTGCCGTTCTTTATGGTCGCCTTGGTCTCCTCGTTCACTTTCAGTACCTCCTC
GCCAAGCAGCTCCAGATTGTCCTTCAGGATCCCGTATACGCTGGCCAGCTGCTCCAGTTG
TTCCTTTGGAACGTCACGTCCCTTCTCCCGGTAGCTGGTGGCCACGTCCCCAATGTCCTC
CGCTTGGTCCCCCAGCCTCTCCAGCAGGTTCGACATCCTCACCAGCAACGTCGTCCGTTG
TCCATCTTCTTCCTTCAGGGACCGACGTGACATCACGAGGATGGCGTCCTCGATCTGGTC
GTCCAAGTAGTCGTTCAAGGATTCCAGCTTGGACACCTTCTGAACGGCCTTGGTCCCCCC
GTCGGAGAGGGACGAGAAGGACGTGTCCAGCAGTTTCTTGGTGACCTCCAGGCCGTGCCC
CAGTTCCTGTTCTATCAAACGGAACGCTTGATCATTGTCCTCCGGCAGCTCCTTGGTCAG
GAACTTCGGACGGAATAGCACTTCCTTCTCTTCTCCCGGGACGACCCTCACCACCACCTT
CTGGAACTGCTTGATGATCACCAGGAATATGAAGGCCGTGACCACGTTAAAGATGAGATG
AGCGTTGGCCACCTGCTGGCCCACGTCCGGGGTAAGGTCGACGACGACCGTGGCCAGCAG
TCCCGCCAGGGGGATGAAGATCAGCACCCCGCCAACATTGAACAGAAAGTGCGCCGTCGC
CGCCCGGCGGGCCCAGAGGTCCATCTTGGCCGAGGCGAACAGCGTGGTCGTGGTGCTTCC
GATGTTCGCTCCCAGCAGAACGGGGATGGCTTGTTCCAGGGTCAACAGACCGCTGGACGC
CAGCACCACCATCAGGCCAGAGGTCACCGAGCTGGACTGCACGGCGGTGGTGAACAGCAC
GCCTACCAGCAAGGCGATCAGGAAATTGTCCAGATTGGATATCAGCGAGATGATCTGGGG
GTCCTCCCTTATGGGGTCGAGCGAGCCGGATATCAGCTGCAGGCCGAAGAACACCAGACC
AAAGTAGAACAACGGTTTTCCGATGAACTTGTAACGGCCGCCGATAAGGCCCCAGACGAA
ACCGACCAGTATGAAGAGCGGGCCGAAGGAGGTCAGCTTGAAGGCCACCAGCTGAGCGGT
GACGGTGGTTCCGATATTGGCCCCGATGATCACTCCCAGGCTGGAAGCGAAGGATATCGT
GCCGGCGTTGACCAGGCTGACGGCGATGACGGTGGTGGCGGCGCTGGATTGCACGGTGGC
TGTCAACAACGCGCCGAAAGCAGCCCCCCTCCAACGGTCCTTGGTCAGCCTTCCCAGGGT
CTCGCGGAAGCGCTCACCAACCGAATTGATGATCTCCTTGCTGAAGTTCTCTATCCCGTA
AAGGAAAAGGATCAACCCAGGAACAATGGCGAACAGCAGATCCCAGGAAATGGCGGCCAT
CCACAATTCATATCTTCACCGGGTAGATTACATTTCCGATGTTCTTCGTGACGTTGGGAG
AGGGCAGAGCAAAACGCTTAAAAGGTCAGCTTCATGGAACGACCGCCATGTCCATCAAGC
GGAAGATCATCAAGATCGACGAGGGCAAGTGCACCGGTTGCGGTGAATGCGTCCTGTCCT
GCGCGGAGGGTGCAATAGTGATAGAGAACTGCAAGGCCAAGGTCATCAAGGACATGTTCT
GCGATGGATTGGGGGCCTGTCTCGGGCATTGTCCAGAGGGGGCGCTCTCGATAGAGGAGA
GGGAGGCCGACCCGTTCGATGAGGGAGCAGCGAAAGAGCATGTGGGATCGAGCAAGAACC
AGCCGCTCCAGGCATGCAGCTCCTCCCGGCCGATGATGATCATGCCTGATGCGGCACCAG
CTGTTACCGGGGACAACCCTTCTCAGCTGAGGAACTGGCCGATACAGTTGCACCTGGCTC
CGGAGGTTACCCCGGCGTACAAGAACGCCTCGCTGCTCATCGCCGCCGACTGTACAGGTT
TCTCCCTAGGCAATGTACAAAGGGACTTCATCGCCGGAAGGGTGGCTATCATCGGATGCC
CGAAGCTGGACGACGTTCAGGCGTACATCGAGAAGTTGACCCGGATCTTCAAGAACAACG
ATATCAAGGACATCACCCTGATCCGCATGGAGGTGCCCTGCTGCGGCGGCCTTCAGCGAA
TGGTTCACGAGGCGCTGAGGTCGAGCGGGAAGAGGCTGCCGCTCCAGGAGTTCATCGTGG
AGCGCTACGGCGGAAAGGTGGCCAAGGTCACCGCTTAGACCGCTTTCCGTTCATCCTATC
CACTTTTACCCTTATCGCAGCCGTTAGCGATAGGGAACGAGGGTCGAGATCGTACGGTCC
CTCGGTGTAATGGGACATCAGGACCTCCAGTCCCTCCCTTACCTCTTTCTCGTCCAATAA
TATCGAGGCCGTGCCCCAGCCGATGACGCTCTCGTAGCTGGTGGACCAATGGCAGGCCTT
TTCGCCTTTCACCAGACGCACGTCCGACTCCAGCTCGAAGCACACGTGGGGATCCTTCCT
CAGGACGTCCAGCTTGCGGCCCTCCCTGGCGCAATGGAAGTACAGACATCCGTCACGGTA
TCCGAAGTTCAACGGCACGATGTACGGCTCCCCGTCGTCCACCATCGCCAGCCTGCAGAC
CTCCGCCCTACGGATGACGTTCTCCAGCTCCACCGGGTCCTTGATCTCCCTCTCCGCCTT
TCTCATCTCCTCACCTCAACCTTCCGCCGCAGTAGGGGCAGAACTGGCCTCCATGGTCGA
ACCGCCCGCAGTAGGGGCAGTTGTTCGATGCCGGCAACGGAGGCTGCGGCCTAGCGCCCT
TCTTCTCCATGTACATCACCAGCATCAGTAGCGATACGACCACCGCCAGCACTATCGTGA
GCCCGAGGAACGCCTGCCTAATGTCGCCCTCCGGGAACAGCTCGTCATCCACAGGCACAG
CCCCCTGGTCGATCACGAACGGACCGATGGTGTAGACGTCCTCCGCCCAGTTGCCGTCCT
CGTCCACCGTTCTGATGTGAACGTAGTATGTTCCCGGGGACAGCGAGCTAGTGGTGTACG
TTCCAGAGGTAACGTCCATCACCAGGTCCGGCATGGCGTTGGCGTCCGTGCTGATCAATA
TGCTATATCCAAGCACCCCGCTCCCGCTGTCGCTCGCTCCCGACCAGATGAAGCTGATAG
TGCTATCTGACGAGCCTTCCCCCACAGTATGCGATGAGCTGAAGTGGTCCGGATTGCTCG
GCGGGTCCAGCTCCATCGGGACGCGCGAGTTGCGGAACACCGCGGTGACGTTCATGTCAC
GCACCGGCCAAGCCCTCTTGATATCCTCCAGGCTCTCCGGCTGGTAATCGTACATTATGT
TCCATAGGGTGGAGAACTCGTTATCCACGAAGTCCCCTCGGGCGCTGCCGGACGGACGGT
CCGCAGCGTCAATTCCATCGAAAAGGTCCCAGAGCACGTTGGCCACCGCCCCCTCGACTA
TCGCACCGTCCATGTCCCCGCTGTCGCCATGGCCGTAGGGGCTGTCGGCGAACACGGTGC
TCTCCAACGACGTACCGTCCGAACGCAGCGGATCACCGTCGACCGCTCTCTCGAAGAACT
GCGCCCAGCCCTCGGTGAAGGCGAACCCCGTGGAAGACTCGCTGTCGATGTAATGCGGGT
CCGGCCCGTCCCCGTCCGGGAAGCTCCCGCCTCGAAGCTCGAAGTGAACGCAATGGGCGT
ACTCGTGCAGGGTTATGTCCCTTCTCCATATGGCGTCCTGGAAGAACTCGTCCGCGGGCA
TATGGATCTCGTGGCCATGGGAGTGCGGCCAATCGCCCTCCGGCCATACCACGGTGACCT
GGGAGCGCTCCCATCCGGTACGGTCGTTGAGCCAGGAGCCGCCGTCGCGAAGGTCGCTAT
AGACCGCCCAGGCCCCCCTGGTCTGGTCGGTGATTCGGTACTCGATGTCCGTCTGCGAAC
TGGCAGTGAACTGCTGGGTGTACCAATGGAACGTCGGCGTAATGGACTTGGACCCGTCCG
CCACCCGGACCCAGCCGTCATCGTCCGTCTCGATGCGGGCCACGTAGGTGCCGGCCGTCA
GTCCTGAAAATGTGACCTTTCCATCATCGTCCGTGTGTCCGGAACGGATGATATTGAAGG
AGCTCATTCCGTTCAATCTCAGCTGGACGTAAGCGCCGGCACAGGGACGGTCACCTTGCG
CTTCCAACAGATCGTAGGAGAACGTGACGCTGATGTTGAAGAGAAGACCCTCGGCGGAGC
GGGTGGATAGGCTTGATGGGGTCAGCTCCGACGATCGCATGTCGACAGAAGGGGATCCTG
CCGGTTCGAAGGTGAACCGTTGAACGTCGGCGTCAACATCCCCTGGTGAGGGAATAGTGA
AGATCGTTGCCAGCATGATCAAGGCCAAGGCCAGGGCGATGAAGTTCCGACGCGCCATCG
AACGGTCAAGGTAGCTACTGGTTTAAATTCCTCACCATCTGACGTTACGGATTTCCACAG
GGGACGAGAGGTGTTCGTATCAGTTATATAATTGGATGATATATCCAACTCATATTCGGT
GAGAAAATGAAGGCTGCCCTGATGCGTTCCCCGGGAGTGCTGGACGTGGACGAGGTGGAC
GATCCCGTCCTGCCGAAGGGCGGCGTGCTGTTGAAGGTCCAGGCCTGCGCGGTCTGCGGC
ACGGACATCAAGATGCTGGAAGCGGGGCATCGCGATCTGACGTATCCCCGCATACCGGGG
CACGAGGTCACCGCCGAGGTTTTGGACACGGACAGCGCGATGGTGCGCAGGGGGGATATG
ATACAGGTATGGCCAGGCGAATCGTGCGGTTCATGCGCCCACTGTCGCTCCGGCAACGAC
CACCTCTGCCCTAAGGTCAGGATCATGGGGTTCAACACCGACGGCGGCATGGCCGAGATG
ATGGCCGTGGGCGATCCCTCACGCCTCGTACCCATCGGCAACGCTGATCCGGTGATGCTG
ACGCTGACGGAACCGTTGGCATGCTGTATCAACGCCCAGGAGAAGCTCCGGGTGGGGGAT
GGGGATTCCGTTCTCATCCTGGGCGGAGGGCCGATGGGCTGCCTGAACGCGTTCCTTGCC
AAACGCCGAGGGGCGGACAGGGTCATGCTCAGCGAACCGGTGCTGGAACGTTTGCGAGAT
GTTCCGAAAGGGCTCTTCGACCGGGTGTCGCGGCCGAAGGGCGACGAGCTGGCGGAGATG
GTGAAGCGCGGAACTGAAGGCAGAGGTGCCGACGTGATCATCCCGTGCACGCCGAACGTC
CGCCTGGACCACAGCATCTTTGAGCTAATGGCCCCTGGTGGCAGGCTATGTGCATTCTCC
GGTCCACGCCGGGGCGACTCCCCGCTGCCGATCGACGTTCGTGACATGCACTACCGGGAG
CTTACCGTGGTCGGAAGCTACGGGAACGGAAGCAGGCACGGCAGGGAGGCCGTCAAGGTC
CTGAGGGAAGGGTCGGACCTTTCGTGGTTATTCACCGGCAAATACGGTCTGGAAGACGTA
CGGCAAGCTTTCGGGCACGCCTCCGGACGAACCGGCCAGAAGGCCGTCGTTACATTTTGA
AGAGGGAACATCATGGAGAACGAGCTTAGGGAGTTCGGGGCGTCGGTCGACGCGTTGATC
AGGGGAGAGCACATCGGACGGCAGGGGGCCAGGGACATGTTCCGTGACGTCCTCTTGAAC
AAGCAGCCGGACCTGCAGCAGGGAGCGTTCCTCGCCGCTCTGACGTCAGCAAGGCCAACG
CCAGAAGAGATAGCCGGCAGCTGGGAAGCGATATTCGAGATCGATACGGTCAAAGCGAGA
CCGGAGGTCGGCGGATATCTCGTCGAGAACTGCGGCACCGGCATGGACCGCATCAAGACC
TTCAACGTCAGCACCCTATCGTCCGTGGTGGCCGCCGCCGGGGGGGTCTACATGGCCAAG
CACGGCGCCCGGGCGATCACGTCCAAATGCGGCATAGTGGACATGGCGGAGACGCTCGGG
GTGGACGTGGAGTGCGACGTCTCGGTGGTCAAGCGCAGCGTGGAGGTGGCCGGAATCGGC
CTCTTCAACGGCATGAGCTCCAAGGTGCACCCGCAGGCGCTGTACCGCATCCTTTCGCAG
ATCCGCTTCGGAACGATACTGAACGTGGCTGGCTCGCTGGCGAACCCCGCCTCTCCGGAA
ATAGGTGTGCGCGGCGTCTACTCCCAGGAGCTGGTCCTGCCATTGGCGAAGACGATGAGG
GAGATGGGCTACCGGAAGGGAATCGTCGCCCACGGGCTGGACGGGGTCGGCGAGCGGGGC
ATGGACGAGCTTTCCACGTTGGGAAGGACGATCATCGCCGAGTTCCACGAGGACGGGGAC
GTCACTAGTTACGAGATCGCCCCGAGGCAGATGGGCCTCGAAGTAGGCGATGAGGAGGAA
ATACTGAGCACCCTGGACCGGGATACGGAAGCGTTGCGGTTCATCCGGGTGCTCATGGGA
AAAGAGAAAGGCTCCCGGAGGGACATGGTGGCACTGAACACCGCTCCGATTCTCTATCTG
AACGGCAATGCCAGCTCGCTCGAGGAAGGCGTCGCGAAAGCCTTGGGCATATTGGATAGC
GGTAAGGGGTTCGAAAAACTGAAGGATTGGGTAAGAGCGCAGAACTCCGGCGACCCCGGA
GAAAAGCTGGAGAGGTTGGAAAGGATGGCCGATAAGGCCTAGTCCCCCTGCCTCTTCCGG
TCCTCTTCCTGCTTCATCTTGTACCATTCGGACATGCGGGAGACGTGCTCGTCCTCCGGC
TCCTCGGCGGTGATGATAAGGGCGGCCTTCTGCTCCTCGCCGTCCAGATCGACCATCGGG
TACTCCGTGCTCTTGAGTATTCGTTGCACGAAGCCCTTTAAAAACTCAACGTCCTCGGCG
GTGCAGCTGGAGGGCAGTTCCATGCGGAACACGTGCAAACGCTGGTGTATGTCCAGGTAG
TGCGATATATCCGCCTTCTCCAGAAGGTCGAGGAACCGATCACGGTCCTTCCTGCGTTTG
GACAGCTCTATCATCCTTTCTTTCCAGAGCAGGCCGAACTGGACCATCACTCCTTCCTCA
CCGAAGACCTTCCACATGAGGGCCAAAAACCCCCTGCTGGCAATTAAAGCTTGCCCTCGG
TCGGGAAATGTTTATTTGCCGGTCGTTCATACTGCAAGACCCATGCAAGTGTTTGACACG
GTCCACGGCTGGCGAGGAGCGACGTCCGCGCCTCTTTACAAATGGAGGGAGGAGTCCAGT
GTCATCACCAAGGTCAGCGCGGCGTTCGTTCTCGCTCTGACCATGGCGTTGGCCGCGCAG
GTGCGCATCGTAATGCCGTTCACTCCAGTGCCGTTCACCGGGCAGGTGCTGATAGTGCTT
ATCGGTGCGTCGGTCCTGGGCCGTTACGGAGCTCTCGGCCAGGGGATGTACCTGTTGATG
GGCGGAGCGTTCGGCTGGTTCAGCGGCATGGCCGGTTTCGCGGCCCTTCTGGGACCGACC
GGCGGATACCTGCTCGGCTTCGTTCTGGCCTCGGTCGTCCTAGGTGAATTGGTGGAGCGT
CGTAAGGACTGGAGCATGAGCCGGGTGCTTCTGGCGATGTCACTGGGCGTGCTGATCATC
TACGCTCTCGGCGCGGCTCAGCTGGCACTCTTCTTGGGACTGGACGGCGTGGAGGCGGTG
GTCCTGGGAGTTCTTCCGTTCATCACCGTGGACGCCCTGAAGGTGCTGATGGCCTCTGCG
GCCGGTACGATGTTCCTGCGTCCCGCCTAAACCCTTATCATTCCCTTTTCCTTTGTGAGA
TGATATGAGCCCGCTTCCCGAACACTCCCATTGCCTTCATTGCGACGACCCTGTCGACGT
GGGTCAGGAGTACTGCTCCGACGAGTGCAAGGTCGCGGCGGAGAGCGAGGCGAAGAAGGA
GCGCACCAAGAACATGGTGTTCCTGGGGATCGCGGCGGTGCTCCTCATCGCCATAACCAT
CATGTTGACCCTGGGCTGATCCCTGCCCTCATGGCGCTGGCCGCCCTGAGAGTTCTCACC
GTCTCTTTTACGTCATGAGCTCTGAACATGTGAACGCCCTGCCAGCATGCGACGGCAGCC
GCGGCAAGGCTCGCTTCCAGACGGTCCTCCGGTCCCCCTCCGGAGACTTTCCCCAAAAAA
TTCTTCCTAGACGCTCCCAGGAGCACCGGGCGCCCCATGGAACGAAACTCGTCCAGTCGG
GACATGATCTCCAAATTACCATCAACGTCCTTGGCGAACCCCAGCCCAGGATCGATGGCC
AATCTCTCTAGGGGGATCCCAGCTGAAACGGCCTTTCTCATCCGCTGCTCAAGAAAAGCG
TACACGTCCCCCACCACGTCCACGTAGCGCGTATCGTCCTGCATGTTGGACGGCTCTCCC
CGCATATGCATGATGAAGGCCGCCGCCCCTTCCGTCCGAACGACATCGATCATCTCGTCC
TTCAGGCCAGAGATGTCGTTCACCATCACCGCCCCGCCGCGGAGCGCTTTCCTCGCCACG
TCTGGACGGCGGGTGTCCACGGAGATCGGCAGGCCCACCTCCTCGCTCACCCTTCTGACG
ACGTCAGAGATCCTGGACCATTCCTCCTCGGGGGATACCGGTGCCGAGCCCGGGCGGGTG
GACTCCCCTCCGATGTCGATGATGTCCGCGCCCTCATCCCTCATGGACAAGGCGTGTCGC
ACCGCGGTGTCCACATCAAAATTACGCCCGCCGTCGGAGAAGGAATCCGGGGTCACGTTC
AAAATGCCCATGACTCTCGGTCCTGACAGGTCCAGCGAACCGCCCGACCATTCCAACAAG
GGCGGCTCCACCTCGTTGCGGAAGCGCAGCGCCTCGCCCATCTCCAATACCTTGGGTGAC
GCCCCGGTCATCAGCAGGTTCTCCAGGGTCAGCGGGGTGATGGCGACGACCGCGCGATCT
CCGCGGCAGGGCAGCACCGTAACGCCCTTGGGTACCAGTTCCTCCCGGAGGGTGCTGACC
TCCTCTTGGCTGATCGAATCGATGAAGATGAACTGTCTGGAGGCCAGATCGAACCTTGTG
AACGCCCGGTCCGGTATCCCGAGTCTTCGCCACTCCGCCCAGGCCTCCTGATAATTCCGG
TAAACGCGAACCCGAGCCATGTCCCCTCACAGCAGCCTGTCGACCAGTTGCACCAGGTCG
ATGATCTCCGGGGACGAGCGGCCGGAAGCCCCGGCCTTCAGGTTGTTCACGCAGAACGGG
CACGTCGTCACCAGCAGGTCGGCGAAGGACGCTTCGTCAACTCGCCTGGCGGCTATCTCC
TTGGAAAGTTCCGGATAAGCGGAACGGACGCCTCCGCCCCCTCCGCAGCAGGCGGACGTC
TCACGGTTGCGAGGCATCTCCCTGAACTGGACGCCGGGGATCTTGGCCAGTACGGCACGG
GGAGCGTCGTACACATGGCAATGCCTTCCTAAATGGCAAGGGTCATGATAAGTGATCGTT
CCATTGAACGGCTTGAGCTTCAGGTCCTGGGAGGCCAGGTATTCCGTGATGTGAAGGACC
TCGAAGCCCAGGTCCAGCTTCTTGGGGTACTCCTCCTTGAACATGCGGTAGCAGCCGGCG
CAGGAGAAGACGACCTTCTCGACACCCAGGGAGCGGATGCTCTTCACGTTGCTCTCCCAG
AGCTTTTCCACTTCCTCCTCGTCCACGCCTATGCGCTGCAGCACGGAACCGCAACAGTTC
TCGTCGATGAGCGTGAAGTCCTCGCCGAGCTTGCGCAGGATCGATAACGTCGCGTCAGCC
AGCATCCTATCGCGGTAGGTGGCGGTGCATCCCACGAAATAACCGACCTTGGCCTTTTTC
GGTTGGGAACCAAGCGTTTCAGGAACGCTTTTCTTTTCGCCGTAAGGATTGCCGGTGGCG
ATAACCTTTTCAACCATGGCCTTGTGCTTCGGCAACATATGGCCGGCCGCGACCAGGTCC
CGGCGGGCGCTCTCCACCACGTCCACCACGGATATTTTGGAAGGACATCTCCTCTCGCAG
TCCTTGCAGGTGGTGCACTGGTACAGGTACTCAAGAACGGACGGATCGGCCGGTATCTCC
TTCTGCAATAGGCCGTAGGCCAGGATCATCCTTCCCCGGGCGACGGAGGGGTCCCAGCCC
ACCGTCTGGAAGGTGGGGCAGACGCTCTTGCAGAACCCGCAGTAGGTGCAGGTCATCAGC
TCCTTCTTCATCTTGCGGAGGTTTGTCGCCTCGATGGTCTCACTCATCTTCACGCACCTT
CGGCACGGTCACGCTGCCGTCCAGGAGAACCAGGATCTGGGCTTTTGGTTTTTCCCTCAA
CAGTGAGTCGACCGCTTCCTGCAATGTGCCGAAGGGAACTATGCCCATCTCCTTCAACTT
TTCAGGACCGAGGGCGGTGACCGCCCAGAGATCGGCGGAACACATCACCTCGGCCACCTT
GGCCGCTTTGTGATATCCGAGCTTGTACTCCTTCTCCAGGTTCTTGAGGACCCTCTTCTT
GTCCGGTGAGAACGAAAGCTGCTTAGCGAAGGTCTCCTCGCCCATGCCCTCGCGGCACTT
GGCGACCAGGATGAGCGTACCGCCGTCCTTCAGCGCCCATTTGGCGTTGTCGATGGCCTT
CTGCGATTGGTAGAGGTCGACGTCCATGGGGTATGGCGCGACAGTTATGACGGCATCGTA
ACGTTGCTTGATGGTGATCGAGAACACCTCGTCAGCCCATTCCACGGCCTGGCGGAACGC
CTTGTGCAGATCGCCCACCGCGGCCTTGTAGATGCGCTGATGGCGGTCCAGCACGACCTG
GATGGAGAAGATATCCTTCTTGACGACGGAGAGAGCGTCCATCATGTCCTCGTGTACCGG
GTTGCCGTCCAGGACTAGTGTTTGCGCTTCGGGGCGCATGGCCAGCCGGTGGTTCTGCTC
TATGGTGCGGAAGGACGCCACCCCTGGAAGGAAGGATTTGCGACCTCCGGTGTATCCGGC
GAAGTAGTGCGGCTCCACGCTGGTTATTATGATCAAACGATCAGCGTTCACCGCTATCTC
GTTCACTTCCATGTCCGTGCCGTTCTTTGAAACTCCGAGATGAACGCACTTTGAACGCAT
GGCATCGTGGACGAAGATATTATTTCGTAACTCGTCCAGATGCCCTCCGAAAATGAACTT
CAGCTCGCCCTCGGTCGGTCCCCGGTGAGCGCCGGTGGCAATGAGATAGCGCGCCTTCCC
GAGGTCCATGTGGCCCGCCAGGGCGTCCAGGACTCTCGAAGTAGGCGTTGGTCGTGTTCC
ATCGTTGACCAGGAAAACTATGTCCTGCGCGTCCTTCAGGAATGAATCGAGGGTGCGACC
GAACGGCTTGGAGAGCGCCCTCTCGATCTCGTCCGGCGCGCAGTGGACCTCGTGCGGCCC
GACGATCCCGGCCAGATTTTCATCGGGAACCTTCGCCTTGAGCAATCCACCTTCGCCGTA
TGGCAGCTTTAGGAGCATCCGGTCCACCGTTGGCGAACTGAGTATTAAAGAATTGTCATA
TCTCTTGATTTGGAGGATTGCCCCTCATAAATGCGGTCACTTAGGGTCAATCATAGATAG
AGCGTATCCAGTTCGTTTCAGGATCGATAAAATGTGGCGAAACCATTTATGACCGTCCTC
TCATAATGTCTCATTTCGTTCGAGGGGGAATCAGTATGCAAAAGGTGTTCGGCAAGTATC
TAGGTGCAGCTATAGTGTTATTGTCAGTTATCGTACTAGTGTCCATAGGAACGGCAGGTT
CGGCCGAGGCGGCAGACGCGTTCCCTGGCGTGATCGAGGTCTACAGCAACGCGGATTTAG
ATCAATTGTTCCTCGAAAATCCTAGCTGGACCGGGTCAGGCACCGAGTCGGACCCGTACA
TCATCGAGGACCTGGACATCAACTCTACAGGGTTCGAACAGGCCATACTGATCAGAAACA
CCGACAAGCATCTGGTCATCAGAAACTGCATCGTGCACGATTTCAACGATTATGGGATAT
TCATCCAGAATGTTCGTAATGTCACACTGGAGAACAACACCTGCGATCCAAAATCCGTTC
AGATCCCAATCGGAATTTACATCCTTGACTGCGTGGGCCTGGTCATAGATGGGAACGATT
GCAACGACAACTTTTACGGCATAAGCATAGGGTATTCGAACAATTTCACGATCAATGACA
ATAACTGTTCGGGATCTGATTATGGCATCTACCTCTTCCAATCGGAATGGAACGACATAA
CGAACAACACCTGTAACGACACCTTAACCGGTATAATCCTCGAAGATGCAAGCAACTACA
ACTTGATCGATAACAACACCTGCAATCGCACTAATTCTTACGGCATAAAGTTGGATAAAA
GCTCAATTAATTTCATATCCAACAACACCTGCGATAGCCAGGGGGATGACATATATCTGG
TCAATTCTGACAGCAACACCCTTTACAGGAACCATTGCGGCAACGAGATGCCCGGGGCTA
GTGGCATTTATCTGACTCTTTCAAACAACAACGATATCCTAGAGAACAATTGCAGTTTCG
ATAATGCCGGTATAAGCCTCTATCAATCAAGTTACAACAACATCAGCGCCAACATCTGCT
TGGAGAACGACGGGGACGGCATTGCCATCGACTCCTCGATCAATAACACGGTGACAACGA
ATGTTTGCCGCGGAAATTCGATCGGGGGGATGGTGCTCTACTCTTCCCTCTCCGTCACTA
CCGGCAACGAGATAACCAGCAATACCTGCTCCGGGAACGGTTTTGTCTTGAACTCGGGAG
CAGGAATATTCCTCTCCTCTTCAACGACCTATCCCATATCGGGCAATAATATCTCAGATA
ACGAACTCATCAACAACTACCATGGAATATGGGCACTGAACTCAGGGTCTAACAATATCA
CGTTCAACACTGTACACGGAAATCAGGTGTCTGGAATATACCTGAACAGTACGTCGAACT
GCATCGTTTCTTCGAACACCGTCTACGACAACGGTGATTCAGGGATATGGCTCGATGGAT
CCACCGGCTGTATGGTGAATTTCAACACCGCATGGAGCAACTTCAACGGCACCTATCTTT
ACGATTCCGACGATAACGTCCTTTCCCACAACGAGCTTCAAGGAAACACATATGGGATCT
ACTTGAGCATCT
>gnl|Prokka|MALP_5
TCCTTGCCCAGACCGTCCGAGTAAACGCCCACGATCATCGCCCTCATCCCGGCCTGCAGC
ATGTCGTTCAAAATGGTCAACTGGTCCTTCCGCCACAGCGGCGAGAAGACCCTGAGACCG
AGCTTCTGGCAGACGCCGTTGATGCGGTCCCACTGGTAATCGGAGGCGATCGCCCCGGTC
ACCACGCCTTCCACGTCAAGGTTCGTCAGCGCCATCTCCAGAGCGGCCAGGTCTGCGCCT
TCCTCTCCGCTCGAAGGTACGGCGATGAGGTCCTTGCCCATGGCCTCGGCCATTACCGGA
AGATGCTCCAGGTTAAGGGTGTGGAACACCCAGGAGTGGGGGTCTGCGGGGACCACGGTC
ACCAGACAGAACACTTCGTGCCCGGCCTGCTCCATGAGGTGGGCGGCGTACGTGGAGTCC
TTACCCCCGGAGAATAGGCAGGCCAAGCGCATGAACGGAGAACTGCGTCAGCGGATTTAA
TCCATGCGGGGCAAGGATTGAAATTGATTTCCGGGCATAACCCCTCCGGTACGAGAATGC
CTCTACACTGCCCGCGCTGCAAGAAGAACATCGACAAGGCCAAGGTCGATGAGATCGACG
CCCAGCTCATGAACGCCTATCATAACGACGCCCTGAGACGGGGGCTGTGCCCGGTGTGCA
TGACCCCCCTCATCGACACGGAAAAGAAGGTGGACCAATGAGGATGGACGAGATGTCCTC
CGCCGCCTTCGCTGAAGCGGTGAAGAAGGACCCCATAGTCTTCCTGCCCATGGGGGCCAT
GGAGGCGCACGGACCTCACCTGCCCCTGGGCACGGACACCTTCCAGCCGGAGTTCGTGGT
GAAGGCGGTCAGCGACAACGTGAACGGGATCGTCGCTCCCACCATCAATTACGGGCAGCA
CTCCTCCACCAGGAACTTTCCGGGAACCATCGACATCAGCTTCGATACGCTCCGCGCTCT
GGTAATGGACATCCTGGACGCCTTCCAGCGCAACGGCATCAGGAAGGTGGTCATCGTGTC
CGGCCATCTGGGATCAGTGCATCGCTCCGCCATCAAGCTGGCCTGCGAGAGGGCAGCGCG
GCAAGGCCTCAAGGTCATGTTCCTCAGCGATTACGAGCTGGCCTATCTGAAGAAACCTGA
CGTTTGCGAGGGACTTCCAGACGGCCACGGGGGCATAATCGAAACCTCCAGGATCATGGA
CATACGGCCTGAACTGGTCAAAGAGGAAAGGACCGCCGGGGAGTTCGTCGATACGCATTT
CATGGTCCGCGCGGACGCCGAATGCTGCCTGCCGCAGGGCTTCGGCGGGGACGCCAGGAG
GGCGAACAAGGAGAAGGGCAGGTTCGTGAATCAGTTCGTGATCGACGCGTTGACCGATCT
GGTCCGCCAGAACTTCGAGGGGTAGAATGAACGACAAGAAGAGGCTGGCCGCGGAGAAGG
CCGTGGAGCTGGTGCAGGACGGCATGAAGGTGGGACTGGGGACGGGAAGCACTGCCTACT
TCGCCATCGAAGCGATAGGCCGCCTGGTTCAAAGCGGCTACAAGATACTGGCCGTACCGA
CGTCGTTGGCCAGCGAGAAGCAGGCGCGGGAACTGGGAATACCGTTGGTGACCTTGGAGG
AGGCCGGGACTTTGGACCTGACCATCGACGGGGCGGACGAGGTGGACGGTAACCTCGATC
TCATCAAGGGCATGGGCGGGGCGCTGCTGAGAGAGAAGATAGTGGCGTTCTCCACGCGCG
TTCAGGTAATAGTCGTTGACGATTCCAAGTTCGTTTCGAAGCTCGGAACGAAGTTCCCGC
TGCCGGTGGAGGTGGTTCGGTTCTCGCACGGACGCACCAAGAATTACATGGAGGACCTGG
GCTGCCGGGCCGAGCTGCGCGGCGGCGATACCCCGTTCGTGACCGACAACGGCAATTACA
TCTACCATCTGCATTTCGAGCAGGGGATCAGAGATCCCTACGAGCTTCAGAGAAAGCTGA
AGGAGATACCGGGAGTGGTGGAGACCGGCCTGTTCCTGAACATGGCCAAAAAGGTGATCG
TGGCCTCCGATCCCGGGACAAGGATGATGGAAAGGGTTTGATCACGGGTTCAGGGAGAGC
GCCTTGAGCTGATCGATGTTCTTCTCGATAGACTCCATCCGCTTCCTCTCTTCCTTCTCC
AAGGTCTCGATGATCTTGTCGAAGGGGATGGCCAGCTTGTAGGCGTGCACCGGCCTTCCC
TTCCCTTCCTTCTTGATGTCCCTCTTTATGACCCACTTGCGGCGGCGAAGCTCCTGCATG
GCGATGGACACCTCGGGCTGGCGGAGGGCGGTCATTATCTCAATTTCGACAGATGTCGTT
TCCTCCTTCTTGCGCAAAAACGCCAAGGTCTTGGCCACGTTCTTGGGCATTCCGGTGTTC
ACCAGCAGATCCACGAGAGATTCGTCCTTCTTGTTGAAGCCTTTGTCGGCCATATTGCAT
CACCCTTTTATATTATTTATAAATACATATCAATTATTATTTGATTGATATATATTACTT
TCTATTCACATAATATTTTATATTGCTGGCTTTACTACTGGCTATGCCATTATTAAAGCC
TGTTAAACTTTAATGGCATGCAGCGAATATTATGCCGGGAAATCCCAGAGAAATGCAACC
CTATTATAAACTTTCGTTTATTATTTGACTAGCGATAAAGATTGACATGGGGAGCCATTT
CTCTCGATCGAATGCACCAACGATGCCGATAATAAATATTGAAGAAAAATAAATCAATTA
TATATCAGAGAAGAACATTGGAAAAAGTCAATTTCATATAGCAATCGACGAAATGACCGG
AGCATTGGTACGCTAACGGTCCGGGATATCCAACCCAGTATACTGGGGTGGGGTTTATTC
CTATGCTAAGGGTTTAAATAGAGAATGAGTATTAAGGCATTTTTGCTCCAATGGGATGAA
TATTATGAAGATGCCTAGGTCTATCAAGACTTACTGTCCATCCTGCAAGACCCATACCGA
TCACGAGGTCGAGAGGGTTAAGAAGAAGAAGGCCAGCGAGATGAAGTGGGGTCAGAGAAG
GTTCCGCAGGGCTACCGCCGGTTATGGTGGTTTCCCCAGGCCGAAGCCGGAAGGACGCGA
GAAGCCTACTAAGAGGGTCTCTTTGAGATACCGCTGCAAGAAGTGCAAGAAGGCCCATCA
GAAGACTTGCTTCCGGGCCAAGAAGTTCGAGCTGACGGAGTGATTTTCATGGCCACCACC
GGTAAGTTCATAAAAGTGAAGTGTCAGGATTGCGGAAACGAGCAGATCACCTACAAGAAG
CCGGCCATGAACGTGGCCTGCGCGGTGTGCGGCTCTACCTTGGTCAAGTCCCGCGGAGGC
GAGGGCGAGGTCAGGGGAGAGCTGCTTGAGGTGGTCGACTAATGGCTAGGGTCGGCGAGT
TCCCCGAGGAAGGGGAGCTCGTGGTCTGCACCGTGCAGAGCGTCAAGAACTTCGGGGCGT
TCGTAACGCTCGACGAGTACGGCGACAAGGAAGGCTTCATCCACGTACGCGATGTGGCCA
CGGGATGGGTAAAGTACATCCGTGACTACGTGCGGGAGGGCCAGAAGGTCGTCACGAAGG
TTCTGGGTGTGGACTCGACCAAGGGACATATCGATCTTTCTTTAAAATCCGTAAACGAGC
ACCAGCGGCGAGAGAAGGTCCAGCAGTGGAAGAACGAGACCAAGGCCGAAAAGCTTCTGG
AGATCGTCGCCGCTCGCCTGGAGAAGACCCCGGACGAATGCTGGGAGGAGTTCGGATACC
TTTTGGTGGACGCTTTTGGCACTCTGTACGGAGCTTTCGAGAGCTGCGCCATTGACGATA
GCGCTCTGGAGGAGGTCGAACTCTCCGGAGATTGGACCGATACCTTCATCGAGGTGGCCA
AGGAGAACGTAACCCCGCCCTTCGTTCGGATAGCCGGGGTATTGGAGCTGCGCTCCCCCG
CCCCGGACGGAGTGGACCGCATCAAGGCCGCCTTGAAGAAGGGTCAGGAGGCCTCTTCGG
AGGAGCTTCTGATCCAGTACATCGGCGCTCCCCGTTACCGCCTGGTAATGAGCGCGCCTG
ACTACAAGACCGCGGAAGAGGCCCTGAAGGAAGTTACCAATCTGGTCGTTGCCGAGATCA
AGGACACCGGCGGGGACGGAACGTTCCACCGGGATGCCAAGTGATAGTACGGCAAAGTGA
TTTATCGAGGTCTTGTCTTATATTGGTCCGCAGGCGATAGGACAATGAAGACCACCCTGA
GGAAATGCGACAGGTGCCGGGAGTACACTCTCAAGGATACCTGTCCCAGGTGCGGTTTCC
ATACCTCAACGCCCATACCGCCACGGTTCTCGCCGGACGACAGGTACGGAGAGTATCGCC
GGAGAGCGCGCCAGGAGAACAGGTGATTCACATGGATAGCGTCATAATGGTCATGCATGA
GCGGCCCGAGCTGAGCGCCCCCATCCTTATCGAGGGGCTGCCGGGTGTCGGCAACGTCGG
TAAGCTGGCGGCGGAGCACCTGGTGGAGCAGGTAAAGGCGGTCAAGTTCGCAGACATCTA
CTCCAAGCACTTCCCGCCGCAGGTCCTTCTGGACGATGACGGTGTTATTCGTCTGGTCAA
CAACGAGCTTCATTATCATCGCGGCGAGGGCGACCGGCCGGACATCATAATCATGACCGG
GGACTACCAGGGCATGACGCCCGAAGGTCAGTACGAGCTCTCGCATCACGCCATCCGGGT
CTGCAAGGACCTTGGCGTGAGCCGCATCTACACCCTGGGCGGCTATGGGGTCGGCAAGAT
CGTCGAGAAGCCGAGGGTCCTCGGCGCCGTCACCGACATCTCCATCTGCGAGGAGATGAT
CGAGCACGGCGTGATATTCTCCAAGGGAGAGCCGGGCAGCGGCATCGTCGGCGCCTCTGG
CCTGATGCTCGGGCTGGGCAAGATGGAAGGGATACCGGCGGTGTGCCTGATGGGTGAAAC
GTCCGGCTACTTCGTCGATCCCAAGGGGGCGGAGGCGATTCTCAAGGTGCTCATGTCCCT
GTTGCACATCGAACTGGACCTTACCGCTTTAACTGATAAGGCGGAGCAGATAGACCTCAT
AGCCAACAAACTGAAGGAGGCCGAGACGCTTGACGTTCCGAAGCGCGAGGACCTGGGTTA
CATCGGCTAAACCTTTCACTCGTTAAAAAAAAGAAAAAGAGGGGAGGTTTCTGGGGGGGA
ACCTCGGGCCTGACTAGGTGCATCCCATCCCTTCCTGGCAGGCTATTTCCTCATATACCG
CTCTTCGTAGGCTTCCATCTCCGCCAGGACCCTCTCGGCCTCCTCCATCTTTTTCATCTT
GTCGGCGACCAGGTCGACCCTAGCGTAAATGAAGTCCCTGATGGCAGCTCTTATGGCTTC
TGATCTGGAGGGGAAGTCGTCTACCTGAACTAGGAAATCCAGAGCCCGGATGTGCCTAGC
AGGCAATCGCAACGTGACCTTCTCCAGGTCGCCTTCTTCCATCGTACTTCCTGACAACGT
AGGTCGCTTAGACCTCTATTGTCCGACATGACTATGACTTCGTCCATATATAATAGTTTT
TTTGGGGCGAGGAAGAGAGCACGCTACCCAGATCGGAAAAAACAGAACAAGGGGCGCTCC
GGGCACACGATAATTGATAAATACGCTATCTGTATTATGGTGGCTTACACCCGACTTAGC
TCAGTCTGGCTAGAGCGGCTGACTGTAGTGGGATCCCGGCATGCCGGTCCTCAGCCGCCG
ATATCAGCAGGTGCCCGGTTCAAATCCGGGAGTCGGGACCATTCCTTCCTTACCTTCTTC
TAGCCGATATGGCCGCCATGGCCTTCTGCCCGTCCTCGATGACCGAGTCCATGTCCAAGT
TCTGGGGTATGCGGTCCTTCACCACGATATCTCCGAAGCACAGCACGCTCCTCACGTCGC
CGCGACCGGCCGAATATACGACATTGGAGACGGCGTTGTCCAGGGTGAGCGGCCGGAGCG
TGGGCGAACGGGAGTCCATGATCACGATGTCCGCCCGCTTGCCCACCTCGATCGAGCCGA
TCTCCTTCTGCAGGCCGAGAGCTTTAGCGGCGTTCACCGTGGCGAAATCCAACGCCTCCT
GGGCCTTGACCACCGTCGGGTCCCAGCGGCTGGACTTCTGCAATAACGCGAGCGTCTTCA
TCTCCCCGAACATGTCCATGGAGTTGTTGGTCGTTGAACCGTCCGTCCCGATGGTGACGT
TGACGCCTTCCCGTAGCATCTCCGGTATCGGCGCCACGCCGCCGGTGGCCAGCTTCATGT
TGGACACCGGGCAGGTAGATATGGACGCACCGGCCTTGGCCAGAGCCCGGACCTCGTTTA
TGGTGAGCCAGGCGGAATGGGCGGCCAGGCATCTTTCGTTCAAGAAACCGATGGAAGAGA
GCCAGTCGCCCGGTCGCTTCCCGGTCCTGTCCTTGTGCTCGTAGACCTCTCCCCTCGTCT
CCGAAAGATGGAAGGTCATCAGCGCGCCAGTGCGGTCCGAGAATTCCCGGGAACCCATGA
ACGTCTCCTCCGAGCAGACGTAGACGCCCTGCAGGCCGATACCAGGCAAGATGTTCCTGT
CCCCGGCGAAGCGCGAGTGGAACGATTTGCAGTTGTCCAGCGGAACGCCGTTCTGGGTGG
TGAACTGCTGATCGAGCACGGCCCAGCACAGCACCCCGCGCATCCCTACCTCCTTGACCG
CCTGAGCGATCACATCCTGAGAGTAATAGAGGTCCACGAAGGTGGTGGTACCGCCGGTGA
GCATCTCCAGGCAACCGAGACGGGACCCGGCCAGCAGGTCCTCGTCCTGGCGGTCCGAGT
CGATGGCGAAGACCCGGTTCAGGAAGTCACCGAACGGAAGATCGTCGGCCATGCCCCTAA
GTACGGACATGGCCACGTGGCAGTGGGTGTTGATCAGTCCGGGCATCACCGGGGCGCCCT
TGGCATCGATCTCCTCGTCAGCGCCTCCCCGGACCTTCCCGACCTCGGCGATGATGCCGT
CCTGAACGAGGATGTCCCCCACGAACACCCTGCGGGCCTGGTCCTGGGTCATGATCGTTC
CGTTCCTGATGAGCACGCTTCTAGCCATCGGCCCTGGAAGGCTTTCCGGCGATTATAATT
GTATGCCGGGGTAGCAAGTTTAATTTTCCAGTTCCTGCATGGGACCTTACATCGTCTAGG
TGCGGGCTGCCATGACCAAATTGGTGTTCCTGGGAACCGGGGGTGGGCGTTTCTCCACCA
TATATCAGATCAGGGCCACCGGTGGGCTTTATCTCATGGACGGGGTCAACATGCACATAG
ACCCAGGTCCGTCCGCCGCGCACCAGATGCACCGCGTGAAGCTGGATCCCGCCAAGACCG
ACGCGGTGCTCGTATCCCACTGCCATCCCGATCACTATTCGGATGCGGAAGTGATGATCG
AGGGAATGTCCCGCGGCGGCCTCAAGAAAAGAGGGACGCTGCTCGCCTCCCGCTCCGTCC
TGGAAGGGTCGCAGCTGCACGGGCCGGCAATATCCAATTATCACCGCTCACTTCTGGACC
GAATCGAGCTGGCCTCGCCCGGGGGCAGCGTCGATGTCGAGGGCGTAAAAATAAGATTCA
CCAGCACCAGGCACAGCGACCCGACCGGGGTCGGGTTCTCCATAGAGACCCGCGACGGGC
TGGTGTCGTACGTGAGCGACACGGAGCTGGACGAGCGCGTGGCAAGGGACCAGGAGGGCA
GCCGGCTGCTCATCCTCCCCCTTACACGCCCATGGGGGGCTCGGATACCGAACCACCTGT
GCACCGAGGACGCCCTGGAGTTCGTTAAGGTCGTAAAACCGGAAATGACCATTCTCACCC
ATTTCGGCGCCAAGCTCGTCCACGCCGGGGCCGAGAAGCAGGCGAGCATGATCGAGAGGG
GCACCGGGGTGCGCACCGTCGCCGCCCACGACCTGATGAGCGTACAGCTGGGTAAGGTGA
TTCGCATTCACCGTTCCGGGTCCTGAAAAGTTATTTTTATATAGTAGCGCTTACATAGTA
TAGATTGCAGCGCACGAAGGCCGGTGGATCTTCCTCCTATAGTTTTGAATCCCCACCACC
CCGGCCCGCTGCGATTTTTTACTAAAAGATGATAACGCTCTTCCCCAATGCCCAACCCAT
GTCCTTGGAGGAGGAGGTTCTTCGCAGGATCAGGCCGAAGGACGGAACTATCCGGAGGCT
GGACGAGGCGGTCGGGCAGCTGCAACGCTCGACGAGCGAATCGATCTCCCGCAGCGGGCT
GGACCTGCGCACCATGCTGGTCGGCTCGGTAGCCAAGGGAACGTACGTGGGAGAACCGGA
CATCGACCTCTTCGTGCTGTTCCCTGAGACCGTGGAACGCAAGGACCTTGAAAAGATAGG
CCTGCGCATCGGCCAGGAAGTCCTGGGCGGCAAGACGAGGTACGCTGAGCACCCATACAC
CCACGGGGAGATCGGGGGGTTCGAGGTCGATCTCGTACCTTGCTACGCCGTGCCGGACGC
TTCAAAAATAAGATCGGCGGTGGACCGTACACCGTTCCACACCAAGTTCGTACTCTCCAG
TCTGGATGCCACCAAGAGGGAGCAGGTGCTCCTGCTGAAGCAGTTCATGAAGGGCGTAGG
CGTTTACGGCGCGGAGGCCAAGGTGCAGGGGTTCTCCGGTTACCTGACGGAGCTGCTGAT
CATCAAGTTCGGAGATATGCTCAGCGTGCTCGGGGCCGCCTCCGGATGGCGTCCGGGCGT
GGTCATGGACATGGACAGTTTCAAGAAAACGGGTGGAAGCGCTCCGCTGACCTTCTGGGA
CCCGGTCGATGCCAAAAGGAACGTCTCGTCCGCGCTCTCCCTGGACCAGTTCTGCCTCTT
CGTGCACGCCAGCCGGGAGTATCTGCGGGAACGGAACGAACGGTTCTACTTCCCGCGGAA
GAGACCTTTGCTGGACCTCGACATCATCGAGGCCACCTTCCGGAACCGGGGAACCTCCCC
GTTCGCAGTGGTCCTGGACCGCCCGGACCTGGTGGACGACAACCTGTATCCGCAGGTCCA
GAGGAGCGTTCTGGGCCTCAGGAAGCTTCTGGAGATGAACGACTTCCAGGTGCTGGATAT
GAAGTACTCCGTAGGAAAGGACATCCGAACCGTCTTTGAACTGTTCTCCACGGAACTGCC
GCCGTCGCGATTGCATCAGGGCCCCCCGGCATGCACCGAGAACGCTGACGAATTCGTGGG
CAAGTGGAGGAAGTCTGGACTGGGCCAGCCGTTCATGATCGACGGCAAGTGGATGGTGTA
CGTCAAAAGGGAGCACCGCGACCCGGCGACGCTTGTCCTGGCCAAAGGAAAGGAAGCGGC
TTTAGGGAACGACCTCCGCGATCTGAAGGGATTGGAGTGCTACTCGGGGCGTGACGTTTA
CAAAACGGCCAACCGGAGGGCCTTCACCCTCCTGCTGGATAGAAGAGAGGCCTGGCGGGT
TTAGACGATCTGGATGGATGACGTGTAAGTCTGGGTGTTTCCAGCATCGTCGGTCGCGAT
CACCGCGAAGGTGTAAGTGTCGGGCACAGTGAAGTTGTACGTGAACTCGTAACGGCCGTC
GTCCCCTTTCACCATGTCGAACGTTTGTGGATCCGCGCCTGTGAAGGCGAACTCGACCTT
GGACAGATCGCCGTTGTCGGTTATGGTGGCATTGAAGGTGACCTCACCCAGGGGCACGTT
GTTGTAGGGGCGGTTGTATTGCAATTCGCCAGCCCAGACCTCCAGATCGTTTATCTGGGG
ATCTATGGTGTCCCCGAACGGAGGGTTCAGCAGCAGGATCCATATGCCCAACGCCAGAAA
GAAGAACATCGCTCCGTTCCCGAACCAGGTCTTGTTCTCCAACGCACTGAGGTCGACGGG
GAGGAACTCGAATATGCGCTTCAGGGCCACCGCTCCGATGACGATGATCAGTAGGCCGAT
GACAAACGATAAGTTGGTGGTGAAGTAAGCCACCACTCCGAACACCAGGGCCAGGAGTGC
GCTGAGCAGAACCGTCTTGGTGACCGTTATGTCCTTCTCCAAGAACTCCTTCTCATTGAA
GTCCGGAGGAGTGAAGTTGTATTCCTCCTTGACCTCTGGCTCTTTACGCTTCTTCTGGGC
CATGGACCTCCCTAATAATAACTCGGTAATAAACGTTTTTGATGCGCCTAACACAAACTG
TAACCGTCATAGCTTAATCCCCGGGGTGGCATGATTCATTCGACCGAATCACTTTCGGTC
CACCCCCAAACATCTTTTTAATATGCTCAAGGATAAGGAAGGATAGGTGCAGACATGGCG
AACGCCAACATTGAAGAGTTGCCTGGAGTAGGACCCGCAACTGCCGATAAGCTTAGAGAA
GCAGGATACACAAACCTCATGACCATAGCGGTGGAGTCGCCCAAGACCCTGGCCGACACC
TGCGACATAGGGGAGGCCACCGCGATCAAGATCATAGACGCCGCCAAAAAGGCCGCCGAC
GTGGGCGGTTTCGAATCGGGCGACATAATATTCGAGAGGAGAAAGAACCTCGACCGGCTG
ACCACCAGTTCGAAGGCTTTCGACGAACTGCTAGGAAACGGGCTGGAATCCCAGGCCATA
CATGAGTTCTACGGGGAGTTCGGAAGCGGCAAGACCCAGATATGCTTCCAGTTGGCCGTG
AACGCCACCCTGCCCAAGGAGAAGGGCGGATTGGACGGCGACGTTGTCATCATAGACACC
GAGAACACCTTCCGCCCAGAGAGGATCGTACAGATGGCCAACGCCCACGGGATGGACCCC
GAAGAGGTGCTCAAGCGCATCCACGTCGCCAGAGCCTATAACTCCTCGCACCAGATGCTG
CTGGTGGAGAAGGCGGCCGATGTTGGCAAGATACACCCGGTCCGCTTGATGATCGTGGAT
TCTCTTACCGCCCACTTCCGCGCGGAGTTCGTCGGCCGTGGGACGTTAGCGGAAAGGCAG
GGCCTGCTCAACAAGCACATGCACGAGCTGCTGGCCTTCGCCGAGGTGAACAATGCTGTG
ATAGCCGTGACCAACCAGGTCTCCGCCAAACCGGACGCTTTCTTTGGCGATCCCACCCGC
CCGGTAGGCGGGCACGTGGTTGGCCACGCATCCACCTACCGGGTCTACCTGCGCAAGAGC
AAGGGGACCCGCAGGATAGCCCGGCTCATAGATTCCCCGGACCGGCCGGAAGCAGAAGTG
GTCATCAACGTGACCGAGGAAGGCATCAGGGACTGAACGCCATCATGACCATCGGCCAAG
TGCTGTTCGAGCTGTCGGGGGAGCATCCGACCCTGCCTGGAGCGGAGGTCCTGGCCTGCC
TCAGGGCGGAGTCTCCAGGATCCCGGAGGCTCTCCCTCGGTCCGGGATTTCTTCTGGCGG
AATGCGATATCGAATCCCTCCCTCAGGTGGCTGGACGCCTTGGCCTGACCCACCGCTTCG
GACGTTATCTTGGATCGTGCGATCTGGACGGGATAGAATCCAAATCGAACGAACTTGAAC
TGCCGGAGGGAAGCATCTGCGTTCGGGCCAAGAAGGTGGAAGGCTGGCATGCGAACGTCA
ACACCCACGATCTGGCCAAGAAGGTCGGGAAGGTCCTGTTTCAAAAGCACGACATCGACC
TAACCACTCCAGACCTCACGGTCAGAGTGCTTCTTTCGGAAAAGGTGCACCTGTTCATAG
TGGATCATGAGATCGACCGGAAGCAGTTCGACCGGCGAAAGGTCGCCGAGAGGCCGTTCT
TCTCGCCCATCTCCCTGCACCCGCGCTACGCCAGGGCTTTGATCAATCTTACGGAGGCCA
AGCGTGGCGATACCGTGCTCGATCCATTCTGCGGCACTGGCGGCATAGTCCTGGAAGCGG
CGCTGCTGGGAATGAGGGCGATCGGCTCGGACATCGACCCGCAGATGGTGGAGGGCTGCA
AGCGCAACCTTGAGCATTTCAATGTCCAGGCGGAGGTTCAGGTGGCGGATATCGGCGAGG
TCCCCTTTCTGTTCGAAAAGGTGGGAGCGGTCGCAACCGACCCCCCGTACGGAAGAGCGG
CCAGCACCAAGAAGGAGGATATCGACCTTTTGTATCGTCGGGGCATCAAGGCCTCGGCGG
AAGTGCTATCCCCCGGAGGAAGAGCCGGCATCGTGCTCCCTCGGGAGGTCAAGACGGAAG
CGATGGAACTGCAGGAGTTGCACAAGCAGCGCGTGCATCGTTCCCTCACCCGCCATTACC
ATATCTTCATTCGACGGTGAAGGTGAACAGGTACTCGTCGCTCTGATAGACGGAGCCGTT
GCTATTGAATGACTTCGTGTCCACCAGCAGATCCCATTCACCTGCTTCTTCATCCAGGGG
CACGCTCACCTTTATAATGACCACGATCCCTTCATCGTAAGGCACCAGGACCTCCAGGAA
ATTAGTGGAGTTCTCCTCGTCGCCCCCTTGCACGAACAGCGAAACGCTCCAGCCGTACGG
GACCTGCATGGCGTTCAGCTCCATGGTGGAATTGGTGTTCCCGGTGTTGTTGACCAGCAT
TGTGACGTAGACGGACGTCCCGGCCAGTATGACCGTTTCGTTACCTCCGGGCAGCTCCAC
GTCGAAGGAGTGGTCGGGAGCGATCTCCACCAACGGTATCGGAGAGAATGTGACCAGCAG
TATCGCCATGGTCACCACCCCCAGCACCTTGGTCTTGTTGCTGATCCCGCTGACATCGTT
CAGGGGGGCGGGGTGCCGCAGTCCCAGGAACAGGATCAGCATGGCGAAGATCAGCCATCC
GCTGTAATAAAGCCCGAGCACCAGCAGCAGTCCCACCGTGGCGTAGCTGAGGTACTTTGC
CTTGTCGCCGAACAGTCCACGAACCACATGCCCTCCGTCCAACTGACCGGCGGGAAGTAG
ATTGATGGCGGTGACCAGGAAGCCCACCCAGGCCGCGAAGGCCGTGGGGTGCAGGGTGAC
GTTCTCTGGAAGCGGTATAAGGAGCGAGAGCAGCGCGTACAGCGGCTGAATGGTTATCGC
CACTGAGCCGGCGTCCCCCACCATGCCACTGCTCGGGTCGCCCATGGACGTCAGCCATAA
GCCGAGGAAGGAGACGGGGATGGTGACCAGAAGACCGGCTATCGGACCGGCGGCGCCGAT
GATGACCAGGGAGCGGCGGTCCGGGATCGGGTCCCTCATCGAGATGAAAGCGCCGAACGT
TCCCAGCGGAGGTATGGAAGGAATGAAGAACGGGAGCGAGGCGGCCACGCCGCATTTCCT
GGCGGCGAGGTAGTGGCTGAGCTCGTGGGTGCCTAGGATGGCCATGAGCGGAACGGCGAA
GAACAGTGCCCCCCAGAGATAGTTCTCCGGACGGGCCAGGTCGTTGTTGCCGCCGTAGGA
GGCCCATAGCACCGCCCCGGCGATCACGGTGGTGATGAGCGTGACGACCAGAAGCGCACC
GTTCAGCCAGAGCCCCCTTGTCCTCATTTCGGGCCGCTTCACCACATTGATGGTGTACTC
GCCGCCGTTATAGCGAAGTATGGGTATCAGCTGGAGCGCCTTGAACTCGTTGCGCAGCCT
ATCGAACTTTCCTTGCAGGCTGGATTGTTCAGGGGTGATGAAGAAAGTGAGAGAATCGTA
GCTCACCCGCACGTCGTATACAGGAAAGTACTTGGAGATCGCGGCCTTGACGCTCTCCAC
CTCGGCCGCGGGTCCGGGGGTGGCCATGAGGGCGTTATTTCAGGAGGACTTATTATTAAA
TTTTCCTCCCACTGATTCCCAGAGAATGTGGCCAGGACGTTGGGCCATGTCGCCAACGCT
TTTGTATGGGCATAACGATGCTCAGCCGTGAACCCGCTACTGCAGCTGTTCCGGATCGGC
AACGCCGTGATGGGGATAGTCGGACTGCTGATGGGGGTGCTCATCGCTGCCGGAACCGGC
ATCCTGGACCATTGGGAGCCGGTGGTCTTCGCGGCCATTACGGTCTTCTCGTTCATCGTC
GGCGGCAACTCGCTGAACGATTACATGGACCGGGAGGTGGACAAGCTCGCTCATCCCGAA
CGGCCGTTGCCCTCCGGGCGCTTGACGCCCAAGCAGGTCCTGTCCATATCGATAGCGAGT
TTCATCATTTCCTTCCTGTCATCGCTGCTCCTGAACCTGGAATCGATCATCATCGTGGTG
CTGGCGATATCGCTCATGCTTTCATACGAAGCGAAGCTGAAGAAGGACGCTCTGACGGGC
AATCTGGAGATAGCGTTGCTCACCGGAATGCTCTTCCTGCTCGGCGGGGCGGTCGTGGGC
ATGATGGAGCGGACGTACGTAATCGCCCTGCTGGCCTTCCTGGCAATACTCGGTCGGGAG
ATCGTCAAGGACATCGAGGACATGGCGGGCGATTTCGACCGCTCGACGCTGCCGAAAAGG
ATCGGTGCGCGTAACGCAGGCATCATCGCCAGCCTTTCGTTCCTGGTGGCGGTGGCCCTC
AGCCCGATACCTTATCTTGACGGCACTTTCGGCATCTGGTATCTCGCCGCGGTGGCCTTT
GCGGATGCAATATTTATATACTGCTCCATTGTTCATTTTGAAAATCCCACCAGGGGACAG
AAGCTGGCCAAATACGGCATGCTCCTGGCGCTGGTGGCCTTCCTCATCGGAGGGATACTG
TGAAGGTCAAGGACTACATCTACGAGAAGGTTAAGAAGGGGACCATGCACATGACGCTCC
TGGACCCTGCAAAGCAGAGCCCGGAGCGCGCCGCCGAGATGGCCGCCATAGCAGAATCCA
TGGACACCGACGCCATCATGGTGGGCGGTTCCACCGGGGTCACCCAGGAGAACCTGGACG
CCACAATCATGGCCATCAAGAAGAAGGTCAAGGTCCCGGTCATCTACTTCCCGTCCGGCG
CGCACGCCATATCTCCGTACGCGGACGCCATGTACTTCATGAGCATGCTGAACTCGACGA
CCGTGGACAACGTGGTACTTCAACAGGTGAAGGGCGCCCCCATCGTCAAGAAGATCGAAG
TCGAGCCTCTCTCGATGGGTTACATCATCGTGGAGCCGGGCATGAAGGTCGGCGAGGTCG
GCATGGCTAGGCCGATCCCCAGGAACGAGCCCAAGACCGCCGCTGCGTTCGCCTTGGCGG
CCGAGTTCATGGGCATGGGCCTGGTCTACCTCGAGGCAGGCAGCGGCGCTCCGGAAGCGG
TTCCAGAGGAAATGATCGCCACCTGCAAGAAGACCCTGTCCGTCCCGCTCATAGTCGGCG
GAGGCATCAGGGACGCGGAGACCGCGGCCAGGGTCCGCAAGGCCGGAGCGGACATCGTCG
TCACCGGAACCGTCGTGGAGGATTCCGACCTCGGCGATGATCTCAGAAAGCTGATCAGGG
CGGCCAAGGGGACCGCCTGATCCCTCTTTCACACCAACGAAAATAACAACTGGTGCACCC
TGGTATCGTTCGTCAGTTCAGGGTGGAACGAAAGGGCCAGAACGTTGTCCTGCCTGGCCA
TAACTGACTCGCCCTGATGCCTGCTCACGATGCGGCAGCTACCCCAGGTCTCGGTAATTA
ACGGGGCGCGGATGAAAACCCCTGGGAACGGCGAGTCCAGACCCTCGATCTCCAACGGAT
ATTCGAACGATTCCCTCTGTCTTCCAAAGGCGTTGCGGTCCACCGCCATGTCCATTAACC
CGAGAAGTTCAGTGCCGGTACGTTCGGCCTGCTCCCCGCCCTTCTTAGCCAGAAGCACGC
ATCCGGCGCAGGTGCCCATGATCGGCACGCCGTCCATGCCCATGGCCACGATGTCCGCGA
AAAGCCCGAACTTGCGCAGGAGCTTGGAAATGGTGGTGCTCTCCCCGCCGGGGATTATAA
GGCAATCGACGCTGCGCAGGTCGTCCAGGCGACGGACGGCTATGGCCTCGCCCTTTCTGC
CCATGGCCTCGAGCGCCAGCTCGGACATCCGCAGGTGTTCGGGCACCGCGCCCTGAACGG
AGATCACTCCGACCTTCATCGCCAGGGCGATTCCGGGAATGATAGATAATTCTATTCCTA
GGAGTCGAACCTCTCCCTCTGGTCGATGATCGGCTTCATTTTCGGTGTGAACTCCAGGGA
CACTTCCATCATCTCCACCTCTATCGGGTCCAGGAGATCGTTGTCCAGGCCGCTTCGGAT
CTCCTCCAGCTCCATCAAGGCCTTGAGCACCTCTTCCTTTCCCTTGGCCATGTCCCCGTT
GTACTCGACGGTGAAGTGAAGATGGTCCCGGAAGGACGGTTTCGTCAGCACGAGCTGGTA
GTTCAGCACGCCGTGCACCTTCATGATCGCCTCATCGAACAGCGTCGGGAATATGTGCTC
CCCCAGGCCTATCTTGGTGGCCGCGTTGCGCCGTCCCTTGGGCTTGCCTATCTTGCCGAC
GGTGACGTGACCACAATCGCAGGGCGGCAAGATGAACTTGGAGATGTCGTACGAACGGTA
GCGGAGAAGCGGCGATCCTTGGAAGGAAAGAGAGGTCCAGATCAGCTCCCCTTCCTCGCC
TGGAGGAAGCTTTCTACCGGTGTCGGGGTCGATCACCTCCACCATGAAGTCCGCCTCGTT
GATGTGCAGTCCCGTTTGCACGTGGCACTCGATGGTGGTGGCCAGCCCCATTTCGGTAAG
ACCGTATTGGCTAAGGCACTTGCATCCCCATGCTTCCTCTATCTCGTGACGGACCGCTTC
GGACAGCGGTTCGGAGGAGCAGATTATCGCTTTGAGACCGAGGGAACGGAGGTCGTACTT
GTCCCTGGCCAGGACCGTCACGCGATAGATGAAGGACGTTAGGCCTATGATGACCTTGGT
CTGCTGCTCCCTCATAACCCTGATCTGCTCATCGACGTTCACGTCGGAGCAGACGACGGA
GTTCAGTCCGGCCACCTTGCAGGCGCTCTCCAGCATCAGACTGGGGTCCCAGGCCACTAC
GGCCGGGAACATGATGTGCAGCGTCTCGCTGCTCTTCAGCCCGGCGGAGCGCAGCGCTGC
GGCGATCGAATCGACGATGTTCAGAAGATCGTCGTTGGTGTAGAAGAGCCTCTTCGGTTT
TCCGGATGTGCCGGACGTGGAGAAGGCGCGGGCTATCTTGCTCTGTGAAAGGCAAAGGAA
TAGGAACGGCTCCTCCGCCAGGTCGTCCGGTTCGGTGAGCGGAACTTTATCCAGGTCGGC
CATGGTCCGGATGTCCTCCGGTTTTATGCCAGCCTCGCCGTACTTCTTCTGATAGAACGG
ACTGTTCTCCATGACGTAAGCCATCTGCTTGCGGAACTTGTACAGCTGGTACTCCTCGAA
CGTCTTTCGGTCGATATCACCCAAGGCGTCTCGGCCCAGAGCCTTGCGGAAACCATCGTC
GCGCTTGAAGGCGTTGCGCACCTTGAGCTGCACCCAGTCATGCAACGGGTTCTCCACGTC
CTCCGATACCTTGCGAGAGGTGATCTTGGTGCGGGCGTAGGCCATTATAATGCGATCCTT
AAGGCTCATCGTTGGCGAATGCCCTCATGCCCATATATTATTTTCAAACCGCAGGGCTAT
TAAGAAAGGAAGCTCATTTCCGAACTATGGGGGACGCGTTATTGGAGGCGTGGGCCAGGG
AATTCCGTTCGGAGCTCAACCTGGGGACCTGTCCGATAGGAGTGAGGCTGTTCGAAAAGG
CGTCCGAGGCCATGGAGGTGCCTGGCGTCAAGGTGCTCCGTTCCACGGCCACCTGCCAAA
TGGCCGCGCTCGCCCGACATCATTGTGCCGATGGAATAACGGTCACCACCGCCCAAGGCA
TGAAGTGCTTGTGGGGATCGGCGTGCCTGGGGCTGATGCAAACGCCGGAGCGCCTGGCCC
GGGGGGACCTGAACCTGGCCTTCACCAGGGACGAGGATGCGGCCCATCACCTTCAGGACA
ACATCTTCATGCTCGGCAATGAAGGACGGATGTACAGCGCCGTGCTGATGGCGCCCCTGG
ACCTGATGCCGGTGCAGCCGGACGCTATAGTTGCCTACATGACGCCCGGGCAATCGTTGA
AGGTGCTTCTCGGTTACGAATACAGGGAGGGAAGGGTGCTGAAAGGCACGACGCTCACCG
GCCAATCCACTATCTGCTCGGCGATCGCCCGGGTCATGAACGGCGAGGACATGGTGCTCG
ACATTCCCTGCGTCGGTGATCGCACCTGGGGTCTCGTTCCGGACCAGGAACTGGTGGTGG
TAATCTCGCCTGAGATCTTCGGCGAGGTGCTGGAGGGCATGAAGGCCACGGACAAGTTCG
CGTCGCACCCGTTCCGACCGTTCCTCGATTGGTCGGTCATATTTCCGCCGGACATGGAGC
CTCGCCAGAAGGAGCTGGACTGACGAAAGTTCCTTATAGAAATGTAAACGGGGGAAAAGC
AATATATCATGAGCGTAGTTATGTTGCCAGAGTGATGATATGCCGCTGACACCGGAATTG
CGCAGAGCGGGAGTGACGCCGGAACTGATGAACACCACCAGACGTTTCGCGTGCCCCAAC
TGCGGAAAGGAGTTCAGCCTTATGCAGTCTCGCGCCATCGCCTGCCGAGGTTGCCGCATG
GCCAATACCAACTGCCGCTACGCCCGCTGCCCCTATTGTGACAAGGAGTTCCCGATGGAG
CAGGTCATCACCAAGAACAAGTATGGCGAGAAATATCTGGCCGGCTACGCCAACAACATC
CTGAACAACTATTATAACCAGTTCGGGAAGAGAAACTCCCGTTAAGAACATTAAAAAATA
AAAGGGGCGTAAGCCCTTTACTTACTGTTCTCGCTGAACTTCGACCACATCTCGTGCCGA
TAGAGCGTCTTCCCTTCCATGGAGTTGATGTTGAACAGGCAGAAGGGTATCAGCTTTCCG
TCCGGGGTGACGGTATGGATGCAGCAGTTGCGGAATCTTTCCGTTTCCGAGGTCCAGGCG
TCCTGGAAGGCCATGGTGGACACGGTCAGATAGTGCGTCTTGGCCCGGTCCACGAAATCG
CCCCATTCGTTCTTCATACCGTCGTCCTCCTCGACTATTAGCGAATCCTCAATGAAGCGC
CACAGGTCGGAGATCTCCTTGCGGGTCTTGTTGGCGACGTTCGTGGTGTCCTTGGGCGGT
CCGAAGGCGCGACTCGTTAATGGGAACAGCGAGCCGTCCTCCATCACCACCGACATCGAT
TTGGCGTCGCAGTGGACGTTCGAGCAGGAGGTGGGAATGAAATTGTCCATGCGAAGCTCG
CCGTTGGTCTGCTCCTCGATCGCCTTTAGCAGGTCCGGGATGGTCACCCGGTCCCCGTCC
TTCGGGGAGATGGGGAAGCGGCCGAAATATGATATCGGCTGGAAGTGCACCCCTTTGATG
GTCGGCACCTTGGACTTGGCGAAGTTGATGACCTCGCCGACGCGGTCCAGGTTGATGTTT
GGTGAAACGACGGTGACAAGCGTGATGCCCATGCCCACCTTCTCACAGTTCTCGATGCAC
TTCATCTTCTGGTCCAGGATGTCGCGGCCGCAGGTCTGTTTGTAGATGTCGCCGTGCAGC
CCGTCGAACGAGAAGTAAAGATCGTCGGCACCGGCCTCCTTGACCTTCCTCAGGAAATCT
ATGTCCTCCGCGAAGCGGATGCCGTTGGTGTTGATCTCGATGTAGTCGATGCCCATCTCC
TTGCCCATGCGGATGATCTCTGGTAGGTCGTCCCGGATGGTCGGCTCCCCGCCGCTGATC
TGGACCACGATAGGATGATTTACGTAATCCAGCATGGTCTGGTACATGCCGCGGATGACC
TCCAGAGAGGGGCTGAACTTGTAGAACTGGTTGGCGGAGGCGAAGCAAACCGGGCACTTC
AGATTGCAGCCGTTGGTGATCTCCATGACCACCAGGCAGGTGTGCTGAACGTGCTCCGGG
CATAGTCCGCATATCTGCGGGCAGTCGTCGCTCTTGTCCACGGCGATCCTCAGGGGCTTG
GACTGCACCGCGGCGTAGCGGTTCATGTCCATGTAGTCCTCCCTGCCTCTCCAGATCAGA
ACTTTCTCCGTACCGTGCTCGGGGCACTCCTTGATGAGATAGACCTTGTCGTCCTCGACC
ACCTTGGTGACCGGGATGGTCTTCAAGCATTTGGGGCAGAGCCCCTTGGTATGACCGATG
ACCTCGCTCATTTCTTTCACCGTGATATCCAACTGGAATGTCGTGCGGCACTATTCTACT
TTTTGTTGAAGAACGGAACGGCGCTTCCGCATGGCCAAGAAAAATAAAAGGAAAGGCCGC
GTTTAGCGGCCTGAAGTTGTTTTAAGCGCGCTTCTTCTCGAAGAGACCCTCGGCAGCGGC
CAAGGTCTTGACGGCCAAGTACTCTTCGACCCAGGAGTCCCCTGTGGAGGGGTCGACCAG
AGCCGGACCGGTCCTATTGACGGTCATGTACTCCATTTCGACGTGTCCCTGAGCGACGGG
CTTGCCATCGTGGGTCTTCCAGTCGGTCTCGGACATGACGTTGACGATCTTGCCCAGAGC
CATCTTGTGCGTGTAGGCGGTCTTGACAACGGCAGTTCCGGACCCAGACAGATCGCTGAC
GACGTAGACGGTTAGACCGCCGATGACCTTCTTGGCCAATCCGTCGTTGCCCTTCTTGAT
GTACTTGCCGGTCTGGGCGGCGGTGTTCACGACGTCCATGACATCGGATTCCTTCAAGCC
CCTCTTCGCGATAAGCTCCTTAACATCGGCTGGGATAGTTACAGTTACCATTTTAGTCAC
CTCACCATGTTCCATAGGTACCGAAGTCCCTAGCCGCCTTGACCAAGGCCAACATTTGTC
CAGGTATGGTGTACGGAGGAGTCTCGCAAGCAGTACCCAGGATGTAACCCTTCTTGGAGT
CGCGTCCCTGGAGCAACTGCTCCTTGGCCTGGTTGTACACCTTGTTCGGGTTGGGGTCGA
TCATCAGCTTGGTGTCGACGGAACCCATGCAGGTCGCCTTGTCCTGGAAGGTCTCCTTCA
GCAGGCCGGACGGGAACGGGTTCCTGCCCGAGTAACCGGCGTGGATCACAGTGAACGGGG
ACCACATCAAGCCGTCCTTGAACAGCTTGTAGTCGGTCTGGTGGTTACCGCAGAGGTGAT
AGAACACCTGCGGGCCGGCTCCGTGCTTGAAGCATCCGTCCACGTACCTGTACATGTTCT
TCACGGAGTACCTCTCGACGCCCTCGTCGCTGAAGATATCGTTGTTGCCCAGGACGGACC
CGACGATGAGCATCGCCGATCCGTACTTGTCAGCCATCGCCTCAGCGCCGTTGACGGCGG
TGTCGGTGTAAATCCTCACCAACTTGTCCGCCTGTTCTGGCTCGGTGAAGGTCCACATGA
TGAAGTTCTCGACACCGACCATCTCTGCAGCGGCTCCGACCAGGTCGAAACCGTAGGATA
TCGGCACCAGGGTCATTGGCAAGTTCTTGGTGACATAGTCGTAGATCTTGTAGAACCTGG
GTACGGTGGCGAATTCGCCAGTGGCCTTCACCAGCTCCTCCTTCGGGATGACCCTCATCT
TGTCGACGTCCTCGGGTTCCGAGTATATCGGACCGGTCGAGATCGGCGGCAGGGTCTCCT
TGTACTGCAGCTTCAGTCCCAGCTCGGTGACCCACGGCAATGAGAAGAACCAGTGCGTAA
CTGGCAGTAGGTCATAGAGGTGGGATATGTAGCCGACGCAGTGGATACCCAACTCCGGTT
TTTCATAGAAGTCCCTTATGGTATATCCGCAGGCCACGGCGGCGTGGGACAAGATGATCG
GGTCCACGTCGATGCGGTCATGCGGGTTATCCACGAAGGGGCTCGCAAAGCGCTTTGCGG
CATTTCCATGCCACTTGCTATCCATTGGTGGAAACAATTCTTCGTAGCCCATTGAAATCC
CCGAGCCACTAACTTCATGGACCCTATATAATGATTGTTGAAGGCTTGTGAAAAAAAGTT
TCATTAACACACTATATGGAAGTGTAAAATAGAAATTATTTTCAAATTGTAACTGTTTTT
AAAATTTATTTTCAAAAAACATTCAACTTTTTATCATATCAATTATTTAATTAAGAGGAA
ATCGTACTCCCTGGCTCAGGCCAGACGTTGGTACGCTGCCACGAACAGGAAGATCCCGGC
GGCGCTGAACACTATCACACCGCTGGTGGAGACGCTGAAGAGCACGGATAGAACGATGCC
TAGGACCGCGGCCGCTACGCCGAACACGGTCGAAGCGATCAGAGTGGTCTTGAACGACCT
TTTCAGCTGCAAAGCGGTGAGCCCGGGCAGCACCATCAGGGCGACCACCAGGATGATCCC
TATGACCTTGATCGACAGCGCTATGGACACCGCCACCAGGAGGTTGAAGGCCATGGTCAT
GGCCTGCACCGGTATCCCCTGCAGCCGCGCGCCGTCCTCATCGAACGTTATGGCCAGCAT
CTCCTTGTAGAAGAAGACCATGAACCCGATTATTACGATCGCCAGAACGATGAGCACCGT
AAGGTCGGTGTTGTCGATGGTGAGTATGGAACCGAACAGGTAGCTGAACAGCTCCACGTT
GAAGCCGTTCGCCAAGGAAATCACGATCATGCCCAGGGAAAAGCCCATGGCCATCATGAC
CGCTATGGCCGCGTCCGATTGCGCAAGCCCTTTCCTTCGCATGTAGGTGATGCCTAGGAC
TGCCACGGCCGAGACCGCCATAGCCCCGAGCATTGGATCTATGCCGATAAAAAGGCCTAT
GGCCACGCCCCCGAAGGCAGTGTGCGCCACCCCGTCCACAAGCATCGATTCCTTCCGAAG
GATCAGGAACAGCCCTATCCAGGCGGAGACGACCGCCGCCAGGGTCCCGCCCACCAAGGC
CATCTGCAGGAATTGATATTGGAACAGGGAAGGAAGGTCGAAGACGTCAAAGCTGCTCAT
CGATGAACACCCCCTTGCATTGATGCTGGTGGAAGGCGAAGTGGAAATGTTCACCGTATC
CTTGTTTGAGCACGTCGTCAGGAACGGTCCCATCGGTGATCGCGCTGCTGTGCACTTCAC
GGTTGACGCAAAGCAAGCGGGACATGCGGCAGAACACCGCGGTCAGGTCGTGCGAGACGA
TGAGAATGGTTATCCCCTTCTTCTGATTGAGGTTCGCCAGCTGCATGAAGAACTTCTCCT
GGGTGACCGGATCGAACCCGGTGACCGGTTCGTCAAGCACCAGCAGCTCCGGCTGACTTA
CCAGTGACTTGGCGACGAGCGCCCTCTGCCTCTGGCCTCCGGAAAGCATTCCGATGCGTT
TGTCCGCCAGGTCGGAGATGCCCATCAGTTGGAGCGCTTCGTCCACCGCCGTCCAATCCT
CCTTGTTACGGAAGCGGCCCATGTTGCGCCGGTTCACCCGCCCAAGACCGACCAGCTCTT
TGACGGTCAAAGGAAACTGAGGATCGAAGTTGATGGCGAACTGCGACACGTAGCCGACCT
TCTCCCACTGGTCGAAGGACTCGATATCCTGCCCCATGATCCTGATGCTGCCTTCGGCCT
TCGGAAGCAGCCCGAGCATCGCCAGCACCAGAGTGGTCTTGCCGCCACCGTTGGGGCCGA
CGATCCCGACGTAGTCGCCCTTCTCAATGGAGAAGGTGGACCTGTAGATGGCATCGGCGT
TCCCGCGCCTAACCGTCAATCCTTTTACGTCGATTATCGGCTCCATTCCCATCACCGGGC
CACTCCCAATCCTGTCCTGAGGTTCGCCAGGTTCTGAGATAGCTGCTCCAAGTAATCCAG
TTCCTCGTACGGACCGAGGGTCAGGAACATCTCCAGCACTGCCACATCGTGGCCGGTCCT
GGATTCCAGTTCCTGCTTGAGGATCGTAGCGTAGTTCTGATTGTACACCGGGTCCACGTA
GACAGTGTATATGCTCTCGTTCTCCATTATCTCGACCAGGTCCGTTATCGCCATGGCGGA
CGGTTCCTCGTCCGCGCTTAGGCCGATCACACCGTACTGGGTGAAGTTGTAATCGTACGC
CACGTAACCCAGGGCGGAATGGGAGATGATGACCCCGGATACCGTGGAGTTGCCCAGGGA
CAGATACTCTTCGTCAAGAGCTGCCAGAGCATCGTTCAGGTCGGTGAACCTCTCGGTGAA
GTACTGCTCGCCCTCGGGGTCCGCCTCGCACAACGCGCTATAAACGTTCCTGGCCTGGAC
CATGGCCCTCTTCGGGCTTAACCAGGTGTGCGGATCCGTCCCGCCCTCGTCCTCGTCTCC
GCCGGCGATGTAATCGACGCCGATGGTCGTGTTGACGATCACCTTACCGGCGTCGTTGAC
CACCGGAAGCACGTCATCCACCAGCCAACGGTCGGCCGGGCCGCCGTTGTACAATATCAC
GTCAGCATCATCCGCCCGGATTATGTCCTGCGGGGCGGGTTGCCAGGAATGCAGCTCGCT
GTTGTAGGGAACCATGGATGTGACGCTCACCCGATCCCCGCCTATGCTCTGCGCCATGTA
GGCCAGAGGATAGAACGTGGCCACCACCTTGGTCTTGTCGTCATCCCCACCCTGGTCCCT
GAAGAAGGATGAAGCGAAGATGAGGATGAAAACGACCACGAACGAGCCTATTACCAATAT
GAGCTGCTTGCGATTCATGTGCCCGTAATTGCCAATAACTAGCAGGTTAATAACATTTTC
TCAATTGGTTAATAAAATGCCCGTGAACGATCGATGTCGTTTCAACAATGAAAAATACCG
CCTCCCTCGCATTGCTGGCTACATCGAATGCCTCGTGCATTTGAAAGGATGATTATTAAC
GATCAACTAGAAGTATATATATTGGTTAATAACATTGACCTGAACATGCCGGTAATCAGC
GTCTCCCTGACGGATAAGAACGTAGAGGATCTCGAGGCGCTGCAGAAGGACCTTGGCTTC
GGCGGTCGCTCGGAAGCGATACGCGCGGCAATGCGGACCCTCTTGGCGGAGACGAGCGAG
CGCAGGTCCATGGTCGGGCAGGTGGACGGCGTTCTCATCATGGTCAACGATGCCTGCGCA
TCCGTGTCGATCCACGACATCTATCACGACAACCATCCGCTGATCAAGACCCACGTCCAC
AACCATCTGGGCAACCACAAGTGCATGAACATGATGGTGCTCAGCGGAGAAGCGGCAGAG
ATAAACGAGCTCTTGGACCAGATGTACCGTCTGGAAGGGATCGCTTATCTGAAGTTCATA
CGCTCCTGAGCTTCTCCACCGGGTGACCGTTCGCTTTCCAGGAGGCGAATCCGCCAAGCA
TGATCCTGACGTTCTTTATGCCGTTATTACGCAGCATGCTTGCCGCTATACCGCCGCGGT
AACCGGAGCCGCAGAAGAGAACGATCTCCTTGTTCGCCGGAAGCTCCGAGGACCTCTCGA
TGATCTCTCCTAGATGCATCTGCAGTGCACCCGGGATGACCCCTGATACAAGTTCACGGC
GGTCCCGCAGATCGACCAATAACATCTCGTCCCCGGCCAGCTGCCTCCTCCGAACATCGT
GCACGGTGGAAGCCGCGATGGTCGACGTGGCGTTCCCGCCCTTGATCCAGGACTCCATAC
CACGGACCAGATGCCCGACGATGTCCTCGTACCCGATGCGGATGAGATATCGTACCGCAG
TATCCACTTCCTGCTGACCCTCCGCCACGATGATCAGCGGACGGCCGTAAGGGATGGCGT
ACCCGCCGTACACCGGCAGACCGTTCAGCCAGACGTTCAGCGAACGAGGTATGTGCGCCG
CGGCGAAGTTGTGCGGCTCCCGGACGTCCAGCACGAGCGCGCCGTTCTCCTGGGCCTCGA
TGACCTTCGTTGGGGAGAGAGGCGGAGGCTGCGGCAGCTTACCGAATATTATCGGTCCAT
TGAGGTTCAAGGCCTCCATCCTTGCGAAATAGGGAGGCCTCTCCATGCCCTCGCCCATCT
TGGCCATCATGAAGTCCAGTTTCTTTAACGATAAGGCATGATCGTCCCTTATCTCCAGCC
CGACGGTGGTCGTCTCCCGTTCGGAGATGGTGTGCCCGCAGACCGAGCCGGCACCATGGG
CCGGGAGCACCATGATCTCCGGGCCGAGCGGTATGATACGCTTGTGTAGCGAGTCGTACA
GCTTCTCCGAAAGGTCCCGGGCGTTTTCCGGGCCGGCAAGGTCCGTCCGCCCAACGTCAC
CGGAGAACATGGTGTCGCCAGAGAAGAGCAGGAACGGTCCGTGATCGTCCGAGACCAGAT
AGCAATGACTTTCATAGGTATGCCCTGGAGTGTGCATGGCTCTGATGGTCAGATCACCAA
GCTGAAACTCCTGCCCGTCCACCAGAGGATTGCCATAACCGAACTCCAGCTGGTCACCGT
GGAAGATGGCGGCGCCGGTGGCGTTGGCCAGTTCCAACGCGCCGGAGACATAATCCTCGT
TACGGTGCGTCTCCAGGACCAGCACCACCCGGGCGTCCCTTTCCTTCGCTATTAAAAGAT
AATCGTCAACGTCCCGGCGCGGGTCGATCACCGCCGCCTCCCCGTCCGACTCCAGGAAGT
AGGAGATGTGCGCCAGACCCTCCGACCTGACCCTCTTCAAGAACATAACGTACCTTGATT
GGTGGGAGGGGGTAAAAACCCATCACCTCAGCCTTTCCGCTCGAACCCTTCCCTCATGAG
AGCGCGAACCGCCTCGTCCTGACGGCCCAGAGGCACCAGTATGTGGTCGAAGCGGTAAGT
GGAGATGACGAAGACCGGTATTCCGGCCCCGGCCAGGGCGGAAGAGGCTTTGGCCAGTAT
TCCCACCAGCGAAAGGTCGAAAGGACCCATGGTCAAACAGGCATAAGGGCCGTTGGCCTT
CGGCCCGGTGTCCGGGGAGATCACCGTCGTCTCGTCCCCCTCGTCCACGGTGGCGAAGCG
TTCGCCCTTGAAATCGTCGTTCCGACCGATTCGGTGCACGTAGAGCGGGGGGCGGTCCAA
CCAGAATTTGGCCATGAACATCTATTGGCGTTTCGTCTGATAAGCGTGACCGTCGAGGCG
CCTCATGGGCCTCCGACGGCGGTGCATGGGACCATCGGCCATTTCTTTGCGGCCTGTGCT
TGGAACGATTGATGACCGCATGGTAGCGCTAGACGATGGGCAGGATGAGAAGACCTCGGG
CGCGTTCATGTCCCTACCAACCGCCCACTGGTATATACCCTAACCACCGGGATGACCGAA
AGTGGTCGGCGGAAGGAACGCTGATTCTAATATGTACGAACCGCATTGGGTCGCCGTCAC
ACCAGGACGCCCGTCCCGGGGAGGCTGAGCGTAGGTTGGGAACGAACGGAGAAGGCCGGG
AAGGCAAGGTCGGTCTAGGGGACCGGCTATTGGATTGGGCGTTGCAGGGCGATCTCAAAC
GCAAGCTCCTGGCCATTGTCATCTTCGGCCTGTTCATCTACGGGACCGTCATCGCTCTGG
ACGGACTTTTGATAAGGCCGCTGTTCGGAGACGTGCTCTCCGACCCCACGGACCTGAACT
TCTACCGCGACAGAGCGGAGAACATCCTGGACGGGAAGATCCCGTACGTGGACTTCTATT
CCGAGTCGCCGCCGCTCATCATGTACCTGTTCCTGATACCCCAGCTGGCCGGCGGTTCGA
CGCAGGTGTACCAGCTGTTCTTCGCCGCCTTCGCCATGATGACCGCGATGGCGTTCTTCC
TGTTCCTGAGGGAGATCGACGAGCGCAAGGCCATGGCCGCCTCCATCCTGTACCTCGTCT
ATCCGTTGGGAATGTTGGAGTTCGGCTTCGGGGTGCAGGACGAGGCGATAACCACCTTCC
TGTTCGTGCTGCCTTTGCTGCTCTTGCTGCAGAAGAGAGCGGCCGCTTCCGGTGCGGCGT
CGTTCATCGGCGTTCTGACCAAGATGTTCAACGTGATCGTACTGCCATGGACCTTCCTGC
ACTGCGATAACAAAGGGCGGTTGAAGATGGTGATAGCCCTTGGCATACTGGCCCTGCTGG
TGATCGTCCCGTTCATGCTCCTTTTCCCGGGTGAGCTGCCTTCCTTTTCCTACTACTTCC
TTGGCGATCCGGACTCGCCGACCGGCGGGTCGTCCATCAGCCCCTGGCACTACGTCGGCG
AGCTGGGTTTCGGCCTTCCGGGCTGGGCGGGCGTCGCGCTGACGCTCATCGGACTGGCGG
CCGCTTCGTTGTTCGCCTACTGGAAGAAGATGTCCCTGTGGCAGGGCGCGACGCTGGTAA
CCATGGTGTTCTTCCTCACCTATCCGAAAATCCTCCTGGTCTACTTCATGATGCCTGCCG
TTCTCCTTTTGATGTGGGGCGTGGAGGACCGAAAGGTGGTGCTGAAGCTGTCCGCGATGC
TGGTCCCTCTGTTCCTATCGGTCGCCGTCACCGGCAACGGCAAGAACCCGTTGGTGGACG
AGCCGTGGGTGTGGGTTGTGGGGATCGTGCTCAGCCTGATGGGTTGGGCGCTGTTCGTCC
ACGCCTGGTGGAAGGTGAGGGACGAGAGGCCGTTCTTCGAGCGTTCTGATGCTCAATGAT
CACTTGCCTGCGACCTGCACCCCTGCGATGCCGACGACGATCGGCAGCACGAAGAACGGG
CGCAACATGTCCGAGGGTTCGTTGAACAGCGGAACGCCGACGACGAGCGCGCCTATCGCC
CCTGTGCCGACCCAGCCGGCGTGAGCGGTGCCCATTGGAATGCTCATCTCGAGCGCCTTG
CCGAGAAGGTACATGCTGAAGAACAGGGCGACGAAGGTGGCGGCCGCCCGGGGGATGTCC
GTGAAGCCTTCGGATAACTTCATGGCGGTGACCCAGACCGGTCCCAGGAGCCCGGCCACG
ACCAGCAGGGCCCAGGCGCGCCGGGAACGACCACGCCCCCTCAGAGGCCGAGGCATTTCC
TGATCTTTACCTCGGTATCGCCGTTGATCAGCTCGAACTCATAATCCCCGCCCGTCTCCG
CCGCTGCGGAAATGACGAAAGAGAACGGACCGAAAAGGGAAGCCAGCAAGATCACTGCAA
AAAAGAGAGCGCCTAACGAGATGAACCTGGATGACCCGGTCCCTTCCACCTTGTCTCACC
CTGGCAGAGGATGATCATACTCTCCTTTGTAGAGCATATATGAACTGGGAACTGCCGGGA
ACTAGCGATATGGAAGACCGGGATCGCTTCAGTCCGCCTTGGATGTAATCATTCCCTTCT
CGCCCAGCCGGGCTATTATAGCCCCTACCAGAGACAATATCCCGCTAAAGGCCACGGCGA
TAGCGACGGAATCAGAAAGCTCTCCGGCGAGCGGCCCGCCGGCTATCGCACCATAGTCCA
TGGACCCCATCATCAGCGTCATGAGTATGGTCGCCAAGGATACGCCGACCGCCAAGGACA
GATTCCTGGTGGTGGCCTGTATGCTCGAGGCCAATCCGCTCTTCTTCATCGGCAAGGCCA
TCATTACCTCGGCGTTGTTGGGCGTCTGGAACAGGCAGCTTCCCACGCCCATTACCGCGA
ACGCCGCCAGAACCAGGAGGACGTTGGTGTCCATGAACCCATAGGCCATCATGAAGAAGG
ACAGCGCCCTGATGAGATGGGCCAGCGTGGTGTATGGGAAGATCCGCTTGCGATCGTAGA
TCCTGCCGACCAGCGGAGAGCCGAACATGGTTATGGCCGGCAAGATCATGAATATGAATC
CCACGGTGATGGGATCGTACACCAGAACTCCTTCGAAATAGAACGGCCCTAGGATGGTGA
CCATGTTCATGGAGATGAAGAACATGACCATGCTCAGGATGGTAAGAGAGAACCTCCTGA
CCCTGAAGACCGTGAGGTCCAGCAATGGTTCGTCGATGCGGCGCTGCCGCCTGATGAACA
GGACGAACGTGGCGAGGAGAACGATCAGCAGGACCGCGGTGTTCGTTCCGACCTTGCCGG
TGTTGCCGATATCCCCTAAAGCCAGAACCAGAGCCGCCATCATCACGATCCAGAGCGCGG
CTCCGACGATGTCCAGCCGGAACTTTTCCGACAATACCTCGTCCAAGCGGAGGAACTTGA
ACGCCGCCACGGCGGCGAAGATGCCGATAGGCACGTTGATGAGGAATATCGACTGCCAGC
CGAAGGTTCCCACCAGAACGCCGCCGATAACCGGGCCGAGCATGCCGCCGACGGCGACGG
TAGAGCCGAGGAATCCCAATGCCTTGCCGCGGTCCCTGATGGTGAAGAGACGGAACACAA
TGGCCGTGGAGACGCTGAACATCATTGAAGCGCCCAATCCTTGCAACACCCTGAACATGA
TGAGCTGGGACAGGCTGGAGGAGAGGGCGCACATCAGCGAGGCGAGGGAAAAGACCACCA
GGCCGATGTTGAAGAGCTTGGCCTGGCCCACCCGCTCGGCTATCCTGCCGCAGATGATCA
GGAAGCAGGTTTGGACCAAAAGGTAGCTGGTCACCACCCACTGGGTGTCGGCGACGGCCA
TGTGGAAATAGGAGGTTATGGCCGGCAGGGCGATGTTCAAGGAGACCGCGTCCAGCACGG
ACATGAACACACCCAGCATCACTATTACCAGGGCTACGTAACGGCCCCGCTGTCCTTCCG
TTCCCTTCATTTCGTTCTACCCTTGAAAGATGGGTCCCCTTTAAAGGTTGCGCATTTTGC
CCAGGGCATTCCAAAATCATCTAACGGACCGATCACAGTGATCGGACGGGGGGTCGATCT
GATCCCTGCTGTTAAGAAAGATCGCTCGGCCTGGAGATCGAACGGCTTCAGCAACGGATA
GGAGTTGCTCATCGACCCGTTCACCGTTTTCCTGCCATGCTTACCGACGGTTGACGCGGA
TATGGTGCGGTCGATCTTGCGATCTGTGGCCGGGAGCGGCCCGCCCTAGGGTTCACGTTC
TCTCGAATAACCTAAATATTAATTTCGATTAGAGTTGCCAAATGCAAATCGTCGGCGGGG
GAATGGTCGATGACCGAGCCCTGCCAAGGATAGATGATACCTTTGGACCTGGTAACCGAG
CTGGCCTGGATAGTGTTCATCGTATGCTTCGCGGCGCTGTTGATCCTTGACCTTGGCGTC
TTCAACCGCAGGGCCCACGTCATCAAACCGAGGGAAGCGCTGATCCAGATGGCCTTCTTC
ATCGGGGCCGCGATCGCCTTCAACGCTGGTATCTATTACTACATGGGCTCGCAGGCCGGC
CTGGAGTTCACCACCGGCTACCTCATGGAGCTCATGCTCAGCGTGGACAACCTCTTCGTC
ATCATTCTCATCTTCACTTCATTCTGCATTCCCCGCAAGTTCCAGCACAAGGTGCTGTTC
TACGGTATCCTTGGCGCTTTGATCTTCCGCCTGGCCTTCATTTTAGTGGGTGTGACGCTG
GTCGAGAGGTTCGAATGGGTGCTCTACATCTTCGGGGCGTTCCTGATACTGACCGCCATC
AAGATGGTGGTCGGCAAGGAGAAGGAGAACGTGGATCCGGAGCACAACCTGCTGGTCCGC
TTCTTCCGCAAGTTCCTGAGGGTCACCAAGGACTATCACGAGGACAAGTTCTTCGCGCGC
CTGCCGAACGGCGCCGGGAAGATGGTGCTTTTCGCCACCCCGATGTTCATAGCTCTGCTG
GTGATCGAGAGCACGGACATAGTGTTCGCCGTTGATTCCATACCGGCCATCCTTGGAATA
ACGACCTCGTCCTTCATCGTCTTCAGCTCCAACGCGTTCGCCGTTCTGGGCCTTCGATCC
ATGTACTTCGCGCTATCGCACATCATGACCCTGTTCTGCTACCTGAAGTACGGGCTTGCG
GGGATATTGGGATTCGTGGGCGTGAAGATGTTGGCCGGGATGTTCGATTACCACGTGCCG
GTGCTGAACTCGCTGCTGATAATCGTGACCATCCTCGCCGTGGCCATTGCCGCCTCCTGG
ATCAGGACCCGAAAGACCGGCACTTGCCCGGTGGTCAAGGAAGTGGAAGGGGAGGCGTGC
CCGGCCCTGAAGAGCCTGGAAGAGAAAAAATGAGTAGCTGGCGGATCAAGTGAAACGCAC
AAGGGCTCAACTCTTGTTCGCGGAATTGAATAAAAAACTTTTCTATATTTACCTGGTCCA
TGATTTCCCTGGAAAATCCTCAGAGGTGCTCTTGTGAAGTTGGATGTCAGAGCGTCATCG
GTCGTGGCCCCGGTCATGGTGCTCCTACGCCGCAAGGGCTGAGGACCGCCCTCCAAACCT
TTTTACCTTTCTTTCCTTCCCTTTCTCTGCGAATGCCCTGATAATACCTCGGGCATCAAC
GATGACCCGAGCCGTTCTCTTGATCAATAGAAGACGCATTGGATCGGGAAACTCAAACGT
CCCTGACGATGGCCTTGATCCTATCCTTAAGGTCGGAGAGGTCGTTCTTCTCCACGAACG
AGCACTCGGCCATCCTGTAGACCATCCTCATCTGGTTTTGGACAGCTCGTTTCTGGTGGT
CGGTGCGCACGAACTGATGGATGGTGACCAGCGACTCCATCAGCCTGATCAGGACCGCCG
GGCTCCCGCCCGCGAACTGCCGGATCTGATTGAAGGCGGCGTTGAGCATGCCCTCGAACG
TGAGAACGTCGGCCACCACCCTGACCCTCCCTTCCTCATCGCAGTGGTATCTCGGCGGGA
ACCTAACCCTTGTGAGATGGCAAATGGTAGAAGTGAGGTTGTCAACGCAAGCTATGGCCG
TATAGGGGTCGTTCACCCCCGGGGACAGCGCCCTGGCGGCGATCTCCACCATCTGATGGA
TGGAGAACTCTGCATCCTGATAGGGGGTCCTGACCTTTCCCAGGAGGAACGTCGTCTCCA
GCCTCCTCGCGCTCTTTTCAGCGAGCCCTTCCTGGGAGAACACCTCCATGACCCTTGAGC
CCTGCACCAGATGGTCGCCCGGCCGGAAATTCACGAAGATGAGGAGGTCGTCCTCGAGGG
CGACGGAGAACACGGTGTTGTAGTTCAGATACTGCATGTATCCGCCCTTGGGAGAGATTA
TCATCGTTCTCTGATCGTGCCCCTTTTTCATCTCCTCCAGGTCCGGGGCCTCTTCCTGAA
CTTCGTCTCCCTGCACCTCCTCCGGGAATATGCTCCCCAGATTTTTGTTCAAGGTCGTGG
AGATGTCGGAGATGACCTTGTCGGCCTGGATGCCCATGGAGATGTGATGGATGAAAATGA
CCAGGAGGACGATGTTGGCCACGGCCGCCACGATAGCGATGATAATGGATATCTCGGGGA
TGAAATCGACACCGGCACCATCGTTTGTGGCGTTCAGGACTAAAAGGCAATAGACGAAGG
TGGAGATGTAACTGCCCAGCACCACCTGGTTGGTTCGGTCGTGCATGAAGTTCCTGAGCA
GCCGGGAACCGAACTGAGAGGATGCCAAGGTCAGAGCCACCAGGGTGATGGAGAAGACGG
TCCCGGCGACGCCGATCATGGCCCCGGAGATGGTGGACAGCACGCTGCGGGCGGAATCAA
CGTTGCTGGGAATGATATACTGGAAGAACCCGGGCGGGTCGATGTCCACCGAGGAGTCGA
CGAAGATGGAAAGGTTGGCCCCAACGAACGCCAGCAATATGAACAGTACGGGGATGAACC
AGAAGCTGGTCGTAAGATCGATCCACACGGACCTCAGTTTGATGAACATGCGATTCACCT
GGCCCACGGAATGCCTGGGCTGTTTAGGCTACCAGGGTAGCGGCTATTTAACGGTTTATC
GATGACGGGGAGCGTCTCTTCTTGCATCGGAGATCGAACGAATCCCTGATAATTGGAGAT
ACCCCGAGAGATCCCTTTCACCCAGGGCGCCCTGGGCTTTCGTCCCCGCGTCAGGAAGAC
GAGGACCAAGGTCGCCAATCCGACCGAAAGACCCAATGCCCCTGGGATGAGCGGCAGTTC
ATCGTTTTTCAGAGCATCGATGTCCCCCTCCGACCGATTGCGCGACCATATAAATAATAT
AATGTACATAATAAAATTAATAATGTTGATATGCATAGTTTTAGCCAATTCAAAGAGCAA
AAACAATGCGATAAATATTTTATTAATTAAGTTCATATTATTAATAATATAGATATCACG
TTAATCAGAAAGGTATATTAACCACCGAGGCGGACATTGTACTGTATAGGTGAGATAAAT
GACAAGCACGAGTTCAACGGACATCGGGACCTCATCGGGCAATGATGTCGACAAGGGTGT
GAGCAAGTACATCTTCAATGAGCCAGAGAGAACTTACACCAAGCCGTACTACGTAACTGA
AAAAGAGGAAGCGATGGCTCTGGCAAAGAAGCTGGCCCTGAGCGCTAATTAAATAATCCT
TAGGCTGCGATCAAGGCTGTTCGGACCGGTCAGGACAATGATTCAAAACGACCGGCAATG
TTTTCCTTACCCGGGGATGCTCGTAGGGTTTCAATGGCGTTCATCCCACAGATGAGACGG
AATTTTATGCATGAAGACGCTCCCTGTGGACGAGCGGTATGCATTTGCATGAACTGGTGA
AAATTTCATACCGTACACCCGAACGTCCTTATCCCACATGATACATCGCCGAACCATTGA
CGAGGGAGACCCCTAGATGAGGATCGCCATTGCGGGCGCGGGAATGTCCGGTGCCTATCT
GTTCAGGCGTCTTGTGAACGACGGTTTCGAGGGCATCGATCTTTACGATGCCAAGAAGAA
CAATCCTTGCGGGTCCAGACCGTGCGCCTGGGGATTCGCGCCACTCGCGGAAACCTATGA
TCTGATCGCCAAGGTGATCGATCCTGAACGTTTCGAACTGCAAAGATCTGGAACGATCTC
GATCGATGGCATTGACATCCGCTCAGATATGCTGACCATGAACAAACCCGCCCTGATCAG
GGAGATGATAGGGGACGCGGAGATCAAGCAGGGCCAGATCGACCTGACCAAGTATGACCG
GGTCATCGACGCCACCGGGGTCAGCCGAGCATATCTCCCTCCTATCCGGGACGATTATAT
CGCGGAATGCACCCAATACAGGGCAAGGAGCGAAGAACCGCTTGGGTTTTGGTTCAGGAC
CTCGACCGTGGGATACGAGTGGTGCTTTCCGCTCGGAGGAGATGAATATCACATCGGGTT
CGGAAGCCTCAAGTCCGACGTTCGATCGTATCGACCGTCGAAGAACAAGGATGGACGCGA
TCTCTCGTTGCAGCTACTGTGCAAATGCCACAGCAGCGTGAGATTGACGGCCCCGTTCTT
CTCACAGCCTTTCGTAAAGGATGAGAAGATAGTCGGGATCGGGGAGAGCATCGGGGCGGT
GGCCCCTCTTGCTTCGGACGGCAATCTGTACGCCATGCAGTGCGGGGAGATGCTCCTGGA
GAACTGGGACGATCTCGAACGCTATTCGGAAAGAGTGTTAAAAAGATATGACTGGATGCG
AACGGAGAGAGGGGGGCTGGAAAAGCTGATGGAGGGACGGACCCCCTCGCTCATCGAGTC
GATGAGCATGAGAAAACACCTTAGATCGGTGGGAGTGGACATCAGGGGCGGCCACATTCT
CAAATTCTTGCGTAATATGTCAAAGTGATCTCTGATCATTCTGACCGAACCCAGGCCATT
ATTGGATGGCAACGTGGAACGCTTTCTACGTTGTTCTCAAACAGGTCTAGAACATTTATT
TTTAATTATTAATATAAAATCGTTTTTCCATACTTTGCATGCCATTCAACGAACGTGCTG
AGGAAAAGGATAAGATAATAAACCTCTTGAATCCTCCTGAGGTCGTGGTATTTGAATCAC
AGTTCGGAGCCCAAGCTTTAATGTTATTGGGCGGAGTGCTGGTTCTTTTACTATTACTGT
TCTTGCTGTTCGCGTTCATCGTGGTAGGCGTTGTCTTCCTGTCGATAAAACATGGAAAAT
TCTATTTTCCCAAGTTGCTGAGGACCGGATTTTCATATATGGAGGGCGCCATAAAAAGGA
TCTGCGCCATATTTGGTTTGCGGGAAGAGGATCTGACCATATTTTTTATCCAATTGCATA
ATCGGATGAGCGAGGGTGATTTCGCTAGGATCGATATGAAGGACCGCGCCATCTTCCTTC
CTCACTGCCTTCGGTCATCCAAGTGCCCTGCTACCCTGACCCTGGAAGGCCTATTTTGTA
AGCATTGCGGGAATTGCGACCTCGATAATTCCATAAAAGAGCTTGAGGAGATGGGCTACA
AGGTCTTCATCGTTCCTGGCTCCACGTTCATCGGGCGCATGGTCAAGAAATATATGCCCC
GCGCCATCATAGGGGTGGGATGTCTGAGGGAGATCAAGGACGGGCTTGACTTCGCTGACA
GTATCGGGGTGGTCGTCATGGGCGTGATCAATAGGACCGATGGCTGCGTAGAGACGCTGG
CGAATTGGCCCGAACTGATGAAGGTCGCTTCATTGAAGGCTCCGAAGATCTGATGATGGA
ATTTCCCGTCATTGCGGATGAAGGGATTCGAACCGATGAGGACAGATCATTGAGCCCCTC
CAACACTGCAGTTGTGATCGCCCGGATCAACGTTGATTCGCTACTCGGGGTTAGTTATTT
CAATACGTATTGAAAGTTCACTTATGGCCAATTGCGCTTTTTGCAATATTACAATTATAT
CGTTACCTGTTTTTTTATAAAAAAGAATATTATAAAATTATATACTCTTGGAAAGAGAGG
GAAAAAAGTTTGAAAGACCATTCATTCAGTGGTCTTTCCATCGAACTCCTCTGGTTCCCT
GAGCGCATCGGCCTTGGTATGGCGAACGACCTTGTCGATATGCTCGGGCGGAGAATATAT
GGTGTACAGCTTTAGATTCGTTTTTGAGGAGGTGTTGATCACGTTATGCCTTGCCCCCGA
AGGCACTATGACCCCGCTGCCATCCTTGACGATGTGTTCCGTACCATCGATGATGACCTT
CCCCTCGCCTTCCTCGAACCTGAAGAACTGATCAACTGTATCGTGGACCTCTTCGCCGAT
ATCTTCACCTGGCATTAGGTTCATCAGAACAAGCTGGCTGAATTTACCGGTGTAGAGCAC
ATGGCGGAAATCGGAGTTCTTTCTTGTTTCCTTCTCCAGGTCTGTCGAGAATCCCTTCTT
TTTCTTCATTTCATCACCTTATTCCGAATAGTTCGGTTATGATATCATCTAGATGTTATC
GATATTTATCATTTCTATAAAACTAGTCGATGTGAGATCCTGTTTGTCTAAACAGATTGG
ATAAAACAGCTCGGCGTTCGCAAGGCCATTAGGATCAAGTGATGGTGCGGGGGAAGGGAT
TCGAACCCTTGAACCACTAAGGACAGAATCTTAAGTCCTGCGCCGTTGGCCAAGCTTGGC
TACCCCCGCGCACTTCGGCCATGGCAGATTTGACATAATAAATTTGCCGAAAAGGAACGG
GATCGGCATCACTTGATGAACGCCCCGGCCTTCAGCTCGCTGAACGCCAGGTCCAGCTCC
TCCCTGGTGTTCATCACGATCGGCCCGCCCCAGGCTATCGGCTCCTTGAGCGGCTTCGCG
GAGGCCAGTATGAACTTGGCCGTTCTCCTGCCCGTGCCCAGCCTGTACATGTCGCCAGGA
CCGAAAACGGCGACGCTCCCCGCCGGGACCGTCTTGGGATGCTTGTCCCCGATGATCAGC
TCCCCTTCGTAGACCATGACGAAACCGTTCCTCTCCGCGGGCATCTCATGCTCCATGAAC
GTCCGGGGACCGAGCGACATGTCGAGATATTTGACGTCCACGACCAGGTCCTTGACCGGT
CCGACCAGACCCTGGGATTCCCCGGCGATGACCTTGATCTTCGAACCCTTACCCAGGTCG
AAGACCGGGATATCCTCCTTCTTGATCTCCCTATAACGCGGAGGCATCATCTTGTTGGCC
TTCGGCAGGTTCACCCAGAGCTGGAGCCCTTGCATCCAGCCCTTGGACTCCTGTGGCATC
TCCTCGTGCAGAACCCCGCTCCCGGCGGTCATCCATTGCACGTCCCCGGGACCGATGGTG
CCGTGGTTTCCCAAGGAATCCTTGTGATCTACGTATCCATCCAGCATGTAGGTGACCGTC
TCGATGCCCCGGTGGGGGTGCATCGGAAAACCGGCTATGTAATCCTCTGGACGGTCGGAA
CCGAAATGGTCCAGCATCAGGAAGGGGTCCAGCAGCTCAGCCTCGTCCCGGCTGAACATC
CTGGTCAGCTTCACCCCGGCCCCGTCGCGAGCGGGCTGGCCATGAATGACCTTGGCCACC
TCTCTGATAGATGCCATGAGGCCCATCATCGTTTCAGGTGGGATATGAATAAATCGATTG
TTTACCATCCCTGATACGATTTATGCCCAGGGAGAAACGCAAGATAATCTGGCACTGTGC
CGCTGGACACGACTTCGAGGTGGAGGACGAGCTCATGCGTACCAGCTGCCCGGTGTGCGG
CGGCAACGACGTTGAGAGAGTGCTGAAGGAAAAAGGAAAGGACCGCCCTCCCCGGGGCTC
AGTGAGGTCTTGGTTCTGGCGGTGAGGGATGAACGAGAAAGGCAGCCGCAAGGAAGTTGA
ATTTATATCGTTCCCATCGGTCACAGAATGGAAGGACTGGCTCGCCGAGAACCACGGCAG
ATCGTCCGGTATCCGCATAAGGTTCTTCAACCAAGGTTCCGGAAAGGAAGGACTGGGGCG
CCGGGAAGCCCTGGAAACAACGTTGATGTTCGAATGGATCGACAGCGTCCTGCACGATTA
TGACCAGGATAGCTATCTACTACGATCCACGCCGCGGAAGAACGGCAGCCATTGGTCTCG
GGTGGACCTGGAGATCGCCAATAGGCCGATCAACGAAGGAAGAATGACCGAGGCGGGAAA
CTAGCCGCCATATGCGGCGGACCGGAGTGGCTGGCAACCGCTGGGGTTCTCGACGGACGC
AGGTGCACGCACAGCCAGGAACGGCCGGCCGAGGCTTTCGAAAAGGCGATATTCACCAAC
GAGCGCTTGACGGTAGCGGGAACGTCATCACCGCCCAGGGCCAGGCGCGCTCCGGGTTCG
CGGCGGAGATGGGAAGGCAGATGGGCATCCACAAGAGCGAGGCCGAGGCCGACCTGAATC
GGCCACGAGACCGGAATTGGCTCACATCACCTTGCAGGAGTCTCCGTGGCAGGCGAAGAG
CAGCGGACCCAACTTCTCGTCCAGAATGTCTTCCAGGGTCGGCTTTCCGATCTCAGCCAG
TTCGTACCTCACGCGGACGATCGGCTTATTGACGTTCATGACCCGCCGGAGGTCGACGGG
CGTTCCGGCGACGACCACGTCGCAATCGGCCTTGTTTATCGTCTCCTCCATGTCCTTGAT
CTGCTCGTCGGTGTAGCCCATGGCCGGAAGGATGGGGCCGAGGTGGCGGTACTTTTCGTA
AAGCTCCTTGATCGAACCGACCGCGTACGGCCGTGGATCAACAATATCCAGAGCGCCGTT
GTCCTCCGCCGCTATCGTTCCCGCGCCGAAGGCCATCCCCCCGTGCGTCAGCGTTGGACC
GTCCTCCACGACCAGCACCCGCTTTCCCTTGATCAGGGAAGGGTCGTCTACCTTTATCGG
CGAGGCGGCCTCGATGACGATGGCCTTCGGGTTGTACTTCAGGACGTTCTCCTTGACCTT
CAGGATGTTGCGGCGGTCGGCGGTCTGGACCTTGTTTATTATGACCACGTCGGCTAAGCG
CAGATTGACCTCGCCAGGGTGGTAGGATATCTCGTGCCCGGCGCGGTGCGGGTCGGCGAG
GACGATATGCAGATCGCTCTCGAAGAACGGCAGGTCGTTGTTGCCGCCGTCCCAGACGAT
GACGTCCGCCTCCTTCTCCGCCTCTCTCAGAATGCGTTCGTAATCCACGCCTGCGTAAAC
CACGATGCCGTTGTCGATCAGCGGCTCGTACTCCTCCCGCTCCTCGATGGTGCAGTCGTG
CTTGTCCAGGTCGGCGTACTCGCCGAAGCGCTGCACCGCCTGCTTCGTGAGGTCGCCGTA
CGGCATCGGGTGGCGGACGGCAACCACCTTCAGACCGCGGTCGTGCAGGATACGGCAGAT
CTTCCTGGTGGTTTGCGACTTACCGGCTCCGGTGCGCACCGCGCAGACGGTTATCACCGG
CTTGTTCCCCCGGAGGGTGATGGCCGGGTTGCCCATGAGGCGAAAATCAGCTTTGAGCGA
TAGAACCCAGGACGCCTTGTGCATCAGTTCCGTATGAGAGATGTCGCTGTAGGCGAAAAT
TACCTGGTCCACCTTGTTCTTGCGGATGATGGTCGGAAGATCCTCTTCGGCCAAGATCGG
AATGCCCGTCGGATACAGCGAGCCTGCCAGCGAGGCCGGATAGCATCTCCCCTCGATGTT
CGGGATCTGAGCGGCGGTGAAGGCCACCACCTGGTACTTCTCGTTGTCCCGGAAGTAAGT
GTTGAAGTTGTGAAAATCGCGCCCCGCGGCGCCCATGATGACGACCTTGCTCTTCTTCAT
GTCCCGACCTTCTACTGCAATCGAGACCGATGATAATACAATTTTCTGTATAGCGCTCGA
TTTTCCTATTGTTAATATTTTATAAATAACATAAATATACAGAATTAATGTTCACTCGAT
TTTACGATCTGATAAAAACTGCTAATTACTGCTAAATTAGCTGGATTTCACTATTTGATG
TTGTCCTTCATCGGTCGATAAATCTAACTGCCAATTACTGCTAATTACTGCTAAATTAGC
AGATATTATATTTACCAGCAGAAACATGATATATGATCGAATATTATGAAAATTCCCGAT
ATTCCGAGACCGTACCATGATATATTTAATGATAAAATTATAAAAGATCCTGCCATCACA
AAAGATAGAGCGGTCTCCGATTGTGTGAAACAATTCAACGAAGAGTATCTTCATTGGGAC
GAGGTCAGGCGAAAGGAAGTACCTCAAGATCCCGAGGTCATCTGGGCCTTGATGAAGATG
TCCCGGGAAGGTCAATCGCGGCATGCGGTTTTTTTAGACATCTCTTTGACGTACAATACA
ACCAGCGAATCACAAAAAATCATGCATATGCTGGATACCACCGCCTCGGGGCTATTGGTG
TTGGAGGAGCCACTGAAAGATCCAGAGATGAAGAGGTATGTGATCAGCTCGCTCATGGAA
GAGGCCATAGCATCGAGCCAGTTGGAAGGTGCGGTCACCACTACAAAGGTGGCAAAGCAG
ATGCTACGGACGAACAGAAAACCGCGGACCCCATCCGAGCGGATGATCATGAATGATTAT
TTTACCATGAAAAGGGTCAAAGAGATAATGGATCAGCCATGCACTGTGGAACTCATTCTG
CAATTGCATGAGTTGATCACCTATAAAACACTGGACGATCCATCGGACAGCGGTCGTTTC
CGTACGGACGATGAAACAGTGGTCGCCGATCCCTTAGAGATAGATAAGGTGTACCACCAA
CCTCCATCTCACGAGAAGATACCCGGATACATGGAAGAATTGTGCAGATTCATCAACGAT
GGATCGGGGTCAGAATTTCAGCATCCTCTGATCAAGGCCATCATCTTGCATTTCATGATC
GGTTACGTTCATCCCTTCGTTGATGGCAATGGGCGATTGGCGAGGGCGCTGATGTATTGG
TATGCGTTAAAAAGCAATTATTGGCTGTTCGAACACATGGCCATCTCCAAGGTCATCAAG
GAGCACCGTGGTAAGTATGGGACGGCCTATCTATATGCTGAAACGGATGAAAGAGATATT
ACATATTTTATAAATTTCAATCTGAAGTGTATGGAAGAAGCTCTCAGCAATACCCGACGA
TATATCCGGAGAAAACAGCAAGAGCAGAGAACGGCCATGAAAATGGTCGAATCGCACCCA
GAACTGAATTTCCGTCAAGCCGAGATCCTGCGAGATATGATAAAAGATCGAGGGGGACCG
GTCTCGGTTCGAGAGATCGCATCGAAGTTCAACGTCGTTCATCAGACCGCGAGGACCGAT
CTCTTATCCTTATTTGAGCGAGGATTCATTGAAAGAAGGAAGGTCGGAAACAAATTATTC
TTTTTATATACTGGCGTATCGAGTTTGAACGATCGCGACAGAGATAGGCTCTCGAACGAT
AGGAAGGAATAACGCAATCCCAAAGGCGGGAGTTGCACAGGGTCCCGTAGGTGCAAACCT
TTGGTAAATTTATTGATCTTTTAGTGAAGAACGTAATCACTCGCGCTTTCCGAACAAAGC
ATGGGTCTGGTCTTACATGAGTCTCCCATGATTTCAATGACGCTTAGGAAAGTATTGAGT
ATTCACCTTCCGATTCATTCCGGATGGCCTACCGCATACCCTCGGTCAAGGTACTAGAGG
ACTCCATCAGACGGGTGATCCGGGAGCAGCAGAGCATTCCCTCCCAGCGTCGCTTCACCG
AGCTGGTGTTGGAAGACCTTCGCAAGAAGAACCCCGAGTACAAGGTGGGAGAGGTTCGCT
TGCGCCGTATGGCCCTGCACCGCAATCTAGCCAAGGTGACCATCTCGTATCGCGAAACGA
AAGAACCCAGCCGCAAGGGCCGCTGCCCCGTGTGCTGCTCTCCGACCGAGGAGCTCCACA
ACCAGACGTTGGACGACAAGATGGTCGAGCTGGGCGTCAAGTGCACCAAATGCCCGTACT
GGACCGGACCTCGAAGACGTGTACCGGTGCGATACAATTTCACCATGTTCGGGGCGATCG
TTCCCGAGACCAAGAAGAAGGGCAGGTACGCCCAGTGGAAGTTCGCCTAGGTACCGTATT
TATTCTGCGATATCATTCCCTGATGCATGTGCCGCTCGACGGTGTACATGTCCACCAAGG
AAGGCGTTCTGGAACTGGTCAAGAACGCGGTACGGCTGAACTTGGAAGACGAGCTATTGA
TCATCATTGACGATGCCGGGGAACGCCTCGAGCTCAACAACATCCAGATCAAGGAGGTCA
ACCTGATCAGCAACAACATCGTGCTGGAGAAGAAGGAGTGATCACTTTCCCATTAACTTC
CTTGATTGCTCCTCGCTCATGCGCAAGGTGCCGTTCGCAACGAGGCGTGGGACCATAACC
TTCCAGTTGGGGTTCTTCCGGAAGGCTTTCATGAAGAGCGGGACCGCCTCCTCGAAGCGC
CCGTTGTTGGCCAGCCCGACCGCGTGCCACAAGACCATCTCCTCGTTGCTCGGGAACATC
TTTTCCGCGTTCGAGTAGTGCCTCAGGGCTGATGACATATCACCTTTTTCTAGCGCCGCG
TCCCCGGCGTCCATGCTCTCGTAGGCCCGGTGCACCTTCAGCAGCCTTACCAGTTCCTTC
AGCGGATCGCGGTGGTCATCGACGCGCAGATCGATGAGGCGGTCATTCCAGACCTCCCCG
GTGCCTCTGGCCCTGACAATTACCAGAGCTGCGCTCTGCCTTCCCCTGGCGTCCCCGCCT
TCGGCCTCGGCCGCCTGCATCGCCGCCAATATTCTATCGGCCAGAGGGCCGTCCGACGTT
TCGAAAGCTTCGGCCATTGCCGGCCAGACGGTGTCGTTCAGCATCATGTTGGCCTGGACG
GAGAAGTTCTTCCCGCTGATGTGCCCGGCCTCGGCCACGCACTTTTTCCCGGTGTAGGCG
AACGCCCTCCCCTTGGGATCTATCATGGCTAGCTGCCGGAGGTCGCGTCCTTCGTCCTTG
GAAACCATCTCCTCCACGGCCTTCATTGGTGCCGTTCCTTCGGATAGGAGCCTTAATCCC
TCCGGACCGAAGGCGGGGTTGGTGAAGGATTGCGTTACCACGGCGCCAACGCCCGCCAGA
GCCCAGGGAACCACCGTACCGACGGAGAACCAGTGAGATTGGACGCCTGCACCGATCTCC
CCGGTCCTTTCATCCCTGGCGACTATGGAATACGTATGGGCGAACGGTCCCTTCACGACA
TCATCTGGAACGAGCATGAATGCCACGGTCCGGTCGATGCGTGCATTGAAAAATAAAGGT
TGGTAAGGGGTTTGAAAATTGTTTGGAGCGCCCTAATCGCAGTTCTCGAACTGGCTGTTG
TACAGGTCGCTGTAGAAGCCGCCCTGCTTCAGCAGCTCCTCGTGCGTGCCGCTCTCGACG
ATGCTTCCCTCCCTCATCACCAGTATCGTGTCGGAATCCTTGATGGTGGACAAACGATGC
GCTATGATGAAGGACGTGCGCCCGACCGTCAGGTCCTCCATGGCCTTCTGGATGAGCTTC
TCCGTCCTGGTGTCCACGGAGCTGGTCGCCTCGTCCAATATCAGCAGCGGCGCGTTCTGC
ACCACCGCCCGGGCGATGGTTATCTGCTGTTTCTGCCCCACGGAGATCTTCGGCTCGTCG
TCCAGCATGGTGTCGTACCCGTCCGGAAGAGTGGCGATGAAGTGGTGTATGCCGACCGCT
TTGCACGCCTCCTCGATCATCTCGTCCGTGACGTTCTCCTTGCGGTAAACGATGTTCTCC
CGGATCGTACCTTCGAACAGCCAGGTGTCCTGCAGCACCATGCAGAACATGTCGTGCACG
TTCTCCCTGGTGAGCTCCTTTGTCGATATACCATCGATCAGGATGTCCCCGGAGTTCACC
TCGTAGAAGCGCATCAGCAGGTTCACGATGGTCGTCTTTCCCGCGCCGGTCGGTCCTACT
ATCGCCACATTCTGCCCGGGCTGGACGTGGAAGGAGAAGTGGTGGATGACCTCACGCTCC
GGCGAATAACCGAACGAGACGTCGCGGAACTCCACCTCCCCCTTCACGTCGTGGTGGACG
AGCTTCTTTTGGCCCTCGTTCTCCATCTCCGGCTCCTCCAGGAACTCGAACACCCGTTCG
GACGCCGCAGCCACGGACTGCAAGCTGGTCATCGCCTGGGCCATCTGCGTCAGCGGCTGG
GTGAACAGGCGGACGTACAGCATGAAGGCCACGATGACCCCGATGGAAATGGCTCCGTTC
ACGACCTGTACCGCGCCGACGATGCATACCGCCACGTAACCGATGTTGCTGATGAAGCCC
ATGAGAGGCATCATCAGGCCGGACAGGAACAGCGACTTGAAGGCACTGTCGAACAGCTCG
TCGTTTATCGACTCGAACTCCTTCTGGGAGGCCTTCTCGCCGTTGTACGCCTTCACGATC
ACGTGGCCGGTGTACATCTCCTCCACGTGCCCGTTCAAACGCCCAAGATGCTTCTGCTGG
CGCTCGAAGTACTTCTGCGACCTGGACATTATGAAGGCCATGAGCATGAATCCGGCGATC
GCGGAACCGACGGCAGCGGCCGTCATGATCACATCGGTGTAGAGCATCATCACCAGCGAG
CCGATGAGCAGCGCGGTGGAGCTCATCAGCGTGCCCAGGCTCTGGTTCAAGGACATGCCG
ACGGTGTCCACGTCGTTGGTCACTCGACTGAGCACGTCTCCGTAACTGGTCTTGTCGAAA
TACTTCAGCGGCAGGCGGTTTATCTTTTCGGATATGTCCGTGCGCAGCCGTTTCGCCAGC
TTCTGCACGATGGTGGCGACGATGAACCCCTGGCCATACGTCAGCACGGCCGAGAGCAGG
TAGATGATCACCAGGAACGTTCCTATCTCAGCGACGCCGTCCAGATCTATCGTTCCGGTG
AACATCCCGCTGGCGATGAGGTCCGTCAGATCGCTCAGCCTGTCCGGGCCTATGACCGTG
AACACGGTTCCGATTATCACCAATACGCACGCCACGATGAGCGCCGGTATGTACTGGCGC
ATGTAGCCCAACATCTTCTTCCAGGCCGTCGTGAAGCTTTTCGGCTTCCCGGCCATCATC
GGGCCGCGCCCGCGACCGAACCCACCTGCACCTCTCGGTGGTTTGCTATCGTCGTCGCTC
ATCGTCTCATGTCCTCCTCGGTGAGCTGGGATTCAACTATCTCCCGGTACACCGGGCAGG
TGTCCAGGAGCTCGCGATGCTTGCCGATCCCGGCAACCGAGCCGTTGTCCAGGACGACTA
TCCTGTCGGCGTCCATGATCGTCCCGACCCTCTGAGCCACGATGACGCTGGTGACGTCGG
CCGTCTCCTTCTTCAGGGCGCTCCTTAGGCAACGGTCCGTGCGGTAATCCAGAGCTGAGA
ACGAATCATCGAAGATGTAGATCTCCGGCCGGCGGCACACCGCCCTGGCGATCGACAGGC
GCTGCTTCTGCCCGCCGGAGACGTTCGTACCACCTTGAGCTATGGAAGCGTTGTAGCCGC
CGTCCATGGCCTCCACGAACTCCGCGGCCTGGGCGATGGTGGCTGCGGTACGGACGTCCG
CTTCCGTCCGCTCTGATGACATGTCGCCGTAAGCGACGTTGGAGAACACCGTACCGGAGA
AAAGCGTGGCCTTCTGCGGCACGTACCCCATCTTCTGGTGCAGCGCTTCCAGCGTGTAAT
CTCGAACGTCCACGCCGTCCACCAGGACCTTCCCGTCAGTGACGTCGTAGGAACGGAGCA
ACAGGTTCACGATGGTGCTCTTCCCGCTGCCGGTGGAGCCGATGAATGCCACGGTCTCAC
CTTTGTACGCCTTGAAGCTGATGTCCCTGAGCACGTAATCCGCCGCGCCAGGGTACTTGA
AGCTTACCTTGTCGAACTCGATCTCGCCGTTGCCCGGTCGAGCGGCCACCGTCCCGTCCT
TTATCGACGGCTCGGTCTCGATGACCTCCTCGATGCGCCTCGCGGAGACCATGGCCCTCG
GGAGGATGAAGAACAGGATGACCAGCATCATGAAGCCCATCACGACCTGCATGGCGTAGG
CCAGGTACACGATCATGTTCGAGAAGAGCGCGATCTGCGCCGGTATCCCGGTGGCGGCGT
CGATCAGGTAAGCCCCTATCCAGTAGATGGAGAGCGACAGAAGACCGATGACCGAGGACA
TGATCGGCATCATCAGCGCCATCGCCCGGCCGGTGAACAGGTGGGTCGCCGTCAGTTCCT
CGTTGGCCTTCTCGAACTTCTGCTCCTGGTAATCTTCAGCGTTGTACGCCCGGATGACCC
GTATACCTTTCAGATTTTCCCGCATGATCCGATTTACGTCGTCCGTCAGCCACTGGATCT
TCTTGAAACGGGGGATGACGAAGTACATCAAAATTCCGATCAAGGTGAGCATTACGACGA
TCGCCACCGCAGTGGCGGAGGTCCATTGCCAGCTCTTGCCCGATATCTTGATTATCGCCC
AGCCAGCCAGTATCGGGGCCTTCACTATCACCTGCAGACCGATGGCCACGGCCATCTGCA
CCTGGGTGACGTCGTTCGTAGCCCTGGTTATCAGACTGGCCGTGGAGAACTTGTTGATCT
CGTTGGCCGAGAAGGATTGCACCTTCTGGAACTGCAGGGAGCGTATACGTTTCGCCAGTG
ACGTCGCCACGTACGCCGCGATGTAGCCGATCACGAGCGCCGTCCCCAAGCTGGCCAACG
CCAGACCGAGCATCGGCCAGCCCTCGCCCATGACCTGCTCCACTGTCCCTCCGGTCTGCA
GCAGTTTGGTGATCTCGTACATGTAATCAGGGATCTCCAGGTCCAGCCACACCTGCAGGA
CGATGAATCCAATGCTGGCCACCATGAGAGCCCATTCCTTCGCTTTGAGATGCTTGAGGA
TCATTGATTCAGCTCCCCCTCCAGCTCGGATATGTGCGCCTCGAGCATCCGGAGATTGTT
CCGGACCCCGTCCCTTACCACCCAGAGGTGCTTGAGCCGCTCCTCGGGAGATCTCTCGTC
CAGGGGGATGAAGTTCTCCACCTCCCCCTTCCGGGCAAGGTACGCCCTTCCCATAACCTC
CATGGTCCGGCTCATGAAAAGAATTTCAGAGGATATGGTGGCCAGGGTCTCGTCCAACCA
GGCCTCCCCTTCCGGGGTCAGGGAATAGTGGTCCTTGCCCTCCTTGTTCTCCACGGACAG
AAGCCCGTGCTCCTGCAGGCGACGGAGAGCGGGATAAACCGCACCGGTCTGCGGGTCCCA
GACCCCGTGGTAGTCCTCGCGCAAAGCCTTCAATAGCTCATAGCCGTACATGGGCCGGTC
CGCCAGCTTGATCAGCATTATCAGCTGCGACGGGCTGATACGGTTGCCCTTGTACATGTG
CGGTTTTCCGATCATGAACGTGAACCCCTTAGGTAGATATCTACTAGGTAGCGCGGCACT
GCGTAACCTATATTTCAAGACATCGGGCGTTACCGCGGGATTAGTTTAAATGGCCGGAGC
CTTTCGGTAAGAACATGGACCTCACCTACGAGGAGATCCCGGAGGACCTGTGGGAGGATT
GGGTCTGGCTGGTGTCTCCTCCGGGGCTGATGCGTTCCGTGGAAGAGGAAACGCAGCCGC
TGCTCAACAGCCCTTACCAGCTCACCTCCACCTACACGGTCAATCTTCCCAAGATCGTTC
TATTCCACATGTCCTGGTGCTGCGCGGTCGACGTGGACGCCGAGGGAGAGTTCGGTTCGG
ACAATCTTCACGTCCCGGTGCACATGGATACGGACGTCGCTCTCCGGGGCCTGCTCTTCC
TCCTGAAGAACTACCCGCTCGTGCTCCACTGGAAGCTGGACCCCGAGCAACGGGCGTCCC
TGGCCCCAAATCTCTGGGACGATGTGCAGGAGCCTCCGGAGCTGCTGTGGCATATACCGC
AGGAGCTGGAGGGTCGAACGTTGGACCTGGAGAGCATCGCCATCGAGTTCTTCAATCCCT
TCGTGCCCGCCCTGCGCATGCTGGGCATGCACCGTTCCGTCATAGGCGTCATCTCGCCGG
TCCGGAGCCTGGACCTGGCCATATCATCGCTCGTTCCCGGCGTGGAGAGTGATTGGCGCG
AGGCCATGACGATGGCCATTTGCGAATTGGAACGGCGTGGTCTCATCGAAATGATCGAGG
ACGGAAGACGGCGCTTCACGGAACGGGGGAAACGCATGGTGGTCACCGAGCCGCTCTCCG
ACTGCCTCGGCTGCCGCTGCCGCATCGAGGAGGTAATGGAGTACGAGATGGGCGGAGACG
AGGACTGAGCGACGTTCTGCTGTCTCTCTCTTTTTTTAAAGGCACATTGCCAATAAATCA
GGTCAATGGGTTCACGATCATCGGGAATATTTTGATTCCCGGGACGATTCGCATGCCAAG
CTTTATCAGGGGATAGAATATTTGCCGGATGGGTCAGCAGATGAAGCTGTGGGATTTCGG
CAGGGTCAAGGACGGCAAGGTAAGGATAGGCGACAAGATCTGCAGGCGTTTGGGCCTGGA
GGACGGAAGCCAGGTCTATTCCACCCTCTTCCGCTACGAGCAGAACGGCTCCCGCGGACA
CGAGATGGTCCTTTCCACCTTCGGACCGGAGAACTACCGCGAGCTATGCAATCTTACCTT
CTACATGATCGACGCCCCGGGCGCCTGCGCCCAAGCGGCCAAGTTCCTGGCGGACCGCAA
CGTCGACATACTGAACTCGGTGTCGGTAAGCATGACCTGCGGCATCTCCATGGTCTGGAA
GATGCTGGTCGATCTTTCGTACTATGGCGACTCCACCCAGCTCATGGAGGACTTCGCTTC
CCTCCGCCGCACGAGCCCTGCAGCCCTGTCCAAGGTGGAAGGGCTGGAGATCAACCACTC
TCACATCAGCGACCGATACACCAAGGGCATGACCGGTCCGACCTCCGGACGGATCAAGGT
CAAGCCGCTGCGCAAGGTGGCCCGCTCCCCCTCGCTCATAAGCGAAGGGAACTTCACCAT
TCCCAAGGACTATATGGAGAACATGGACGACGTTAAGGACGGGACCCCGGTCATGATGGT
CGGGGACGTGGACTCCTGGGTGCTGTCCATGTCCTTCCTGCCCGAAGACTGCAGGCTGGC
CGAGATCTCCCTGGAGATCCCGGACAAGCCCGGAGCGATCTACAAGGCCACGGAGGCGTT
GGCAGCCCAGGAGGTCAATCTCCTGGCGGTCCAGTCCCACGTCGTGGTCTACGGACAGAT
GATGTCCCTGGACCTGGTCGCCGACCTGCACAAGGCGGGGGACCTGGACCAGGTGGTCGC
CAGGGTCCTGGACTCCCTGGGCGGGGAGTTCAAGCTCCGCAGCAAATGGCCGGTGACCTT
CTGAGGTCTGCCAGATGCTCATAGGCCGCAAGGTGCTGGTCAAGGGGGAGGTGGACTCGA
CCAATGATATCGCCAAAGCGCTCGCTATCGAGGGCGAACCGGAGGGCACTGTCGTCTCCG
CCTCAGAACAAACAGGAGGCAAAGGACGTACGGGCCGTCACTGGGAGTCGCCGGAGGGCG
GGCTTTACCTGTCCATCATCCTGCGGCCGGACCTGCCGGCGCAGGACCTGACGCTCCTGA
CCGTTCTATCGTGCCTGCCGGTCGCGCAGGCCATTGAGGAGGTTTGCAAGGTAGTGCCGC
GCATCAAGTGGCCGAACGATGTCCGGGTGGACGGAAAGAAGGTAGCTGGAATTCTGACGG
AAGTATGCTACCGGGGCGGTGAGCCTCGATTCATGGTCCTGGGGATCGGGATCGACCTCA
ACACCGACCTGTCCGCTCTGAACGTCCCGGAGGCCGGGAGCCTGAAGGACGTGTGCGAAC
GGGACGTGGACCCCGAGCATTTCTTGAACGTCCTGCTGTTCAAGCTGGACGAGTTCTACG
AAAAGTTCAAGAAAGGTGACCGGAACCTCGACCTGTACACCAGGTACTCGGAGTCCCTCG
GCCAGGACATCGAAGTTCGTTTAGGTGACCAGAAGGTGAAGGGGAGGGGGATGCACCTGG
ACCCCGACGGGGCGCTGGTGTTCCGTTCGGAGGACGGGATGATCTATCGCGCCACGTCAG
TTCACGACGTGGTGCCCTTGGACCGCGGTCAGGTGAGGTTCGACAGCAAGTAACGTTCAT
TAATCATGAGCACGCATAATGAGGGGAACAACATGGGCGAGGACAAGGTCAAAGAACTCC
GGGAGATGAAGAAGAGGTCTCGAGCCGGGGGAGGAGCTGAGAGGGTGGAGGCGCACCGCA
GGCAGGGCAAGATGACCGCCCGCGAACGCCTGGACGCTCTGCTCGATTCGGGCTCGTTCT
CCGAGCTGGACACATTCGTGTCGCATCAGGCCTACCACTTCGGCATGGAGAAGCAGAAGG
TCCCCGGGGATGGCGTCGTCACCGGACGCGGTACCATCGATGGAAGACAGGTGTTCGTCT
ACGCCCAGGACTTCACCGTCTTCGCCGGTTCCGTCGGCCGCATGCACGCCGAGAAGATCT
GCAAGGTCATCGACCTGGCGGTCAAGACCGGCTGCCCCATCATCGCTCTTTATGATTCCG
GAGGGGCCCGCCTGCAGGAAGGCGTTGACTCTTTGGCCGGTTACGGAGAGGTCATGTTCC
GCCACTCCCTGGCCTCCGGCCTCATTCCGCAGATAGCCATGGTCATGGGCCCCTGCGCCG
GCTCCGGCGTCTACGCGCCGATGCTCAGCGACTTCGTGTTCATGGTCAAGGACAAGTCCT
TCATGTTCATGGTCGGTCCGGACGTCATCAAGGCCGTTCAGAACGAGATCGTGACGTTCG
AGGAACTGGGCGGCGCCAGCGTCCACGCTTCCCGCTCCGGATCCGCGCACTTCGTGGCCG
AGGACGACCTGGACTGCATCAAGCAGGTCAAGAAGCTGATGTCCTTCCTTCCTAGCAACA
ACCTGGAGCAGCCGCCGAAGAAGCAGACGGGCGACGACCCAGAGCGCCGCGAGGACTCGC
TGGACACCATCATTCCCGAGGACCCGATGAAGCCCTACGACATGAAGGAGGTCATCCGGA
AGGTCGTGGACAAAGGTGAGCTGTTCGAGGTGCAGGAGCAGTTCGCCCGCAATATAATCA
CGGCGTTCGCCAGGATGAACGGCGGTCCGGTCGGCATCGTCGCCAACCAGCCCATTGCTT
TGGCGGGAACGCTTGATGCCAGTTCTTCATTGAAAGCGGCCCGCTTCGTTCGCTTCTGCG
ACTCCTTCAACATCCCGGTGGTTACGCTCGTCGACGTTCCAGGCTACTTGCCGAGCGTGG
AGCAGGAGAACGGTTCCCTGCTCAGGGATTCGACGAAGCTGCTGTACGCCTACGCGGAAG
CTAGCGTTCCGAAGATCACCCTGGTGACCCGGAAGGCCATAGGCGGAGCGTACTGCGTCA
TGGGCTCCAAGGCCCTGCGCTCTGACGTTAACTTAGCCTGGCCGACCGCTGAGATAGCCA
TCGTGGGACCGGAAGGCGCCATCAACATCGTGTTCAAGCAGGAACTGATCATGGCCGACG
ACCCCCAGGAGAAGAGGGACGTCCTGATCTCTGAATACCGAAAGCTGTACGCTTCCGCTT
TCTTCTCCGCGGAGAGGGGCTATCTGGACGATATCATCGAACCTAACAACACCCGCATGC
GCATAATCGAAGCGTTGGAGATGCTGGACCGCAAGCGCGAGGCCCGCCCGGCCAAGAAGC
ACGGCAACATGCCGCTCTGAGGTGTTCGGATGAAGATCAAGATCACGGACACCGTGCTGA
GGGACGCGCATCAGTCGCTGCTGGCGACCAGAATGCGCACCGAGGACATGCTCCCCGCCG
CAGCGATGCTGGATGAGATCGGCTACTGGTCAGTGGAGATGTGGGGCGGGGCGACGTTCG
ATACCTGCCTGCGTTTCCTGCGCGAGAACCCCTGGGAGCGCATCTCGAGATTGAAGAAGG
AGATGCCCAACACCCCCTTCCAGATGCTGCTCCGAGGACAGAACGTGGTCGGCTACCGCC
ATTACTCCGACGACATCCTGGAGAAGTTCGTCAAGAACGCCTGCCGGCGCGGTATCGACG
TGTTCAGAATATTCGACGCGCTGAACGACCACCGCAACATGCAGATGGCCATGCGCGCCG
TCAAGAGGTACGGGGGCGTGGTCGAGGCGGCCATTTCCTACACCATCTCACCGGTGCACA
CCATCGACGGCTACATCAAGTTCGCCCGCAGGCTGCAGGACATGGGCGCCGACACGATAT
GCATCAAGGACATGGCCGGCATGCTGGCGCCGATGGACGCCTACGAACTGGTCAAGCAGC
TCCGCGAGGACATCGGACTCCCGGTGCACCTGCACTGCCACGCCACCTCCGGCATGGTCA
TGTCCACGTACATGAAGGCCATAGAGGCCGGGGCGGAGATCGTGGATACGGCGATATCCA
GCATGTCCCTGGGCACCTCGCAGCCACCGACGGAGGCGGTCGTGGCCATGCTCCGCGGCA
CCGAGTACGACACGGGCCTGGACCTGAAGAAGCTGACCGCGATCTCCGATTATTTCGAGG
GAGTTCGCAAGAAGTACCACGCCTTCGAGAGCGGTTTCACCGGCATAGACACCAACGTGC
TGGTGTACCAGATCCCCGGTGGAATGATATCCAACCTCATCTCCCAGCTGCGGGAGGCCA
AGAAGGAGGACCGCCTGGCGGACGTTTACGACGAGGTACCGAAGGTCAAGGCGGACCTCG
GGCACGTTCCGCTGGTGACACCGACATCCCAGATAGTAGGAACGCAGGCCGTGCTCAACG
TGATAACCGGCGAACGGTACAAGATGGTCACGAACGAGACGAAGAACCTGGTCCGCGGGC
TTTACGGAAAAACGCCGGCGGAGATCGATCCGGCGATAAGAAAGAAGATCATCGGCGACG
AGAAGCCCATCACCGTCCGTCCGGCCGACCTTCTGGAGCCGGAGTTCGACAAGCTGTGCA
AGGAGATCGAGGAGTACGCCTGCAAGGAGAACATGACCTGCTCCGAGGAGGACGTTCTTT
CCTACGCCCTCTTTCCGCAGGTCGCCCTGGACTACTTCAAGCACCGCCAGATGATGGAGA
AGGGCGTCAACCACAGAGATCTGGCGGCGATCGCCGTCCTGTACATGCGGTCCACGGAGA
AGCACGCCTCCTCCAAGGACCGGGGCACCAATGACGTGGATGCCTGGAAGTGCGCGGCGA
TGAACGAAGCGGTGGGCCGCGGGGGGTGGCCGCTGTGAAGCTGCGCATCACCGTCAATGG
CCACGATTACGAGGTCATGGTCGAAAAGAACGGCGGCGATTACCGCGTGGCCATAGACGA
CCACGTATTCAAGTGCATTTTCAAGGACGAGAAGGTGCTGGTCAACGGGGAGGTGGTGCC
GATAACCATCGAGGGCGACCTCGAGGAAGGCGCCAAGGTGATGTCCGACGACCGCATCAT
GGAGCTAAAGCTCCAGCAGGTGCGGGAGATCGAGCATATCGCCCTGGAGGAGACGGAGGA
CGGCGGCAGGTCCGAGGGTTCGTCCGGAGCCGTTCTTGCGCCTATGCCGGGCAAGATCAT
GTCCGTGAAGGTGAAGGTCGGCGATTCGGTCGCCGCAAACCAGGTGGTCTGCGTCCTGGA
GGCCATGAAGATGGAGAACGAGGTGCAGACGGAAGTGGCCGGCAAGGTCAAAGAGGTCAG
GGTCAAGGCCGGGGAGATGGTGGAGGGCGGGCAGCCCCTCATCGTCGTGGAGCCTTAGAA
GTCCAGCGAACCAGCGGCTTCCGTCATCTCCGCCCTCATGGCGTTCGAGGAGCAGATGGT
CACGCATGCCTTGCTGCCGATGAGCAGCTCTTCCGCCGCCTTGGCGATCTGCTCGGCCGT
CACCGCGTTGATCTCGGCCAGCTGCTCCTCGATGCCCTTCACTTCTCCTTTTTCAAGGAA
CTGCATCAGGTAGGAGGTCATGTTCTGGTCCGGGCGGCAGGCGTTGCGTAATAACGATCC
CTTCAGACCGTTCCTGGCCTTCTCCAGCTCCCCCTCGTTCAGCCCCTCATTCTTGAAGCG
GGAGAGTTCCTGACCGAAGGTGTCGAAGAGACGCGGTACCTGCTCCATTGACGTGGAACA
GTAGGTCATCAGAGCGCCGCAGTCCTGGAACGTCAGGGGATGCATGCTTATCGAGTACAC
CAGTCCTTCCACTTCCCTTATCCGGTGGTTCAGGCGGGACGACGTGCCGCCGCAAAGCAC
CGTGGTCAACATCCCTTGCGCCAAGGACATCTTATGAGAAGCGGCGTAACCTGGAACGCC
GATGCCGATGTAGGCGCGATCGGAACCCTTCTCGAAGAAGTTCACCCCGGTGCGCATTTC
CGGTTTTCGGCGACGTCTTAGCGCGGCCTTGCCGCTGACGGAATCGAATCTCCCGGCCCA
CTCCAGCACCCGGGAGAGATCCACGTTGCCGACGGCGCAGACCACCACGTGCGGCGGGTG
ATAGTGCGTCCCATGGTAGTTCAGAAGGAACTCGGAATCGAATCCGTCCAGGCTTTCAGG
CGTTCCCAGTATCGAACGGGAGAGGGGGTTCCCCTTGAACATGGACTCCGACATCCTGGT
GCGCAGATGCGCCGCCGGATCGTTCATGCGCAGGCCGATCTCCTGCTTCACGATGTTCCG
TTCCAGGTCCACCAGCTGGGGGTCCATGCGCGGGTTCAGGAAGACGTCCGATAGTAGGTC
CTCGGCGACCTTCAACGACTCGTCGATGGTGAAGGCGTAGAAGCAGGTGTGCTCGTGCGT
CGTGTAAGCGTTCAGATAACCGCCGGACGCCTCTATCCCCTCGTTGATGTCCCGGTAGTC
CCTCGTTTTCGTACCGCGGAACAGCATGTGCTCCAGGAAGTGCGATACCCCGCTCTCCTT
TATTTTTTCGTCACGGGAGCCGACCGTGGCGGCGACGGAGAGCGCCACGGTATGAACGTA
AGGCAGGCTCTCCACGACGACCTTGATGCCGCCCGGGGTGCTTCCGACCGTGAGGTTCTG
GTGCGCCTTGCGGCCTTTTCCGGACCGTTCCATGAGCGGGATATCGATCCCCCTGATGAT
AGGTGTGTCGCCCTCAGGCCTTTTCGGACCTCCGCTCCTTCCTATCCTTCCGGCGGCGGA
GCCATCGGTAGAGATCGGGTTCGTGACCGTTCTCGTGACCGCACTGGGGGCACTTTTCGT
AACGCATATCAACGGCATTCCGGCCCTGGACCCGCTGGGGGAACCGGTGACCGCATCCTT
CGCAGGAACGGGCCGTTCTCACTTCTTCGAGACGGGCTTCTTGTTGAGATAGTCCTTAAG
ACCATCCAGGTCCAGGCGCAACATGACCATGTCGCCCACGGTCCTGACGTCCTTCGTGAG
GACGGTTATCTGCGACGATGGAGCCAATCCCTTCTGGAGTTCCAGGGTCTGCTTGGCCGC
CTTGTCCAGCCTGACCCCTAGCTTGCCGATCTCCCAGCCCCTGCCCGGGTCAAAATAGAT
GTTGTCCATGAAGCCGACCTGCTTGCCGCCCTGGCCGACGACCTTCTTGTTGAGCAGGGC
ACCGGCGGTGACCGGCACCTTCTTGTCGTCCAACACGACCTCCTTGACCTGGTCCATCTT
GACCGCCAGGGTTACGGTGTCGCTGACCGAGGATACCTGCGGGGTGGCCAAGAATATCTT
CCGCACGCCTATGATCTTCTTCTTCAGACCCAAGGCGGCCTCGTTGCCCTTCCGCACACT
TATCCGGATGGCCGGCACCTTCCAGTTGTCCGTGTCGACCCCGACCCCGTCCACAGTGCC
GATGATGATAGCGTCGGAGCTGATGACCTCCTTTCCCATGATGTCCTCTAGTCCTGACAT
GTTCTCCCTGGCTATGAACTCCTTATAACGGTAATAATCCTATCGCCCTGAGACCGGATT
TTCGAATGTGATAAAGGACGGCGCAGTTTCAAATACTTCGGCGGTCCGTGCATTAGCGCA
GTGCAAACAGCATGACCGCGAACAAGGATGGGAAGATCAAGGTCTTGGTTCTTGATGATG
AAGCTGATTTCCTGGAGCTTTGCCAGGAGTTCTTCGGCCGGGATGAGGACCTCGACGCCG
TTTTCGTATCTACGCCCGCCGAGGCGTTGGACATTCTGGCCGCTGATGATTACCAGGTGG
TCGTATCCGACCACAACCTGCCGGGAATGAATGGGCTGCAGTTCATGCATGCCATGCGCT
CCCTGAAGAGCATACCGTTCATCCTCATCACCGGCCATGGCCGGGAGGGATTGGCCATAG
AGGCTTTGAGCAACGGGGCGGACTTCTATCTGGAAAAGGCAGGCAGCCCGAAGGGAATGT
TCGAGCAGCTGCTGCGAGCCGTCAAAGCCGTCGGTTCGTCCGTGCGCAACGTGTCCGAGT
GCTTGCCGGACCCGTTCCAGGTGTTCAGCCCCGGCGGTACGCTGCTGATAAGCAACGGCG
GGGAAAGGGTTCTGGCGGCCGCTAGCCGTTAACGAGCGACGGTCCGGCTCTGTTGCTTCA
TGTACTGCGTCAGATACATGTCGGTGCCGCTGCCCAGTCCGGTCGAACCGCTTCCTTTCC
AGCCGCCAAAGGGCTGAGATCCGACCATGGACCCGGTGGTGGCGCCGCGAGCCCGGTTGG
CGTAACTTACACCCGTTTCAATGTTCTCGAAGAAGTACTTCACCTCGTCCTCGTCCTCCG
AATATATCCCGGACGTCAGGCCATAGTCCACGTCGTTCGCCCTGCGCACCGCATCCTTCA
GGTCGGTGAAGCGCTGAACGCACAGTATCGGCAGGAACAGCTCGTTCTTGATCATGAAGT
GGTCCTCCGGAAGCCCCGTTACTATCGTGGGCGTGGCGTAGAACCCTTTGGACAGCCTAC
CTTTCATCGCCTCCCCGCCGGCGTGCACCACGCCGTCTATTCGCGCCATCTGCGAATGCG
CCAGGTAATCGTCCAATGCCTTCTGGTGTATGACCGGCCCGGTGAACGTCGCCTTCTCCC
GGGGATCCCCTATGCGCAGTCGGGAGAGATGCTTCATCAGGTAGATCATGAACTCGTCGT
ACACCAGCTCGTGGACGTAGGCCCGGGAGCAGGCGCTGCACTTCTGCCCGGAATAGCCGA
AGGCCGAACTGGCAATGCCGGCGATCGCCTTGGCGAGGTCCGCCTTGTCGGTGACTATGG
CCGGGTTCTTCCCGCCCAGTTCGGTTATCACCGGGATCGGATATCGGCGCAGGGACGACG
CCAGCAGCTTGTAGCCCACCTCCCTGGAGCCGGTGAAGGCTATTCCGTCGATCTTGTCGC
TGGAGACGAGCGCCTCCCCGGCGAGGGAGCCGCTGCCGGAGAGCAGATTGATAACGCCTG
GTGGAACGCCGGCCCTCTCGTACACGTCGTACAGCATGTGCACCGCCAACGGCGCCGGGG
TGGACGGCTTGAGCACGGCGGTGTTGCCGGTGATTATCGCAGCTGTGAGCATCCCGGTGG
AGATGGCTATGGGAAAGTTGAACGGGCACACCACCGCCCAGACCCCGTAAGGCCGCATGA
CGCTGACCGGCCTTTCGTCCCCGTACGCGGGATTGGTATCCTCCCGGAAGCCGTTCCGCG
CTTCCATCCTGTCCGCGTAGAACGAGATGAAGTCCACCGCCTCGTCCACTTCGCCGACCG
CCTCGTAGCGGTTCTTGCCGTTGTCGATCGTGATCGCGGCGGCTATCTCGAACAGCTCGC
GGCGCATGATCTCCGCCGCCTTGCGGAAGATCACCAGACGCTTGTCGAGGTCCATGACCG
ACCAGGTCTGGAACGCTCTGCGCGCCGATGATATCGCCAGGGACGCCTCCTTCTTGCCGC
CCAGAGAGAAATCCCCGACCACCATGTCGGTATCGATGGGGCTGGTGTCGGTGAAGTGCT
TGCCGGTGGAGACGACCTTTCCATCGATCAAGCTCTCGTACTTCGTCCGGACCCCCAGGG
ATTGGACGAACCTCTCCACCGCCCTTTCGTATCTGGTGTGGAATGACGATTCCTCTCCCT
CCTTGACCATGTTCTCGTAGGTGTTCAGGTTACTGAAGTTCATGACCGCGCCCCCGTAAC
TCAATAGGGTGGAAGACAATAAGAAGGCATCGAATCATCCTTTCGCCCGCTCTAGCTGAA
AATCGCACAAATTTATATCGTAGGCAACCCGATGGCCCATGTCGTCCGAAGGAGTTGTTC
ATCTGACGTCCGATAAGCATCGCATGACCGCCGAGGAGGTCCTGGAACTGGTCCGATCGA
AGCGCCTAGCCCTGCTCTCGGATGTCGTCGGAATGCCGGAGGACCCGGTCGCCGAGGTCC
GGCGAAATTTGACCGGACAGCTATCCGCGACGGACCTGTGGAAGGTGGACCTGGGGGCGT
GTCTGGACCTGGTCGACCGGGACCTGGCCAAGAAGGCCGGCGTGGAGCCGATGGCGGTAC
GTGAACGGAGGACGTGGGAGCAGACCGGACTGCTGGCACCTATTGACAGGATGCCCTCAG
GCGGCATTCACTCTTTACTGTTGGCACTACGAGAAGGTCTGGCATGCTCCATGCTGCGCT
TCTGTTTGGACGCGGTCAGGGAGAACATCGATCACGATCTCCGGGACTCTGATCTGAAGG
AGGGAGTCCTGCGCGGTCTCGTTTTCGACCTGGGGAAGGGATGGAGCGAGGTCGGAACTG
GTGCTGTTCCAGATATCAAGGGGGACGCGTCTCTGCGCTCTTTCCGCTCGGTAAGGCGCG
GCCTGAGCCGTAAACTAGGCGTTTCGTCCGCCCAGCTACCCCTGGGGCTCAGGACATCAG
ATCTGGCATTGGCGTTGGGCGAGGTGCTGATGGGCGTCCCTGTTTCGCTCGAAGATCTCG
AGTTAGATGCGCTCTGCAAGGAGTTCTTCTTCCACACGGTTCGCGATCTGTTCGGCGGCT
GCCTGGTTCCTGAAGATGGATTGGGCATGGAGATCGAGCGCAGAAGGTGGCTGAGCGGGT
TGCCGCACAGGTATGAGCCGCCTGCGCCGGCCACCGCGAGCAACGCTGCCGTCATTGGTC
TGGGTTTCCTAGGCGCCGAGCTGCTCTCCGCACTGGCCATCGCGGCCGTCAAGGCCGCTA
TCGCACGTAAGGGCGATGCCCCACTGGAATACCCGGAAACTGCTTACGCACTGCCCTGCA
TCATGGGCTGGGACGGGGAGGAGGTCACCAGCCTGGGCACCTTGCTCGACGTTCTTGAAA
GACACTCCTCGTTGCCGTCGGAGATGGGGCTGGCGCAGGCCTTGGAGGCCGGTAGGGCGG
CCATGATCGCCGCCGAGGCTCTCGAGTCGCTCAGATATCTGGATGGGGACCCGCATGCCG
GAACGGCGACCGTGGGCTTCATTCCGGATAAGGTGCTCAGGGAGCTGGGTCTGGCGCTCG
TGGACGACACCATCCCCGGCGCGGCGGTCATCATGGGGATCCCCCAGGACCGCCGGCAGC
TCGTCTCCACCGTTCGCGAGCTGCAGGCGCGCGGCATGCTGATCATGGCCGCCGACGAGG
CCGTCAAAGTGTTGAAGGAGAACGAGGTGCAGATGGGGCTGGGCATGATGCTCTACCCCC
TGGGCAACTTCACCCAATTGGTTCATTCACTTGACTTCGTCGTCCGTGCCGCCCTCTCCT
TCGGAGGGGTGCAGAAAGGAGATTCCGAGAGATTGTCAGCTTACCTGGCCAAGCGGCCCA
AGGCCTTCGTCCTGCACTACGGACCGCTGGACGCCTGCCGGGCGTCGCTAGCTCTGGCTG
CGCTCCTTCACCACGTCCCGATCGTGACCGACCAATTGGTCGAAGGCGTTCCCGACCTGC
TCTTCCACAAGGAACCGGCGGACATGCTGCAAGGGGGTCTGGAATCCAGGGACATCCGGA
CGGCCGTCACGTTGGTCGACATCCCGGTGCCCTTCGGTCCGGCCTTCGAAGGGGAGACCG
TCAGAAGACCGGACACCTACTTTGAAGCTGGCGGCGGCCGAACGCCGTCCTTCGAGCTGC
TGAAGATGCGCCCGGAGGAGCAGGTGAAGGACGGAGCCATAATCGTCATCGGACCGGACG
TGGACCGCCTTCCCGAGGGATCTCAATCCCCGTTAGCGATACTGGTGGACGTTTTCGGAA
AGCGCATGCAGGAGGACTTCGAATCGGTGATGGAGCGTCGCATCCACCTGTACCTGAACT
TTGCCGAAGGCGTGTGGCATACCGGGCAGCGCAACATGAACTGGTTGCGCCTCAGCAAGA
AAGCGTTCCGGGCAGGCTTCCGCCTGGAGCATCTGGGGCGGATACTGGTCACCAAGCTCA
AGGAGGAGTTCGGGAACATCGTCTCCCGGGTGCAGGTGACCATCGTTACCGACGAATCAG
ATCTCAAGAGGAGGATGCCGGAGGCGTTCGCCTCCTATCAGCAGCGCGAAGAACGGATGG
CCGGGCTGACCGACGAGAGCGTTGATACCTACTACTCGTGCCTGATGTGCCAGTCGTTCG
CCCCGGACCATGTGTGCATCATCACCCCGGAACGCCTCGGACTGTGCGGGGCGATCAACT
GGCTGGACGCCAAGACCGGAAAGGAGATAGTTCCGTCGGGACCCAACCAGCCCATAGTCA
AGGGCGAGGCGGAGGACGCTGAGAAAGGATCGTGGAAAGGGGTGAACGAAGCGGTGGCCG
CCCTCACCCGCGGAAAGATCACCAGGTTCTGCGCCTACAGCATGATGGAAGATCCGATGA
CCTCCTGCGGCTGCTTCGAGGTCATCGTGGCCATGAGCCCGGACATGCGGTCGGTGGTCG
TCGTCAACCGTGAGTTCCCGGACATGACCCCGGTGGGCATGAAGTTCTCCACCTTGGCCG
GGAGCATCGGCGGAGGAAAGCAGACCCCGGGCTTCATCGGCGTGGGACGCAAGTACCTGG
TGAGCAGGAAGTTCATCTCCGGGGACGGCGGCCTCCTGCGCATATCCTGGATGCCTTCGT
CGCTCAAGGAGAGCATGAGGGAAGAGCTTATTAATAGGGCCAGGGAATTGGGAGCGCCGG
ACTTCCTGGACCAGGTGGCTGACGAGACGGTGGTCACCGACGCCGAGGGTCTGATGCAAT
GGATGATCAAGGTGGGCCACCCCGCTTTGGGTATGCCCCCGCTGCTTTGAGGTGTGAAGA
TGGAAGTGCCGGTGCCGAAGGAGAAATGGACGGGTTCGATCGGAGAGATGGAGCTTGGAG
CTTCCCAGGAGAAAGGTGGATCACGACGCTCCCTGCGCCTGGGCGGCAGCAAGGGCCTCC
CGTTCCTTTCGTTCGAGGACCCCGCCAATCGAACGGTCGCCCTGGCCGGTTTCGTAGCTG
ACTCCCTGGAGGACGTTCCGTCACCGGTCAAGAAGGCCTTCGGCGAGGCCGTGAACGATC
CGGTTCGCTGGGCCGTCGCCTGGAAGGAGAAGGGCGCGGACCTCATCTGCCTGCACCTGA
CGTCGACCAATCCCGAGGAGAAGGACGTTTCACCGGAGGAGGCCGCGGCGACCGTCATGG
CCGTAATGAAGGCCGTCGAGCTGCCGCTCATCGTCTACGGCTCCGGCCACGCCGAGAAGG
ACGTCAAGGTCCTGGAGAAGGTGGGAGAGGCGGCCAAGGGAGAACGGTTGCTATTGGGCC
AGGCCGAGGAGGGAGGGTATAAATCGATAGCCGCGGCGGCCATGGCCAACGGGCACGCGG
TGGTCGGCTTTTCCAATTTGGACATCAACCTGGCCAAGCAGATCGTGATATTGCTCACCG
ACTACGGCGTCGGACGCGGGGACGTCGTCATCGACCCGCTGATGGCCGCCCTGGGCATGG
GACTGGAATATTCGTACTCGGTCAACGAGAGGATCAGGATCTCCGCCCTTTCCGGCGACT
CCATGCTCCAGGTCCCTATGATATGTGATTGTGTTTCTTCCTGGAAGGCTCGCGAGGCTA
CGGACGAAGTGCCGCATGCCGGCGATACGTTGGAAAGGGGCATCTGGTGGGAGAGCACCA
CCGCTCTGGCGGCGCTGCTGTCCGGTGCGGACATTTTGGTATTGGGGCATCCGGAAGCCA
TGGAGATCGCCAAGGAGGCCGTGAAGGGGCTCAGGGGTGATGCCTGATGGCCACCGCGAT
CGAGATATTCAAGCACCTTCCGAAGAAGAACTGCGGGGACTGCAAGTTCCCAACCTGCCT
GGCGTTCGCCATGCAGCTTGCCAATAACAAAGCGAAGCTCGATGACTGCCCGCACCTCAG
CGAGGCGGGCAGGACCGCCCTAGCGAGTTCGTCCGCTCCCCCCATCCGCCTCATCAAGGT
CGGTTCCGGAAAGAACGTGGTGGACCTGGGCGACGAGACGGAGCTGTACCGCCACGACAA
GCGCTTCTTCCACCCCGCGGCCTTCGCCCTGCGGATCGCGGACGACCTGGGAGAGGACGA
TCTGTACAAGCGCCTCTCCTACGCCAGGTCCCTGCGCTTCGAGCGGGTGGGCCAGGTGCT
GAAGCTTGACATGCTGGAGCTGGAATGCCGTTCCGGGAACGCTGAGATCTTCGCTGCCTT
CGTGAAAAAGGTGGCATCGGAGACCGAGCTGCCTTTGGTGCTTCGCGCAAAACAAGCGGC
GGTCATGTCCGCGGCGGCCAGCATGATCAAGGACCGGCGCCCCCTGCTTCACGGGGCGGA
CGCTTCCAACGTAAAGGAGATGTGCGCCGTCGCTAAAGCGTGCGCCTGCCCTCTCGCCGT
CGGCGCGGACGACCTCAATGCTCTGGCCGAAATGGTCGAGGCGGCACGAAAAGAGGGCGT
GGAGGACATCGTCCTCGATCCCCGGCCTACCGGCCTGAAGGACCTGCTGGAGCGGTGCAC
CATCATCAGGCGAAGCGCCATACGCAAAACGTTCCGCGGCCTCGGGTACCCCATCTACCT
GTCGATCCCGGCTGGACGTGATGGAATCCTCATGGCCTCCACGGCCATCATGAAGTACGG
CAGCCTGCTCTCCTTCGAGGACCTGCCCGCAGCGAACGCCATGCCGCTGATGGTTCTGAG
GCAGAACATCTATACCGATCCGCAGGTGCCGATCCAGGTCAAGCCGGACCTATACCCCGT
GAACAATCCCGGGTCGGAATCGCCGTTGCTGTTCACCACCAACTTCTCGCTCACCTTCTT
CACGGTCATGTCCGACCTGGAGAAGAGCAAGGTCCCGGTGTGGCTGCAGGTGGTGGATAC
GGAAGGATTGTCGGTCCTGACCGCCTACTCGGCCGGCAAGCTGACGCCCGAATCGGTCAA
GAACGCCCTGCTGGCCACGGGCGCCATGGAGAGGTCGAGGATCGGGACGTTGGTGATCCC
GGGCATGGTGGCCAGGATGGCCATAAAACTGAACGAGGCCACCGGGCTGCAGATCATCGT
CGGCCCCAAGGAATCTTCGGGACTGCCGAAGTTCCTGAGGTCCTGACTATCGGAACTTTC
GACAGACGTCTGGAAATCATTATCATCACATAGTGAGTTGCATTCCCAACATCCCCAAGG
TGGAGATCGGATGCAACAAGGACCTTATGACCCGAACCAGCCTGGCCAGCGACCGTATCA
AGGCCAGCAGCAGGGGCCGCAGCAGTGGCCCCAGCAAAACCCACCCAATAATGATCAACA
ACCGCCTCAGCAGCAGCCGCAGTACCAGCAGCAGTACCAGCCGAACCAGTATCAGCAGTA
CCCGCAGCAGCAGTACTACCAGCCGCCGAAGAAGAAGCGGAACATGAAGCTCATCGTGGC
CGTCGTCGCCGTGGTGGCGATCCTCCTGATCGCCTCCATGGCGGTGCTCTTCTGGCCCGA
TGACGGAGGAGACAACGGCAGTGAGACCATAGGTCCCCAGGGGGGCGTGCTCTCCATAAC
CAGCGGTGCGCTTGACGGACTGCGCATAGAGGTGCCCTCCGGGGCCTCCGAGGACCCGGT
GGACATCGACGTGACCAGCGAGGAAGTGGACGACCTTCCGGGGCTTCCCGAGGTGGGAAG
CATAGCCAGCCGGTTGATAACCATCAACACCGACGGCTCCGATTCGTGGAACGTCTTCAA
GATGTTCGATGATGCGCTCACCGTCACCCTGCCCTACGATGAGGACCTGGTGGACGATGA
GGAAGCGGTGCGCTTCTACGTCTACGACCCGGCCCGCGACCACTTCGAGCCGACCGGGTT
CATCTCCCAGGACTATGAGGAGAACACCATAACCTTCCAGGCCTCCACGTTCTCCCAGTT
CGTGGCCATCGAGGTGGCCATGACCTTGCTGGAAGGAGCCGGCTCCAGCCTTTCCGTGGA
CACCGGGTTCCGTCCGGCCGAGGATGGATGGTACATCCCCAACTACGGTTCGTACCTGGA
GAGCGGAGGACTGTGCCTGGGCATGGTCAGCTATGCCAAGTGGTACTACACCTACCAGAA
GGGTACCGGCACCGGCCTCTACGATAAGTACCGCGAGGGCGATCTGAACCAATGGAGGGA
CGACGCCACCGCCTTGGAACTGGCCACCCGCGTGCAGCTGGGAGTGACGGGAATATGGGG
AGCGATGACCGCCGAGGAGCGGTCGAACACTACCACCAAGCAGACCGGGCTGAGCATCAT
ACACGGCATGCTGGTTTCCGGAGAGCCGCAGCTGGTAGGTCTGCAGACCATATACAACAA
CGGCTCCTGGGGCGCGGGCGGCCATGCTATACTTGCTTACAAGTACGACAACGGGCGTTT
CTACATGTACGACCCGAACAACCCCGGGACAGATCCCAGTGCAGCCCAGCAGCAGATGCC
GTTCAACTATACGACCGGCTTCTCTCAGATATACAAGTCTGGGCTCAACGCCGCCAATCC
GCTGCAGTTCAACGTGTTCTATCACGCCGGCGCCAAGGTGTTCAGCCCCCTGAACGCTTA
CAAGGGCCTATATGACAGCGCTGAGGATGGTTTCGACGACGACTCGGTGTTCCCCAACAT
CGAGCTGACCGACGTGACCACCGAGATCACTGGTGAGACCCCTACGGACACCGACGCTGA
CGGGACCCGCGACACCACGGAGTCGTACTGCAAGATCACCGGCACCATTGACGGCGGTCA
GCAGGCGGTCCAGAAGACCCTGGTGTTCGTTGGCAATAAAAAATTCCAGGCCACTGTAGC
CAACGGAGAGTTCGAGGTGCAGGTGCCGCTGAAGCAGGGGGTGAACGACATTGTCGTCCT
AGCTACCGACCGCGACACATTCAGCAACTGGGCCGGCTTTTATCGCACGGAGATAGAGAG
CACCGCCGCGCGCGGCGCTCTGACCGTGACGATGAGCTGGGGCGAGGACAACAGTGACGT
GGACCTGCACGTGCTGGAGCCGTATGGACGGCACATCTACTACAGCAACAGGGGCTACGA
TACCAACGGTCCGTACCTGGACTTCGACAACACCTACGGATACGGCCCCGAACACTACTA
CGCCACGGACGACAATGTGATGTACGACAGCTCCGGCGCTCAGCAGAGCACGGACATCTT
CGGGACCTACCAGATCGGAGTGCACTACTACGCCGACCACGATGACAACGACGAGGAGGA
CCAACCGATCACCTGGACCGTCACCATATCCTACCTGGTCATCTACATAGAGGCCACCGG
GCAGGAGATCTGGGAGGAGGTCACCTACTCCGGGTACCTAGATAGCGCGGATTCCGGAAG
CGCCAGCAGCTTCGGCTCCGGCGGCGGATGGTCGGAGATCATGACCTTCGAGTGCTTCGA
GCCGGATCCGGACGACTACAACATCCCGAACCCCGAGGACGTGACCTTCCCCGATTAAAC
CCTTTTCCAAACCTTTCCCTTCCTTTTTCTTGAAAACATTATCTATCTGACTGGGCGATT
CCATAGCGTGAAACGGCTGGCGTGCGTGCTGCTCCTTTTGTTCCTCATCCTAGCCTTGGC
GCCATCGGCGCAGGCGGAGGACGTTCCGGGAGCGCCTTTGAACTTGCAGGCGGAGCGGGA
CGGGACGCGCATATACATCTCCTGGGAGCCACCGGAGGGAAACGTTTCCGTTCTGCGTTA
CAACGTCTACCGGGGGACCGAGGCTAACAACCTGGAATTCTACGATTCCCTGGACGGCAA
CTACACCGCGGGATACGATATGGAGGTCGTTCGCGATCAGAGGTACTATTACGCCGTCAG
CGCCAACACCACCGCCGGGGAAGGGGCGATGGGCGAGGTCGTGATCGTTGACGTTCCCTC
GAACGACTATCCGGTGATGGTGATGACGATCATCATCACCATTGCCACCATCACCCTCGT
CTTCGCCTACTGGAAGGGAAGAGGTTCGGGACCATCTCCCTGATCTCTGAGGCCAGTGGC
TCGTCTCCTTTGACCGGAGCACCGGTAGTTGACGCGTCTCGCACGGTCTCGTCATCATGC
AAAAGGAAGAACTCGAGCCCGGTGCCTTTGGCCAGCTGCTCGGCCTTCCCTTCCATTCCG
GAACGGACGCCGTTGACCAGCAGCACCTTCCGCTTCACTTTGAGGTCCAGCTCGTCCGCC
AATTCCGATAGACGCACCGCGGTCGCCACGCCTACGGCCGTGGGATCCGAGACCAATATC
AAAAGGTCCATCTCCCTGGCCGTGCGGCGGGACAGATGCTCCATGCCCGCCTCGTTGTCA
ATTATTACGTGGGAATAGGAATCCATTAGCTGGTCCACGAACACCCGGAGCAGATTGTTC
ACGTAGCAATAGCATCCGGGACCCTCCGGGCGACCCATGGTCAGAAGGTCGAAACCGTTC
CCCTCGGCCAGTATCTCCCGCAGCTTGAGCTTCAGGTATTCCTGCTTGCTCATGTCCCGG
GGCGGCTGGCCGCCTTTGCTCAGCAGTCCCTCGCGGACCTGGCCGACCGTACCGGGAACG
TCCGTGCCAAGCTTCTGCCCGAGGTTGCTGTTGGGGTCTGCGTCCACCGCGAGAACGACA
TCCCCTTCTGAAAGGATGCTCACCAAAAGGGCGGACACCGTGCTCTTTCCGACCCCGCCC
TTTCCGGCGACGGCCGTCAGAAAGCTCATGCCATGCCGCCCAGGCGGTAGCGCTGCCTTA
TCGCCTCGACCGTCCCGGTCAGAAGCTCCAGCACCCTTTCCGCATTCGCTTCGTCCAGAC
CGCCCAGGCCGCATTGCGGGGTGATGAGCGAACGTTCCAGTATCAGGTCCAGGTCCATGC
CCTTGCGGTACAGCATGTCCATGTACTTCTCGAACCTCTGCAGCAGAGTACCGACCGTCT
CCTTGGCGATCTGGTCCTCCATGTTCGGAACGAGGCCCCAAGCGATGGAACCGCCCCGGC
CCAGGAAGGCCGAGACCTCCCTCGGGAATAACGATACCGTATGCGCGTAGTTGTAAGCGT
CGAAGCTCAGCATGTCGATGGAGGTGGATAACAGCAGAGGCCAGTCGGTGTTGCCGCAGC
AGTGCATGGCCTTGATGGCGTCCACGCCGTCAAGCACCTCATCGGTCCACTCCACCACCT
GGCGCTGGGATATGGAGGCGAAGGGCGTTCCTATGAGGGTCAGTGACGGCTCGTCCAGGA
AGATGATCGGCCGGTCGGAGATCTCCCTCAGCTTCCGGGCCTGCCACTTGGCCTGCATGT
TCAAGTTTCGTCGAATGATCTCCCCGTACGCCTCGTCGTATATGGCGGCCTTGCCGTTCT
GGTCCAGGATCTGAAGCCCGGCGCTGACCGGACCGGTCACCTGGCCTTTGACCGCCGACA
GCCTCTTTCCTTTGTACCTGTCGAGAAGCGCGTACAGCCCCTGGAAGTTGTTCTTGGAAT
GGGCGAAATGCTCCACGTCGTCCGTCACCACCGCGGTGTAGAACGCCTCTGGATCGTAAT
CGTTCAGATCGACCGTTATCCTCTTCCTCCGCCCGTCGACGTTTATACCGGGGAGCGCGG
TGGAGAACTGCGCGTACATGTTTTCCCCGAAGCCCAGGGCGGGCAGCTGCGGCCAGTAGG
GAACCTCGCTCATGCTTGCCGTGACGATGTCCAGAGCCTTCTGGGGGTCCTTGTGCGGCA
GGGAGCCTATCCCGGTGGCGGCGCAGTTCCAGGCCATGTCCTGGAGTTATCGTTCTCTTT
ATAAAATCATTTGGTGGCCCGGATGGTTATGTAGTACTGGTCCACGAACAGCTTGCCGTC
CGCCTCCTCGACGACCATGCGCCCCATCTGATCGGATGACAGCGAGGATACGACGCCCTC
GATCTCCTGGGCGCCGGCAGGCTCGGCGTTCCATGTCATAGTGGACGGAGGAAGATGGCG
GCGGTACTCCTGGACCGTCTCCCGGTTCACGCCACTGCATCCTCATGAAAATATTTCAAC
GCTGTTAGGAAAAGATTATTCCCTTTTCGTTAAATATCAACCGCATGCGGTTGATCGCCG
TCAACCGGGCCAAGCCCAACGCCTCGGTGGAGTTCTACGGATGCCCGATGCAGTGCAGGT
ACTGCTCTCACACTGCAGCGCAGTTCAAGGACTACGATGTGGAGAAGGTCCTCCTGGCCA
TGTCCGACAACGGGATCCGCAGCGTCTTCATCGGGGGAGCGGAGCCTGCATTGCACGGCA
AAGAAGCACTGGAGCTCATCCGCATGCTCAATGCCCGGGGAAAGGAGGTGATCCTAAAGA
CCACTGGCCATGACCCGGATTTCGTCGCCGCCGCCAAGCCGAAGGTCTCCCGCTTCGTCC
TGGAGGTCAAGGCGCCTATGGACGACCCGGAACTGCTGACGAGGCTCACCGCCTACGATC
TGGACCAGGCCAAGGAGCAGCAGGTGAACGAGCGACGGACCCTGGAGATCCTGAAGGGTT
CTAAAGTGCGAGCGACAATGCGCATCATTCCCGAGCGGTACACGGCGGACACGGTTGAGA
GGATCGCCAAGGACCTCAAGGGTTATGTGGACGAGCTGCAGATCGTCCAGTTCATGTCCA
GTCAGAACGACGTGGGCTTCGCAGGGATCTTCAACCCGGGACCGGACCAGGAGACGATGA
TTTCCTACGGACGAGCGGCTCGCAAGCACCTTCCCAGGGTGAAGGTCAAGGGCAACGGCT
TCGAGGTCATCCTCTGATCTGCTCGATCGACGGGAAGCGCCCCAGGTCGGTGTGCGGCAG
GAACGAAGCGGACGAGAAGCGGTCGAAGAACCTCTGGTCCGTGGACAGTTCCACATAGGT
CATGGCCCGATGCGCCGCCAGCGCCTCCTCTCTTTTATCCTTGGACAGCAGGCACAGCTT
GGCACCGTCCAATGAGGCGTTGCCGAGGAACGTGAAGCGTTCCCTAGGCAGGTCCGGCAG
GAGACCGATCGCCACCGCGTTATCAAGGTCGATGTGGTGACCGAAACCGCCGGCGATGTA
GACATGTTCCAGGTCGGCGAAGCCGATCCCGGCGGTGTCCAGCAGCACCTCGGCCGCGGC
GTAGATGGACGCCTTGGTTCGAACGATGTTCGCTATGTCCTCCTCCGTGACCGTGATGTC
TCTCCGCCTCTCCACCTTGTCCGTCGGGCAGCAGCCCATGCCGGTGGCCTTGATGTCGTA
GCCGTCCTTCTCCGCGTCATTGGAGTAGACGAGGACGTACTCCTTCCCGAACTCCCCCTC
CCGGACGCGTTCGGAGGGCTGCAGGTGCCCCTTCTTATCAAGTACCCCGGTGAGGAACAT
CTGCGCCAGCAGATCTATCAGTCCGGAACCGCAGAGCCCTTTGGGGCGGGTCCTCCCGAT
GGTACTGTACTGTACGCCTCCCTTTAACGAAACCTTCTCGATCGCCCCGTCCCCGGCGCG
CATGCCGTGGCAGACCTCGCCCCCTTCGAAGGCGGGACCGGCTGAAGCGGAGCAGGCCAG
GAGCCAGTCCTTGTTGCCGAGCACGACCTCGCCGTTGGTTCCGACATCGATGAGCAGGCC
GATGCCCTCGTTCCTGGCCATGCCGCTGGCCACCACGTCCGCTATGACGTCGCCGCCGAC
GTAGCTGGCCCGTCCGGGCACCAGGTGCACCGATGCCCGGGGGTTGACGTTCAGACCTAT
CTCGCTGGCGTTGATGCGCGGCGAGAGATTCGTCACCGGCGTATATGGCGCGTAACGTAT
GCACCTGGCATCCAGGCCGAGCAGCATGTGCATCATTGTCGTATTTCCAGCCACGCTGAC
CGCCATTATCTCCTCGGCGCAGACCTTCCTGCCCTTGCCGACACAGACCTCGCTCGCATT
GTATACCCGGGCCAGCATGTGGTTGATGGTGTCGACTATCATGAGCCGGAGGCGGTCCTG
CCCGTTATCCTCTCCGTACATTATGCGGGCCAGCACGTCCTCGCCGTACATCAGCTGGCG
GTTGTAGTCGGAAACCTGGGAGATCATCTCTCCGGTGCTCAGGTCGACCAGCTGCAGGGC
GACGGTGGTCGTTCCAACGTCCACGGCCGCTCCGAAGTTGCGGGAAACGCAGTTCCAAGG
CCGGACGTCCACCAGGATGTTGCCGTCCAGGAACGCCGTCACCGTCCACTCCCCTTCACG
GATGGTCCCGGGCAGTTCCCGGAGCAGCGACAGCGGCACGTCCAGTGCGCCAGGTTCGTA
CCCCAGCTGTTTGAGCAGGCGCTCCAGGTCGGCGTCGTTGTCCTGAAGGCTCGGAGGACG
CAGCTTCGCGTAGACCGCTCTCACCAGAGGGGAGAGCTGCTTCAGATCGGTGCTCACTTT
TCCCCCGACGATCTGCATGGGCTTGAGCTGACTTTCCTCCGGGACGAAGACGATGCAATC
GCCCTTGACCTTGGAGAGGCATGCCAATCGGTAACCGCTGCCCCATTCCTCATCGGTCAT
CCTGGGAGTCTTCTCGGAATCGATGTCCCCGTCCACCACCACCCGGCAGCGTCCGCAGAC
GCCCTTTCCGGCGCAGGCGCTGTTGACCTCCACTCCTGCGAGTATTGCCGCCTCCAGCAG
GCTGGTGCCTGCCGGAACGTCGATGCTGCGGCCTTTGGGATGGAAGGTCACCTGGGGGCT
CATCCCAAGCGAATCCCTTCCTGCGTTAATAAATGCTCTCGAGGGCCACGCATGAAAATG
ATTTAGGGAAAGACGACGCTCCCGATGCGCATGGAGCACGGGCATCACCACCATGGCGGG
TCGACCAGGATGCTCACGTACGCCCTGGCCATAACCGCCTCCTTCGCCCTGGTGGAGGTG
GTGGGCGGCATCCTCAGCGGCAGCCTGGCCTTGCTGAGCGACGCCGGCCACATGTTCACC
GACGTGCTGGCGCTCGGCCTCAGCCTGGGAGCGGCGCTCATCGCCAACCGAGCCGCAACT
GAAAGGCATACCTTCGGATTGCTGCGGGTGGAGATACTAGTGGCCTTCATCAACGGCATC
GCCCTGGTCGGCATCTCGCTGCTGGTCGTGTACGAAGCCATAATGCGATTCTACGATCCG
GTGGAGATCGACACCGGGGTCATGCTATTGGTGGCACTTATTGGTCTGGGAGCCAATCTG
ATCGGGATGGTCCTGCTGGAGCCCGGCTCGAAGGATAACCTGAACGTTCGGGGGGCTTTC
CTGCACATGATGGGCGATCTGCTCTCCTCCATCGGGGTGATCGTGGCCGCCCTGATCATA
CACTTCTTCTCCTGGTATGCTGCAGACCCGGTCATCAGCATCGGAATTGCGATGGTGATC
ATGCTTGGAGCCTACCGCCTGATATCGCAATCCGTGTCGATCATGATGGAGGCGGTGCCT
TCGCACATCGATGTGAAGGAGGTGGAAGAGACCATCAAAGCGGTGGACGGGGTCGTCGGG
GTGCATGATCTGCACGTTTGGACCCTGACCTCTGGGATCTACTCGCTCAGCGGGCACGTG
GTGGTGCAGGACCAGCAGGTGAGCTCCTGCTCGCGGGTGCTCAGGGAGATAGAGGAGGTG
TTGGACCGCCGCTTCAGCATCGTACACACCACCATCCAGGTGGAGACCGATATCTGCCCG
CTTGACAAGTATGATGTACACCGTGGAGCGCAATAGCTACTATCGGCAGGATGCGAGAAG
GCGTGCGAACCCATTTGAAAAGAAATATTACATGAATAGCTATTTCCGATAATTCTGATA
CATATAGTCCTTAGGTTTAGATTATATCATATTCCTCAATCTACTCCAACATGGAGACCC
GAAAGATACAGGTCACCGGTAAATCAACTTACGTCGTTTCTTTGCCGAAGAAATGGGTTA
ACAAGGTCAATATCAAGAACGGGGACAGCGTGGTGCTTTTTCCTTTACCTGACAACACCC
TTCTCATCAACCCCCACATTGGCGAGAAGGAGCGGCCGCAGACCAAGATGGTCATAATGC
TGAACACGGATGACATGGATGAGATGCTGCGACGTTTCGTAGGCGCCTATCTTGCCGGTT
ACTCCGTGATCGAGTTCCGATCTCAAAAGGACATACCCATGGCCGTACGCCAGCGGGTGA
GGCGTATTTCTCAGTACATGATCGGTCCGCAGATCATCGATGAAAACCCAACATCCATCT
CGTTCAAGGACATGCTGGACGCCAGCGATTTTTCCATGAGCAAGGCGGTGAAGCGCATGC
AGCTTATCACCCTGGACATGCTCAAAGAATCAATGAAAACATTGAAGGACGGTAAGGGGC
GCGGAGAGGACATGAACTTTCGTGATGATGAGGTGGATAAACTGTACTGGATGATCACGA
AACAGTATAACCGAATTCTGAGGGATGCCTTGTTCGCTGACAAACTGAACATGACCTCTC
AAGAAGCCATGAGCTATCATCTCATAGCCCGATCGGTCGAGCGCATGGCTGACCATGCCC
TCAAAATTAACAATAACGTCCAGGCATTGAACGGGGGCGTCGCGATCGCGAAGAACCTGG
AGGAAATGGTCCAACGCATCGGTATTCTTAGCGACGAGGTTCTGAACTCGTTCTTCCGTG
GGCGTTACGATCAGTCGTACGACCTGGTCTCAAAGGCTCAAGTTATCGTAGGGGATCTGG
AAAAGATGAAGCGCGATCTATTGACGGAGGGCAAGGAGCCTAGGACCGTTGTTCCGCTGG
CTTACATAATTGACAGCCTGGAACGCATAGCGTCATATGCTGAGGACATTGCGGAGATAA
GTATCAATCATCACTTCGTCCATGAACACGACCAATCCCTGATCCAAAGCCCCTGAAGGG
CAGACTTGCTGATCAGGCCCGAATTTGTGACCGTTCGAACGATATTGTGTGTGAATGGAC
CATGACCTCGTCTGATGTGAAGATAAGCGTTGAAGGGATCGATCTTTGGTATGGTGCACA
AAAAACGCTCCACAATATTCACATGGCGTTTCATGAGCATCAGGTGACGGCCCTCATAGG
TCCTTCTGGATGCGGCAAGTCCACCTTGTTGAGGTGCCTTAATCGTACGAACGACCTGAT
ACCCGATTGCAGAATCGAAGGACGGATCAGGCTGGATAACGAAGACGTCCTGTTAAAAAA
AACAGATGTGCTTGCACTTCGTAGGAAGGTGGGCATGGTCTTTCAAAAGCCGAATCCCTT
TCCCTTTTCGATATTCGACAATATAGCGTACGGCCCTCGGATGGCCGGGGTGAAGAACCG
CCGGATCCTCGAAAATCTGGTCATCACCTCATTGAAGAATGCCGCCCTTTACGATGAGCT
GAAGGACCGCATGGATGACCTGGCCGTTGACATCTCAGGCGGACAGCAGCAGAGGTTGTG
CATAGCCAGGGCGATGGCGATGGGGCCGGAAGTGCTCCTGATGGACGAGCCGTGCTCGGC
ATTGGACCCGATCGCCACGAGCAAGATCGAAGAGCTCGTCAAGGACCTTAAAAAAGAGTT
CACGGTGATCATAGTTACGCATAACTTGCAGCAGGCGCTGCGGATTAGCGACCGTACCGG
GTTCATGTATCTTGGGCGATTGGAGGAACATGGGGAGACCCCAATTCTTTTCACCGCTCC
CGAAAAGCTGAGTACGTACAACTATGTGAACGGCAAGTTCGGTTGACGAACATCTTGACA
AGGATATTCCTCCGGTCAGTTAGAGGACATCTTAATGGATAATCGGCCTATCATCTTCGC
AGTGATGTTCAGTATGACCACGATGATTATCAGCACGAACGCCACCGCGTACAGCTTCTC
CCCATACGCAGGTATCTTACTGACCAGGTCGTAGTACTGATAGATCATGTTCGGCATGGA
AGCCGCTGGAGATAATATGGAGGAGGGCGTGATTATTAGATATCCGGCGGTGAGCAGCAC
GGCCGCGGTCTCTCCTATGGCCCTTCCGATCGCGATGATGACCCCGCTGATCACACCCGA
TATGGAAGATGGAAGGACGACTGACCGGACCATCGCCCATTTTGTTGCCCCCAGTGCCTG
GGAGGCCTCACGATATGTGTGGGGAACGGTCCTGAGCGATTCCACCGAGCTGACGAATAT
CAAAGGTAGCATCATGCAGGCTAAAGTCAGACCTCCGGAGATCATGGAAAATCCGAAATC
CAATATGAAAATGAACAGCATGAATCCGAATATGCCAAAAATTATCGAGGGCGTGCTGGC
CAATGTGCTGGAAGCCAGCATCGATCCCTTGACCAAAAGGCCGTTCGGCCGGGCGTACTC
GTTGACATAGATGGCCGACATGACGGACATCGGTACAGCGAACGCCAAGGCTATGATGAC
CATGCCGACCGACCCCGCCAACGCGTTCAGGAAACCTCCCCCAGCATTTCTTCCGCTCTC
GGGAAGAAGCAGATAGTCCAAGGTGATGGAGGTTCCTCCGCGCATTATTATGTCACCTAT
GATATAGGCCAGGAAAGTCATCACCAGGATGACGGTCATAAGCGTTCCCAGTGTTGCCGC
CCTGTCCCAGGTCCTGGCGCGGTTGGTTGGTGTGAACTCCACCTCCCATCGATTTTTTGA
TGGCCCCGTTCCCCTCAGGTCCAAAGACGATAGGAGCGAACACATCTTCAGCTTAATTCC
CCTGGAGCATGCCCGCCTGGACCTTTTCCTCCTCGTTCCATTCGATAGATAGGAGAGCAT
TATGTTCAGGATAAGGACGAGGGCGAACAGGAGGAGGGCGACCGAGAACAGACCGTGACG
GGATTGCGGGTCGCCATAGCTCGAAGCAAACGAGGAGGCGATCACACTTGTCATCGTGCC
AACCGAATCGAAGATGGACCCCGGTATCCTTGAGGATGACCCCATGATCATCAGTACGGC
CATGGTCTCGCCTATTGCCCTTCCCATGCCGAGCACTATCGCGGCGAATATTCCAGACCT
GGCATGCTTCAATACGACCTTCCGAGATGTCTGCCACCTCGATGCTCCGACCGCGTAGGA
CGCTTCTTTGATGTCATACGGGACCGCCGCTATCGAATCGTATGATAATGACAGGATTAT
TGGAAGAATCATTATCCCCAGTACTATCGAGGCCGTCATAATGGAGTTGGTTCCGTCGCT
GTTCAGGTATAGGAAGGGAAGGAACGAGCCGAGCGTGGATGACAAGACAGGGTACATGTG
CTCGGACAGGAGCGGGCCGAAAGTAAGCCCCCCCCACAGACCATAGATAACTGACGGGAT
CCCCGCCAATACCTCCATCATGGATTTTATCGCCCCCCTCAACTTCCTAGGGCATTGTTC
AGCCAGAAACAGGGAGCTGCCGAGGGCCAGGGGTACTGCGATCAGCAACGCGATAACGGT
CGTTAGGGCGGTCCCCAGAATGAAAGCGAGCATCCCATAATGGCTCTCCGTGCCGGGAAT
GATGATCTGGATACCGATAAGGCCGGTTCCAGAATACGTTCTTTCTGTAACATAGGCGAT
CTCGATGCTGGTGGTGGTCCCATTGAGATACAGCACCGTTTCGTTTGATAGGTCGATCAG
ATGAGAACCGTTTATGAGATAGGGGGTCACTCCATCGGGTAGCTCGACCGCCTTGATCAG
AACGTACGGCGTGCCGGAGGATACGACCTGATAGGAACGTTTTACCGTCGAATCCGGTAC
CACAGGTATGACGAGATCGTCATGCCCCTGCAGTATTTTCGTATACGTGAAATCGAACTC
GAACCTGTAATTATCAAGAACGTCTCCATCCACCATCGCTTGGACGATGATCTCGTGAGA
ACCCTGCACCTGAACCAGATAACCAGGTAGAAGCAGGAAGCTCAGATTGTCGCCTGGCAT
CAAGGTGACAGTAGCTGACATCGTCGAATAGTTCCACAGGGCGAGGTTGAGCGAAGGATG
GAAACGGGAGGGATCGGCTTGGACCACCAAGGACACATCGACCTCTGATCTTCCGTTATT
CTCCAAAGTGATCATCTGGTTGAACGAGTTGGATTGAACGTTGGAGATCGACCTGTGATC
GAAGTCCCTGCTGAAATCGACTGCGGTGTCGGAGTCGACATGTAAATTGATCGTTCTCGA
CTCTGTGTTTCCACCGGTGTCCTCGGCGTCGATGAAGATGAAGTGATCACCAAGGTTTGA
CGGAACGACGTTAAGAACGAGGCTGACCGCCTCGCCCTGGACGAGTGAGATTATTGAACT
GTTCGGAGTAACGATCAGCGTATCGTCCGAACTTGTGACCACTATCGATATGGTGTTCGA
TGTTGCCCCGGTATTGACGATCTGAATCGAGGTGGTCCTCGTATCGTTCAACACTGAATG
GATGTCGGAATCGTTTTCGGCGAGAGAGAAGGAGAAGGGCAGAAGGGTCGTGTTCAGATA
AGTGATCTCCACGATGTCGGGGTTGTGTTCAGGGAACCATTCGGTAGTGGTCAACATCTC
CACAGGATCGTTTTCGATGAATCCGTTCAACCCTTCGCTTCCGATCAGCAGGATGATGAC
CACCACGATGGCGATCATGCTTATCGTGGATCCCTTCAGGATTGTTTTAATTGGGCGCTC
ACCGAAGAGCAGGATAGATAGAACGAGCGCCTCCAGGACCAACCCGCCGATTATCGAGAT
GACGATCGCGTTGATGGGTGGTGAGGCCCAGTTGAAGAATGATGAGGGGTAGAGAAGTAC
CCCGATAATGAATACCAAGAAGAACTGCAGCTGCCAGATGAAATAGAACCATTTCACGGG
CTTTTTGACAAGCCCGAGCAGCCCTATCTCACTGAACATCACCAGCATCGGCAAGAAAGG
CTGGGACGAAAGGTCGGCGGAGAACGATAGAAGCAACAGGAACGAGAGGACCTGCAGGGA
GAGCAGGTAAACGATGCGCCTGTCGATGGTGAGTTTTCTCATTGCCTGACTTCGAACATC
AGGACTTTAGTTAATGACTGCCTATATAGAAACAGGCCAGACAATACTGCCGGAGATCGA
TAGAGGCCGGGGCTAGGAGCAAAAAATTAAAAAATCGGAAAAAGGTTTGAAAGGGGTTTA
TCGAACCTGTCCATCTCAGTATATCGACTGGGTGTAGGAGATGAACCCGGCGTCCTCGCA
GAACGCTACATTGTTCTCGGCCTCGAGGATGAAGTTGATGAAGGTCTGAACCTCACCGGT
CGGCTCGCCGTTGGTCAGAATGACCAGGGGCCTGGAGGCCTCGTAGCCACCATCGATGCC
CATGACGCCCTTCACGATCTTCTTGGCGTCAGGAAAGACGTCATTGAACCCGAGGTAGGC
AACATCGGCGGACTCCGCCATGCCGTAGGAGGCGAAGCCGATCCTCATGTTGGTCCCGGT
CATCATCGCGTCGATCATGCCCTGGTTCCCATTGACGCTCACATCGGCCGTGTTCGTGCC
GAAGAACGCTTTATCGTCGAGCATCATTTCCGCAAAGCCGTCCTCGGTACCGGACTCATC
GGCCCTGTCGTAGGTTACGAGGAGGACGATCGAGGTGTCAACACCGGTGTCGGGGTTGAG
AGCGGTAGCGAGGTCTCCAACATCCGCTATGGTGCCCAGGTAGATGTCCTTGGCGATGAC
GGCGGTCAAGTTGCCGTAGTCAGCAGCATCTACACCGGCTGTGGCCAGTTCGGCGCTCAG
AGCGTCGTTCATGACCATGACGATACCGTCATAGGCGATGGTGGTCTGGACCAGGTTCGG
GTAAGCCTCGATCTCGGAAGCCTTCAGAGCCCTGGAGGCCATGCCGATGTCGCACTTGTC
CTGACCGATGGTCACGACACCAGCGCCGGACCCGACGTTGCTTATGCTGATCGCGTAGCT
GGGGTTCTGTTCCATGTAGGCGGCAGCGGCCGGGGTCATGAACTCGAACACGGTGGAGCT
TCCGGCTATGGTGATGGTGTTGGTTATGTCCACACCTCCCATATCATCCTGCATATCCTG
TTGCCATCCGGATTGCCACAGATAGAAGCCGGACGACGCCGCTACGGCGATGAGCACCAG
CATCAGGGTGGCGATGACAGGCGAGATGGCACTGACATCTTTCTTCATTTTCTTCAACAT
CTTTTGCATTTTAGGTTCCCCCTATTTATCGCCATCACTTCACTCGGAAGATCACGGGCG
AGGGCCTTTAGCCCGTAATTAGCGAGAACCGTAGCCTACTTGAGCCTTGCACAAATAGAA
AAAGGGACGGGGCTTTCGCTCACTACCTCCCTAACCAACCATGAAAAAATGTATCATCCT
TTCTGATTTTTCAAAACCATGCATAGGGGCGATCAAAGGTCTAGAACCTGTGTGACAGGT
TCTGTAAATGCCTCCCGGTCCGGTCATTTTTCTACATTCCTAATGATTAAATAATGAGCC
CCGCTCGTAACCTCATGGGTAACATATTGGGCGCCTTCGCCGTCCCCCTGAAGACCGTCA
AGGATAAGACGGAAGGCGACCCTTTTTTTGATGTCAAGAAAAGGGACCTCTTAAGGTCCA
AGCTCAAGGATCTGGAGAAGGAGATCATGGGCGAATCGGCCGTGACCGATAAGATTGCCC
TGCATGAGATCATATCGTACATGCGAAGGCAGAGGGAGAACCAGGGGACGAACATTGATC
TCGCATACCCGGTTAGACCTCCCTATTCCTTTGTCGAGGTGAACTTCGACCCCCGGGAGG
GAGAGTACCGCTATAATGTCAGGGAGCCTCACCTGCGTTCCGAGGACGCGCATCTCATAC
AGGAGATCAAGGAGAAGATGGAGGCCACCATGGACCAGGAGGAGATCCCTACCGATGATG
GCAACGTATTCTGCCGATCGCCCAATATGACCTCCTTCATAAAGAGGCGCTACTTGGAGG
TCCTAGACCTGTTCGACATCGGCGTGGACGCCAAACGAAATCCGGTGTATCAATATTACA
TAGAAAGGGACCTTATCGGATTGTCGCGGTGCGACGCCGTCCTGAACGACCCCTTCGTTG
AAGATATCAGTTGCAACGGGGCTGGCTTGCCTCTTTATGTTTTTCACCGGGTTTTTGGTT
CCATGAAGACGAACGTGATGTTCCCGGACGACCTGGAGCTGAACCGTTTCGTGGTCAAAC
TTGCCCAGGTGTCGGGACGCCACGTCTCCATCTATCAGCCAATATTAGATGCGACGCTGT
GCGACGGGAGCCGAGTGAATCTGACCCTGGGGTCGGAGGTGACCAAGAAGGGATCCACCT
TCACTGTGCGTAAGTTCTCCTACGACCCCATATCCCCGATCGACCTGATCAAGTTCGGTT
CGGTCTCGTCCCAGCAGTTGGCGTACTTCTGGACGTTGATCGAGAACAAGAAGTCATTGC
TGGTGTCCGGGGGAACGGCCAGCGGGAAGACCACCCTCATGAACGCCCTGTGCATGTTCA
TCCGCCCGGAGGACAAGATCGTTTCCATAGAGGACACCCCGGAGATCCAGATAGAGCATA
CCAATTGGATCCAATCCGTCTCTCGTTCAGGGTACGGCATGGCCGGCAGCGGGTCGAACG
CCGGGGGGGCGTCGGGGATGAGCAATCCCGGGGGTTCCACGCCAGGCTCTATCACCCTGT
TCGACCTATTGATCGCCGCCCTCCGTCAGAGACCGGAGTACATCATCGTGGGGGAGGTCA
GGGGGAAGGAGGCCTTCACCCTGTTCCAGGCCATTGCAGTCGGCCACGCCTCCATGGGAA
CTGTCCACGCCGGAGGGATTGACGAGCTGATGCATCGCATCGAGAACGAGCCCATGAACA
TCCCCCGGGTGCTTTTCCAGAGCCTTGACGCCGTGGCGTTCCAAGGGCAGGTGATCTACA
AGGGTCGCCGGGTCCGCCGGATCAAGAGCGTCACCGAGATCCTGGAGATAGAACCGACCA
CCAACGATCTGATGACGAACGAGGTGTTCGCCTGGGACCCCTTCAACGACCAGTTCGAGT
TCAACGGCCGGAGCTACGTGTTGGAATCGATCGCCAAAGAGACCGGCCGCATGGCCGACC
GCATACTCGAGGAGATGGGCAGAAAGAAGCGTTACCTTGACCAGATCCATAGCAGGGGCA
TTTCGTACTATAAGGACGTAAGCGACGCCATCGGCGCATACTATGTCGATCCAGACAACG
CCTTTGAAAAGCTCGAAGGAAGGAAAAGTAATTGAATGATTGAGCTCCGCCGGAAACATG
GGGCGTCGGCACCTGATGCCGAGGGATCCTCCGAACCTCGAAAAAAGTCGGCTGGCCGCC
TATTCGGTCGACCATCGGCTGGTAATAAACGAAATAAGGCGGCGAAGCGCGATACCAAGG
AATTCTCGGACTCCTACAAAAAACTAGCTTACCTCCTGTTCGGCCGAAGGCTGGAGAGCG
AGAACCATGAGCTGCTCATCGAGAAACTGAAAAAAGCGAATGTGGGAATGACATCAAGTC
AGTACATTTCGGTCATTCTCCTGAACGGAGTGGTGGCGACCATCGTCTCCGCTGCCTTGT
CGGTGTCCCTGTTTGCCCTGGTTCTTAATGTTGGCCTTTGGTGGCTGTACTCCCTCCTGA
TGGTGGGAATATCTGCGTCCGTGGCCCTGGCCTCTCTTCCCATGACGGTAAGCAACAGCA
TATCCTCACGGAGGTCCAAGGTGGACAGAGAGCTTCCGTTCAGCCTTAGCGAACTGTCGA
TATTGGCCAGCACTGGACTGTCCCCGATAGATGTGTTCCGCAAGATGGCCGCGCGATGCA
AGAACGATGCCATGGCCTCGGAGTACAAGAAGGTGATCTACAAGACGGACATGGAGGGGA
AGGACCTGATAACCGCCTTGGGCGAGACCGCCAGGGAAACCCCCTCGGACGTGCTGCGTG
AGACCTTGTGGGACCTGGCCAACATGATACATCAAGGTGGCAGTCTGGACGATTATCTCC
GGGTCAAGGCCGACGAGGTCATGAGCTTGAAGAGGGCGATCCAAGAGGAGTTCATTTCCA
AACTGACCGGGATTTCGGACATCTATGTGTCCTTGGTACTGATAGGGGTGCTGTTCATCG
GTATCGCCGCTTTCCTGATCAATGCCCTCGGTTCAAATTTCGGTGGCTTGGATGCGAATA
CCCTGCTAGTCCTATTGACCTATCTTCTGCTGCCCGTGATCATCGCAGCTTTCTCTCTGG
TGGTGATGTCATCCTATTCGAAGACGGAATGAAAAAGATCGTAACAGCATTGTTCTTGCT
GATCATGGTGCTCGGTGCTCCACTTCTATTCCCCCCCGCCACAGCGGACGAGGGGCCAAT
GATCATCTCCTATGGCCCTGGATCCGAGATCACGAACCGGACACCGGTCATCTCCATCCA
ATTCTATGCCGAGGCCGGCATAGATCAAGAAAGCGCGGTATTGGTCTTGGACGATGTTAG
CGTGTCGGATTACTTCGAACTGATTGAGATCGATGAAAATTCGTTCACATATCGCGTTCC
AGACCTGCTGTCCCTGGACCTTGGGAACCATAGCGTATACTTCGAGATCGCGGATGCGAA
CGGAGCCGTCTCCTCGGTGGCTTGGAACTTCATGGTCGTGGAGCCTGCCCCGGATGAGAG
AACGGCGACCGACGTCCGAGCCATCCTGATCATCATAGGGACGGTCATCGTGCTCGTCGG
GGTGGGGGCGGCGATATACTATGCGTACATGCGCCGGTTCAAGCGTTTCACATTCAAGAA
GTACTTCCTGAGGAACCCGGTCAAACGCGGAAATCTGGTCCTCTATGTTCCTTTGGCAAT
GGCCCTGGCCTTCGTCATATTGGGCATGTTGATCGCAACCTCAAACCCAGATGAGGATAG
CTTCGCTTTCGAATACATCGTGGTGACGGGGCTGTTCATTGGCATTTTCCCTTACGCCCT
ATACAGCCATCTGTATGGCAATACCCGTCTGAAATATGAGATCGCCTTCGCTCAATTCCT
TTTCGAGCTGGCGGATTCCATTCGCGGCGGCATTGACCCGGCCCGCTCGGTGTTGAGCTT
CGCCGATGTTGAGAAAGGCATCCTACGGAAGCATCTGAGGGTGGCCGCGGACGGTTTAAG
GATCGGGCGGCCATTCGATGAGATGATCGAGCTTATGGTCAAGCCGATCGACAGCCCGAT
GGTCAGGCGATATGCCTCGCTGATCGGTGAGACCTCAAAGATGGGCGGGGATATTGCCAT
AGTTCTCCATAGAGCGGCCAAGGACATGGACGACCTGATCAAGATCGAACGAGATCGCAA
GCGCCAGCTCAGCGCGCAGGCCATGACCATATACATCTCTTTCGCGGTTCTGCTCATCGT
GATATACCAATTGATAAGCATCTACCCGATGATGGGCAGTATCGATGGCGCGCTCTTCGG
CGGTTCTAACCTAGAGAACGCCGATGCTGCGACCTCGCCCCCGACAATCATGGACCTCTT
CACGATCAAGCAGCGCTTCCTGCACTTGATGATCATCAACTCGATGGGGGCTGGCATACT
CATCGGGGTGTTCACCGAGGGCAAACCTAAGATGGGGTTGATGCATGCCCTGATAATGAC
CGCGGCTTCCACGCTGTTCTTCGTGCTTATGATAATACCGATCGGCTGAATCAGTGCAAG
GGAACGGCGCTGCCTGGCTGGACGCCCTGGAAACTCGACAGGGCTGACTCTACAAAATCC
TCGTCGACCTGGACCGCCCTGATCTTAGCCGCCGATTCTATAACATGGTCAGCGAGCTTC
AGCAGTTGTCGGGGATTCCCATGTACCGCCTGGTTCATCCTGTCAACCGCCCCCTCATTG
AACGGATACAGCGCGGGAAGGTCCTCGACCACCCTCTTGATCAGCAAGCGCTTGCCGATG
ACTAGCATCGCCTCGTTCCTGCTGAGAGGAGGTATGATCATTTGCCGGTTTATGCGGTCC
TTCAAAGCGTTCTTCTTGCTGACATAATCATTGAAGTTGTTGATCTCCCCGGCGCTTCCG
TTTTCTCCGCAGATCACATCACGAAAATAGTCGATTTCGCATGCCAAGACGACCATGACG
CCGGACCCGATGGTGTTTAACAGCGTGTTCATCACGTTGTTGAAGGATTCCGCCTCCTTC
TCATCCTTCAAGCCCTGAAGGTCGTTCAGCAGGAGGAAGGAGGGGGACATGCTGTTCAAG
GCGTCGGCAATGATCGTGCCGGCCCGGTCAGGGTCCACACCTTTTTTCGACCGCTTTGCC
AGGGAGTTGACCTTGGCCAGCCATTTGGGGGACAGCAGCTTTTTGTCCTTATGGGAACGG
TATTCCTCGACGATGTCTTCGCAGATGCTCTGGACCGTTCGGGGGCATTCCGCGGCGATG
TTGCGGAAGACACAGAAATCTCCTTTTTTGGTACATTCGTGCTTTATCAGCATCAGGCGC
TCTGTCTTGCCCATACCGTGGCCCCCCATCAAAAGGATGACCGATTTGTTGATCTTCTCC
CGAACCTCATCGACCATGGTGGCCAGGTCCTTATCCAGGGATTGGTTGACGTGCAGAAGC
TCAATAGCCTCAACGGTCTCGCTGGCCAGGTCCCGGAAAGGATTGCCTGTCAGTCCATAT
CTCTGATAACCGCTTTTTTCCATATCACAGCCACCCTTAGACTACCCTGTAGCGAGTGTC
AACGTTCAGTCGGTTATCGTTAAAATTGAAGAATATGTTATGGTCGTAGCTCCTACCACC
CATCCACTTGGGTATGCGGATGTACCTCTTGACCCCCTCCCCCGATTCCTTCTCCAACAA
GCAGAGGAACCCATCAGCGTAATGGAGTATCATCGATTCGAGCTGAGGACTTAACATATC
GGCAGTAAGTACCATCACTGAATTTGAGGACGTCTCCAGCACCCTGGCCTTGATCTTATC
CAGAATGTCCTTGATACCATCTATGGATCGTGTGGCTACCATGAAGGAGAAACTATCCAT
TACCAGCATACGATCGGGCTGAATATGTATGTATGACATTTCGGGTGCGTTGGTCGCCTG
GAAATCGATGCCTGCCCCGTCGTGGAAGTAATTTGAGAACAAAAGCTTGGCCGTCGCTCC
ACCATAGGAGCTCAGGTAGGTCACACTATGACCATTTACCACGGCGGCTGCGGCGATGAG
CTGGGCGAGATAGCTCTTTACCGGATCCGGGCCGCCCTTGATGACCACGATCGACCCGCC
GGGGATATTGCCGATGGTTTGCTCTAGGCCAGCGATATCTAATGAGACGTCCACGAAGGT
ATGAGAAAAGCAATTTCCTTAAAGATATGGATGGTATTGTAAATTCCCCCTATTACACTA
TTTACTTGTCCTTTCCGCTGGTGAACTATTTTGCTCAAGAATAAGGCCGACCTGTCAATC
GTGTTGATTGAATGAAAAGACTGCGGGGAGATCGGGGAGGCGTATCGGAGATAGTGGGGG
CACTGATGATCACCCTGATAGTGGTCATTGCCGCCAGCTCATTTGCCATTTTCATAAGCC
AGAGACAGGAAGCGACACAGGACCAGCAATTGCTGGAGCAGAAGAGGGCTTTGGAGAACG
TTACCGTCCTGGGCGTGAGACCACAACTCAACACCACCTCCGGCAACACTTGGAAATCGA
TGAACTTCACGATATCGAGTTTGCACACCGGGATAACAAGCATCGAATCAATTTGGATAA
ATGGATACCCTCTCTATAACGGCACCATGTATCGCATAGGGCCAAGCGGTTCCCTGATAG
GGGAAACCTATTCGTTCACCTCGGGAATAAAAATGGACGAACTTGAATACATTTATCTCA
ATGTGACCTCAGAGAATTTATTCAACAAAGGTGCGGTCTTCCTTGTCGACCGCAATATCA
ATATCGAACTGAGCACCGAGCTGTTGAACAGCTTCCACGTCAATTTCGTTCCTCCCTCCG
CCATAATAACCATCGACGTCCTACCTCTGTGGAACAACACCCTTTCCCGATATGACATGT
CGTTTTTACTGGACGCCTCTTTGTCCGACCAGATACCACCTGGATATGTGCTCAACTACT
CCTGGATCGTAGATCATTCCGGCTCTATGAATTATTACTGGGGAAGGAAGGTGGTTAGCG
ATGTTCAGCTTACTGCGGGGGATAGCGTGACCCTGATGGTGACCAACAACTTCGGAATGG
TGGGCATCAAGACATTGATGTATTGACCTAGGTGCGTGAATACATATGTTCGGGACCGCT
TGACGATTTTCCCTTATTTTTTTCAATATGATGGCAAGCTCCCGCTCACGCCTTTCGCAT
ATGTATATCTCGAAATTCTAATTACTTATATATATCAATAATTAATCATTTTAATCTATA
TATTATATATACATCATATTTTTAATTACAACTCATGGGGATGCATAAAGATACTAAGAC
ATACCTGTCATTGGCCGCCGGTTGCTGGATGCTCGGTGAGGGGGCGAGGATGATGATCAT
GGGATTGTTATATCCCGAACATGTCTATCGTCCCAATACTTTCGATCTGCTTTTTGATTG
GGCGCCCTTGACATTGTTGGGACTACTGTTCATGGGAATGAGCATCAGGTCTTTTCATGC
GAATAGAGCGGCAAGGGATGCCTATGCTGATAAGGGAAATGATCTTCACAAGAGCAATGG
GCGTAAGGCCAAGCCCCTCAATTGATCGTCGGCTTAATCGTGTTGGTACCCTTAATGCCG
GAACAGCCTCACGCCGGTGAACACCATGGCCATGCCGTGCTCGTTCGCCGCGTCAATTGA
CTCCTGGTCCCGTATCGAACCGCCAGGCTGGATGATTGCGGTAACGCCGGCCTTGGCCGC
CGTGTCGATCCCGTCCCGGAAGGGGAAGAAGGCGTCGGAGGCCATCACGCTTCCCCTGGC
GTTCTCTCCCGCTTTGTGAGCGGCGATCATCGACGAGTCGACGCGGGACATCTGTCCGGC
GCCGATGCCGACCACTGTCTCGCCCTTGGCGAGGATGATGCTGTTGGACCACACGTGCTT
GCACACCTTGTTGGCGAACAGCATGCCGTGTATCTCCTCCTCGGTCGGGGCTCGTGTCGT
CACGACCTTTAGGTCGGCAGCGGTGACCGGGACGAACTTGTTGGTCTGTACCAGAAGACC
GCCCTTGATGCGCTTCATTCGCCATTCCGGAGCGGTGTCCAGAGTGATCGGGGCGTTCGT
CCTGAGCAAACGGATGTTCTTCTTTTTCTTCAACATCTCCAGGGCTTCTGCGTCATAATC
AGGGGCGATGACGCAGTCCACGAAGTGCTGGGAGATGTCCGTCGCCGTCGCAATATCCAC
CTTCCGGTTGAAGCCGATGACGCAGCCGAAGGCTGCCATCGGGTCCACGGCGTAGGACCT
GGCGAACGCTTCGGAGATGGTGTCCGCGGAAGCGACGCCGCAGGGATTGGTGTGCTTGAT
GACGATGGCCGTGGGCCTCTCGAACTCGCGGACCAGCTCCAACGCCGATTCTAGGTCCAG
GATGTTGTTGTACGACAGTTCCTTACCGTGCAGCTGCTCGGAGCGGGAGACGCAAACGCC
CTTGGCGAACGGGTCCACGTAGAACGCTGCGGTCTGCTGCGGGTTCTCCCCGTATCGAAG
GTCCTGGCGCTTCTCCAGCCCCATGCTGTAGGTGTCCGGGAAACCTCCGTCCCCGAACTC
CCCGCCCAGGTGGGAGGCGATCAGTGAATCGTAATAGGCGGTGGAACGGAACGCTTCCAG
CATCAGCTTGCGCAACGTCGGTCTCGATAGTTCCCCTCCGTTCGCTTTCATCTCCTCCAG
GAGAGCGGCGTAACGGCGCGGATCGGTGACGACCGCCACCGAATCGGAGTTCTTGGCCGC
CGCCCTGATCATTGACGGACCGCCGATGTCGATGTTCTCTATGACCTCGTCCAGATCGTC
GCCCTTGCTGAGCACCGTTTCCCGGAACGGGTAGAGATTGACGACCACCATGTCGATGCG
CTTGAGACCCGCCTCGTTCAGCTGCCTCATGTGCTCCGGGGAATCCCTTCTTGCCAAAAG
TCCAGCGAATATGGCCGGGTGCAAGGTCTTCACGCGTCCGTCCATCATCTCCGGGGAGCC
GGTGTGGTCGGAGATCCCGATGACCTTCAATCCGTTGGAGGAGAGCAGCTTGGCCGTGCC
GCCGGTGGATATCAGCTCCACGCCCAGCTGGCTCAGCCCCTTGCAGAAGTCAACGATACC
ATCCTTGTCCGAGACGCTGATGACCGCCCGCTCGATCTTGACCATGTGAGTTCCTTCAGT
GGGATGGGCACACCACGAAGGATGGTATGCCAGGGGTATATTGCCCGTTCCCTATTAAAG
ATAGCGATGGGAGATAGGAACCAGCGAACGACTGACCATATGACCCTGTTGCTGGAACGA
ACAGTTCCATCCAACAGGCGGATGAGGAGGGCGGGAATGCTTAAAACGGCCTGCGGCGAT
AGCCTCTCGAACCGAAGAGGTTGGTCATCAGCGAAAGGATAAATGGGCTGTTCGCCGCGG
TCGGACGGGCCATAGACGCCAGGGACGAGAAGTTCATCCAGCAGCACGCCGTCCAGCAGA
TGGAGTGCGGAGCGCAGGCGCTTGACCTGAACGTCGGTCCGGGAAGGGACGACGGCCCGG
CGGCCATGGATTGGCTGGTCCGCACCGTCCAGGAGGTTTCCGATCTCCCGCTGTGCATAG
ACACCCCGGGAATAAAGACCATGACCGCTGGCGTCAAGGCCTGCCGCAACAAGCTGATCA
TCAACTCCACGACGGCGGAGATCAATAAGATGCAGGCACTGTTCCCGTTGGCCAGGGAGC
ATGACGCGGACGTCATATGCCTGACCATGGACGAGCGCGGCGTGCCGAACGACTCCGAGT
CCAGGGCGGAGATGGCCATGCTGATGATGACCACGGCCATGGAACACGAGATCATGCCGG
ACCGTTTGCTCCTGGACCCCTTGGTCATGCCCATCAAGGCCGCTCAGGACCAGGCCATGA
AGGTCATCAGGGCCATGCAGTTGTTCCAAACATTGAACGATCCCGCGCCGCGGACGGTCG
TGGGGCTATCCAACGTCTCCAACGGGGCGAAGGAGAGAAGCATACTGAACCGGACGTTCC
TGGCCATGCTCATGGGCGCCGGGCTCGGCGCGGCCATCGTGGACGTGCAGGACGCCGAGC
TCATGGCGATCATAAAAGCTGGCGAGCTTTTGAAGGCGGAAAAGCTCTACTGCGACGATT
TCCTGAGGGCTTGAAAAGAATGGCCCCGTGGCTGATATGAATAACGATGGCTTTGATTTC
GCCATCAGAGACGTACGGCTTACTGGGACATGATGTGCATCGTCTTGTGTAGTTCCGGAC
CCGGTGGGAAGAACTGGATAACCGGGATGGCCTGGCGGGTCATCTCAGGAACGTGTTCCG
TGAGGTACTTTACGAGCCCATCCGGGTTTCCTGACCCATGCGCGCATCAGGCGCCGTTCG
GCCGTGCGTCCACGTGGCCGCTGATGATCGCGCCTCCCTTCGGCGGGTCCCGCGGGCCTC
GATCACCTTCCTGGCCACTACCTCATATTGTTCGTTATTCCAAGAGCGCGTCACCATGAG
ATACGTCATGTGACACCTCCAAAAACATACGTTCCCGGGACCTGGCTTAAATGTAATTGA
GAAAAATCCGCATGAAAAACGGTGAACGCCGATTTGGGCAATGAAAATTAGTCGTCAAGG
ATCGGATAGTCCATCGTGTTCCCCAGGAAGTTAGGGAAGACCACATAGAGGTAGAGCACC
GTCAATGGGAAGACCGTGATCAGGATCATGAAGGCCAAAGCCATGAAGGCCATGGCCGGC
GGGTCGGGGACCGTGGCTATCCTCCATAACATGGCGCCGTAGATGATGTACAGGATGGCC
AGAACGAGGAAACCTGTCCATACGAACCACGATCTCTCGGTGACGGCCACCCTCTCCTCG
CCCATGAACCTGACCCGATGAGCGGTCAGGAAATTGAGGGGGTCGTCATAATCGACCTTG
AACACCGTCAGAAAGATAGAGAACTCCTTGATGCGGTGCGTCTCCACCTCTTCTTTTGGC
ATCACCCTTCGGCCATCCTTGGTCGATCGGACCAGGGTGAACCTGTCGTCCACCTTCGCC
CCGCAGCCCGAGCACCTCAGCTGCCCGTAAGGGACCTCGGCATCGCAATGGGGGCAGATC
AGGTTGAGTATCGCCTCCTCCGTTACCCGGGGCGCGATCCGCTCGGGGGGCTTGGCCTTG
GGAACCAGAGGGGGCTTCTGGGACAGCTCGTCCAAGATCGCCATGGCCTCCTCCTTTCGG
TCCTGAAGGTACAGAATGAGGGCCATGTCCTCCTGGAGCTCGCGAACCCGATCCTCGGAG
CATTCCGCCAGACCGATATCGACCCAGCTCATGGCCTGGGCGTGATCCTCCATTTTAATA
TAAGCGACGGCGAGACGGTGGCACAGCTCGGCGCGGTCCTTGCGGCCCTCGGCCAGCTTG
TAACGTGCCCGTATGTCGGTCACGGTCCTTGCCCAGTTCTCGAGCTCGGTCTCGGTCGGA
CGCGACATGCGTTCCGACTCCCACCGTTGCACCATGGACTCCCGCCATTCCTCCATTCGC
TTCCCCGGATAGTATTCGGGGAGCTAGATAATTAAATTATCTAGAGCTTCACCACTTTCC
GTACGTCCCGAAGTCCTTGGCCGCCCTGTTCAACGCTCGGATGTTCTCGGGCGGGGTGAA
CGGAGGCACTTCGCACGCCGTTCCCAGTATGTAGCCGGAGGAGCAATCCCGGCCCTTGAT
CAACTGCTCCTTGGCCTGCTCGTACACCTGCTCCGGCGTTCCGTGAAGCATCAGCTTGGT
GTCCACGCTGCCCATGCACGTCGCGTAACCACCGAACTCCTGGACCAAAAGGTCGGACGG
GAATACCTCCCTGCCCCGATATCCGACATGGACTATGGTCATCGGGGACCACACCACCTC
CTCCTTGAGCACCTTGTAGTCCGTCTCGTGGTTACCGCAGAAGTGGTAGAACACCTGCGG
CCCGGCACCGTTGTCGAAGCACTTCATCACGAACTCGTTCAGGTACTTCCCGGAGAACTC
CCTGACCATTTCGTCGGAGAAGATGTCGTTGTTCCCCAGCACGGAACCGGTGGTTATCGC
CGCGTCGCCGTAACGCTCGGCTATGAGACCCGCGCCGGCCGCCGCCGTCTCCATGTACAC
GCGGACGAGGGCGTGCGCCAGCTCCGGCTCCAGGAGCGTCCACATTATAAAGTTCTCCAC
CCCCACCAGCTGCGCCCCGCTGCCGGTCAGGTCCGTGGCGATGGCGATGGGCGAGAACAT
CTCCGGCAGGTGCTTCTTAACGTAGTCGTTGGAGCGGAACAGCTGGTCTAGCGTCGCTCC
TTTCAGAAGCTCCTCCTTGCTTGGAACACGTAGTTCCTCCACCTGCGACGGATCGAATAT
CAGCGGCGCCTTCGGGACCGGGGGCATCCAGTCCATGTACTGCGCTTCCATGCCTATCTC
GGTCAACCAGGGCAGGGAGTAGTACCAGTGGGTGATCGGCAAAAGGTCATAGGTTTCCAT
GGACGCGGCCACCCAGTGCGCCCCCATCTCGGGGTTCTCGTAGAACTCCCTGATGGTGTG
GCCGTTGGCCACCGCGGCGTGCGACAGCATCATCGTATCGACCGGGATATGGCCGTAATT
GGTGCCCATGAAGGGGGAGGCGAAGCGCTTCCTCGCCTCCTTCAACCACTTGTCGTCTAT
CGGCTTCATCGCAGCGGCCACGTCGCTCATGCCATAGGGAGGGAAGGAGGGGGTATAAAC
TACCTGCGCCTGTGCAGCAAACCTGATAAGGACCACAAAAGGATATTACCAGCATGAGCG
GAGAGCTAGGTTGCATAGACGTACCGTCGTTGAGATGGGAGCAGCCCAAGTGGACGCAGC
GCCTGCATCGGCTGGTCTGCGGGGAGACCGTCTACGCCACCATGGAGTGGCCGCAGGCCT
TTCGTTCGACGGCAGTGTCGAACTCCCGCGAGGGGCGCTACACCTTCAAGCGCGGCGGCT
TCCTTCATCCGTTCATTACGGTGCGAAGGCAGGAGTTCGAGATGGAGATCGCCAAGCTTT
CATTGGACTGGAAGGGGAGCGGTGAGCTGGTCTTCACCAACGCGCAGCGGTTCACCTTCG
CCCGGGACGGATTGGTGCGCTTTGATTACCAGGTGACGGACCATCGCGGCGCGCTCCTGT
TCTCCCTGAAGAAGGAGATGTCCGCGATAAAGCACAGCGGGGAGGTCCACATCACCCCGG
CCGGGCTGGACCACCGGGACATCGCTCTGCTGGTTACCATAGCCTGGTACCTGGCGGCGA
TGGTCACCGAGGACGCGGCCGCCGCCTCCTCCGCCTCTGTGGCCAGCGGCTGACCTTGGA
GTTCGTGCCCTCGATCACCCTGGTCCGGTCGACGAAGGCCGATCGATGATACGTTATTTC
TTGAACACCAGGTCGACCCTGGTCACGTCCCAAAGGGTCTCGATCTTCTCCTTGATCTCT
TCCTTGATGTTGTTGGCGAACTGGTGGTCCTCCGGCAGGTCGATACTTATCGTCACTACG
CCGTCCTTGATCCCCATCTCCGTCACCAGGCTGGTGCGAACGATGTCCAATCCCGTAAGC
GGATTGAGCACGTTCTTCAGGCGGCGCCGGATGACCTCCAGGGTCGTCGGGACCTTTTCC
ACCACCAGCCCGTGCTTCTCCTCATAGTTGGTGATGGCGTCGCGCAGCCCTTCCACGGCC
AGCACGGAGCAGTGCGATTTGATCTTCGGCAGGCCGCCCAGGGCGTCCGAGGCTTCCTTC
CAGGTGATCTTCTTGGCCTCTTCCAACGTCTTGCCCTTGGCCAGCTCGGTGATTATCGAA
CCGGTGGCGATGTTGGACGCGCATCCGTAGGATTCGAACATGACTTTGGTGATGACCTTG
GTCTTCTCGTCCACCTCCAGGTACACCGAGACCATGTCCCCGCAGGCCGGGCTGCCCACC
GTGGACTTCCCGTCCGGGTTCTCCATCTTCCCCACGTTGCGCGGGTTCTTGAAATGCTCC
ATGACTATGGCGTTGTACGGCAATGGCATATCACTTACCTCCTTTGTGCTTCAAGGGGCT
GATCTCCCTCAGCCTCTTGATGATGTCCTTCATGGCCTCCACGACCTCCTGCGCCTCCTC
GATGCGGTTGAACCGCCCCAGGGAATAGCGTATGGAGCCATGGGCCCGTTCGTGGTTCCC
GCCGATGCCCATGATGACATGGCTCGCTTCCAACGAACGGCTGAAGCAGGCGGAACCGGT
GGAGACCTCGATCTCCCTCATATCAAGATGCAAGGTTATCGACTCCCCCTCAACGTAATG
GTAGGTGATGTTGGCGTTCTGCGGGACGCGCTTGGTGCGGTGACCGTTCAGCATGGTGTC
CTCCACCTCCGACAGCAGGCGTTCGATCAGAACGTCCCTCATCTTCCGTATGCGCTCGTT
CTCCTCCTCGGAGACCAGCTCCGCGGCCTTGGCGAAACCGACGATGCCGGGGATGTTCTC
CAGCCCGGCCCGCAGATTGTTCTCCTGGAACCCCCCGTCCATCCATTTGGAGAACGGCGT
TCCCTCCTTCACCAGCAATCCGCCGACCCCTTTCGGCCCGTGGATGGTGTGCGCGCTTAT
CGTCACCAGGTCCACCGGTAACCTTCCATAGTCCGTGGGCACCCGGGCAAAGGCGTGCGT
GGCGTCGGTGTGGAACAGCACCTCCTTGTCGTGGGCGATCTCCCCGATGGCCTTGAGGTC
CTGCAGCGTGCCGATCTCCTGATTGGCCTGCTGTACCGAGACGAGCACGGTCTCTTTGGT
CAGGGCGGACTTCAACGCTTCCATGTCCAGCAGTCCATCGGCGTCCACTGGCAGGTAGGT
CACCTTGTAACCACGCCGCTCCAAGGCCTTGGCCGAATTGAGCACTGGAAAGTCCTCGAT
GGCGCTTACCACGATGTGCTTTCCCTTATCCTCCAGGGACCTGGCCACCCCTTTCAACGC
GGTGTTGCTGGACTCGGTGTCCCCGGAGGTGAAGACCAGCTCCTTTTCCTTGATCCCCAG
CCTCTGCGTTAGTTCCGTTCGGGCGTTGACGAGCGTCTCCCGGGCGTCCAGACCCATGGA
GTGCCCGAACTCCGAGGTGGCCACAGCGAACGAATCCAGATAGTAAGGCCGCATGGCCTC
CCACACCCTCTCGTCAAGACGGGTGGCGGCCGCGTTGTCCATGTAGATCATTGACGCACC
TCAGACGAACAGGGTGATCTGCGCGCCCCTGGCCTCGTTCACGTACGTGCCGACCGCCCC
GTACTCATCGATGAGGTCCTCCCGGAGATCCGATCTTGATATCTTCATGACCTCCATGGT
CATCTCGCAGGCGATTATCTTCCCGCCCAGCTCCCGGAAGTCCGCCATGAGCTTGTGCAG
CTCCTCCACGCCGGCGGCCTTCATGCGCTTCTTGATCATCCAACGTCCGAGGCCGAACAT
GTTCATCTTTGAAAGGGGGCCTTTCTCCAGACCGCCCTTCTTTAGGCGCTCCAGACCCCA
GAAGGTGAAGTACATGGACACTTCCATGCCCATCGATAACGACCCGGTCCCGATGATCAG
GGCGCTGTATATCTTGTCCATGTCCCCGCTGTGCACGATGATGGTGGTCTTGTCGGTCAT
GTCATCACTCCTTCACCTTGCGAATGCGGATGGTCCACTTGGCCCCGGCCTCCCGCACTT
CCATCAGCTCCTGGCCTAGGGCCTCCACGGCCATAGGTATCTCCTTCTTCGAGGCGGGGT
GGTCGCCGGTGATCTCCACCACGTCGCCGTTGGCGGCCTTCCTGATCGCCTTCCTCATCT
CTATGAGCGGTACGGGACAGTTCTTGCCGGTGCAATCCACCTTTATGTCAACCATCGTTA
ATCCCGGATAGATTTGGGAGTTGAACTTAATAAAACTTATCGGTGGGGCCTTCGACGGAG
CGGCGAGAACCGCTAAGGCCTGACGCCAGCCTCGTTCACCAATCGGGGGATGATGTCCTC
CCAGGCGATGGCGGTTATGTGCACCCCATGGACGCCCTTCACGGACAGCAGCTCGTTCAT
CATCTCCACGCACGACCGGATGCCCTCTTCCTTGGGATCGGACGCTTTCTTCAGACGGTC
CACCAGCTCGTCCGGAACGCTCATCCCGGCCACCTTGTTCCTCATGAACAGGGCGGCCTT
GTGCGAGCGCAGCGGGATCACGCCAGCGATGATGTGCACTCTCTCGTGCAGACCCTTCTC
CACCACCAGGCTCATGAACTTCTTGAAACGTTCCAGGTCCAGAACGCACTGGGTCTGCAC
GAACTGCGCCCCGGCGTCCGCCTTCTTTGCCAAACGAGCCGCACGGAACTCGAAGGGATC
GGCGAACGGATTTGCCGCGGCGCCGAGATAGAGCTGCGGCGGCTCTGGGAGCGTTTCACC
GGACCAGTTGGTCCCCTGGCACAGATTGCGCAGAACCATGAGCTCCTGGATCGAGTCGAT
GTCGTAGACGTTCTTGGCCTGCGGGTGGTTGCCGAAAACCTGGTGGTCGCCGCTGATGCA
CAGTACGTTCCTGACCCCCAGGGCGCTGGCGCCTATGACATCGCTCTGCATCGCTATGCG
GTTGCGGTCCCGGCAGGTCATCTGCATGACCGGTTCTAGACCTTCCTGGAGGCAGATCAC
GGACGAGGCGATGCTGGACATGCGTACGTTCGCCGCTTGATTGTCCGTGAGGTTGAAGGC
GTGAGCGCTGCCCTTGAGCATGCGGGCCATCTCGCGCAGACGCTCCGTCTCGCATGAACG
TGGCGGACCGATCTCGGCGGTCACGGCGAATTTACCGGAATCGAGCGTTTCCTGAAGCCG
GGAGACGCTCATTGCTCGCCCCTCCATTCCTTCTGCGCCGTTCCAGGTGAAGCCTCTTGG
TTCACGATCCGCCTCGGACCGCCGTTGCGGCTGGGCCTCCAGTCCTTGGGCGGGATGTTC
GCGCTGAGCAGGTCCAGCCTGCCCTGCCTCTCCAACGCCCGAACGATCTGGTCCCAAACG
CAAGGCGTGTCCCTGGACACCTCGCAGAGACCGCTCTGGCTTCCGCCGCAGGGACCGTTC
AATAAACTTTTAGCGCAGCGGGCGATCGGACATATTCCCGCCGTGAGATGAATGATGCAG
TCGCCGCAGCCGGCGCATTTCTCGACGAACACCCCAACGCTCTCCGGCGCCCCCATGTTG
GATGTGTTCACCCCCGGGACCACCCTGGCGTCCGGACAGAGGTCCTGGACCACCTGCGCT
CCGACACCGCAGGCCATGCTGATCACGGTGCCCTTGAATTCCCCGAGAGGCGTCAGGAAC
TCCTTCTCGCAGGCCCTTTCGACCGTCGACGTATCAACCTTCCAGCCCTTGCCCTTGAGC
TCGGAATGAAGCGCCAACGCTTCGCATACCGCCTTCGATTCCTTCTCCCCTCCGGCGAGG
CATATGGCCGTGCACGATCTGCACCCCAGGACCAGTATCTCGTTCGAACCGTCCAGCATT
CCCAGGACCTCGGGCAGCGGCTTCCTCTCGGCGATTATCATGCTTGACCCCCCTGCTCCC
GGATGGTGGCGCGCATCTCCTCGACCGCCCTCCGGAAACGCGCGGCCTGATGCTCGGCCA
GGTGGACCATGGCCACTCTTCCTTTAGCCAGTCCGACGTCCTGCACCGTCCTTTCCAGGA
CCGCGGACCGGCGGGCGGCGACCTCGCTCCCGTAATGGTGGGCGCAGTTCTCCAGCAGGC
ACCCTACGATAAGAACGCCTTCGGCTCCCTGACGGAAGCTGCGCAGCACCTCCCATTGCT
CGACGGAACCGGCGCAGGGGACCTCTCTGACGATAACGTCGTCCATGCCCCCATCCTCCA
ACGCGGATAGAGCGGCCGGCAATCCGGAACGGGAACAGCAGTAGCAGACGATCATTTCAG
ACCCCCTCCCATTTCAACGCCGCCAACCTCCGCCCTGAGGTCCGCGGGCGGCATCTCGAT
GGCCACGCTAGGGCACAGCGCCAGGCACATTCCGCAACCCTGGCATATCTCGGCGGAAAT
GGACATCTCTCCCTCACCTAGGAACGGAGCGCCATAAGGACAGACGCGAAGGCAGGTGAG
GCACAACGAGCATTTCTCCTTGTCGATCGCGGCCAACGGGGTCCGTGGAAGCGGAGAACT
TATCACTTTCATGAGAGAGGCGACGGTCGCCCTGGCCATCCCGGCCGGGTCGCTCTCGTG
ATGAGCGGAAAGTGCTGAACCGCACAGGAATATGCCAGGCATGCCGCTGTCGCCCGGTAC
CAGCCCTATAGGCCGACGAGATGATGGCATTCCGAAGACCTTCAGCACAGCATCGGCCAT
CTCCGGTCTCGAGGACCGTATGGTGACCAGGTCCCCGACCTTGATCGTCAACGGATGACC
CAGATGCTCATCGTTGACCGTTACCGAACCGCCAGCCACCTCCATCTCGGGCGCTCTGAG
GAAGACCGCTCCGCGCAACTGAAGGTCCCGGTACAATATCTCGCCATCACCGGAGAACGG
CGTCTCCTGGACCACGGCGAACACCTTTCCGCCCTTGGACAGGGCGTTCTCAAGCTCTGA
AACGAACGAACGAAGGCATTCCTCGCCCCCGGCCAGGGCCACCACGGTGTCTCCTTCCCC
GAAGCACATCCTGTCCACTTCCACGCCCAGGTCGAACGAGAGGAGCGCGAGGCCGAACCG
GAGCATCACCTCTCCGGCCTCCAGGATGAAATTTCCTCTTCCTCCGGTCAGGCACGCCTC
GTTCCATTCGACATCGTCCGGAGCCAGAGGTACGACGTTCAGGCCCTCGGCCACCGCCTG
TTCGTACGCGGCGTCCGCTGAACTTCCGTCACCGACCAGCAGCAGCGCGTCGCTCTGTGC
TTCGTGGGGAAACTTCGCCTCGCGCTCGTCAAGCACCCTGGCCAGAGCGAGCTCGGCGGC
ATGAACGGTCCTCATCTGGAACGGGACGACGGCCACCCTGGTCGGAGGTATCCCGGCCAG
AGCGGCCAGGTCCTGGTACTTTTTCAGTTCGGATGAAGCACAGCCCAGCACCAGGAGCGC
CTGGGTGGTTCGCCCTAACAGATGAAGCTGGATCTGGTCCCTGCCCTCCGTAGAACAGCA
ACTGGGAAGCATCTCGGAGTGCCCGACCCGGGGATGTTTCACTAGACCTCGGTACGCAAC
CAGGTTCGCGCCATGCGCCCGGCAGAGGAACACCGCCGCCCTCATCGGCTCACTCATGGT
CCTCCTCCAGATGCTTCATGGCCTTGTGAGCGGACACGATCCCGTCGGCCACGCAATGTC
CTATGTCCTTGGGCCCACGGCAGCTACCGGCCAGGAATATCCCGCGGTCGGAACAGTTAT
CCTCCTTCAGGTCCCCCCAGGGGTCCCTGGGTATCGCGAGCTGCCATAACGCGTCATCCT
CCAGATCGGGAACCAGCCCGACCGATAGGACCACGGAATCAAAGTTCTGGCACGCGACCT
CGTCTCCGGAAGCATAACGGACCATTGGACGTCCTCCCTCGGCGACGATCTCCGCGGGAC
GCGAGCGGACCACCCGGATGTCGGTGGTCGCCAGTTCTTTCAGCAATCCGTCATCAGGGC
TCAGACCGCGCCAGTCCATGATGAACATGGTGATCGGGAGCTTGGGAAATCTCTCCTTGA
GGGTAAGCGCCTGGCGGAGAGAGTATTTGCAGCAGACCGAGGAGCATTTGGGCGTTCCCA
TCTTCGATGAGCGCGAGCCGACGCAGAGGATGAACGCGACATTCTTACCGTTCCCGATGT
CGACATCCCTCTTCCCCTCCAGGAACGATTCTAGCTCCATTGATGTCATGACGCCCGGTA
TCTCCCCGAAGCCCAGGCGTTTTTCCTCGGACGCCGGGAACTCCAGAGAACCGGTGGCCA
CGATCACGGCGCTCCCGTTGATGCTGAGGTGCTCTTCACCGAAGAGGTCTATGGCCCCGA
CGGGGCATACGCTGACGCACCTCTCGCACTCCAGACCCTGGATCGAGCGGCACGCCCCCC
GGTCCAGTCGGATCTTGCCGGCGGCCTTGGTCATTGCTCCGGTCGGACACGCCTCAACGC
ACTTGCCGCAGCGCGAGCATCTACCGAGGTCGATGGCGTCCTTCGGGCGGACCAGATCGA
AGCGGTAACGTCCGTTGTTGCGCTCCAACTGCTCCAGCTCGACGTTGGTGTGCACCGATA
CCAGTTCGGACGAGAGAACCTGCGAGCGCAGGCGGTGCACCCGGCACACGTCGCACTGAC
GACAGTGAACAGCGCCTTTGCAGGCGAGGTCCTGGACCCTTCCGCCGAGCGCCTCGCGCT
TCTCCAGCAGGGCCACGCTAACCCCTCTTTCGGCCAGCTCCGCCGCGCAGGCCAGTCCGG
CCGGGCCACCGCCGAGGACCACGACCTTGGCTATGCCCCCACCCCCCTTGGCGAGGCGAA
TGAGATGCCTGACGGAGAGGCTGGTCCATGCGGTCCGGGAGGGGCGTCCATTATAGGTTT
GCCACCATTAGCCAGATATTAAAAACTTTTGCGAGGCACCATACCGTTTAAGTCCTGGCC
ACGGGATATACCCACGTGCGCGCCGTGACCTTCACCGTGGACGTGGACCGGGATGTCAAC
CTGGCCTGTCAAGGGGACGTCTGCTCCATCTCCAACGGGGGAGATCATCCCCGCTTCACT
TCGTCGGCAAAGGGCCTGGAGCTTATCGCCAACCTTCTGGATGGGATGGGGGTCAAGGGA
ACGTTCTTCTGGGAAGGCCGGACGGCAGAGGTTCTCTCGGAGAAGATGGAGCTGAAGACC
CTGATGCGCCGTCAAGAGGTCGCCCTGCACGGATACGATCATGAAGATTTTACCGGGAAG
GAGACCGGGATACTGCTCGATCGGGAAAGCACCGGAGACATCCTGGACAGGGGGACAGCG
GCCCTGGATCGAGTCTTCGGAAAGAGCGTAAGGGGTTTCCGCGCCCCCTATCAGAGGACG
ACGGACATCTTGCTGGACGAACTGCGCGCCAGGAACTTCCTGTACGATTCGTCGTATACC
GTGGAACTAGTGGAGGGCAAGGTCCGTCCATACCGCATTAAGAACGGATTGCCTGAGATA
CCGGTCTGCTGGTCCCGCGACGGCCGGGGGAAGAAGATCGTCTCCTACCTGTGGCCGTAC
CACGAGGGAAAGCGGCCGATCTCCGACTACCTGGACCTGGTCGACGGTTTCCAGGATGGA
CTGCTGGTGATAGCCACCCATTCCTGGCATCCGGTGGAGAGCTACTGTTCCGGGCTACGG
ACGAGAGATGATATGGACCAGGGCATAGCCGACCTGAGAACGCTGCTGGAACACATCGAA
GGTTCCGGTTGCGAGCTGGTGAGCATCGCCGACCACCTGCGGAGGAAGGATGCCCTGTGA
TCCCGCTTACCGCCAGGCGATCATGCTGGCCTGGGACGCCCTTTCGGGAATTCCAGATAA
AGAGCTGGCCTCAGCCTCGGGAGGTGAGCTTCGGGGGAGGGAGCTGGTGCTTGAGAGCGG
AGGGCAGGAGACGCTGATCGACCTGGCCGATCGAACCGTCACCGCCCCGGACGTTCTAGG
CGGGGGATGGGGACTGGCGACGCTGCACCATTTGAGAGGATGCTTGACCTGGAAAAGGGA
TGATGAGTGGACGTCCTTCGACATGCTTTCCTCGGGACGACCGTTCGCCGAAGCCTTCCG
GCAGAGGGCGCTGATACCATTGGCGGACCGTTACGGGAGGTCTCCGGGCGACCTAGTTGA
GGATGCATCTGCGCTCAGTGCAACGCAGATAGGGATGGGGGACGCTGCTGTCATCGTCCA
AGCCTTTCCGCGTCTGAGGGTTGCCATAGCGGCCTGGCAGGGTGATGAGGAGGTCTCCGG
ACGTGCGGTCATGCTCTTCGACCAGGGAGGGGCGAGAACCCTTCCGGCCGAGGACCTGGC
CGAGGTCGGGATAAGCATCGCCCAGGCGCTTCTCAGTACAGACCGGTGATCTTTCCGTCC
TCGTCGATGTCTATCCCAAGGGCGGACGGTTGCGAGGGGAGCCCGGGAATGAGCATGATG
CGTCCGCATATCGGAACGACGAAGCCCGCTCCCGCGGAAACGAATATCTCCCTGACCGTC
AGTTCCCAACCGGTTGGCGCACCTTTCATCTCCGGCTTATCGGTCAGGGACAGCTGGGTC
TTGGCCATGCACACCATGAGGTTGCCGGTCCCGGATTCCTCGATCACGCGCAGGTGCCTC
TGGGCGGCGGTCTCGTACTCCACGATTTGAGCTCCATACATCTCGGTGGCGATGATCCTG
ATCTTCTCCTTCAGCGGAAGGTCGAGGTCGTAGAGGTACCTGAAGCTGCACTCGTCCTTC
TCGATCGCCTCGGTCACCTGATCGGCCAGCTCCTGGCCGCCGGCTCCGCCCTTGTCGAAC
ACCTCGGACAGGGCGCAGCGCACGCCCATCTGCCGGCAGTGCTCCCTTATCGTCCGCACC
TCTTCCTCGGTGTCGGCCGCGAAGTGATTGATGGCGACCACGATCGGAACTCCGAAATGG
CGTAGGTTCTCAATGTGCTTGTCCAGGTTGGAGAATCCTTTCCGGAGAGCGTCCGGGTCT
TCGCAGCCAACCGCCTTCAGAGGGCATCCCCCGTGCATCTTGAGAGCTTTTATGGAGCAA
ACGAGGACGGCGCAGTTCGGGCGGAAGCCGTCGCTCCGGCACACGATGTCGAAGAACTTT
TCCGCCCCCAGGTCGGCTCCGAAACCGGCCTCGGTGACCACCACGTCGGCGAGCTTGAGA
GCGTACTTGGTAGCGATGATGGAGCTGTTTCCGTGGGCGATGTTGGCGAACGGAAAGCCG
TGGATGAAGAAGGGCTGCCCCTCCAGCGTCTGCACCAGGTTGGGATGTATGGCGTCCTTC
AGAAGGGCGGCCATGGCGCCGACGCAGCCCAGGTCCCGGGCGTGGACCTGCTGGTTGTCG
TAGGTGTAGCCGATGAGCATCCTCCCTAGGCGGTCCTTGAGGTCGGTCATCGAAGTTGTC
AACGCCAATATCGCGCTTATCTCCGAAGCGACGGTGATTATGAACCCGCTCTCGTGAGGT
ATCCCGCCTTCCTTGCGCCCGCCGAGGCCCACTACGATGTTGCGGAGCTCCCGGCAGTTC
ATGTCGATCGCCTTCTTCAGGAAGATGCGGGTGGGGTCGATGTTCAGCTTGTTCCCCTTG
GCGATGTGGTTCTCCAGTATTGCGGACAAGAGATTATGGGCAGCGCCCACGGCATGGATG
TCCCCGGTGAAGTGCAGGTCGATGTCCCACATGGGATAGACCTGGGCTAGCCCGCCGCCG
GTGGCCCCTCCCTTCAGGCCGAAGGTGGGGCCAAGAGAAGGTTCGCGAATAGCGCCCATC
ACCCTTCTTCCCTGCTTTCCCAGCGCCTCGACCAGACCGATGGTTGTGACCGTCTTCCCT
TCCCCGGCGGGAGTGGGGGTGATGGCCGTGACCAGGATGAGCTTCCCGTTCGGGCGGTCC
TCGTAGCGCTTGAGCACCGAGAGCGGCACCTTGGCCATATGCCTGCCGTACGGAATGAGC
TCCCCCTCGGCTATTCCCAATTGGGCGGCTATCTGGTCGATGGGGAGCACCTTGGCATTC
TGGGATATCTCGATATTGCTCTTCATGCACTACCTTGAGAACCGATATCCAGACCGGGCT
TAATATGGTTTATCGCCCGGCAATTCTTTAATACGGCTAAGGCATCAAGAAGCCTGGTCA
GCAAATGGGCGCGAGACTTTTAGAGGGCAAGGAGGTCGCGGACCGCATCGGGAAGGACCT
GGCGGTCAGGATCGCCGCGCTGAAGGAGAAGGGGGTCGTTCCGGGACTGGCGGTCATCAT
CGTCGGGGACGACCCCGCTTCGGTCTCATACGTGACCATGAAAGGAAAGGCGTGCCAGGA
CCTCGGCATGTACTCTTTGACCGTGAGAGAACCGGCCGACCTCCGCGAGGAGGCGCTTCT
GCATCTCATAGACGAGCTGAACCGGGACCCCAAGGTGCACGGCATACTCGTTCAATTGCC
GGTGCCCGGGCATATCGACGTCGGCAAGGTGATCGCCGCCATCGACCCGAAGAAGGACGT
GGACGGCTTCCACCCGACCAACGTGGGGAAGATGCTCATCGGAGAGGACGGCGGTTTCCT
GCCGGCCACGCCGTATGGTATCCACGTCATGCTCTCCGCTTACGGGATCGACGTCGCCGG
TAAGCACGTTGTCGTCGTCGGTCGCAGCAACATCGTCGGGAAGCCTATGGCAGCCATGCT
CATGCAGAAGGGGATCGACGCCACCGTCACCGTCTGCCATTCCCGGACCAGGGACCTCAA
GGCCATGACGCTTCAGGCCGACGTGCTGATCAGCGGGATCGGGAAAGCCCTTTTCATCAC
CGCCGACATGGTCAAGGAAGGCGCGGTCGTCGCGGATGCTGGATCGAACCGGATAGACGA
TCCCTCCACTCCCAAAGGCTACCGCTTCGTCGGCGACGTCGATTTCGACAACGTGAAGGA
AAAAGCCTCCGCCATCACGCCTGTGCCAAAGGGCGTGGGCCCGATGACCATCGTGATGCT
CATGAGCAATACGGTGCTGGCCGCGGAGAGGTCTCTGGAGCGTTAGAAGCGTCCTAAAGT
TTAAGTCCCACTTTGTATGTTCGAGGGTTCGTTATGTTAAGGGAATGCGGCGAGCACGGA
TACTTTCGCGGGGAGACCTGCCCCATCTGCGGAGAGCCTGGCAAGTTCTTGATGAGCGAG
CAGGAGCTGGACCAGCTCGGCCGGACACTGGCCGGAGTGCTCAGGCACTTCCCTGAACGT
TTCGGACTGGACATGGACGAGCAGGGGTTCGTCAGCATCCGGGGCTTCATCAACTCGCTC
AGGGACAGTAACCGCCGCTACCACTGGCTCAGGCCTCACCACATCGTGGCGATAATCGAG
ACCGACCCCAAGGGAAGGTACCAGATCAGCAACGACCTGATGCGGGCCACCTACGGCCAC
TCTCTGGAACTGGACCTCAAGCTGCCCACCGAGAACATTCCAGATCACCTCTACTACCCG
GCCACGCCGGAGGAGGCGGACATCATCCTGGAGACGGGACTGAGACCGTCGGACCGCAAG
ATGGTACATCTGTCGAAGACGTACCAGGACGCCATGAACGCCGGAAAGGTCAGGGTCGAG
GAGCCGATCATACTGGAGATCGACGCCGCGGCGGCTATCGCGTCTGGAAACGTCATCTCC
CAGGCCGGAAGGACCGTCTTCCTGGCCCAGGAGATCCCCCCGGAGTTCCTCTCCCGAAAG
GAAGAGGAAGAAGTCCTCTGAGGGCATTTTCTGATTTTTATAAAACGGCCAGAAGGCAGG
GCGATTAGAAAATTTAGATGGAAAGATGCGCTGAACCAGATGTTCAGACGCTGATGGTGC
CCACGATCTCCAGGACCTGGAACACGATGGTCAGGGAGAACACTACGAGCAGCGGAACGA
TAGCAGAGTCCAATGTGGCCAGCACCTTCTTGGAGCTCTTGTTGGAAGCGGATATCAGCT
CTCTGGAAGATAGCAACATAATGAGCAGTATAGCTATTAGCGCCCCACCAACCCCGACGC
CGATGGCGGTGGTGATGGATACGGCGCTGCTCGCTGCTGTCGATGTAGCTGCGCTTACTA
ATATCAGCGACATTATGAAACAACGTTACGGGGTATTTGGTATAAAAGAATTATTCGTCC
GGTCTCATTTTTGATACAGATCATCAGGCGAAGTTCCACGATCGGCGAACCCCCGGTCAG
GCTTAAATCGATGTTCCTCGTTTGACGTCCTCGTGTTCGAAACGGCCGACGAGATCCTGC
GCCGGCGAGGGATGATCGCCTACGATCGCCACGCCATATCCTGGGAGTGGGATTCCTTCC
AGCCTACGCTGGTCACCTACGACCAGAAGGCCAAGGAGGTGCAGGAGCTCACGGACCAGT
TCCGGCCTGGGGAACGCCTCGATCTCACCATATCGGACGCCAGACGGTGCGTCGGATCGT
TCGTCGACGGTCGGTACGAGCCGTGCAAGATGCGCAACGTGGTCTCCGGACAGTTCGATC
AATGTCCGTTGTGCGCCTCAACCTGGATACCGGTTCAGAACTGCGTGTTCGAGCCGGAAT
GCGACGGTACGAACATTACGAACGATAGGTGCGTGGGCAAGGGCGGGGAGATCTGCGCCA
AGCCGACCCACGTCTACGCCGCCTTCTACGGCGACCTGGTCAAGGTCGGAATGACGTTGT
CCACTCGATTCATGGAGCGGGCGATAGAGCAGGGGGCGGACGCTATTGCCAGGCTAGGCA
CGTACCCCAACCGACGGGCGGCCAGGGACGCTGAGAACGTTTTGTCCAAAGCGCTGCACG
CCACGCAATGGGTGCGGAAGGGCACGTTCCTGAAGGCGCAATCCTCGATTCGTGACCGCG
ACACCTACCAGGAGCGCCTGGACACATTGCTCTCAACTTTGAACGGAGTGTCCGCCGACC
CGGGGCCGGTGGAGATCCTGGACCGTTATCCGCTTTTGCCTTACGATCCGTCGAGGTCTT
CCTTCGCCGAGCTGGCCGGTCGGCATCGAGGAGAGGTCCTGGGCTGCAAGGGGAAATGGC
TCTTCTACCGTCCAAGGGACGAGCGCACGATGATGCTGGACATGTCCAGCGTCCCTTCGC
GCTATGCGACGTTCGGTCTGGCAAACATAAATAAACGGTAACAATATCCATTCCCCTCCG
TCAAGCGAACCAAGGGATGTCAAAATGGTGCAAGTTCTCAAACCGGAAGAGGTCACCGAG
AAGTACGGAAGGCTGTTCTGCCGTGGCGTTTTCACACTGGTGGACGAGAAGAACGGGGTC
GCTCAGGTCATCGAGGAATGTTCCGCGAAAGGTCCGGTCGAATGGGACGCCTGCAACCGC
AAGCGCGCCGGCGGGGCGATAACCAACATAACCGTGGAGGGCAACACCATCATCATGGAC
ACCATCATCGGCGATGGCGAGCTGCACTTCGGCCCGGCGTCCAAGGACCTCGGAGGCCAG
GGGCTGCGCTCCCTGGTCATTGACGGAGACCGGGTCCGCACCACCTGGGTCGGTCTGGCC
GGCGCCAACGTCGGCGTCGGGGCCTGCATGCCCCAGGGACCGGGGACCATTGCGACGGAA
TACCCGGACGACGTGAAGATAGGAGGCGCCCACAAGGTGGAGGTGACGGTGATCACCCCG
AAGCTGGTCCGGGCGATAATCGCTGTCGACGACACGGACACCAAGGAGAAGGGAGCTTCG
TGGTCCATGATGCTCAAGGTTGCCAGGGAATGCCCCGTCGGCACTTTCCTGCAGCACAAG
ATCATCCAGCTCAATCCGAACGTCCCGCAGAAGACCACCAACTGCTCCTCGTCCGGGGTC
AGCTTCGCCATTAAGGAAAGCGAGCTGCCGGCGTTGCTGGAATACTTCAAGGAGGCTTTC
AGGAAGAACACCTACTCCCAGGAGACCACCATGGCGTACTACGTCGGCCTGCGCATCCCC
CGGGAGCTGGAGGAGTACGGCTGGAACGCCAAGAAGGTCATCTACAATCCGCAGCAGGCC
CTGGACGTTGCGAACAGGACCGGCGTCCAGGTGGTGGAGATCACCGGGAACCGGGGAACC
ATCGGTGCCGTGGCGGCCATAGGCTGCTTCGATCTAGGCGTCAAAGCGGCCGGACTCCCC
GAGGACTTCGAAAGTTAGATTAGAGTCGACTGAATTGGTAACCCTGATGTCCAACGAGAT
CACCCGCGTCATAGCGAACACCGCTTACCAGACGTACGAGAAGCGGCTGTTCAAGGAAGT
GATGGAGGGGGACATCCCTGAGCATGTGGCCATCATCATGGACGGCAACCGCCGGTTCGC
TCAGGAGATCGGGCTGGCCGTGCAGGAAGGCCACGTGAAGGGCAAGGACAAGCTGGAGGA
GGTCATGGAGTGGTGCCGGGAAATGGGCATCAAAGTTCTCACGGTCTACGCCTTCTCGAC
GGAGAACCTCAACCGGGACGAGAACGAAGTGCATTACCTCATGCAGCTGTTCGAGGAGAG
CTTCCTCAAGCTGGCGGAGGACCAGCGCATCCACAAGAACCGCATCAAGATCACCGTGCT
CGGCCAACGCGATCTGCTACCGGCGAATGTCATAAAGGCCATCGAGACCGCGGAGAGCAG
AACCAGGGACTATGACAGCTACTTCTACAACATCGCCCTGGCCTACGGAAGCAGGCAGGA
GATGATCACCGCCATCAAGCGCATCGCCTGCAAGGTGAGGGACGGAGACATTTCCGTGGA
CGATATCGACGAGAGGATGGTCTCCAACTTCCTGTACACCGCCGATTTCAAAGATCCCGA
CCTGGTGCTGCGAACGTCCGGCGAAGTGCGCGTGTCGAACTTCCTGCTTTGGCAGCTGGC
TTATTCCGAGCTTTATTTCACGGACGTGTTCTGGCCCGGCTTCCGCAAGGTGGATTTTCT
TAGAGCCATCCGCACCTACCAGGACAGGCAGCGGCGCTTCGGAAAGTGAAAAGGGCGGAA
TTTAAATAGCTCCGATTGTGTCAGCGTGCCAGTGAGCTTTGGTATGAGCAAAGAGGACAT
CATATTCCTGCACGCGCCGAGCGTCTACGACTTCAGGAAGGAGTTCCTGTTCTACGGGCC
GGTGAGCGACATGGTCCCCTCCACGCCGGTCTTCGAGATGTACCCGTTCGGATTCACCTC
CATGGCCGCCCACCTGGCCAAGAACGGCTACAAGGTTCGTATCGTTAATTTGGCGAGCAT
GATGCTCAACGACCGCAAGCTGGACGTGGAGAAGCTCATCTCCAAGCTCAGATCGAAGGT
CTTCGGCATCGACCTTCACTGGCTGCCGCACGCTCACGGGGCGCTGGAGATAGCCAAGCT
GGTCAAGAAGTATCACCCTGACGCTAAGGTGCTCTTCGGGGGCTTCTCCTCCACCTACTT
CCACGAGGAACTTCTGCGCTATCCGCAGGTGGACATGATCATGAAGGGGGATTCCACCGA
GGAACCCCTCAAACAGCTGATGGAGGCCCTGAAGGACGGAAAAACGCTGGAGAGCGTTCC
CAATCTCAGCTGGAAGGACGAGAGGGGCGAGCATCACAGCCCCATCACCTATGTCCCGGA
CTCGCTGGACTACCAGGACGTCGATTACGGGTGGATCGTACGCTCGGTCATACGGCACAT
GGACCTGGAAGGTCACAAGCCGTTCAAGGACTGGGACCGGTACCCCATCACCATGGTGTT
CTCCATCAAGGGATGCCACCTGAACTGCGCGGTGTGCGGCGGTTCGTGCCCGGCCATGCA
CAAGTTCCTCAACCGACAGAAGCCAGCATTCCGTTCGCCGGAGAAGCTGGCCCGGGATGT
TTACAATATTCAACAGTTCATCAAGGCCCCGACGTTCATAGTCGGAGACCCCCGCCGCGG
CGGTCTCGATTACATGCAGCGCTTCTTCGCCGAGGTGAAGCGCCTGGGCGTCACGAACTC
CCTGGTCTTCGAATTCTTCACCCCGCCGGACGAGGAGTTCTACAAGCTGGCGTCGACGCA
CACCAAGGGTTTTGCCGTGGAAATTTCCCCGGACTCCCACGATCCCGAGGTGCGCGAGGC
CCTCGGACGCAAGTATTCCAACGAGGAATTGGAAACGTCCATCAAGAACGCCCTGAAGTA
CGGCGCGGAAAGGTTCGACGTGTTCTTCATGATCGGACTGCCGAAGCAGACCAGGGAGTC
GGCCGTCAAGAGCGCGGAGTACGCCAAGACGCTCTATCTCGCGGCCAACAAGGACCCGAG
GCTCTGCGTGTTCATTTCCCCGCTGGCGCCTTTCCTTGACCCGGCATCGTTGGCGTTCGA
GGACCCCGAACGGTTCGGTTACGTTTCGCTCGCCAGAACGCTCGAGGAGCACCGCGCCCG
CCTCACCTCGCCGTCCTGGAAGCACGTGCTTTCCTACGAGACCAAGTGGATGACCAGGGA
CGATATCGCCGAGGTTTCTTACGAGGCGGCCGACGCGATCAACAAAGCGCGCTTCGAGTG
CGGCCTGATCGACAAGGAGGAACTCGAATACCGTCTCAAGCGCTCAGCAGAAGCCGCTGA
CATGATGAAGCGCGTCGATGCGGCCATGGCCATAACCGACCCGGAGGAGAAGAGGAAGGC
CTTCCAGGAGCTGCAGAGGCGTTCCGAGGAGCTCATGGAGAGCACCATCACCCACAAGCG
GGAGATGGAGTGGGCCACGAAGGGGCTCATAAGGAGCGTTCCTAGGGCGGCCTGGGCGAT
CATTCGCGGCGTCTAAGGGAATATCGGCCGGCAGCGGATGAGGTTGTTCATCCTCCGCGG
TCCGAGGACCTTCATGGCCATTTCCGTGCGCCAGGCGCTGCCGAAGCACAGCTCCGCCAG
GACCTTCGTCCGGGCCGCGGTGCGCAGAGGCTTGTAGACCTGCCTGCGCCATTCCGTCTC
GTAGTCGGTGAGCGGCGTTCCCTTGAGGACGTTGGAAGCGGCGACCGTGCCGGCCACCTT
GCCGGTGATGCGGGCCATTGGGATTCCGCCACCGTTCACGGCCATGACCTGCCCGGCGGC
GTCGCCGACGATCATGGCCTGGCCTGCAACGGTCCTCTTCACCGGCATGGACATGGGGAC
GACCTTGCCTTCCGGCTTCCCGGCGGTCAGCCCTCTGGACTTCACGAACATATCGAAGTA
CTCCCCGACGGTCATCTTGGCGAACTTCCTCGATACGCCCAGACCGACATTGGCGCAGCC
CTTCTTGGGAATGATCCAGGCGTAGCCGCCCGGCGCCACGGTGCCGAAGTACATCTCCGG
CACCGGCTCGAACTCCCCTGGAACCTGCACGGTCACGGCGGGGCACAGGTCCGCGGAGCG
GTCCAGCCCGAACGCCTTTCCGACGATGGACAGTGGACCGTCGGCGCCAACGATGACCTT
GGCCCTGACGCTTAGATCGTCGGTGTGAACCATCCCCTCCTCGACCCTGGTCACCCTCTG
ACCGGTCATGATCTCCGCCCCGGCCCTGATGGCCTGGGAGGCGAAGAACTGGTCCAGACG
GTCGCGGTCGGTGGTGTAGCCGGTGAAAGGTACCTCGTACCTGGTGTTCTTCGGGGAGAA
GATGCGAATGGAGCTGAACTTGAGAGAGACGAGATCGGACGGAACGTCGAAGATATCGGA
CATGTCCCCGGCCAGGGGGAAGATGTTCCTCATCTCCGTCAGGTCGGGCATGAGCTCCCC
GCAACGCACTGGAACGCCGACCTGGGTCCGCCTTTCCAGAACCATGACGCTCGCTCCCGC
CTCGGCGGCGAAGCGGGCCGCGGTGGACCCGGCGGGACCCGCCCCCACTACCACTATGTC
GTAACTAAGCTCCTTGACCATGTGATTCACCTCTCGGCGACCGTCAGTAGTTGCGGTCGA
CGATCTTGGCCGCCAGCCTCTGAAGCCCCAGCTTGTGCTCCGAGTCCGGGAGGCCGCTCA
AGGCCGTGAGCGCCTTCTCAGCGTACTCCTTGGCCTTCTGCTTGGACCTCTCTATCGCGT
CAGTACCGAGGATGAGCGCCTGCGCCTCCTCGAGGTCCGATTCGGACTTGACCTTGACGT
GGAAGAGCTGGGAAAGGCGCGGGCCTGCCGCGGTGTCCTCCATCGCGTGAATTAACGGAA
GGGTCGCCTTGCCCTCGAAGAAGTCCACCATGCGCGGCTTCCCCAGGTAGCTCTCGGTAC
CCACTATGTCCAGGATGTCGTCGACTATCTGGAAGGCCATTCCGATGTTGAGGCCGTACT
CGCCCATGGCGTGTATGCGGTCCGGATCGGCGTTGGCCAGGTAGGCGCCGATGCGGGCAC
CGGCCATGATGGGCTTGGCGGTCTTCCCCTCAATGATGCCAAGGTAGACGTCGATAGAGG
CCACCTCGCCCTCCTTCTCGAACTGAACTATCTCGCTCTCGGCGATGGCCGTGCATGCCT
CGGCGACAAGGCCCACGATCTCCTCGTTGAAGAAGCCGCCTATGGCGAAGGCCTTGACGA
AAAGAAAGTCACCGCTCACCAGAGCTTGCTGCAGCCCGAACTTCTTGTAAGCTGACAAAC
GACCGCGGCGCATCTCCGAGCGGTCATTGATGTCGTCGTGGATGAGCGTGGCGGAATGTA
TCATCTCGAAGGCCGCGGCGATCTTGACCGCCTCGCTGACCTCCTTGCCTCCGCACTCAA
GATAGGATAGGATGGTCACCCCGGGGCGCATGCGCTTGCCGCCGGAGGAGATGACGTAAT
CGCATATCTCAGTGAGCAATGGCTGCTCCGATAGGATGCTGCGGTGGATCTCCTGCTCCA
CCATCCGAAGCTCATCCCTGATAGAGGAATCCCAGCCCTGAGACATCGTTCGCTCGATAT
GGTAAATTTATACTTAACCGTTACTGGATTTTATCCATGAGCAATGGCCAGCGTATCCGC
CATTTGGTAAAAAATAAGAGAATGGGTAAGAGGTTTTCAAGCGAACAAAGCCTGGGCGGC
GTCCTGGCATAGCTGTATGAAGGGCTCGGGGAACACGCCGATGCCGATTATCGCCACGAC
GCAGATGGCCACCGCGGCGACCATGCTCCTGGGCAGCTTCAGCCTCTCGGACGGGGCGCC
CTCCTCCAGCTCGTCCACGTACATGTACTTGACCACGCGGGCGTAGTAGTACAGGGATAT
GGCACTGTTTATGATACCGGCCACGGCCAGCCAGATCATCCAGTCGGCCCCTTCCACCCC
ACCCATGATGGGCGAGGAGAACAGCACGACCTTGCTGGCGAATCCGGCCAGCGGGGGTAT
TCCGGCCAGGGAGAACAGCAACACCGTCATGGAGAAGGCCATGAAGTTGGACCTCTTGGC
CAGTCCCTTGTAGTCCGCGATCCTCTCTCCGATGGCCACGGTGGCCAGCGTCGCCACGAC
GATGAACGCGCCGCCCTTCATGAAGGCGTGGGTCATTATGTGGAATATGCCTCCGGTCAC
AGCGAACTCGGTTCCCACCGCCACGGCTATCAGGATGTAACCGGCCTGGGCGATGCTCGA
GTAGGCCAGCATCCTCTTGATGCTGGTCTGGTTCAAGGCCGCCAGGTTCCCCACGGTCAT
GGTGACTATGGCCAGCACGGCCACCACGATCTCCCAGTCGGCCTTTATGGCCAGCATGGC
GATGAGGAAGAACTTGAACATGGCCACGAAACCCATCTTCTTGGACCCGGCCGCCAGCAT
GGCGGTGATCGTGGTAGGCGCGCCTTCGTACACGTCGGGAGCCCAGGAGTGGAACGGGAC
CATGGCCACCTTGAAGCCGAAGCCCACGGTGACCATTACCAGGGCCAGCCAGAGCATCTC
CTTGTACGCGTCCAGGGTACCGACCAAGGCTCCGATCTCCTCGAAGCTGGTGGTTCCGGT
CAATCCGTAGATCAGGGATATGCCGAACAGTGTGAAGGCCGAAGAGATGCCGCCGAAGAT
GAAGTACTTCGTCGCCGCCTCGGTGCCCTTCATATCCTTCTTGCGGAAGGCCACCAGGGC
GTACGAGGACAGACTGGTGATCTCGATGCCGATGTACAGCACGAACAGGTCGGTAGCGGA
AGCCACCAGCATCATGCCGACGGTGGCCAGCAGGATCAGGGAGTAGTACTCCGCGGCGTG
CCTGTCGTTCTCGATGTATTTTGCCGAGGCCAGGATGACCACGAAGGCCACGGACAGGAA
CACCATCATGAACAGGGCGCTGAAGTTGTCCAGCACCAGAAGGCCATTGTCGAACGCCAT
CGGACCCGTTCCCTCCACGAAGAACATGATCACGGCCATCATCGATAGGCCAACACCGGA
TAGCGATACAGCTGCCAGGAACTTATTGTCCTTGAGCAGCAGATTCACCGCGGGCAATAC
CAGCGCGAACAGGGCCACGATTATCTCGGGATACAATGCCGTATAGTCCATTTAGATCCC
TCCCAGAAGGCCCAGTACTGGCCCGAGCGCGGGGCGTATGTAGTCCATGATCAGGGCGGG
GAACATGCCGAACAGCACGATGAGGCCGCACAGCACCGCCAGGGGCAGCGCCTCGAACCA
GGACACGTCGTGCAGGTGATCGGTGTCGATCTCCTTGGTCAGCGGGCCGAACAACGTGCG
CTGCATCGCCCAAATGTAGTAGGCGGCGGTGAAGGCGATGCTGGTAACGGGTATCAGCAG
CAGCCAGCCGAAGGCGTCGAAGGTGGCGGTCATGACCGAGAACTCGGCCACGAAGCCCAC
CATCCCGGGGAGCCCGAGGGAGGCCATGAAGCCGATCATCATGAACGTCGCGCCGAGGGG
CATCTTAGCCGCCAGTCCGCCGAGGCGGGGAATGTTCCTGGTGCCCGCCTTGTGCTGCAC
TACGCCGCACATCATGAAGAGGACGGCGGTGATGAGACCGTGGGCGAACATCTGGAACAC
GCCGGCCGCTATGCCGATCTCGGTGAAGGTGGCGAACCCGAGCATCACGATCCCCATGTG
GCTGATGGAGGAGTACGCGACCATCTTCTTGAGGTCCTTCTGGGCGATGCACATGATGGC
GCCGTAGACGATGGACAGTATGGCCAGGATGACCATGACCCACTGCCATTCGCTAGCGCC
GTCGGGCAGTGCCGGGAAGGCGATGCGTATGACACCGTAGGCGCCCATCTTAAGCAGCAG
GCCGGCCAGCAGGACCGACCCGGCGGTGGGCGCTTCGACGTGCGCGTCCGGCAACCAGGT
ATGGAACGGGAAGGAGGGCATCTTCACGGCGAAGCCGAAGAAGAGCGCTCCGAACACGAT
GACCTGGAACGTCAGGCCGAACATCGGAGAGACGGCGTTTATGTCCTCCATTCCGAAGGA
GTAGAACCCGTTGAACGAAGCGGCCTCGAAGTACAGGGCGAAGATACCCAGCAACATGAC
CAGACTGGCGATGTGGGTGTAGATGAAGAACTTGATCGCCGCGTAGGCCCGACGCGGACC
GCCCCATACGCCGATCAGGAAGTACATCGGGATCAGCACGACCTCCCAGAAGATGTAGAA
CAGGAAGTAGTCCAGGGCCATGAATACGCCTAGAACTCCCAGCTCCAGCACCAGCAGGAG
GGCCATGAACTGGTTGGTACGGTCGTCGACGTCCCAGGAGAATATGACCGACAGGAACAC
CAGCAGCGTGGTCAGGAAGACCATGGGCACACTTATTCCGTCAACTCCCAGTATGTAGGA
TATGCCAAGCGACTCGATCCAGGTGAAGGACTCCCTGAACTGGTACCCGCCACCGGTCTG
CACATACTGGGTGAGCATGTACAGGGACAGCAGCATCGGGATGGCGGAGAAGATCAGAGC
GGACATCTTGGCCATCTTGGGGTTCTTGCCCAGGGAGAAGGTGACCACTGCACCGACCAG
GGATACGAGCAACATCAGAGATAGTATCGGTATTTCCATGGGATCACCTCAGCACTCCTA
CGACGTAGAAAAGGATCACAATCGCCGAGACACCGATCAACAGAAGGGTGGCGTAGCTCT
GCACGAAGCCGTTCTGCAGCTTGCGCACCACGCCTCCGCTCTTGGTCAGGAAGGCGGCGA
TACCGTTCACTATGCCGTCTATGACGTAGCGATCGAACTTGTCCAGCAGCAGGGAGAACC
CGTACACCCCCACGTAGCCGATCTTGTCGTAGGCCACCGGGAACTTGTAGCGGTCCAGCA
GCAGCTGGTGCATGGCCTTGGGGAAGCCCTTGGACACCACCTTCTCCGCCGATATCTTGG
TCTTGTAGAAGCTGAAGTAGGCCAGCATTATGCCGGCGACCGCAGCTATTATGGATATGT
AGGTCAGCGGGGAGGTGAACACCTCGGTCAGCCGCTCGCCTATGCTCAGCACGTGGGCAT
GCTCGAAGTAGATGGCCCCGAAGAACCCGTCCCCGATGAACAGGGAGAAGCCGGAGGCGA
AGGCCAGGGAGGCCAGGACGACCAGCGGGAGCAGCATGGCGAAGGGCGCCTCATGCTTGT
GGTGCCCGTGCTCGGTGGCGTGCTTGGTGCCTTTGTTGGGCTTTCCAGCAAAGACCATGA
ACCACATGCGGAACATGTAGAAGGCGGTCATGAAGGCCGTAAGCACACCCAATACCCACA
GGACCATGAAGGTCAGGCCGGCGTCCCCGGCCTCGAACGTCACGGCCAATACCTCGTCCT
TGCTCCAGAATCCGGAGAGCGGAGGGATACCGGCGATGGATATGCAGGAGATGAGCATGG
TTATCATGGTCACCTTCATGTACTTGCCCAGTCCCCCCATCTCCGCCAGTTCTTCAGTGT
CCACGTAGTGGATGACCGCTCCGGCACCAAGGAAGAGCTGGCCCTTGAAGAAGGCGTGGT
TCATCAGGTGGAACAGGCCGGCACCGAAGGCTATTGATCCTGCGGTGTAGTGGCCGTAGT
GCCACAGGAACGCCCCTGCGCCAAGACCCAGTATCATGTATCCCAGCTGGGAGACGGTCG
AATATGCGAGTACTCCTTTGATCTTCGGGGCGCAGAGGGCCATGGTGGCGGCGATGAAGG
CGGTTATGCCTCCGATCGCTCCGACGAACAGGGATACCTCGGCGCTGGTGGCGATGATCG
GGAAGGACCTGGCGACCAGGTAGACACCCGCGTTCACCATGGTGGCCGCGTGTATCAGGG
CCGAGACGGTCGTGGGGCCTTCCATCGCGTCAGGAAGCCAATCGTGCAGCGGGAACTGGG
CGCTCTTGCCTATCGCCCCGCCGAACAGGAAGAAGGCCGCGAAGGCCATCATCGTGGGGT
CGGCAGTGTCCAACGCGTGCCAGACCTCTTCGTAGTTGAAGGTGCCCAGCTCGGTGAACA
GGATGAACAGGCCGATCATGAACATGACGTCGCCCACCCTGGTGACCAGGAATGCTTTCT
TGGCGGCGCGGGCCGCGGAGGGCCTCTCGTACCAGAACCCGATCAGCAGATAGGAACAGA
CACCGACCAGCTCCCAGAACACGAACATCTGGAAGAAGTTGTTGGCGAGAACTAATCCAA
GCATGACGCCCACGAACAGGCAGATCTCGGTGAAGTACCGGTGGCGCCTGGGGCCCTGGT
CGTGCATGTAGGCGGTGGAGTAGACCACCACCAGGAAGGAGATGAAGGAGACCACGATGA
GCATCATGGCCGCCACGTTGTCCAGGTATACCCCCATCTCCAATGTGTACTTGGAGCTTA
GGACGACCCATTCCTGGCTGGTGGTGTACACCCTTCCGGTGGTCAGCAGCTCGAAGGCCG
TCCACAGCGCCAGGACCATTCCGGCCCCGACGCCTCCGACGGCGATGTAACCGTTGAGGT
CGCCCAGCTTCTTGCCGAAGAAGCCGATGAAGACGAAGGCCAGCAGCGGAAGGACCGGTA
TCAACCATGCGTATTCCAGTATGTCCATCTTTACCACCTCAGCAGGTTAATGTCGTCCAC
ATCCACGGTCTTCCTCAGCTTGTTGAGGTTCAGCAGTATCGCCAGACCAATGGTCACCTC
GGCCGCGGCGATGCCTATGGAGAACAGGGCGAAACCCTGTCCGGTGGCGTCACCGAAGTA
CGAGGAGAACGCGACCAGGTTTATGTTGGCCGCGTTGAGCATGATCTCAATGGACATGAG
CACCACGATGGCGTTCTTCTTCAGTATGACCCCGGCCGCCCCGATGACGAACAGGACCGA
TGATATTATCAACACGAACTCCAGCGGGATCATTCGTCATCCTCCTCCTGAGCGATGAAC
ACTCCGCCGATGATGACGGAGAAAAGCAATAGACCGAGCATGAGAACGGCCACCCCGTAG
TCGGTGAATATGGCCGTTCCGATCTCGGCGGTCTTTAGCACGGTGTTTCCGATGTCGCCC
CATTCGATGGTGAACACGGAGTAAAGCATGAGCTCCAGAAGGAGCCCGACGACCAGCACC
TTGGCCACTATGGTCTGGGTAGAGTCACCGCGCTTCATTTGGACCGCCTCCTTTTGATGA
TGTCCTGCTCATACTCCTCGCAGGCGTCTCCCCCGACCATCCGGTGCTTGGTGAGCATGA
TACCGAACAGGATCAGGACGTTTATGGCGCCGACGTACACCAGCAGCTGGATGAGGAACA
GGTATTCCGAGTTCAGGAATATGTAAAGTATACCGACCCCGACGAACGTCGCCGCTAGCC
ATACCACGCTGTGCACGATGTCCTTGGAGATGATCACCATGGCGGCGCATCCGACGGTCA
GGGCGCCGAATATCAGGAAGAACAGAGTGGTTCCATCCAAAATCATTACAACACCTCCTT
CAAACTAAGGCACGATTTCGGGCACACCTCGACGCACTGTTCGCACACCACGCATTTGGC
GTTGTCGAACTTGGGTTGCTTGATCGGCCTCTTGGTCTTGGGGTTGACCTCGCCGGTGTC
AGCCATCTCGATGGCATCGGCCGGGCAGGTCTTGGCGCACCTCGAACAGGAGATGCATTT
CGATCCGTCCAGAACGATGGTGTCGTGGACGTTCGGATCGTTCTTGGCGTAGGTCTTGAC
CTCCCCACCGGATTTCATTTCGGATAGCAAAGCGAACTCATAGTTCACCTCGTAACCGGG
TTTGTGGGGGTGCTGCAGCTTCACCGGGTCGAATATGAGGCCGCCCCGGCTGTAGGAGCA
CAGCTCGAACTCGGGAGTGACGATCATGGCGTTGGTCGGGCACACTTCGGCGCAGTTGCC
GCACATCATGCAGCGTCCTACGTTCACCTGCGGGCGCTTGACCTTGCCCTTCTCGGCATC
CTGGAAATCGATCATCTCGATGCACTGGTTCGGGCACTGCTTGGCGCAGCGGGCGCAGCC
GATGCACCTCTCGAGGACGATGCCAGGGCGTCCGCGGAAGTTGTCAGGATAGAGCAGCTT
CTCCCACGGGTACAGTATGGTGCAGGGCCGGTGCTTAGTGGCGCGTATCATGCCCTTGAA
GGTGACCTGCATGGTCTTCAGTATGTAACCGGTGGCCCGGAAGTGATCTGCTTTAGTGTA
TCTCCTCTCCTCGATCCTCATCAGAACACCCCCGCGACCTTAAGGGCGACAGCGATCAAC
AGGTTGATCACGGCCATGGGAAGCAGCCGCCTCCATCCGAGCCTCAGTATCTGATCGGTC
CTGATCCTCACGCTGGCCGCGCGGACCCATATGAAGAAGAAGAACACGATGAACGTCTTG
GCCAGGTACCACGCTTCGGCCCATATGAACTCCGGACCCGCCCATCCGCCCAGGAAGAGC
ATGGTGAACAGTCCGCAGAGGACGTAGGCCCGGAAGTAATCGGAAGCCATCTGCAATCCC
CATCTAATGTCACCGTATTCAGTGGCCCATCCTTCCACGAGTTCCGCCTCGGCCTCGGGA
AGGTCGAACGGAATGCGTTCGGACTCTCCGATGGCGGCTATGAAGAAGGTCAGCGCACCG
ATGCACAACGGAACGATGAGCCAGATGTTCTGCTCCTGCCAGGTTACTATGCCCACGAAG
GACAGATCGCCGGTCAGAACGACCACGGAGACGATGCACAGCAGGAGCGGTATCTCCAGG
GCGATCAGCTGGGCGGCGGCCCTCATACCACCGATCAAGGTGTACTTGTTGTTGGAGGAC
CATCCGCCGATCAGGATGCTGAAAGGCCCGAAGGCGAACACCGCCACACCGAGCAGCACG
GCCAGGTTGACGTTTATTACGTAGAAGTTGTCAGAGAACGGTATGCACCCGAACAGCATG
AAGGTCGAGGCCAGGTACACGAATATGGCCACCTCGAACAGTCGGTGGTCGGAGTCCTTG
GGCACGATGTGCTCCTTCAGGATCACCTTGATACCGTCGGCGAAGTTCTGGAAGAAACCG
AGGACCCCGACCTGGGTACCGCGGCGGTCCATGAACCTTCCCAGGAACTTCCTCTCTTGC
CAGATGAAGCACAGCCCGAACATCATGGCCGTGATAAGGTATATCACCGCGACAAGCAGA
GTGGAAACGAAGTCGACCACCGGAGCGGTCTGCAGCCATTCCCCGAGGTCGCTGAGGAAT
CCCAGCTTGGTCCAATCGAGGAGCGAGGCGACCAGTCCCAGCAGCCACTCGGTGAAGTTG
GTCAGTTCAATGTAGAGGTTCGACATCTGATCACCTGTCCGTTTCTCCTATGCACATGTC
CATGACGCCCATGATGGCCGGTACGTCGGAAATCTTGTAGCCGACCAGCATCGGCGGTGA
TGCGGACAGATTGACGAAGTTGGGGGACCGCACCTTCAGGCGGTACGGCTTCTCCGATCC
GTCGCTGACCATGTACATCAGCGACTCTCCGCGGGGGTCCTCCACGCGGCAGACCACGTT
CCCCTTCGGCGGGCACCTGGGCACCTTGACCCGGATGGGGCCGGACGGGACCGCGGCCAA
CGCCTGGCGGACGATCTTCATGCTCTCCCGCATCTCGTCCATGCGCACGCGGTACCTGGC
GTAAACGTCGCCGTCGGTGTGCGTGCAGACCTCGAACTTCATGTCCGCGTAGACCTCGTA
GGGGTCCAGCTTGCGGAGGTCCATGTCCACTCCGCTGGCCCTCATTATCGGGCCGGTGAG
GCCGAGGTTCATGGCGGTCTTGCCGTCCATATGGCCGATCCCGACCGTCCTCATCAGGAA
CGGTTCGTTCTCGTCCATCAGAGATTCGAGGTCGCGCAGGCGCTTCTCGAACTCGTCCAG
GACGCGCAGGACGTCGCGCTCGTAGTTCTCGGGGAGGTCGTTGCGGACCCCGCCGATGCG
GCAGTAGTTGTAGGTCATGCGCGCCCCGCTCAACTTGCAGAGCAGGTCCAGGAACAGCTC
CCTCTCCCTGATCGACCAGGTCATTACGGTGTAGCTTCCGAGGTCGGTACCCATGGCCAT
CAGCCACGTCAAGTGCGAGATTATTCGTTGCAGCTCCAGGACGGCCACTCGTATGTACTT
GGCGCGTTCCGGGGCCTCGATGCCATAGAGCCTCTCGGCGGTGAGGCAGTAGAGGTGGTT
CCAGGAAAGGGACGAGCCGTAACAGAGACGGTCGGCCAGTGGAACGATCTGAGAGTAGGT
GCGGTTCTCCATCATCTTCTCCCAGCCGCGGTGCAGGTAGCCGATGATCGGCTCGGCCTG
GGTGATGGTCTCTCCCTTAAGCTTTATCCTGAGGTTCCACAGACCGTGGTTGAAGGGGTG
CTGGGGACCCATGTTGATCCACATCTCATCAGATGGCATTTCAAACCCTCCTCCCAACGA
TGAAGTCCTTTCTCAGCGGGTGGAACTTGAACTCCTCGGGCATCATTATGCGGCGCAGGT
CGGGGTGGCCCTTGAAAACGATCCCCATGAGGTCGTAGGCCTCCCTCTCGTGCCAGTTGG
CTCCGCCCCACAAGGGGGTTATGGAGTCCACGGTGGGATCGTCCCTGGGCAGGTCGACCA
GCACCTCGGAAAGTATGTGGTTGGTCCACGAGGATATGTGAAACACGACGGTGAAATGGT
CCATATAATCTACAGTGGTCACGCAGGAGCAGTGCTCGAAGTTGAGACCTTCCTTCATGA
ACTTGCATACTTCAAACGATATGTCCCGGGGGACCTGGATGTGCAGCCTCTTGGGGGCAG
TCTTGAGGACCTCCACGTCGGGGAACTTGGACCTTATGTCGTTGGATAGGTCTTCCACGG
ACCGGTCAGGCGTGTCGTAAACTATGACTTGGCTCATCTTTACACCTCAATCGTCCAGGA
AGCTGCCGCGGTTCTCGGCGGTCAATTTTCGGTTCAGCATGTTGAAGGCCTGTATCAGGG
CCTCGGGGCGGGCCGGGCATCCGGGGATGTAGACGTCCACGGGGATGAAGGTGTCCGCGC
CCTGTATGACGTTGTACGCGTCGTACCACGGACCGCCGGATATGGTGCACTCGCCCATGG
CGATGACCCACTTGGGAGAAGGCATCTGCTCGTACAATGCCTTCAGGGAAGGTCGGAGCT
TGGCGGATATCCAGCCGTTCAGGAGCAGCACGTCGGACTGCCTCGGGGAGGACCTGAAAA
CGACCCCGAGGCGTTCGATATCATAGCGGGGACCGCCGGCGGCGGCCATCTCCAGGGCGC
AGCAGGCGATACCGAAATGCAATGGATATACGGAGTTCCTCAGACCCCATGACCAGATGG
GAGCGGTGATCTTATCGATGACCTTCTTGCCGCCGGTGGCCACCATGGTCTCCCGCATCA
TGGTCTTGGTCATCTCGCCAAACTGCTTGGCGGTCATGGTCATGGCGTTGAATGACAGGT
CTATATCCACAATATCCTCTCCTTCTTCAAAGAATAATAGACTCCGGCGAGCAGGATGAC
GAGGAACGTTATCGCCGCGATGTTGGCGATGTCGGAGAGTCCTTCAAACGCCATGGCCCA
AACGATGAGAAAAACCGTAAGGATATCGAAGGCCACGAAGATGATGGCGTAGATGTAGAA
TTGTACGTGGAACTGAATTTGGGCCACTCCGATGGGCCTCTCACCACACTCGTAGGTCGT
GTCCCTCATCTCAGCGTGCTTCGTCGGCCTGAATAGCTTCCCCGTGACTATGGCAATAAC
GGGGACAAGTAGAGCCACCAGAGCGAACATTGCTACCGGGAAATAATCGTCTACGAGCAT
TGAAGGGGGATAATGCTTCCTTTATTTAAACTTTAAACATTTCTGGGGGGTCGATTGTGA
AGGTTTTTTGGCCTGACCAGACAGTTATATATTGTAAAATTTATAATAAAAAATATTCGG
CTTTTTTAACCCGTTTCCCGGGCGATGAGATATTAATATTCTAGAGCCGAATGTTATTAT
CATGCCGGAGGAGCGGAGGAAGGTAGCGGTCCTGGTCGAGGACGATTACGAGGACCTGGA
GCTTTGGTACCCATATTACCGGTTGATCGAGGCAGGCTACGAGCCGGTGCTGATCGGCCC
CAAGGTAGGTACGTACCGGGGAAAGCGCGGCTACGAGGCGAACGCGTCATTGTCCGCCGG
CGAGGCGGACGTTGGCGACCTCCTGGGATTGGTCATCCCGGGCGGATGGGCCCCGGACCG
GCTCAGAAGACACCATTCGGTGGTGGAGCTCGTGCGCAGCGCGTTCGATGGGGGATCGGT
CATCGCCTCCATCTGCCACGGCGGATCGCTGCTCGTCTCGGCCAATGTGGTCCGAGGGAT
GAAGGTGACCTCCTTCCACTCGATCGAGGTGGACCTCATCAACGCTGGAGCTCGCTACAT
GGACCGGGAGGTGGTGGTCGACGGGAACCTGATAACCTCGCGCAAGCCAGACGACCTGCC
GGCGTTCATGCGGGAGCTGCTAAAGGCGTTAAAGGGGCCGCGGACCAAATCGGATTAATA
CGAAGTTATCGATGGAAGGTCAGCCAATCGCAGGTGTTATCATGAGGATCGGATTCGTAG
GCGCGGGCAACATGGCCGAGGCCATGATGAAGGGCATCATATCGGGTGGACTGGCCAAGA
CCGAGGACTTGATCGCCAGCGAGATCGTGCCGGAGAGGAGGGACTATATAACCAACACTC
TCGGCGTTCAGACCGTCTCCGACAACATAGAGGTCGTGCGTTCATCGGACGTGGTCATAT
TGGCGGTGAAGCCTCATCACGTCGGCCCGGTCCTGGACGAGCTGAAGCCGTACCTCAGCG
GCAACCACCTTCTCATATCCATCGCCGCCGGGGTCAAGATAGCCTTCATGGAGTCTCATC
TGAACTGGGGCGTGCGCGTGGTCAGGGTGATGCCCAACCAGCCCTGTTTCGTTGGAGCGT
CCGCCTCCGGGTTCGCCTTGGGACGTTCGGCGAAGAAGGAGGACAAGGATACCGTGCAGA
GCATCCTGAACTCGGTAGGATTAGCCTTCGCCCTGGACGAGAAGCTGCTCGACGCCGTGA
CCGGTCTCAGCGGCAGCGGCCCGGCCTACATCTATCTGGTGATCGAGGCCATGGCCGACG
GTGGTGTGCTAGCCGGGCTCCCCAGGGACGTGGCTCTGCAGCTGGCGGCGCAGACGGTCA
TCGGCGCCGGGAAGACCTACCTGGAGACCAGGAAGCACCCTGGCGAGCTGAAGGACATGG
TGGCGTCCCCCGGCGGAACGACCATCGAAGGGCTCAGGGTCCTGGAGGAAGCGGGCGTAC
GCGGCGCGTTCATAGATGCCGTGGAGGCCGGGGCCAAGCGCAGCGAGGAGCTGGGCGGGA
AGAACTGATCATCTTCTGCGAGTGGTCCGCAGGGGCGAGCCGCACACCGGGCAGTCCGGC
TGCGGCTCCTTGAACACCTTACCGCAGCCGGTGCAGAGGTAGTTCCAACGCACCACCTTG
GATATCCCCTTCATGTTCATCGGCAGATATTCAACGCCCAGAACAGAAGCCAGGTTCTGG
ATCGAATAGTCGTCGGTGGCCAGCGCGGCCTTGAGCTCGAGAGCGAGCGCCAGCACTTCC
ATGTCCGTTTTTGACAGGCGCGAGGAGTCCCCGGTGCCCCTCGCGGCCTCCTTCACCTTG
GACAGCGATGCCGTCGTGGCCTGGGACACCTTGATCGTGTGCAGAAGGTTCTCCGCCCGG
CGGTCGTTGTACTTCTCCAGCTCGGCCAGCACCCCTTCCGTAACGTAAGCCTCCCAGTTT
GGAGGGACCTGCTCCAGCCCGAACAGGGCTGAGGTGTCCAGAACGACCTTCACGACCAGG
TTAACGTCGAACGCCTTGATAACTTTACGGAGGACGGTGTTTTTGGCGTGGAAGTTAAAT
ACCTGTTCCTGATAAACGAAGTCCGATGTCACAGATACCTTTGGAGCAGGGAGTGATCGA
TTTCATCACTCAGAACAGGCAGGACTACCGCATCTGCACCTCCTGTTCCGGACCGGTCAT
GCTCCCGGTGGCGTTGAAGTCCCCCAAGTCCACCGACATCGTCATCGAGATCGGGGAGAA
CAAGCTCTACATATCCAGGGTCCAGGCGCGGTACATCAGAAGGGTGACCTCGGACATGAT
CTACGACCCCGAGGTCGGGCTGTCCTGCAACGCCTACCCCGGGCTCTAGATCCTTTTCGC
CAGCTCAGCGGAGCGAAGGGCCATGGATTCCAGGTCCACCTTGGCCTCCTCTTTCAGGAT
GTCCCTGACCGAGGCATTGGTTATGACCCTTGACGGCACGGCGGTGCAGTCCTTGCTGCC
ATCGCTCATTATGGATATCTCGTAGGTGCCGATGCCCTTGGCGATCCGCTCGATCTCCAG
CTTGTCCAGGCCGATCAGGGGGCGCAGGACCGGAAGCTCCAGCCCGTGCTGCTCGGCCCT
GATGTTGTTCAGGGTCTGTGAGGCCACCTGGCCCAGGGAATCCCCCATGACGATCCCGGA
CGCTCCGAGCTTTCGCGCCAGTGCTTGGGCGGTTCGGATCATCAGCCTCTTGCACAGAAC
GCACTGATAGGAGCTCTGGCACTTTTCCTGGTTCACCGCCTGGTTCTCTCCGTGCGGGGC
CATGTAGAGAGGCATCCCCTGCCCCGTTTCCCGGCGAAGCGCTTCCGCGAGAAGCATCGC
CTTCCGCACGCCGAGCTCGCCGCTGAAGGGACGGTTGTCCATATGGAGCAGGACCATCTC
CGCCCCGCGTTGTGCCATCAAGCACGCGGCCACCGGGGAATCTATTCCCCCTGATAACAG
AGCAACAAGCTTCATGGTTCAGTTGTTAGGGCGGGGGACCTCCGCCCCGCCGGCCAGGAC
CAGCCCCTCCTCATCGATGTCCTCGCTCTCGACGACCAGCAGGTCGATCAGCTCCTTCAT
CTGCCTTACCTCCGATCCAAGGTCCCTGATCTCCCGCGCCAGGTCGGCCTCGGTCAGGAG
CCCCACCCCCTCATTCCTTGCCGGTGATGAGGATGGTCTCCACGAAGCCGTAGTCGTCGG
CGATCTTCCGCGATTCGTACGCCTCGCAGTGATCGCAGTACAGCCCCTTTTCCGCCCTTC
TGAGCTTGGAGCGGCAGTTGCGGCACAAGGACCTGACGACGCCGAAGTGCGGATGGGTCG
TGTTCAGCTGTATGGACGGCCTGACCTGCATGACCTTGGCCCGGATTATGTCGCTGGGCC
GGTACTCGCGGCCGACGTCCTGGACGTAGTCCGAGGATATCTTGGAGACGTGTATGGTCC
CGTTGGTGTCCCCCGTGATATTGCGGGAGCGTCCCTCGACGGCCACGACCTCGCATATGG
CCATGGAGGCGCGCACGTCGGTCACCTCGCAGAAAACGGAATCGCCGATCGCCAGGGAGA
CCATGGGGTTCTCGGCCTCCACGCTGACGGTCTTATCGATATCGTTCACCTTCAGCTCGC
CGGTCAGGGCGGAGTACACGATCCCGCCCTCCTCGTAAGTGCCTTCGGCCGGGAGGTATT
CCTCCGCCACGGCCACCTCGTCACCTGGTAAAACCTTTTTCTTGTCACTCATTCCAACAC
ACCTGTCTTCAGAATGTAAAATAGCGTGACGTCGACCTCTTTCTTCGCCTTGCTATGGAA
TTCGAACATATAAGGGATCCCGAATTTATACCTTTTTAACGGGGTCGCGGTGTACCCAGA
CCTGCGGACGAAACGCTGGACGAAGTCCTCGGTGCTGCTCATGTGGAGCGAATAGATAAC
CGGGGCGCACCTCATGGCCGCGGTCAGGAACGGCCGATCGGCCCCTTTGCGCTGCGCTCC
GAAGGGCGGGTTCATGATCACCGTGTCCGCCTTTTCCTGGACGTCGGATATGTCGGCCTG
GCGGAGCTCCAACTCCACGCCGGCCCTGACCGCGTTGGCCGAAGCCTGCTCCAACGCCGC
CGGGTCCTTGTCAAAGCCTATTACCTCGTCCGCACCCAGCAGGGCCGCCCCGATGCCCAA
CGGTCCGGTCCCGCACCCCAGATCGAGCACCTTGCGTCCTTCCAGATCCCCCCTGGCCAA
CGCGTCGAACAAAAGGTCGGCGGCGATGACCGCCGGGGTGGAGTACTGCTCCAGGTCCGG
ACTGGGAGCTGAAAAGGGGGAAAGGGATTGCAAGGCCATCTCCAGCTCCCTTCTCTTCAC
CGATCCACCTCCGGTCCGACCTGGAAAGGATCTCCCAGGCCCTCACTGATCGAGCCCCAG
GTTCAGGAAGTCCGCGCTGGTGAGGATGCCCACGATAGCGCCCTTGCGGGAGACCAGTAT
CGCTTCCTCCCTCTGCAGGTGGAACGAGGCCAGATCGATTGGGGTGTCCTCGTTCAGTAT
TGGGAACGGAGCGTCCATTATCTCCTCTATCCTGGTCCGCATGACCTCCTCATAGGTCTT
CTTCCGGGTCTTGGTCTGCTCTATGGTATGATCTCGAATGGCGTCGTCGGTCAGTCCGCC
CACTATGCGTTCTCCGACTATCACCGGCAGTTGAGTGAAGCGCCCCTTCATCATCCTCTC
CACCGCCTCACCTATCGTCTGGTCGGGAGTGACGAAGATCACGCCTCGCGTAGCTAGGTC
CCCGACGGTGAGCTGCGTTCCGGAACGTACGCCCTCCACCTTCCGGCGCCTTATCACTTC
CTCGAAGGCGGACAGTATCTTGCGGACGTTGCTGTAGGAGGGGTCTATGGTGCCCCTCTC
GATCTTGGCGATCAAGGACTGGCTCACACCGGCCAGGCCAGCCAATTCCCGCTGCGATAG
GTTAAGACGCTTTCTCATCTGCCTTATCTTGTCGAGGTCTGGCAGTTGCGGTACCAATGC
CGTACGGGAGGATGTCAAGCCGACTTCACCTTCTCTTTTTCATTAAGTGAAATCGCATTA
ATATCCTTTTCCAGATTTGTATCTCCTAGTTCTATAGGAATCATGCGACCGTGGGGCGCC
CTTCGACCGTTTCCTGGGAAAACGTTGATATATGAATGTTGTTCAGAGTTTAACACCGAT
TATTCGTTGATAATTACATTTAAACAAACGGTAATCGTAATAATATCTACGATAATACTG
TATGAACCGAGCAATGAATAAATACGAGGAACGATTACATGGGTCGGATTTGTGGTCATT
CATCTAAAAATTAGATTGTAAACAGAGCTACAATCGAAAAATAAACAATAAAATAGACGA
ATGACCATGAAAAAAGGTCATATAACCCGGGCGACACCGGGGTTATTGCCTCGAGCAATT
CATATACTACATGAAGGAAGTGAACCACCGATGATTGACAGAACGGACCGGGAGGGCAGG
ACCGACCGGTTGGGAAGGCCAGTGCGAGCTGAGAACTACACCGCCAGCAGACCGCCCGGA
TGGCAGGGCCAGCCCGGGGGCTGCGGCATAGCTTCCTGCATCTCCTTGAAGGGGGAGAAG
ATCAGCGGGGACCGCATCGGCCGGATGCTCACCATCATGGAGGAGAGGGAGAACGGGCTG
GGTGCCGGTTACGCCTGCTACGGCCTTTTCCAGGAGCGCCGGGACCAGTACTGCCTGCAG
TTCTTCTTCGACGACGAGGAGGGCAAGTGCAGCGCCGAGAACTTCCTCGACGGACGCCTG
GACATTCTGCACGACGAGAAGGTCTTCACCCGCGACCGCTCCACCATCTCCCCCCCGTAT
CCGATGGTATGGCGCTACTTCGCCAAGGTTCCGGACGCCCGGGAGTGGAGAGGAGACCGC
GATCTCGGGGAAGATGACTACATGGTGGAGATCGTCCAGCATATCAACGAGAAGATACCC
AAGGCCTTCTGCGTCTCCAGCGGCAAGGACATGGCGGTGTTCAAGGGCAACGGCTACTCG
TACGAGATCGCCGAACTGTACGACCTGGAACGGTATTCGGGGACCATGTGGCTGTCGCAT
TCCCGCTTCCCCACCAACTCACCGGCCTGGTGGGCCGGGGCGCATCCCCTGTCCCTTCTG
GACTGGGGGGTATGCCATAACGGGGAGATCACCTCCTATGGCGTAAATCGCAAGCTGGTG
GAGATGAACGGTTACAAGTGCACGGTACTGACGGACACCGAGGTCGTCACCTACCTATGG
GACCTGCTGGTCCGCCGCAACCGGCTGCCCATCGAGGTCGCTGCCTTTGTCATGGCCCCC
TCCACCTTCCAGGAGATCTCACAAATGCCGCCGGCAGAACGCCGTCTGGCGGAATGGTTG
AGGATAACGTACAAGGAAGCTTTCCTGAACGGACCGTTCAGCATCATCGTCGGGAGAAGC
CAGCCTGACATCTCGTTGATCGCTTTGGCCGACAGGAAGAAGCTGAGACCGATGATCGCA
GGGCTGTCGCCGGACGAAGGCGTGGCCTACTGCGCCAGCGAGGAGAGCGCCATCCGCATC
GTGGAACCGGACGCCCGCACCTGGGCGCCTGGTGCCGGTAATCCGTTCATAGCCGTAGCT
GGAAAAGGTATCTTGCGGCGCGGCACCGAGCCGCCCTTCCAGGGGGTGAGCCTTTGAGCG
AGACGCCGCCGACAAAAAGGTTGGATCACCGCCTGCCGGAGAGGTTCGTGCCCACCATCA
ACTACGACCTGTGCCGGGTGTGCCGCCGCTGCGTGAACGACTGCTCCTACCAGGCGCTGG
AGTTCCTGGAGTCCAAGGTCGTGTCGTCCGGCGGATGCGTGGCCTGCGGCCGCTGCATAG
CGGTCTGCCCGGCCAACTGCATTGAGATCCGACCGGTTCCGCCGCAGTTCGCCCCCCACG
GCAACTGGTCCGAACGCAGCAGGAGATCGATCCTGGCCCAGGCCAGCTCTGGTGGCGTAC
TATTGTCGTCATGCGGCGCGGACGACCCGCACCCGGCGATATTCGACGATTTGCTGCTGG
ACGCGGCGCAGGTGACCAACCCCTCCATCGACCCCTTGCGGGAGCCGGTGGAGACCGTGA
CCTACCTGGGCCGACGCCCGGGCAAGCTGGAGGTCTGCGACGGTAAGGTGATCATCCGTG
AGGACGACACCCCGTTGATACGGATGAACATGCCGTTGATGTTCGGGCACATCTCCCTCG
GTTCCATATCCTACAACGCCCAGAAGGCGCTGTTCATGGCCGCCAGGGAGCTTGATATCG
TGGCTGGAAGCGGAGAGGGCGGACTGCATCCGGACTTCTACCAGTACGCCGACCACATCT
GTTCGGAGGTCGCTTCCGGCCGCTTCGGGATCAAGCCGGAATACCTCAAGGGGGTGGCGG
CCGTGGAGATCAAGATCGGCCAAGGCGCCAAGCCCGGACACGGAGGACACCTGCCGGGGG
AGAAGGTCACCACCATGATCTCCGAGACCAGGATGATCCCCCTGGGGACGGACGCGCTAT
CCCCGTATCCGCATCACGACATCTACAGCATCGAGGACCTGGCGCAGCTGATATCCGTCC
TCAAGGAGAGCACCGAGTACCGCCTGCCGGTGGGGGTGAAGATCGCCGCCGTGCATAACG
TTGGCGCTATCGCCTCCGGGCTGGTGCGGGCGGGAGCTGACTTCCTCACCGTGGACGGGT
TCAAGGGCGGCACCGGCGCCGCGCCTCGGGTCATAAGGGACCATGCCGGCCTTCCCGTCG
AGGTGGCCATAGCCGCCGTGGATAGGCGTCTAACGCAGGAGGGGCTGCGCAACCGGGTGA
CCGTTTGCGCCGGGGGCGGCATACGCTCCTCGGCGGACATGATCAAGGCGATAGCGCTGG
GCGCGGACGTGGTGATGGTCTCCACCTCGGCCATGGTCGCCATGGGCTGCCGGGTGTGCC
AGCAGTGCCACCGCGGCCTCTGCTCGTGGGGCATCGCCACCCAACGCGACGATCTCACGG
CCAGGCTGGATTCGAACGTGGCCGCCGCGCGCATCGTACGCCTGTTCCAGGCCTGGAACG
AGGAGCTGAAGGAGGTCCTGGGAGCCATGGGAATAGATGCCGTGGAAAGTCTGGTCGGCA
ACCGTGATCGGTTACGGTACCGGGGACCCAACCCCAAGATCGCTGAAGTGATGAACGTCA
AGCACATCGGGGAAGGGTGGGGCTGATGAAGGACGTCTGCAAGCCCAAGGGGCACTCCCA
CGAATGCGACTGCGGCAAGGAGTGCTTCAGCGTGGTCGGGGACCGGGCGGTCATCGACCT
TCATCTATCCACGGCTCAGCCTATGCACTACACCACCCTGAACTGCGTCATGCGCAAGGC
CATGCGCCGGGGTTGCTCGTCGATCGAACTGAAAGGGGTCATGGGGCAGCGCTACCTGGC
GTCCACCGCCTCCGCCCCTGGTCTTTACATAGCTGTTCACGGCACCCCGGGGAACGACCT
CGGGGCGTTCCTCAACGGACCGACCATCGAGGTGTTCGGCAACGCCCAGGACATGACCGG
GAACACCATGAACTCCGGAAGGATAATCGTACACGGCAACGCCTGGGACGTTACGGGACT
AGCCGCTCGAGGCGGACAGATCCTGGTGAAGGGCGATACCGGCTATCGCGTCGGAATACA
CATGAAGGAGTTCGGAGAATCGCGGCCGACCATGGTCATCGGCGGGACGGCCAAGGACTA
CCTGGGCGAGTACATGGCCGGCGGGACCATACTTGTGCTAGGTCTCGGCGGAGGAGCCCC
GGTCGGACGCAGCCTGGGGGCGGGAATGCACGGCGGGCGCATATTCGTTCGCGGCAAGGT
ATCCCCTGAACAGCTGGGACCCGGCGCGGCGATCTCTCCGCTGAACGCTGACGACGAGAG
GGAAGTGCGCACATTGCTGGAGGAGTTCGTGAAAGCGTTCGGCGCCGATGTCCCGGACGA
TATGGACGATTACGTGAAGGTCGCGCCAAGCTCCAGCAGGCCGTTCTCCGGCTACTACGA
CAAGACCAACGTCTAGTTGCCCGGCAAACGGTTGGCGGAGCTGGTGACCATGCGCAGCTC
GACGTCCTCCAGCCCCAGCGGTATCACCCTGGAGGAGATGGCCTGCTCCAGGGAAATGAC
GTCCCTGGCCTGCAGGCGGACCATGATCCGGCGGGGACCGGTCACCTGCAGCACCTCCTT
CACCTCCTCCACCCCTTTCAGCTTCCTGAGCTCCTCGGACGGAACACCAGGACGCAGATT
GGCGAAAAGTATGGCGTCCACCTTGAGGCCCATGCGCTCGTTGTTGACGACCGCGAAATA
GCCGAGGATGATCCCGTCGTCCTCCATGCGTTTGATGCGGTCGCGCACCGTGGACGGGGA
GCGCTTGAGCTTGGCGGCTATCTCGTTATGGGTCATCCTGCCGTCATCGACCAGAAGATG
CAGGATGCGCCGGTTCATGGCGTCGACCACGGGCATGCAGTTATCTTCAACGCGATATGA
ACTTTAATAAATTCCGATGGAACGTCGATTTCATCATTGAAAAAAGGAAATAACGGACGA
AAAAGTTTGAAAAAGCGTCGATTTTATCGATTGATCGATCACTTCATGAAGAGCGAGGGG
GCTTCCGGCCTGGGGGAGAAGCAGGCCTCGCCCATCTCCTGGACCTGGGCCCCGGTCTCC
AAGGCCGTCTCGTATATCGCCTTCTCGAAGGCCTTCTTCAGCTCGTTGGGTGAGGCGGAA
ATCCTTGCGTTGAGCACCAGTTTTCCCTCTCCGGTGAAGTAACGCCCTCCCTTCAGCCCG
TCCACCTGCATGCGGTCCTCCACCAGGCTCATCTTGGCCGAGGCGGTCGGCGAGGTGAGC
ATGACCTTGACGTGGCCGATGGTCTCCGGCGGGAAGTCGGTGGCCACCCGGCGCATCAAT
GCGGTGACGAAGGCGTTGATGTCCAAACGGCCGTCGGCGATCAATTTCGCGTGGGCGTTG
AACCAGCCCATGGAGGCCTTCTCCACGGCGAACATCCGCTGGTCCACCTCCTTGGGCTCC
TTGGTGCTGACCTTGTCCGAGAGGATGATCTCGACTATTGCGTCCAGGTTCTTCTTGCTG
AAGGCCGAGCAGGGAATGATGCCCGCATCCGAGACCTCCTTGCCGATCAGCTCGATGGCG
CTTCTGACCTCATCGTCCTTCAAGCGGTCCACCTTGGAGATGAGGACGTACTCCGCCTCG
CGGACCTGGTGCGACGGTATGAGCTTGCCTCCGCCCAGCCCAAAACCTTCCGGCCTGCGC
AGCGTCTCGGCCGCCCGTGTCCCGTCCACGACCACGAAGAAGGGCGCCACCTGGAACTCG
TCGGGGTACATGGAGCGCAGAGGCGCGACGACCGAACCCAGTATGGCCGTGGAGGTGCCG
ATCGGTTCAGCGATGATGACGTCCGGACGTCCCATGGACACCAGGGCCCGGGCGTTCTTG
ACGAACTCCCCGAAGTTGGCGCAGAAGCAGCCGCCCAGCACGTCCTTGACATCGAAACCG
GCGTCCTTCATGTACTCCGTGTCGACGAGAACGTTGCCCTGGTCGTTGGTGATGATGGCC
ACCGACCTTCCGTGCTTGGACCTCAGTTCCTTACCAAGCGCGGCGGCCAACGTGGTCTTT
CCCGCGCCGAGGTATCCGCCCAGCACCACGAATCTGGTCGGGGCCTTGTCTCCGGACTGC
ATGCACCGGTTAACGCGCCGCCGGGTTTATACGTTTCTTGAGACTCCAATATTACAGTCC
CTCGATGCGTACCGTCCGCCGTAAGAACGCACAGGTCTGACAAGGGATGTCGATGACGCA
GCGCTGCCCGGCCGGTATGCCTTTTATCGCGGCCAGGAGCGCCAGGTCCATAGGCCTGAA
CGGAGGCTTCCGGTTGTTGGCGGTCAACACCGCCATTTCGGCCTCCGTCAACGACTCGGA
GTCGAAGCGGGACTGGGCGAACTCCATGCACTTCTCCGCCTCCTCCTTGCTGCACTGGTC
GCAGCGGGCGCCGACCTTTACCACCGCCCCGTAGAGGTCGGCCAACGGATCCACCAGGAA
AATGCCGTGGTCCCTGCCGATGGTGATGAAGACCGCATACGGGAAGGATGCTTCTATGAG
CTCCATGCGGGTCCCCCGCACCTTCTTCTCCTCCTTCACCGACCAGAAGTCCCGGAGATG
ATGGTTGAGCTGGTACACCAGCTGGTTATAGTCCAAGCCCAGCGAGTCGGCCAGGTCCTG
CTTGCTGATCGGCGCGTCCCTGGTGGACCGGTACAGCTTGGTCAGGATGCGCTTGCGCAT
GTCGTGGTTCACTATGGAGGTGTACGTCTCCGGGTCGATGTAGGCCATCTCGATGCGGCA
ATCGGCTGTCAACACCACTTGATTCCATTCTCAAATATTTAACCGTTGACAAAGGATAGG
CTAACTGTACGGGCATCGGAGATAACCACTCCGTTGGATGCGTTCGTCATGGTGGGCAAG
AGACCGTTATGTCAGGGGTGCGGTGCGCCGATAAGGACAGATTACGAATACTGCAACGTG
TGCGGAAAACGGACATCAGCATCGGATGAACGAAGGAATGCGCCGGTGAGCCCTCCCAGG
GTGCTGCCGGTCCAGAGAACGAAGCACGAGGGGAAAGCCAAGACCGCTGATGACGCGATA
CCACGCCGGGAGCTGGTCATAGCGCTTCTGGCAATGACCTGCATGGCGCCGTTCTGCACC
TGGCTGAGCTCCTTGGGGGGCTTGATCGGTATAAGCGCCGCCTTCAACGAGGCGTTCTAC
GGTCGGTTCGTGGTGCTATTGGCGGCGATGGGGCTGCTGACGATCATGGCCGGCGATCTT
CTGCCTGCCGGCATCCCACGCCGGGCGATCATCGCAGGCGTTGGCATCGGCACTTTGGCG
CTGACCGCCGTGGACTATGTGGAGATCATGAGATACAACCTGACCCCCGAATCGTTCTAT
ATCACGGCCATGCCGGGAATCGGGATGTACCTGGCCTTCGCCCTGGGGATAACGCTTACC
CTGGCCGTGCTGGTGCCTAGGAGGAAGCGCACGCCCTTTTCAGCCGACCGTCCGGTGCTC
AGGCCAGGTTCTCGGGGTTCAGACCCTTGAGCTCCTCGATGACGAAGCGGCCGTCCTTTC
GGACCAGCACATCATCGAAATAAATCTCCCCTCCGCCCATTTCCGGGGTCTGGATCAGCA
CCATGTCCCAATGGACGGTGGACTTGTTGCCATTGTCCGACTCCTTGTAGGCGCTGCCCG
GCGTGAAGTGTATGGAACCGGCGATCTTCTCGTCGAACAGGGTGTCCAGCATGGCCTGAT
TGATGTACGGATTGACACCAATGGCGAACTCGCCGACATACCTCGCGCCAGGGTCGGTGT
CGTGGATGATGTTCTGGGACCTGGTATCGGAGCTGGTGGCTTCGACGATCTTTCCGTCCT
TGAACCTGAGCACCACATTGTCAAAGACCTTGCCCTGGTAGAGCGTCCTGGTGTTGTAAC
TGATCTCCCCGTTGACCGAGTCCTTGATGGGAGCGGTGAATACCTCCCCATCGGGGATGT
TCCGGTCACCCTCGCATTTGACCGCCGGCATCCCCTTGATGGAAAAGGCAAGGTCCGTGC
CGGGGCTGACTATGCGCACCTTGTCCGTGCGCTCCATCAATGCCACCAGAGGGTCCATTG
CCCTGGACATCTTCGGATAGTCGAGCGTGCAGGTGTTGAAGTAGAAGTCCTCGAAGCCCT
CGGTGGACATCTGGGCCTGCTGGGCCATGGAAGATGTCGGCCATCTCAGCACCACCCACT
TGGTGTTGGGCACCCTCCATCCGGTGTGCACCGGCCCGGACCAGTACTTCATGTAAAGGT
CGAGCTTGTCCGCCGGGACGTCCGAGTTCTCCGTGATGTTGTACGAACCGCGCATGCCGA
TGTACGCTTGGGCCCTCTTCATCTTCTCCAGCTCGACCTCGCCGATCTGGGCGATGGTCT
TCTGGTCCGCGTTCATGAGCAGCTTCCGGAACACCTTGGCGGAGCGGAGGGCCACCATGG
GCACGCCTCCGACCTCGTAGATCTTGTCGAGCAGCACCTCCACCATCTCGGAGGGGATGT
CGAACGCCTCGATGTACACCGTCTCTCCCTTCTGGAGGCGAACGGAGTGATCTATGAGCA
CGTCGGCCAACTTGCGCATCCTGGGGTCGTACATACGAACCCGGTAGAACAATTGGAAGG
TATATCAGGGTTGGCAAAAAAAACCTCGACGCCCCGAAAAGGATCAACGCTAATGATCCG
TGCATGGTTCAAAGTTCCTTGGGCCAGGCCACATAACGGTCTTCCAACCGGCGCAGCCCG
ATCGGTCCGTCGTACAGGATGGAGAGGTTCTCCTCGTCGAGCAGCTGGAGCCCTCCATCC
CTGAACACCCCGCCGTCCTTGATCATTATGACCCTGTCGATCTCCGGCACGATGTCCGCC
GGGTCGTGGGTGACCAGCACCAGGGATCGCCCCTCTTTCGCCAGGGCCCTTATGGCCGAA
CGGACCAGCCTTTTCCCGGTGAGGTCCAGGGAGCTCATCGGCTCGTCCAGGATCAGCGCC
TCCGGGGAGTTCACCAGGGCGCGGGCCATCAGCACCCGGCGGGCCTCGCCGGTGGAAAGC
GTGCAGTACCTTCTGGATGCCAGATGAGCTGAACCGACCGCCTCGAGAGCGGTCATGGCC
AGCTTCTCCATCTCCGGGCCGACGTCCTGCGAGCGGTTGGTTCCGACGGAGCCGAAGAAT
CCGGACAGCACGGCCTCCATACAGTCCATGTCCCTGGCGAGATCGACCTGCAGGTCGGCG
GACACCAGTCCGAACGCTTGGCGCACGTCGAAGAGGTTCCAGAGCTCCGAACCTTTCAGC
TTGACGTACGAACCGGGAACGGAGGTATCGTGGCGATGCTCGCCCATCATGGTCTTGATC
AGGGACGATTTCCCGGAACCGTTGGGGCCCAGTATCACCAATCTCTCCCCTTTTCGGATG
GTCAGGTCCACGTCCCTCAGCAGCGTCGCCGAGCCCTTGCTGACCCTTACCTTCCGCATC
TCGATGATCGGCTCGCCGGGCATGCGGAACCGTATCGGCCGCGGGATATAAACCGACTGC
CCAAGAGCGCCTTAGCTCACAAAGAACAAAATGGAAAACAGGATTGCCACCCCCAGCGGG
GCGTTCGGCGGCCTTTCAGGCCGGAAATTGATTTCTAGAGAAGGAGATTACTTCTTCTTT
CCCTTGGGGGCCGCCTTGGCAGCGGCAGCGCTCTTCTTCTCCTCGTTCTTTTTCTTTTGC
TTCCCCAGATCCTTCTTGGACATCGCCATAATGACTGATATGGCTAAATCCATACTTAAC
AATAATTATTATACCGCCTTCCTAGATGGCGTCGCCAGAAGCTCCGGCCTGTGCGCCAGC
TCCCAAATGTACAGGGAGGCGACGCTGCCGTACGGCGAATATTTCGCACGATACCTGTCG
AACACCCGCCTATCCATAGATCCCAGGCCGTACAGCGACATCATCCCGCGGCGGATGGCC
AGGTCCCCCCAGCTCACCACGTCCTTCCTTCCCAGGGAGAATATCAGCATCATCTCCGCG
GTCCAGGGGCCGATGCCTTTCAGTGAGACGAGGGACTTGACGACCCCCTCGTCCGGAAGT
GTTTTCAGCACTTCCAGGTCCAGACCTCCGTTTGTGCACGCTTCAGCTATGCCTTTGACG
TACTCGGCCTTGCGGAAGGACATGCCGCAGGACTGTATCTCCTCCAAGGACGCCTGGTGA
AGCCTTTCCGGAGTGATCTCGCCGAAGCGTTCCACCACCCGGCTCCAGACGGTGGCGGCG
GCCTTGCCGGATATCTGCTGGCCGACCACGCTGCTGACCAGTGCGGTGAAAAGATCGGGA
TACATCTCGGCCCGCAGCATTCCGAGGGAGTCTATCACCCGGCCCAGCTTCCTATCCTTC
CGGCGGAGGTGATCGAGCTCCACCTGGCCGTACTCAAAGCGGGGCATCTTCTTCTAGCTC
CAGCAGCTTTTGCTTCAGGTCCAGGACTCCGGCGTAGCCGGTCAGCTTGCCTCCGGCGCC
GACGACCCGATGACATGGGATCAGTATGGAGATGGGGTTTCGATTGCAGGCCTGACCTAC
CGCCCTGGCCGCCCCGGGGCGGCCGATGCCCTCGGCCAGCTCGCCATAGGTGCGGACCTT
CCCGTATGGGATCGTCAACATCTCCTTCCAGACCATCATGGCGAAATCGCTCCCCTGGGG
GGCCAGTGGAAGAGAGAACTTGTGGCGTTCCCCCCTGAGATATTCCGATATCTCGAAGGA
GGCCTTTTCGAGAAGGGGCGTCTTCGAGATCTCCCCCGCGGGCGCCTTCTCCCCGGGGAG
CGTCACCTCGGTGATGGCTCCGTTCTCCTCGGCCACGTGGACCCATCCGATGTCGGTCAT
GAAACTATGGACACGCTTCAACAGGCGACCCCCTGAGCGGTAGCTCATAATCGCTTATCG
TAATTTAAGAGGTGCTTCGAGGTCGCTTCCCGAGGGATTAATACACCTGACCTCGATGTT
ATGACGGGGTTGAAATGGCTGGAACGAAGGTAAGGATGGCGAGGGAGGCGGAATCCGTAG
ATGAATACCTGGCAGCTCTTCCAGTAACGGTCCAGGAGATCATAGGGAACCTGCGTTCGG
TCATAAGGTCGGCGGCCCCGGAGTCCAAGGAGATCTTCCGCTACCGCATCCCGATCTTCG
TGCACCACGGCCATCTGGTCGGTTACGCCGCCTATCAGGACCATTACAGCCTGCACCTCA
TGAGCCCCAAGCTGATGCAGGAGTTCCGCGACGAGCTCGAGCCGTACGGCAAGACCACGG
CCACCATCCACTTCTCCTACGATGATCCGCTGCCCAGGGACCTCGTCCACCGACTGGTCA
AGGCCAGGATGGCCGAGAACGAGGCGCGAGGAAAGAACTGATCATCTCCCGGACCTCTCC
CTCGGAGTGCGGACGATGTCCAGCCTTCTCACCCACCATATCGGCCACAATATCGAAGGC
CATATGAACAAACAAACCATGACCACCACGGTCGCCAAGGCCGAGATGGAGAGCACCACC
GGGGATGAAGAAGACCGCCTCCTCCATGAGCAGGCCGAAGCACATCTCGTCGCGCCATTC
GCCTTCGTGAAGTCATCCTAGACGGGGCGTACCTTCTTGCCTGAAGCCCGATCTGGCCGG
AGCCTTTTTAGTACCCACGTAGAGGCTTACCTGGTCAGCCTCGATGCGGTTGGAAGCGGA
ATCGATGATACGAAGGCAACATTCGCTGATGACCTGGTCCCATTCGCGATTGAGAATCGC
CCGCACTATCGCTATTTTATCCTTGAGGTCGGCCAGGTACTGTCGGACCTATCCATGGAA
CTGCTCGATATCCCGATTGGTCCTCCCTCTGTAGAAAATTGACACATTAATCTCAGATTT
GAGAGCGCAAATCGATTCGGCCCCCTCCAGACACGGGTGCTGCTGAAAACGCACGGGATC
AATGGTAGAAATTTCGTCGACGCTTCATGCAGAATCATGCGGTCCTGCTTGAAGGAGAGG
GATGATTTAATTGGTCCACAGGATTGGTTGAATCATTTCATGTTATAATGCGGTAGGGGG
AACGAGGAATGCCCCAATTTGCCCCCACCAGCACCCAATGGAGTATGACATCGTGACAGG
CTTTCGACTGTACTATGTATATTATGATAACCATGAACTATAAATCAATGACTGTGCATA
GATAGTGGTAGGTGTTATCATGGGAAAACAGATCGATGTAAAGAATGAGATAAGAGCCCA
GATAGTGGGCGCCCTCGCGAACGCGCAATTTCCGATCAGATCGGATAAGGAATTGCTGGA
TTCATTCCCGAACGGAGCCGAGACGACCTGTCAAGCGGGTGATGTGAAGATGACCGCAGG
CGAGGCGGGGAAGTTATTATTCATGAACGACTTCCCCTTTGAGAGCGCGGAGAGCGTGGC
TGACACCATACTGAAAAGGGCTGGACTCTGAACAGCTATTTTTCCTCCTCCCTGGAACCT
GCTCTGTCGGGTTCCAGCTTTTTTTACTATGTGGTTCTGCCGGAAGCTCGAAGCCAATGT
CTCGATCGTAAAATTTGGGTCTTTTGTCGGAATATCGTATATTTCATTAACTAAAATAGT
TAATGTAGAAACCTGAATTTCCGCCTTTTACGCACAGCTAAGTGAATTCGTCATAGCCAG
TCATGGAAAACCGTTAAATAATGTTGTGCGTATATACGCACAATGATGAAGCCCTTCCTC
CGCACCTACGACCGGAACGGGAGCCAGTACGTCTACGAGGTCACCCCCTACGTCGACCAG
GCCACAGGAAAGGTGCGGCAGAGGAGCAAGTATCTGGGCAAGAAGGTCGACGGCAAGGTG
GAGAAGGTGCGCATGGCCTTGCCGAGGCGCAGCTTCGACTACGGCGACGTCCTGCTGGCC
TACCACGCCATGCGCGATCTCCGACTGGACGAGGATGTGTACCGGCTGCTGCCGACGGAG
AAGGCCAGGTGCGTGCTCGCCCTGGCCTTCGGCCGCGTACTGGAGAAGTGTTCTCTGGGC
AACACCAAACTTTGGTATCAGGGGACCATACTGGCCAAGAAATGGGGCGACCTGCCGCTG
TCCTCCTCGGCCATCGGCGAGCTGCTGCCCCGCCTGGGAGACAGCAGCGTCATGGAGGAG
CTGTGCGACAGCCTGCTCCGCCGCTGGGGCAGCGGTTCGCCGCTGCTCTACGACCTGACG
GCGTTCTCCGGCTCGTCCAGCTCGCTGGACCTGATGGAGTACGGCGACCAGTACCGCCGT
ACCGGGCTTCCCCAGGTCAACATGAGCATCATCGCGCACAAGGACCTCGGGATACCGCTC
TCGCTTAGAGCCTACCCGGGCAGCATACCGGACGTGTCGCTGCTCAGGGGCGAGGTGGAG
CGCCTGAAGGCGCTCGGCCTTCAGGCGCCCACCCTGATCATGGACCGGGGCTTCCATTCG
ACCACCAACGTGGAACTGCTGGTCAAGGAGAAGTTCGATTTCATAATGCCGGCGTCGTCG
TCCTTCAAGGAGGTGCGCAGCCTGATCAGCCAGGCATCGAAAGGCCTGGCGGTGCACGAT
AACTACCGGCAGCACGAGGGCGAGGGCATCTTCGTGAAGGATGTACGCCTGTCCACCGGG
CCGGTGGACGGCTTCCTGTTCTACGATCCGGCATCGGAGGCGGAGGAGAGCTATGGATTC
CACCTCCGCCTGGAGGAGGCGCTGCGCCGCCTCCAGGCCCGGGAGGTGAGGAGGTGGGAG
AGGCCGATGCTGGTATTCTCCGAAACGGCGAGGGACATGGGCCAGTTCATCCGCTACAAG
GTCGTCAACGGCCGCTTCCAGACAACGGTGCGGGACAAGGCGGTGGCGCAGCACCTCAAC
CGGGCCGGCAAGTTCGTCCTGATGGACAACGGACGGCATGGCTGGAAGGAGTGCCTGACC
TGGTACCGGCAACGGGATGGGATCGAGAAGATGTTCATGTCGCTGAAGAACGACCTGGCC
GCCTCGCCCCTGCGGGTGCAGGGGCGCGAGTCGCTGCTCGGGGCAGCGCTGGTGAACTTC
CTGGCCCTGCTGATCCGCTGTCGCTTGCTGGCGATGATGCGCTCGGCGGAGCTGTGCCGG
AAGCGCTCGCTTCCGGCGCTATTCCTGCTCATGGGAGCGCTCGGCATCGTGGAGATGGCG
GACGGAACAATGCGCATCGACCAGATCACCGCCCAGCAGAGGGCGGCGCTCAAGGCGTTG
AACATCGACATCAACATGCTTTGTGCGTAAAAGGCGGAAATTCAGGTAGAAACCTTATTA
TAGGCCAGGATACCATGGGAATCATGATGGCGGCCCGATTGGAAAACAGTGAGCTGTTGG
ATATCAAGAAATCGTTGGCTGAGATAAAAATGGAGCTTAAACGAATTGCCGATTCCGGGG
GACGGGCTCCGAGTCATGGCGGAGGTGACGATCGGGCCGTCGACGCACTGATGAACCAGC
TGTTCGAGGAGATCGACAATGGACTGGAGAATGGGATGGTTCCTCGATGTGGTATGAGGG
AAACTTGCAAGGGCGTCTTCACGGACCTGCTCCAGAAAAGCGCAGGAATGGCCGGTTCTG
ACAGGGTATCGGAGGAGACGGTGAGGAAGTACCGATCGGACCTTGAAAAGAGGAGGAACG
AGGCGCCCCGGACCCAGTGCACCAAGTGCTTTGAAGAGGTGTCCGACCTGTTTGAGAAGC
ACGTTCGCGTAGCCCGCTCCCTGAGAATATACCAGACGGACGAGGAGATTCGAAGGGCGA
TAGAGGACTTGAAGGAGGATGTGCTATTGAAAGAGATTCTTGAACCGGTATCGAACCGTC
AGCGGTTGCAGATATTGAAGATGCTGTCCCCTGAGGCCCGTTCATTCTCATTCATTTCCG
AGCAGAGCGGTCTTCGAGGTGGTAACCTTCTGTTCCATCTGCTGCGCCTAATGGAAGGAG
GACTGATAATCCAACAGTACGAACGAGGGAATTACATGCTCTCCGAAAAGGGGTACGCGA
TCCTGAGGAACTTGACCGAGCTAATGTCGATCGTCGAGGGAGAGACCGAATCTAGTTACC
AAGGCGACCCGATGGAGCATGAGTCCGGGGTCAGGGTTCCATGAGCAGGGACAACATGCT
AAAATAATGATGGAGAGGTGAGGATCGATGATGCTGGGTATTGTGGGATGCGCGATGTTC
GCGGATGAAATCGTCCATGGGATCAGAAGGGATCCGGATATTAGCACGATCTATCTGATA
GAGAACGGTGATTCTGACGCGCTCCTGCGCAAGATCGAAGCGGCACCGCAACATCCGCCG
GTGGTGCTGGTAACAAGGGAGCAACTGGAGGATCTGCATGTTGATTCGTTCTCCCTGATG
ATATGTATGCAACCGATGGCCCTGCATGAGGACCCTCCTCACTTACGGGAGGAGGTTTCC
AAGGTCCTAGAAGACCTTGCAGGCCCTTGTGACTCGATACTGCTTTTCTACGGATTATGC
GGGAACGCATTCCAGAACATGAAGGGACTGGAGGAGCGGATCGGGCGTCCGATCAGCATC
ATTGCCGATGAAAAAGGGCAGGCCGTCGACGATTGCATCGCAGCGGTCCTGGGAGGGACC
GACGGGTACCTGAGCCTTCTGCGGAGGTATCCAGGCGTGTTCTACCTGACCCCGGCATGG
GCCGAGAACTGGCGCGACATGATGTTCAAGATGGAGATCACCAGAGGGGTGAACAGGGAC
GATCTCTCGATGATAAGATGGCTCTTCGACGCAACCGGATACAAGCTTGCCTTGAAGATC
CCGACCGGGCTCGGAGACCAGAGCACCTTCGACCGGAACGTGGCCGAGTTCGCCAAGGCC
TTCGACTTCGATGTCGCAGAGTTGGAGAAGGAGAGGGTCACATTGGATTGCGTCGAAAGG
TCCTACGAGAAAGCGAAGGAAGTGGGCTGACCGGTGGGCGTTCCGAGCGAATGGGTCCAG
TCGGATGGAGGAATATTCTCCAGTATTAAACCGTCCATCTAAGGGCCTGGCCAATATCGA
TGGGAAGCAGATATATTCGACGATGGTGTGTTGATGCCTGGAGGGCTGCATCGTCGAAGG
TCGTTGATCACTTCAAGAGACCCGCTGCCTTCAGCTCCTCGGTGATCTTGTCGACGGCCT
CAGCGGCGTCCTCTTCGACCTTGGCGCCGGTGCAGACCAGCTTGCCGGAGCCGAACAGGA
GCACGACCACCTTCGGCTTGTCGAGGCGATAGACCAGGCCGGGGAACTGCTCCGGCTCGT
ACTCCACGCGCTCCAAGCCCAAGGAGATGGCTATGGCGTTCAGGTTTATCTCCTGACCCA
GGTCCGACGAGGCGACTATGTTCTGGACCACGATCACCGGTTTTACCTTGATCTTGATGC
CCGCCTTCTCGATCTGCTTGGCCACCTTGGTTATGGCGATCTCCACGTGCGGCAGGGACT
TGGCCCCGGTGCAAACGACCTTCCCGCTGCGGAAGAGCAGCGTGGCGGTCTTGGGGTCCT
TGAGACGGTAGATCAGGCCGGGGAACTGCTCCGGCTCGTACTCCGCGCCGTCCAGGGACA
GGGCGATGGACGGCAGGTCCAGTTCCTCACCGAGGGTGGTGGAAGCGACAACGTTCTCGA
TCTGTATCTTGGCCAAAACAGTCACCTTCCCGTCGTTATTTATATAACCCTTTATAAACG
TTTTCGATAATGGCTTATACTTGAAAATAGAAAACCTGGGCTCAATAGGCATGCACAACG
AGAGGCCCAGCGACGCTCAGGTCCTGGCCAACCGCCAACTTTTATATATTAACAGAGATA
TCATCTAAACGTCAGACAAATATTGAACTTTTGTCGGACATAAGATGGTCAGGGCTGGGT
CATGAGCGACAGCGAGAGGATAACCGTAAGGATCCAGGCGGACAAGCTGGGGGCACTGCA
AGCGCTCGTGGATGGCGGCAAGTTCCCGACCATATCCGACGCCATCCGAGCGGCCATCGA
CTCCTTCATCGAGACGAACTTCACTCCCGAGCATATCCAGAGGGTTACGGTGGAACTTCC
CAAGGTGAAGGTGATCGAGCTGGAATCGCTGATCAGAGACGGCGACTCGGTCTCCATCGA
CGATGCCATTCGCAACGCGGTGCGCGAGTACGTCCGCATGAGATTGGACAAGGCCATGGG
CGAGATGAGGTGACCTCCCGCCAGTCGCAGGAGCTGAGGGATGGGGTCGCGCTTCGAAGG
GCTGGATGAGCCGGAGGTCGAGCTGCACGAGCTCAACATTCTGGTCGTGGGTTGCGGAGG
AGGCGGGTGCAACAGCATCCACCGTCTCAATCTTCTGGGAATAGCGGCAGCCACGACCAT
CGCCATCAACACCGACCAGAAATCACTGAGGGCCACCGAGTGTCCGAATCGCCTGCTTCT
AGGGGTGGAGTACACCAAGGGGCTGGGCACCGGAGGCCGCCCGGACATCGGCGAGGAGTG
CGCCTTGAACGCCGCGCCCATGCTCTCCAAGATCTTCCAGAACGTGGACCTGGTCTTCAT
CGTCACCGGACTGGGCGGCGGCACCGGCACAGGCGCTTCGCCCGTGGTGGCCGACATCGC
CCGGCGTTCCGGGGCCATGGTCATATCCATCGCCACCACCCCGTTCTCCTTCGAGGGCGC
CAACCGGCGCAACATCGCCATGAAAGGTCTGAAACGGCTGAGGGAGGCTTCCAACAGCCT
GCTGGTCATGGACAACGACCGCCTGCTGGAGATAGTGGAGAACCTGCCGGTCGACCACGG
ACTGGCGATTATCGATCAGCTGATATCCGAGCTGATAAAGGGCACGGTTGACATATTGAC
CACGCCGTCGCTAATCAACCTGGACTTCGCCGATCTTAGAACGATCATGGAGCAGGGCGG
GATCTCCACCATCCTCTACGGCGAGAACGCCGATCCTGAAGGAGTCGTGCGGGACGCGAT
AAGCAGCCCGTTGCTCGACGTGGACATCAAAGGAGGGACCGGGGCCCTCATTCATATTTC
CGGAGGAAGCAACCTCACCATGAGGCGGGCCAACAAGATCGTCTCCAGCATAACCAAGAT
GCTTGACGACGAGGCCACCGTCAAGTTCGGGGTAAGGGTGGAGGACGGGATGGAGGGCCT
GATTCGCATGATAGCCATCGTCACCGGGATCTCGGAAGTGGGCGAGGAAATGCCCAGCGT
GGCGCCGGGTGACGACCTAGGAAAGGTTCTTGGAAAGTACGCCCCTTGATCACTTCTTCT
TGATGAGCTTGGCCGCGTCGCCGAACACGCCCATGATGGTGTGAAACTCCCACCGGCTGG
GCATCGCTCTTCCCATCA
>gnl|Prokka|MALP_6
TGATAGTCCACGTTCTCGTCGATCCAGTCGTATATGGCCTTGGCGATGAGGTACACGTTG
GTCTCGTCACCCACGATGTCCTCCCGCAGCGCCTCGATACCCGGATCGTCAACGATTATC
TTCCACTGGTCGTCCAGATAGTTGTCCTGGTAGTACTGGGGAATGTCGTCCTTTTCAAGG
ACGCTGCCCTCGTCCAGATCCCAAACGTGTATCCTCTGGGTCACCTCGATCGTCATCGTC
AAGGTGAATGTACCGTACAGGTCCTCGCCCTCCCAGACCATGGTATCGTACGTACCGTTG
TCCCATAGCTCGTGGTATGATGGAGAGACGGAAAGCCGGTCCACCTTCTGGAGATAGGCG
CCCTCATCCATGATGCTCACCGGTCTGGGAAGATCGACGGTGTAGCTGATCACCTCACCG
CCGTTGGCGTCCAGCGTCAGCGTCCGGACGATCTCCATCTGGACCTCCTCCGGATATTGA
GGGGAGAAGGGGTCCACCAGATATTCCCTTAGAAGGTCCTGGGTGGGCGGCAACAACAGC
AACAGGACCACCACCAGGATGACGGCCACCACCACCAGTGTTTTACCCGCCTTGCGGCTA
CGTTCGGACACGTGCGTTCCAGCGAGTTCGGGCTAAATCATCCTTTCGCCTTATCCATCG
CCTTCAGGGCGTCCTTCACCACTGCCGGGAGAAGATGGCGGTGCACCTGCGCGTAATAGT
ACACGACAAGCAAGGTGGCCAATATAATTCCGATCCACCGCAGGTAAACGGAGTCGAAGT
TGAGGGGGATGGCCATGAGCAGGTTGTATCCAATATGCAACAGACCGGCTTGAGCGAAGT
AGCCCCGGACCTCACCGCGTGCCGTACCGGTCCCGATCATCGCGCCGGCGGACGCGTGCA
GGAGGACCATCTGAACGCCAATAACGATGACCAACAACCATTCTTCGATCCCCAAACCAT
CCCACTGTTGAATGGTTGAGAACACCACACCGAAGGCCATGGTGCTGCCGATGCCCAATC
CTAACGAGAGACCGTAGAAGGAAGTGTCCAGCTTGCGGGCGAAGCGGGGCATGTTGAGTA
TGATCAGTTTTATGAGCTCCTCGAACACCGCGAAAAGCAGAGCGAACAGAAGGTAGCCCA
GGTTGAAATAGGACTGCAGGACGTAGACGATGACCCCGATGACCATGCCCACGGCCAGAA
GCGCGAACAGCTTGCGGTCGTCGAAGAAGGGCCTCTCCACCTTCGGATAGGTGTAATCGC
GAAGGGTCCAGAACATCAAGGCCAGGGCCGGACCTATGCCCAGTGCCGCGGCCAACATCA
TCGTCCAATCCATGTCCAGCTCGCTCCACTTCCCTGCGATTATTTAACGCCTGCGTAGGC
CGGTCTTCCTTCCCCGGCCGTTACTAGCTTATCATAATAATGCGCCACCACGCAAGCCTC
GACGCACTTGCCGCACTGGCGGCACCTGCGATCGTCGACCTTGAGCTGCCCGTCGGCTGT
GATGGCGCTGAACTCGCAGTTGCGCTCGCAGATGCGGCAGCTGGTGCATAGCTGCCCGCG
CAGGAAGGCCTCGGCCCCGGCCCTGAAAAGCGCTTGCGCGCCGTCCTTGGTCGGTGCTAT
GGCGGAAATGTGCCCGCCGCCGAACATCTTCAAGGTGCCGTCCCCGGCCTTGACCATGAC
CACCTCGAACTCCGGCGAGAACTTCACCTTGCCCACGGTCTTGAGCGCCTCCGCCACCTG
CGAGAAGTCCCTCTTGTGCGGCACGGTCAGCACGCCCTCCATGGAGAAGCCGCCGGCCAC
GCAGGGACTAGCTCCCTTGGATATCCTAAGCTCCATGCTATCGCTCCTCATCTGCGGCAC
CTTCATCTGCAGTTCTTCGGCCACCAGCCTCATCTTGGGCGGCAGCGACTTCCAGCGCCA
GAATCCGTAGCGCACGAACTCCGGGGACACCCCGACCTGTTCCCCCCATTCGCCGAGGGA
GGCCTCCCATTCCGCATGCAGGTCCGGGTGTATCTCCCCGGTGGCCTTCCACTCGCTGCC
TAGACAGGAGGCGCAGAGGTAGCAGCCTATACGCTCGAAGTCCTGCTCGTACAGGGGGTT
GAACTCCAGGTCCTCCATCCAGATGTAGCCCCAGACCTCCGCCGCGATCCAGTGGCGGAT
GGGGTTCAGGACGGTCTGGTTGGGAACGAACGGGTTGCGTTCCACGAAACCGATGTCCGT
TCGAGCGAACGATTCCAACGCCCGGTTGCCCTCGATGGTGACCGTCCCGTCGCGATAGTT
CTCCTCGATCAGCGTCGTTAACGGCCCAAGCTTGCAGACCTTGCAGCACCAGCGGAAGTC
CTTGGCCGGCGGGCCGAATGCGCCGACGTTGTCCCAGAATGCGTTGCCGGCCTTGGCGAT
CTTGAGGCGCTCGTTCCTGCTCTTGGCGAAGGACTGGACGTACTGCACCGTCTCCGGGAA
CTCCAGACCGGTGTCCACGAACAGAAGGTCGAACTTCCTGAGAGCCTTCTTGGCGAGACC
GTAGCAGGCCAGGGAGTCCTTGCCCCCGGAGAACGACAGAGTTATGGGGAGCTTGGTATT
GTTGGCGAAAGAACGGATGTCGCTAACGACGACGGATTCCAGCCGCTCAAGGTGCCTTTG
GTTGGCTTTAACGAAATCGTTCCAGTCCGCCGAGACCAACGGGAATGGTACGTCTGCTTT
GCATACGCTCCGCAGGTGGATGACCTTCTCGCCCTCCTTCACCTGGGAAGAGTCGACCCG
GGCCTCTCCGGCGGCTATGTTGTTGCCCATGACGACCACTACCGGGTCGCCGGCCCTGAA
CCCGCCAGAGAACTCCAGCACGTCGGCGCCGTCCAGCTTCTTGCCCTTGAGGTGGCCCTG
CGGACGCCTGGCCTTGACCACTCCTTTGCGGGCCATTTTGGCCAGGAGCGCCGCCCCTTC
CGCCTTCAGCTCCAGAGCGAAATCGTCCTTGACCAGTTCGAATCGGAGCACGGCCACGAT
CCTCCCGTCCAGGATGACCTCGTCGGTGCGGTCCTCGCCGGCCACCTTGTTCAGGAACAC
GTTCCTGGTGCGGAACAGCCCCGAAGTGCCGAAGTGCTTTTGGAACAAATCGGCGACGGT
GTCCACCCCTTTTCCGAAACAGGGTCGTATGTCCCCGGGTGCGGAGACCTCGAACTCCCG
CCCGGGGCGGCCGCAGATCCCGCAGACCTCGCCCAGGACCAGGGTGCCGCAGGTGTCGCA
CCACCGGAAGATGACCTTGCCGTGCTGGTAATGCCTCATTTCCGCAAGCTATCTGCCGCG
GACGTACTTCAACCTTGTCCCGCGGCGTGGACGGGCAACTTTTATTAATGAGGGGGTGCA
GTGGACGTCCGAGATGTACGACGAGTATGGGAACCTGATCATATCACGTAACTTCGGGCG
ATTCCATTTCGGCCGCCAGGAGCTCGTTCAGATAACGATCAGCGTGGCGGTCTTGACCGC
TGCCTTCACCATAGTTCTCTTGGGCAGCTCCCCCTGGTACTTCGCCTTCGGGGTGGCGGC
AACGGTTTCCCTGACTGGATTCCTGCTGCATGAGATGGGGCACAAGTACATGGCCCAGCG
CTTTGGCGCCTGGGCCGAGTACAGAATGTACCCCACCGGGCTGTTCATGGCCTTGCTGTT
CTCGTTCCTGGGATTCCTCTTCGCCGCTCCCGGCGCAGTGTACATCCAGGGAAGGATAAG
CAAGAAGCAGAACGGGATCATATCCCTGGCCGGACCGTCCACCAATATCATGTTCGGGAC
GGCGTTCATAATCCTTTGGCTGCTGTTCCCGTCCTACGGCATGTGGTCCGCCGCGTTCAA
CTGGGTAGGAGTGCTGTCCCTCATCCTGGCCGGCTTCAACCTGATCCCCCTGGGACCTTT
GGACGGCAAGAAGGTGTTGGCCTGGAGCCCCACCGCCTGGGTACTGGCGATCGTCGTAAC
CGCCGTTCCCCTGGCCATCGGCTATGGGTTCATCTAGGACTCAGGTCCTGGCAAGGGTAC
CTCAGGTCGCGGATGATCCCGCCCTCCCACTGCATCAGCTTGCCGGGGTTCAGGATGTCC
TTGGGGTCCATAGCTTTCTTGATCGTCAGCATGGTCTGCCAGGCGTCAGGCCGTTCCCTC
ATCATGTAAGGCGCCTTGGATATCCCGATGCCATGCTCCCCGGTAACGGTTCCTCCCAGG
GAAATTACAACATCGAAAATCTGGCCGACGGCTCTTTCGCCCCGTCTCCAGGAATCCTCC
GAGCAAGGATCGAGCAACATCTTGGTGTGCAGATTACCGTCCGCCGCGTGGCCGTAAGTG
CCAACGATGACCTGGTTCTCATCGGCGATGCGATGGAACGCCACCACCGCTTCCGGAATT
TTGGATATGGGGACCGCCATGTCATCTGCCAGCGAAACGGAGACGAGCTGGTCCCCCAGG
CGGCTGAGGGCGGACATGACCGACTTGCGGGCGCTGGTCCACTTGGCCATCTGCTTGGTG
TCGTCGGACACCTGAACGCTGGAGGCGCCGCTCCTGCGAGCTACGTCTTCCGCCACCTTC
AGCTCCTTGGCCACCATCTCCGGGTCCCCGTCCACCTCTATCATGCAGATGGCCTGAACG
TCGGGGAGATCGGCCCCGACCGCTTTGTTGACGGCACGGATGCAGATGTCGTCCATAAGC
TCGGTGGCTGACGGTATGAGCGGCACGGAGATGAGGTTGGAGACACATTTTCCAGCGTCC
TCCAGGCGGTCGAATGCGGCAAGGACCATCGCGGCCTTCTTGGGCCTGGGGGCGATCTTG
AGGGTCACCTCGGTGATTATGCCTAGCGTTCCCTCACTGCCCACGAACATACGTTCCAGC
TGGTAACCGGAGGAGTTCTTGATGGTGTTCGTGCCAACGTGGATCACCGATCCGTCCGCC
ATAACCACCTCCAGCCCGAGCACGTAGTCCCTGGTGGCGCCGTACTTCACCGCCCTCATT
CCCGAAGCGTTCGTGGCCACCATCCCGCCGATGGTGCAGGCCTCGCCGCTTCCCGGCGTG
GGAGGGAAGAAGAACTTGTGCGGAGCCAAAGCTTCGTTCAGACGGTCATAGACGACGCCC
GCCTCCGCCACGCAGTAGAGGTCGTTCACCCTGACCTCCTTGATGCGGTTCATGCGGGTG
AGGTCCATGACCATTCCCCCTTTGATAGGTACGGCCGCCCCGCAGAGCCCGGTCCCTCCG
CCCCTAGGCACTATGGGAATCCCTTCCCGGGAGGCCAGTTTCACCAGGGAAGAGACCTCT
TCGGTGCTTCCCGGACGCACGACCACGTCCGGGGTGTGATGATGGATGGACGAATCGAAA
CCATAGGTGTAGAGATCGGCGATGCTGGTCGAGCAGTGCTCCTCCCCCACGATCGAAATT
ATCTTCTTGACGACATCTTTAGCTAGGTTCATTCCGGGCGATATACACAGACGGGGATAG
ATAATCGTTGCTGGTAAGATCTAGTGAGAAGATCGTTCGGTTAAGGCAAGCGCTCACTGG
TGCGAGATCCCTCCATCGCTTCATAGACCCAGTAATAAATTTTTCGCATTGATGAGGTGC
TCATCGGACCTCGCTCGGAAGGGGGCTTCGTTTCGATCGAACGCCAGTGGCGATAGTATG
AGGAACTTGTTCATATGCAGCAAATGGGTATTTAGGATTGAGGTCCGAAGAGATGGTCGT
CGGATTGTTGGAAGAGATCACCGCGGAGTGCTTCCGACGGGGAGCCAAAATGATCGGTCA
CGTAAAATCGTTCCTAACCGCGGAAGACGGTTCGACCACCGACATTAGCCTGATAGATAT
GGACATAGGACCTACAGTGCACAATCGCTTCGAAGGGGCGAGGATGAATAAGGGGGAGCT
GATCGTGCACGTGATCGTTCAAGGTATGTGGGACCCCCAGGTTCGTGAGGCCGCCTTGGA
GGTAACCAAGCGCTTCATGTCGGAGCGCGGGATCGAATATGAGGCCGTCAGCGATTTCTA
TGAGAAGGAAAAGCGCTTAAAGGATTGAGACCAGGCAATGCCTTTTTTACTTTTACTTCT
TTAATAGGTCCATGAACCATAGGGAAAGGTTCGAGGCCGGATTAGCAAGGGAACCTGCGG
ATAGGCCTGCGATCATGTATCAGCATCTGGGGGCGGCAAAGCATGTACTTGCCGCTGCCG
GTCTTACCATGCGCGAGGGGTTCCATGACCCTGAGACCTTTGCCCGAATAGCTATGATGG
GGCAGAGGATCACCGGTTTCGATAACGTGATGGCTGGATGGGGAGATGTCCTAGTGGAGG
CACGCGCCCATGGTATGCAATGGGTCTTCCCGGAGAGGGACTTCTACCCTCGCGCGAAGA
AATATGTGGAGATGACCCCGTCTAACCTCGATAAGATAGTTCCTGTTGATCCTATGAAGG
ATGAATACTGGTCCGTCCCTTTGAAGGCCGCCAAGTTGATGATGGACCGTGTTGGCAGGG
AAGTGGAGGTCTTGGGATCTATGGTCACGCCCATGGGCATCGTGGGCGAGATGGTGGGTA
TGGAGAACCTGCTCATGGCTACAATGAGCGATCCAGGGATCGTAGAACAACTGTTAGGAA
CGGTCGTTGAATCCCTCAAGACCTATGGAGAACATATCTCTCGCTTTGGCATTTCCACCA
TATATGTAGAGGATGCGGCTGAACTGAGCCTGAGCTCGCCGGAGAACATCGAACGATACC
AGCTTGCCAGCCTCAAGAAGGCCGTTAGCTCCTTCCATTCCCATGACATCAAGGTGATAA
CGCACAACTGCGCCGCCAACCCTTATCTGGACGGATATATAGGAATAGGGGCGGACGCTG
TTACTTTTCATGTGACGGCGGTCGACCTAGAAAAAACGATGGCCATGTTTCGGGGTCACG
TTGCCGTCATGGCGGGGGTAGACCAAACGGGTCTATTGTTCAATGGGACCGAGAAAGAGA
TACAGACCGAGGCGGGTAGGATATTTAACGTCTGGGGAGATAGCCCAGGGTTCATGTTCA
CCACCGGTTGCGAGATGGCCTTCAAAACACCTATGGAGAACATCATTGCATTCAGGGAGG
CGGTGGCACGGCATGGAACATCACTGGACTGAGATAGGATCGAGCATCAGCAATCGTTCA
ATTCGGATACGTTGAGCCAGATAGTTAAAATTACATGGTTTTTAATTAGAAATTCGCTTC
AATAGGTACTGACCTAATATCATGGTGATGTATTGTGATAAGGAAAAGTGAGCAATTCTC
GCAGGCTCCAGACATGATCGGTCGCGCCCAGGACCATCATCGGAGTTCGTCTGGCCGAAC
TGCCTGAAGCGTCGTCACGCTTCAGCGACATATGCGGCCGGCAGCAGTTGAAGTGAGCGA
AGTAAAGCGTCATCTGCTCATCCAGGTCGCGTTGCTTCTCAGAGAAGGCCAGCGTCTTCC
TGGCCAGTCGTTTATTGTACTGCCTCATGGTCAGATCGCACCTCTCCACGAACGAGGTGG
TGATCTCGCCGGCGGCGATGTCCGCTCCGAAGATCACCCTGCGTTCCACTTGCACCATGT
GGCCGCCAAGTTGATGTTTCACCACCTGCGCATAGCGCAGGTCCGATGGTGGAGCGAGCC
CAGGCTTCCGCGGCCTGCCCCTCCTCCCGGTGCGAGGATTCTCCGTCC
>gnl|Prokka|MALP_7
CGATCTCCTCCGGCCTAGCCATGAATGGAGATGGTCTTAATTAGTAATAAATGTATGGTT
CACAACTATAAATTAAGTTCAAGTGGAGGATTAAATATATTTAAAAAGGGAAAGGAACTC
CAAATTTCCGATTTATCTTCCGGTGAAAAGCAATTATTAATTTTTTTAACTGAAACATTA
TTGGAAGAGGGAAAACCATTCATTTTCATTGCGGATGAACCCGAACTATCATTGCACATC
GAATGGCAGTCTATGCTATTGCCCAGCATAAAGAAAATTAATGAAAACGCTCAGGTTATT
GTTGCAACCCATGCGCCCGAAATCGCTGGTAGATATGGAAAATCGATAATAAATATGGAA
GATGTTGTCAATGAAAGTATTCAATTTTTCTAAACCAGCTCTAAGCGTTTTAAATAAATT
TCACAGGAAAAAAATTTTAATTTATGTTGAAGAAAAAGATGATAAACTATTTTGGGGAAA
ATTTATAGAAAGATCAGAAATATTAAATTATCACATTGAAATTTGTGGGGGAAAACTAAG
ATTACTCGATACGTATAAAAAATTGAAAAATACGAATACTCCATTCATAATCATGTGTGA
TGATGATTATGATAGCATTTTAGGTAAAGAAATAGTTGATTATCGATTTATACATTCATA
TGGATATTCTATTGAGAATACATTATATTGTCCAAGCAACGTTTCAAGAGTAATTTCAAA
CGAGATTAGAGAAATTGCCGATATTACTGATGAAATTCAAAAATGGTATAAATTTACAGA
AACCAATTGTCGTGATTTGTTAATATGTGATTTAGCCAGTATGAAATTTCAAAAAAATTT
ATGTGTCATGGGAGAGTCGTGTGGAAAATTTTGTGAATTAAAGGATTCAATATATATCGA
ATCGAAAAGAACGATATTGCATCTTGAAAGTTTAATTGATAAATTTGATTTATCAGAATT
AAACATTTGTCATAAATTAATTAAAAACGATCCACGTGACATAAGATATTTGATTAGAGG
ACATTTTTTAACGTTATTAATTTTAAATTATATTAATTATAAAGTAAGAACAAACAGTGA
AAAAGAAAAATTTTCATTATCAAAACACAATTTATTTAGCAGTCTTATTGATGGATGTAG
TTTATGTGGGAAAGTGAAATGCGAAGAAAACGAGTTTATAAAAAGAAAATTAATCAAGAT
CAAAAAGAAGTATTCCATATGAAAAAAGTAACATTTTAAAAAAATTCATTTCAGAAAGTT
ATATCTCCCCAGCTTCGATTCAAGAACCGTACATGAACTGGAAGGATGATGTACAGACCG
TCCTGGAGAGGGACCCGGCCAACAAGTCGTTCCGCGAGGCCTTCTACTTCAGCCCGGGGC
TTCACGCCATCCTCCTTCAACGCATATCCCACAGGCAGTACCTGGAGGGCAATTTCATCA
TGGCCAGGGCGATCAACTACTTCGCCCGATTCCTCACTGGGGCGGACATTCATCCTGGCG
CCACCATCGGCAGCGGCTTCTTCATCGATCACGCCGTCGGCGTGGTCATCGGGGAAACTA
CAATAATCGGCGATAACGTATCCCTCTTCCAGGGAGTCACCCTGGGAGGCGTCAGCGCCA
GCCCGGGAAAGCGTCACCCCACCATCGGAAATAACGTGACCATCGGCGCCGGAGCTAAGG
TGCTGGGAAACCTCACTATCGGCGACAACGTCAAGATCGGCGCCGGTTCCGTGGTGGTAA
GGGACGTCCCGCCGGACTCCACGGTAGTCGGCGTTCCCGGCCGCGTGGTGAAACGGGAAG
GCGCTTGCGTCAAGGTGGACCTCCGCCATGACGAACTGCCGGATCCGTTGAGGGACGCGA
TGATGCAACTTACCAACAACATTTCCGAGCTGGACCACCGCCTGGAGCGGCTGGAAAAGC
TGATCAACGGGAAGAACGAAAAATGAGGTGTGCGAATGGCGCTGCAGATCTACAACACCA
TGGCCAAGGCCAAGCAGGAGTTCAGACCGATCGAGGACGGCAAGGTCAAGATGTACGTCT
GCGGCGTCACCGTTTACGATGACGTGCACATGGGCCACGCCCGCTTCCTGGTGGTCTTCG
ACATGGTCTCCAGGTACCTGAGGTACCGGGGTTACGACGTCAAGATGGTCATCAACTTCA
CCGATGTGGACGACAAGATCATCAAGCGGGCGAACGAGGAGAACGTTGACGCTCTCGTAG
TATCGGCAAGGTGCATCCAATCTTTCTTCCGAGATTCAGACGCCCTCCGGGTCAAGCGTG
CCGACTTCTATCCGAAAGCGAGCGAGACGATCCCCGAGATCATCGGCATGGTCGAGGACA
TCATCAATGCCGGCTACGGATACGTAACCCCGGATGGCAGCGTTTACTACGATGTAAGCA
AGGCGTCCGAATACGGTAAGCTCTCGGGGAACAAGCTGGAGGAGATGCAGTCCGGGGCGC
GCATCGAAGTGGACGAGATCAAGCGTAACCCCATGGACTTCTGCTTGTGGAAGGCGGCGA
AACCAGGTGAGATATCCTGGGACTCACCCTGGGGAAAAGGGCGTCCCGGCTGGCACATCG
AGTGCTCGGCCATGGTCCGCAAGCTGCTCGGGGAAACGATCGATATCCACGGCGGTGGAA
ATGATCTCATCTTCCCTCATCACGAGAACGAGATACTGCAATCCGAATCGGTGACGAAGA
AACCACTCGCAAACTATTGGATGCACAACGGGATGCTGCAGGTGGCGGACGCCAAGATGT
CCAAATCACTGAAGAACTTCTTCTCGGTGAAGGATGTTCTTGATCGGTATCCACCAGAGG
TCGTCCGGTTCTACCTGCTCAACACCCATTACCGCGGTCCCCTGGTTTACGGGGAAGCAG
CACTAGATGAAGCGGCCGTCTCCCTCAAGCGCATTCACAACGCATACGAATCATTGAGGA
CCTACGTTCCCCGAGGGAACGATGCGGCGGAGGAACTGATAACCAAGGCCAAGGCAGGCT
TCCTGACCGAGATGGATGATGATTTCAATTCCCGCAGCGCCCTCTCTTACCTGTTTGACG
TCGCCAGGGAAGCCAACCGGCTCATGGACATTGGTGAGCTTAGTGCCGAAGGCGCAGCTA
ACATCCTGGGCTTCATTAAGGACCTCGACAGCATATTCGACATCCTTCCCGAGGAGAAGA
AGGGCGAAGAGAAGCTGGACGATGTCATGATGCTCCTCATAGACATCCGCAAGGAATTGC
GCAAGCGCAAGATGTACGACCTTTCCGATATGATACGCGACCGGCTTGAGGAAGCGGGGA
TCAAGATAGAGGACACATCCGAAGGTGCGAAATGGAAACTCATCTGAGCCCGGTGGAGAA
GAAGGCAGTTCTCATCTGCGGTGGCAACGTCAAAGTACCAAAGGACTTCCGGCCTCCGTT
CCGCTTGAGCCGTTCGACAGCCGGACCTGGCGCCGGCTCATCATCGCTCGTCCTTTCGTT
CGAAGGGCTACGCGTCAAGAAGAGCATCTCCCGTGATGAGGGGGATTTCGAGCTTGTCGG
AGGGCCGGAAGGTTACTCCATGCTCAGGAACGGGCAGCCGTTCATTGCTGATCTGGAACT
AATGCCGGTGCTGTACCATTCGCCCGAGCAGGCGTTCTTCAACCTAGGCCAGGACTGCAT
ATTCGACTGCCTGTTCTGTACTTCCCGCAAGCTCAGCAAGGACGTGGCCAAGGACCTGGA
CCTCGATCGAGTGGTCGACCTCATCCTGGAAGCGCATCGTAAGGGCGAGCTGAAAGCTGT
CGCCCTCACCTCCGCAGTTGTCGGTTCCATACGAGAAACGATCGACCGCATGGTCTACGT
CGTTCATAAAGTGCGCAAGGCGCTTCCGGACGTTCCGATCGGCGTCGAACCGTACGTCGA
GTCGTTCGAGGACATCGACCGTCTGCACGAGGCGGGAGCGGACGAGATCAAGATCAACAT
CGAATCGTTCGATGAGCGCATCATCGAGATAGCCTGCCCCAAGTTGGACCTGGAGAAGCA
ATTGGGGTTCCTGCGTTACGCTGTCCAGGTGTTCGGAAGAGGGAAGGCCACCTCTAACAT
CATCATCGGTCTGGGGGAGACGGACCGCAACGTGCTGGAAGGCGTTTCCGCACTGGCAGG
CCTAGGTATAGTCCCCTCCATCCGGGCTTTGAAGGTCAATCCGATCAATAGGACGGTCAT
GGAGGCGGCCCTCGGTAAACTAAACCCGGTGACCCCCGAGAGGCTCATCCACCTGAACCA
AGAGGCGAAGCTCATCATCATGGCCCATGGTCTCAGCACTACGTCGTACCATACCATGTG
CCACGAGTGCGGTTGCTGCGATCTCGTGCCCTTCAAGGACCTCTGAACTTTTAGGTTCAT
TAATAATTCGATACTATGGCTAGATTTAGGTAGCCTAAAATTTATATATCCCATGTTAGG
TAACCCTAAATCATGGTCAGCGAGAACATCGAGGAGTACCTCGAGTGCATCTGGGAATTG
ACGCAGGACGGTACGCCCGCGCGTACCACGGACATCGCCAAGAAGATGAAGGTGTCCCCT
GCCAGCGTAACAGAGATGATGCAGCGTCTTGATTCGTTGGGATACATCGCCTACGAGAAG
TACAAGGGCGTCACGCTGACCGATTCCGGCAAAAAGATCGGGGAGACGATAAAGCGCAAG
CACCGCCTGCTGGAGCGATTCCTTGTCGACGTATTGGGCATCGCCAAGGAGAAGAGCCAT
GATGAGGCGTGCCGTCTGGAGCATATGCTTTCCGACGAGAGCGAGAGGCGCATCTCGGAG
ATGATGAACCACCCGACCACCTGTCCGGACGGAGATCCGATCCCGGCGCTGGACCAGCTC
TGCCTGAACAGGGACGAGAACTCGTCCGTGCTGAGCGAGATGTCCGAGGGGGACGAAGGA
ATAATTTCCCACCTCTCCTGCGACGACCCGCAGAAGATCCGCCGCATAATCGCCATGGGC
TTCGTTCCCGAGCGCCGTTTGACGGTCGAGGAAAAGCTGCCCATGGGCGGCCCCGTTCTA
GTGCAGGTAGGAGATTGCCGCGTCGCGCTAGCGAAAGAGTACGCCGACCTCGTATACGTG
AACACCAAGAGGCGATGCCAGAAGCGGCACCGGCACGGTGGTAGGTGATGGAAGTACTGC
TGGTCGGAAACCCGAACGTAGGAAAGAGCGTTGTGTTCAACCGCCTCACCGGGGTCGGCG
CCATATCATCTAACTATTCCGGCACGACGGTCGACTTTCTCAAGGCGGACATGATGGTGA
ACGGCAAGAAGGTCACGTTCATCGACCTTCCCGGCCTTTACTCTTTGACCAACGGCACGG
AGGACCAGATCGTGGCGGCCAAGATGCTGCACTCCGCGAACCCGGATTGCGTTCTGGTCA
TAGCGGACGCCACCCGCTTGGAACCTTCTCTGGTCCTGATCTTCCAGCTCATTGAACTGG
GCTATCCGATACTCGTGGCCATGAACATGATGGACACGGCCCGCAAGCGCGGGGAACTTG
ACGTTCAAAAACTATCGAAGATACTGGACGTTCCGATCGTTCCAACGGTGGCTGTCACCG
GCGAGGGCATGGAAGATCTGTTGAAAGCACTGGACATCTGCTCCGCCCGCCGTTCCAATT
TCAAGGTCAGCTACGATTCGCACATCGAAGCCTACCTGGAGGTCATGAAGCTCGGTATTG
CCGAAGCGGAACTGAAGTACCCTGCCCGAGGCGCCTCGATCAAGCTCCTGGAAGGGGACG
AGGAGTTCACCGAAGGCATTCCGAAGGACCTCCCTGTCCAGGTTAGAAAATTGAGGGAGG
AGTTCCGCAAGGAGCACAATGAAGATCTGGAGGTCCACGTCAACCGCGATCGTTACGGGG
AGGCTGGCCGAATAATATCGGAGGTTTCCAGGCCCAATATCCAGCCGCGCACCCGTCGCC
AAAAGCTATCCGACCTCACCATGAGGCCGCGCACTGGCATACCGGTTCTCATCGGAGTCC
TTGCCGGCGTTCTCCTGACCATCATATTGCTAGGCGGATGGCTGGAGGGAACGCTCCTTT
CGCTCTACGCCGACCTGACCGGTACCTTCTTCGCCGATCTGGCCGACGCCATCGGCGGGG
AGCTAGGTCAAGCGCTGGCATCCGGAGTGGACCTCAGCATCCAGGCCATTTTGGCAATCG
TCGTTCCGTACATCCTGCTGTTCTACCTGATACTGGCGTTACTGGAGGACTCCGGATATC
TTCCCCGGGTGGTCGTGCTTCTGGACGGGGTGATGCACAAGATAGGGCTGCATGGTCAGG
CCATAATCCCGATGCTGGTGGGAATGGGTTGCAACGTCCCGGCGATACTGGCTACCAGGG
TCATCGAGTCCCGTCGGGAGAAGCTGATCCTCGGCACCATCATCATAATGGCCATTCCCT
GCTCGGCGCAGATGGCCGTTATCATCGGAACGGTGGGCAACTACGGCGGCATCGTGTATG
TGCTCGCCATACTGGGCATCCTGCTCGGTCTGGTATTGATACTGGGACGGCTGCTGCACA
AGGCCATCAAGTTCGAGCCGACCAGCCTGATGATCGAGATACCGGACCTCAGCGTGCCCC
GCGTCGACAACATTCTCAAGAAGACCTGGATGCGCATCAAGGAGTTCTTCGTCATCGCCT
TCCCGATACTGCTGATAGGAAGCATCGCCCTGGAGCTGCTTAACGCCTACGGCGTACTGG
ACATGCTCGTTGAGCCGTTAGCGTTCTTCACCGAGGGCTGGTTAGGACTTCCGGCGATCA
TAATCGTCGCCCTGGTGTTCGGCGTGCTGCGCAAGGAGATGTCCTTCCAGTTGCTGGTCG
TGCTCTTCGGAACCGCGAATCTCGCAACGGTAATGACCGTGGAGCAGCTGTTCGTGTTCG
CCTTGGTCATGGCCACGTTCATGCCCTGCATGTCCGCTTTCGCGGTGATGATACGCGAGT
ACGGTCTCAAGGACACGCTGAAGATGTCCTTCGCGTCGATAGTGCTGGCGTTCACGCTCG
GAGGAATGGCCAACTTCCTGTTCCAGGTGTTCTAGGAAAAGGTATAAGACCGGAGGCGTT
ACCCGGGACGGATGTACCGCCTGTTCCTGGCCGCCCTGGTGCTCAGCCTGATCTTCTGCG
CAACGCCAGGCGCCGTAAACACGCAGGCGCTTCGCGTCGGGGTCACCGGCGGTTTCCGAC
GAGCGTTCGGGGTCGAGATGGGCTCCATAGTCGGCGACATGAGCTGGGCGGTGATAGCGT
TGGCGGGACTAGCCGTCATCTGGGACAACGATGTCGCGAGGATCGTACTGGCAATGATCG
GTGCGGCGTTCCTTATCTATCTCGCCTACCAGGGGTTCATGGACGCCCGGAAGAAGGAGA
TCCCGGAGGTCGACGCGCCGAAAGGGCACACCGACTTCGTCACCGGCGTGATAATGTCCT
TCGCCAATCCGTTCCAGCTACCGTTCTGGATAGGGATCGGAAGCTCGAGCATAGCGGTAA
TAATGTCCGACCCCGGGCTCATGGACTTCGTGGTGTTCTACTTCGGTTATCTCATCGGAG
CGATCATCTGGGGTACGTCGTACTCGGCGCTCATCGGTCACGGAAAGCGGTACATCACGC
CGAAGCTGTTCCGGGCTCTGAGCTTGATCTGCGCACTGGTGCTGCTATACTTCGCTCTGA
ATCTGCTGTACAGCACATTCCTCAGTGGGTGAAGTATGCCAGCATCTTCGGCGCTACCTT
CTCGACCTTCACGAAGCCGAAGCGTTCGAACTGCACGACCTTGCCTTCCTCGTCCGCAGG
CATGGTCTCCACGAAGCCGTCCTTCCTCTCGCCGGTCGGCATCATCACAGTGGCTGGCGT
GCAGTTGTCCGGCACCCAGTGAATGATGCGGTACCCTTCCTTGAGGACGGAAAGGTCGTT
CCCCTGGTACAACGCCTTCCCGGAACGGAACTCGACGTTGCCAAGGTCCTTCAGGCGCAC
CTTGCCGGCCTCCATCGCCGTATCGAGGTCCTTCTCCACCACGTAGATGATGATCGGCGA
GTTCAGCTGGAACTCCCTGTTGCCGAGCTCAGGGTGGTCCGGGTGTCTTGGGGCTCGGGA
ATGAAGTTCGTTCACACCGCATATCTGCAGCGGGACCGGGTCCCACACGAAGAAGTAGCG
GTTCGCCGTCTTGTCCACTATGGCCTTGTTGTAAGCGTAGATGTTGTCCCAGGAGAACTC
CACGTCCGTCTCCTTTATGCCGCAGTCCACCCAGTAGTTGCGTATCGCTTCCGGGCGGAA
ACCTCTTTTTGCCAGAGCACGGACGGTTCCTAATCGCACGTCGTCCCAGCCTGAGTACTC
CCCGGTCTTGATGCCCTTGCCGACCGTGGACGTCTTCAGGATGGCGTCCGGGACTGAAAC
CAGACCGTAATGAGTGTAGTGCGGCACCTTCCAGCCGAAGTAATCGAACAAGTAAGCTTG
ACGCTGCGTGTTGTTCAGGTGGTCCTTTCCCCGGAGCACGTGCGTCAAGCCAAGGAAATG
ATCGTCTATGGCCACGCTGAAGTTCATCATCGGGTAGAGGCAATACTTATCGCCTTTCAG
CGGGTGGGGGGTGGATTTTATGATACGAAGTCCAACGAAATCCCTGATGGCCGGGTTGGG
GTGCTTCAGGTCGGTCTTGACCACGAATATGGCTTTTTCTTCTTCATAATCACCGGCCAG
CATCTTCTCGAACTTGTCCATGGTCGTCGCGATATCCTCGTCATGATGTGGACAGGGCTG
GCCTTTTTCTTTCAAGGCACGCCAGACCTCGGCGGGACAGGTGCAGATGTACGCCTTCCC
CATATCGATGAGCTTCCTGGCGATGTCGTAGTAGATATCGAAGCGGTCGCTTTGCACGAC
CGTCTGGTGCACCTTGACGCCCAGCCATTCCAGGTCCTCGGGGATCATGTCGTAGGCGTT
CGGATCGATCTTATCGGGATTGGTGTCCTCAATGCGGTTGATGAACTTGCCGTCGTAGTT
GCGGCAGTAAACGTCATTGAGGATCGCTACGCGGGTATGGCCCAGGTGCAGCGGACCGGA
GGGACCGGGGGCGAAGCGCATTACGACCTTCCCACGTTCCATGCCCGGAAGCTCCGGCAG
GCCTACGCGGCGTTCGGTCTTCTCCCTCTTCAGCATAGAGGAGTCGATACCTTCCAGCTG
CTTGTGCTGGACCTCTGGAGCTAGCGCGTTCACCTCATCCACTATGGAAGCGATGAGCGG
CAGGACGTCCTTCACGCGGGAGCGCAGCTCGGGAGATTCGGCCAGCACCTTGCCTTGCAC
GGCCTTGGGGTTGGCCTTGCCGGAATAAAGTACTGCATTCTGCAGGGCGTACTTCCGAAT
GGTCGCTTCCAGGTCCTCGGACATCGTTCCGCGATATCCCCCTCCGGCTTTTTAAGTTAT
GTAGCGCCTCAAGGAAATCGGTTATATGCTGGGACGGTAATTATCGCTCATGGCCGTCCA
AAGCCACCTGGACCGTATGAAAGGAGTCAAGGTCATCGAGAACAAGGTGCCGATCGAGAT
CGAGCCGACGCGCATCCTGATGGCCGATCAGCGGTCGCCAGTTCTGTTCACCAACCTCAA
CGGCAAGAAGGCCGCTGGGAACCTGTGGAGCGAGAGGGAGCGCATCACCGAAGCGTTAGG
TCTACCGAAGGACGGGCTCACCCAGGCGTTGATGCAAGCCTTGGCGTGTCCGAGACCGGT
CGAGGAAGTAAAGAACGCGAAGTTCGAGGAGATCGTGGAGGAGAAGTTCGACCTTCGCAA
GTTGCCAATTCCAAAGTACTACCCGCAGGACGGCGGGCAATACGTCACCGCAGGTGTGGC
CATAGCCGAGTTCGACGGGAAGATAAACGTTTCATTCCACCGCCTCATGCTAATCGGCAA
GAACAAGTTCGCCATTAGGCTCGTTCCAAGGCACCTCTTCACCATGCACAAGCTGGCCCT
GGAGAAGGGCGAGGACCTCAAGATCGCTTTCGTCGTAGGCACGTGTCCTTCCGTTCTTTT
AGCTGGCGCTACGTCCGCCGACTACGAGTTCAACGAGCTGGAGATGGCCAGCGCTTTGCG
ATACATAGGCCTCAAGGAAGGGCTGAAGGTCCGCCGCACCAAGTACGGCATTCCAGTACC
GGCGGACGCCGATTACGTCCTGGAAGGACGGCTCACGTCGGAAACGGCCGATGAAGGTCC
GTTCGTTGACATCACCGGCACATACGACACCGTGCGC
>gnl|Prokka|MALP_8
CACCCCTGGGGAAAATTATTCGGTTAATACCTTCACCGGAACCGGATCATCTTCATTAGA
AGTAAGGCTAACGAAATATTCCTCTGTGGAAGATGCAAACGAGGCATACAACGCGATTAG
GACCAATTACCAATACATAGGAAGCATCCACGATCTGAACGCGGGAAACAAGTCCTGCTA
TCTCGACATGACCGTTTTCATCTTTGGAGCCTTTCAAAAAGGGAATGTGGTCGTTGAGTT
CGAGTATTACAAAGGATTGGAGACCATCTATCCTTCAGAATTAAAGGACGTTGCTGAGTC
GCAATATGAGAAAATACAAACCTGAAATGGATTATGAATCGACATGACTCCGCCGCTGCA
GACATTGGAAAATATCCGCAATCGGAGAAACCTAAAAATTGGCATTTTTCCGATATCTGA
GATTTAGCCAGATTGGATATTTATCCATATAAAATAATAAATATAACTGTAATTTATATC
TTCAATCATGAAGGCCCGCAAGCTAACCCCGGAGGAATTGAAACAGTACCCGCTTTTCCT
AACCCCGCAAGACGAAGCGGACACCAGGAAGCGGTTGGGGCTACCGGACGACACTCAGAT
AAGACCCCTTTGAAATACATTTCCCCCCGGATCGCTAACAGTCCGGGTTTTTCTTTTTTG
GTAATGATTTTCAACTGATTAATTAGTGATGGAAGATTCAAAGAAAACACGGCCGCGGCT
CGTCATAGAGCCCGACCGCAAGCTCACTCCCCGAGCAGGAAATGGAGTTCATCGCCTTGT
GGACCAAAAACCGATTCCTATTTGATTGAAAAAGAAAAATATATGTCTGGATATGTCTAA
TGGTGCGGGGGTTGGGATTTGAACCCAAGGACCACTAAGGACTAGACCCTCAATCTAGCG
CCGTTGGCCAAGCTTGGCTACCCCCGCGGGCTTTTTTGGGAATGTAGGATGCGGTTATTA
ACCTTTGCATGAGCGCCTGGTCCGCCTTAGTGCGAACTGGACCATGAGCTTGCGTTAACA
GCCGTTTCAACTTGTTTAAATAGGGGATTTTCATAGGTAACATCGTCGGGAGAGGGAGAG
CGACTGACGGTAGGGCCTCCGGGCCCAGCTGAGGAAGGTCCCTCCTCCATGAGCAAGGTG
GACCGCGAAAGTGGTTTGGCGAGAGCCAAGGCAAGGGCACAGAAACGGCACAGCCCCGGG
GTAGTATGAATCGCTCGGCGAGGACGTTCCCCGGGGACCTGGTGAAACGGCGACCCCCCA
CCGGAGCAAGCCCAAACAGCCGGAATGACCGCTCAGGACCGGCGGGTAGGGCGCGTAGTT
GAATGTCGCCTGAAACAGAAGGGGGCCTACTACCCTCACCCGACACCTGGCCCGTGCTTT
CAGCGGTATTTCACGATTGTTTACGCTTTTCTATCGGCTCACCTTGACCTACTCATACCT
GCTCGTTCATCAGAGGAGAAAAATGAACGACAGGGAAGGAAAGCTGGTCATGATCAAGGA
GCGCGTGCCTCTGCGCACCAACGAGATGCTCAGGAGGGAGCTGCGCAAGGGACGGAAGGC
GCTGTACATATCCAAGAACTCGCCGAGGCAGCTGGAGATGCAGTTCGAGCTGGTCAAGGA
CAATATGACCGCCTTCTGGCTGTCGCCGCGCCCGGAGGATGATTGCATCCCGCCGATGAA
CCTGGAGAACTTCGAGGCCAGGATAAAGGAGTTCCTGAAGGAGAACGAGTCGCCCATCGT
GGTCCTGAACGGCGTCGACGTGCTGTACTCCTGGAACGGCCTGCGGCCGGTCATAGACTC
CTTGAAAAGAGCCAGGGGAGGGCTGGGCAACGCCGAGTTCTTCATCAGCCTGGACCCCAA
CGAGCAGAACCCCGGGTACGTTGGCGCCCTGGAAAGGATCTCGGACGAAGTGGTCTGCAC
CTGACGGGCGAACCTAAAACCCCATCCTTTTTCAATCACCCTTTCTTTTAACCATAATCA
TAGGTGTTCCCATGACAAGTCTCGCATCATTGCTTGATAAAATTTCCAACGACCGGGTCT
CCGGTTCCTCCGAGATATATTCGGAATTGCTGGACGGCCTGCAGGAGGCTTTGGCCCAAA
AGCCAAAGGTGCAGGAGTGGAGGGACTTCTCCGACGGCCTTTCCAAGGTCAAGAGGTCCA
TGGCGCCCTTGCAGAACGTGGCCGGGTCGATACGTGTACTGTTGAACGCCCAGATACCGG
ACGAGCAGTTCAACGGATTCGTCAAGGGATTTCTCACCGACCTGAGGGAAAGGGAGGCCA
CGGCACCAGGGAAGATCGCCAATACCCTGGTTAGTGAGTTCAAGCCTGGAAAAGTGGTTA
CCATCTCCTACTCCGGAACGGTCCTCAATTCCCTCCTGTCCCTGCCGAAGGACGTCGAGG
TATCCATAGCTGAGTCTCTGCCGATGGGAGAGGGGACGTTGACCTGCAAGAGGCTGTTGG
AGAAGGGTTACCATCCCTCGCTCTTCAGAGATTCGATGATCGCCTCAGAGGTGCAGAAGG
CGGACCTGGTCCTCGTCGGCGCGGACGCCATCTGCCCGGAGGGCGTGGTGAACAAGGTGG
GAACCACGCTGATGGCCCTGGCGGCCAAGGAGCACGGAAAGCCGTTCGTGGTGCTCTGCT
CCACCTCCAAGCTCATTCCGGTGCTGGAGATGGACGATATGGAGGGCGAGGCTTTGTTGG
ATCGGCTCAGGGTAAGGGAGGTCGTTTTCGAAATGACCCCTCTGGACCTGGTCACCGCGG
TCGTCACCGACGAGGGCGTTCTCTCTGGAGAGGAGATGAGGAAGCGACTTCTGAAGGACC
GCGGCAATATGAAGGTCACCGAATGCCAGTCCTGCTAGCCGATGCGCTGCAGGAAGGTCT
TGACCTGTTTATCGTACCCCATGGTCTCGATGTCCAGCTCGGTGCCGTGTTCCGTGGTGA
TGGTAATTAGAACGTGACCGGCGGCGCTGCTGAAAAGAGCGTGCCGGTCGGAACCTTCCT
GCAAGGCCAGCTCCAGTTTTACGAAGTACTCGTTGGCTTTCTCCAAGGCCCTTTCCGGGC
TCAGCCTGGTGGTGGCACCGTATCTCATGCTATCCGTCCTGAATGCCCCCGGGAGATAAC
TAACTTTTCCCACCCTGGCTGCTGCGACCTCAAATTCTCCGCCAGGGATACCTGGAGGAT
TCCCGGTCGTTGGAAAGAACTCTTGCCATTTTTACGTCCAGTGGTGATCCCCGAACGGAC
ATAACTGATGTATTAATGAACATATATGTTCAATAATGACCATAAATGATATATATCGAA
TTCATCTTCCCTATTTTTCATGAGACACGATGTGAAGTTCTCACTGAGCGTTGATGATAT
CCCCAAGCGCTGGTATAACATCGCGGCCGATTCCCCCGTGCCGCTGCCGCCTCCGCACAA
CCCGGCGACCAACGAGCCGGCGACCCCCAAGGACCTCGAGGCAATATTCCCGCGCAACCT
GATCGAGCAGGAGGTGTCCCAGGAGCGTTACATCGACATACCGGAGGAGGTGCGCGACGC
CTACGTGATGCTGAACCGCCCCTCCCCGCTGGTGAGGGCGGTGAGACTGGAGAAGGTGCT
GAAGACCCCGGCCAAGATCTACTACAAGCGGGAGGACCTCAGCCCCTGCGGATCGCACAA
GCCCAATACGGCCGTGCCGCAAGCGTACTACAACATGAAGGCCGGGACGGAGCACATAAC
CACCGAGACCGGGGCCGGCCAATGGGGAATGTCCCTGGCGCTCGCGTGCTCCATGTTCGA
CATCAGCTGCAAGGTGTTCATGACCTGCTCCTCCTACGATTCGAAACCATACCGGCGCAT
AGCCATGGAGACGTACGGCGCCAAGGTGTACTCCTCCCCTAGCGGCGAGACCAAGTTCGG
CCGCGAGTTCAAGGAGAAGTTCCCCGACACCCCAGGCAGCCTGGGCATAGCCATCAGCGA
GGCCGTGGAGATGGCGGTGAGCGAGAAGAACACCAAATACAGCCTGGGCAGCGTGCTCAA
CCACGTTATGCTGCATCAGACCGTCATCGGGCAGGAGCTCATAACGCAGCTGGAAATGGC
TGACGTAGTTCCGGACCACATGGTCGCCTGCGTCGGCGGAGGGAGCAACTTCTCCGGGTT
CTCCTTCCCCATGCTGGCCAAGAAGATCAAGGGGAAGATAGACACTGACTTCGTTGCCGC
CGAGCCGGCGTCCGTGCCCTCCCTCACCAAGGGCGAATACCGCTACGACTTCGGCGATAC
GGCCGGAATGACGCCATTGCTGAAGATGTACACCCTCGGCCACGAGTTCATCCCCTTGGC
CATACACGCCGGCGGCCTGCGCTACCACGGCATGGCCCCGACGGTGAGCTTGATGAAGAA
CCTCGGCTACGTCCGCCCGGTGGCCGTCGAGCAGAAGGCCACGTTCGAGGCGGGGATCAT
GTTCGCCAACGCCGAGGGAGTGATCCCCGCTCCCGAGAGCACGCACGCCATCGCCGCCAC
CATCGACCTGGCGATGGAGGCGAAGCGCAAGAACGAGGAGAAGGTCATCGTCTTCAACCT
GTCCGGGCACGGGCTGCTGGACATGACCGCCTACGAGAAGTACCTCAGCGGCACCATGGT
CTGAGACCCCGGGGGGCTCCGCCCCCTTTCAATCATTTTCATATCGTCGTATTTTTTTAA
ATACCATTATTTATCCTCCACCGCATTCTCCCTTCGACGCTAAGGGAAGTGCGCCGGACC
GATCACATGAACGCCGATCTCGATTTCAGTGGGAAGTTCTACTCCATCGACGTCCGTTCA
GACTACGGTCTTTTCAGTCTCGATCACGGGCGCATCTACATGGTCATCAACGAGCGAATG
GACAAGACCCTCTCGCTCATAAACGGCCTGGCCTCCGCCGGAAAGGAGATCATCTGCGTC
AGCAGGATGCACCCGGACATGCTTCGGGAACGTTATCCGTTGCAGGAAATCAGGGGTGTT
TGGTTGAGCGAGACTGGTAGCGGCCCGCGCCTCTCACCGGATCATTTAGATAAGATAGTG
GAGGAGATATCCAAGTTCGTCTCCTCCCGGAAGAACGCCGTGGCGGTACTGGATGGATTG
GAGTACATCTCGCTGTTCACGGACTTCCGAACGTTGAACATATTCTTGGAGGAATTGAAC
GACTTGGTCATGGCGTCGCGGTCAATCCTCCTGATACCAGTAGATCCGCGCCTATTCGAC
CCTTGCCAGCTGGCTCGTCTGCGCCGATTTGCCGAGATCCTGCGGTGAGCTCAGCGGACA
GCTCGGGAAAGGATTCCTTCAGCTTCCTGAGGTCCTTCTCCTCGAAGGTGAGCGGATCGA
TCGACACTATCAGGGTTCCCTCGGCCCTCTCCAGGTCCTTCTCGATCTCCTTGAGAGAAG
ATACGATACCGTTCATATCGTTCCAGAGCAGCAGATACTCGAGACCGTCCAGGAAGAACT
TTCGCTCACCGTCCTTGATCTCGCCCCTCACCTGCTTCACCAGCAGCGAAACGTTCTTCG
GTGATAGGGTCCCTTGCTGCTTCACTCCGCTCAGCCAGTGGAAGCGGGAGTTCTTCAGGC
CGTACTTCTCCACCACGTACTCGGGGTGAAGACGGGTTATGCACACGCCCTGGTCATTAC
CCAGGTAGTTCGAGAAAACCGTGAACCCGTTGCGCGGGTAGCCTTCCATGAGAAGAGACA
CTTTGGCATCCATAGTTCCTGTCATTCAGCATTCCTCCGTCGCTTGTACCACATCTTCGT
TTTAACGGTATTTAAAGGAGTTTTGAGCATGCTACATTCACGCGGTGAGAATCAGGGAGC
GGGCGGCAGGTGGAAGACTATTGATATGGGAAAGTGATTTTTCCTCCGTGAACCACAGTC
CGGGACGCGCACTGCTGACCGTCAAGGAAAGGGTCTTCCTTCACCTCCTGTTCCAACAGC
GCTTCGTCATGGACTCCGATGCCCCGAAGAGCGTCACCCAGGAGGGCGTGGCCAAAGCCG
TGGAGGTAGGCCGCAACAACGTGGCCAAGGTCCTGGCGGAGATGATGAAGGAAGGGACCG
TGGAGACCTACACCCGTCATGTCAAGGGATTGCCGAGCGTGCGCAAGGTGTACTTCCTTA
GCGTCAAAGGCCTGGAGAAGGCCAAGGCGATCAAGCAGGAGGTGGAGTCCGCCACGGTGG
ACATAATCGACCTGCAGGGGCAGCGCACCCAGGACGAGATCGGCAGGCTGGGCAACTACC
TGCCCAAGCGCTATGACCTCCTGGAACTGGTGAACGGCATCGTCCAAGGGAGCATCGATT
GCCGGAGCTTCCACGAGAACCGCATGCGCGAGGAACGGAGGTACGTGGACTTCACGGACA
AGAAGCCGGCGGTACGCGCCTTCTACGGACGGGAGAGGGAGATGGGCATCCTGTCCGGGC
TACTGACCTCCGAGACCAAGCGCATGGTGGTCATCAACGGCATTCCCGGCATCGGGAAGA
CCACCCTGCTGGCCAAGTTCGCCCAGATGGTGCGGGAGAGCACCAACGTGTTCTGGTACA
AGGTGCACGAGTGGGCCAACCTGAAGGCGCTGCTCCGGCCCTTGGCCGAGTTCCTCTCGC
AGATGGGTCGCAGGAACCTGGAATGGTATCTGAACCAGACCGAGGCGCCCCTGGTCGGGG
AGGCCACACATATCCTGGAGACGGACCTGAAGGACGTATCCGTTCTGTTGATCTTCGACG
ACGTGCACAAGGCCGATCCCTCCGTTCTGGAGTTCCTGGGGGCCTTGCTGACCATCATGG
AGGGCATGGAGCACGTGAGGGCCGTATGCACGGCACGCGAGCTGCCGACGTTCTATTCGC
GTGCCGCAGTGTTCCAGGGGCTGGTGGTGGAGCTCAATCTTGAAGGGCTTGACAGGGAGA
GCAGTGTGCAGATGATGCGCTCGCGGGGGCTCTCCCAGGCGGACGTGGAGGAGGTGTTCC
GGGTCACCAGCGGGCATCCGCTGTTCCTGGAGCTGATCGACGATCCGAAGCTGGCCCTGG
GAAAGAACATCCGGATATTCATCGAGCAGGAGGTGTTCTCCCGGCTGGGGGTGGCGGAAC
GGAAGATAATGAGCATAGCCGCGGTTTTCCGTTACCCTGTGCTGATCGATGCCTTCTTCA
TAATGGAGGAGGAGATCCACCTGGCCGCGGGAATGGACAAGGTGGAGCTGGAAGGGGCCG
ATTACGCCGTCAGCTACGAGGCGGTCGATTCCCTGCTGTCCAAATCGATAATCTACGAGT
CGGTCGGCCGGCTCATAGGAATGCACGACCTGCTTCGGGAGTTCGCGCTGTCGCGCTTGA
CGCCACGGCAGAGGAAGGTCTATCATCGGGCGGCCTCCCGTTACTACTTGCAGGACGGCT
CCGCCCCTGCCCGGGTGGAAGGGCTGTACCATTCGCTCATGGCCAGCGACCTGCAGACCG
CCGCCTCCATCGCCGCCGGGGACGGACGTTCGATAATCAACAAGGGTTACGCCACGCAGT
TCGCACCTCTTCTGGACCGGCTGGTAAGGGATATGGACGGGACGGACCGCAAGGACCTGG
TGGAGATAAGCTTGCTG
>gnl|Prokka|MALP_9
CATCGAGTTCCTGGAGGGCAGGCAGCTCGCGCGGATCGTGGTGGACGACGCCCCTACGCT
CATTCCCACCGTGGCGGCATTGCTGGAGAACAGCAAGGTCATCAGCATAAGGGTGGACCA
GCCGACCCTCGAGGACGCCTACATAAAGATGGTGAGCACGAAATGATCGACCTGCGGGCC
ATGAAGGCCGCCCTGAAGCAGCAATCGATCCATTTCTTCGTCGACCCGCAGTGGATCATA
CCCAGCATCATCGCTCCTTTCATATTCACCACCGTCACGCTGTTCCTCTTCCGCCATGCC
GGCGGGGACCTGTTGCTGTACGCCGTCCTGGGCGGCGGGGTCCTGGGCATGTGGGGGAAC
ACCATACACAGCAGCAGCTGGTCCATCGGATATGACCGGATGAACGGCACTCTGGAGGCC
ATCATGGTCACTCCCGCTCCCCTTTCGTCCGTGGTCTTCGGCCGCTGCCTCTGGAACTCG
TTCCTGGGGTTGCTGAACGCTCTGGCCGTGTTCCTGGTCGCCCAGTTCGCCTTCGGCATC
GATGTCACCATACAGAATCCGCTGGGCTTCGTCATCGCGCTTACCGCAACGCTGCTTTCG
CTGTCCGTCCTGGGAATGGTCTTCGGGGCGTTCTACGTCGTAACGCGGGCGTCGTCCGCC
TTCTTCCAGATACTGGAGTTCCCGATCTACGTGCTGTCGGGCGCGGTGTTCCCGCTGATC
ATCCTTCCCGAATGGTCCCGGCCCCTCTCCTACGTCATCCCGGCCACCTGGGGCGCCGAG
GCCTTGAAGATATCCGCCCTCTCCGGTTACGACTCGCTGGGCATCGGCTACTATGGCGCC
CTGGGTCTGACCGCATTGACGACCGCGATCTTTCTTCTGTTATCCCTGTGGCTCTTCACC
TACCTGGAAAGAAGGGCCAAGGTGAACGGAACGCTGGTGAGGTACTGACATGCTGAGGGA
TGCGCTGGGCGTCAAGGCTTCGGCCCTGGTGGCAATGCGTTCGCAGTTCGCGGTGGTCGG
CCCCGGGCTCTGGCTGATCCAGATACTCTCCACGGCGCTCTTTCAGATGTGGTTCTTCGT
GCTGGTCAGCGATTTCGCCGGAGACCCGGGAGCGACCCCTGCCTACGTGGCATTGGGGAA
CGCCGTTTCGGCGCTGACCTATTCCGCGGTGTACGGCGTCACCATGTCCGCCGGGTCCGA
GAAGCACATCGGGACCATGGCCACCATCATGTCCACCCCGACGCGCATGTTCTACGTGTT
CCTGGGGAAAGGAGCGTATCAATCGATCATCGGCCTCTTCACCGTCACGGTATCGCTGGC
CTTCGCCTCGCTCTTCTTCGGGGTCGACCTTTCCGGGGCGAACTTGATCGCCCTGGCGGC
GGTGCTGCTGGCCACCTGCTTCGCCATGGTCGGTTTCGGCATGGTCGTCGGCAGCGTGGG
CGTGTACCTGCGCTCGTCCATGGTCCTCGGCTCGATGGTGCTCTACCTGGGGCTCCTGCT
CTGCGGCGTCAACTTCCCGATATCCTACCTGCCGGGATGGCTGCAACCCGCCTCGTACGT
ATTCCCGCTCACCTACGGAGTGCAGGCCGTCCGGGAGGTGGCGGCCGGGGCCGGACTGGC
CGACGTGTCGTTCCTGGTGATGTTGATGCTTGGTCTGGGCGTCCTGTTCTTCGTGATGGC
CTACGCCCTGTTCGACTACTTCGAAGAACTGGCGCTGAAGCGTGGCTCCCTGGACATGTT
CTAGAGCAGCCCGAGCACGACGAGGGCGATGCTGGCGACGGTGAATGGAAGGAAGGTCGG
ACCGGTCTTCCGTTGCAGCAGGACCTGCGCGTTCTGACGCAATCCGTTCTTGGTCAATAG
CGCCTGGGCCGTACGTACCAGAAGGAACGTGCCCAGCACGGCCATGGCCAGCGAGAGGTC
GGCGTTCCCGACGAAATGCAGGTACCAGAACAGAACGATGCCGACCATCGACAGCGCGAT
GGACGCCCAGGCCCAGAGAGGACGACCTCTCTCCCGTCCGGCGTCAGCGAACATCCTGGC
CCACCTCCGCGGGAATACCCTCATGGTCAGAAGGAGGAGGGCGGCGAAGGCGCCGAGGAA
CACGCTGAGGGCGGCCAGTGGGTCCATGGTCAATTCGCTCCGCAAGAAATTACTTCATAT
TCCACACCGGGTCATCATCGCGCGCCTTTTCGACGTCGCCAACCAAGATCCAGTCGTCCA
TGGTGTGGAAGTCGCGGCGGGTGAAGCGGAAACGAGGGACCTCCTGGAATCCGTCCACCG
TCACCAGCACCAAGTATCGTTTTCCGGCCATCCTCAGGAACTGCGCCTCGGACAGCCAGA
GAGGGCGGCGGAATCTTTCCAGCAAACCCACGCTCTCATCGTGGGTGAGCTTGGGCGAGT
CGTAGACCACGGTCACCCTCCCCCGGCCGTAGATGATCTGCTTGCCATCGTTCTCCGTGA
AATACAGCATGTCACCTGTTTTCACCTTACCGTAGGGCGAGCGACGGCCGTTGTAGGCCC
GGCCGACCATGGTCTTCTTACCATGGCGCATCGCTTCCAAAGCGCCGGCGGACTTGTCCA
GGTAGACGATGTGGTCCATCTTGGACCATGATGGCGACCAAAGGATAAAACAGATTACCC
CCGTGATCCAAGGTCCGGAGCGCATGACCGTCATCGTCCGAGGTTCGGCGCCATCACTGG
CGTGAACGACGTAGCGCATCACCTTTTGGGTGGGGCCGTCCCTGCGGGCAAGGACGCTGG
GCATGGAGATGCGGCCATAAGCGTTGATCCGCCGGATACGACCTTCGCCGTCCTTCTGAG
GCCCCGGGAACCGGTAGGCGTTGCCCATGGCCAGGACCTCCTCCGCGGAGCATCCCGGTT
CGCGGCCCAGTGCCGCGTTCACGCGGTAAAGTTCCTCTCCGGAACGGTGACCAGCACCGG
ATGTGGACAGAACTCCATGGCCCCGGCCGCCGGCCCCGTGGGGTCCAGGAGATCGTCCCT
CAGCATGTCGGCCTTCTCCCCCAGAGGCATGACCAGGGCGGGACTGGAAGAGGAGGGGAT
ATCACCATTCCTGAGACCGTTGGAACGCACCACTGAACGCATGACACATGCGCTCATGTT
AATAATCTCTTCAAGCAATCGCAAATTCTAACCGTTGCGATGCTATAGGGGAGAGCATGT
GCCTGGTCCCCGACCACGAGATCGAATCGCGAATGAAGGACGGTTCGCTGGTGATCACCG
ATTACGATCCCGAGGGTTTGACGCCGAACGGCTACGACCTTCGGGTGGCCGAGGCGCGCC
TGGAAGGAGGAGATAGCGTTTCTTCCGGGGTCTTCATCATCCCTCCCGGCAAGCTTTTCT
TCGTTTCCACCGTGGAGAGGGTGGAGCTGCCGGACGACCTTGCCGCGCAGCTGTGGACCA
GGACGTCCTGGTTGCGCAAAGGTTTGCTCATGGGGCTGGGAAAGATAGACGCCGGCTTCC
ATGGCACGCTGACGTTCAGCGGATTCAACGCCTCATCCGCCCCGGTGGAACTGCCCATCG
GAAGCCGCATGGTGCAGATGGTCCTGGAGCACATGCGTTCCCCCGTCGAGCGCACGTACG
CCAAGCGCAGCGGGAACTACCAGGGGCAGAAAGGAATAACGCTAAAGCCAGCCGACAAGA
AGTAGGTCGGCCGAGTATACGGATGACGAGGGCGAGTACGTCTTCAGCTCCTCGCTCCTG
AGCACCTCGAGCTGCACGCCCATCCCCAACGCCTTCCGCTTGAGGTCCTCAAGCACCTGT
TGGAAATCGTTCCGGTCGCATATGTGGTAGAGGTGCATCACCCCTCCCAGCTTCAATCGG
GTGAGGGCGTCGGCGAAGAAGTCGATGGCCGAGTGCGGCAGATTCATGATCACCCGGTCG
GCGCACGGAAGATCGAAGACCCACTGCCGGGCGTCGCCTTCCAGCGGGACGACGCCTTTC
ACCTTGTTCAGCTCCACGTTATCCCGCATCAGCTGCACCGCCTCCGGGTTGAGGTCGATG
GCGTATACGACCCCGGGACGGGAGAGCTTGGCGATCATTATGGCGAACGGTCCGACGCCG
GAGAACATGTCGACCACCGTCTCGCCGTCCCTTACCAATGACGCTATCCTTCTCCGCTCG
TTCGAAAGGCGGGGATTGAAGTACGCCCTGCGGGGATCGACCCTGAAGCGGAGACCATGC
TCCGTGTGCACCGTCCCGCTCACGTCCTCCCCGGCCATGACCTCCAGGTCCAGCACCCGG
AACTCCCCGACCACCCCGTGGTCCAGGAACACCGAGCGCAGTCGCGGGAACGCTGACATG
AGGGCGTCACCGACCTGCTTGGCGTAAGGAAGAAGCTCGTCCGGCAATCTTATCACCGCG
ATATCGCCGAGGGTGTCGAAGGCCGTGGGCAGCAACGGCCGAAGTTCGTCGGGCACCTTG
GCCAACGCCTTGTAGTCGCGTTCCTCGCGCTCTCGTTCCTTGAACTCCCGCTCCTCCGTC
GGAACGCCCTCCGGAGCGGCCAGCACCGGCAGGTAGAGCAGGTCCTGGTCCCTGTCGACG
TACAGCGACCGGTCCAGCAGCCCGTCCTCTAAAAGCTTTTTACGGACGGACTCTCCTTCC
CCCTTTCGGACCCTGACGCAAAGGGAACGCACGGTGTTGCCATGGGAGAATTGATATTTG
TTGGTTTAGGGCTGGGAGGGGTGGATGACCTGAGCGCCAGGACCGTCCGCTCGCTGAAGG
AGTGCGACCAGGTGTTCGGGGAGTTCTATACGTCCAAGCTCATCGACTCCACGCCGGACG
ATCTGGAGAAGGTCATCGGCAAGAGCATCGTTCGCCTCAGGCGTCGTGAGGTCGAGGAGG
AGGAGACGGTGATCGAGGCGGCCAAGAAGGGAAAGGTCGCCTTCGTCACCGCCGGGGACA
CCATGGCCGCGACTACGCACGTGGACCTGAAGATACGGGCGATGGAGGAGGGCGTCCGAA
CCACCGTTCTTTACGGCGTCTCCATATTCACCGCCTGCGCTTCCGCGCTCGGATTGCAGC
CGTACAAGTTCGGCCGCGCCGTAACGATACCGTTCCCCGAGCCCGGCTATACACCTTTGT
CACCGTTCGAGAACATCTACGAGAACTGGTCCCGGGGACTGCACACCTTGGTGCTGTTGG
ACATACGCGAGGAGGAAGGCCGCTACATGACCGCCAATCAGGCGGTTCGGTGGCTGATCG
ACGCGGAGAAGGCCAAGGGCCTGGGGATGATCACCGGGAGCACCGTGATCTGCGCTGCGG
CCCGCATCGGCTCCCGCACGGAGAGGGTTTCGGCCGGATACCCGTCGAAGATGTTGGACG
AGGATATGGGGCCGCCGCTGCACACCGTCGTGGTTCCGGGAAAACTGCACTTCGTGGAGG
CGTACGCACTGGTCAAGTTCGCTGGGGCTCCCGAGGAGATCGCGGACGATCAGAACTTGT
AGCCCAGCAGAAGAGAGACCTTCACCCGGCGGCCGAGCGACTGGTCCGCGCGCGAGGCGA
CCAGAAGCTTTCTTACCTTCAGCCTACCGGACACCTCCCTTGTGCAGTCGTCAAGACCGG
TCCGGTCCTCCTTTCCCAGGCTCACCAGCATCAGTGCGGTGTCCGGCTGGAACTCGGCCG
AAGGAAACCAGGGAGAGGTCAGGGCGTCCTCCACGGCCAACCGCTCCTTCTCCAACCCCA
TGCCGTAGCCGATCCCGGCTCGCAGTTCCCGTCGCCCAAGGTTCTCCTTCAGCAGCGGTA
TCGCTTCCGCGGTAAGGCATTGGCAGAGGTCGGTCGGAAGCGATAGCATGATCTGGTCCA
TGACCCCGAAGGCCTTTCCCAACGGAAGGTTGGGAGCCAGCTTGATGAGGGGATCGTTGG
CGTATACCGCCACCATGTGCGATGCCGCCTTCAGACGGGCCAGTCCCTCCTTGGCCATGG
CCCGGCGGTTGGAGCCCTCGACGGAAAATGGAAGACAGACGCTGGTGAAGGTCATGGTTG
AATAGTGAGCGAGCTCGGTTATCAGAGGGGCGATGAAGCTGCCGGTCTCACCGCCGAGCC
CGCTGAACTGGAAGAGCACGTCCGGCCTTCCCACCGCCTCCACGAGCCGATTCTTCCACG
GAAGATCGGAAACGTGCAGGGCGGTAGCGGAGCTGGTGCGGGCGACGGTGACCTCTCCCT
TCCGCAGGAGCACCTGCCGGTGCCCGGGTATTCCCGCGTCCCCTTCCAGGCAGACGGTGA
GCTTGCTACCTGGCATTTGTGCGGCCATGTGCCTTCCCGCTCCGCCCACTCCCACGACCA
GTACCTCTGGCCGGGGTCGTGAGGATTGGGCCGGAAGCTCGACTATCTCTGGTCGCACAA
GCTCATTAACACGCTCATTGGATATGGCATTTTCACCGCACCCGCAGAAATTTCTATACA
CCCTGGAGGACATGGGCGGCCATCATGACGGACATTGGCAGGATTTTCGGCAACAAGGTC
ATGGAGCTGCGCTTCCGCACGGGCGAGGCGGAGGACCTCCAGGTCGGGGAGATGCTGGTT
GTCGAGGAGGGCGGCGTCAAGTTCCTGGTCCGGACCATGGACGTGCTGTTCGGCGCCGAT
TCGGATGATGACGACTACCTGGAATGGCAGGCCGGGGTGGCGTTGAAGGACGGCTTCGAT
TACGAGCGGATCAAGGGCGACCTGTACAAGGTGGGCGTCTGTTCGCCACTGGGCTGTCTC
CGGGATGGCGTTTATCGAAAGGCCAAGTCCATCCCAAGGCACTTCTCCCGTGTCCGCCGG
GCGGACCAGGACGATTACGATTTCCTGCAACCGATGATGGGCGATGTGGAGGTCGGACGC
CTTCGTTCCGGCGATCGCGTCCTGGACTTCCGCGTCGGGATCGACTCGCGCGGGTTCCCG
CATCACGTGGGAATATTCGCCACCACCGGCATGGGCAAGAGCAACCTGATGAAATCGCTG
GCGCTGTCGTGCATGGAGTCCCGGCGCTGCGGCTTTCTCATCCTTGACCCGCACGGAGAG
TACTTCGACGGCGGGGAGCGCGGTAAGAAGGGATTGTCGCATTCCAAGCTCGCCGCGGAA
GCCTTGGATGTGTACTCGTCACGCAAATTGGACGGGGCGTACAGCTCCATACATATCTCC
AGCTCGGAGATCGATATCCCGGACCTGGCGAACCTCTACGAGTTCTCGGGGCCGCAATTG
GAATGCCTTCAGGCCTCCCAGTGGAAGTACGGGGAGAGATGGCTGGACGAGCTTCGCGAC
AAGAGCGTGGCCACCATCGTCACCGATCTGAACGGACGCTTCCACGAGGGCAGCGTGAAC
GTCATAAAGCGCCGCCTGGATTCCATATTCCAGTTCGATCTGGTCACCACCGACCGCAAC
CTGAGCATGACCAGGGCGGTGATGAGCGCCCTGCAGTCCGGGAAGACCATATTGGTGGAC
ACCTCCAACATGTTCGAGGCCGAGGAGCTGCTCGTCTCCACCGTTCTGACCCGCGCCATA
TTCGAGCATTACAAGGCACTGTATTCGGATAAGTCGAAGTTCGAGAGGGCGCCGCCGGTG
CTTATCGCCATGGAGGAGGCTCAGCGAGTCCTGTCGCAAGCCAAAGGCACCGTCTTCGCC
CAGATAGCCCGTGAGGGCCGCAAGTTCAAGGTCGGTTTCTGCGCCGTGTCGCAACAGCCG
AAGCTGATCAACGAAGAGATCATCTCGCAGTTCAACACCCTGTTCATCCTGGGACTGGCG
GACAAGCGGGACAGAGATATCCTGAGGAACTCGGCCAAGCAGGACATCTCGATGCTGGAC
AACGAGATACAGATGCTGATGCCCGGCGAGGCCCTCATCGCCTCCCCGTTCACTCCCTTC
GCCATCCCTTGCAAGGTGCACCTGTACGAGGATTACGTGGAGGAGTCGAACGCCAAAGCG
GGCGAAAGAAAAAATATCGTCAAGAAGGATGTGGGTCAGACGTTCTTCTGAGGCGCACTG
ATGGTATCGGAGACCGCGTTCCTGCTGGAGATGGCCATAATCATGGTCACCGCTGGAGTG
ACCTCCGTCGTTTTCTCTAAACTTCGTCTGCCAGTGGTTATCGGGTACCTTGCCGCCGGG
ATGATCCTGGGCCCTAACCTCTTCGAACCTTCCTTCGTCTCCGACCTGGACACCATCAAC
GCCCTGGCCAACGCCGGCATAGTCCTGCTGATGTTCACCCTGGGGCTGGAGTTCAATTTT
CGCCGCCTGAAGAAGGTCGGCCTCTTCGCCGCCCTGGCCGGGAGCGTGGAGATCGTTCTG
ATGATCACCCTGGGCTACGGCCTCGGTATGGCGTTAGGATGGTCAACCATCCAGTCGATA
TTCCTTGGCGCGGTCATGAGCATCAGCTCCACCGCGGTGATCATACGGGTGCTCACTGAC
GCGGGGATGATGAAAGAGGAGTTCGCCGAGGCCATCGTCGGGATATTGATCGTAGAGGAC
ATCGCCGCGGTCATCATTCTGACGCTGGCATCGCCGTTGGCCGCCGGGAACGGGGTCACC
CTTACCAGCATCGTCCTTCAGGTCGCCTATATCGGGGCGTTCATGCTCATACTCCTGGTC
CTGGGCCTGGCCGTGCTCCCGAGGCTCATGGACCGCCTGTACTCCACCGCCTCCCCGGAA
ACGTTATTGATCGTCTCCCTGGGGCTGTGCTTCGGCATGGCCATCGTGGCCAATTTCTTC
GGGCTGTCGGTCGCGATCGGCGCGTTCCTGGTGGGCATCATCATCTCCCAGTCCAATGCC
CAGGAGAAGGTCGTCGAACGGATCACGCCGATCAAGGAGATGTTCATGGCCCTGTTCTTC
ATCTCCATCGGGCTGCTGATAGATCCATGGATGATCATGGACAATATCATCGTGGCCTTG
GCCATCGCCGCGGTGTTCATCGCCGGCAAGATATTCAGCGTGACCATAGGAACCTTCCTG
AGCAACAAGGACGCGCGCACCTCGGCCATGACCGGGCTGGGCATGGTGGCCATGGGGGAG
TTCTCCTTCGTCATTGCCAAAACCGCCTTCGACCTTGGCGCTGTCGACCAGCTGTTCTAC
TCCTCGGTGATCGGGGCGGCGTTGATCACCATGCTGTACCTGCCCGCCTCGTTCCGTAGG
GCGCCGGCGACCGTCACCGCTCTGGGATATGCCCTTCCGGCCTCGGTGCGCGAATCATTG
CACCGGGTGGACCACCTGCGAACGGACATGGGCGTGTGGATGAACGCTCACGCCGACCGC
CGGCGGGAGGTGCAGCGGCAGACATTCTGGATATTCATCGACATCGTCATCATCTTCCTG
CTGCAGGTGCTGGCCGTGGCCTTCTACGAAATAGTCGGCCTCTTTGGAGTGGACCCCGAC
GGCGTCAGGGCGATAACCTACATGGCGGCTACGGCCGTCTTCGTCGGACTGATGCTCCCC
CCGCTCATCAACATCCTGAGCCGGGTCAGGGTGGTCGGCCTGATGCTTATCCGGGGGGTC
ATGGAAGCAGGACATTTCGAGGCCGGCGCGGAAAGAAGGCTGTTCAGGGTCTTCGTGAAC
CTGATAATCTCCATAATCGGCATCGTGCTGTTCTTCCTGTTCATACCGATCGCCCCGCAG
GTGGAGGGGTTCCCCGTCCTGCTCGTCTTCGGCGGGGCGGTCGGCCTGGTGATCGCCTAC
CTGCTCTGGGACGCCAACAAGAACGCCTACGACCGCATGTGCCACATCATTACCGACCGG
CTGCACGAGGAGTGAGCATTTTCACCTCGCCCAATCAAATGTTTAATTAAGACCGGCCCT
CTAATCCCTGCCGGATGAGGATCGCCCATATCGCCGACAGTCACGTCGGCTTCTCCGCCT
ACCGCCGCTCGGACCCCGAAACGGGTATGAACCAGCGGGAGGTCGACATATACCAGGCGT
TCGAGCGCCTGGTCGATTCGCTCATCTCAGAACGTCCGGACGTCGTGCTGCACTCGGGCG
ACCTCTTCGATTCCGTGCGCCCTTCCAATAGGGCTTTGTCAGTGGTCTTGGAGCAGCTTC
TGCGATTGTCCGAAGCGAGCATTCCCGTAGTCCTGATCGCCGGCAATCATTCCACCCCCC
GCCTCAAGGAGACGGGAAGCGTTTTCCGGCTTTTCGAGCACATCGAAGGGGTCACCGCGT
TCTACACGCCGGGCATGCACCGCCTGGAGATCGGCGATCTGACGATAACCGGCTTCCCCC
ATCAGGAAAAGGGATCCATGGTCGAGGCGCTCCTTAACTGGAAGCGCGGTCGCAGCCGTT
ACGAGGTCGGGATGCTACACGCCGGGATCCAGGGTTTGACGCGCTACAGCATGGGCGAGG
CGAACGAGCTCAACCTGCCCTCCTCGCTGCTGAACCTGGAGGCGGACTACATAGCCCTGG
GGCATTTCCACGATAAGGAACAGATCACCCAGAACGCCTGGTACAGCGGTTCCCTGGAAC
GCCTGTCGTTCGCCGAGGCCGGCCAGGAAAAAGGATACATGCTCGTCGACCTGGAGCGCG
ACAGAAAGGATTTTGTCAAACTACGGTCCCGGCCCATGTACTCCCTGGGGCCATTCAAGG
CCAAGGGGAAGGGGGCCGGCGCATTGCAGGAAGAGCTGGCCTCCGCTCTCGGTTCGATCG
AGATGGAGGGAAGCATCGTCCGCCTGGTGGTGGAGGAGGTCCCCGCCGCCCTTTACCGGA
GCCTGGACCTCAATGGCCTGAGAGCCATGGGGGAGAAGGCCGTCCACCTGGAGCTGAAGA
CCGAGGTGGTGCAGGGAACGGACGCCGTGCAGTGGCGGTCTACCTCCTTCGGTTCCTTGG
ACCAGGAGTTCCAATCGTATCTTTCACAGGTGCCGGTGGAGAGCGTCGACAAGGACGTTC
TGCGCCGCCGAGGCCTGGAGTACCTGAGAAGGGAGGACGGGGAATGAGGCTGCGCTACAT
GGAGCTGCGCAATTACCGCAAGTTCCGCGAGGCCCGCATAGAGTTCCCTGACGGCGTGGT
AGCCATTGTTGGCAACAACGGGACAGGCAAGACCACCATCCTGGAGGCCGTGACCTGGGC
GCTGTTCGGCAACGCCTCGTCCGTGGTGAGGGACAACAAGGAGGGCGTGGTCAGCTTCGG
CGCGTCCCCGGGGGACGAGTGCTCGGTGGTGCTGGAGTTCGACCTCGGCGAGGATTCCTA
CCGCCTGGCTCGGAACATGAAGGTGAAGAGCCTCAAGACGGACGCCTCCCTGGAAGTCAA
CGGCAAGCTGCTGGCCACCGGGGATACCGAGGTCACCAACGCCATCGTCGACAGGCTGGG
AATGGACCATCAGGCCTTCTTCGTGTCCGTGTTCACCAAGCAGAAGGACCTCAACGCCCT
GGCCAACCTCAGGCCGGCCGAACGGAAGGCGCTGGTGCTGAGGATGCTCCGCGTGGATTC
CCTGGACAGGGTGATCAAGGCCATCGACGCGGACGCCAACAACGCGAAGAAGGAGGCCGA
GGGGGTCTCGGTCTCGCTGCGCGACGCCAACGGGAACGACAAGATCGGATCGCTGAAGGA
GGAGGAGCGCGCCGCCGCCGATTCCCTGAAGAGGATCGTGGACGGAAGCTCGAAGCTTCT
TGCCGACAAGAAGGCGGCGGCCGAGAAGAGCCGGATGACCAGGGGACTTTGGGAGGCCGA
GGAGGAGCGCTACCGCCAGGACGTGGCGCTGGAGAGAAGGCAGACCGGCGCCCGGGCCGG
ACTGCAGGCCATGCACGAGTCCCTCGGCAAACTGGAGAAGGAGGTCGGGGAGCTTCAAGC
CCTTCGCGGTTCCCTTCCCGATCTGGAGGCCAAGGAGAAGGAGTACCAGAACGCCAGGTC
CGCCGCGGAGAGGCACGCCGCCCTGCGCGAGGCCTTCCTCAAGCGTCAGAGGCTGGAGGA
GGAGCTCGCCGCGAAGAAGGCCGAGCTCGAATCCCTGCGGGCGGAGGCGGAGCAGGCGGC
CAAGGAGATGTCCGGCCTGCCGGACATCGAGACCAGTCTGGCCACGGTCGAAGCGACCTT
GAACGAGACCAGGGAGCTGATGTCCTCGATATCCGCCCAGGCCGGGGTGGCCGAGGCCGA
GGCGGGAAGGCTGCGCGCTGAGATCGCAAGATCGAAGCAGAAGGCCGACGAGATCATCAA
GCTCGGCGAGGACAGCAACTGCCCGACGTGCCAGAGGCGCATGGGGGAGCAATTCACCGA
CCTGCTGCGACGGTACCAGGAAGAACAGAAGGCGTTCGAGGAGGGAGCGGTCCTTCAGGA
CGAGGTCCGGAAAGGGCTGATGGAGCAACGTTCTCGAAGCGAACAGCGCCGGGATGCCCT
GGAAGCGAGAAGGTCCAAGCTCCTCTCGCAATCCCGTTTGAAGGCTTCCCTGGAAGAAAG
GTTGCGCAGGTCCCAGCAGTCCCTGTCCCGGACGCAGGAGAGGGCGGACGCCCTGCAGAA
GGACCTGGATTCCCTGGGACCGGTGGAGTACGACTCCAAAGCGCACGATGCCGCCAAGCG
CAGAGCGGCCGAACTGGAGCCTTCGCATCTCGCCCTGAACCGGGCCATGACTAAGATGGA
ACGCCTCCCCCTGGCCCTGGAGGAGAAGGACAAGATGGCCATCGCTGTAGCCAGCGAGGA
GGAGGCGCTCCGGACCGCCTCGCAGGAACGGAGGGCGCTAGGCTTCGACATGAAGGCGCT
GCTGACCCTGAAGAAGGAACACGAGGAGGCGCGGCAGAACGAGGAACGCCTGGCCCAGGA
GATCATAAGAGCAGAGGGGGAGCAGCGCCGCCTGGCGTCCGAGATCGACTCGCTGCGGAA
GCGGGCCGCGGACCTGGAGATGCTGCGCTCCAGGCAGGCCTACCTCAAGACGGAGCTGGA
GACCCTGAGCCGCCTGAGCCAGGTGATGAAGGGGTTCAAGGAGAACGTCATCTCTCGTAT
CGTCCCCACGCTCTCGGACGTCTCGTCCGATCTTCTGTCGCAGCTCACCGAGGGCAGGTA
CGGCGGCATGCGACTGGACGACAACTACCAGATGTGGCTGTACGACCAGGGGGAGGAGTT
CCGCCTGGAGCGGTTCTCCGGCGGAGAGGTGGACCTTGCCAACCTCTGCCTCCGCCTGGC
GATATCGCGCATGATCATGGAACGCTCCGGCAACCAGATGAACTTCCTGGTGCTCGACGA
GATATTCGGCTCGCAGGACCAGTCGCGCAAGCGCAGCATACTGGAGACGCTCGGGCAATT
GCAGAAGCAGTTCCGGCAGATCCTGCTCATAACGCACATAGACGACGTCAAGGACAACGT
CAGCGCCGTCCTCAGGGTACAAGAAAAAGAGGATGGGTCCAGCACGGCGGTGCTGGAGGA
TTAGGTTTTACTTCTGGTCGACGATCTGGATGAGGTGCCAGCCGAATTGCGTTTTCACGG
GCCCTACCACCTCGCCCTTGGCGTGGTTGAAGGCGGCGTCCTCGAACTCCTTCACCATCA
TGTTCTTCCCGAACCAGCCGAGGTCCCCGCCCTTCCTGCCGGAGGGGCACGTGGAGTACT
GCTTGGCCAGATCGGCGAAGCTGCTGCCGTTCTTGATCATCTGCAGGAGTTCCTTGGCCT
TGTCCTCCTTGGCCACCAGGATGTGAGCTGCCCTTACCTCTTTGACCATGCCTCGCGCAT
CGCCGGGAACCCTATTAATCTATCTGTCGCCACTAGCGGAAGACCGCCTCGAGGTCCACG
TTGTCGGCGATGGCCTTCTCGACGAGCCTTACCTTTTCGGCGTCCTGCGGCTCGATGCGG
GCGATGAGGTGCTCCACCATCTCCGAGGTCGCGAGGGTATCGTACCTGGTCACCAGGATC
GGTATCCCTTTCTCGTACGCTTTCGACACCACCTGGTTCGCCGGGTACATGCCGCCGGTG
AGTATGAGGCATGACGTATCGGTGGAGAGCGCCGCCAGCTGAATGTCCGAACGGTCGCCG
CCGGTGATGATGGCCTTGCGCCGGTGCCGGCGCATGTACTTCAGCGCGGTCTCCATGGTC
ATGGCCCCGATGAACACGCCTTCCACCACGCGGTCCAGGTCCCCCTGCCCGACCACCACG
TCGGCGGAGATGGCCTCCACCACCTCCTTGACCGTGAAGTAGGTCATCTCGGGGATGTGG
GGGATGCACCCGAGCACCTTGATGCCCTTGGCCTCCAGGAAGTTCGCCACTGACAGGTCG
TCGGTCTTGTTGAGGATCACCCCCTTCAGGTTGATCTTGTAATTACCGATGAGCTTGCAC
AGCATGGCGATCTTGTCCAGGGCCGCCGGTTCCGGGGTGGATATCAGCACCAGGTCGGAA
CCGGTCGCCTCGGTTATGGCCAGCCCGGAGACGTCGTTCAGGTACCCGGTGGTCACCTCC
CTGGTCCCCTCTATGAGCATCATCTCGCAATCGCAGGAGGCCATCTTGTAGGCCTTCCAG
ATGTCGTCCATGCGCACCGGTCGGAATATGTCGTAGGTGAAGGGGCAGAGCACCTCCTCC
GGTTTATCCAGATCTAGCACCTGGCGCATGAGGTAGGCGTCCTGGTCGATGACCCTGTCC
CCCTCGCGCATGAGTCGTTCCTTGAATGGCTTGAAGAAGCCCGCCTGACCCTCGAAGTTC
CTGGCCAGCCCGAGGGTCACCATGGACTTGCCGGACTTCTCCACCACCGAACCCAGATAT
ATGGATCTCATTTCTTTTCCTCCTTGATCGTGACCAACGCGTCCACCGCCGTGACTCCCG
TTCCCTCATCTCCCACCATGACCGGGTTCATCTCCAGCTCCTCCAGCTCGGGGAAGTCCA
TGGCCATCTGCGATATCTTGAGGATGACCTCCACCAGCGCCGGGATGTCCCCCGGGCGCC
TGCCGCGGGCCCCGGTGAGCGTCGGATAGGCCTTGATGGACCGGACCATCCGTTCGACCT
CGTCCCGGTCCAAGGGAGCTATTCCCTGGGTGACGTCCTTCAGGAACTCCACGAATATGC
CTCCCAGGCCGAAGGTGATGACCGGGCCGAACTGATCGTCCCGCACCATGCCCACGATGA
CCTCGCGTCCCTTCACCATCTTCTGGATGGAGACGCCGGTGATCCTCGCCCGGGGCAATT
TCTCCCTCACCTTGCTGAGCATGACCTCGTAGGAACGGGTGAGCTCCTCGCTGGAATCTA
TGTTCAGCACCACCCCTCCCACGTCCGTCTTGTGCGCTATGTCGGGGGACTCCACCTTCA
TGACCACCGGGAAGCCGATCGATTCCGCCAGGTCGATGGCCCTCCTGAGGTCCCTGGCGA
TGCCCTCCCGCGGGATCCCTATCCCGTAGGCCTTGAGGATGCCCTTCCCCTCCGCCTCGC
TCAGCTGCAGGCGACCTTCCGAACGCACGTGCCCGATTATCCCCTCGACCGAAGCGCGGT
CCACCGGATACGGTGGTACCGGCCGCGGTTCCGGACGGCCCATGCTTTGCCGGTGCTCCA
CCATGGCCGCCAGCGCCCGGACGCCGCGATCCGGTGAGGGATAGTTGGGAATGCCGGCCG
CCTTGAGCATCTCGATGGGGGCGGCCATCTCCTTGCCTCCAACGAAAGAGGTGACGATGG
GCTTGGGGGACGAGCCGGCGAAGGCCGTCAGCGTGCCGGCCACGGACGATATGTCCACCA
GGTCCGTGGGCGCCAAAAGCGCCACCACGCAGGCCACGTTGGGATCGTCCATCACCGTGC
GGATGGCATGATCGTAGCGCTCTGAATCGGCGTCCCCCACCACGTCGATCGGATTGTAAA
GGCTGGCCGCCGGGGGCAGCTTCTCCCTGAGCCTCTCGATCGTGGATGGTTCGAAGGTCG
CCAACGGCAACCCGTTATCGGCGCAGGCGTCCGCGGCCATGACGCCGAGGCCGCCGGCAT
TGGTGACTATGGCCACGCCGTCGCCTTGCGGCAGGGGCATCGTGGAGAAGGCCTGAAGAA
GATCGAACATCTCCTCTATGTTGCGCACCCGGACCACCCCGGCCTGCTTCATGGCCGCGT
CGTAGACCTTATCGCTGCCGGACATGGCGCCGGTGTGCGAGGATGCGGCCTTCGCACCGC
TGCTGGTCCTCCCGGCCTTCAGGGCGATGACCGGCTTCACCCTGGTGGTCAGCTCGGCCT
GCCGCAGGAACTCGCGTCCGCGGTCGGTTCCCTCGATGTACATGCCGATGACCGTGGTCC
TGGGATCTTTGCGGAGATACTCCAGCAGATGCCCCTCGTCAATGTCCAGCTTGTTGCCGA
CGCTGATGAACTTGGAGAATCCGATATTGATGTTCGCCGCCCAGTCCAGGATCACCACGC
ATATGGCGCCCGACTGCGAGGATATGGCTATGTTGCCTTCCCTCGGTCCCTCCTGGGCGA
AGGTGGCGTTCATGTGATGATGCGTGTTCACCAGACCAAGGCAGTTCGGGCCCAGCACCC
GCATGCCGTAGCGGTGCGCTATCTCGCCGAGCTGCTTCTCGAGCTTGGCGCCTTCCAGAC
CGACCTCCTTGAACCCGGCGCTGATGACCACGGCGGCCCTGACCCCTTTCTGCCCGCACT
CCTCCATTACCTGGAGAACGAATTTAGCGGGAACGACGACAACGGCCATCTCCACCGGTC
CGGGAACGTCGGTGATGCGGGGATAGCATTTCAACCCCATTATCTCCGGATAGCGGGGGT
TGATGGGGTATAGCGGTCCCTGGAAACCAGATTCGATGATATTTCCAAGGATGATGTTCC
CCACCTTGTTCTTCTCGGCAGAAGCGCCTATGACCGCCACGCTAGCCGGCTCGAAAAGCT
CTCGCATCCGGAGGATAATGGAGGGGTGCGGGACATATCCTTTGTGGTCGGCCCCGCAAC
ATTGATATGCCTGATACGCGTGATAAGGGACGCCGCCAGTAAAAATGAGGGTGATCGTGA
TCCCTACAATAGTCTGGCGGTGCACAGTGCGCCGATAGGTCCCTGCAGGAACTGCGATGC
GACATCGCGTCATGACTGGAGGACAACCCCGGGGCACGACAACGAACCCCCTGCCCGGGT
CAGTGCGGGGAGCGCGGTCCGCCGCGGCCGTGAACCGATCTGTTAGGGCGGGGGGCACAC
ACCGATCACATCAATGCCGACCTTTTTTATGGGATACCTGAGAACATCTGCGCGAGGAAC
ATTATCACCACGATCGCTAATATGATCGTTATCGCCAGATAGGACGCCAGCATCAACGAT
GATACCTTTTGACCGCCGATCCTATCAATGACAGCCATCACAGTTGTCAATAACAACAGG
AACACCAGCACGATCGGCGAGATCACCCAGAGGATGATGAACTATATGCTCGCGCTGCGT
ATGTCGAAATACCAGGCGAAAAACCCGAGGATGAAAACCCCTAACAATGGGATCAAGAAC
GCTCTGAAGAAGAACCGATGATCGATCTCCAATCCAACTCCCCCAAAAAAGTATGATTCG
GGCGGTGAGATAATACTATCGGGCTCATGCGTTCGAACAATCGAAAAATGAACGGCCGGC
AAGGAGGCTGAATCACCAGACCTGCCGGACCGCATCGATGAAAATGATGATGCTCACCTG
AGATAAACGCTTCCCACGCTCTTGTTCTGCGCCCAATCCTCCTCGGTGTTGGGATTGCTC
TTGACCATGATCATGTCCTCTATCCTGGTATCTGTCAGGTCCGCCAGGGAAAGCGCCACA
GCTTCAGGGAACATGGGTACCTTCGGCGAGCCGAACTCCGTGGTCCCATGGCTCGACAGC
ACCAAGTGCTGCAGCTTCATGGAAAGCTCTGACGGGAACCCCTCTATGAATCGGCAGGCA
TCGTGCACCATCTCCGCCCCGATGACCAGATGCCCGATCAACCGCCCCTCGTCCGTAGAA
CCTATTATGCTGGTCACCTTGTAATCGCGCAGCTTGCCAATATCGTGGAATATGGCTCCG
GTCAACAGCAGGTTCCGGTCAAGGTCTGGATATATCTGGCAATAC
>gnl|Prokka|MALP_10
AAGAGCGGCGTCTCCCGTCCGCCGTAATGGCGGTTATAGCTCTTCAGCTCCTCCCTGAAG
GCCGGGTCGCGCTTGGCCTGTTCATACGACCTCTCCAGCTCCTGCAGCGCGGGGACCAGC
ACCTCGGGCACGTACTGCCCTCCATACTCTCCGAACCTGGCTTTCATTCCTGAGCACCTC
TTATCGCTTCGATGATCCTCATTAATATGCATGGGTCCTTCCTGCCGTTCGCCTCCGCTC
CGCTGGAAACGTCGATGACGGAAGGCTGCACGACCTCGATCGCCCTATGAACATTCTCTG
CGGTCAGACCGCCGGCCAGCACCACCGGCAAAGGGGCGACCATGTCCCGGAGCGCCCTGC
TGAGCGACCAATCGTGCGTTCTCCCGTTACCACCCGCCCGGAGCCCCGGAGAATCCAGGA
CCAGGGCGCTCAGGTGCGGCAGGGACGGCATATCCACCTCCGTACCGGGCCGGACCGGGA
GCATGCCCCAGAGCGGAACGCCGATCCCGGCCATCTCTGAAAGCAACGTACGGTCCAATG
GGGAATGCAACTGCAGGACGTCCGGGTCCAAGGTCCGGACCATGCTCTTCAGCACCTCCG
GCCGCCTTTCGGTGGTCACCGCCACCCGCCGTCCCTCGCACACGGACATTAGGTCCCTGG
CATGATCGAGCTCCAGGCACCTGGGCGAATCTGACAATACCACGAATCCCAGGTAGTCCG
CGCCCCGGCACGCTTCCAGGTCGTCCACGCTCCGCATCCCGCAGATCTTGAGACCTGTCA
TCGGGGTATCCTCAGGGACAGCAGCTTCTCCTTCGGGCATGGCGAACCGCTCAGGGCCGA
GCCGATGAGCACTCCCGAGGCGCCCAGGTCGCGCATCTTCCGTACATCCTCGGCCGAATC
CATCATGCTCATGGCCAATGCCGGCCTTCCGTCCGACCCCATCAGCTCCAACGCCTGGAC
CAGAACATCCTGGCCCGGGCGAAAGGTCCGAAGGTCCCTTCGATTGTACGCAAGTATGTC
CGCGCGGGAGTCGAAGGAACCTTCCAGCTCCCCCAGGTTGGAGGATTCCAGGACCACCTC
CAGTCCTAGATGGTGAGCCTTCTCGATAAGAGCGTCCCTGCCGGCCGCAAGACGCCGATC
GAACACCCCTTGAATGAGGAGAATGGCCGACGCTCCCGAACGTGACGCAGCTTCCACTTG
CTCCCCGTCCACCACGAAGTCCTTCATCATCGCCGGCATCCCGGTCCGCGCGGCCAGTTC
CAGATAGCGCAGCGAACCGAGGAAGTAGCGCGGTTCGGTGATCACGGACAGGGCGGCCGC
CCCTCCTGATTGGTAATCGTCGATCAGCTCCTCGGCAATGTGGGCCCCCAGCCTTCCGGC
GGTGGGCGAGGCCAGCTTGACCTCGGCGACGATCGGGAAGGTCAACGAGGCGCGCAGGGC
GTCTGCCAGGGAGGCCCTTCCGGCCGTTCCGTCCCTGGATCGCTTGACAGCTCCGTTCGA
ATAGAACCCGCAGTCCACTAGCTCCCAGGCGTTGCGCACCAGGAGCGACAGGCGGTCCTC
CACCCCGTTCAGCATCAAGCCTCCCCCTGGCTGGCCTTTATGTACTCCTTCATCTTGGCG
AAGGCCTTCCCGCTGTCGATGGTGATCTCCGCCAGGGCGAGGCCTGAAGCCAGGCTGGCA
ACCTTTCCAGAGACGAGAAAAGCGCAGGCGCTGTTAATCAGGACCGCGTCCCGGCGCGCT
CCCTTCCGGCCACGCAGGACCTCGTAGCTGCAGCGGGCGGCGGCCTGAGGCGACAGCTCG
GCCACGTCCCGGGGTGAGCATCTCCCGATGCCCAGCTCCTCGGGGGTGAGCTCGTACCTC
TCCACATCCCCATGCTTCAGATGGGCGACCAGGGTGATGTCGCAGGGCGACACCTCGTCC
ATCCCCGGGAGGCCGTGAACGACCATGGCCTCCTCGACGCCCAGTGAATCCAGCACCCCG
GGGACCACTTCCAGCAGTCCTACGTCGCTGACGCCCATGAGCTGCCGGCGTCTTCCCAGG
ACCGGGTTCATCAGGGGCCCCATCACATTGAACACCGTGCGGCAGTGGACCATCCGGCGG
GCCTTGGAGGCCTGGCGCATGGAAGGGTGGTAGAGGGGGGCGAACAGGAAGGCGAAGTTG
ATGCGGTCCAGCATCATGGAGGACGTCTCGAGGCTGGGTGAGATGTTGGCACCCATGGCC
TCCAGGAGGTCGGCGCTTCCGCAGCGTCCGATCGATGAACGGTTGCCGTGCTTGGCCACC
GGCACTCCCGCCGCGGCCAGGACGAAAGAGCTGATGGTGCTCATGTTGAACGTCCGGACC
GGCGCCCCGCCCGTTCCGCACAGGTCCATGACCACGGGATGTGATGTGGAGATCCTCTTG
CTCCGAGGGTAGAAGGCGGAGATCATTCCCAGGACGTCCTCCGCCCTTTCCCCGCGCTCC
CCCATGCGCTGCAGGCGGTCGGCGATCTCCCGGTCGGACATCCTTCCTTCCAATATGTCG
CAGGCGAAGCTCCTCGCCTGTTCGGCCTCCGCGGCCTGGCTCATGTCCTCCCCTCCAGTG
AACGCACGAAGTTGTCCATCAGGTCCTGCCCGCGGTCGGTAAGGATGGACTCGGGGTGGA
ACTGCACCCCTTCCATCGGGTAGTGGCGGTGCCTCAGCCCCATCACCGTGCCGTCCTCGC
TTCGAGCGGTCACCTCCAGACAGTCGGGCAATGAGCCCTCGAGGACGCACAGGGAGTGAT
ATCGGCCGGCCATCATCGGCGACGGTATGCCCTTGAATATGCCGCGCCCGTCGTGCAGGA
CCAGGCTTCCCTTCCCATGCAAAGGCAAGGGGGCCTTGACCACCTGGCCGCCGAAGGCGT
AAGCTATCCCCTGATGCCCCAGGCACACTCCCAGGGTGGGAACGGAGCGGGATGCGCCTC
TTATCAGTTCGACGCATCGACCGAAATCTCCCGGGTTGGCCGGATGTCCCGGCCCCGGCG
AGATCACGACGCCCTGGAAACGGCGCTCCACCGATCCCAGCTCCACCTGGTCGTTCCTGA
CCACCTCGGGTTCGGCGCCGGCGATGGCCAGATACTGCGCCAGGTTGTACACGAAGGAGT
CGTAGTTGTCCACCAGCAGCACCTTGGGCCTCATCGTCCCCCCTCGCACAGCTGCAGGGA
GCGATGCATGGCCCCCAGCTTGCCCTGGCATTCCATGTATTCCCGTTCCGGCACGGAGTC
CAGCACTATTCCCGCCCCGGCCTGCAGGCGGATGCGGTCCCCGTTGACGTAGGCCGAACG
GATGGTGATGGCGGTATCGAGGTCCCCGGAGTCCGAGATGTAGCCAACCGCTCCGGCGTA
GGGCCCCCGTCCGCGCCCCTCGAGCGATTCTATGAGGCGCATGGCCCGGTGCTTGGGCGC
CCCGCTGACCGTACCGGCCGGGAAGACCGCCCCCAGGGCGTCCAAGGCGTCCACGTCCTT
CCGGAGGATGCCGCGCACCCTGGACACCATGTGCTGCACGTGACTGTACTCCTCCACCCG
CATAAGGTCGGCCACCTCCACCGTTCCGGACTCGCTGACCTTGCCCAGGTCGTTGCGGGC
CAGGTCCACCAGCATGAGATGCTCGGCCCGTTCCTTCTCGTCCGCCAGCATCGATCGGCG
ATTGCTCCTCCTCTCCTGCAGGTCCGCTCCCAACGGACGTGTGCCGGCGATGGGATAGGT
GACGGTCTCCCTGCCCCGGACGGTGACCAGCGTCTCCGGGCTGGACCCTAGCACCTTGCG
CTCCCCGAAGTCCAGGTAGAACATGTAGGGGGATGGGTTCACCTGACGCAAACGCAGGTA
GTATTGGAACGGATCGCCTTCGAAGCGGTGCTCCTCATGCCCGGAGAGAACTACCTGGAA
GGCCTCCCCCTCCTCGATCCTTTGCTTGAGATCGCGCACTCCCTCCTCGTAGTCAGCCCT
CTCTGTCCCAGAAAGGCGTTCCCGCAAGCGGAAGGGCTCCACGTCGTTCCCGTTGTCGAA
ACGAGGGAGCGAGCCCTCCTCGCTCTCGGGATGGAAATGATACACTTTGAAGGCCGAATG
GTCATAGACCAGGCCGCTGTCGTAAAGGCCAAGCTCGTATGCCGGGAACCCGTCGTCCCG
GAGGTGAAGGTCCTTTTCCATGGAGTTGACGAAATGATATGAGAAGTAACCGACCAGTCC
GCCCATGAACGGAAAGGGCGAGCGGTTCCTTTGACGGGAGCGCATGACCGCTCGCACCTC
CTGCAGGTCCTGCCCGTCCTGGCCGCGCAGGACCGTTACCGGAGATGTCCCCAGGAAAGA
ATAGGCCACGGTCCGGGAGGACCCTTCGGCGCTCTCCAGGAGGAAGGACGGCCGGTCTGG
CATCCGCATCTTGGCATAGGCCTCGGCAGGACCGAGGCTCACGGACACCTCCTCAAAGAC
TATCTTCGGCGATGATCTCATGGTAAAACATGCACAATAATGTTCATATATAAGCGTTAT
TGAATTTAATAATACACTATTAGATTATAAATGGCGAGGTGCGCCGAAGCCGGAGGGCGG
TCGTCAAAAATTGAATGAACATCAAGCTGGCGCTCAGATGGACCAGATTATCTGGACGCC
GAGAAGGATGACGATGCCGTTCCCGACGATGATGCTGGCGGTCATGAAGCGCGGCGTCAG
ATGCTTCCTGGCCAAAGCACCTGTCGCGGCTAGCACAGTTTCCCAGGACAGCGACGCCAT
GGCCACCCCGGCGACGAACCACAGGCAGTCCCCGGGCGAGAAGGACCATGACGCCCCTTT
ACCAATGATGAGCGCCAGGAAGTAGGCCACCGTGAAGGGGTTCAGCAACGTAAGCGCTAC
GAACTTGGCGTAGACGGTCATCTCGCCATCCTTGGCCTGGTCCGCCTCGCTCTCCTTCGA
CCTTCTCCGGAACCGCATCATGCCGTAAGCGCCCATGGCCATCAGCGCGATCCCACTGGC
TATCTGGAGCAGCGATGAATAGGGGGCGATGAACGCCACCGCCGCCGCCCCGGCGAAGAC
GGCCAACGAGGCGCATAACAGGTCCACCGTCGCCGTTCCGGCTCCGGCCACGAAGCCCTG
TCGGAACCCGTGGTCCAGGGCGGTGTTGACGATGAGAATGGACACCGCCCCCAGCGGGAT
GGCGATCCCGAACCCTGCTACCAGCCCCTCCAAGAAAGCTCCCATGGTCGGCCTTTCCCC
TTCAAGGGCAGGCGCATAAAAGAAAGCATTGGTGAGCGGGAAAATGAAAAACGATAATAC
CGGGGGGCTGTATTTGGTGAACGGGAATACTATGAAGGTAGTGGCGTTCAACGGCAGCCC
GAGGGTCAACGGCAACACCCATCAGGCACTGGATACAGTGCTCGAGGAACTGAGGAAAAA
GGGTTACGAGACCGAGCTGATAGACATCTGCCGGGAAGATATCAAGCCCTGCCGGGCCTG
CGGCACGTGCGGCAAGAACAAGGACGAGAGATGCGTCATGGCCGAGGACCGTTTGAACGA
GTACGTGCAGAAGATGAAGGCCGCCGACGGCATCATCGTCGGATCCCCGGTCTACTTCGG
CAACATGACCGCCCAGACCAAGGCCTTCCTGGACCGGGCGTTCTATGTCGCCAAGGCGAA
CGGCGACATGTTCCGCCGAAAGGTCGGGGCGGCCGTGGCGGTGAACCGCCGGGCGGGCGC
ACTGGACACCTTCGACGAGATCAACAAGCTCTTCCTGATCAGCCAGATGATCGTTCCGGG
CAGCAGCTACTGGAACACCGTCACTGCGCTGAAGCCGGGCGACATCGCCGCGGACGAGGA
GGGCGTTCGAACGTTGCGCACCCTGGGAGAGAACATGGCCTGGCTGCTCAAGAAGCTGGG
ATGAGATGGACGATATCGGACTGGTCCACGTATACACCGGCGACGGCAAGGGCAAGACGA
CCGCCGCCCTCGGCATGTGCGCCCGGGCCGTCGGCCACGGCTTCCACGCGCTCATCGTCC
AGTTCATGAAGACCGCCGGCACCTACGGGGAGAACTTTCTAACGCTTCCAGGTCTGGAGG
TCGTGGCTTCCGGCCACGACTGCCTTGTTTTCTCGAACGAGATCACCCAGGCCGACCGTG
ACAAGGCTGCCGAAGGAATGAGATTGGCGGCAGAGGCATTGAGGTCCGGCAAATATCGGA
TCGTGGTCCTGGACGAGGTCAGCGTGGCCATCAGGTTCGGTCTTGTCGACGTGAACGACG
CGGTCCGAGCCATCGAAGAACGTCACAAGGGCGTCGAGGCGGTCGTCACCGGCCGATACG
CTCCCCAGGAACTTCTGGACATCGCCGATTACATCAGCGAGACGAGGTCGGTGAAGCACC
CCTATCAGAAGGGGACCACCTCGAGGAAGGGCGTGGACCGTTGATCCCCGTCAAAACCAT
TATCTAGCGGCAACTGAAGAACAGTATACTATGGTCGAGGCCAAGCCCGGGGAGGGCAAG
TCCAAGTGCACGGTGTGCGAGTCGTTCGACCTCAAAGGCACCTGGACCTGCGAGTGCGAC
GCCGTCAACATCTCCCGCGACGCCAGGTGCTGGAGGTGCGGAAGGCCGCGCTTCGAGATC
GAGAAGGTCTAGAAGAGCTCGTCGAGCTCCTTCATTGTCGAGCGCAGCTGTATCACGTCG
CCCACCACCTCCACCAGGTCGGTGGAGACGTTGATGATGAGCGGCTTGAACAGCTTCTTC
TTGATGTGCAGTTTCCTGGCGGCGTCCTTGCTGACTTTGACCAGGATGTTCAGGACCGTC
CACTTGGCGGTGTCGATGGTGCTGCCGAACAGGACGCCCACCTCATTGCCGTCCTTGCTG
ATGACCCTCTTCTTGTCCACGCTGCTTAGTTCCATTGAGAAATCCCCCGTCCAATATAAT
TAAGGACGGAGATAATGGTTTCCTCATCTCGTGACCGCCATGATGATGGCCACGATCAGG
AACGCCAACCCGGCCAGAAGCCAATTCCCGGTCAACATCAGGACGAAGATGGCCGCCAAG
GTGGCCGGGAAGAACCGGATCAGGCTGCCTATCACCAACAGGATGATCACGCCGACGACC
ACCAGAAGAAGGGCCCCCGCCATTACCCAAAGCTCGACGGCCATCGCTCGTCCCTGAGGA
TCGGCGGTCAAGTAATTTGCGTCGTACCTTGGATTCGACGCAGAAGCATTTAATGGCACG
ATTGCTGATTACTGACCGCAATGGACAGGGCGTGGGAGAAGGAGTACCGGTCGAAGGTCC
TCACCGCCGAGGAGGCGGTGCTCAAGATAGGTCCCGGGAGAACGGTCTTCCTGGGCACCG
CGTGTGGTGAGCCTCAGGCGCTAGTGAAAGCGCTGCTCGCCAAGTCCTACGCCATGATCG
ACAGCGAGGTCATCCAGGCGTTATCGCTAGGTCAGACGTTCTACGCCGAGGACCAGTTCC
GCGACCAGTTCCGCCTGAACGCCTTCTTCATCGGCCCCAGCGTGAGGGAGGCGGTGAACG
AGGGGAGGGCCGATTATACCCCGGTCAATTTTTCTGACATCGAGCGTCTGTTCTCCAGCG
GGCTGAAGCCGGTGGACGTGGCGTTGATCCAGGTCTCCCCGCCGGACGACGACGGGTATT
GCAATCTGGGCGTCTCGGTGGACATCACCATGTCCGCCGCCATGCACGCTGATGTCGTCA
TAGCCGAGGTCAATCCTAACATGCCCCGCCTGGGCGGGGACAGCCGGCTGCACATGAAGG
AGATCGACCACTTCGTGGAGAACGACCAGCCCATCCTGGAGTTCACCGGGGACGGGGAGG
ACTCACGCACCGCGCCGCGCATCGGAAAGCATGTTGCCGAGCTCATCCCGGACGGGGCGA
CGATACAGATCGGCTACGGCAACGTTCCCGATGCGATATTGGCGTACCTGGACGAAAAGA
AGGACCTGGGCGTTCACACCGAAATGTTCTCCGACGGGATCATAGACCTGGTGGAGAAGG
GTGTCATCACAGGTAAGAGGAAGGGCTTCCACGAAGGCAAGATCGTGTCGTCGTTCTGCA
TGGGCAGCAGGCGCCTCTACGAGTTCATCGACGGCAACGAGATGTTCGAGATGTATCCGT
CGTCGTATACGAACGATCCATGCAACATCTCCCGAAACAACAACATGATCGCCATAAACT
CCGCTCTGGAGGTGGACCTCACCGGTCAGGTGTGCACGGACCAGATCGGACATCGCTTCT
ACTCCGGTATCGGCGGTCAGGCCGACTTCACGCGGGGAGCCGCGCGTTCCCCGGGTGGAA
AAGCGATAATCGCCATGCCCTCCACCGCCCAGCATCACACCATCTCGCGCGTCGTTCCGA
CGCTTTCGACCGGAGGAGGGGTCACTACCACCAGGGGCGACGCGCAGTTCGTGGTGACCG
AGTTCGGGGTGGCCGACCTGCGCGGGAGGAGCATAATGGAACGGGCGTTGTCGCTCATCG
GCATCTCGCACCCCCGCTTCCGCGCCGAGCTCCTGATGCACGCCAAATCCCTCCATTACG
TTTACCAGGACCAGTTGGAGGCCGGATACGTTGGCATCTATCCGGAGCAGTACGAGTCCG
TACGGGTAGTAGCCGACGTGGAGATGTACTTCCGGCCGGCGAAGCCGACCGACGAGCCGA
TGCTCAAGGAGATGTTCTATTCCTTGTCCAGGGACACCGTCTACAACCGGTTCATGGGCC
TCAAGCGCAGCATGCCCCATCGGGAGCTGATGCACATCGTCAACATCGATTACGATACCA
GGATGACCGTCTGCGGCTTCGTGAACGAGGATGGCGTATGGTCGATGACCTCTTTCGCCA
TGTACGATCTCGACAAGGCGTCCAACACCGCCGAGATATCCTTCGCGGTGAGCGACAGGT
GGCAGAACAAGAGGATCGGAACGATGCTCATGGACATGATGATCGCCATCGCCCGGGACC
GCAAGATAAAGGCGTTCACCGCCGAGCTGCTGGGGGAGAACATGCGCATGCTGGACCTCT
TCTACCGCACCGGCCTCAAGGTGGAGACCAGGCTGATGGAGGACACGTACCTCGTGACCA
TCGACCTATGGTCGAAGTGAGCCGCAGTCCGGGCATGACGGGTTGCGCGTGAAGACGACC
TCGTCCACCTGTCCGCTCCTGAGGTCCAGGAACAGGGCGCGGCCGTTGGGCGCCTCCCCT
ATTCCGGTTATTATCTTGATCACTTCCATCGCCTGCATCGAGCCGATGACCCCGGCCGCC
GCCCCCAGCACCGGAACGCCGCTCCAGCGGTTCGGCAGCGATGGAAAGGCGCATCTCAGG
CACGGCCCGCCGGGAACGATGCTGAGGACGTGACCGGAGAATCCTTCCACCGCCCCGTGC
ACCAGGGGGATCTTCCTTTCCAAACATATCCGGTTCAGCAGGTATCGTCCCTTGGGATTG
TCCAGGCAGTCCACGGCCAGGTCGGCGTTCTCCAGGATGAAGGACGTCTCCTCCTCCAGC
TTCATCGGCAGCGCTTCGATGTCCACGTCGGAATTCAGCGCTTCCAGCTTCCTGCGCGCC
GATTCCACCTTGTAGCGGGGTAGCAGCGCATCCTCCTCGAAGTGGATGACCTGGCGGTTC
AGGTTGGACGGCTCGGCGTTCTGGTCGTCGATCAATATCAGCTTGCCAACGCCGGCCGCG
GCCAGGTACTGGCAGACCGGTGAACCCAGTCCTCCCACCCCGACCACGGCCACGCTGGCC
TGGGAAAGCTTCTCCTGGGCCTGAGGTCCGAATCCAGGAATGGACAGCTGGCGGGCGTAC
CGGTCCTTCATGCCCATCAAGATGTTCATCGGCGGATATAACAGATGCTCCCTTCCCTAG
CCGGTATGAAAAAATTCTCCGTGGTAAGATATATAAAGAAAATTTACCTCCCGACTGGCG
GGGATCATTGGTGGAAACGGTGATCGAGGTTAGGAACCTCTTTAAAAAATACGATGACCT
GGTGGCCGTGAACGGCATCGACCTGGACGTCAACGCCGGGGAGGTCTATTCCATCCTCGG
GCCGAACGGCGCCGGGAAGACCACTTCGGTGGAGATCATGGAATGCCTCAGGAAGAAGAC
CTCCGGAGAGGTGCGCATACTCGGGTACGATATCGAGAAGGGGCAGAAGGAGATCAGGAA
GCGCATCGGGGTTCTTCCGCAATCTTTCAACGCCTTCGACTATCTGACGGTCAGGGAGAA
CATCGAATACTTCGGCGGGCTTTTCGACAAGCGCATCGCCACCGGGGAGCTCATCGAGGC
GGTGCAGCTGCAGGACAAGCGTGACGCCTGGTTCATCGATCTGTCCGGTGGTCTCAAGCA
GAGGGTGGGGGTGGCCATCGCCATGGTCAACGACCCCGACCTGATATTCTTGGACGAGCC
GACCACCGGTCTAGATCCTAAGGCGAGGCGAGAGGTCTGGGATATCATCCGGAAGCTCAG
GTCCCAGAACAAGACCGTGATACTCACCACCCACTACATGGAGGAGGCCGAGGTCCTCTC
GGACCACGTGGCCATAATGAACAACGGCAACTTCATCGCCCTGGGCACACCAAGGGAGAT
CATCGACCAGCACGGTTCCGGAAGCACCTGCATCGTGAAAGGCGCGAACGCCGCCGCGAC
GGAAGCGGTCCGCTCCGCCGGAATGATGTACGAGGCGAGCAACGGCGACCTGCTGGTCAG
GATGGAGAACAAGGGTTCGCTGCCCAAGCTGATCGGCCTTCTGTCCGCGTCCGAGGTGAC
CTACGATGAGGTGCTCATCAAAGGCTCCACTCTGGAGGACGTGTTCCTCAGGCTCACCGG
AAAGAAACTGGCGGAGGCGGAGCGATGAGGCCGAAGCACGTCCTGGTGGACCTGAAAGGT
CAGGCCAGATCTTTCTTCCGCGTCAAGAGCAACCTGTTCTGGGTGTTCGCCTTCCCACTG
CTCCTGATCATCATCTTCGGGGCCATCTTCTCCAACCTGGGCTCGGAGGCGGTGACCCTG
AACGTGCAGGACCTGGACGGAGGGCCTGGTTCCAAACAACTTATGGCCGCTCTGAACGAG
ACCGGGATGGTCGAGATAAAGCTCATCTCTCCGTCGACGGACCTGGACCAGCACATCAAG
GACAACTCCTTGGCGCACGTCATGGTCATCCCCGCGAACTACTCCAGCAACCTGGCGACG
AACGTCACGGCCACGGTCGAACTCCGTCTGGACGAGACGGTCTCCACCTCCGGAACGGTG
TTCAACGCTGTGAACGGGGTTATCAACGCCATCAACCTCCAGATGGCCGGGGGAGAGCAG
CACATCGCCATCGAGGTGGGCAGCATAGTGCAGAAGCGATTCACCTTCCTGGACTTCTTC
GTGCCGGGCATAATCGGCCTCACCGTCATGACCACCTGCGTGTTCAACGTCCAGGGCACC
ATCTCCCGCTTCCGGGCGAACGGGATATTCCGCAAGCTGGCGACCACTCCGATGACCCCG
TTCGAATGGCTACTGTCACGCATACTGTGGCACCTGTTCATCTCCTTCCTGACGCTGGCG
GTGATCATGGGCTTCGGCATGCTCATTTTCGGAATGAACATGAGCGTCAACCTGGCGGTC
ATCCTGATGATCGTCGCCGGCAGCGCCATGTTCTCCGCCCTGGGCATGATCGTCGCACGT
TTCGTTAAGAACGAGGAGACGGCCAGCATGGCCGCGAACGCTATCACGTTCCCGATGATG
TTCCTGTCCGGGACGTTCTTTGAGCTGGAGATGATGCCCTCCTACCTGCAGCAGATCGCG
GCGGTGCTCCCGCTCACCTACATGAGCCAGGGGCTGAGGGACGCCATGGTCTACGACAAC
CAGGCGGGAGCATACTTCAACCTGGCGGTGGTCGCCGTGATCGGAGTGATATTCGTGATC
GTGGCCGTGCTGATCACCAAGTGGGGGGAAGAATGAGTCAAAGCATTGTTAAATATCAAG
GCGCATCTTTCCAGGCGATCACGTGCTAGGTCGAAGGTCGTTCATTCTGTTCCTGTCGAA
GATGATATCCGCAGCCCTGGCCTATGTAGGGCTGTACTTCATCACCAGGTACCTGGAGAC
GGACATATACGGAACGGTCACCGCGGCCATGGCCCTGGTGGCCACCTTCAACGCCGTCGC
CGACCTGGGCTTCAGCAGCGCTCACGTCAAACGGATATCCGAGGGCGCCGATCCGAACGA
ATGCATCAGCACCTTCGCCTTCATCAAGGTGGTCCTGACCGGGTTGATGGTGCTGGTCAT
CCTCGTTTCCCTCTTCGTGTGGACGACGGTGATGGGCAACGCCCTGACCGGCACCAGCAT
CGACATCATCTTCCTGTTCATCCTCTATCAGGTGCTCTACGACCTGTCGGGCATAGCCAC
CGTCACCTTCCAGGCCCGGATGGAGATGGCCAAGATGCCCCTGGCCACGCTGATAGAACC
ACTGGTCCGGGTGCCCCTGGTGATATTCGTGGCCCTCAACTACATGGGCGTAATGGAACT
GACCTTGGCGTATCTGATGGGAGCGGCGGTGGTCTTCGTCACCTCCATGTACTTGCTGCT
TCGGGAAAGGATCAAGTGGACGCGGCCTGTGCTGCTCCGATCCTACTACACCTTCGCCCT
GCCGCTGCTGATCATAACCGTGATAAGCGCGGTTAGCGGGAACGCCGATAAGCTACTCAT
CACCTTCTTCTTCAACACCACCGATGTGGGACTATACGCCGCCCCTGCGGTGTTTCTCGG
CGTCTTCGCCACCATAAGCACGGCCGTTTCCACGCTCACTTTCCCCTCCTTCTCCAAACT
GCACAAGGAGGGCAACCTGGCGGAGATACGAGCGTTATCCAAGCAGGCCGAGCGGTACAT
AGCCATGATCGGACTGCCGATAACCGTACTCATCATCATGTTCCCCTACGAGGTCTGCGA
GGTGCTTCTCGGCCCGAAGTACATCGATTCCGGGAGGGTCATAGGCATCATGGTGGCCAC
CACCTTCATCACCATGATCAACGCCGTTCACGGCTCCCAGATCATAGCCGTCGGCCGGCC
GGACATCTCGGCCCGGATCACGATCATAACGGTCATAATGAACATCTCCCTGATGCTGTT
ATTCATACCCGGCTTCGGCCTCGGCCTCTCCTTCGTTGGCGCCGCGCTGGCCCTGCTCAT
CGGGAACTTCGTCAGCTTCCTGATGGTGCGCTACGCGGTGTACCGGTTGACCGGTACGGT
TCCGAACGCCAGGCTGGGCCTGCAACTGTTGGCCGGTCTGGCGGCTGCCGGGGCGATGTT
CTTCCTGGACCTGTTCATCTCGATCGACCGGTTCTACACCCTCATCATCTTCGGGATGGT
GGCCTTCGCGGTGTTCCTGGCGGTCCTGGCCGCGGTCAAGGAGTTCACCCGGAAGGACGT
GGAGTACTTCCTGGACCTGATCAACGTGAAGAAGATGTTCTCCTACATCGGCGAAGAGCT
CAAGGGAAAGTAAAAAAGAAAGGTTTTTGGAAGGGGGTTTCGGCCTACTTCTTGTGCAGG
GCGCGGGAACCCTGGATCAGAACGTCCAGTATCCCGGGGTCGGCCAGTGTCGAGGTGTCG
CCCAGTTCCTCCGCAGTACCGGTCGCGACCTTCCTCAGGATGCGGCGCATGATCTTGCCC
GAGCGGGTCTTAGGCATCCCGGGGCAGAACTGGATGACCTCGGGGGTGGCGATCGGGCCG
ACCTCCCGTCGAACGTGGGCCACCAGCTCCTTGCGCAGCTGCTCGGTCTCCTCCACGCCG
CTCTTCAGGGTGACGAAGGCGTAGATGGCCTCTCCCTTGATGGCGTGCGGCACGGGAACG
ATGGCAGCCTCGGCCACGTCGTGGTGCGAAACCAGGGCGGACTCCACCTCGGCCGCTCCG
ATGCGGTGGCCGGAGACCTTGATCACGTCGTCGACCCGGCCCATGATCCAGTAGTATCCC
TCCTCGTCGCAGCGGGCGGAATCCCCGGTGAAGTACTTCCCCGGGAACCGCACCCAGTAG
GTCTCCTTGAACCTCTCGTGCTCTCCCCAGACGGTGCGCATTATGGACGGCCAGGGCTTG
GTTATGCACAGGTATCCCCCTTCGTTCACCCCGGCCTTGCTGCCGTCGTCCTTGACTATC
TCTGGCGCCACGCCAAAGAACGGCAGAGTGGCCGAACCGGGCTTGGTGGTTATCGCTCCG
GGAAGCGGGGTGATCATGATGGAACCGGTCTCCGTCTGCCACCAGGTGTCCATGATCGGG
CACTTCTCGTTGCCGACGTATTTGTGGTACCACATCCACGCCTCGGGGTTGATCGGTTCA
CCGACGGAGCCGAGCACGCGCAGGGAGCTCAGGTCCCGGCCCTGTGGCCACTTCTCGCCC
TCCCTCATCAGGGAGCGGATCGCCGTGGGCGCGGTGTAGAATATGTTCACCTTGAACTTC
TCCACGATGTTCCAGAATCTGTCCACCTGCGGGTACGTCGGGATTCCCTCGAACATCAGG
GTGGTGGCGCCAGAGCACAGCGGTCCGTAGACGATGTAGCTGTGCCCGGTGATCCAGCCT
ATGTCAGCCGTGCACCAGTAGGTGTCGTTCTCGTGGTAGTCGAATATGTACTTGAAGGAG
ACCGAAGTGCCGAGCAGATAGCCGGCGGTGCTGTGCACCACGCCCTTCGGCTTTCCGGTC
GAACCGGAGGTGTACAGGATGAAGAGCGGGTCCTCCGCGTCGCACCACACCGGCTCGCAG
GAGCGGTCGGCCTTGGCCATCTCCTCGTGCCACCAGGTGTCCCGTCCGGGCTCCATCGGG
CACTCGGCACCGGCGCGCTTGACCACGATGACCTTCTCGACGGAGGTCCCCTTCTCTAAC
GCCACGTCGGCGTTCGTCTTGAGCGGAACGAACTTGCTGCCGCGATGGTTGCCGTCGGCG
GTGATCAGGACCTTGGATCCGCAGTCGGCGATACGGTCCTTCAGCGATTCGGAGCTGAAC
CCGCCGAACACGATGCTGTGCACCGCGCCGATGCGAGTGCAGGCCAGCATGGCTATGGCC
AGCTCGGGGATCATCGGCATGTACATGGAGACGCGGTCACCCTTCTGCACTCCCAGGGAC
TTCAGGACGTTGGCGAAGCGGCAGACTTCGGTATGCAGCTGCTGGTAGGTGTAGGTCTTC
ACGTCATCCTCGTTCTCCCCCTGCCAGATGATGGCCGCCTTGTTCTTGCGTCCGTTCTCC
AGGTGGCGGTCCAGGCAGTTGTAGGAGACGTTCAGTTTGCCTCCCTCGAACCACTTTATG
ATGGCGTTATCCTTGTCCCAGCTGTGAACGTTGTTCCATCTGGCGAACCAGTGCAGCTCC
TCGGAGGCCATCTTGGCCCAGAAGGCCTCCGGGTCCGCAACGGACTCCTCGTACATCTTC
TGGTACTGCTCAAGGCTCTTTACATGCGCCTGCTCGCTGAACTCCTTCGGGGGCGGGAAA
CGCCGCACCTCATCCATTACGCTCTCGATGGTATTTCCGTCGCTCATTAGCCGCTTCCTC
CTAAATAGGAAATCTGCCGGATCGGGGCAGATCACCGCGCCCCTTTCCGTAAGATGATTA
ATAAAGATTGTGGAAAACGCATAGCACGAGCGGAATTAATTATAATTTCCCATCAATCCT
ACTGGAATTGTCGATTATTTTGCGGTATGTGATTCCTATAAAGAATCATCGAATTATTAT
AGGAATAAAAAAAGAAAAGGAGGGGATGGAGAACGGCCGGTCAGGCGTGGGTCTCCTTGA
ACATCATTCCCAGGTCTATGTCCAGGCAGTCGTCGGTGCTGCTGCCGTCCTCCATCTCGA
TGCGGGCGCGGATCTTGTTGCGCTCGAACGATATGTTGGCGTTGCGGACCATGGACTTGT
ACATGCTCATGCGCTTCCCCGACTGGGTCAGGCGCCGCTCGCTGCATCTGATCAGCCCCG
CTTTCTCGAGGACCCTGATCTTGCGATAGCAGGCGGCGATCGGAATTCCCAGGGCGTCGC
TCAGCTCGAAGGCGCTCTTGGCCCGTCCCATGGTGGCCATGAGGATCTTGGCGGTGTACT
CCTCCGTCAGTAATCTAGAGGTCTCTAAGACGTGCATATTTCCCATGTCGGGACCTAGGG
CCAAGGATGATATTTAAGTCGAATCCTCACAGAATCACTTTTGATTTTTGATAATCACCT
CTATCCAGCATGCTTTCGCTGAACGATTTTCACCTCGGATTTATCGGTCTAGGTAACTAT
GCGACACCAAGCTAGAAGGAAAATGCGCGTAACAAGTTTACAGGTGTCGTGTTATTATTC
GAGTAAATTTTTAACATTTATTCTACTGGCAAGATTAACTTAATATATGGACCGCTACAA
TTTCGTTAGCGTGGGTCTCCCCCATAGGAGGTCAAGCATGTCCTGCGGAAAGTGTGGTCC
CAAGGGTGAGAAGAAGAAGGATGACAAGAAGAAGAAGTGATTCTTCCTGTCCCCTTCAAG
GCTCCAAACCCTTTAACCTTCCTCTGTTCTACTGCGTTATCACGGGAAGCTGTGATGGCT
CAGTCCGATCTGGCCATGAGCAGTATGGCGGCGAAGATCATCACTGCGCCGGTAACGACG
AAGGCGTCGATGACCTCGCCCAGGAATATCCAGCTCAGGAAAACGGCGAAAGCGGACTCG
ACCATCAATATCGTTGCAGAGGTGACCACGCTGATGTGCTTCAGTGCCGAGGTCCACAGC
ACGGTCGGTACGGTGGTGCATACGATGCCGATGAACAGGGCGGCAGGGATGTTCACGGTC
GAAAGCCCGCCGTCCATGGGCACGAGGAAGTACAACGCCAGTAGCGCCGGCGGCAGCATC
AGGTGCAGGCTGAGGCTCCATTGCTCCGGCGTAAGACTGCGGAGCGCTATCCTGGAGGTA
ACCACCGATACTCCGATGCACACCGCGGATATCAGGACCAGGAGGTTGCCGGTCATCCGG
GAGCCGTCCAGGAGCGAAAGGTCCCAGCGGGTGGTGAGGGTTATCAATCCCAGCAGGGCT
ATGGCCAGCCCGAACAGCCGTCGCTTGCCCAGCCGTTCCCCGAACAGTAGACGGCTGAAC
AGGGCCACGAACACCACGTTGGTGCCGATTATGAGGCCGGCCACGGAGGCGGTGGTCATC
GTCAATCCAACGTAGGAGGGGGCGACCACCCCGGTGTTGATGATCGGGCCGGCCCAGAAC
TCCCAACGCCTCAACATCGCCGGGTCCAGCATCCCTTTCCAGAGCATGTATGCCAGAAGA
ACGGCGGAACCCACGGCCATGGTGGCCGCTCCCAGCAGGAAAGGGTTCACCTCACCGACG
GTCATCTTGACCGCCACGTACGACGTTCCAAGCATCAGGCTGGAGAGCAGGGTGGTTAGC
ACTGCCCCGGTCCGTCGGTCAACGAGTCGTTCCATGGCGGCGGTCATCTTGGCGTTCCAG
CATTGCGGTGAACAGATACTCGGACATCAAGGTTACGGGTACGTTCTTGAAAATGATGCT
CCGTCTCGAAGTGAACGGAAAAAACCTAATATCCTAGACCCTGGGTTATAGTAGGGTCCC
ATGTTCAAGAAGCTCCTGGTCCCGGTGGACCTTTCCCCCCAGTCGATGATGATGGTCGAT
ATCGCCACCCAGATGGAGAGGTACGGGGTAATGGAGGTCATGATCTACTCCGCTCTGGAT
CACGTCTCCAAACGGGACCCCTTGCTGAAGGCGATGGAGGAAAGGATAAGCAAGGCCGGT
CTCGGGCACCAATTGGTGACCGAGGTCCGCAAGGAGCCGGCGCCGGCCATACTCAAGGCC
GCCGATACGCACGAGGTCACCATGATCGCCATGGCCGCTTCCGGAAAGGGGAGGGTGAAG
GAGTTCATCGTGGGAAGCACGTCCCTGGCCGTCATACGCCGCTCCAAGCTTCCCGTCCTA
TTGGACAAGTTTCCCATGGGGGCGAACGACGACCCGCTAGGTTACTGTGAGAAGTGCCCG
GCCCTGCTCGACAGGGTTCTGGTGACCATCGATCTGAGCAATAGGTCCAAGGCCATGCTG
CCCTTCGTTCAACAGATCATCGACGCCGGGGCGAAGGGGATGACCCTGTTCCATGTGGTT
CAATCGTCCAGGTACAGCATGACCGACGAAAAGCGCTTCAAGGAGGTCAGGCATAAGATC
GAAGCGTACAAGGCCAAGCTGGACGAAAAGGAATGCGAGATCGACACGCACCTGCATTTT
GGTACCACGGCGTACAACATCCTGGAAGCGGCGCGGGAGATCGACGCTACGCTCGTCGTG
CTGGGCACCACCGGAAAAGGCTACCTGCGGGGAGCGACGCTCGGGTCCACCTCGGAGGAG
GTGGTAAAACGCTCCACCAGGCCGCTTCTCCTCATACCCACCTGATCAGAGGAAGTGCTC
CTGCTGGTTAAGCTCCCGGATGCGCTGCCTGAGCTTCTCACCGTAAACCGGATGATTGAG
GGCCAGCTCGAACTGCGAGTTCAGCCATCCCGGGATGTCGCCGATGTCGTACCGTTTGCC
AGCGAACTCCCAGGCCAGCATTCCTTCCTTCTTCCGCAATAGGCGCAACGCGTCGGTCAG
CTGCACTTCCCCGTTGTGACCGGGCGGCGTGTTCTCCAGGCACTCGAATATGCCTGGCGT
CAGCACGTACGTGCCGGCGATGCACAGGTCGGAGGGGGCCTCCTCCGGCCTCGGCTTCTC
GACCAGGTCCCTGATCTCGTAGAGGCGGTCGTCCAGCTTGACGGCGTCCAGTACGCCGTA
GTCCTTGACCTTCTCTCCTGGCACGCGTTCCGCGGCTATGACCGACCTACCGGTGCGGGC
GTGTATCTCCATGAGCTGCTTCACCACCGGCACGTCCGATACGTGGATGGTGTCCCCGAG
CATGACCGCGAACGGCTCGTCGCCGACGTGATGCCTTGCTTGGTAGACCGCATCGCCCAG
ACCGCGCTGTTCGTGCTGACGGATATAATGAAGATCGGCCATCTCGTACAGTCCCTTGAT
GCTGTCCAGGAGCGCCTGGCGGTTCCCGTTCTTCAGGACGCTCTCCAGTTCGAACGCTCG
GTCGAAGTGGTCCTCGATGGTCCGCTTGTGCCGTCCAGTGACGATGATGATGTCCCTGAT
GCCGGCCTCGACCGCCTCCTCGACCACGTACTGGATGACCGGCTTGTCGATGACCGGGAG
CATCTCCTTGGGCTGCTCCTTGGTCAGCGGGAGGAACCTCACCCCCCATCCAGCCGCTGG
AATGACCGCCTTCATGACTACCAGCATATCCCTTCGTAGTTATTGGTTTTTACCACGCCC
CGACCGTCCACGACCAGCATGCTGCCGTAGAGCGCGGGGTCCGAGAACTCCTGCCATTCG
GTCAGGATCAGAGCGGAATCGGCGCCCTTCAGGCACTCCTTGGCCGAGTCGCAGTAGGCG
ATCTGCGGAAATTCCCGTTTGAAATTGTCCATGGCCTGCGGGTCGTACGCCCGGACCTTC
GCTCCTTTGCGCAGTAGCTCGGCCACCACCGTCAGCGAGCTAGCTTCCCGTATATCGTCC
GTACCGGGCTTGAACGCCAGGCCCAGAACGGCCACCGTGCTCCCGTACACCTCGGTGCGC
TTCTCCAGCAGCTCGATCACCCTCCTGGGCTGCCTTTCGTTGACGGAAAGCGTGGCGTCC
AGCATGTCCGTGCGAACCCCCAGCGACCTCGCCTGCGCCCTTATCGACCTGACGTCCTTG
GGGAAGCAGGAGCCGCCGAAGCCGCAGCCGGCCTTCAGGAACAGCGGACCTACCCGGGGG
TCCATGCCTACGCCCCTTGCCACTTCACGAAAGTCCAGTCCCAGCGACTTGCACAGGTTG
CCCAGCTCGTTGACCAGGGATATTCGAGCGGCCAGGAAGGCGTTGGATGTCATCTTGATC
ATCTCCGCCGTGGAGAGGTCGGTACGGAGCATAGGTGCCTGCAATCGCTCGTAAAGAGAG
GCCACCTTTTCGTAGGTGCGCTCGTCCGAGGCTCCGATGACCACCCGGTCCGGGTTCAGG
AAGTCCTTGACGGCCATTCCCTCCTTCAAGAACTCGGGGTTCATGGCCAGTCCCAGGTCC
TCCGCGGACCTGCCGGACGATCTGAGAAGCAGAGGTCCCACCACGTCCCGGGTGGTGTTC
GGGGGCACGGTGCTCTTGACCACCACGGTGTGCCTTCCTTCCTTTTTGGCCAGGGCCTTT
CCCAGGTCCTCCGTCGCCTTCAGAAGGTATCTCAGGTCCAGCGAGCCGTCCCCGTGGGAC
GGTGTTCCGACGCACAGGAACGTGATGTCCGTCCCCGGAACCTCGGAATGATCGGAGGTG
GCCCTGAACGAGCCGGACGCCAGGTGCCGGCGCAGCATCTCCTCCAGGCCTTCCTCGAAG
ATCGGCGGCGTTCCGGCGTTGATGCTCTCCACCTTGGTCTTCACGGTGTCCACGCAAAGC
ACCCGGTGGCCCAGCTCCGCGAAGCACACCCCGGACACCAGCCCGACGTAACCAGTACCG
ATTATGGAGACGTACATGCCGTTCACTCGCTCTTGGAACGTCCTCGAATTATTTAATCTG
CACCAGCCTTGCCGTAGGGCATTATGACGTTCCAGGTCTGGCGGAGGTTCCGCTATAATC
TATAAATTCTCCCTGGCCTTTAAGGTAATAAGTGGGTAGGACTTGAACGAACTGCAGCAA
GTTCAGCTCTCCATCCTTCAGGAGATGGACAGGGTCTGCCGAAAGAACGGGATCAAATAC
TTCCTGTTCTCCGGGACCCTGCTGGGAGCCGTCCGTCATCGAGGGTTCATACCCTGGGAT
GACGATATCGACGTGGTACTGCTGAGGGACGAGTACGATCGTTTCGTACGCCTTCCGCAG
GAGGAGTTCGGTCCCAACTTCTTCCTGCAGACCAACGATTCCGATCCGGAGTACCACAAC
GTCTACGCCAAGCTTCGGAGGTCCGACACCACCTACGTGGAATCGTACATGGACCACAAG
CGAATAAATCACGGGGTCTTCATCGACGTCTTCCCCATGGACGGCGTGCCGTCCAACCGT
TTCCTGCAGGCATTGTTCTGGTATCCCATTTCCGTCCTAGGATACACGGCCAGCCTCAAG
GCCTTCAAGAAAGAGCCGAAGCGTCACCTCATCTTCCCTTTCATGCTCTTCAAAGAACTC
AGTCCACTGAGTGGCGGGACCTTGATGAGGGTGTACGGCAAGCTCATGGGCATGTTCGAC
ATCGCCCGCACGGACAAGGTCGGCTTCCTGACGCATGCCGGCTTCCCGCTTGACCACGTG
ATCTATCAAAAATCGTGGTTCGACAGCACCGTGGAGCTTGAATACGAGGGTTTACCGATG
CCGGCGCCTGGCGAGCACCACAAGGTGCTCACGCAGCTGTTCGGAGAGTACATGAACACT
CCTCCGGAGGATAAGCGGGTGTCGCATCACGGGGCCACCCTGATCGACCTGGACCTCCCT
TACAAGGAAGCATTCCACGAGATTTAATTATCTGGAACGGGATTGTCCCGCGTACCATGA
TAGTGACCGCGATAATCCTGGCGGGCGGTGTTGGCGAGCGCTTCGGTACGGAAGTGCCCA
AGCAGTTCGTCAAGCTCTCCGGCAAGCCCATAATCGGGCACACCTTGGATATTTTCGAGG
GTAACGCATCCATCGATCACGTGGTGGTGGTGGTCAACAGCCAGTACCTGGAACTGACGC
GGTCATTGGTGAACGAGTACGGCCTGCAGAAGGTCAAGGCGGTCGTGCCAGGGGGCGCCA
CCCGCCAAGCGTCATCCTTTGAAGGCCTCAAGGCATGTCCGGAGGGGACCACGCACGTTC
TCATCCACGACGCCGTGCGTCCGTTCGTGGACGACGACATCATCGACCGCTGCGTTTCCT
CTTTCCAAGAGCATCAGGCGGTGGACGTCTGCCTGGCGTCAACCGATACCATAGTGGAGA
TAGATGCAGACCAGGACATATCCGGAATACCGCTGCGCTCCACGCTCCGCCGCGGACAGA
CCCCGCAAGGGTTCCAACTGTCCGTCATATTCAAGGCTCACCAGCGAGCCCTGGAGGAAG
GGTTCACCGACTCCACCGATGACTGCAATCTGCTGGTCCGTTCGAAGCTGGCCCCGGTGC
ACACCATTGACGGTTCGGCGTACAACATCAAGATCACCGACCCGCTCGACATCTTTCTCG
CCGAGCGGATATTCCAGCTGCGGAGACGCAATCTATCCGCTCTGTCCAAGGAGGGGCTTT
CGTCCTATCTCGACGGAAAGGTGCTGGCCGTTTTCGGCGGCAGCTCCGGGATAGGGAAGA
GCATATGCGACCTGGCCAACGAGTGCGGAGCCACCGCGATATCGCTGTCCAGGGCGAACG
GGGTGGACATCACCGATGCCGGCAAGGTCAAGAGCTCGTTGGAGAAGGTGGCGAGGGGCC
ATGGCCGCATAGACGCGGTCGTGCTGTGCTCGGCGGTCATGCACCGCGGAAAGCTCGCTG
AAGCCGAGGACGAGCACATCCTCGGCCAGGTCCAGGTGAACCTGGCCGGGAACATACTGG
TCTCCAAGTACGCCATTCCCCATCTCGTGAGAACCAGGGGCAAGCTGGTCTTCTTCGCCT
CCAGCTCCTACACCAAGGGGAGGGAGGGGTACGCGGTGTACAGCGCCACCAAGGCGGCCA
TCGTCAATCTGATGCAGGCCCTGGCGGACGAGCTCAGCGGGCAGGTGGACGTCATCGCCA
TCAATCCGCAACGGACAAGAACTCCGTTACGGGTCTCGAACTTCGGTGACGAGGACTCAA
GCACCCTGCTGAGCCCGGAGTTCGTGGCCATGCGCACCCTGGGCGCCATGGCTTCCGGGC
TCACGGGAAGCGTTTTCGACATCTCGCTGACGGACGAGTCGGGCAAGGGAAAGTGATCAA
TTCGCGCAAGCCAGGGGGAGCTCACTCCTCCTTCTTAGCCTCCGGTTTGGGCTGCTCGGC
CGCCTCTTTCTTCTCCTCCTTGGCGGCCCTCTTCTCCTCCTTCGCCTTCTCCTTGGCCGC
CTTCCTCTCCTCCTTGGCCTTCCGCTGCGCCTCCTTGCGGGCCTTGCGCTCTTCGGGCAG
GTCCTTGGGGAAGCCGGCATCCTTCCACTCCGGACGGTAGAGCAGCAGCTCCAGTACGTA
GTAGACGATCCACAGGGCGGTGCCGACCATTATGAGCAGGAGCAGCTTGGAGAAGTCCAG
TTCGAGCGAGATCTCCTCTATCGAATCGAAGATGAACTTGCCTCCCAGGCCGATCACCCA
TATCCAGTACAGGGTGATCAGGACCATTATCACGGCCGGAATGGATCTGGAGAGCGAGCC
TTTGGGATAGAACCCCTTGAAGAAGGCCAGGGCGGCCATGGGGACGCCGAGCATCACCAT
GTAGGCGGAGATGTCGTCCAGATTGGACATCATGGAGTCCACCTCCTCCACGTTCAGGGA
GGAGAACCCCGCCTTCATGAGGATCACTATGATCAGGGGTATGATCACGAACCCGATCAG
CGTGCTCCTGGCCAGCTTGAGCCCGTTGTACAACGAACCATACCTCAACCGGAAGTCATG
ATAGAAGCGGCGGTCCTTGGGGTCCTCCCTCTCTTTTACCGCGATCGTACCTTCCTTTTC
CAGGAACGGGCGGCGATGATCGGCGAACTCGCCGAACTGCATCAGCACCGCCAGCAGGGC
CGGGAAGAAGAACAGTACGAAGATCTGGTACAGGTCCAGCTCGAATGCCTCCCGGGCGAT
GACCTCCTCGGTGCGGCCGTCCAGCAACAGCGAGAAGACGTAGACGATCACCAGCACGGA
GGCGGTGATGCCGAACAGGAAGCGCGAGTAGCTTCCTTTCGGGTACGCTCCCTTGAAGAA
TCCCAGGACCGTGAGGACGATACCGAAGATGAGCACCAGGGTCTGCATCTCCCTCAAAAG
GTCGGCCACCCGTTGCGGCCCGTCCAGGCCGGCGAGCGCCATCAGTCCTACGGTGAACAG
TATGTACGGGATGGCCAGATACTTCAGGGCGTGCACCGTGGCGGTGATGCCCCCATTTAC
AGGGGAGAAGTGCTTCCTGTCGAACTCACCGATGTTCATGGGCTCACCCCCCAGGGTTCG
CTGTAATCCTGCTCGCTGATGCCGGTCCAGTGCTCATAGGTCATGGTGACCTTTACGTGG
ACCATCTCGTTGCCGTTGTATACGGTATCGTAGGCTTCCGGGGAAAGCCAGATCTGAACC
TCTGCCCAGCCGTTCTCCTGCAGGTTCACCATCTGGTTCACGTTGGTATGGAATCCGTGG
GAGTCCGAGTATTCGACGAAAGCATCGGCGAGCTGTCCCTGGTATGCGGGATCGGTCTGG
AAGCTGAACGGGATGGAAACAAAGTACGAACCGCCCATGCCCTGCAGGTTCGAGCTGCCC
ATCTGCAGCTGCAGGTTCCATATGGGATCTCCTCCTCCGCCCCCTCCCAGGTTCAGATAT
CCTTCGTCATAGGTCGAGCAGTCCAGGACGTACAGGGTGGTGCGGACGGTGGCGTTGGCG
GTCCCGTTCAGCAAACGGTCGTAAGCCTCCTGGGAGAGAGGGATCTTCGCCATCTCGTTC
ACCTGTTGGGACAGATGAACGGATTGGCTCACATTGCTGGTGTACCCGTTCTCGTCCCTA
TACTCGGTGACGGTCATCGTCTGAAGCCCATTGAACACCTCGTCAGCCCGGAGGGAGAAC
GGCACGCTAACGAAACGATCGTCCCCCTCCGCCGTGGCCTGGGCGTTCCATTCATCGACC
TGCAGGTCATTGATGAACGGCCCCCATCCCATGTCGCTTCCCGCCTCGACGCTCAGCTGC
ACCATGTCCAGGGTGTACTTCGCGGAGATCTTCGCGTCGAACATCATCTCCGTACCGTTG
AATATGAGGTCAGAACGGACCTGCTGGTCCAGGTCTAGAAGGTCCAGGGCCAGCTCGATG
GAGACCTCGGTCTCCTCTCCGGCGGGTATGTCCATCTGCTCTCCTTCGCTCTCCGCCAGC
AAGGTCCCGTTCTCATCCATGAAGATGAAGGACACCTGCAGGTCGTTGATGTCGAAGAAA
CCATCGTTGCGGACGGTTATCGGCATCTGAACGCGGATGGTGCTGTCCTCGAGGGTCATT
TCACCATCGTCTTCACCTTCTAGGTCGAGGCCTAGGCCGCCCGTGAGGAGCGGGAGTATG
CTCAGAACAACTATCGCCGCCACCATCAGCTTGAAGGCGACGATGATCAAGCGGGTGGCC
ACCAGGGGCAGCTTCATGCAGAAACGCAGGAGCATGATGATTTATGAACCTATGCCACTG
CCAGTCCCTTCACGGTGATCAGGGCGTAAAGTTAATTGGCATCATGATCATATGGACAGG
CGTGAGCGAGATCAGGGTGAGGAAGCGCAAACGGCTCCGCGAGAAGGAGCTGAAGGCACT
GACGGAGACGTTGCGTTCGGCCACCGGCGTGGACATCATCGGGCCCAAGGACACGGTGGA
CACCGCGGAGGGCCCGGAATGCGAGCTGATCATCATCAACAACGTCATCGAGGGTCTGAT
GGTCGACGGCCGTCCGTTCCCGACCATACGCGGGCTGCTGAAGCACAAGGCCACCAAAAG
CTTCGTCTCGGTGGACATGGGCGCCGTGCCCTACGTGACCAACGGAGCGGATGTCATGGC
CCCGGGAATAGTGGAGGTCGACCCGGACATAAAGGAGGGGGACCTGGTCTGGATCAGGGA
CGTCACGCACAAGCGGCCCCTGGCGATAGGGAAAGCTCTAGCGTCCGCCGAGGTCATGTC
CGCCAAGGCCCCAGGGAAGGTCATCAAGAACCTGCACTTCGTGGGCGACAAGATCTGGAA
GTACGATGAAAGGTGAGCGGTCGTTCGCTAGCTGGGGTGCGATTCAGATAGATTAATATT
GATTAGATGCCATAGCTCAGGCAACCGAGGGATGCAATGCCGATTCTCAAGAAACCGCTG
GGAAAGGGGAAGGAAGACGTCAAGAGCGTGGAGACCGACCAGTACATCGATCTTGGGGCG
TTGTACTTCCAGGAGGAGAGCTCCGTCTCCGCCGGAGGCATCAAGATTGCCGAGATCTAT
CGCTACGAGGACGTGGGTCCGATAACCCAGCCGGTGTACCAGGGCAACATCCTCATGATC
GATTATTCGCCGATCGCCAATGACCAGAACACCCTGAAGCGCATCACCAACGAACTGAAG
TCGGTGGCCAGGGACACCAACGGGGACGTGGCCGCCATCGGCAACAACTTCATCGTCGTC
GCGCCCAACGGCATCCACATCGACCGTAAGAAGATAAAGGGCGGCTACCAGTAAGCCCCT
GGCCCCCATCCCGGGGCCCCAGCTCATTTTTTCATGTCCGGGCAGAAGATAATACACGAC
AGCGTGCACGGCAGCGTCAAGGTGGACGGCGCCTTTCTGGAGATATTGCACCGCCCCGAG
ATGCAGCGGCTGCACGGGGTGAAGCAGCTCGGCCTGGCACATCTCGTTTTCCCTGGCGCC
AACCACACCCGCTTCGAGCATTCCCTCGGTACGTACCACGTGGCCGACCTGATGTGCGAC
GCGTTGGAGCTTGGCAAGGAGGACCGAGATCAGGCGTTGGCGTCAGCCTTGCTGCATGAT
CTGGGCCATGCTCCGTTCTCTCATACTCTGGAGGAAGTGCTGGAGAACCGCTTCTCCCTG
GACCACATGGAGATCGGGGCGGCGCTCATCGATGGCCGCAGAAGCGTCTTCAGGGATGAT
GAGGGGGACCTCATCGGCTGCATCGGCACCATATCCGAACTGCTGGAGCGGAACGGCATC
TCCTCCGAGGCGGTATCGGACATCATCGTCTCCCCGGGGCACAAGGCCCGCCGCGGGCAG
AGCATGATAACCGAGACCAGCGGGCAATCCCATTTCAACTCCCACGATTACCTGAACCAG
ATGCTGCACGGGCCGGTGGACGCTGACCAGATGGACTACCTGCTGAGGGACGCGCATTAT
ACCGGCGTGGCCCACGGCACCATCGACATCGACCGCCTCATTCACACCATCGCCTTGCAC
CACGGCGACATCGTGGTTAGAAAGAACGGCATGGTGGCCGCCGAGGGGCTGATGGTCGCT
CGAGCGTTGATGTACACCTCGGTGTACTTCCACAAGACCGTGCGCATCGCGGAGATGATG
CTCTGCAAGGCGGTGGAGGCGGCGGACGATTCCATCGCTGACGGATTGCAGAGGGAGAGC
GACGCCTCCCTCGTGGAACGGTTGATCGCGCAGGGCGGCGGTCCCAAGCGCATCGTCACC
CTTCTCCGCTACCGCCAGCTGTACAAGCGCGCCTTCTCCGTGTACGTCCCGGACATGACC
GAGGAGGACGCCGAGAGGCTGCTGCCGATAACCGAGTACCGCCGCCGCAAGACGGTCGAA
TCGATGATAGCCGACCGGGCCGGCGTGGATCGGTCCGAGGTCATCCTGGACGTGCCGTCA
AGGCAGCTCATCACCGGCGAGGTGCGCAAAGGGAAGACGGAGGTGCCGATACTCAACGGG
GAAAGGGTGCGACCGTTGACCAGATTGAGCCCCATCAGCAAGGCGCTGCAGTCCCGCGGG
GTGCACGACTGGGCGGTGATGGTGTCCTGTCCGGAAAGGCACGTGGAAAGGGTGGAGAAG
GCGGCCATCCGAACGCTGAGCGACCTCTAACCCTTCATCACTCCGATCGGCGTGAGCTTG
GCCACCGGGCGCGACAGTCCAGCACCGACGACCACTCGTATGACGTCGTCGATGTCCTTG
TACGCTCCAGGCGCCTCCTCCTGGATGCCGTCCCGGGTGCTTCCCTTGAGATAGATGCCC
TTGGCCTCCATCTCCTGCGTGATCGCTTTAACGGAATAGGAGCGGATGGCCGCCTCCCTG
GACATGATCCTGCCCGCGCCATGGCATGTTGAACCGAACGACTCCTGCATGGCCCGTTCC
GTACCGACCAGCACATAGGAACCGACCCCCATGTCCCCCGGGATCAGTACCGGTTGGCCT
ACGGAGCGGTAGATGGACGGGACCTCCGGATGCCCGGCCGGGAACGCCCTGGTGGCGCCT
TTCCGGTGCACGTACACCTTGCGCCTCTTCCCCTCGTAAGTGTGCTCCTCCACCTTGGCG
ATGTTGTGCGCCACGTCGTACACCAGGTTCATGCCCATGTCCTCGGCGGGACGGGCGAAC
ACCTTCTCGAACGACTGGCGCACCCAGTGCATTATCATCTGGCGGTTGGCCCAGGCGTAG
TTCGCCCCGCAGGCCATGGCGGCGTGATAGTCCTGCCCCTCCTTGGAGTTGATGGGAGCG
CAGGCCAATTGCCTATCCGGCAACCTCAGGCCGCGGTCCTTGACCGCTCTTTCCATCACC
TGCAGGTGATCGGTGGCTATCTGGTGCCCGCAGCCGCGTGAGCCGCAATGGATGGAAACG
GTGATCTGCCCCTCCTCCACCAGCCCGAACGCCTTTGCGGCGACGGGATCGAAGATCTTC
TCCACCTTGTCCACTTCCAGAAAGTGGTTGCCGGAGCCGAGCGAACCGACCTGGGGCACG
CCGCGCTGCTTCGCTTTCGCGGAGACCTTGGAGGGATCGGCGTTCTTCATGCGCCCGTTC
TCTTCCGTACGCACAAGGTCCTCGGACCAGCCGTAGCCTTCGGCCACCGCCCATTCGGCG
CCTTCCTCCAGGATGCGGTCCATCTGGTTCGCCGCCACGTCCACCACGCCCTTGGAGCCG
ACCCCGGCCGGAACGTTCTGGAAGAGGGTGTTGATTATCTCCTTGATCTTCGGCGTTACG
TCGTTCACGCCCAGGTTCGTAGTGATCAGCCGAACGCCGCAGTTGATGTCGAATCCGATC
CCGCCAGGGGAGATGACCCCCTCCTCGGCGTCCAAGGCCGCCACGCCGCCGATGGGGAAA
CCGTAACCCCAATGGATGTCCGGCATGGCGAGCGACCTACCGACCAATCCGGGAAGGCAA
GCGACGTTCGCGGCCTGTTCCGGCGAATTGTCGGAAATGATGGTCTTGATCATCTTCTCG
TCCGCGAAGATGACCGCATCCCCGTTCATGCACTCCTTGTAGGAGCGGGGGATCTTCCAG
CGATAATCATCGATCTTTTCCAGCGGACCGTTCCAGCTCATTGTCTTCACCTCAGGCTCA
AAAACCCATACAGCTTCCCGGATTTATAGGAAACCCCCAGGGTGGTTCCTAACTATGATA
ATCGGCGAACATCATTAATAGCCATAGAATTCATGGTGATCCAAATTACATGGTCGAGCT
AAGCCCACTGGCGCCTGCCTTCCTACTATTGGCGTTCTCCGAGATCGCCCTTGGGTCGTA
CGTGCTTATGAAGGGGCGACTATCTCCGGTGAACCGATCCTTCTTCGCGCTCACCCTCCT
GGCCGGGGTGGGCAGCGTGCTGGACCTAATGGTGGTCAGCGTCGGTTCGGAACAACAGGC
GGCATGGACCTTCCGGCTGTTGGTCTTCCTGCTCATCGTGGAGGTGGGGGTAGCGTACCG
TCTCAGCACCATGATACCCCACCCCATACCTATGATCCTTTTTGGCACCAACCGATGGGC
GTACGAACTTTCCGTGCTGGGGATATCCCTGGCCACGGCGCTGTCGGTCGGTGATATGGT
GAACGACGATCTCGGCTGGGTGCCGGCCAGCGACCTCCCCTTCGCCCTCTTGGCGTTTCT
ACTGACCATCTATCTGGTGCTACTGACGATGACCCTGTTCCGGAGGTGGAGTGGGTTGCA
GGGGCTCAAGAAGAGACAAGCGGTCGTGATCACTGGCGCTCTGGCCATACTGGCCGTGGT
GACGCTCGCGATCATGACCATGGCAGCGTTCGGCATCGAGGTCCCCCGCATCTACGGCCT
TGGCGAACTGGTCTCGGTCTTTCTGGTGGCCTACGGGCTATTGCGCTATCAGCTGCTGGT
ACCGACTCGGGTGATGGAGCCATCCGTCCCTCATCGCCCCGTGCCCTCGCTCGTAAAAGG
CAGGGCGTACCTCTTCGAGTTCTCCTCCCCCGACCGCATGTTCGAATCGGTGGCCCACGA
AATGGCCGGCGGGATGTCCGCCTTCATTATCGCCCGGACACATCCGGATCAGCTTCGGGC
CAAATATCAGCTGATGCACACCCCCATCCTATGGCTGGCCCAGACCCCCGGCCCGGACCG
GATGGACCCCTCCAACGTTCAGATGCTCACCCATATGACCATGGGGTTCGTGCGCAAAGG
TTCGTCCGTGATCGCCATGGAAGGCCTGGAGTACCTGATGCTGAACAACGACCTGAACAA
GGTGCTGCGGTTCCTTGCTCAACTGAGGGACGAGGTCATCGTGGAAGGTTCCATCCTTCT
CGTTTCCGTCGACCCGCGCGCTCTAACGGAAAGGCAGAGGGCCATACTGGAACGGGAGAT
GGAAGTGGTGAAGGAATGAAAAAGGGGCCGAGACCGCGATTTGAACGCGGGTCCGGGGAT
CCACAGTCCCCAAGGATAACCAGGCTACCCCATCCCGGCCATGATGGGATTTCAGCATTG
CGTCAAGCTTAATAAATATTCGCCCTGTCACTCGAACGGGAACACCGAATAGAGGATGGC
GAACTTGGGCCTCCCTTCTTCTGGATGCTTGTCCGAGAGCTCCTTCAACTTGTCGTCGAG
GTCGGATATGAGCTTCTCCGCTTCCTGAGCGGCGGAATCGCTCACCGGCAGGATGACGTA
GTTCGCGCCGAACGGGTAGTTAGGCCGGTCCGTCACGTTCATGAAGTAGTCCTTTCTCTC
GTCCATAGTCCGGATCCCGCGGTTCAATATGCCCTTGATCGCGCCCAAGGCGGCGAAGAC
GATATCCAAACGCTCAGCAATATCCACGGAACTGACGCCGGCCGCGTCGCCCATGATGCC
CGGCTCGAACGCGGAGCGATAATACTTCTCGACCAGGTTGCCGACGAGCTCGGTGCGGGT
TGGAACGATGAGCCCTGCCTCCAGCAGCTTCTTGATATGGTATTGGGCGTTCTGCACGCT
CAGACCAAGAAGGTCGGATATGGCAGTGGTGGTCATCTCTCTTATAGCAAGCAAGGAAAG
TATGGCCAGACGGTTTTGGTCCGACAGCACCTTGATCTGTTCGACACCTATCTCGGTCAT
TTTGCACCACTAAAAACATTTTTTAACGTTGTAGTAGGAAGATAATGATTAAATATTATT
TCAATCATCGTTCAAATGCGATTATACCGATAAGAAATCACTAAAGAGGTGAGTTAAGTG
AAGAAGAACCTAGGCCAGCCGAACTTTGTCATAGTCAACGGCAACATATTTTTCCTCCGC
GCGTAGATCCCCGCTGACGATGAGCGATCCTCCTTTTTTTATTTTTTCCGATTAACCAGA
CGATAGTAATTAATCATGCGCCCTCGATGAAGGGCGGATGCGGGACAAGGCCGGGCTGCT
GCTACCGATCTTCATAATCACGGTAGCCGAAGCGTTCTACTTCGACGGTTCGGCCGAGTC
CTGCCTGGGATTGCACGCCCTGAACATCTTCGTGTGCATACTGCTCCCGATCTGGTCCGA
TAAGCGCATGCTGCTCTACCAGTCCTTCGCGTTGGTGTCGTTGCTTCGCGTCCTGAACAT
AGGCATGCCGGTGTTCTTCACGGAAACTCTGCTGTGGATGCCGTTCGTTTATGGCCCGAT
CATCATCGCCGGCTACATCGTCTGGAGGCAGACGGTGGCGGACGCCGGCAAGCTGCAATG
GCGCAACCTTTTGCGTTTCCTCAACGGCCATGGCCTGCGGCCGGAGGTCAAATGGAAATG
GGAGTACCTGCTCGTCGCCATCATATTCGGTTACCTGGTCGCCAACCTGGAGTACTTCGT
GCTCGGCAACACGGCCCTGGTCAAGGACCTGGGTCCCCTGGACCTCGGCAAGCTGTTCCT
GGTGATGGTGGTGTTCGTAGGGTTCGGCGAGGAGCTTATTTTCCGCGGGCTCCTGCAAAG
TTCGGTAGAAAAGGAGCACGGAAAGTACGTGGCCATCATAGTCTCCGCCCTGCTGTTCTC
CATCATGCACTCCGGCTACCAGAACGCTCCCTACCTCCTGTTCGTCTTCGGCGTCGGGCT
GGCGCTCGCCTACGCTTACGAGAGGACTGGCAGCCTCGGCCTTGTCGCTCTGATGCACGG
CATACTGAACTTCTTTCTGTTCTCGTTCCTGCCGTTCGGCTACGGACTGTTGCCTTGATA
ACCATCCATCATGCGAATGGAGCCAGGTCGCGACCGTCAAGGGACATAAAACACCGGCTT
TGTTGGATTCGAATCATCCCCTTTATTATCGAAGGCGGAATCCTACAGACCCCCGGCGAT
ATCAATATCATCGCCGTGGTGAATGTTTACGACGGTGCAGAAGATGAAGCGGGACCTAAC
CACCATGCTGGACGTCCAGAAAGACATACTGGACATATTGGAGACGGCCGAGGATATGAA
GAAGAAGCGGGACCTGGACTTCCAGCCGCTGAAGGGGAAGGTACTGGCCATGATATTCGA
GAAGTCCTCCACCCGCACCAGGGTCTCCTTCGAGGTGGGGATGATCGAGCTCGGCGGTTT
CGCGGTGACGCTGAACACCAAGGACCTGCAGATGGGCCGCGGGGAGACGGTGGCCGACAC
CGCCCGCGTTCTATCCCGCTACGTCGACGGCATCATGTACCGGGCGTACGAACACGAGAT
GGTCATGGAGCTGGCGAAGCATGCCACCGTCCCGGTCATCAACGGTCTGGACAATTTCGA
GCACCCCTGTCAGATCATGGCCGACCTGCTGACGGTGAAGGAGCACCTGGGCAAGCTGAA
AGGCGTCAAGATGGCCTACGTGGGCGACGGCAACAACGTGTGCAACTCGCTCATCCTCGG
CTGCGCCATGGTCGGAATGGACCTCTCCTGCGGCTGCCCCAGGGGCTATGAGCCCGACCA
GGGCGTCCTGAGGAAAGCGAAGGCCATCGCTAAAAAGAACGAATGCCAGCTGGAGGTCGT
GGAATCCGCCAAGGAGGCGGCCAAGGATGCGGACGTGGTATACACGGACGTCTGGGTCTC
CATGGGCCAGGAGGAAGAGCAGAAGCTGAGGGAGAGGATATTCAAGCCTTTCCAGGTCAA
TGCCGACCTGATGTCCGTGGCGCGCAAGAACGCCATCGTCATGCACTGCCTGCCGGCGCA
CCGGGGCATGGAGATAACCGACGAAGTCATAGACAGCAAGGCGTCGGTCGTGCTGGACCA
GGCGGAGAATCGTCTGCACGCTCAGAAGGCCATCATGGTCGCTCTGATGGGCTGAACCTT
TCCTTCTGCCCCCCGATCTCCTCATCCAGGGCATCCAGGAAGGCCTTCATCCTTCTCTTG
GGGATGGTGGCGCCAGCAGCGACGTCGTGCCCGCCGCCCACGCCTTTCACCTTCAAGGCC
GCCTGCTTCATCGCTTCTCCCAGGTGGACCCCTTTATCGACCAGCTCCCGCTTCATGCGC
CCGGACACCTTGACGCGTTCTCCGGAAGGCCCGTTCCTGCCCTGAACGGTGACATCTTCT
TCCAGGGAATCGGGGGAGACATCTGTCAAGGCGATGAGGGGCATATCGTCGCGAACGGAA
AGGCGGGCCCCATCACCATTGGGCTTCTGGTCCAAGGCCATGCCTACGATGATCCCCAAT
ATGGTGTCCTCGGCGGTGAGGGTGTACTTGGACTTGTTCTTGTTATCCTGACCACTCATT
CTCCCTTTGATGTACTGGATGTGGTTCATGGGCACTATGGAATGGATCTCCCCCATGCCC
TTTTTCAAATTATCGCGGTGATTTCCGAGCCTCGCCATGGCATCGGAGGAGAACGATACC
GGGTCCAGGCAGGCCTTGATGATCAGCTCGCCTTGGAACCCTTCGCCCCTTTCGTCCCCA
TCCGCTGCCTGCTGTTCGACGATCGATCCCGTCGGCCCGGCCTCGCTCTTTGAACGAAGA
TACCGGCCAGAAGCGTTCAGCATGGTGGCGAACTCCTTGGCCTCCCGGCTGGCCGAGCCA
ACGGGGTATGAAGGGAACAGGTAGACATCCCCCAGCATGCCGTCCAGTATGGCAGGGTCC
TTGCCCATGTCCTGCAACGAGTTGCGCAGAGCGACCTTGAGTATGTTCCGGCTTCCGTTC
TCCAGTTCGGACCAGCTGTAGAACTTGCTGAGGTTCTCATCCTTGATGGAAAGGTCACGT
CGACCGCGGAACGTGTTCACTCCATAGCTCTTGAACAGTTGGCTAACTTCGCTGAACGTG
CACTCCCATCCTATGGCCCTGAGATCGTTGGAGAAGGCGATCATGGCCACCGCGGTTCGG
GTGACCCAGCCGAAGAAGGGCAGGTCATCCTCCACCACCTGAAGTACCCCGGTTCCCAAG
GCGTCCTCGATCACGGAGGTGTGAAGGGGCCCCTCCAATCTTCGAGCTTTCCTATCCTGC
AGATCGCCCACCGCGCCGACGATCGCCAGATACGCCAGGTCGACGTTCGCTGGATCGAGT
TCCCTGGCCACGAAATATGTGCAGCCCGCCCCGCTCAGGTGGGTGGAGCCTTCGAATCCG
AACTCCACGGGGTTGAGCATGTTGTCCATGCCCCCGAAGAACTCCAGGAAGGATTGCCCG
CTCCCGAAGATATGGTGATGGTCGGTTATGATGGCCCGGGACCGGTCGATGGACTTGTAC
GATCCAGCTCCCAGGTCGCAGATCCATATCAGGTCCTCGCTGCTGGAGTTGATGAGCTTT
ATCTCCTTCTCGTTCAGGGATTTCAGGAAATGGACCTTGGGGTCCACTCCCAGCCTTTCC
ACGGCGCGATAGGCTATGGCCGCGGATGAAACGCCATCCGCGTCGATGTGCGAGAATATC
GCTACGGACCTCGCTCGCTTGACGCGGGCGGCGAGGCTCTTCGCACGGTCCATGAAGGCC
CGAGCGTCTCCGGTCATCTGGCGCACCCTGTGAGCGACCTCTCCTCAAGCCTCCCGTACA
CCGTCTCGGCCAACGGCTCCAGGTTCCTGGTATCTTCCTGGTTGTAGCGGCGTAGCAGTC
TGAGGGCGTTCTCGTTGCCCTTCCTCTCCCAAAGATGCCAGAGGTAGACCGCCTCCTCGC
CGGTGACGTATGCCACCTCCTGCGGGCGGCGGTAGCCGAGCAGCACCTCGACCTGCTTGA
GCCCGCCACGGAGACCTACTTTGGGGCAGGCGTGCCGGAGATCGTAATGGGGGACCTTGG
GAACGGAGAAGGGGAACGCCCTCTCGATCATCGGCAGGTCGAACGAGGCGCCGTTGAAGG
TGACCAGCATCTTCGCTCCGGAGAGGGCCCTGGTCATATTCTCCGAGCTGAGGTCCATCC
CCCGGGTCAAAGTGGTCGTATCTCCGTTGCGGTGCACGGACACCATGGTTATTACGGCCC
CGGGTCCCAGTCCGTCCGTCTCTATGTCCAGGTAGGCGGTGTCCTCCTTGAGACGACGGT
ACATGCGCCAATGCTGTCCCGACGGGAGGAGTTTGGTGAAGTATTCCGTGCGTCCCCGGT
CCCAGAGGTCCTTGGCCGTGCCGAGCTCCTGGTCCAGGGCCTCCTTCCTTTGGACGGATA
TGCCGGCGAGATGACTCCTGTCGAAGAACTCCTCCCAGGAGAGCACGCCCGTTTCCCACA
GCCTGCGCTCCTTCAGCTGTCCGATGCCCGGAAGGAGAAGGAAGGTGCGCCTGATCATCA
CCCTTTCAGCGGAGCATCCGTATAATATCCTATCGTCCCCAGCTCCGAAAATGTGCAAGG
GATTGATATCCCACCTGCTGCCTTCAGGGAAGCATGCAGCATATCGACGTGACGCCCGAC
ATCCGTATATTCAACGGGCGTTGCGCCATGCTCCTCCGGTCCCGCGCCCTTGTGCTCGGA
GACATGCACCTGGGAATAGAGGCCAGCCTGGAACTTGAGGGAATGCAGCTCCCCCGCGCC
CAGGCCCGGGAGTCCAAACGGAGGATCGACGAGCTGGTCGAAGCAGATCCGCCGAAACGG
ATCGTGGTGCTAGGCGACCTCAAGCACGAGTTCTCCCGAAACCTGGACCAGGAGTGGTCG
CAGGTACGGGGAATGCTGGAGCATCTCGGTTCCATCGCTGAGGTCACCGTGGTCCGCGGC
AATCACGATAACTATCTGGCCACCATAACCTCCAGCCTCGGTCTGGATCTCGTGGACGAG
GTGGTGGTGGACGGGATACACCTGTCGCACGGTCACATAGCCAATCCCGGAAGACCGCTG
ATCCAGGGACACGAGCATCCATCCGCCCGTCTCTTCGACGGCGTGGGCGGTTACGTCAAG
CTTCCGGCGTTCCTTTACCATCAGCAGGCGGAGGTGCTCGTCCTTCCGGCCTTCAGCCCC
CTGGCCTCCGGGAACGACGTAAGCACCCTTCTGGCCGGAGATGTGCTTTCCCCGGGCCTA
AGGGAGTTGGACATGGGCGAGGCGCAGGTCATCGGCTGCAGCGACATCGGGCTCATCCGG
CTGGGCAAGGTCAGGGACCAGGGTAAGGGACGCCGACGGGCATAGGTTCAATAGCGTCCA
TTGTTTTTCCATGACGTTCATCATGCGAACCATCAAGAGCAAGAGGGTGCTCATCACCGG
TGGCGCCGGGTTCATCGGATCCAACATCGCCCAGGCCCTGCACGAAGAGAACGAGGTGCT
GGTCCTGGACGACCTGACCACGGGTACGAGGAACAACCTGGACGGGTTGGACGTTGAGCT
TATCACAGGCAGCATACGGGACGCCGACAAGGTCCGGGGGGCGATGGAGGGCGTCGATTA
CGTGTTCCACCACGCGGCCATCGCCTCCGTGCCGCGCAGCGTCGACGATCCGGTGTCCAG
CAACCAGGTGAACGTGTGCGGTACGCTCCGGGTTCTCATGGAGGCCCGGGACGCCAAGGT
GCGCAAGGTGGTGTTCGCGTCATCCTCCGCCGTCTATGGCGACGCCCCCTCCGAGATCAA
GCGGGAGGACGACCTGCCCGCTCCCATCTCCCCGTACGCCGTCACCAAGATGACCGGCGA
GATGTATTGCCGGAACTTCTGGCTGAACTACCGCTTGCCGACCTGCAGCCTGCGGTACTT
CAATGTTTATGGTCCTAGGCAGGATCCGGCATCTGATTACGCCGCGGTCATCCCCCGATT
CATCTCCGCGGCCAAGGCCGGCAAGCCGCTCACGGTCTTCGGGGACGGAGAGCAGACCCG
GGACTTCGTGTACGTCAAGGATGTGGTGCAGGCGAACATTCTGGCCGCCACGGACGAGGA
ACATCACGGCGAGGTGTTCAACGTAGCGAATCAGGAAAAGGTCACGGTGAACCAGCTGGC
GTCCCTGGTGCTCAGGTCTCTCGGTCGGAAAGAGGAGGGAGGGATCGTGCATCTGGATGA
GAGAAAGGGAGACGTGAAGCATTCCCTGGCCGACATCGGGAAGGCTCGCCGCATGCTCGG
CTACGCACCGCGATTCGGTCTGGAAGAGGGACTCTCGCTCACGGTGGCGAGCATGGATCA
GTCGCCGGTGCGAGGAAGGAGTTCCTTCCCCATTTTATGATCCGGACCGAAAATTAATTA
CTTTCATAACCCCTATATCATTCAGAGGATTGGATTGGTGGAGTGCATCGTCTGTGGATG
TATCTTGAAGAAGAACCAAGACAAGTGCCCTGTTTGTGGTGCATCCCAAAGTGAGGATGA
CGATTATTGATCTGCGGTCAATAGGCGGATTTCGGCCGGCGAGGTGGAGTGTTCCAGAAG
GGACCAGCATCGCTTGTGGACTGTGCCCGCACAAATGCGTCATCTCTGAGGATCGGTTAG
GCAGGTGCCGGGCACGCGGCGTTCTCGATGGGAGACTTATCACGTTAAATTACGGACGCG
TGTGCGCCCAGATGATAGATCAGATCGAGAAGAAACCGATCTACCATTACCGGCCGGGTT
CCAAGCTCCTATCGATAGGCACCTTCGGCTGCAACCTCGATTGCGATTGCTGTCAGAACG
CCGCCCTGGCCTCGTCCGGGCCCGAGGGGCGTGCTGAACTGGTGACGTCTCCGGAGGAGA
TCGTCTCGTTCGCTGTGCAAAAAGGCGCGCAGGGCATCGCCTTCACCTTCAACGAGCCGG
TGGTCTGGAGCGAGTTCATCATCGATGTCGCCAGATCGGCCAAAGGGCGGGGCCTATACA
TCATGATGAACTCCAACGGTTATGTGGAGGTGGAGCCGTTGACAGAGCTCCTCGAAGAGG
TGGACGTTTTCAAGGTGGACGTCAAAGGGTTCACGGACGAATTCTATCGGAACAGCTGCG
GAGGGACGCTATCCCCGGTGCTGCGCACCTGCCATATGATCAAGGAAAAGGGAAAACATC
TTGAACTGGCCTACCTCATCATTCCGGGTATGAACGACTCAAGGGAGGAGATCGAAGGAT
TCTTCAGATGGACGGCAGAACTTGGCAGGGACGTCCCCGTGCACCTGTATCGCTTCATGC
CCGCTCACCGCCTCTCGCATATCCGATCCACGGGGATGGGGGCGATGAGGGACGCCAAGG
CCGTGGCCGCATCTCACGGCCTGCGCTTCGTTTACCTCCGCGGAATGGTGGAGGGCGACG
AGCATCAGACCTTATGCCCCAATTGCGGGGCTTTGGTGATAAGCAGGGCGGCCAAGGACG
CGCCTGAGAAGGTGGTCTACGAAGGCACCCGCTTGAGCAAATTCTGTCCTTCGTATTCAG
AAATCGAGGACCGGACGATCGAAGGCCGGTGCGCGTCCTGCGGTGAATTTATTTACAAAT
ATCCATGAATGTAAGGAAATTAAACGGCCTTAACGATAGTGCATGGCACGATTGCATGGA
TGTATAATCCATCCATTGAAAACAGTGTGGATGTCTCATCCATCCATCCAAGGGTTTATT
AGTCTCGATTGAAATTTGGACGCAGAAAACTTCTTTGGAGGAAATCTATAATGACAAACA
TGGACGCATTGATTGACATAGTGGTTAAGGGGAGGATCAAGGAAGCCAAGGGAGAGACCC
AGAAGCTCCTTGACGCTGGAGTCACCGCCAGGGAGATCATCTTCGACGGCTTGAGCAAGG
CGATGGAGATCGTCGGCGAGAAGTACGAGAAGAAGGAGTACTTCCTGCCCCAGGTCTTGC
TGTCCGCCCAGACCCTGTACCAGGGATTGAACCTGGCCCTGCCGAAGTTGGACACCGCTT
CCGCTGAAGCTGCCGGTAAGATCGTCCTCTGCGTGGTCGAGGGAGATGTTCACGACATCG
GTAAGAACATCGTCAAGGCCCTGCTGACCGGCGCTGGCAACACCATCTTCGACCTTGGCC
GCGATGTGCCCCTGAAGGACATCGTGCAGAAGGCGAAGGACGAGAACGCCCAGATCGTCG
CGACCTCCACCCTGATGACCCCCACCCTGGCGGGCATGAAGGAGATCGAGAAGATGCTGG
CCGAGGGCGGCATGAAGGGAAAGGTAAAGACCATGGTTGGCGGCGGTGCCACCTCCGCGG
ACTTTGCCAAGAGCATCGGTGCAGACGGCTGGGGCTATGACGCCAACGAAGCCGTTCGCG
AAGCCATCAGGCTCCTGAAGCACTAACGGGGCATCGCCCCCAATTTCTTTTTTTTATGAT
CTCTTATTAAAATAAACATCAGTTTATCTAAATATAAGTGCATAAACTTATACGTCTTGG
TCATTATTATACATCGGTGAGAGATGCCGACCAAAGAGGATGTGGTTAGCAAGGAGATCA
TTCATCTCAAGCAGAAGGTGGACGAGATGGGGCTGGAGCTTCGCTACATAACCACCCTCC
TGCAGAGCTCGCAAGGTTCTGATCCCAGAAGCCCGGAGCTGTTCGATCTGCTGAAGGACG
AGGCCCGGAAGAAGGCAGAGACACGTTTGGACGCGGGGATGGCCAAGAGATGTGATATGC
GACCGGAGTGCCGGCAAAGGTTCATGGATCTCCTGGATGAGAACCTTGACCTTCTTGACC
GGCCGCGGGTGACCGAGGAGGACCTCGACCGGCAAACGGACAAATTGGAAGCCCTCAAGT
CCCAGGCCGTGACGGGAAGGTGCGACGGATGTTTCCGCGAGGTCGGCTCGCTCTTTCAGG
ACCAGGCGGAGCTGATGCGCCAGCTGCGGTTGTATCGTAGCAAGGAGGAGATCAGGGACA
GCATCGACATCATGCCGGAAGATATCATCGTCCGCGACCTGCTGGAACCTTTGTCCAATC
CGCAGCGCATGGTGATAATGAAGGCGCTAAGCCGGTCCCAGCGATCGTTCACCGAGCTGT
CGTCGCTCACCAACCTGAGAGGGGGGAACCTTCTGTTCCATTTGCAGAGGCTAACCGGTA
CAGGAATGGTCTTCCAGAGGGGCGGACGTGGAGATTACGCTCTCACCCCCAAAGGCCAAA
GGTCCCTGGAGACCGTGAACGACCTCTACATAAGGACGTCCGAAGCGGAGCGCGATAAAT
CGGCCGCAGGGACCTCCAGCGACCGGCCTCGAGCATCCGCGAACTCGAATTGACTGCGAA
ACTTGTATAATCAAAGAGATGGGTATCTTCAAAGATCGAGGAAGTGAATGAAAGGTATAT
CCAGCCGGACATTGCAAGGCATCCTATGGGGCTGGGTCATAGCTTTCGAGGGATTCTTCG
CCCTGAGCCTGGCGAACGTGACCAGCATCGATGGGATCGGGACCATCAGGGCCTCGACGT
TCCAGCTGGCCGCCATACAGCTGGCGGCTCTGGGTATTTTCATCTCCGCCATGTGGGCCT
TCAAAATGGCCTTCCCCGAGCTGGATAAGCCCGTGCTCATCAAACTTTTCAATATCCTGA
CCTATCTGGCCATTGGCTTGGTGGCAGTTGAAGGCGTAGCGGTGGCGGTGCTTGCCGGCA
ATATGATGATAACCGATTTCGGCGGCGTCGGAAAGAAGTGGATAGTCCTGGCAGGTGCCC
AGCTGTTCGGCATCGGCATGATCTCCCTGCGCTCGTGGAGGCTCCGCAACGTAAGGCCGG
AGAACTGGCTCACCGACACGTTCGGGCAGATCGCCGCAGCGCTGATAGCGGTTGAAGGTC
TGGTCGCCTACGGCATCGCTGGAACCACCCGGGTGATCGGGGTCACCGGTTTTCAGGAGA
GCACAATGGCCAACGGTGGTCTCCTCCTGATGGGGCTCGGATCGCTCATCTTCGCTCTTT
GGACCCTATCCTACGATCAATGGTTCGCCCCCAAGCTGCCCAAACCGCTCAACGGCTGGC
CCAGCATGGTGGCCATGACCGTTCTGGGTGGCGTTATCGCTGCTGGATGCGTCGCCGCCA
CCTTTTTCGTCGGACCGGTGGCCGTTGACGGTGTTGGCAGCGTCACCAAGATCGTGGTCG
TCGCCGGGGTTTCCCAACTGTTCGCCCTCGGCCTGGTGACCCCGTTGCTGTGGAAGATCC
GCAAGGAGCCGCTGGACAGGCATTACCTAAGCGTTTTACTGGTGACCACTGCCCTTTCCC
TGCTGGCCTTCGAAGGCGTCTTCGCCATGGCCCTCGCCGCGAACACCTACATCGAGGGAC
TGGGCGGCATTCTGGAGAGCACCTTCCGATCGGCAGGCGCCCAGCTTTTGGTCCTCTCGA
CCATCGCCCTCTTCGCCTGGATGGTCAAGGACAGCCCCCTGCTGACCAGGTGGCCCAGGC
GCATCGCGTCGTCCACCTTCCTGGTGGCGACGACGGCGATCGCCCTGGAGGGTCTGGCGG
TCATCTTGATGGCGGTCAACATCCGCATCGACGGTTTCAGCGGCGTTGGGGAAAGGTACG
TTGTCCTAGGGGGTCTCCAGATGACGCTTCTTGCCTCCATCGCCCTGGTCTGCTGGACGA
GGACCCATGGGATCGCTGCAGGATTCAAGCTGGCCGGTATCGCGGCGGCGGCCTTCTTGG
TCCTCATGTTGCCCGTAGCCCTCCTTCTTTGAGAAAAAGCCAAATTCTTTTAATCCGGGC
ATCGTTCATTCAGGGAGAGATCACCATGGCCGGGAGAAGACTGGGGTTGGGGCTGGACAC
TGGCGGGACCTACACCGATGCCGCGATCGTTGATATGAACACCTTGGAAGTACTGGCCAA
GGGCAAGTCCCAGACCACCTATCACGACCTGTCCGTAGGCATCCTCGGAGCGATCGACGA
GGTCTTGCGAAGCGACGCCTATGACCGGGCGGACATTCAGTTCGTCGGGCTGTCGACTAC
TCTGGCGACCAACTCCATCCTCACCGGAAAAGGAGGAAAGGTCGGGCACATCGGGATCGG
CTGGACGCCTATGGCCGAGTATCGTTCGGGGGCGGACATGGACGCATACATCAAGGGCGG
CCACGGGGTGTGGGCCCAGCAGATCGCCCCCCTCGATACCGAGGCCTTGGAGGGATCCAT
CGATAAGATGCAGGCGGAGGTCGACTCGTTCGTGGTCTCCGGTCATTTCAGCGTTTACAA
TCCAGCACACGAGCTGGAGGCCGCCCGCATGATAAAGAAGCGCACCGGGCTCCCCGTGGT
GCTGGGGCATCACCTCACCTCTCAGCTGGGCGTACCGGAGAGAAGCGTGACCGCAGTGTT
GAACGCTCGTTTGCTTCCCATAATCTCGGACTTCCTGGACGGCGTGGAGAGGTCCCTGAA
GGAAAGGGGCATCGACGCCACCATATTGGTGTTCAAGGGCGACGGCACCTTGATGAACAT
CGAGAAGGCCCGGGAGAGGCCGGTGGAGACCATTCTTTCAGGTCCGGCGGCCAGCCTCAT
GGGCGGCAAGCTGCTCTGCAAGGAGGACAACTTCATAGTCGTGGACATAGGCGGAACCTC
CACCGACATCGCCTATCTGGACGACGGGTTCCCGCGCATCTCCAAGGAAGGCGCCACGGT
CGGCCACTGGAGGACCCGCGTGCGGGCGATAGACATCTGGACCGTGGGATTGGGCGGAGA
TTCCCACGTGGTGTCGGACCAGCGTGGCAACTTCAGGATCGGGCCGGAGCGCGTGGTGCC
TCTGTCGGTCGCCTCGGCGTCAAATCCGGAAATCAAAGAGAGAATGAACGCCACCAGCGA
GACGAACTACTATGTTCACGTGGAAAGGGGGACCACCAAGCTGTCGCCCAAGGAGAGGTC
GGTGTACGAGTTCGTCAAGGCCCATCCCATATGCACCCTGGAGGAGATCCGCCTCGGCAA
TCCCGAGGTATACACCTACCGGGACGTGGTGAAGCATATCAAGGACCGCGGCTTCCTGCA
GATGACCGGCCTGACGGCCACGGATTTCATGCACGTGCAGGGCCACTTCGACCGTTTCGA
TGTCGAGGCGGCCCGATTGGGCGTCCAGTTCATGGCCAATTGGTGCCACAGGTCCTTCGA
GGAATACGTCGAGTCCTTCCAGCAAGAGTTCATCACCAGGGTCGGCGAGGAGATCATGCG
CAAGGTGGTCCTTGACGAGTCGGGGGAAATGCCCAGCGGTCCCGGCTTCAACTACCTTCT
CCGTTCCATGGTCAACGGCAACAGTGGGAGCAGCATAAGCTCCAATACCGGATTGGACCG
GCCATTGGTTGGAATCGGGGCGCCGACGCACATCTACCTGCCGCCGCTCGAGAAACGTAT
GAACGTAAGGGTCATCATGCCCAGGGACCACGACGTCGGGAACGCCGTTGGCGCCGTCTG
CAGCCAGATCTCCGAGACGGTAACCGCGCAGGTGTTCCCGAACATGGACAATCTGTTCTT
TGTTCTGGGCCCGTTCGGTACGCCCGTAACATATGGTCACGTGGAGCAGGCGATAGGGGC
GGCCCGACGCCAGGCCGAGGAGTACGTGAGGAACAAGGTGTACGAGGCGGGGGCGGAGAA
CATCCGCGTCCGCAGCGACATCTACGAGAACAAGTTCTACGGCGGGGACAACGTGGAAGG
GGAGCAGACCGCCTGGGTGGACATAGTCGCCCGGGCCACCGGGGACCCGGCGCCCAGGGT
GAAGAAAGGTTAGCCGCCACAACAGAAAGCATCCACGTCACATCAGCACCCGCAAAGCCT
TGCTGGACCACTTCGGCTGGACAAACTGTTTCTAGAATATTTTAAATAGTATTTATTGAG
TACAGGATGTTATTACAAAATAATTTGAAATTGAAGGTGGTTCGACGGAAGAAATGTTGT
TCGGGGCATTGCAGAGCGGCGTCGACGGGTTGATAGAATACGTTTCACAGCACACCCTCA
CATGCCTGATACCGGCGTTCTTCATCGCTGGGGCGATCGCGGCATTCGTCAAGAAGGAGG
CGATCCTGAAGTACTTCGGGCCCCAGACCAAAAAATACATTTCCTATCCAGTGGCCTCGG
TATCCGGTCTGGTGCTGGCAGTGTGCAGCTGCACCATACTGCCACTCTTCACGGGTATAT
ACAAGAAAGGGAGCGGGCTCGGACCGGCGATCACGTTCCTTTTCGCCGGTCCGGGCATAA
ACGTGCTGGCGATCATCTACACGGCCCAAATACTAGGTTACGACATCGGTATCGCCAGGG
CCGTCGCCGCCATAGGCATGTCGGTGCTGGTCGGCCTGATCATGGCGACGCTGTTCCGCA
GTGAGAGGCCCAAGGGTGAGTTCAAGCTGCTCTCCAGCGGCGACGACAAGCCGAAATGGG
TCATCCTCAGCCTCTTCCTCCTTCTGACGCTCATACTGGTCATAGGCGCCTCCCAGCTGG
ATTGGCTGGTCAAGCTGCCGATCATCTATGCGCTGACGTTGGTGGTGGCCTATCTGGCGA
TATACCACTTCGAGAGGGACGAGATAACCGACTGGGGAATGGAGACCTGGGACCTGGCCA
AGAAGATCGTCCCGATACTGCTCATAGGCACCTTCGCGGTCGGGGTCCTGGCGTATTTCC
TGCCGCCGGAGACCTTCGCCCCGTACCTGGGAAACAACTCGCTCTCGGCCAACCTGATAT
CATCCCTGCTTGGTGCCATCCTCTACATGCCCACTCTGCTCGAGGTGCCTATAATCGGCA
CCACCTTCGGCTACACCACCGGGGCCATGGCCGCCGGCCCGGCCTTGGCCTTGCTATTAG
CAGGTCCGACCATCAGCGCTCCGTCCCTGGTGGTACTGGCACGGGTGATGGGGGTGAAGA
AGACGCTGACCTACGCGCTTCTGGTGGTCATCATGTCCACCATCGCCGGGATGATCTTCG
GATCATTGGTCGGGTGATATGGGCGATAAAAAGGATAATCGCGAAACGCGTTCAGGATAG
GTGAGGATGATGAGGATCGAAGTGTTCGGTACCGGATGCGCCAAGTGCAAGAGGCTCGAG
AAGAACGTCAACGAAGCTTTAGCAAAAGCTGGGATCAAGGCCGAGGTGTTGAAGATCGAG
GATATCGACGACATGATGGAACGCGGCATCATGGTGACCCCGGCGTTGGCGATCGACGGC
GATCTCAAACTCATGGGCAAGGTCCCCTCGGTCGACGAATTGATCGGGATGTTCAAGACG
TGACGGACATGGAAGGGAAGAAATGTCCCAGTCAGGGCGGCACGGTCATCGTTTACGCGT
GCTCGGGCAACGCCAACCCGGGCCAGGCCTGCAACGAGCTGGCCCAGAGGTTCATGGAGC
GCGGTGTGGGGAGGGTGGGCTGCTTGGCCGGCGTGGGAGGTCGCTTTCCGAACATGGGCA
TGTCGGCCCAGAGCGCCGACGAGATCATCGTCCTCGACGGATGTCAGATGGGCCGTGCCC
TCAAGATCATCGAGCACGGCGGGGCCAAATCATCAGTACATCTGGTGGCCACCGGGCTCG
CTAGGAAGAACGGCAAGAGGTGGACAGAGGGCGAAGTGAATGTCCTGGATGATGAACTGA
CCAGGATCAGATCATCTTGAAACGGCTTCGTACGAATCGAGCGATATCCTCCCTGGCCTG
ACGGAAGGCGGCAAGTCTTTCCTCTCGTTCGCCTTCCACGGCAGAGGGGTCCGGGAAGCC
AGCATGCTCATGGTCCTTCGCTCCGGAAAAGAACGGGCAGATCTCGTTCGCCCCGTCGCA
GACAGTGACGGCAAGGTCGAACCTTTCGTTCCTGAACTCGTCCAAGTGCTTGGACCGGCT
CCTGGAGATGTCAATACCGATTTCAGCCATGACCTCGATGGCCAGGGGGTGCACCGTTCC
AGGCCTGGTGCCCGCGCTGCGGGCCTCCACCCGTCCTGGGAATAGGGCATTGGAGATCCC
TTCGGCCATTTGACTTCGGGCCGAGTTGTGGGTGCAGATGAATAGAACGCGATAGACCAT
GCTATCATGAAACCAAAGCAAAGTATTTCAATATATTTTGAATTATACTCCTTGAGAGCG
TGAGACCTCTGACCGAACAGATCGCCAAGCTATCGTTCCTGAACAGATTCCTGACCATCT
GGATATTTCTGGCCATGGCCCTGGGAATTGGCCTCGGCATAACCATTCCCGGGCTGGCCG
ATGCTCTCGACTCCTTGAGCGTGGGAACCACCTCGATCCCCATCGCCATTGGCCTTATCC
TGATGATGTACCCTCCTCTGGCAAAAGTACGGTACGAAGATCTGCCGAAGCTCACCAGGA
TGCCCGAGACCAAGAGGATGTTCTCGGTCTCGCTTCTGCTCAACTATCTGGTCGGCCCGA
TGCTCATGTTCGCCCTGGCCTGGATATTCCTTCCGGACCTTCCGGAATACCGCATCGGCC
TGATACTCACCGGCATCGCACGCTGCATCGCCATGGTCCTGGTCTGGAACCAACTGGCGA
AGGGGGATTCGGAATACGCCGCCGTGCTGGTGGCATTGAACTCTTTGTTCCAGATCGCCC
TGTACGCCTTCTACGCCTACTTCCTGGTGTTCGTGCTCTCTGAGGCGCTGGTTCCCGGTT
CGGGCGTACAGGTGGACATCACCATCGTGGAGGTGGCGGTCACCGTCCTGATCTATCTGG
GGATACCTTTCTTCGGAGGGATGCTCACCAGATACGCCCTCCGAAGGCGTAAGGGGGCGG
AATGGTACGATGGTCGGTTCATGCCCATCATGGGCAAGGTCTCGCTTCTCGCGCTCCTGT
TCACCATCGTGGTGATGTTCTCTCTGAAAGGAGAATATCTGGTGCAGCTGCCTCTGGACG
TCGTGCGCATCGCCATTCCCCTGCTGATCTACTTCCTGGCGATGTTCCTGCTCTCCTTCT
ATCTCTCCATCAGGCTGCGTTTCGATTACCCGCACGCCGCGGCGCAATCGTTCACCGCCT
CCTCCAACAACTTCGAGCTGGCCATCGCCGTGGCGATCGGGGTGTTCGGTATCGGCTCCG
GCGTGGCCTTCGCCGCGGTGGTCGGACCTTTGGTGGAGGTCCCGGTGCTGATAAGCCTGG
TCAACCTGTCGCTTTGGTTCAAGGAACGGTACTTCGACCAGGATGGTAAAGTGAAGAAAA
AGAAAAGATAAAAAAGGGATTTGGGGGCGTTTAGCCCTTGACGGCCTTGACCAGCGCGGC
CAGGTTGTCGTTCGAGATAAGGGCGGACAGCCCGCATCCCGGAGACACCACGTCGAAGCC
GGCGGCAGCGCAGCGCTTTCCGTGGGCCAGGACGTCCGCAGGGGTTCCCTGCAACAGCGG
GTTGACGACGCCGACGTTACCGATAAGGGCGGCCCTGCCGTTAACGATCTTGACCGCCTC
TTCCGGAACGACCTTCTCCTCGATGGACAAGGCCTTCACGCCGGTGTTGATCATGTTGCT
CAGGATGTCGGTGGTGTTGCCGCAGATGTGCAGAACTCCAGTCGCTCCCTTGACCGGGGC
CAGGGAGTCGGATATGTAGGCACCCGCGTACTCGTTGAACATGTCCGGGGACAGCAGGTC
GGTGCTGGCGGACGGCTCGGACATCTGCACGACGTCGGCTCCGGCGTCGGCCAGGGCCTG
GCTGTATCCCTTGCAGATCACGTTGGCGGCCTTGACCCACTTGTGCACCAGTTCCGGCTC
GACCATGATGTACAGCACCAGGTTCTCGGTGCCGACCAGGTGACCGGCCAGGGTGAACGG
TCCGGTGTTGCCGGCGATGACCGGGTACTCGGCGCCGTAGGCGGCCTTCATCTTGGAGAT
GGCTTCCTGGCATATGGCGGCGCGTCCGGTCTTAAGGACGGTCCCGACATCCATGAGGGC
GGGCTCGTCCTCCATCTGGTGCGAGTGACCCTTGACCATCGGGGTACGGTCCTTGCGGCC
CTTGTCGACGGTCATGCCCAGGCTCTCGGCCTCAACGGTCAGGCAGAACGGGGCCCTGAC
GGCCTCGAAACCGAAGACCTTGGCCTGTCCAGCTCCCAGCTTGACCATCATGTCTACGTT
GTAGTGGGCTTCCGGCCAGGCAACACCGAGTGCGTCCATCTGTCCCATGGTTGCGCTCTG
GGTGAAAACTGCGACCGGCGGCCTGTCATGCTTCTTTCCCTTCAGGGCGTCCAATACCCT
GTCCCTTGGAGTCAATTTTTCAGACAAATTAATTCCTCCTGATATCCAGTATGAAACTGA
CCTGTCCAAGTATCTGATTTTCCGTACATTAATCTATCGGGTGTGGATGAGGCGGGAGCA
TCCATTAACGCTGGTTAATTATTTACATCTGGCTGAGTTCAAGCCAAATGAAACGATTGT
AAATAATTTAACAAGCGTTCAACCATCGTTCCTTGCTCCTTTCGAGCATTTGGCGGCCGC
CTCCCGGAGCGCGATTATGTTCTCGACAGGGGTCTTGAAGGCCATCTCGCATCCCGGGGC
GATCATGAATCCCGGACCGTCGCCCCAATCGGTCATCATCGACCGGACCTCCGTTTCCAC
CTCCGCCGGGGTGCCCTTGAAGAGCAGGAACATCTGGTCAATTCCACCGACGACCGTCGT
CCTTGAGCGGAACTTGTCGTAGACGTCCTTTCTATCCTCGGCCTTAGGGATTATGTGCAG
AGCGTCCAGGTCCATCTTGAGATATCCGTCTAGATAGGGTTTCTCGTTGCAGTTGTGAAC
TATCGACCGGACCCCTTTCGAACGGAAATCGGACACGATCCTGGATAGGAAGGCCAGGTC
GAACTTTTCTAGACCTTCCGGGGTGTTTACCTCCGGACTGCAGGTCGCATCCTCGATGAA
GACGTAGCCAATGCCCATTCTCGACAGGTGCTCTCCGTACATGAGCGCCGACTCCATGAG
CCGGTTGAAAAGGTCAATGACCAGGTCCGGCTCGGACCAGATGGCCATTAGCAGTTCCTC
GTAGCCCATGATCTCCCCGCCCAGGACCATCGGGCCGTTCAGAAAACCGGCCACGGCCAC
CTCGTTCCCGTAGCGCTCCTGCAACAGGCCTCCGGCCCGCAGCGGCACGGACCAGAACTC
GTCCTTCATAGGGTCGACCGGTTGGATCCGGTCCAGCTCGGCCAGCGACGAAATTGCGTA
GCCGTCGGAACGGGGATAGAAGTCCCTCTCCGGCCACTTCCACTTCGAGCCGTGAGCCCT
AGCGTCCGTAAGAAGGTCACCCCAGCCGGCCATGACGTTGTCGAAGCCGGTGATCCGCTG
GGCCATTATGCAGATCTTGGCGAACTTCTCCGGGTCGTGGAACCCTTCTCGCATAGTAAG
GCCGGCGGCGTTCAGAACGGTCCTCGCCGCACCAAGGTGCTGGTACATGATGGGCGGCCG
GTCGACCGGCGTCCTCTCGAAAGCTGCCTCGAACCTCTCCCGCGGTAACATGCCCTCCTA
ATGGACATGCTATTTAGATATCCTTTCACCGTTCAGTCCTTGACCCGCTTCTCCTTCTCG
TAGAAGTCGTTGATCACTTCGTAATCGATACCGTGTTCGGCCATGTACCCCTTGGTGAAC
TCCAACGAGGTCTCGCGGACCTGGGGGTCCCACAGGCCGTGCACGATGACGTGGACGATC
AGCTCGCCGCGCATCATCCTGGTGCCGTCGAAGCGATTCTGCACCGTCGGCGGGATGTCC
ATGTCGATGAGGCTGACGGATAGCGTAGAACCGCCCTCGGCGGTGAGGAACGATTTTACG
TGCCCGATCATGTCCGCCCCCCGGGCGAAGCATTCCCTGGTGATGCCGTTCATCAGGTCC
AGGACCATCCTCTCCGACCGTTCACCGTCCAGGGGGTCCTTGATGTAAAGCCGGACCCAC
ATGGAGAACTTGCCCAGCTCGTCCGACGCGCGGTGCGTGAGGATCTGTCTTTCCTTCTGG
[truncated: 1,191,761 more chars]
