# Supplementary material for: Metabolic marker gene mining provides insight in global mcrA diversity and, coupled with targeted genome reconstruction, sheds further light on metabolic potential of the Methanomassiliicoccales
Source: PeerJ. 2018 Sep 17;6:e5614. doi: 10.7717/peerj.5614 (PMC6147122; doi:10.7717/peerj.5614)
Supplement: File S5 [file peerj-06-5614-s009.gz › MALP_prokka/MALP.gff]

##gff-version 3
##sequence-region gnl|Prokka|MALP_1 1 44041
##sequence-region gnl|Prokka|MALP_2 1 53985
##sequence-region gnl|Prokka|MALP_3 1 18301
##sequence-region gnl|Prokka|MALP_4 1 39252
##sequence-region gnl|Prokka|MALP_5 1 144198
##sequence-region gnl|Prokka|MALP_6 1 7668
##sequence-region gnl|Prokka|MALP_7 1 10237
##sequence-region gnl|Prokka|MALP_8 1 7577
##sequence-region gnl|Prokka|MALP_9 1 17925
##sequence-region gnl|Prokka|MALP_10 1 75097
##sequence-region gnl|Prokka|MALP_11 1 28875
##sequence-region gnl|Prokka|MALP_12 1 16263
##sequence-region gnl|Prokka|MALP_13 1 12355
##sequence-region gnl|Prokka|MALP_14 1 46186
##sequence-region gnl|Prokka|MALP_15 1 46454
##sequence-region gnl|Prokka|MALP_16 1 31941
##sequence-region gnl|Prokka|MALP_17 1 11582
##sequence-region gnl|Prokka|MALP_18 1 12566
##sequence-region gnl|Prokka|MALP_19 1 67284
##sequence-region gnl|Prokka|MALP_20 1 2068
##sequence-region gnl|Prokka|MALP_21 1 16805
##sequence-region gnl|Prokka|MALP_22 1 78926
##sequence-region gnl|Prokka|MALP_23 1 59398
##sequence-region gnl|Prokka|MALP_24 1 9907
##sequence-region gnl|Prokka|MALP_25 1 5497
##sequence-region gnl|Prokka|MALP_26 1 1206
##sequence-region gnl|Prokka|MALP_27 1 7753
##sequence-region gnl|Prokka|MALP_28 1 56456
##sequence-region gnl|Prokka|MALP_29 1 44859
##sequence-region gnl|Prokka|MALP_30 1 14010
##sequence-region gnl|Prokka|MALP_31 1 1739
##sequence-region gnl|Prokka|MALP_32 1 25615
##sequence-region gnl|Prokka|MALP_33 1 48879
##sequence-region gnl|Prokka|MALP_34 1 22243
##sequence-region gnl|Prokka|MALP_35 1 18698
##sequence-region gnl|Prokka|MALP_36 1 2244
##sequence-region gnl|Prokka|MALP_37 1 45859
##sequence-region gnl|Prokka|MALP_38 1 3237
##sequence-region gnl|Prokka|MALP_39 1 3899
##sequence-region gnl|Prokka|MALP_40 1 8032
##sequence-region gnl|Prokka|MALP_41 1 19336
##sequence-region gnl|Prokka|MALP_42 1 10207
##sequence-region gnl|Prokka|MALP_43 1 36141
##sequence-region gnl|Prokka|MALP_44 1 7577
##sequence-region gnl|Prokka|MALP_45 1 4037
##sequence-region gnl|Prokka|MALP_46 1 83894
##sequence-region gnl|Prokka|MALP_47 1 64449
##sequence-region gnl|Prokka|MALP_48 1 11688
##sequence-region gnl|Prokka|MALP_49 1 25025
##sequence-region gnl|Prokka|MALP_50 1 8871
##sequence-region gnl|Prokka|MALP_51 1 13360
##sequence-region gnl|Prokka|MALP_52 1 15812
##sequence-region gnl|Prokka|MALP_53 1 21276
##sequence-region gnl|Prokka|MALP_54 1 7749
##sequence-region gnl|Prokka|MALP_55 1 7235
##sequence-region gnl|Prokka|MALP_56 1 15172
##sequence-region gnl|Prokka|MALP_57 1 41851
##sequence-region gnl|Prokka|MALP_58 1 1681
gnl|Prokka|MALP_1	Prodigal:2.6	CDS	54	449	.	+	0	ID=MALP_00001;Parent=MALP_00001_gene;inference=ab initio prediction:Prodigal:2.6;locus_tag=MALP_00001;product=hypothetical protein;protein_id=gnl|Prokka|MALP_00001
gnl|Prokka|MALP_1	prokka	gene	54	449	.	+	.	ID=MALP_00001_gene;locus_tag=MALP_00001
gnl|Prokka|MALP_1	Prodigal:2.6	CDS	550	1842	.	+	0	ID=MALP_00002;Parent=MALP_00002_gene;eC_number=6.3.5.-;Name=gatD;dbxref=COG:COG0252;gene=gatD;inference=ab initio prediction:Prodigal:2.6,similar to AA sequence:UniProtKB:Q9V0T9;locus_tag=MALP_00002;product=Glutamyl-tRNA(Gln) amidotransferase subunit D;protein_id=gnl|Prokka|MALP_00002
gnl|Prokka|MALP_1	prokka	gene	550	1842	.	+	.	ID=MALP_00002_gene;Name=gatD;gene=gatD;locus_tag=MALP_00002
gnl|Prokka|MALP_1	Prodigal:2.6	CDS	1842	3701	.	+	0	ID=MALP_00003;Parent=MALP_00003_gene;eC_number=6.3.5.-;Name=gatE;dbxref=COG:COG2511;gene=gatE;inference=ab initio prediction:Prodigal:2.6,similar to AA sequence:UniProtKB:O26803;locus_tag=MALP_00003;product=Glutamyl-tRNA(Gln) amidotransferase subunit E;protein_id=gnl|Prokka|MALP_00003
gnl|Prokka|MALP_1	prokka	gene	1842	3701	.	+	.	ID=MALP_00003_gene;Name=gatE;gene=gatE;locus_tag=MALP_00003
gnl|Prokka|MALP_1	Prodigal:2.6	CDS	3691	4257	.	-	0	ID=MALP_00004;Parent=MALP_00004_gene;eC_number=2.1.1.-;dbxref=COG:COG2813;inference=ab initio prediction:Prodigal:2.6,similar to AA sequence:UniProtKB:Q58292;locus_tag=MALP_00004;product=putative S-adenosylmethionine-dependent methyltransferase;protein_id=gnl|Prokka|MALP_00004
gnl|Prokka|MALP_1	prokka	gene	3691	4257	.	-	.	ID=MALP_00004_gene;locus_tag=MALP_00004
gnl|Prokka|MALP_1	Prodigal:2.6	CDS	4329	5225	.	+	0	ID=MALP_00005;Parent=MALP_00005_gene;eC_number=3.4.21.105;Name=glpG;gene=glpG;inference=ab initio prediction:Prodigal:2.6,protein motif:HAMAP:MF_01594;locus_tag=MALP_00005;product=Rhomboid protease GlpG;protein_id=gnl|Prokka|MALP_00005
gnl|Prokka|MALP_1	prokka	gene	4329	5225	.	+	.	ID=MALP_00005_gene;Name=glpG;gene=glpG;locus_tag=MALP_00005
gnl|Prokka|MALP_1	Prodigal:2.6	CDS	5204	5815	.	+	0	ID=MALP_00006;Parent=MALP_00006_gene;eC_number=3.1.2.6;Name=gloB_1;gene=gloB_1;inference=ab initio prediction:Prodigal:2.6,protein motif:HAMAP:MF_01374;locus_tag=MALP_00006;product=Hydroxyacylglutathione hydrolase;protein_id=gnl|Prokka|MALP_00006
gnl|Prokka|MALP_1	prokka	gene	5204	5815	.	+	.	ID=MALP_00006_gene;Name=gloB_1;gene=gloB_1;locus_tag=MALP_00006
gnl|Prokka|MALP_1	Prodigal:2.6	CDS	5812	6411	.	+	0	ID=MALP_00007;Parent=MALP_00007_gene;inference=ab initio prediction:Prodigal:2.6;locus_tag=MALP_00007;product=hypothetical protein;protein_id=gnl|Prokka|MALP_00007
gnl|Prokka|MALP_1	prokka	gene	5812	6411	.	+	.	ID=MALP_00007_gene;locus_tag=MALP_00007
gnl|Prokka|MALP_1	Prodigal:2.6	CDS	6435	7061	.	+	0	ID=MALP_00008;Parent=MALP_00008_gene;eC_number=2.1.1.77;Name=pcm;dbxref=COG:COG2518;gene=pcm;inference=ab initio prediction:Prodigal:2.6,similar to AA sequence:UniProtKB:Q57636;locus_tag=MALP_00008;product=Protein-L-isoaspartate O-methyltransferase;protein_id=gnl|Prokka|MALP_00008
gnl|Prokka|MALP_1	prokka	gene	6435	7061	.	+	.	ID=MALP_00008_gene;Name=pcm;gene=pcm;locus_tag=MALP_00008
gnl|Prokka|MALP_1	Prodigal:2.6	CDS	7053	7715	.	-	0	ID=MALP_00009;Parent=MALP_00009_gene;eC_number=3.1.3.3;dbxref=COG:COG0560;inference=ab initio prediction:Prodigal:2.6,similar to AA sequence:UniProtKB:Q58989;locus_tag=MALP_00009;product=Phosphoserine phosphatase;protein_id=gnl|Prokka|MALP_00009
gnl|Prokka|MALP_1	prokka	gene	7053	7715	.	-	.	ID=MALP_00009_gene;locus_tag=MALP_00009
gnl|Prokka|MALP_1	Prodigal:2.6	CDS	7762	8463	.	+	0	ID=MALP_00010;Parent=MALP_00010_gene;inference=ab initio prediction:Prodigal:2.6;locus_tag=MALP_00010;product=hypothetical protein;protein_id=gnl|Prokka|MALP_00010
gnl|Prokka|MALP_1	prokka	gene	7762	8463	.	+	.	ID=MALP_00010_gene;locus_tag=MALP_00010
gnl|Prokka|MALP_1	Prodigal:2.6	CDS	8501	9175	.	+	0	ID=MALP_00011;Parent=MALP_00011_gene;eC_number=2.1.1.148;Name=thyX;dbxref=COG:COG1351;gene=thyX;inference=ab initio prediction:Prodigal:2.6,similar to AA sequence:UniProtKB:Q8U3C9;locus_tag=MALP_00011;product=Flavin-dependent thymidylate synthase;protein_id=gnl|Prokka|MALP_00011
gnl|Prokka|MALP_1	prokka	gene	8501	9175	.	+	.	ID=MALP_00011_gene;Name=thyX;gene=thyX;locus_tag=MALP_00011
gnl|Prokka|MALP_1	Prodigal:2.6	CDS	9214	9405	.	+	0	ID=MALP_00012;Parent=MALP_00012_gene;dbxref=COG:COG1383;inference=ab initio prediction:Prodigal:2.6,similar to AA sequence:UniProtKB:Q8U0U1;locus_tag=MALP_00012;product=30S ribosomal protein S17e;protein_id=gnl|Prokka|MALP_00012
gnl|Prokka|MALP_1	prokka	gene	9214	9405	.	+	.	ID=MALP_00012_gene;locus_tag=MALP_00012
gnl|Prokka|MALP_1	Aragorn:1.2	tRNA	9589	9663	.	+	.	ID=MALP_00013;Parent=MALP_00013_gene;inference=COORDINATES:profile:Aragorn:1.2;locus_tag=MALP_00013;product=tRNA-Arg(gcg)
gnl|Prokka|MALP_1	prokka	gene	9589	9663	.	+	.	ID=MALP_00013_gene;locus_tag=MALP_00013
gnl|Prokka|MALP_1	Aragorn:1.2	tRNA	11678	11752	.	+	.	ID=MALP_00014;Parent=MALP_00014_gene;inference=COORDINATES:profile:Aragorn:1.2;locus_tag=MALP_00014;product=tRNA-Thr(ggt)
gnl|Prokka|MALP_1	prokka	gene	11678	11752	.	+	.	ID=MALP_00014_gene;locus_tag=MALP_00014
gnl|Prokka|MALP_1	Prodigal:2.6	CDS	11790	14108	.	+	0	ID=MALP_00015;Parent=MALP_00015_gene;inference=ab initio prediction:Prodigal:2.6;locus_tag=MALP_00015;product=hypothetical protein;protein_id=gnl|Prokka|MALP_00015
gnl|Prokka|MALP_1	prokka	gene	11790	14108	.	+	.	ID=MALP_00015_gene;locus_tag=MALP_00015
gnl|Prokka|MALP_1	Prodigal:2.6	CDS	14158	14361	.	-	0	ID=MALP_00016;Parent=MALP_00016_gene;inference=ab initio prediction:Prodigal:2.6;locus_tag=MALP_00016;product=hypothetical protein;protein_id=gnl|Prokka|MALP_00016
gnl|Prokka|MALP_1	prokka	gene	14158	14361	.	-	.	ID=MALP_00016_gene;locus_tag=MALP_00016
gnl|Prokka|MALP_1	Prodigal:2.6	CDS	14598	15482	.	+	0	ID=MALP_00017;Parent=MALP_00017_gene;Name=tvoK;dbxref=COG:COG1226;gene=tvoK;inference=ab initio prediction:Prodigal:2.6,similar to AA sequence:UniProtKB:Q979Z2;locus_tag=MALP_00017;product=Calcium-gated potassium channel TvoK;protein_id=gnl|Prokka|MALP_00017
gnl|Prokka|MALP_1	prokka	gene	14598	15482	.	+	.	ID=MALP_00017_gene;Name=tvoK;gene=tvoK;locus_tag=MALP_00017
gnl|Prokka|MALP_1	Prodigal:2.6	CDS	15483	16670	.	-	0	ID=MALP_00018;Parent=MALP_00018_gene;inference=ab initio prediction:Prodigal:2.6;locus_tag=MALP_00018;product=hypothetical protein;protein_id=gnl|Prokka|MALP_00018
gnl|Prokka|MALP_1	prokka	gene	15483	16670	.	-	.	ID=MALP_00018_gene;locus_tag=MALP_00018
gnl|Prokka|MALP_1	Prodigal:2.6	CDS	16708	17814	.	-	0	ID=MALP_00019;Parent=MALP_00019_gene;dbxref=COG:COG1145;inference=ab initio prediction:Prodigal:2.6,similar to AA sequence:UniProtKB:P00202;locus_tag=MALP_00019;product=Ferredoxin;protein_id=gnl|Prokka|MALP_00019
gnl|Prokka|MALP_1	prokka	gene	16708	17814	.	-	.	ID=MALP_00019_gene;locus_tag=MALP_00019
gnl|Prokka|MALP_1	Prodigal:2.6	CDS	17839	19782	.	-	0	ID=MALP_00020;Parent=MALP_00020_gene;inference=ab initio prediction:Prodigal:2.6;locus_tag=MALP_00020;product=hypothetical protein;protein_id=gnl|Prokka|MALP_00020
gnl|Prokka|MALP_1	prokka	gene	17839	19782	.	-	.	ID=MALP_00020_gene;locus_tag=MALP_00020
gnl|Prokka|MALP_1	Prodigal:2.6	CDS	19884	21335	.	+	0	ID=MALP_00021;Parent=MALP_00021_gene;eC_number=3.6.3.-;Name=ravA;gene=ravA;inference=ab initio prediction:Prodigal:2.6,protein motif:HAMAP:MF_01625;locus_tag=MALP_00021;product=ATPase RavA;protein_id=gnl|Prokka|MALP_00021
gnl|Prokka|MALP_1	prokka	gene	19884	21335	.	+	.	ID=MALP_00021_gene;Name=ravA;gene=ravA;locus_tag=MALP_00021
gnl|Prokka|MALP_1	Prodigal:2.6	CDS	21346	22773	.	+	0	ID=MALP_00022;Parent=MALP_00022_gene;Name=viaA;gene=viaA;inference=ab initio prediction:Prodigal:2.6,protein motif:HAMAP:MF_01626;locus_tag=MALP_00022;product=Protein ViaA;protein_id=gnl|Prokka|MALP_00022
gnl|Prokka|MALP_1	prokka	gene	21346	22773	.	+	.	ID=MALP_00022_gene;Name=viaA;gene=viaA;locus_tag=MALP_00022
gnl|Prokka|MALP_1	Prodigal:2.6	CDS	22734	23744	.	-	0	ID=MALP_00023;Parent=MALP_00023_gene;eC_number=3.5.3.12;Name=aguA;gene=aguA;inference=ab initio prediction:Prodigal:2.6,protein motif:HAMAP:MF_01841;locus_tag=MALP_00023;product=Agmatine deiminase;protein_id=gnl|Prokka|MALP_00023
gnl|Prokka|MALP_1	prokka	gene	22734	23744	.	-	.	ID=MALP_00023_gene;Name=aguA;gene=aguA;locus_tag=MALP_00023
gnl|Prokka|MALP_1	Prodigal:2.6	CDS	23788	24651	.	-	0	ID=MALP_00024;Parent=MALP_00024_gene;eC_number=3.5.5.1;dbxref=COG:COG0388;inference=ab initio prediction:Prodigal:2.6,similar to AA sequence:UniProtKB:Q9UYV8;locus_tag=MALP_00024;product=Nitrilase;protein_id=gnl|Prokka|MALP_00024
gnl|Prokka|MALP_1	prokka	gene	23788	24651	.	-	.	ID=MALP_00024_gene;locus_tag=MALP_00024
gnl|Prokka|MALP_1	Prodigal:2.6	CDS	24706	25254	.	-	0	ID=MALP_00025;Parent=MALP_00025_gene;inference=ab initio prediction:Prodigal:2.6;locus_tag=MALP_00025;product=hypothetical protein;protein_id=gnl|Prokka|MALP_00025
gnl|Prokka|MALP_1	prokka	gene	24706	25254	.	-	.	ID=MALP_00025_gene;locus_tag=MALP_00025
gnl|Prokka|MALP_1	Prodigal:2.6	CDS	25279	25464	.	-	0	ID=MALP_00026;Parent=MALP_00026_gene;inference=ab initio prediction:Prodigal:2.6;locus_tag=MALP_00026;product=hypothetical protein;protein_id=gnl|Prokka|MALP_00026
gnl|Prokka|MALP_1	prokka	gene	25279	25464	.	-	.	ID=MALP_00026_gene;locus_tag=MALP_00026
gnl|Prokka|MALP_1	Aragorn:1.2	tRNA	25610	25682	.	-	.	ID=MALP_00027;Parent=MALP_00027_gene;inference=COORDINATES:profile:Aragorn:1.2;locus_tag=MALP_00027;product=tRNA-Val(tac)
gnl|Prokka|MALP_1	prokka	gene	25610	25682	.	-	.	ID=MALP_00027_gene;locus_tag=MALP_00027
gnl|Prokka|MALP_1	Prodigal:2.6	CDS	25755	27893	.	-	0	ID=MALP_00028;Parent=MALP_00028_gene;inference=ab initio prediction:Prodigal:2.6;locus_tag=MALP_00028;product=hypothetical protein;protein_id=gnl|Prokka|MALP_00028
gnl|Prokka|MALP_1	prokka	gene	25755	27893	.	-	.	ID=MALP_00028_gene;locus_tag=MALP_00028
gnl|Prokka|MALP_1	Prodigal:2.6	CDS	28131	28724	.	+	0	ID=MALP_00029;Parent=MALP_00029_gene;inference=ab initio prediction:Prodigal:2.6;locus_tag=MALP_00029;product=hypothetical protein;protein_id=gnl|Prokka|MALP_00029
gnl|Prokka|MALP_1	prokka	gene	28131	28724	.	+	.	ID=MALP_00029_gene;locus_tag=MALP_00029
gnl|Prokka|MALP_1	Prodigal:2.6	CDS	28726	29379	.	-	0	ID=MALP_00030;Parent=MALP_00030_gene;eC_number=2.1.1.163;Name=ubiE_1;gene=ubiE_1;inference=ab initio prediction:Prodigal:2.6,protein motif:HAMAP:MF_01813;locus_tag=MALP_00030;product=Ubiquinone/menaquinone biosynthesis C-methyltransferase UbiE;protein_id=gnl|Prokka|MALP_00030
gnl|Prokka|MALP_1	prokka	gene	28726	29379	.	-	.	ID=MALP_00030_gene;Name=ubiE_1;gene=ubiE_1;locus_tag=MALP_00030
gnl|Prokka|MALP_1	Prodigal:2.6	CDS	29389	30099	.	-	0	ID=MALP_00031;Parent=MALP_00031_gene;inference=ab initio prediction:Prodigal:2.6;locus_tag=MALP_00031;product=hypothetical protein;protein_id=gnl|Prokka|MALP_00031
gnl|Prokka|MALP_1	prokka	gene	29389	30099	.	-	.	ID=MALP_00031_gene;locus_tag=MALP_00031
gnl|Prokka|MALP_1	Prodigal:2.6	CDS	30216	31262	.	-	0	ID=MALP_00032;Parent=MALP_00032_gene;eC_number=2.7.4.16;Name=thiL_1;gene=thiL_1;inference=ab initio prediction:Prodigal:2.6,protein motif:HAMAP:MF_02128;locus_tag=MALP_00032;product=Thiamine-monophosphate kinase;protein_id=gnl|Prokka|MALP_00032
gnl|Prokka|MALP_1	prokka	gene	30216	31262	.	-	.	ID=MALP_00032_gene;Name=thiL_1;gene=thiL_1;locus_tag=MALP_00032
gnl|Prokka|MALP_1	Aragorn:1.2	tRNA	31364	31441	.	+	.	ID=MALP_00033;Parent=MALP_00033_gene;inference=COORDINATES:profile:Aragorn:1.2;locus_tag=MALP_00033;product=tRNA-Arg(tcg)
gnl|Prokka|MALP_1	prokka	gene	31364	31441	.	+	.	ID=MALP_00033_gene;locus_tag=MALP_00033
gnl|Prokka|MALP_1	Prodigal:2.6	CDS	31472	32047	.	-	0	ID=MALP_00034;Parent=MALP_00034_gene;inference=ab initio prediction:Prodigal:2.6;locus_tag=MALP_00034;product=hypothetical protein;protein_id=gnl|Prokka|MALP_00034
gnl|Prokka|MALP_1	prokka	gene	31472	32047	.	-	.	ID=MALP_00034_gene;locus_tag=MALP_00034
gnl|Prokka|MALP_1	Prodigal:2.6	CDS	32268	32372	.	+	0	ID=MALP_00035;Parent=MALP_00035_gene;inference=ab initio prediction:Prodigal:2.6;locus_tag=MALP_00035;product=hypothetical protein;protein_id=gnl|Prokka|MALP_00035
gnl|Prokka|MALP_1	prokka	gene	32268	32372	.	+	.	ID=MALP_00035_gene;locus_tag=MALP_00035
gnl|Prokka|MALP_1	Prodigal:2.6	CDS	32519	32812	.	+	0	ID=MALP_00036;Parent=MALP_00036_gene;inference=ab initio prediction:Prodigal:2.6;locus_tag=MALP_00036;product=hypothetical protein;protein_id=gnl|Prokka|MALP_00036
gnl|Prokka|MALP_1	prokka	gene	32519	32812	.	+	.	ID=MALP_00036_gene;locus_tag=MALP_00036
gnl|Prokka|MALP_1	Prodigal:2.6	CDS	32802	33521	.	-	0	ID=MALP_00037;Parent=MALP_00037_gene;eC_number=1.17.99.6;Name=queG_1;gene=queG_1;inference=ab initio prediction:Prodigal:2.6,protein motif:HAMAP:MF_00916;locus_tag=MALP_00037;product=Epoxyqueuosine reductase;protein_id=gnl|Prokka|MALP_00037
gnl|Prokka|MALP_1	prokka	gene	32802	33521	.	-	.	ID=MALP_00037_gene;Name=queG_1;gene=queG_1;locus_tag=MALP_00037
gnl|Prokka|MALP_1	Prodigal:2.6	CDS	33577	33954	.	-	0	ID=MALP_00038;Parent=MALP_00038_gene;Name=arsR_1;gene=arsR_1;inference=ab initio prediction:Prodigal:2.6,similar to AA sequence:UniProtKB:O52029;locus_tag=MALP_00038;product=Putative arsenical resistance operon repressor ArsR;protein_id=gnl|Prokka|MALP_00038
gnl|Prokka|MALP_1	prokka	gene	33577	33954	.	-	.	ID=MALP_00038_gene;Name=arsR_1;gene=arsR_1;locus_tag=MALP_00038
gnl|Prokka|MALP_1	Prodigal:2.6	CDS	34013	34648	.	-	0	ID=MALP_00039;Parent=MALP_00039_gene;inference=ab initio prediction:Prodigal:2.6;locus_tag=MALP_00039;product=hypothetical protein;protein_id=gnl|Prokka|MALP_00039
gnl|Prokka|MALP_1	prokka	gene	34013	34648	.	-	.	ID=MALP_00039_gene;locus_tag=MALP_00039
gnl|Prokka|MALP_1	Prodigal:2.6	CDS	34717	34980	.	-	0	ID=MALP_00040;Parent=MALP_00040_gene;inference=ab initio prediction:Prodigal:2.6;locus_tag=MALP_00040;product=hypothetical protein;protein_id=gnl|Prokka|MALP_00040
gnl|Prokka|MALP_1	prokka	gene	34717	34980	.	-	.	ID=MALP_00040_gene;locus_tag=MALP_00040
gnl|Prokka|MALP_1	Prodigal:2.6	CDS	35025	35840	.	-	0	ID=MALP_00041;Parent=MALP_00041_gene;eC_number=4.2.99.18;Name=mutM;gene=mutM;inference=ab initio prediction:Prodigal:2.6,protein motif:HAMAP:MF_00103;locus_tag=MALP_00041;product=Formamidopyrimidine-DNA glycosylase;protein_id=gnl|Prokka|MALP_00041
gnl|Prokka|MALP_1	prokka	gene	35025	35840	.	-	.	ID=MALP_00041_gene;Name=mutM;gene=mutM;locus_tag=MALP_00041
gnl|Prokka|MALP_1	Prodigal:2.6	CDS	35945	36379	.	+	0	ID=MALP_00042;Parent=MALP_00042_gene;inference=ab initio prediction:Prodigal:2.6;locus_tag=MALP_00042;product=hypothetical protein;protein_id=gnl|Prokka|MALP_00042
gnl|Prokka|MALP_1	prokka	gene	35945	36379	.	+	.	ID=MALP_00042_gene;locus_tag=MALP_00042
gnl|Prokka|MALP_1	Prodigal:2.6	CDS	36362	36703	.	-	0	ID=MALP_00043;Parent=MALP_00043_gene;inference=ab initio prediction:Prodigal:2.6;locus_tag=MALP_00043;product=hypothetical protein;protein_id=gnl|Prokka|MALP_00043
gnl|Prokka|MALP_1	prokka	gene	36362	36703	.	-	.	ID=MALP_00043_gene;locus_tag=MALP_00043
gnl|Prokka|MALP_1	Prodigal:2.6	CDS	36693	37613	.	-	0	ID=MALP_00044;Parent=MALP_00044_gene;eC_number=3.6.3.16;Name=arsA;gene=arsA;inference=ab initio prediction:Prodigal:2.6,similar to AA sequence:UniProtKB:O52027;locus_tag=MALP_00044;product=Putative arsenical pump-driving ATPase;protein_id=gnl|Prokka|MALP_00044
gnl|Prokka|MALP_1	prokka	gene	36693	37613	.	-	.	ID=MALP_00044_gene;Name=arsA;gene=arsA;locus_tag=MALP_00044
gnl|Prokka|MALP_1	Prodigal:2.6	CDS	37748	37846	.	+	0	ID=MALP_00045;Parent=MALP_00045_gene;inference=ab initio prediction:Prodigal:2.6;locus_tag=MALP_00045;product=hypothetical protein;protein_id=gnl|Prokka|MALP_00045
gnl|Prokka|MALP_1	prokka	gene	37748	37846	.	+	.	ID=MALP_00045_gene;locus_tag=MALP_00045
gnl|Prokka|MALP_1	Prodigal:2.6	CDS	37869	39374	.	-	0	ID=MALP_00046;Parent=MALP_00046_gene;inference=ab initio prediction:Prodigal:2.6;locus_tag=MALP_00046;product=hypothetical protein;protein_id=gnl|Prokka|MALP_00046
gnl|Prokka|MALP_1	prokka	gene	37869	39374	.	-	.	ID=MALP_00046_gene;locus_tag=MALP_00046
gnl|Prokka|MALP_1	Prodigal:2.6	CDS	39443	39676	.	-	0	ID=MALP_00047;Parent=MALP_00047_gene;inference=ab initio prediction:Prodigal:2.6;locus_tag=MALP_00047;product=hypothetical protein;protein_id=gnl|Prokka|MALP_00047
gnl|Prokka|MALP_1	prokka	gene	39443	39676	.	-	.	ID=MALP_00047_gene;locus_tag=MALP_00047
gnl|Prokka|MALP_1	Prodigal:2.6	CDS	39722	40327	.	-	0	ID=MALP_00048;Parent=MALP_00048_gene;inference=ab initio prediction:Prodigal:2.6;locus_tag=MALP_00048;product=hypothetical protein;protein_id=gnl|Prokka|MALP_00048
gnl|Prokka|MALP_1	prokka	gene	39722	40327	.	-	.	ID=MALP_00048_gene;locus_tag=MALP_00048
gnl|Prokka|MALP_1	Prodigal:2.6	CDS	40849	41589	.	+	0	ID=MALP_00049;Parent=MALP_00049_gene;inference=ab initio prediction:Prodigal:2.6;locus_tag=MALP_00049;product=hypothetical protein;protein_id=gnl|Prokka|MALP_00049
gnl|Prokka|MALP_1	prokka	gene	40849	41589	.	+	.	ID=MALP_00049_gene;locus_tag=MALP_00049
gnl|Prokka|MALP_1	Prodigal:2.6	CDS	41916	42410	.	+	0	ID=MALP_00050;Parent=MALP_00050_gene;eC_number=4.1.99.3;Name=phr;dbxref=COG:COG0415;gene=phr;inference=ab initio prediction:Prodigal:2.6,similar to AA sequence:UniProtKB:P58818;locus_tag=MALP_00050;product=Deoxyribodipyrimidine photo-lyase;protein_id=gnl|Prokka|MALP_00050
gnl|Prokka|MALP_1	prokka	gene	41916	42410	.	+	.	ID=MALP_00050_gene;Name=phr;gene=phr;locus_tag=MALP_00050
gnl|Prokka|MALP_1	Prodigal:2.6	CDS	42394	43902	.	-	0	ID=MALP_00051;Parent=MALP_00051_gene;eC_number=3.1.-.-;Name=rnj_1;gene=rnj_1;inference=ab initio prediction:Prodigal:2.6,protein motif:HAMAP:MF_01491;locus_tag=MALP_00051;product=Ribonuclease J;protein_id=gnl|Prokka|MALP_00051
gnl|Prokka|MALP_1	prokka	gene	42394	43902	.	-	.	ID=MALP_00051_gene;Name=rnj_1;gene=rnj_1;locus_tag=MALP_00051
gnl|Prokka|MALP_2	Prodigal:2.6	CDS	535	1104	.	+	0	ID=MALP_00052;Parent=MALP_00052_gene;inference=ab initio prediction:Prodigal:2.6;locus_tag=MALP_00052;product=hypothetical protein;protein_id=gnl|Prokka|MALP_00052
gnl|Prokka|MALP_2	prokka	gene	535	1104	.	+	.	ID=MALP_00052_gene;locus_tag=MALP_00052
gnl|Prokka|MALP_2	Prodigal:2.6	CDS	1175	2137	.	+	0	ID=MALP_00053;Parent=MALP_00053_gene;dbxref=COG:COG1136;inference=ab initio prediction:Prodigal:2.6,similar to AA sequence:UniProtKB:Q58206;locus_tag=MALP_00053;product=putative ABC transporter ATP-binding protein;protein_id=gnl|Prokka|MALP_00053
gnl|Prokka|MALP_2	prokka	gene	1175	2137	.	+	.	ID=MALP_00053_gene;locus_tag=MALP_00053
gnl|Prokka|MALP_2	Prodigal:2.6	CDS	2137	2958	.	+	0	ID=MALP_00054;Parent=MALP_00054_gene;inference=ab initio prediction:Prodigal:2.6;locus_tag=MALP_00054;product=hypothetical protein;protein_id=gnl|Prokka|MALP_00054
gnl|Prokka|MALP_2	prokka	gene	2137	2958	.	+	.	ID=MALP_00054_gene;locus_tag=MALP_00054
gnl|Prokka|MALP_2	Prodigal:2.6	CDS	2955	3881	.	+	0	ID=MALP_00055;Parent=MALP_00055_gene;eC_number=3.6.3.-;Name=wtpC_1;dbxref=COG:COG3839;gene=wtpC_1;inference=ab initio prediction:Prodigal:2.6,similar to AA sequence:UniProtKB:O30144;locus_tag=MALP_00055;product=Molybdate/tungstate import ATP-binding protein WtpC;protein_id=gnl|Prokka|MALP_00055
gnl|Prokka|MALP_2	prokka	gene	2955	3881	.	+	.	ID=MALP_00055_gene;Name=wtpC_1;gene=wtpC_1;locus_tag=MALP_00055
gnl|Prokka|MALP_2	Prodigal:2.6	CDS	3887	4633	.	+	0	ID=MALP_00056;Parent=MALP_00056_gene;inference=ab initio prediction:Prodigal:2.6;locus_tag=MALP_00056;product=hypothetical protein;protein_id=gnl|Prokka|MALP_00056
gnl|Prokka|MALP_2	prokka	gene	3887	4633	.	+	.	ID=MALP_00056_gene;locus_tag=MALP_00056
gnl|Prokka|MALP_2	Prodigal:2.6	CDS	4793	4918	.	+	0	ID=MALP_00057;Parent=MALP_00057_gene;inference=ab initio prediction:Prodigal:2.6;locus_tag=MALP_00057;product=hypothetical protein;protein_id=gnl|Prokka|MALP_00057
gnl|Prokka|MALP_2	prokka	gene	4793	4918	.	+	.	ID=MALP_00057_gene;locus_tag=MALP_00057
gnl|Prokka|MALP_2	Prodigal:2.6	CDS	4963	5196	.	+	0	ID=MALP_00058;Parent=MALP_00058_gene;inference=ab initio prediction:Prodigal:2.6;locus_tag=MALP_00058;product=hypothetical protein;protein_id=gnl|Prokka|MALP_00058
gnl|Prokka|MALP_2	prokka	gene	4963	5196	.	+	.	ID=MALP_00058_gene;locus_tag=MALP_00058
gnl|Prokka|MALP_2	Prodigal:2.6	CDS	5550	6149	.	-	0	ID=MALP_00059;Parent=MALP_00059_gene;inference=ab initio prediction:Prodigal:2.6;locus_tag=MALP_00059;product=hypothetical protein;protein_id=gnl|Prokka|MALP_00059
gnl|Prokka|MALP_2	prokka	gene	5550	6149	.	-	.	ID=MALP_00059_gene;locus_tag=MALP_00059
gnl|Prokka|MALP_2	Prodigal:2.6	CDS	6251	7090	.	-	0	ID=MALP_00060;Parent=MALP_00060_gene;inference=ab initio prediction:Prodigal:2.6;locus_tag=MALP_00060;product=hypothetical protein;protein_id=gnl|Prokka|MALP_00060
gnl|Prokka|MALP_2	prokka	gene	6251	7090	.	-	.	ID=MALP_00060_gene;locus_tag=MALP_00060
gnl|Prokka|MALP_2	Prodigal:2.6	CDS	7157	7405	.	-	0	ID=MALP_00061;Parent=MALP_00061_gene;inference=ab initio prediction:Prodigal:2.6;locus_tag=MALP_00061;product=hypothetical protein;protein_id=gnl|Prokka|MALP_00061
gnl|Prokka|MALP_2	prokka	gene	7157	7405	.	-	.	ID=MALP_00061_gene;locus_tag=MALP_00061
gnl|Prokka|MALP_2	Prodigal:2.6	CDS	7471	8091	.	-	0	ID=MALP_00062;Parent=MALP_00062_gene;inference=ab initio prediction:Prodigal:2.6;locus_tag=MALP_00062;product=hypothetical protein;protein_id=gnl|Prokka|MALP_00062
gnl|Prokka|MALP_2	prokka	gene	7471	8091	.	-	.	ID=MALP_00062_gene;locus_tag=MALP_00062
gnl|Prokka|MALP_2	Prodigal:2.6	CDS	8234	9601	.	+	0	ID=MALP_00063;Parent=MALP_00063_gene;inference=ab initio prediction:Prodigal:2.6;locus_tag=MALP_00063;product=hypothetical protein;protein_id=gnl|Prokka|MALP_00063
gnl|Prokka|MALP_2	prokka	gene	8234	9601	.	+	.	ID=MALP_00063_gene;locus_tag=MALP_00063
gnl|Prokka|MALP_2	Prodigal:2.6	CDS	9603	10574	.	+	0	ID=MALP_00064;Parent=MALP_00064_gene;inference=ab initio prediction:Prodigal:2.6;locus_tag=MALP_00064;product=hypothetical protein;protein_id=gnl|Prokka|MALP_00064
gnl|Prokka|MALP_2	prokka	gene	9603	10574	.	+	.	ID=MALP_00064_gene;locus_tag=MALP_00064
gnl|Prokka|MALP_2	Prodigal:2.6	CDS	10652	10798	.	+	0	ID=MALP_00065;Parent=MALP_00065_gene;inference=ab initio prediction:Prodigal:2.6;locus_tag=MALP_00065;product=hypothetical protein;protein_id=gnl|Prokka|MALP_00065
gnl|Prokka|MALP_2	prokka	gene	10652	10798	.	+	.	ID=MALP_00065_gene;locus_tag=MALP_00065
gnl|Prokka|MALP_2	Prodigal:2.6	CDS	10890	11324	.	+	0	ID=MALP_00066;Parent=MALP_00066_gene;inference=ab initio prediction:Prodigal:2.6;locus_tag=MALP_00066;product=hypothetical protein;protein_id=gnl|Prokka|MALP_00066
gnl|Prokka|MALP_2	prokka	gene	10890	11324	.	+	.	ID=MALP_00066_gene;locus_tag=MALP_00066
gnl|Prokka|MALP_2	Prodigal:2.6	CDS	11470	11601	.	+	0	ID=MALP_00067;Parent=MALP_00067_gene;inference=ab initio prediction:Prodigal:2.6;locus_tag=MALP_00067;product=hypothetical protein;protein_id=gnl|Prokka|MALP_00067
gnl|Prokka|MALP_2	prokka	gene	11470	11601	.	+	.	ID=MALP_00067_gene;locus_tag=MALP_00067
gnl|Prokka|MALP_2	Prodigal:2.6	CDS	11614	11868	.	+	0	ID=MALP_00068;Parent=MALP_00068_gene;inference=ab initio prediction:Prodigal:2.6;locus_tag=MALP_00068;product=hypothetical protein;protein_id=gnl|Prokka|MALP_00068
gnl|Prokka|MALP_2	prokka	gene	11614	11868	.	+	.	ID=MALP_00068_gene;locus_tag=MALP_00068
gnl|Prokka|MALP_2	Prodigal:2.6	CDS	11929	12690	.	+	0	ID=MALP_00069;Parent=MALP_00069_gene;eC_number=3.6.5.-;dbxref=COG:COG1100;inference=ab initio prediction:Prodigal:2.6,similar to AA sequence:UniProtKB:Q9UYR9;locus_tag=MALP_00069;product=GPN-loop GTPase;protein_id=gnl|Prokka|MALP_00069
gnl|Prokka|MALP_2	prokka	gene	11929	12690	.	+	.	ID=MALP_00069_gene;locus_tag=MALP_00069
gnl|Prokka|MALP_2	Prodigal:2.6	CDS	12721	12894	.	+	0	ID=MALP_00070;Parent=MALP_00070_gene;inference=ab initio prediction:Prodigal:2.6;locus_tag=MALP_00070;product=hypothetical protein;protein_id=gnl|Prokka|MALP_00070
gnl|Prokka|MALP_2	prokka	gene	12721	12894	.	+	.	ID=MALP_00070_gene;locus_tag=MALP_00070
gnl|Prokka|MALP_2	Prodigal:2.6	CDS	12874	14085	.	-	0	ID=MALP_00071;Parent=MALP_00071_gene;Name=pan;dbxref=COG:COG1222;gene=pan;inference=ab initio prediction:Prodigal:2.6,similar to AA sequence:UniProtKB:O28303;locus_tag=MALP_00071;product=Proteasome-activating nucleotidase;protein_id=gnl|Prokka|MALP_00071
gnl|Prokka|MALP_2	prokka	gene	12874	14085	.	-	.	ID=MALP_00071_gene;Name=pan;gene=pan;locus_tag=MALP_00071
gnl|Prokka|MALP_2	Prodigal:2.6	CDS	14192	14917	.	-	0	ID=MALP_00072;Parent=MALP_00072_gene;Name=aqpM_1;dbxref=COG:COG0580;gene=aqpM_1;inference=ab initio prediction:Prodigal:2.6,similar to AA sequence:UniProtKB:O28846;locus_tag=MALP_00072;product=putative aquaporin AqpM;protein_id=gnl|Prokka|MALP_00072
gnl|Prokka|MALP_2	prokka	gene	14192	14917	.	-	.	ID=MALP_00072_gene;Name=aqpM_1;gene=aqpM_1;locus_tag=MALP_00072
gnl|Prokka|MALP_2	Prodigal:2.6	CDS	15023	16102	.	+	0	ID=MALP_00073;Parent=MALP_00073_gene;inference=ab initio prediction:Prodigal:2.6;locus_tag=MALP_00073;product=hypothetical protein;protein_id=gnl|Prokka|MALP_00073
gnl|Prokka|MALP_2	prokka	gene	15023	16102	.	+	.	ID=MALP_00073_gene;locus_tag=MALP_00073
gnl|Prokka|MALP_2	Prodigal:2.6	CDS	16154	16645	.	+	0	ID=MALP_00074;Parent=MALP_00074_gene;inference=ab initio prediction:Prodigal:2.6;locus_tag=MALP_00074;product=hypothetical protein;protein_id=gnl|Prokka|MALP_00074
gnl|Prokka|MALP_2	prokka	gene	16154	16645	.	+	.	ID=MALP_00074_gene;locus_tag=MALP_00074
gnl|Prokka|MALP_2	Prodigal:2.6	CDS	16649	17200	.	-	0	ID=MALP_00075;Parent=MALP_00075_gene;inference=ab initio prediction:Prodigal:2.6;locus_tag=MALP_00075;product=hypothetical protein;protein_id=gnl|Prokka|MALP_00075
gnl|Prokka|MALP_2	prokka	gene	16649	17200	.	-	.	ID=MALP_00075_gene;locus_tag=MALP_00075
gnl|Prokka|MALP_2	Prodigal:2.6	CDS	17441	19075	.	+	0	ID=MALP_00076;Parent=MALP_00076_gene;Name=thsB;dbxref=COG:COG0459;gene=thsB;inference=ab initio prediction:Prodigal:2.6,similar to AA sequence:UniProtKB:P48425;locus_tag=MALP_00076;product=Thermosome subunit beta;protein_id=gnl|Prokka|MALP_00076
gnl|Prokka|MALP_2	prokka	gene	17441	19075	.	+	.	ID=MALP_00076_gene;Name=thsB;gene=thsB;locus_tag=MALP_00076
gnl|Prokka|MALP_2	Prodigal:2.6	CDS	19153	19695	.	+	0	ID=MALP_00077;Parent=MALP_00077_gene;Name=grpE;dbxref=COG:COG0576;gene=grpE;inference=ab initio prediction:Prodigal:2.6,similar to AA sequence:UniProtKB:P0CW10;locus_tag=MALP_00077;product=Protein GrpE;protein_id=gnl|Prokka|MALP_00077
gnl|Prokka|MALP_2	prokka	gene	19153	19695	.	+	.	ID=MALP_00077_gene;Name=grpE;gene=grpE;locus_tag=MALP_00077
gnl|Prokka|MALP_2	Prodigal:2.6	CDS	19688	21529	.	+	0	ID=MALP_00078;Parent=MALP_00078_gene;Name=dnaK;gene=dnaK;inference=ab initio prediction:Prodigal:2.6,protein motif:HAMAP:MF_00332;locus_tag=MALP_00078;product=Chaperone protein DnaK;protein_id=gnl|Prokka|MALP_00078
gnl|Prokka|MALP_2	prokka	gene	19688	21529	.	+	.	ID=MALP_00078_gene;Name=dnaK;gene=dnaK;locus_tag=MALP_00078
gnl|Prokka|MALP_2	Prodigal:2.6	CDS	21538	22662	.	+	0	ID=MALP_00079;Parent=MALP_00079_gene;Name=dnaJ;gene=dnaJ;inference=ab initio prediction:Prodigal:2.6,protein motif:HAMAP:MF_01152;locus_tag=MALP_00079;product=Chaperone protein DnaJ;protein_id=gnl|Prokka|MALP_00079
gnl|Prokka|MALP_2	prokka	gene	21538	22662	.	+	.	ID=MALP_00079_gene;Name=dnaJ;gene=dnaJ;locus_tag=MALP_00079
gnl|Prokka|MALP_2	Prodigal:2.6	CDS	22669	22920	.	-	0	ID=MALP_00080;Parent=MALP_00080_gene;inference=ab initio prediction:Prodigal:2.6;locus_tag=MALP_00080;product=hypothetical protein;protein_id=gnl|Prokka|MALP_00080
gnl|Prokka|MALP_2	prokka	gene	22669	22920	.	-	.	ID=MALP_00080_gene;locus_tag=MALP_00080
gnl|Prokka|MALP_2	Prodigal:2.6	CDS	23065	23271	.	-	0	ID=MALP_00081;Parent=MALP_00081_gene;inference=ab initio prediction:Prodigal:2.6;locus_tag=MALP_00081;product=hypothetical protein;protein_id=gnl|Prokka|MALP_00081
gnl|Prokka|MALP_2	prokka	gene	23065	23271	.	-	.	ID=MALP_00081_gene;locus_tag=MALP_00081
gnl|Prokka|MALP_2	Prodigal:2.6	CDS	23268	23708	.	-	0	ID=MALP_00082;Parent=MALP_00082_gene;inference=ab initio prediction:Prodigal:2.6;locus_tag=MALP_00082;product=hypothetical protein;protein_id=gnl|Prokka|MALP_00082
gnl|Prokka|MALP_2	prokka	gene	23268	23708	.	-	.	ID=MALP_00082_gene;locus_tag=MALP_00082
gnl|Prokka|MALP_2	Prodigal:2.6	CDS	23755	23868	.	+	0	ID=MALP_00083;Parent=MALP_00083_gene;inference=ab initio prediction:Prodigal:2.6;locus_tag=MALP_00083;product=hypothetical protein;protein_id=gnl|Prokka|MALP_00083
gnl|Prokka|MALP_2	prokka	gene	23755	23868	.	+	.	ID=MALP_00083_gene;locus_tag=MALP_00083
gnl|Prokka|MALP_2	Prodigal:2.6	CDS	23958	25232	.	+	0	ID=MALP_00084;Parent=MALP_00084_gene;Name=mdtH_1;gene=mdtH_1;inference=ab initio prediction:Prodigal:2.6,protein motif:HAMAP:MF_01529;locus_tag=MALP_00084;product=Multidrug resistance protein MdtH;protein_id=gnl|Prokka|MALP_00084
gnl|Prokka|MALP_2	prokka	gene	23958	25232	.	+	.	ID=MALP_00084_gene;Name=mdtH_1;gene=mdtH_1;locus_tag=MALP_00084
gnl|Prokka|MALP_2	Prodigal:2.6	CDS	25229	25741	.	-	0	ID=MALP_00085;Parent=MALP_00085_gene;inference=ab initio prediction:Prodigal:2.6;locus_tag=MALP_00085;product=hypothetical protein;protein_id=gnl|Prokka|MALP_00085
gnl|Prokka|MALP_2	prokka	gene	25229	25741	.	-	.	ID=MALP_00085_gene;locus_tag=MALP_00085
gnl|Prokka|MALP_2	Prodigal:2.6	CDS	25854	26594	.	+	0	ID=MALP_00086;Parent=MALP_00086_gene;inference=ab initio prediction:Prodigal:2.6;locus_tag=MALP_00086;product=hypothetical protein;protein_id=gnl|Prokka|MALP_00086
gnl|Prokka|MALP_2	prokka	gene	25854	26594	.	+	.	ID=MALP_00086_gene;locus_tag=MALP_00086
gnl|Prokka|MALP_2	Prodigal:2.6	CDS	26629	28149	.	-	0	ID=MALP_00087;Parent=MALP_00087_gene;eC_number=2.4.2.57;Name=deoA;dbxref=COG:COG0213;gene=deoA;inference=ab initio prediction:Prodigal:2.6,similar to AA sequence:UniProtKB:Q5JCX3;locus_tag=MALP_00087;product=AMP phosphorylase;protein_id=gnl|Prokka|MALP_00087
gnl|Prokka|MALP_2	prokka	gene	26629	28149	.	-	.	ID=MALP_00087_gene;Name=deoA;gene=deoA;locus_tag=MALP_00087
gnl|Prokka|MALP_2	Prodigal:2.6	CDS	28146	29390	.	-	0	ID=MALP_00088;Parent=MALP_00088_gene;eC_number=4.1.1.39;Name=rbcL;dbxref=COG:COG1850;gene=rbcL;inference=ab initio prediction:Prodigal:2.6,similar to AA sequence:UniProtKB:Q58632;locus_tag=MALP_00088;product=Ribulose bisphosphate carboxylase;protein_id=gnl|Prokka|MALP_00088
gnl|Prokka|MALP_2	prokka	gene	28146	29390	.	-	.	ID=MALP_00088_gene;Name=rbcL;gene=rbcL;locus_tag=MALP_00088
gnl|Prokka|MALP_2	Prodigal:2.6	CDS	29395	30321	.	-	0	ID=MALP_00089;Parent=MALP_00089_gene;eC_number=5.3.1.29;dbxref=COG:COG1184;inference=ab initio prediction:Prodigal:2.6,similar to AA sequence:UniProtKB:Q5JFM9;locus_tag=MALP_00089;product=Ribose 1%2C5-bisphosphate isomerase;protein_id=gnl|Prokka|MALP_00089
gnl|Prokka|MALP_2	prokka	gene	29395	30321	.	-	.	ID=MALP_00089_gene;locus_tag=MALP_00089
gnl|Prokka|MALP_2	Prodigal:2.6	CDS	30369	32096	.	-	0	ID=MALP_00090;Parent=MALP_00090_gene;eC_number=3.1.3.-;Name=ycdX_1;gene=ycdX_1;inference=ab initio prediction:Prodigal:2.6,protein motif:HAMAP:MF_01561;locus_tag=MALP_00090;product=phosphatase YcdX;protein_id=gnl|Prokka|MALP_00090
gnl|Prokka|MALP_2	prokka	gene	30369	32096	.	-	.	ID=MALP_00090_gene;Name=ycdX_1;gene=ycdX_1;locus_tag=MALP_00090
gnl|Prokka|MALP_2	Prodigal:2.6	CDS	32093	32638	.	-	0	ID=MALP_00091;Parent=MALP_00091_gene;inference=ab initio prediction:Prodigal:2.6;locus_tag=MALP_00091;product=hypothetical protein;protein_id=gnl|Prokka|MALP_00091
gnl|Prokka|MALP_2	prokka	gene	32093	32638	.	-	.	ID=MALP_00091_gene;locus_tag=MALP_00091
gnl|Prokka|MALP_2	Prodigal:2.6	CDS	32807	33091	.	+	0	ID=MALP_00092;Parent=MALP_00092_gene;Name=albA_1;dbxref=COG:COG1581;gene=albA_1;inference=ab initio prediction:Prodigal:2.6,similar to AA sequence:UniProtKB:O27527;locus_tag=MALP_00092;product=DNA/RNA-binding protein Alba;protein_id=gnl|Prokka|MALP_00092
gnl|Prokka|MALP_2	prokka	gene	32807	33091	.	+	.	ID=MALP_00092_gene;Name=albA_1;gene=albA_1;locus_tag=MALP_00092
gnl|Prokka|MALP_2	Prodigal:2.6	CDS	33168	33464	.	+	0	ID=MALP_00093;Parent=MALP_00093_gene;Name=albA_2;dbxref=COG:COG1581;gene=albA_2;inference=ab initio prediction:Prodigal:2.6,similar to AA sequence:UniProtKB:Q5JF39;locus_tag=MALP_00093;product=DNA/RNA-binding protein Alba;protein_id=gnl|Prokka|MALP_00093
gnl|Prokka|MALP_2	prokka	gene	33168	33464	.	+	.	ID=MALP_00093_gene;Name=albA_2;gene=albA_2;locus_tag=MALP_00093
gnl|Prokka|MALP_2	Prodigal:2.6	CDS	33461	34168	.	-	0	ID=MALP_00094;Parent=MALP_00094_gene;inference=ab initio prediction:Prodigal:2.6;locus_tag=MALP_00094;product=hypothetical protein;protein_id=gnl|Prokka|MALP_00094
gnl|Prokka|MALP_2	prokka	gene	33461	34168	.	-	.	ID=MALP_00094_gene;locus_tag=MALP_00094
gnl|Prokka|MALP_2	Prodigal:2.6	CDS	34259	35758	.	+	0	ID=MALP_00095;Parent=MALP_00095_gene;inference=ab initio prediction:Prodigal:2.6;locus_tag=MALP_00095;product=hypothetical protein;protein_id=gnl|Prokka|MALP_00095
gnl|Prokka|MALP_2	prokka	gene	34259	35758	.	+	.	ID=MALP_00095_gene;locus_tag=MALP_00095
gnl|Prokka|MALP_2	Prodigal:2.6	CDS	35745	36749	.	-	0	ID=MALP_00096;Parent=MALP_00096_gene;eC_number=2.5.1.114;Name=taw2;dbxref=COG:COG2520;gene=taw2;inference=ab initio prediction:Prodigal:2.6,similar to AA sequence:UniProtKB:O58523;locus_tag=MALP_00096;product=tRNA(Phe) (4-demethylwyosine(37)-C(7)) aminocarboxypropyltransferase;protein_id=gnl|Prokka|MALP_00096
gnl|Prokka|MALP_2	prokka	gene	35745	36749	.	-	.	ID=MALP_00096_gene;Name=taw2;gene=taw2;locus_tag=MALP_00096
gnl|Prokka|MALP_2	Prodigal:2.6	CDS	36753	37910	.	-	0	ID=MALP_00097;Parent=MALP_00097_gene;eC_number=1.3.7.11;dbxref=COG:COG0644;inference=ab initio prediction:Prodigal:2.6,similar to AA sequence:UniProtKB:O29786;locus_tag=MALP_00097;product=Digeranylgeranylglycerophospholipid reductase;protein_id=gnl|Prokka|MALP_00097
gnl|Prokka|MALP_2	prokka	gene	36753	37910	.	-	.	ID=MALP_00097_gene;locus_tag=MALP_00097
gnl|Prokka|MALP_2	Prodigal:2.6	CDS	37993	38640	.	-	0	ID=MALP_00098;Parent=MALP_00098_gene;eC_number=2.2.1.2;Name=tal;dbxref=COG:COG0176;gene=tal;inference=ab initio prediction:Prodigal:2.6,similar to AA sequence:UniProtKB:Q9HKI3;locus_tag=MALP_00098;product=putative transaldolase;protein_id=gnl|Prokka|MALP_00098
gnl|Prokka|MALP_2	prokka	gene	37993	38640	.	-	.	ID=MALP_00098_gene;Name=tal;gene=tal;locus_tag=MALP_00098
gnl|Prokka|MALP_2	Prodigal:2.6	CDS	38637	39581	.	-	0	ID=MALP_00099;Parent=MALP_00099_gene;eC_number=2.2.1.7;Name=dxs_1;gene=dxs_1;inference=ab initio prediction:Prodigal:2.6,protein motif:HAMAP:MF_00315;locus_tag=MALP_00099;product=1-deoxy-D-xylulose-5-phosphate synthase;protein_id=gnl|Prokka|MALP_00099
gnl|Prokka|MALP_2	prokka	gene	38637	39581	.	-	.	ID=MALP_00099_gene;Name=dxs_1;gene=dxs_1;locus_tag=MALP_00099
gnl|Prokka|MALP_2	Prodigal:2.6	CDS	39578	40414	.	-	0	ID=MALP_00100;Parent=MALP_00100_gene;eC_number=2.2.1.7;Name=dxs_2;gene=dxs_2;inference=ab initio prediction:Prodigal:2.6,protein motif:HAMAP:MF_00315;locus_tag=MALP_00100;product=1-deoxy-D-xylulose-5-phosphate synthase;protein_id=gnl|Prokka|MALP_00100
gnl|Prokka|MALP_2	prokka	gene	39578	40414	.	-	.	ID=MALP_00100_gene;Name=dxs_2;gene=dxs_2;locus_tag=MALP_00100
gnl|Prokka|MALP_2	Prodigal:2.6	CDS	40542	41312	.	+	0	ID=MALP_00101;Parent=MALP_00101_gene;inference=ab initio prediction:Prodigal:2.6;locus_tag=MALP_00101;product=hypothetical protein;protein_id=gnl|Prokka|MALP_00101
gnl|Prokka|MALP_2	prokka	gene	40542	41312	.	+	.	ID=MALP_00101_gene;locus_tag=MALP_00101
gnl|Prokka|MALP_2	Prodigal:2.6	CDS	41309	42046	.	-	0	ID=MALP_00102;Parent=MALP_00102_gene;Name=pcn;dbxref=COG:COG0592;gene=pcn;inference=ab initio prediction:Prodigal:2.6,similar to AA sequence:UniProtKB:O29912;locus_tag=MALP_00102;product=DNA polymerase sliding clamp;protein_id=gnl|Prokka|MALP_00102
gnl|Prokka|MALP_2	prokka	gene	41309	42046	.	-	.	ID=MALP_00102_gene;Name=pcn;gene=pcn;locus_tag=MALP_00102
gnl|Prokka|MALP_2	Prodigal:2.6	CDS	42113	42418	.	-	0	ID=MALP_00103;Parent=MALP_00103_gene;Name=tfs;gene=tfs;inference=ab initio prediction:Prodigal:2.6,similar to AA sequence:UniProtKB:Q56254;locus_tag=MALP_00103;product=Transcription factor S;protein_id=gnl|Prokka|MALP_00103
gnl|Prokka|MALP_2	prokka	gene	42113	42418	.	-	.	ID=MALP_00103_gene;Name=tfs;gene=tfs;locus_tag=MALP_00103
gnl|Prokka|MALP_2	Prodigal:2.6	CDS	42475	43383	.	-	0	ID=MALP_00104;Parent=MALP_00104_gene;inference=ab initio prediction:Prodigal:2.6;locus_tag=MALP_00104;product=hypothetical protein;protein_id=gnl|Prokka|MALP_00104
gnl|Prokka|MALP_2	prokka	gene	42475	43383	.	-	.	ID=MALP_00104_gene;locus_tag=MALP_00104
gnl|Prokka|MALP_2	Prodigal:2.6	CDS	43474	43830	.	-	0	ID=MALP_00105;Parent=MALP_00105_gene;inference=ab initio prediction:Prodigal:2.6;locus_tag=MALP_00105;product=hypothetical protein;protein_id=gnl|Prokka|MALP_00105
gnl|Prokka|MALP_2	prokka	gene	43474	43830	.	-	.	ID=MALP_00105_gene;locus_tag=MALP_00105
gnl|Prokka|MALP_2	Prodigal:2.6	CDS	44061	45308	.	+	0	ID=MALP_00106;Parent=MALP_00106_gene;eC_number=3.1.-.-;Name=rnj_2;gene=rnj_2;inference=ab initio prediction:Prodigal:2.6,protein motif:HAMAP:MF_01491;locus_tag=MALP_00106;product=Ribonuclease J;protein_id=gnl|Prokka|MALP_00106
gnl|Prokka|MALP_2	prokka	gene	44061	45308	.	+	.	ID=MALP_00106_gene;Name=rnj_2;gene=rnj_2;locus_tag=MALP_00106
gnl|Prokka|MALP_2	Prodigal:2.6	CDS	45346	46161	.	+	0	ID=MALP_00107;Parent=MALP_00107_gene;inference=ab initio prediction:Prodigal:2.6;locus_tag=MALP_00107;product=hypothetical protein;protein_id=gnl|Prokka|MALP_00107
gnl|Prokka|MALP_2	prokka	gene	45346	46161	.	+	.	ID=MALP_00107_gene;locus_tag=MALP_00107
gnl|Prokka|MALP_2	Prodigal:2.6	CDS	46162	46599	.	-	0	ID=MALP_00108;Parent=MALP_00108_gene;inference=ab initio prediction:Prodigal:2.6;locus_tag=MALP_00108;product=hypothetical protein;protein_id=gnl|Prokka|MALP_00108
gnl|Prokka|MALP_2	prokka	gene	46162	46599	.	-	.	ID=MALP_00108_gene;locus_tag=MALP_00108
gnl|Prokka|MALP_2	Prodigal:2.6	CDS	46684	46863	.	+	0	ID=MALP_00109;Parent=MALP_00109_gene;inference=ab initio prediction:Prodigal:2.6;locus_tag=MALP_00109;product=hypothetical protein;protein_id=gnl|Prokka|MALP_00109
gnl|Prokka|MALP_2	prokka	gene	46684	46863	.	+	.	ID=MALP_00109_gene;locus_tag=MALP_00109
gnl|Prokka|MALP_2	Prodigal:2.6	CDS	46914	47618	.	+	0	ID=MALP_00110;Parent=MALP_00110_gene;eC_number=2.1.1.-;dbxref=COG:COG1964;inference=ab initio prediction:Prodigal:2.6,similar to AA sequence:UniProtKB:Q58036;locus_tag=MALP_00110;product=7%2C8-dihydro-6-hydroxymethylpterin dimethyltransferase;protein_id=gnl|Prokka|MALP_00110
gnl|Prokka|MALP_2	prokka	gene	46914	47618	.	+	.	ID=MALP_00110_gene;locus_tag=MALP_00110
gnl|Prokka|MALP_2	Prodigal:2.6	CDS	47694	48410	.	+	0	ID=MALP_00111;Parent=MALP_00111_gene;inference=ab initio prediction:Prodigal:2.6,similar to AA sequence:UniProtKB:O58022;locus_tag=MALP_00111;note=UPF0273 protein PH0284;product=hypothetical protein;protein_id=gnl|Prokka|MALP_00111
gnl|Prokka|MALP_2	prokka	gene	47694	48410	.	+	.	ID=MALP_00111_gene;locus_tag=MALP_00111
gnl|Prokka|MALP_2	Prodigal:2.6	CDS	48415	49728	.	+	0	ID=MALP_00112;Parent=MALP_00112_gene;inference=ab initio prediction:Prodigal:2.6,similar to AA sequence:UniProtKB:O58022;locus_tag=MALP_00112;note=UPF0273 protein PH0284;product=hypothetical protein;protein_id=gnl|Prokka|MALP_00112
gnl|Prokka|MALP_2	prokka	gene	48415	49728	.	+	.	ID=MALP_00112_gene;locus_tag=MALP_00112
gnl|Prokka|MALP_2	Prodigal:2.6	CDS	49785	50504	.	+	0	ID=MALP_00113;Parent=MALP_00113_gene;inference=ab initio prediction:Prodigal:2.6,similar to AA sequence:UniProtKB:O58022;locus_tag=MALP_00113;note=UPF0273 protein PH0284;product=hypothetical protein;protein_id=gnl|Prokka|MALP_00113
gnl|Prokka|MALP_2	prokka	gene	49785	50504	.	+	.	ID=MALP_00113_gene;locus_tag=MALP_00113
gnl|Prokka|MALP_2	Aragorn:1.2	tRNA	50563	50638	.	+	.	ID=MALP_00114;Parent=MALP_00114_gene;inference=COORDINATES:profile:Aragorn:1.2;locus_tag=MALP_00114;product=tRNA-Val(cac)
gnl|Prokka|MALP_2	prokka	gene	50563	50638	.	+	.	ID=MALP_00114_gene;locus_tag=MALP_00114
gnl|Prokka|MALP_2	Prodigal:2.6	CDS	51473	51571	.	+	0	ID=MALP_00115;Parent=MALP_00115_gene;inference=ab initio prediction:Prodigal:2.6;locus_tag=MALP_00115;product=hypothetical protein;protein_id=gnl|Prokka|MALP_00115
gnl|Prokka|MALP_2	prokka	gene	51473	51571	.	+	.	ID=MALP_00115_gene;locus_tag=MALP_00115
gnl|Prokka|MALP_2	Prodigal:2.6	CDS	51591	53207	.	+	0	ID=MALP_00116;Parent=MALP_00116_gene;eC_number=1.2.1.8;Name=betA;gene=betA;inference=ab initio prediction:Prodigal:2.6,protein motif:HAMAP:MF_00750;locus_tag=MALP_00116;product=Oxygen-dependent choline dehydrogenase;protein_id=gnl|Prokka|MALP_00116
gnl|Prokka|MALP_2	prokka	gene	51591	53207	.	+	.	ID=MALP_00116_gene;Name=betA;gene=betA;locus_tag=MALP_00116
gnl|Prokka|MALP_3	Prodigal:2.6	CDS	150	551	.	-	0	ID=MALP_00117;Parent=MALP_00117_gene;inference=ab initio prediction:Prodigal:2.6;locus_tag=MALP_00117;product=hypothetical protein;protein_id=gnl|Prokka|MALP_00117
gnl|Prokka|MALP_3	prokka	gene	150	551	.	-	.	ID=MALP_00117_gene;locus_tag=MALP_00117
gnl|Prokka|MALP_3	Prodigal:2.6	CDS	551	1021	.	-	0	ID=MALP_00118;Parent=MALP_00118_gene;eC_number=4.1.1.19;Name=pdaD;dbxref=COG:COG1945;gene=pdaD;inference=ab initio prediction:Prodigal:2.6,similar to AA sequence:UniProtKB:Q57764;locus_tag=MALP_00118;product=Pyruvoyl-dependent arginine decarboxylase;protein_id=gnl|Prokka|MALP_00118
gnl|Prokka|MALP_3	prokka	gene	551	1021	.	-	.	ID=MALP_00118_gene;Name=pdaD;gene=pdaD;locus_tag=MALP_00118
gnl|Prokka|MALP_3	Prodigal:2.6	CDS	1062	2012	.	-	0	ID=MALP_00119;Parent=MALP_00119_gene;inference=ab initio prediction:Prodigal:2.6;locus_tag=MALP_00119;product=hypothetical protein;protein_id=gnl|Prokka|MALP_00119
gnl|Prokka|MALP_3	prokka	gene	1062	2012	.	-	.	ID=MALP_00119_gene;locus_tag=MALP_00119
gnl|Prokka|MALP_3	Prodigal:2.6	CDS	2014	2520	.	-	0	ID=MALP_00120;Parent=MALP_00120_gene;inference=ab initio prediction:Prodigal:2.6;locus_tag=MALP_00120;product=hypothetical protein;protein_id=gnl|Prokka|MALP_00120
gnl|Prokka|MALP_3	prokka	gene	2014	2520	.	-	.	ID=MALP_00120_gene;locus_tag=MALP_00120
gnl|Prokka|MALP_3	Prodigal:2.6	CDS	2650	3150	.	+	0	ID=MALP_00121;Parent=MALP_00121_gene;inference=ab initio prediction:Prodigal:2.6;locus_tag=MALP_00121;product=hypothetical protein;protein_id=gnl|Prokka|MALP_00121
gnl|Prokka|MALP_3	prokka	gene	2650	3150	.	+	.	ID=MALP_00121_gene;locus_tag=MALP_00121
gnl|Prokka|MALP_3	Prodigal:2.6	CDS	3152	3910	.	-	0	ID=MALP_00122;Parent=MALP_00122_gene;inference=ab initio prediction:Prodigal:2.6;locus_tag=MALP_00122;product=hypothetical protein;protein_id=gnl|Prokka|MALP_00122
gnl|Prokka|MALP_3	prokka	gene	3152	3910	.	-	.	ID=MALP_00122_gene;locus_tag=MALP_00122
gnl|Prokka|MALP_3	Prodigal:2.6	CDS	4025	5281	.	+	0	ID=MALP_00123;Parent=MALP_00123_gene;inference=ab initio prediction:Prodigal:2.6;locus_tag=MALP_00123;product=hypothetical protein;protein_id=gnl|Prokka|MALP_00123
gnl|Prokka|MALP_3	prokka	gene	4025	5281	.	+	.	ID=MALP_00123_gene;locus_tag=MALP_00123
gnl|Prokka|MALP_3	Prodigal:2.6	CDS	5278	5739	.	-	0	ID=MALP_00124;Parent=MALP_00124_gene;inference=ab initio prediction:Prodigal:2.6;locus_tag=MALP_00124;product=hypothetical protein;protein_id=gnl|Prokka|MALP_00124
gnl|Prokka|MALP_3	prokka	gene	5278	5739	.	-	.	ID=MALP_00124_gene;locus_tag=MALP_00124
gnl|Prokka|MALP_3	Prodigal:2.6	CDS	5830	6630	.	+	0	ID=MALP_00125;Parent=MALP_00125_gene;inference=ab initio prediction:Prodigal:2.6;locus_tag=MALP_00125;product=hypothetical protein;protein_id=gnl|Prokka|MALP_00125
gnl|Prokka|MALP_3	prokka	gene	5830	6630	.	+	.	ID=MALP_00125_gene;locus_tag=MALP_00125
gnl|Prokka|MALP_3	Prodigal:2.6	CDS	6718	7227	.	+	0	ID=MALP_00126;Parent=MALP_00126_gene;eC_number=1.8.98.1;Name=hdrC;dbxref=COG:COG1150;gene=hdrC;inference=ab initio prediction:Prodigal:2.6,similar to AA sequence:UniProtKB:Q50754;locus_tag=MALP_00126;product=CoB--CoM heterodisulfide reductase iron-sulfur subunit C;protein_id=gnl|Prokka|MALP_00126
gnl|Prokka|MALP_3	prokka	gene	6718	7227	.	+	.	ID=MALP_00126_gene;Name=hdrC;gene=hdrC;locus_tag=MALP_00126
gnl|Prokka|MALP_3	Prodigal:2.6	CDS	7229	8083	.	+	0	ID=MALP_00127;Parent=MALP_00127_gene;eC_number=1.8.98.1;Name=hdrB;dbxref=COG:COG2048;gene=hdrB;inference=ab initio prediction:Prodigal:2.6,similar to AA sequence:UniProtKB:Q50755;locus_tag=MALP_00127;product=CoB--CoM heterodisulfide reductase subunit B;protein_id=gnl|Prokka|MALP_00127
gnl|Prokka|MALP_3	prokka	gene	7229	8083	.	+	.	ID=MALP_00127_gene;Name=hdrB;gene=hdrB;locus_tag=MALP_00127
gnl|Prokka|MALP_3	Prodigal:2.6	CDS	8093	8377	.	+	0	ID=MALP_00128;Parent=MALP_00128_gene;inference=ab initio prediction:Prodigal:2.6;locus_tag=MALP_00128;product=hypothetical protein;protein_id=gnl|Prokka|MALP_00128
gnl|Prokka|MALP_3	prokka	gene	8093	8377	.	+	.	ID=MALP_00128_gene;locus_tag=MALP_00128
gnl|Prokka|MALP_3	Prodigal:2.6	CDS	8496	9212	.	+	0	ID=MALP_00129;Parent=MALP_00129_gene;Name=rps3ae;dbxref=COG:COG1890;gene=rps3ae;inference=ab initio prediction:Prodigal:2.6,similar to AA sequence:UniProtKB:Q8TZE1;locus_tag=MALP_00129;product=30S ribosomal protein S3Ae;protein_id=gnl|Prokka|MALP_00129
gnl|Prokka|MALP_3	prokka	gene	8496	9212	.	+	.	ID=MALP_00129_gene;Name=rps3ae;gene=rps3ae;locus_tag=MALP_00129
gnl|Prokka|MALP_3	Prodigal:2.6	CDS	9405	10586	.	+	0	ID=MALP_00130;Parent=MALP_00130_gene;eC_number=3.6.3.16;dbxref=COG:COG0003;inference=ab initio prediction:Prodigal:2.6,similar to AA sequence:UniProtKB:O27555;locus_tag=MALP_00130;product=Putative arsenical pump-driving ATPase;protein_id=gnl|Prokka|MALP_00130
gnl|Prokka|MALP_3	prokka	gene	9405	10586	.	+	.	ID=MALP_00130_gene;locus_tag=MALP_00130
gnl|Prokka|MALP_3	Prodigal:2.6	CDS	10596	10895	.	+	0	ID=MALP_00131;Parent=MALP_00131_gene;inference=ab initio prediction:Prodigal:2.6;locus_tag=MALP_00131;product=hypothetical protein;protein_id=gnl|Prokka|MALP_00131
gnl|Prokka|MALP_3	prokka	gene	10596	10895	.	+	.	ID=MALP_00131_gene;locus_tag=MALP_00131
gnl|Prokka|MALP_3	Prodigal:2.6	CDS	10897	11463	.	-	0	ID=MALP_00132;Parent=MALP_00132_gene;dbxref=COG:COG0517;inference=ab initio prediction:Prodigal:2.6,similar to AA sequence:UniProtKB:Q58622;locus_tag=MALP_00132;product=putative protein;protein_id=gnl|Prokka|MALP_00132
gnl|Prokka|MALP_3	prokka	gene	10897	11463	.	-	.	ID=MALP_00132_gene;locus_tag=MALP_00132
gnl|Prokka|MALP_3	Prodigal:2.6	CDS	11579	12172	.	+	0	ID=MALP_00133;Parent=MALP_00133_gene;dbxref=COG:COG2078;inference=ab initio prediction:Prodigal:2.6,similar to AA sequence:UniProtKB:O57770;locus_tag=MALP_00133;product=Protein;protein_id=gnl|Prokka|MALP_00133
gnl|Prokka|MALP_3	prokka	gene	11579	12172	.	+	.	ID=MALP_00133_gene;locus_tag=MALP_00133
gnl|Prokka|MALP_3	Prodigal:2.6	CDS	12177	13427	.	+	0	ID=MALP_00134;Parent=MALP_00134_gene;eC_number=3.5.2.5;Name=allB;gene=allB;inference=ab initio prediction:Prodigal:2.6,protein motif:HAMAP:MF_01645;locus_tag=MALP_00134;product=Allantoinase;protein_id=gnl|Prokka|MALP_00134
gnl|Prokka|MALP_3	prokka	gene	12177	13427	.	+	.	ID=MALP_00134_gene;Name=allB;gene=allB;locus_tag=MALP_00134
gnl|Prokka|MALP_3	Prodigal:2.6	CDS	13420	14550	.	+	0	ID=MALP_00135;Parent=MALP_00135_gene;inference=ab initio prediction:Prodigal:2.6;locus_tag=MALP_00135;product=hypothetical protein;protein_id=gnl|Prokka|MALP_00135
gnl|Prokka|MALP_3	prokka	gene	13420	14550	.	+	.	ID=MALP_00135_gene;locus_tag=MALP_00135
gnl|Prokka|MALP_3	Prodigal:2.6	CDS	14630	14845	.	+	0	ID=MALP_00136;Parent=MALP_00136_gene;dbxref=COG:COG1958;inference=ab initio prediction:Prodigal:2.6,similar to AA sequence:UniProtKB:O29386;locus_tag=MALP_00136;product=Putative snRNP Sm-like protein;protein_id=gnl|Prokka|MALP_00136
gnl|Prokka|MALP_3	prokka	gene	14630	14845	.	+	.	ID=MALP_00136_gene;locus_tag=MALP_00136
gnl|Prokka|MALP_3	Prodigal:2.6	CDS	14856	15023	.	+	0	ID=MALP_00137;Parent=MALP_00137_gene;dbxref=COG:COG2126;inference=ab initio prediction:Prodigal:2.6,similar to AA sequence:UniProtKB:Q8U0P5;locus_tag=MALP_00137;product=50S ribosomal protein L37e;protein_id=gnl|Prokka|MALP_00137
gnl|Prokka|MALP_3	prokka	gene	14856	15023	.	+	.	ID=MALP_00137_gene;locus_tag=MALP_00137
gnl|Prokka|MALP_3	Prodigal:2.6	CDS	15041	16447	.	+	0	ID=MALP_00138;Parent=MALP_00138_gene;eC_number=2.6.1.16;Name=glmS_1;dbxref=COG:COG0449;gene=glmS_1;inference=ab initio prediction:Prodigal:2.6,similar to AA sequence:UniProtKB:Q6LWM9;locus_tag=MALP_00138;product=Glutamine--fructose-6-phosphate aminotransferase [isomerizing];protein_id=gnl|Prokka|MALP_00138
gnl|Prokka|MALP_3	prokka	gene	15041	16447	.	+	.	ID=MALP_00138_gene;Name=glmS_1;gene=glmS_1;locus_tag=MALP_00138
gnl|Prokka|MALP_3	Prodigal:2.6	CDS	16509	16901	.	+	0	ID=MALP_00139;Parent=MALP_00139_gene;inference=ab initio prediction:Prodigal:2.6;locus_tag=MALP_00139;product=hypothetical protein;protein_id=gnl|Prokka|MALP_00139
gnl|Prokka|MALP_3	prokka	gene	16509	16901	.	+	.	ID=MALP_00139_gene;locus_tag=MALP_00139
gnl|Prokka|MALP_3	Aragorn:1.2	tRNA	16999	17072	.	+	.	ID=MALP_00140;Parent=MALP_00140_gene;inference=COORDINATES:profile:Aragorn:1.2;locus_tag=MALP_00140;product=tRNA-Ala(ggc)
gnl|Prokka|MALP_3	prokka	gene	16999	17072	.	+	.	ID=MALP_00140_gene;locus_tag=MALP_00140
gnl|Prokka|MALP_3	Prodigal:2.6	CDS	17788	18291	.	-	0	ID=MALP_00141;Parent=MALP_00141_gene;eC_number=4.2.1.22;Name=cysO;dbxref=COG:COG0031;gene=cysO;inference=ab initio prediction:Prodigal:2.6,similar to AA sequence:UniProtKB:Q9YBL2;locus_tag=MALP_00141;product=Protein CysO;protein_id=gnl|Prokka|MALP_00141
gnl|Prokka|MALP_3	prokka	gene	17788	18291	.	-	.	ID=MALP_00141_gene;Name=cysO;gene=cysO;locus_tag=MALP_00141
gnl|Prokka|MALP_4	Prodigal:2.6	CDS	25	327	.	+	0	ID=MALP_00142;Parent=MALP_00142_gene;inference=ab initio prediction:Prodigal:2.6;locus_tag=MALP_00142;product=hypothetical protein;protein_id=gnl|Prokka|MALP_00142
gnl|Prokka|MALP_4	prokka	gene	25	327	.	+	.	ID=MALP_00142_gene;locus_tag=MALP_00142
gnl|Prokka|MALP_4	Prodigal:2.6	CDS	439	600	.	+	0	ID=MALP_00143;Parent=MALP_00143_gene;inference=ab initio prediction:Prodigal:2.6;locus_tag=MALP_00143;product=hypothetical protein;protein_id=gnl|Prokka|MALP_00143
gnl|Prokka|MALP_4	prokka	gene	439	600	.	+	.	ID=MALP_00143_gene;locus_tag=MALP_00143
gnl|Prokka|MALP_4	Prodigal:2.6	CDS	752	889	.	+	0	ID=MALP_00144;Parent=MALP_00144_gene;inference=ab initio prediction:Prodigal:2.6;locus_tag=MALP_00144;product=hypothetical protein;protein_id=gnl|Prokka|MALP_00144
gnl|Prokka|MALP_4	prokka	gene	752	889	.	+	.	ID=MALP_00144_gene;locus_tag=MALP_00144
gnl|Prokka|MALP_4	Prodigal:2.6	CDS	856	1776	.	-	0	ID=MALP_00145;Parent=MALP_00145_gene;inference=ab initio prediction:Prodigal:2.6;locus_tag=MALP_00145;product=hypothetical protein;protein_id=gnl|Prokka|MALP_00145
gnl|Prokka|MALP_4	prokka	gene	856	1776	.	-	.	ID=MALP_00145_gene;locus_tag=MALP_00145
gnl|Prokka|MALP_4	Prodigal:2.6	CDS	1773	4391	.	-	0	ID=MALP_00146;Parent=MALP_00146_gene;eC_number=2.7.9.2;Name=ppsA_1;dbxref=COG:COG0574;gene=ppsA_1;inference=ab initio prediction:Prodigal:2.6,similar to AA sequence:UniProtKB:P46893;locus_tag=MALP_00146;product=putative phosphoenolpyruvate synthase;protein_id=gnl|Prokka|MALP_00146
gnl|Prokka|MALP_4	prokka	gene	1773	4391	.	-	.	ID=MALP_00146_gene;Name=ppsA_1;gene=ppsA_1;locus_tag=MALP_00146
gnl|Prokka|MALP_4	Prodigal:2.6	CDS	4503	5276	.	+	0	ID=MALP_00147;Parent=MALP_00147_gene;eC_number=3.1.3.11;Name=suhB;dbxref=COG:COG0483;gene=suhB;inference=ab initio prediction:Prodigal:2.6,similar to AA sequence:UniProtKB:Q57573;locus_tag=MALP_00147;product=Fructose-1%2C6-bisphosphatase/inositol-1-monophosphatase;protein_id=gnl|Prokka|MALP_00147
gnl|Prokka|MALP_4	prokka	gene	4503	5276	.	+	.	ID=MALP_00147_gene;Name=suhB;gene=suhB;locus_tag=MALP_00147
gnl|Prokka|MALP_4	Prodigal:2.6	CDS	5273	6082	.	+	0	ID=MALP_00148;Parent=MALP_00148_gene;eC_number=2.7.1.23;Name=nadK;dbxref=COG:COG0061;gene=nadK;inference=ab initio prediction:Prodigal:2.6,similar to AA sequence:UniProtKB:O58801;locus_tag=MALP_00148;product=NAD kinase;protein_id=gnl|Prokka|MALP_00148
gnl|Prokka|MALP_4	prokka	gene	5273	6082	.	+	.	ID=MALP_00148_gene;Name=nadK;gene=nadK;locus_tag=MALP_00148
gnl|Prokka|MALP_4	Prodigal:2.6	CDS	6076	6453	.	+	0	ID=MALP_00149;Parent=MALP_00149_gene;dbxref=COG:COG1310;inference=ab initio prediction:Prodigal:2.6,similar to AA sequence:UniProtKB:D4GVJ3;locus_tag=MALP_00149;product=putative metalloprotease;protein_id=gnl|Prokka|MALP_00149
gnl|Prokka|MALP_4	prokka	gene	6076	6453	.	+	.	ID=MALP_00149_gene;locus_tag=MALP_00149
gnl|Prokka|MALP_4	Prodigal:2.6	CDS	6450	7676	.	-	0	ID=MALP_00150;Parent=MALP_00150_gene;Name=glmU_1;dbxref=COG:COG1208;gene=glmU_1;inference=ab initio prediction:Prodigal:2.6,similar to AA sequence:UniProtKB:Q58501;locus_tag=MALP_00150;product=Bifunctional protein GlmU;protein_id=gnl|Prokka|MALP_00150
gnl|Prokka|MALP_4	prokka	gene	6450	7676	.	-	.	ID=MALP_00150_gene;Name=glmU_1;gene=glmU_1;locus_tag=MALP_00150
gnl|Prokka|MALP_4	Prodigal:2.6	CDS	7723	9018	.	-	0	ID=MALP_00151;Parent=MALP_00151_gene;eC_number=5.4.2.10;Name=glmM;dbxref=COG:COG1109;gene=glmM;inference=ab initio prediction:Prodigal:2.6,similar to AA sequence:UniProtKB:Q6LYB4;locus_tag=MALP_00151;product=Phosphoglucosamine mutase;protein_id=gnl|Prokka|MALP_00151
gnl|Prokka|MALP_4	prokka	gene	7723	9018	.	-	.	ID=MALP_00151_gene;Name=glmM;gene=glmM;locus_tag=MALP_00151
gnl|Prokka|MALP_4	Prodigal:2.6	CDS	9274	9498	.	+	0	ID=MALP_00152;Parent=MALP_00152_gene;inference=ab initio prediction:Prodigal:2.6;locus_tag=MALP_00152;product=hypothetical protein;protein_id=gnl|Prokka|MALP_00152
gnl|Prokka|MALP_4	prokka	gene	9274	9498	.	+	.	ID=MALP_00152_gene;locus_tag=MALP_00152
gnl|Prokka|MALP_4	Prodigal:2.6	CDS	9548	11107	.	-	0	ID=MALP_00153;Parent=MALP_00153_gene;eC_number=3.6.1.40;Name=gppA_1;gene=gppA_1;inference=ab initio prediction:Prodigal:2.6,protein motif:HAMAP:MF_01550;locus_tag=MALP_00153;product=Guanosine-5'-triphosphate%2C3'-diphosphate pyrophosphatase;protein_id=gnl|Prokka|MALP_00153
gnl|Prokka|MALP_4	prokka	gene	9548	11107	.	-	.	ID=MALP_00153_gene;Name=gppA_1;gene=gppA_1;locus_tag=MALP_00153
gnl|Prokka|MALP_4	Prodigal:2.6	CDS	11094	13241	.	-	0	ID=MALP_00154;Parent=MALP_00154_gene;eC_number=3.6.1.40;Name=gppA_2;gene=gppA_2;inference=ab initio prediction:Prodigal:2.6,protein motif:HAMAP:MF_01550;locus_tag=MALP_00154;product=Guanosine-5'-triphosphate%2C3'-diphosphate pyrophosphatase;protein_id=gnl|Prokka|MALP_00154
gnl|Prokka|MALP_4	prokka	gene	11094	13241	.	-	.	ID=MALP_00154_gene;Name=gppA_2;gene=gppA_2;locus_tag=MALP_00154
gnl|Prokka|MALP_4	Prodigal:2.6	CDS	13244	15370	.	-	0	ID=MALP_00155;Parent=MALP_00155_gene;eC_number=2.7.4.1;Name=ppk;gene=ppk;inference=ab initio prediction:Prodigal:2.6,protein motif:HAMAP:MF_00347;locus_tag=MALP_00155;product=Polyphosphate kinase;protein_id=gnl|Prokka|MALP_00155
gnl|Prokka|MALP_4	prokka	gene	13244	15370	.	-	.	ID=MALP_00155_gene;Name=ppk;gene=ppk;locus_tag=MALP_00155
gnl|Prokka|MALP_4	Prodigal:2.6	CDS	15497	16291	.	+	0	ID=MALP_00156;Parent=MALP_00156_gene;eC_number=2.7.7.-;Name=ubaA_1;dbxref=COG:COG0476;gene=ubaA_1;inference=ab initio prediction:Prodigal:2.6,similar to AA sequence:UniProtKB:D4GSF3;locus_tag=MALP_00156;product=SAMP-activating enzyme E1;protein_id=gnl|Prokka|MALP_00156
gnl|Prokka|MALP_4	prokka	gene	15497	16291	.	+	.	ID=MALP_00156_gene;Name=ubaA_1;gene=ubaA_1;locus_tag=MALP_00156
gnl|Prokka|MALP_4	Prodigal:2.6	CDS	16350	16595	.	+	0	ID=MALP_00157;Parent=MALP_00157_gene;inference=ab initio prediction:Prodigal:2.6;locus_tag=MALP_00157;product=hypothetical protein;protein_id=gnl|Prokka|MALP_00157
gnl|Prokka|MALP_4	prokka	gene	16350	16595	.	+	.	ID=MALP_00157_gene;locus_tag=MALP_00157
gnl|Prokka|MALP_4	Prodigal:2.6	CDS	16592	17098	.	+	0	ID=MALP_00158;Parent=MALP_00158_gene;inference=ab initio prediction:Prodigal:2.6;locus_tag=MALP_00158;product=hypothetical protein;protein_id=gnl|Prokka|MALP_00158
gnl|Prokka|MALP_4	prokka	gene	16592	17098	.	+	.	ID=MALP_00158_gene;locus_tag=MALP_00158
gnl|Prokka|MALP_4	Prodigal:2.6	CDS	17095	17727	.	+	0	ID=MALP_00159;Parent=MALP_00159_gene;inference=ab initio prediction:Prodigal:2.6;locus_tag=MALP_00159;product=hypothetical protein;protein_id=gnl|Prokka|MALP_00159
gnl|Prokka|MALP_4	prokka	gene	17095	17727	.	+	.	ID=MALP_00159_gene;locus_tag=MALP_00159
gnl|Prokka|MALP_4	Prodigal:2.6	CDS	17728	18267	.	-	0	ID=MALP_00160;Parent=MALP_00160_gene;dbxref=COG:COG0794;inference=ab initio prediction:Prodigal:2.6,similar to AA sequence:UniProtKB:O28478;locus_tag=MALP_00160;product=putative protein;protein_id=gnl|Prokka|MALP_00160
gnl|Prokka|MALP_4	prokka	gene	17728	18267	.	-	.	ID=MALP_00160_gene;locus_tag=MALP_00160
gnl|Prokka|MALP_4	Prodigal:2.6	CDS	18264	19262	.	-	0	ID=MALP_00161;Parent=MALP_00161_gene;eC_number=3.1.21.2;Name=nfo_1;gene=nfo_1;inference=ab initio prediction:Prodigal:2.6,protein motif:HAMAP:MF_00152;locus_tag=MALP_00161;product=endonuclease 4;protein_id=gnl|Prokka|MALP_00161
gnl|Prokka|MALP_4	prokka	gene	18264	19262	.	-	.	ID=MALP_00161_gene;Name=nfo_1;gene=nfo_1;locus_tag=MALP_00161
gnl|Prokka|MALP_4	Prodigal:2.6	CDS	19585	19944	.	+	0	ID=MALP_00162;Parent=MALP_00162_gene;dbxref=COG:COG1727;inference=ab initio prediction:Prodigal:2.6,similar to AA sequence:UniProtKB:Q8U0E5;locus_tag=MALP_00162;product=50S ribosomal protein L18e;protein_id=gnl|Prokka|MALP_00162
gnl|Prokka|MALP_4	prokka	gene	19585	19944	.	+	.	ID=MALP_00162_gene;locus_tag=MALP_00162
gnl|Prokka|MALP_4	Prodigal:2.6	CDS	19949	20368	.	+	0	ID=MALP_00163;Parent=MALP_00163_gene;dbxref=COG:COG0102;inference=ab initio prediction:Prodigal:2.6,similar to AA sequence:UniProtKB:O59300;locus_tag=MALP_00163;product=50S ribosomal protein L13;protein_id=gnl|Prokka|MALP_00163
gnl|Prokka|MALP_4	prokka	gene	19949	20368	.	+	.	ID=MALP_00163_gene;locus_tag=MALP_00163
gnl|Prokka|MALP_4	Prodigal:2.6	CDS	20370	20771	.	+	0	ID=MALP_00164;Parent=MALP_00164_gene;Name=rps9;dbxref=COG:COG0103;gene=rps9;inference=ab initio prediction:Prodigal:2.6,similar to AA sequence:UniProtKB:P05763;locus_tag=MALP_00164;product=30S ribosomal protein S9;protein_id=gnl|Prokka|MALP_00164
gnl|Prokka|MALP_4	prokka	gene	20370	20771	.	+	.	ID=MALP_00164_gene;Name=rps9;gene=rps9;locus_tag=MALP_00164
gnl|Prokka|MALP_4	Prodigal:2.6	CDS	20778	20969	.	+	0	ID=MALP_00165;Parent=MALP_00165_gene;eC_number=2.7.7.6;Name=rpoN;dbxref=COG:COG1644;gene=rpoN;inference=ab initio prediction:Prodigal:2.6,similar to AA sequence:UniProtKB:Q980Z8;locus_tag=MALP_00165;product=DNA-directed RNA polymerase subunit N;protein_id=gnl|Prokka|MALP_00165
gnl|Prokka|MALP_4	prokka	gene	20778	20969	.	+	.	ID=MALP_00165_gene;Name=rpoN;gene=rpoN;locus_tag=MALP_00165
gnl|Prokka|MALP_4	Aragorn:1.2	tRNA	20993	21068	.	+	.	ID=MALP_00166;Parent=MALP_00166_gene;inference=COORDINATES:profile:Aragorn:1.2;locus_tag=MALP_00166;product=tRNA-Pro(ggg)
gnl|Prokka|MALP_4	prokka	gene	20993	21068	.	+	.	ID=MALP_00166_gene;locus_tag=MALP_00166
gnl|Prokka|MALP_4	Prodigal:2.6	CDS	21193	22194	.	+	0	ID=MALP_00167;Parent=MALP_00167_gene;eC_number=1.1.1.87;Name=aksF_1;dbxref=COG:COG0473;gene=aksF_1;inference=ab initio prediction:Prodigal:2.6,similar to AA sequence:UniProtKB:Q58991;locus_tag=MALP_00167;product=Homoisocitrate dehydrogenase;protein_id=gnl|Prokka|MALP_00167
gnl|Prokka|MALP_4	prokka	gene	21193	22194	.	+	.	ID=MALP_00167_gene;Name=aksF_1;gene=aksF_1;locus_tag=MALP_00167
gnl|Prokka|MALP_4	Prodigal:2.6	CDS	22362	22736	.	+	0	ID=MALP_00168;Parent=MALP_00168_gene;inference=ab initio prediction:Prodigal:2.6;locus_tag=MALP_00168;product=hypothetical protein;protein_id=gnl|Prokka|MALP_00168
gnl|Prokka|MALP_4	prokka	gene	22362	22736	.	+	.	ID=MALP_00168_gene;locus_tag=MALP_00168
gnl|Prokka|MALP_4	Prodigal:2.6	CDS	22989	24335	.	+	0	ID=MALP_00169;Parent=MALP_00169_gene;Name=trkA_1;dbxref=COG:COG0569;gene=trkA_1;inference=ab initio prediction:Prodigal:2.6,similar to AA sequence:UniProtKB:Q58505;locus_tag=MALP_00169;product=Trk system potassium uptake protein TrkA ;protein_id=gnl|Prokka|MALP_00169
gnl|Prokka|MALP_4	prokka	gene	22989	24335	.	+	.	ID=MALP_00169_gene;Name=trkA_1;gene=trkA_1;locus_tag=MALP_00169
gnl|Prokka|MALP_4	Prodigal:2.6	CDS	24345	25910	.	+	0	ID=MALP_00170;Parent=MALP_00170_gene;inference=ab initio prediction:Prodigal:2.6;locus_tag=MALP_00170;product=hypothetical protein;protein_id=gnl|Prokka|MALP_00170
gnl|Prokka|MALP_4	prokka	gene	24345	25910	.	+	.	ID=MALP_00170_gene;locus_tag=MALP_00170
gnl|Prokka|MALP_4	Prodigal:2.6	CDS	25921	27540	.	-	0	ID=MALP_00171;Parent=MALP_00171_gene;inference=ab initio prediction:Prodigal:2.6;locus_tag=MALP_00171;product=hypothetical protein;protein_id=gnl|Prokka|MALP_00171
gnl|Prokka|MALP_4	prokka	gene	25921	27540	.	-	.	ID=MALP_00171_gene;locus_tag=MALP_00171
gnl|Prokka|MALP_4	Prodigal:2.6	CDS	27648	28358	.	+	0	ID=MALP_00172;Parent=MALP_00172_gene;Name=rsxB_1;gene=rsxB_1;inference=ab initio prediction:Prodigal:2.6,protein motif:HAMAP:MF_00463;locus_tag=MALP_00172;product=Electron transport complex subunit RsxB;protein_id=gnl|Prokka|MALP_00172
gnl|Prokka|MALP_4	prokka	gene	27648	28358	.	+	.	ID=MALP_00172_gene;Name=rsxB_1;gene=rsxB_1;locus_tag=MALP_00172
gnl|Prokka|MALP_4	Prodigal:2.6	CDS	28348	28806	.	-	0	ID=MALP_00173;Parent=MALP_00173_gene;inference=ab initio prediction:Prodigal:2.6;locus_tag=MALP_00173;product=hypothetical protein;protein_id=gnl|Prokka|MALP_00173
gnl|Prokka|MALP_4	prokka	gene	28348	28806	.	-	.	ID=MALP_00173_gene;locus_tag=MALP_00173
gnl|Prokka|MALP_4	Prodigal:2.6	CDS	28811	30538	.	-	0	ID=MALP_00174;Parent=MALP_00174_gene;inference=ab initio prediction:Prodigal:2.6;locus_tag=MALP_00174;product=hypothetical protein;protein_id=gnl|Prokka|MALP_00174
gnl|Prokka|MALP_4	prokka	gene	28811	30538	.	-	.	ID=MALP_00174_gene;locus_tag=MALP_00174
gnl|Prokka|MALP_4	Prodigal:2.6	CDS	30682	31680	.	+	0	ID=MALP_00175;Parent=MALP_00175_gene;eC_number=1.1.1.103;Name=tdh;dbxref=COG:COG1063;gene=tdh;inference=ab initio prediction:Prodigal:2.6,similar to AA sequence:UniProtKB:Q8U259;locus_tag=MALP_00175;product=L-threonine 3-dehydrogenase;protein_id=gnl|Prokka|MALP_00175
gnl|Prokka|MALP_4	prokka	gene	30682	31680	.	+	.	ID=MALP_00175_gene;Name=tdh;gene=tdh;locus_tag=MALP_00175
gnl|Prokka|MALP_4	Prodigal:2.6	CDS	31693	32802	.	+	0	ID=MALP_00176;Parent=MALP_00176_gene;eC_number=2.4.2.18;Name=trpD_1;dbxref=COG:COG0547;gene=trpD_1;inference=ab initio prediction:Prodigal:2.6,similar to AA sequence:UniProtKB:Q9YGB4;locus_tag=MALP_00176;product=Anthranilate phosphoribosyltransferase;protein_id=gnl|Prokka|MALP_00176
gnl|Prokka|MALP_4	prokka	gene	31693	32802	.	+	.	ID=MALP_00176_gene;Name=trpD_1;gene=trpD_1;locus_tag=MALP_00176
gnl|Prokka|MALP_4	Prodigal:2.6	CDS	32799	33197	.	-	0	ID=MALP_00177;Parent=MALP_00177_gene;inference=ab initio prediction:Prodigal:2.6;locus_tag=MALP_00177;product=hypothetical protein;protein_id=gnl|Prokka|MALP_00177
gnl|Prokka|MALP_4	prokka	gene	32799	33197	.	-	.	ID=MALP_00177_gene;locus_tag=MALP_00177
gnl|Prokka|MALP_4	Prodigal:2.6	CDS	33283	33870	.	+	0	ID=MALP_00178;Parent=MALP_00178_gene;inference=ab initio prediction:Prodigal:2.6;locus_tag=MALP_00178;product=hypothetical protein;protein_id=gnl|Prokka|MALP_00178
gnl|Prokka|MALP_4	prokka	gene	33283	33870	.	+	.	ID=MALP_00178_gene;locus_tag=MALP_00178
gnl|Prokka|MALP_4	Prodigal:2.6	CDS	33905	34099	.	+	0	ID=MALP_00179;Parent=MALP_00179_gene;inference=ab initio prediction:Prodigal:2.6;locus_tag=MALP_00179;product=hypothetical protein;protein_id=gnl|Prokka|MALP_00179
gnl|Prokka|MALP_4	prokka	gene	33905	34099	.	+	.	ID=MALP_00179_gene;locus_tag=MALP_00179
gnl|Prokka|MALP_4	Prodigal:2.6	CDS	34080	35240	.	-	0	ID=MALP_00180;Parent=MALP_00180_gene;inference=ab initio prediction:Prodigal:2.6;locus_tag=MALP_00180;product=hypothetical protein;protein_id=gnl|Prokka|MALP_00180
gnl|Prokka|MALP_4	prokka	gene	34080	35240	.	-	.	ID=MALP_00180_gene;locus_tag=MALP_00180
gnl|Prokka|MALP_4	Prodigal:2.6	CDS	35247	36347	.	-	0	ID=MALP_00181;Parent=MALP_00181_gene;eC_number=1.8.98.1;Name=hdrD_1;dbxref=COG:COG0247;gene=hdrD_1;inference=ab initio prediction:Prodigal:2.6,similar to AA sequence:UniProtKB:P96797;locus_tag=MALP_00181;product=CoB--CoM heterodisulfide reductase iron-sulfur subunit D;protein_id=gnl|Prokka|MALP_00181
gnl|Prokka|MALP_4	prokka	gene	35247	36347	.	-	.	ID=MALP_00181_gene;Name=hdrD_1;gene=hdrD_1;locus_tag=MALP_00181
gnl|Prokka|MALP_4	Prodigal:2.6	CDS	36340	37578	.	-	0	ID=MALP_00182;Parent=MALP_00182_gene;inference=ab initio prediction:Prodigal:2.6;locus_tag=MALP_00182;product=hypothetical protein;protein_id=gnl|Prokka|MALP_00182
gnl|Prokka|MALP_4	prokka	gene	36340	37578	.	-	.	ID=MALP_00182_gene;locus_tag=MALP_00182
gnl|Prokka|MALP_5	Prodigal:2.6	CDS	280	480	.	+	0	ID=MALP_00183;Parent=MALP_00183_gene;inference=ab initio prediction:Prodigal:2.6;locus_tag=MALP_00183;product=hypothetical protein;protein_id=gnl|Prokka|MALP_00183
gnl|Prokka|MALP_5	prokka	gene	280	480	.	+	.	ID=MALP_00183_gene;locus_tag=MALP_00183
gnl|Prokka|MALP_5	Prodigal:2.6	CDS	537	701	.	+	0	ID=MALP_00184;Parent=MALP_00184_gene;inference=ab initio prediction:Prodigal:2.6;locus_tag=MALP_00184;product=hypothetical protein;protein_id=gnl|Prokka|MALP_00184
gnl|Prokka|MALP_5	prokka	gene	537	701	.	+	.	ID=MALP_00184_gene;locus_tag=MALP_00184
gnl|Prokka|MALP_5	Prodigal:2.6	CDS	713	1405	.	+	0	ID=MALP_00185;Parent=MALP_00185_gene;inference=ab initio prediction:Prodigal:2.6;locus_tag=MALP_00185;product=hypothetical protein;protein_id=gnl|Prokka|MALP_00185
gnl|Prokka|MALP_5	prokka	gene	713	1405	.	+	.	ID=MALP_00185_gene;locus_tag=MALP_00185
gnl|Prokka|MALP_5	Prodigal:2.6	CDS	1407	2081	.	+	0	ID=MALP_00186;Parent=MALP_00186_gene;eC_number=5.3.1.6;Name=rpiA;dbxref=COG:COG0120;gene=rpiA;inference=ab initio prediction:Prodigal:2.6,similar to AA sequence:UniProtKB:O50083;locus_tag=MALP_00186;product=Ribose-5-phosphate isomerase A;protein_id=gnl|Prokka|MALP_00186
gnl|Prokka|MALP_5	prokka	gene	1407	2081	.	+	.	ID=MALP_00186_gene;Name=rpiA;gene=rpiA;locus_tag=MALP_00186
gnl|Prokka|MALP_5	Prodigal:2.6	CDS	2082	2453	.	-	0	ID=MALP_00187;Parent=MALP_00187_gene;inference=ab initio prediction:Prodigal:2.6;locus_tag=MALP_00187;product=hypothetical protein;protein_id=gnl|Prokka|MALP_00187
gnl|Prokka|MALP_5	prokka	gene	2082	2453	.	-	.	ID=MALP_00187_gene;locus_tag=MALP_00187
gnl|Prokka|MALP_5	Prodigal:2.6	CDS	2945	3223	.	+	0	ID=MALP_00188;Parent=MALP_00188_gene;dbxref=COG:COG1631;inference=ab initio prediction:Prodigal:2.6,similar to AA sequence:UniProtKB:Q8U475;locus_tag=MALP_00188;product=50S ribosomal protein L44e;protein_id=gnl|Prokka|MALP_00188
gnl|Prokka|MALP_5	prokka	gene	2945	3223	.	+	.	ID=MALP_00188_gene;locus_tag=MALP_00188
gnl|Prokka|MALP_5	Prodigal:2.6	CDS	3229	3402	.	+	0	ID=MALP_00189;Parent=MALP_00189_gene;dbxref=COG:COG2051;inference=ab initio prediction:Prodigal:2.6,similar to AA sequence:UniProtKB:Q8U474;locus_tag=MALP_00189;product=30S ribosomal protein S27e;protein_id=gnl|Prokka|MALP_00189
gnl|Prokka|MALP_5	prokka	gene	3229	3402	.	+	.	ID=MALP_00189_gene;locus_tag=MALP_00189
gnl|Prokka|MALP_5	Prodigal:2.6	CDS	3402	4184	.	+	0	ID=MALP_00190;Parent=MALP_00190_gene;Name=eif2a;dbxref=COG:COG1093;gene=eif2a;inference=ab initio prediction:Prodigal:2.6,similar to AA sequence:UniProtKB:Q9V0E4;locus_tag=MALP_00190;product=Translation initiation factor 2 subunit alpha;protein_id=gnl|Prokka|MALP_00190
gnl|Prokka|MALP_5	prokka	gene	3402	4184	.	+	.	ID=MALP_00190_gene;Name=eif2a;gene=eif2a;locus_tag=MALP_00190
gnl|Prokka|MALP_5	Prodigal:2.6	CDS	4245	4406	.	+	0	ID=MALP_00191;Parent=MALP_00191_gene;dbxref=COG:COG2260;inference=ab initio prediction:Prodigal:2.6,similar to AA sequence:UniProtKB:Q9V0E3;locus_tag=MALP_00191;product=Ribosome biogenesis protein Nop10;protein_id=gnl|Prokka|MALP_00191
gnl|Prokka|MALP_5	prokka	gene	4245	4406	.	+	.	ID=MALP_00191_gene;locus_tag=MALP_00191
gnl|Prokka|MALP_5	Prodigal:2.6	CDS	4412	5170	.	+	0	ID=MALP_00192;Parent=MALP_00192_gene;inference=ab initio prediction:Prodigal:2.6;locus_tag=MALP_00192;product=hypothetical protein;protein_id=gnl|Prokka|MALP_00192
gnl|Prokka|MALP_5	prokka	gene	4412	5170	.	+	.	ID=MALP_00192_gene;locus_tag=MALP_00192
gnl|Prokka|MALP_5	Prodigal:2.6	CDS	5263	5502	.	-	0	ID=MALP_00193;Parent=MALP_00193_gene;inference=ab initio prediction:Prodigal:2.6;locus_tag=MALP_00193;product=hypothetical protein;protein_id=gnl|Prokka|MALP_00193
gnl|Prokka|MALP_5	prokka	gene	5263	5502	.	-	.	ID=MALP_00193_gene;locus_tag=MALP_00193
gnl|Prokka|MALP_5	Prodigal:2.6	CDS	5810	7108	.	-	0	ID=MALP_00194;Parent=MALP_00194_gene;eC_number=3.5.4.41;Name=dadD;dbxref=COG:COG0402;gene=dadD;inference=ab initio prediction:Prodigal:2.6,similar to AA sequence:UniProtKB:Q58936;locus_tag=MALP_00194;product=5'-deoxyadenosine deaminase;protein_id=gnl|Prokka|MALP_00194
gnl|Prokka|MALP_5	prokka	gene	5810	7108	.	-	.	ID=MALP_00194_gene;Name=dadD;gene=dadD;locus_tag=MALP_00194
gnl|Prokka|MALP_5	Prodigal:2.6	CDS	7212	8006	.	+	0	ID=MALP_00195;Parent=MALP_00195_gene;eC_number=3.1.26.11;Name=rbn;gene=rbn;inference=ab initio prediction:Prodigal:2.6,protein motif:HAMAP:MF_01818;locus_tag=MALP_00195;product=Ribonuclease BN;protein_id=gnl|Prokka|MALP_00195
gnl|Prokka|MALP_5	prokka	gene	7212	8006	.	+	.	ID=MALP_00195_gene;Name=rbn;gene=rbn;locus_tag=MALP_00195
gnl|Prokka|MALP_5	Prodigal:2.6	CDS	8159	9484	.	+	0	ID=MALP_00196;Parent=MALP_00196_gene;eC_number=2.7.7.72;Name=cca;dbxref=COG:COG1746;gene=cca;inference=ab initio prediction:Prodigal:2.6,similar to AA sequence:UniProtKB:Q58511;locus_tag=MALP_00196;product=CCA-adding enzyme;protein_id=gnl|Prokka|MALP_00196
gnl|Prokka|MALP_5	prokka	gene	8159	9484	.	+	.	ID=MALP_00196_gene;Name=cca;gene=cca;locus_tag=MALP_00196
gnl|Prokka|MALP_5	Prodigal:2.6	CDS	9481	10143	.	-	0	ID=MALP_00197;Parent=MALP_00197_gene;inference=ab initio prediction:Prodigal:2.6;locus_tag=MALP_00197;product=hypothetical protein;protein_id=gnl|Prokka|MALP_00197
gnl|Prokka|MALP_5	prokka	gene	9481	10143	.	-	.	ID=MALP_00197_gene;locus_tag=MALP_00197
gnl|Prokka|MALP_5	Prodigal:2.6	CDS	10315	11256	.	+	0	ID=MALP_00198;Parent=MALP_00198_gene;Name=radA;dbxref=COG:COG0468;gene=radA;inference=ab initio prediction:Prodigal:2.6,similar to AA sequence:UniProtKB:O74036;locus_tag=MALP_00198;product=DNA repair and recombination protein RadA;protein_id=gnl|Prokka|MALP_00198
gnl|Prokka|MALP_5	prokka	gene	10315	11256	.	+	.	ID=MALP_00198_gene;Name=radA;gene=radA;locus_tag=MALP_00198
gnl|Prokka|MALP_5	Prodigal:2.6	CDS	11265	12260	.	+	0	ID=MALP_00199;Parent=MALP_00199_gene;eC_number=2.1.1.213;dbxref=COG:COG1041;inference=ab initio prediction:Prodigal:2.6,similar to AA sequence:UniProtKB:Q9UY84;locus_tag=MALP_00199;product=tRNA (guanine(10)-N2)-dimethyltransferase;protein_id=gnl|Prokka|MALP_00199
gnl|Prokka|MALP_5	prokka	gene	11265	12260	.	+	.	ID=MALP_00199_gene;locus_tag=MALP_00199
gnl|Prokka|MALP_5	Prodigal:2.6	CDS	12247	13707	.	-	0	ID=MALP_00200;Parent=MALP_00200_gene;inference=ab initio prediction:Prodigal:2.6;locus_tag=MALP_00200;product=hypothetical protein;protein_id=gnl|Prokka|MALP_00200
gnl|Prokka|MALP_5	prokka	gene	12247	13707	.	-	.	ID=MALP_00200_gene;locus_tag=MALP_00200
gnl|Prokka|MALP_5	Prodigal:2.6	CDS	13828	14643	.	+	0	ID=MALP_00201;Parent=MALP_00201_gene;eC_number=2.5.1.42;dbxref=COG:COG0382;inference=ab initio prediction:Prodigal:2.6,similar to AA sequence:UniProtKB:O27170;locus_tag=MALP_00201;product=Digeranylgeranylglyceryl phosphate synthase;protein_id=gnl|Prokka|MALP_00201
gnl|Prokka|MALP_5	prokka	gene	13828	14643	.	+	.	ID=MALP_00201_gene;locus_tag=MALP_00201
gnl|Prokka|MALP_5	Prodigal:2.6	CDS	14640	15380	.	+	0	ID=MALP_00202;Parent=MALP_00202_gene;eC_number=2.5.1.41;dbxref=COG:COG1646;inference=ab initio prediction:Prodigal:2.6,similar to AA sequence:UniProtKB:Q5JDY1;locus_tag=MALP_00202;product=Geranylgeranylglyceryl phosphate synthase;protein_id=gnl|Prokka|MALP_00202
gnl|Prokka|MALP_5	prokka	gene	14640	15380	.	+	.	ID=MALP_00202_gene;locus_tag=MALP_00202
gnl|Prokka|MALP_5	Prodigal:2.6	CDS	15389	15979	.	-	0	ID=MALP_00203;Parent=MALP_00203_gene;eC_number=4.3.3.6;Name=pdxT;dbxref=COG:COG0311;gene=pdxT;inference=ab initio prediction:Prodigal:2.6,similar to AA sequence:UniProtKB:Q59055;locus_tag=MALP_00203;product=Pyridoxal 5'-phosphate synthase subunit PdxT;protein_id=gnl|Prokka|MALP_00203
gnl|Prokka|MALP_5	prokka	gene	15389	15979	.	-	.	ID=MALP_00203_gene;Name=pdxT;gene=pdxT;locus_tag=MALP_00203
gnl|Prokka|MALP_5	Prodigal:2.6	CDS	16018	17469	.	-	0	ID=MALP_00204;Parent=MALP_00204_gene;inference=ab initio prediction:Prodigal:2.6;locus_tag=MALP_00204;product=hypothetical protein;protein_id=gnl|Prokka|MALP_00204
gnl|Prokka|MALP_5	prokka	gene	16018	17469	.	-	.	ID=MALP_00204_gene;locus_tag=MALP_00204
gnl|Prokka|MALP_5	Prodigal:2.6	CDS	17547	18323	.	+	0	ID=MALP_00205;Parent=MALP_00205_gene;inference=ab initio prediction:Prodigal:2.6;locus_tag=MALP_00205;product=hypothetical protein;protein_id=gnl|Prokka|MALP_00205
gnl|Prokka|MALP_5	prokka	gene	17547	18323	.	+	.	ID=MALP_00205_gene;locus_tag=MALP_00205
gnl|Prokka|MALP_5	Prodigal:2.6	CDS	18400	18705	.	+	0	ID=MALP_00206;Parent=MALP_00206_gene;inference=ab initio prediction:Prodigal:2.6;locus_tag=MALP_00206;product=hypothetical protein;protein_id=gnl|Prokka|MALP_00206
gnl|Prokka|MALP_5	prokka	gene	18400	18705	.	+	.	ID=MALP_00206_gene;locus_tag=MALP_00206
gnl|Prokka|MALP_5	Prodigal:2.6	CDS	18738	20111	.	-	0	ID=MALP_00207;Parent=MALP_00207_gene;eC_number=2.1.1.-;dbxref=COG:COG1964;inference=ab initio prediction:Prodigal:2.6,similar to AA sequence:UniProtKB:Q58036;locus_tag=MALP_00207;product=7%2C8-dihydro-6-hydroxymethylpterin dimethyltransferase;protein_id=gnl|Prokka|MALP_00207
gnl|Prokka|MALP_5	prokka	gene	18738	20111	.	-	.	ID=MALP_00207_gene;locus_tag=MALP_00207
gnl|Prokka|MALP_5	Prodigal:2.6	CDS	20242	20691	.	-	0	ID=MALP_00208;Parent=MALP_00208_gene;inference=ab initio prediction:Prodigal:2.6;locus_tag=MALP_00208;product=hypothetical protein;protein_id=gnl|Prokka|MALP_00208
gnl|Prokka|MALP_5	prokka	gene	20242	20691	.	-	.	ID=MALP_00208_gene;locus_tag=MALP_00208
gnl|Prokka|MALP_5	Prodigal:2.6	CDS	20702	21832	.	-	0	ID=MALP_00209;Parent=MALP_00209_gene;eC_number=2.1.1.251;Name=mtsA_1;gene=mtsA_1;inference=ab initio prediction:Prodigal:2.6,similar to AA sequence:UniProtKB:Q48924;locus_tag=MALP_00209;product=Methylated-thiol--coenzyme M methyltransferase;protein_id=gnl|Prokka|MALP_00209
gnl|Prokka|MALP_5	prokka	gene	20702	21832	.	-	.	ID=MALP_00209_gene;Name=mtsA_1;gene=mtsA_1;locus_tag=MALP_00209
gnl|Prokka|MALP_5	Prodigal:2.6	CDS	22036	22860	.	-	0	ID=MALP_00210;Parent=MALP_00210_gene;inference=ab initio prediction:Prodigal:2.6;locus_tag=MALP_00210;product=hypothetical protein;protein_id=gnl|Prokka|MALP_00210
gnl|Prokka|MALP_5	prokka	gene	22036	22860	.	-	.	ID=MALP_00210_gene;locus_tag=MALP_00210
gnl|Prokka|MALP_5	Prodigal:2.6	CDS	22847	23632	.	-	0	ID=MALP_00211;Parent=MALP_00211_gene;eC_number=3.6.3.33;Name=btuD_1;dbxref=COG:COG1120;gene=btuD_1;inference=ab initio prediction:Prodigal:2.6,similar to AA sequence:UniProtKB:Q9HQ18;locus_tag=MALP_00211;product=Cobalamin import ATP-binding protein BtuD;protein_id=gnl|Prokka|MALP_00211
gnl|Prokka|MALP_5	prokka	gene	22847	23632	.	-	.	ID=MALP_00211_gene;Name=btuD_1;gene=btuD_1;locus_tag=MALP_00211
gnl|Prokka|MALP_5	Prodigal:2.6	CDS	23632	24558	.	-	0	ID=MALP_00212;Parent=MALP_00212_gene;inference=ab initio prediction:Prodigal:2.6;locus_tag=MALP_00212;product=hypothetical protein;protein_id=gnl|Prokka|MALP_00212
gnl|Prokka|MALP_5	prokka	gene	23632	24558	.	-	.	ID=MALP_00212_gene;locus_tag=MALP_00212
gnl|Prokka|MALP_5	Prodigal:2.6	CDS	24766	25149	.	+	0	ID=MALP_00213;Parent=MALP_00213_gene;dbxref=COG:COG0864;inference=ab initio prediction:Prodigal:2.6,similar to AA sequence:UniProtKB:O58316;locus_tag=MALP_00213;product=Putative nickel-responsive regulator;protein_id=gnl|Prokka|MALP_00213
gnl|Prokka|MALP_5	prokka	gene	24766	25149	.	+	.	ID=MALP_00213_gene;locus_tag=MALP_00213
gnl|Prokka|MALP_5	Prodigal:2.6	CDS	25136	26506	.	-	0	ID=MALP_00214;Parent=MALP_00214_gene;eC_number=3.1.2.6;Name=gloB_2;gene=gloB_2;inference=ab initio prediction:Prodigal:2.6,protein motif:HAMAP:MF_01374;locus_tag=MALP_00214;product=Hydroxyacylglutathione hydrolase;protein_id=gnl|Prokka|MALP_00214
gnl|Prokka|MALP_5	prokka	gene	25136	26506	.	-	.	ID=MALP_00214_gene;Name=gloB_2;gene=gloB_2;locus_tag=MALP_00214
gnl|Prokka|MALP_5	Prodigal:2.6	CDS	26548	26901	.	-	0	ID=MALP_00215;Parent=MALP_00215_gene;inference=ab initio prediction:Prodigal:2.6;locus_tag=MALP_00215;product=hypothetical protein;protein_id=gnl|Prokka|MALP_00215
gnl|Prokka|MALP_5	prokka	gene	26548	26901	.	-	.	ID=MALP_00215_gene;locus_tag=MALP_00215
gnl|Prokka|MALP_5	Prodigal:2.6	CDS	27216	28439	.	+	0	ID=MALP_00216;Parent=MALP_00216_gene;inference=ab initio prediction:Prodigal:2.6;locus_tag=MALP_00216;product=hypothetical protein;protein_id=gnl|Prokka|MALP_00216
gnl|Prokka|MALP_5	prokka	gene	27216	28439	.	+	.	ID=MALP_00216_gene;locus_tag=MALP_00216
gnl|Prokka|MALP_5	Prodigal:2.6	CDS	28440	28796	.	-	0	ID=MALP_00217;Parent=MALP_00217_gene;inference=ab initio prediction:Prodigal:2.6;locus_tag=MALP_00217;product=hypothetical protein;protein_id=gnl|Prokka|MALP_00217
gnl|Prokka|MALP_5	prokka	gene	28440	28796	.	-	.	ID=MALP_00217_gene;locus_tag=MALP_00217
gnl|Prokka|MALP_5	Prodigal:2.6	CDS	28781	28969	.	-	0	ID=MALP_00218;Parent=MALP_00218_gene;inference=ab initio prediction:Prodigal:2.6;locus_tag=MALP_00218;product=hypothetical protein;protein_id=gnl|Prokka|MALP_00218
gnl|Prokka|MALP_5	prokka	gene	28781	28969	.	-	.	ID=MALP_00218_gene;locus_tag=MALP_00218
gnl|Prokka|MALP_5	Prodigal:2.6	CDS	29069	30490	.	-	0	ID=MALP_00219;Parent=MALP_00219_gene;Name=mdtD_1;gene=mdtD_1;inference=ab initio prediction:Prodigal:2.6,protein motif:HAMAP:MF_01577;locus_tag=MALP_00219;product=Putative multidrug resistance protein MdtD;protein_id=gnl|Prokka|MALP_00219
gnl|Prokka|MALP_5	prokka	gene	29069	30490	.	-	.	ID=MALP_00219_gene;Name=mdtD_1;gene=mdtD_1;locus_tag=MALP_00219
gnl|Prokka|MALP_5	Prodigal:2.6	CDS	30874	31893	.	+	0	ID=MALP_00220;Parent=MALP_00220_gene;inference=ab initio prediction:Prodigal:2.6;locus_tag=MALP_00220;product=hypothetical protein;protein_id=gnl|Prokka|MALP_00220
gnl|Prokka|MALP_5	prokka	gene	30874	31893	.	+	.	ID=MALP_00220_gene;locus_tag=MALP_00220
gnl|Prokka|MALP_5	Prodigal:2.6	CDS	32213	33529	.	-	0	ID=MALP_00221;Parent=MALP_00221_gene;inference=ab initio prediction:Prodigal:2.6;locus_tag=MALP_00221;product=hypothetical protein;protein_id=gnl|Prokka|MALP_00221
gnl|Prokka|MALP_5	prokka	gene	32213	33529	.	-	.	ID=MALP_00221_gene;locus_tag=MALP_00221
gnl|Prokka|MALP_5	Prodigal:2.6	CDS	33800	33952	.	+	0	ID=MALP_00222;Parent=MALP_00222_gene;inference=ab initio prediction:Prodigal:2.6;locus_tag=MALP_00222;product=hypothetical protein;protein_id=gnl|Prokka|MALP_00222
gnl|Prokka|MALP_5	prokka	gene	33800	33952	.	+	.	ID=MALP_00222_gene;locus_tag=MALP_00222
gnl|Prokka|MALP_5	Prodigal:2.6	CDS	34019	34192	.	+	0	ID=MALP_00223;Parent=MALP_00223_gene;inference=ab initio prediction:Prodigal:2.6;locus_tag=MALP_00223;product=hypothetical protein;protein_id=gnl|Prokka|MALP_00223
gnl|Prokka|MALP_5	prokka	gene	34019	34192	.	+	.	ID=MALP_00223_gene;locus_tag=MALP_00223
gnl|Prokka|MALP_5	Prodigal:2.6	CDS	34457	35428	.	+	0	ID=MALP_00224;Parent=MALP_00224_gene;inference=ab initio prediction:Prodigal:2.6;locus_tag=MALP_00224;product=hypothetical protein;protein_id=gnl|Prokka|MALP_00224
gnl|Prokka|MALP_5	prokka	gene	34457	35428	.	+	.	ID=MALP_00224_gene;locus_tag=MALP_00224
gnl|Prokka|MALP_5	Prodigal:2.6	CDS	35559	36293	.	+	0	ID=MALP_00225;Parent=MALP_00225_gene;inference=ab initio prediction:Prodigal:2.6;locus_tag=MALP_00225;product=hypothetical protein;protein_id=gnl|Prokka|MALP_00225
gnl|Prokka|MALP_5	prokka	gene	35559	36293	.	+	.	ID=MALP_00225_gene;locus_tag=MALP_00225
gnl|Prokka|MALP_5	Prodigal:2.6	CDS	36562	36969	.	-	0	ID=MALP_00226;Parent=MALP_00226_gene;inference=ab initio prediction:Prodigal:2.6;locus_tag=MALP_00226;product=hypothetical protein;protein_id=gnl|Prokka|MALP_00226
gnl|Prokka|MALP_5	prokka	gene	36562	36969	.	-	.	ID=MALP_00226_gene;locus_tag=MALP_00226
gnl|Prokka|MALP_5	Aragorn:1.2	tRNA	37123	37209	.	-	.	ID=MALP_00227;Parent=MALP_00227_gene;inference=COORDINATES:profile:Aragorn:1.2;locus_tag=MALP_00227;product=tRNA-Leu(taa)
gnl|Prokka|MALP_5	prokka	gene	37123	37209	.	-	.	ID=MALP_00227_gene;locus_tag=MALP_00227
gnl|Prokka|MALP_5	Prodigal:2.6	CDS	37269	38129	.	-	0	ID=MALP_00228;Parent=MALP_00228_gene;inference=ab initio prediction:Prodigal:2.6;locus_tag=MALP_00228;product=hypothetical protein;protein_id=gnl|Prokka|MALP_00228
gnl|Prokka|MALP_5	prokka	gene	37269	38129	.	-	.	ID=MALP_00228_gene;locus_tag=MALP_00228
gnl|Prokka|MALP_5	Prodigal:2.6	CDS	38183	38365	.	+	0	ID=MALP_00229;Parent=MALP_00229_gene;inference=ab initio prediction:Prodigal:2.6;locus_tag=MALP_00229;product=hypothetical protein;protein_id=gnl|Prokka|MALP_00229
gnl|Prokka|MALP_5	prokka	gene	38183	38365	.	+	.	ID=MALP_00229_gene;locus_tag=MALP_00229
gnl|Prokka|MALP_5	Prodigal:2.6	CDS	38369	38704	.	+	0	ID=MALP_00230;Parent=MALP_00230_gene;inference=ab initio prediction:Prodigal:2.6;locus_tag=MALP_00230;product=hypothetical protein;protein_id=gnl|Prokka|MALP_00230
gnl|Prokka|MALP_5	prokka	gene	38369	38704	.	+	.	ID=MALP_00230_gene;locus_tag=MALP_00230
gnl|Prokka|MALP_5	Prodigal:2.6	CDS	38962	40320	.	-	0	ID=MALP_00231;Parent=MALP_00231_gene;eC_number=6.5.-.-;Name=cpgS;gene=cpgS;inference=ab initio prediction:Prodigal:2.6,protein motif:HAMAP:MF_01908;locus_tag=MALP_00231;product=Cyclic 2%2C3-diphosphoglycerate synthetase;protein_id=gnl|Prokka|MALP_00231
gnl|Prokka|MALP_5	prokka	gene	38962	40320	.	-	.	ID=MALP_00231_gene;Name=cpgS;gene=cpgS;locus_tag=MALP_00231
gnl|Prokka|MALP_5	Prodigal:2.6	CDS	40606	41952	.	+	0	ID=MALP_00232;Parent=MALP_00232_gene;inference=ab initio prediction:Prodigal:2.6;locus_tag=MALP_00232;product=hypothetical protein;protein_id=gnl|Prokka|MALP_00232
gnl|Prokka|MALP_5	prokka	gene	40606	41952	.	+	.	ID=MALP_00232_gene;locus_tag=MALP_00232
gnl|Prokka|MALP_5	Prodigal:2.6	CDS	42144	42590	.	+	0	ID=MALP_00233;Parent=MALP_00233_gene;inference=ab initio prediction:Prodigal:2.6;locus_tag=MALP_00233;product=hypothetical protein;protein_id=gnl|Prokka|MALP_00233
gnl|Prokka|MALP_5	prokka	gene	42144	42590	.	+	.	ID=MALP_00233_gene;locus_tag=MALP_00233
gnl|Prokka|MALP_5	Prodigal:2.6	CDS	42627	42821	.	+	0	ID=MALP_00234;Parent=MALP_00234_gene;inference=ab initio prediction:Prodigal:2.6;locus_tag=MALP_00234;product=hypothetical protein;protein_id=gnl|Prokka|MALP_00234
gnl|Prokka|MALP_5	prokka	gene	42627	42821	.	+	.	ID=MALP_00234_gene;locus_tag=MALP_00234
gnl|Prokka|MALP_5	Prodigal:2.6	CDS	42822	43757	.	-	0	ID=MALP_00235;Parent=MALP_00235_gene;inference=ab initio prediction:Prodigal:2.6;locus_tag=MALP_00235;product=hypothetical protein;protein_id=gnl|Prokka|MALP_00235
gnl|Prokka|MALP_5	prokka	gene	42822	43757	.	-	.	ID=MALP_00235_gene;locus_tag=MALP_00235
gnl|Prokka|MALP_5	Prodigal:2.6	CDS	43833	45662	.	-	0	ID=MALP_00236;Parent=MALP_00236_gene;dbxref=COG:COG1136;inference=ab initio prediction:Prodigal:2.6,similar to AA sequence:UniProtKB:Q58206;locus_tag=MALP_00236;product=putative ABC transporter ATP-binding protein;protein_id=gnl|Prokka|MALP_00236
gnl|Prokka|MALP_5	prokka	gene	43833	45662	.	-	.	ID=MALP_00236_gene;locus_tag=MALP_00236
gnl|Prokka|MALP_5	Prodigal:2.6	CDS	45659	47404	.	-	0	ID=MALP_00237;Parent=MALP_00237_gene;dbxref=COG:COG1136;inference=ab initio prediction:Prodigal:2.6,similar to AA sequence:UniProtKB:Q58206;locus_tag=MALP_00237;product=putative ABC transporter ATP-binding protein;protein_id=gnl|Prokka|MALP_00237
gnl|Prokka|MALP_5	prokka	gene	45659	47404	.	-	.	ID=MALP_00237_gene;locus_tag=MALP_00237
gnl|Prokka|MALP_5	Prodigal:2.6	CDS	47401	47895	.	-	0	ID=MALP_00238;Parent=MALP_00238_gene;inference=ab initio prediction:Prodigal:2.6;locus_tag=MALP_00238;product=hypothetical protein;protein_id=gnl|Prokka|MALP_00238
gnl|Prokka|MALP_5	prokka	gene	47401	47895	.	-	.	ID=MALP_00238_gene;locus_tag=MALP_00238
gnl|Prokka|MALP_5	Prodigal:2.6	CDS	48015	48788	.	+	0	ID=MALP_00239;Parent=MALP_00239_gene;inference=ab initio prediction:Prodigal:2.6;locus_tag=MALP_00239;product=hypothetical protein;protein_id=gnl|Prokka|MALP_00239
gnl|Prokka|MALP_5	prokka	gene	48015	48788	.	+	.	ID=MALP_00239_gene;locus_tag=MALP_00239
gnl|Prokka|MALP_5	Prodigal:2.6	CDS	48941	49864	.	+	0	ID=MALP_00240;Parent=MALP_00240_gene;inference=ab initio prediction:Prodigal:2.6;locus_tag=MALP_00240;product=hypothetical protein;protein_id=gnl|Prokka|MALP_00240
gnl|Prokka|MALP_5	prokka	gene	48941	49864	.	+	.	ID=MALP_00240_gene;locus_tag=MALP_00240
gnl|Prokka|MALP_5	Prodigal:2.6	CDS	49875	50633	.	+	0	ID=MALP_00241;Parent=MALP_00241_gene;eC_number=6.3.4.15;dbxref=COG:COG0340;inference=ab initio prediction:Prodigal:2.6,similar to AA sequence:UniProtKB:Q59014;locus_tag=MALP_00241;product=Putative biotin ligase;protein_id=gnl|Prokka|MALP_00241
gnl|Prokka|MALP_5	prokka	gene	49875	50633	.	+	.	ID=MALP_00241_gene;locus_tag=MALP_00241
gnl|Prokka|MALP_5	Prodigal:2.6	CDS	50673	52220	.	+	0	ID=MALP_00242;Parent=MALP_00242_gene;eC_number=6.4.1.3;Name=pccB;gene=pccB;inference=ab initio prediction:Prodigal:2.6,similar to AA sequence:UniProtKB:I3R7F1;locus_tag=MALP_00242;product=Propionyl-CoA carboxylase%2C carboxyltransferase subunit;protein_id=gnl|Prokka|MALP_00242
gnl|Prokka|MALP_5	prokka	gene	50673	52220	.	+	.	ID=MALP_00242_gene;Name=pccB;gene=pccB;locus_tag=MALP_00242
gnl|Prokka|MALP_5	Prodigal:2.6	CDS	52230	53738	.	+	0	ID=MALP_00243;Parent=MALP_00243_gene;eC_number=6.4.1.1;Name=pycB_1;dbxref=COG:COG0511;gene=pycB_1;inference=ab initio prediction:Prodigal:2.6,similar to AA sequence:UniProtKB:Q58628;locus_tag=MALP_00243;product=Pyruvate carboxylase subunit B;protein_id=gnl|Prokka|MALP_00243
gnl|Prokka|MALP_5	prokka	gene	52230	53738	.	+	.	ID=MALP_00243_gene;Name=pycB_1;gene=pycB_1;locus_tag=MALP_00243
gnl|Prokka|MALP_5	Prodigal:2.6	CDS	53735	54238	.	+	0	ID=MALP_00244;Parent=MALP_00244_gene;eC_number=6.4.1.3;Name=pccA_1;gene=pccA_1;inference=ab initio prediction:Prodigal:2.6,similar to AA sequence:UniProtKB:I3R7G3;locus_tag=MALP_00244;product=Propionyl-CoA carboxylase%2C biotin carboxylase and biotin-carboxyl carrier subunit;protein_id=gnl|Prokka|MALP_00244
gnl|Prokka|MALP_5	prokka	gene	53735	54238	.	+	.	ID=MALP_00244_gene;Name=pccA_1;gene=pccA_1;locus_tag=MALP_00244
gnl|Prokka|MALP_5	Prodigal:2.6	CDS	54235	55698	.	-	0	ID=MALP_00245;Parent=MALP_00245_gene;inference=ab initio prediction:Prodigal:2.6;locus_tag=MALP_00245;product=hypothetical protein;protein_id=gnl|Prokka|MALP_00245
gnl|Prokka|MALP_5	prokka	gene	54235	55698	.	-	.	ID=MALP_00245_gene;locus_tag=MALP_00245
gnl|Prokka|MALP_5	Prodigal:2.6	CDS	55759	56340	.	-	0	ID=MALP_00246;Parent=MALP_00246_gene;inference=ab initio prediction:Prodigal:2.6;locus_tag=MALP_00246;product=hypothetical protein;protein_id=gnl|Prokka|MALP_00246
gnl|Prokka|MALP_5	prokka	gene	55759	56340	.	-	.	ID=MALP_00246_gene;locus_tag=MALP_00246
gnl|Prokka|MALP_5	Prodigal:2.6	CDS	56472	56972	.	+	0	ID=MALP_00247;Parent=MALP_00247_gene;eC_number=3.1.1.61;Name=cheB_1;gene=cheB_1;inference=ab initio prediction:Prodigal:2.6,protein motif:HAMAP:MF_00099;locus_tag=MALP_00247;product=Chemotaxis response regulator protein-glutamate methylesterase;protein_id=gnl|Prokka|MALP_00247
gnl|Prokka|MALP_5	prokka	gene	56472	56972	.	+	.	ID=MALP_00247_gene;Name=cheB_1;gene=cheB_1;locus_tag=MALP_00247
gnl|Prokka|MALP_5	Prodigal:2.6	CDS	56969	58543	.	-	0	ID=MALP_00248;Parent=MALP_00248_gene;eC_number=1.2.1.26;Name=aldhT;dbxref=COG:COG1012;gene=aldhT;inference=ab initio prediction:Prodigal:2.6,similar to AA sequence:UniProtKB:Q97UA1;locus_tag=MALP_00248;product=2%2C5-dioxopentanoate dehydrogenase;protein_id=gnl|Prokka|MALP_00248
gnl|Prokka|MALP_5	prokka	gene	56969	58543	.	-	.	ID=MALP_00248_gene;Name=aldhT;gene=aldhT;locus_tag=MALP_00248
gnl|Prokka|MALP_5	Prodigal:2.6	CDS	58704	61610	.	+	0	ID=MALP_00249;Parent=MALP_00249_gene;eC_number=2.3.1.169;Name=cdhC2;gene=cdhC2;inference=ab initio prediction:Prodigal:2.6,similar to AA sequence:UniProtKB:Q9V2Z4;locus_tag=MALP_00249;product=Acetyl-CoA decarbonylase/synthase complex subunit beta 2;protein_id=gnl|Prokka|MALP_00249
gnl|Prokka|MALP_5	prokka	gene	58704	61610	.	+	.	ID=MALP_00249_gene;Name=cdhC2;gene=cdhC2;locus_tag=MALP_00249
gnl|Prokka|MALP_5	Prodigal:2.6	CDS	61620	62567	.	+	0	ID=MALP_00250;Parent=MALP_00250_gene;Name=cdhD;dbxref=COG:COG2069;gene=cdhD;inference=ab initio prediction:Prodigal:2.6,similar to AA sequence:UniProtKB:O29870;locus_tag=MALP_00250;product=Acetyl-CoA decarbonylase/synthase complex subunit delta;protein_id=gnl|Prokka|MALP_00250
gnl|Prokka|MALP_5	prokka	gene	61620	62567	.	+	.	ID=MALP_00250_gene;Name=cdhD;gene=cdhD;locus_tag=MALP_00250
gnl|Prokka|MALP_5	Prodigal:2.6	CDS	62567	63886	.	+	0	ID=MALP_00251;Parent=MALP_00251_gene;eC_number=2.1.1.245;Name=cdhE;dbxref=COG:COG1456;gene=cdhE;inference=ab initio prediction:Prodigal:2.6,similar to AA sequence:UniProtKB:O29871;locus_tag=MALP_00251;product=Acetyl-CoA decarbonylase/synthase complex subunit gamma;protein_id=gnl|Prokka|MALP_00251
gnl|Prokka|MALP_5	prokka	gene	62567	63886	.	+	.	ID=MALP_00251_gene;Name=cdhE;gene=cdhE;locus_tag=MALP_00251
gnl|Prokka|MALP_5	Prodigal:2.6	CDS	63971	66238	.	+	0	ID=MALP_00252;Parent=MALP_00252_gene;inference=ab initio prediction:Prodigal:2.6;locus_tag=MALP_00252;product=hypothetical protein;protein_id=gnl|Prokka|MALP_00252
gnl|Prokka|MALP_5	prokka	gene	63971	66238	.	+	.	ID=MALP_00252_gene;locus_tag=MALP_00252
gnl|Prokka|MALP_5	Prodigal:2.6	CDS	66308	66763	.	+	0	ID=MALP_00253;Parent=MALP_00253_gene;inference=ab initio prediction:Prodigal:2.6;locus_tag=MALP_00253;product=hypothetical protein;protein_id=gnl|Prokka|MALP_00253
gnl|Prokka|MALP_5	prokka	gene	66308	66763	.	+	.	ID=MALP_00253_gene;locus_tag=MALP_00253
gnl|Prokka|MALP_5	Prodigal:2.6	CDS	66711	67469	.	-	0	ID=MALP_00254;Parent=MALP_00254_gene;inference=ab initio prediction:Prodigal:2.6;locus_tag=MALP_00254;product=hypothetical protein;protein_id=gnl|Prokka|MALP_00254
gnl|Prokka|MALP_5	prokka	gene	66711	67469	.	-	.	ID=MALP_00254_gene;locus_tag=MALP_00254
gnl|Prokka|MALP_5	Prodigal:2.6	CDS	67466	68497	.	-	0	ID=MALP_00255;Parent=MALP_00255_gene;inference=ab initio prediction:Prodigal:2.6;locus_tag=MALP_00255;product=hypothetical protein;protein_id=gnl|Prokka|MALP_00255
gnl|Prokka|MALP_5	prokka	gene	67466	68497	.	-	.	ID=MALP_00255_gene;locus_tag=MALP_00255
gnl|Prokka|MALP_5	Prodigal:2.6	CDS	68527	68730	.	-	0	ID=MALP_00256;Parent=MALP_00256_gene;inference=ab initio prediction:Prodigal:2.6;locus_tag=MALP_00256;product=hypothetical protein;protein_id=gnl|Prokka|MALP_00256
gnl|Prokka|MALP_5	prokka	gene	68527	68730	.	-	.	ID=MALP_00256_gene;locus_tag=MALP_00256
gnl|Prokka|MALP_5	Prodigal:2.6	CDS	68805	69497	.	+	0	ID=MALP_00257;Parent=MALP_00257_gene;eC_number=4.3.99.3;Name=queE_1;gene=queE_1;inference=ab initio prediction:Prodigal:2.6,protein motif:HAMAP:MF_00917;locus_tag=MALP_00257;product=7-carboxy-7-deazaguanine synthase;protein_id=gnl|Prokka|MALP_00257
gnl|Prokka|MALP_5	prokka	gene	68805	69497	.	+	.	ID=MALP_00257_gene;Name=queE_1;gene=queE_1;locus_tag=MALP_00257
gnl|Prokka|MALP_5	Prodigal:2.6	CDS	69487	71403	.	-	0	ID=MALP_00258;Parent=MALP_00258_gene;eC_number=1.6.5.8;Name=nqrF;gene=nqrF;inference=ab initio prediction:Prodigal:2.6,protein motif:HAMAP:MF_00430;locus_tag=MALP_00258;product=Na(+)-translocating NADH-quinone reductase subunit F;protein_id=gnl|Prokka|MALP_00258
gnl|Prokka|MALP_5	prokka	gene	69487	71403	.	-	.	ID=MALP_00258_gene;Name=nqrF;gene=nqrF;locus_tag=MALP_00258
gnl|Prokka|MALP_5	Prodigal:2.6	CDS	71530	72396	.	+	0	ID=MALP_00259;Parent=MALP_00259_gene;Name=zitB;gene=zitB;inference=ab initio prediction:Prodigal:2.6,protein motif:HAMAP:MF_00552;locus_tag=MALP_00259;product=Zinc transporter ZitB;protein_id=gnl|Prokka|MALP_00259
gnl|Prokka|MALP_5	prokka	gene	71530	72396	.	+	.	ID=MALP_00259_gene;Name=zitB;gene=zitB;locus_tag=MALP_00259
gnl|Prokka|MALP_5	Prodigal:2.6	CDS	72531	73556	.	+	0	ID=MALP_00260;Parent=MALP_00260_gene;inference=ab initio prediction:Prodigal:2.6;locus_tag=MALP_00260;product=hypothetical protein;protein_id=gnl|Prokka|MALP_00260
gnl|Prokka|MALP_5	prokka	gene	72531	73556	.	+	.	ID=MALP_00260_gene;locus_tag=MALP_00260
gnl|Prokka|MALP_5	Prodigal:2.6	CDS	73895	74386	.	+	0	ID=MALP_00261;Parent=MALP_00261_gene;eC_number=3.6.3.-;Name=wtpC_2;dbxref=COG:COG3839;gene=wtpC_2;inference=ab initio prediction:Prodigal:2.6,similar to AA sequence:UniProtKB:O30144;locus_tag=MALP_00261;product=Molybdate/tungstate import ATP-binding protein WtpC;protein_id=gnl|Prokka|MALP_00261
gnl|Prokka|MALP_5	prokka	gene	73895	74386	.	+	.	ID=MALP_00261_gene;Name=wtpC_2;gene=wtpC_2;locus_tag=MALP_00261
gnl|Prokka|MALP_5	Prodigal:2.6	CDS	74416	77622	.	-	0	ID=MALP_00262;Parent=MALP_00262_gene;inference=ab initio prediction:Prodigal:2.6;locus_tag=MALP_00262;product=hypothetical protein;protein_id=gnl|Prokka|MALP_00262
gnl|Prokka|MALP_5	prokka	gene	74416	77622	.	-	.	ID=MALP_00262_gene;locus_tag=MALP_00262
gnl|Prokka|MALP_5	Prodigal:2.6	CDS	77776	78789	.	-	0	ID=MALP_00263;Parent=MALP_00263_gene;inference=ab initio prediction:Prodigal:2.6;locus_tag=MALP_00263;product=hypothetical protein;protein_id=gnl|Prokka|MALP_00263
gnl|Prokka|MALP_5	prokka	gene	77776	78789	.	-	.	ID=MALP_00263_gene;locus_tag=MALP_00263
gnl|Prokka|MALP_5	Prodigal:2.6	CDS	79095	80855	.	+	0	ID=MALP_00264;Parent=MALP_00264_gene;dbxref=COG:COG1372;inference=ab initio prediction:Prodigal:2.6,similar to AA sequence:UniProtKB:Q58191;locus_tag=MALP_00264;product=putative protein;protein_id=gnl|Prokka|MALP_00264
gnl|Prokka|MALP_5	prokka	gene	79095	80855	.	+	.	ID=MALP_00264_gene;locus_tag=MALP_00264
gnl|Prokka|MALP_5	Prodigal:2.6	CDS	80856	81872	.	+	0	ID=MALP_00265;Parent=MALP_00265_gene;inference=ab initio prediction:Prodigal:2.6;locus_tag=MALP_00265;product=hypothetical protein;protein_id=gnl|Prokka|MALP_00265
gnl|Prokka|MALP_5	prokka	gene	80856	81872	.	+	.	ID=MALP_00265_gene;locus_tag=MALP_00265
gnl|Prokka|MALP_5	Prodigal:2.6	CDS	81959	83269	.	+	0	ID=MALP_00266;Parent=MALP_00266_gene;inference=ab initio prediction:Prodigal:2.6;locus_tag=MALP_00266;product=hypothetical protein;protein_id=gnl|Prokka|MALP_00266
gnl|Prokka|MALP_5	prokka	gene	81959	83269	.	+	.	ID=MALP_00266_gene;locus_tag=MALP_00266
gnl|Prokka|MALP_5	Prodigal:2.6	CDS	83271	84263	.	-	0	ID=MALP_00267;Parent=MALP_00267_gene;inference=ab initio prediction:Prodigal:2.6;locus_tag=MALP_00267;product=hypothetical protein;protein_id=gnl|Prokka|MALP_00267
gnl|Prokka|MALP_5	prokka	gene	83271	84263	.	-	.	ID=MALP_00267_gene;locus_tag=MALP_00267
gnl|Prokka|MALP_5	Prodigal:2.6	CDS	84277	84894	.	-	0	ID=MALP_00268;Parent=MALP_00268_gene;inference=ab initio prediction:Prodigal:2.6;locus_tag=MALP_00268;product=hypothetical protein;protein_id=gnl|Prokka|MALP_00268
gnl|Prokka|MALP_5	prokka	gene	84277	84894	.	-	.	ID=MALP_00268_gene;locus_tag=MALP_00268
gnl|Prokka|MALP_5	Prodigal:2.6	CDS	85032	85826	.	+	0	ID=MALP_00269;Parent=MALP_00269_gene;inference=ab initio prediction:Prodigal:2.6;locus_tag=MALP_00269;product=hypothetical protein;protein_id=gnl|Prokka|MALP_00269
gnl|Prokka|MALP_5	prokka	gene	85032	85826	.	+	.	ID=MALP_00269_gene;locus_tag=MALP_00269
gnl|Prokka|MALP_5	Prodigal:2.6	CDS	86015	86305	.	+	0	ID=MALP_00270;Parent=MALP_00270_gene;inference=ab initio prediction:Prodigal:2.6;locus_tag=MALP_00270;product=hypothetical protein;protein_id=gnl|Prokka|MALP_00270
gnl|Prokka|MALP_5	prokka	gene	86015	86305	.	+	.	ID=MALP_00270_gene;locus_tag=MALP_00270
gnl|Prokka|MALP_5	Prodigal:2.6	CDS	86332	87885	.	-	0	ID=MALP_00271;Parent=MALP_00271_gene;eC_number=3.5.4.10;Name=purH;gene=purH;inference=ab initio prediction:Prodigal:2.6,protein motif:HAMAP:MF_00139;locus_tag=MALP_00271;product=Bifunctional purine biosynthesis protein PurH;protein_id=gnl|Prokka|MALP_00271
gnl|Prokka|MALP_5	prokka	gene	86332	87885	.	-	.	ID=MALP_00271_gene;Name=purH;gene=purH;locus_tag=MALP_00271
gnl|Prokka|MALP_5	Prodigal:2.6	CDS	88101	88874	.	+	0	ID=MALP_00272;Parent=MALP_00272_gene;inference=ab initio prediction:Prodigal:2.6;locus_tag=MALP_00272;product=hypothetical protein;protein_id=gnl|Prokka|MALP_00272
gnl|Prokka|MALP_5	prokka	gene	88101	88874	.	+	.	ID=MALP_00272_gene;locus_tag=MALP_00272
gnl|Prokka|MALP_5	Prodigal:2.6	CDS	89328	90236	.	-	0	ID=MALP_00273;Parent=MALP_00273_gene;inference=ab initio prediction:Prodigal:2.6;locus_tag=MALP_00273;product=hypothetical protein;protein_id=gnl|Prokka|MALP_00273
gnl|Prokka|MALP_5	prokka	gene	89328	90236	.	-	.	ID=MALP_00273_gene;locus_tag=MALP_00273
gnl|Prokka|MALP_5	Prodigal:2.6	CDS	90289	91410	.	-	0	ID=MALP_00274;Parent=MALP_00274_gene;eC_number=2.1.1.251;Name=mtsA_2;gene=mtsA_2;inference=ab initio prediction:Prodigal:2.6,similar to AA sequence:UniProtKB:Q48924;locus_tag=MALP_00274;product=Methylated-thiol--coenzyme M methyltransferase;protein_id=gnl|Prokka|MALP_00274
gnl|Prokka|MALP_5	prokka	gene	90289	91410	.	-	.	ID=MALP_00274_gene;Name=mtsA_2;gene=mtsA_2;locus_tag=MALP_00274
gnl|Prokka|MALP_5	Prodigal:2.6	CDS	91494	92033	.	+	0	ID=MALP_00275;Parent=MALP_00275_gene;inference=ab initio prediction:Prodigal:2.6;locus_tag=MALP_00275;product=hypothetical protein;protein_id=gnl|Prokka|MALP_00275
gnl|Prokka|MALP_5	prokka	gene	91494	92033	.	+	.	ID=MALP_00275_gene;locus_tag=MALP_00275
gnl|Prokka|MALP_5	Prodigal:2.6	CDS	92094	92729	.	-	0	ID=MALP_00276;Parent=MALP_00276_gene;Name=iscU2;dbxref=COG:COG0822;gene=iscU2;inference=ab initio prediction:Prodigal:2.6,similar to AA sequence:UniProtKB:P0DMG2;locus_tag=MALP_00276;product=Iron-sulfur cluster assembly scaffold protein IscU 2;protein_id=gnl|Prokka|MALP_00276
gnl|Prokka|MALP_5	prokka	gene	92094	92729	.	-	.	ID=MALP_00276_gene;Name=iscU2;gene=iscU2;locus_tag=MALP_00276
gnl|Prokka|MALP_5	Prodigal:2.6	CDS	92731	93891	.	-	0	ID=MALP_00277;Parent=MALP_00277_gene;eC_number=2.8.1.7;Name=iscS2;dbxref=COG:COG1104;gene=iscS2;inference=ab initio prediction:Prodigal:2.6,similar to AA sequence:UniProtKB:O29689;locus_tag=MALP_00277;product=Cysteine desulfurase IscS 2;protein_id=gnl|Prokka|MALP_00277
gnl|Prokka|MALP_5	prokka	gene	92731	93891	.	-	.	ID=MALP_00277_gene;Name=iscS2;gene=iscS2;locus_tag=MALP_00277
gnl|Prokka|MALP_5	Prodigal:2.6	CDS	93901	94320	.	-	0	ID=MALP_00278;Parent=MALP_00278_gene;inference=ab initio prediction:Prodigal:2.6;locus_tag=MALP_00278;product=hypothetical protein;protein_id=gnl|Prokka|MALP_00278
gnl|Prokka|MALP_5	prokka	gene	93901	94320	.	-	.	ID=MALP_00278_gene;locus_tag=MALP_00278
gnl|Prokka|MALP_5	Prodigal:2.6	CDS	94325	94555	.	-	0	ID=MALP_00279;Parent=MALP_00279_gene;dbxref=COG:COG0425;inference=ab initio prediction:Prodigal:2.6,similar to AA sequence:UniProtKB:Q9HI35;locus_tag=MALP_00279;product=Putative sulfur carrier protein/Ta1414;protein_id=gnl|Prokka|MALP_00279
gnl|Prokka|MALP_5	prokka	gene	94325	94555	.	-	.	ID=MALP_00279_gene;locus_tag=MALP_00279
gnl|Prokka|MALP_5	Prodigal:2.6	CDS	94633	95532	.	-	0	ID=MALP_00280;Parent=MALP_00280_gene;inference=ab initio prediction:Prodigal:2.6;locus_tag=MALP_00280;product=hypothetical protein;protein_id=gnl|Prokka|MALP_00280
gnl|Prokka|MALP_5	prokka	gene	94633	95532	.	-	.	ID=MALP_00280_gene;locus_tag=MALP_00280
gnl|Prokka|MALP_5	Prodigal:2.6	CDS	95529	96221	.	-	0	ID=MALP_00281;Parent=MALP_00281_gene;inference=ab initio prediction:Prodigal:2.6;locus_tag=MALP_00281;product=hypothetical protein;protein_id=gnl|Prokka|MALP_00281
gnl|Prokka|MALP_5	prokka	gene	95529	96221	.	-	.	ID=MALP_00281_gene;locus_tag=MALP_00281
gnl|Prokka|MALP_5	Prodigal:2.6	CDS	96218	96595	.	-	0	ID=MALP_00282;Parent=MALP_00282_gene;eC_number=1.12.99.-;Name=mvhD_1;dbxref=COG:COG1908;gene=mvhD_1;inference=ab initio prediction:Prodigal:2.6,similar to AA sequence:UniProtKB:P84624;locus_tag=MALP_00282;product=F420-non-reducing hydrogenase iron-sulfur subunit D;protein_id=gnl|Prokka|MALP_00282
gnl|Prokka|MALP_5	prokka	gene	96218	96595	.	-	.	ID=MALP_00282_gene;Name=mvhD_1;gene=mvhD_1;locus_tag=MALP_00282
gnl|Prokka|MALP_5	Prodigal:2.6	CDS	96592	97917	.	-	0	ID=MALP_00283;Parent=MALP_00283_gene;eC_number=1.8.-.-;Name=hdlA_1;dbxref=COG:COG1148;gene=hdlA_1;inference=ab initio prediction:Prodigal:2.6,similar to AA sequence:UniProtKB:P84626;locus_tag=MALP_00283;product=Heterodisulfide reductase subunit A-like protein;protein_id=gnl|Prokka|MALP_00283
gnl|Prokka|MALP_5	prokka	gene	96592	97917	.	-	.	ID=MALP_00283_gene;Name=hdlA_1;gene=hdlA_1;locus_tag=MALP_00283
gnl|Prokka|MALP_5	Prodigal:2.6	CDS	97910	99082	.	-	0	ID=MALP_00284;Parent=MALP_00284_gene;eC_number=1.8.98.1;Name=hdrA_1;dbxref=COG:COG1148;gene=hdrA_1;inference=ab initio prediction:Prodigal:2.6,similar to AA sequence:UniProtKB:Q50756;locus_tag=MALP_00284;product=CoB--CoM heterodisulfide reductase iron-sulfur subunit A;protein_id=gnl|Prokka|MALP_00284
gnl|Prokka|MALP_5	prokka	gene	97910	99082	.	-	.	ID=MALP_00284_gene;Name=hdrA_1;gene=hdrA_1;locus_tag=MALP_00284
gnl|Prokka|MALP_5	Prodigal:2.6	CDS	99256	100080	.	+	0	ID=MALP_00285;Parent=MALP_00285_gene;inference=ab initio prediction:Prodigal:2.6;locus_tag=MALP_00285;product=hypothetical protein;protein_id=gnl|Prokka|MALP_00285
gnl|Prokka|MALP_5	prokka	gene	99256	100080	.	+	.	ID=MALP_00285_gene;locus_tag=MALP_00285
gnl|Prokka|MALP_5	Prodigal:2.6	CDS	100070	100669	.	+	0	ID=MALP_00286;Parent=MALP_00286_gene;inference=ab initio prediction:Prodigal:2.6;locus_tag=MALP_00286;product=hypothetical protein;protein_id=gnl|Prokka|MALP_00286
gnl|Prokka|MALP_5	prokka	gene	100070	100669	.	+	.	ID=MALP_00286_gene;locus_tag=MALP_00286
gnl|Prokka|MALP_5	Prodigal:2.6	CDS	100653	102326	.	-	0	ID=MALP_00287;Parent=MALP_00287_gene;eC_number=6.3.4.3;Name=fhs;gene=fhs;inference=ab initio prediction:Prodigal:2.6,protein motif:HAMAP:MF_01543;locus_tag=MALP_00287;product=Formate--tetrahydrofolate ligase;protein_id=gnl|Prokka|MALP_00287
gnl|Prokka|MALP_5	prokka	gene	100653	102326	.	-	.	ID=MALP_00287_gene;Name=fhs;gene=fhs;locus_tag=MALP_00287
gnl|Prokka|MALP_5	Prodigal:2.6	CDS	102425	103306	.	+	0	ID=MALP_00288;Parent=MALP_00288_gene;Name=folD;dbxref=COG:COG0190;gene=folD;inference=ab initio prediction:Prodigal:2.6,similar to AA sequence:UniProtKB:Q05213;locus_tag=MALP_00288;product=Bifunctional protein FolD protein;protein_id=gnl|Prokka|MALP_00288
gnl|Prokka|MALP_5	prokka	gene	102425	103306	.	+	.	ID=MALP_00288_gene;Name=folD;gene=folD;locus_tag=MALP_00288
gnl|Prokka|MALP_5	Prodigal:2.6	CDS	103354	104001	.	+	0	ID=MALP_00289;Parent=MALP_00289_gene;eC_number=2.7.1.-;Name=kptA;dbxref=COG:COG1859;gene=kptA;inference=ab initio prediction:Prodigal:2.6,similar to AA sequence:UniProtKB:Q9YFP5;locus_tag=MALP_00289;product=putative RNA 2'-phosphotransferase;protein_id=gnl|Prokka|MALP_00289
gnl|Prokka|MALP_5	prokka	gene	103354	104001	.	+	.	ID=MALP_00289_gene;Name=kptA;gene=kptA;locus_tag=MALP_00289
gnl|Prokka|MALP_5	Prodigal:2.6	CDS	104084	104353	.	-	0	ID=MALP_00290;Parent=MALP_00290_gene;inference=ab initio prediction:Prodigal:2.6;locus_tag=MALP_00290;product=hypothetical protein;protein_id=gnl|Prokka|MALP_00290
gnl|Prokka|MALP_5	prokka	gene	104084	104353	.	-	.	ID=MALP_00290_gene;locus_tag=MALP_00290
gnl|Prokka|MALP_5	Prodigal:2.6	CDS	104493	105401	.	+	0	ID=MALP_00291;Parent=MALP_00291_gene;inference=ab initio prediction:Prodigal:2.6;locus_tag=MALP_00291;product=hypothetical protein;protein_id=gnl|Prokka|MALP_00291
gnl|Prokka|MALP_5	prokka	gene	104493	105401	.	+	.	ID=MALP_00291_gene;locus_tag=MALP_00291
gnl|Prokka|MALP_5	Prodigal:2.6	CDS	105445	106398	.	+	0	ID=MALP_00292;Parent=MALP_00292_gene;eC_number=6.3.4.22;Name=tiaS_1;dbxref=COG:COG1571;gene=tiaS_1;inference=ab initio prediction:Prodigal:2.6,similar to AA sequence:UniProtKB:O59476;locus_tag=MALP_00292;product=tRNA(Ile2) 2-agmatinylcytidine synthetase TiaS;protein_id=gnl|Prokka|MALP_00292
gnl|Prokka|MALP_5	prokka	gene	105445	106398	.	+	.	ID=MALP_00292_gene;Name=tiaS_1;gene=tiaS_1;locus_tag=MALP_00292
gnl|Prokka|MALP_5	Prodigal:2.6	CDS	106427	107209	.	+	0	ID=MALP_00293;Parent=MALP_00293_gene;eC_number=2.5.1.89;Name=uppS;dbxref=COG:COG0020;gene=uppS;inference=ab initio prediction:Prodigal:2.6,similar to AA sequence:UniProtKB:Q9HH76;locus_tag=MALP_00293;product=Tritrans%2Cpolycis-undecaprenyl-diphosphate synthase (GGDP specific);protein_id=gnl|Prokka|MALP_00293
gnl|Prokka|MALP_5	prokka	gene	106427	107209	.	+	.	ID=MALP_00293_gene;Name=uppS;gene=uppS;locus_tag=MALP_00293
gnl|Prokka|MALP_5	Prodigal:2.6	CDS	107264	108976	.	+	0	ID=MALP_00294;Parent=MALP_00294_gene;inference=ab initio prediction:Prodigal:2.6;locus_tag=MALP_00294;product=hypothetical protein;protein_id=gnl|Prokka|MALP_00294
gnl|Prokka|MALP_5	prokka	gene	107264	108976	.	+	.	ID=MALP_00294_gene;locus_tag=MALP_00294
gnl|Prokka|MALP_5	Prodigal:2.6	CDS	108973	110061	.	-	0	ID=MALP_00295;Parent=MALP_00295_gene;eC_number=1.3.7.11;dbxref=COG:COG0644;inference=ab initio prediction:Prodigal:2.6,similar to AA sequence:UniProtKB:O29786;locus_tag=MALP_00295;product=Digeranylgeranylglycerophospholipid reductase;protein_id=gnl|Prokka|MALP_00295
gnl|Prokka|MALP_5	prokka	gene	108973	110061	.	-	.	ID=MALP_00295_gene;locus_tag=MALP_00295
gnl|Prokka|MALP_5	Prodigal:2.6	CDS	110084	111046	.	-	0	ID=MALP_00296;Parent=MALP_00296_gene;eC_number=2.5.1.29;Name=gds;dbxref=COG:COG0142;gene=gds;inference=ab initio prediction:Prodigal:2.6,similar to AA sequence:UniProtKB:P39464;locus_tag=MALP_00296;product=Geranylgeranyl diphosphate synthase;protein_id=gnl|Prokka|MALP_00296
gnl|Prokka|MALP_5	prokka	gene	110084	111046	.	-	.	ID=MALP_00296_gene;Name=gds;gene=gds;locus_tag=MALP_00296
gnl|Prokka|MALP_5	Prodigal:2.6	CDS	111157	112611	.	-	0	ID=MALP_00297;Parent=MALP_00297_gene;eC_number=1.12.98.3;Name=fpoN;dbxref=COG:COG1007;gene=fpoN;inference=ab initio prediction:Prodigal:2.6,similar to AA sequence:UniProtKB:F1SVL2;locus_tag=MALP_00297;product=F(420)H(2) dehydrogenase subunit N;protein_id=gnl|Prokka|MALP_00297
gnl|Prokka|MALP_5	prokka	gene	111157	112611	.	-	.	ID=MALP_00297_gene;Name=fpoN;gene=fpoN;locus_tag=MALP_00297
gnl|Prokka|MALP_5	Prodigal:2.6	CDS	112612	114099	.	-	0	ID=MALP_00298;Parent=MALP_00298_gene;eC_number=1.12.98.3;Name=fpoM;dbxref=COG:COG1008;gene=fpoM;inference=ab initio prediction:Prodigal:2.6,similar to AA sequence:UniProtKB:F1SVH9;locus_tag=MALP_00298;product=F(420)H(2) dehydrogenase subunit M;protein_id=gnl|Prokka|MALP_00298
gnl|Prokka|MALP_5	prokka	gene	112612	114099	.	-	.	ID=MALP_00298_gene;Name=fpoM;gene=fpoM;locus_tag=MALP_00298
gnl|Prokka|MALP_5	Prodigal:2.6	CDS	114104	116068	.	-	0	ID=MALP_00299;Parent=MALP_00299_gene;eC_number=1.12.98.3;Name=fpoL_1;dbxref=COG:COG1009;gene=fpoL_1;inference=ab initio prediction:Prodigal:2.6,similar to AA sequence:UniProtKB:F1SVK0;locus_tag=MALP_00299;product=F(420)H(2) dehydrogenase subunit L;protein_id=gnl|Prokka|MALP_00299
gnl|Prokka|MALP_5	prokka	gene	114104	116068	.	-	.	ID=MALP_00299_gene;Name=fpoL_1;gene=fpoL_1;locus_tag=MALP_00299
gnl|Prokka|MALP_5	Prodigal:2.6	CDS	116071	116373	.	-	0	ID=MALP_00300;Parent=MALP_00300_gene;eC_number=1.12.98.3;Name=fpoK;dbxref=COG:COG0713;gene=fpoK;inference=ab initio prediction:Prodigal:2.6,similar to AA sequence:UniProtKB:F1SVE0;locus_tag=MALP_00300;product=F(420)H(2) dehydrogenase subunit K;protein_id=gnl|Prokka|MALP_00300
gnl|Prokka|MALP_5	prokka	gene	116071	116373	.	-	.	ID=MALP_00300_gene;Name=fpoK;gene=fpoK;locus_tag=MALP_00300
gnl|Prokka|MALP_5	Prodigal:2.6	CDS	116370	116618	.	-	0	ID=MALP_00301;Parent=MALP_00301_gene;inference=ab initio prediction:Prodigal:2.6;locus_tag=MALP_00301;product=hypothetical protein;protein_id=gnl|Prokka|MALP_00301
gnl|Prokka|MALP_5	prokka	gene	116370	116618	.	-	.	ID=MALP_00301_gene;locus_tag=MALP_00301
gnl|Prokka|MALP_5	Prodigal:2.6	CDS	116615	116926	.	-	0	ID=MALP_00302;Parent=MALP_00302_gene;eC_number=1.12.98.3;Name=fpoJ;dbxref=COG:COG0839;gene=fpoJ;inference=ab initio prediction:Prodigal:2.6,similar to AA sequence:UniProtKB:Q8PU61;locus_tag=MALP_00302;product=F(420)H(2) dehydrogenase subunit J;protein_id=gnl|Prokka|MALP_00302
gnl|Prokka|MALP_5	prokka	gene	116615	116926	.	-	.	ID=MALP_00302_gene;Name=fpoJ;gene=fpoJ;locus_tag=MALP_00302
gnl|Prokka|MALP_5	Prodigal:2.6	CDS	116926	117681	.	-	0	ID=MALP_00303;Parent=MALP_00303_gene;eC_number=1.12.98.3;Name=fpoI;dbxref=COG:COG1143;gene=fpoI;inference=ab initio prediction:Prodigal:2.6,similar to AA sequence:UniProtKB:Q8PU60;locus_tag=MALP_00303;product=F(420)H(2) dehydrogenase subunit I;protein_id=gnl|Prokka|MALP_00303
gnl|Prokka|MALP_5	prokka	gene	116926	117681	.	-	.	ID=MALP_00303_gene;Name=fpoI;gene=fpoI;locus_tag=MALP_00303
gnl|Prokka|MALP_5	Prodigal:2.6	CDS	117681	118766	.	-	0	ID=MALP_00304;Parent=MALP_00304_gene;eC_number=1.12.98.3;Name=fpoH;dbxref=COG:COG1005;gene=fpoH;inference=ab initio prediction:Prodigal:2.6,similar to AA sequence:UniProtKB:Q8PU59;locus_tag=MALP_00304;product=F(420)H(2) dehydrogenase subunit H;protein_id=gnl|Prokka|MALP_00304
gnl|Prokka|MALP_5	prokka	gene	117681	118766	.	-	.	ID=MALP_00304_gene;Name=fpoH;gene=fpoH;locus_tag=MALP_00304
gnl|Prokka|MALP_5	Prodigal:2.6	CDS	118771	119859	.	-	0	ID=MALP_00305;Parent=MALP_00305_gene;eC_number=1.12.98.3;Name=fpoD;dbxref=COG:COG0649;gene=fpoD;inference=ab initio prediction:Prodigal:2.6,similar to AA sequence:UniProtKB:F1SVE4;locus_tag=MALP_00305;product=F(420)H(2) dehydrogenase subunit D;protein_id=gnl|Prokka|MALP_00305
gnl|Prokka|MALP_5	prokka	gene	118771	119859	.	-	.	ID=MALP_00305_gene;Name=fpoD;gene=fpoD;locus_tag=MALP_00305
gnl|Prokka|MALP_5	Prodigal:2.6	CDS	119861	120337	.	-	0	ID=MALP_00306;Parent=MALP_00306_gene;eC_number=1.12.98.3;Name=fpoC;dbxref=COG:COG0852;gene=fpoC;inference=ab initio prediction:Prodigal:2.6,similar to AA sequence:UniProtKB:F1SVL1;locus_tag=MALP_00306;product=F(420)H(2) dehydrogenase subunit C;protein_id=gnl|Prokka|MALP_00306
gnl|Prokka|MALP_5	prokka	gene	119861	120337	.	-	.	ID=MALP_00306_gene;Name=fpoC;gene=fpoC;locus_tag=MALP_00306
gnl|Prokka|MALP_5	Prodigal:2.6	CDS	120347	120910	.	-	0	ID=MALP_00307;Parent=MALP_00307_gene;eC_number=1.12.98.3;Name=fpoB;dbxref=COG:COG0377;gene=fpoB;inference=ab initio prediction:Prodigal:2.6,similar to AA sequence:UniProtKB:F1SVH7;locus_tag=MALP_00307;product=F(420)H(2) dehydrogenase subunit B;protein_id=gnl|Prokka|MALP_00307
gnl|Prokka|MALP_5	prokka	gene	120347	120910	.	-	.	ID=MALP_00307_gene;Name=fpoB;gene=fpoB;locus_tag=MALP_00307
gnl|Prokka|MALP_5	Prodigal:2.6	CDS	120901	121260	.	-	0	ID=MALP_00308;Parent=MALP_00308_gene;eC_number=1.12.98.3;Name=fpoA;dbxref=COG:COG0838;gene=fpoA;inference=ab initio prediction:Prodigal:2.6,similar to AA sequence:UniProtKB:Q8PU58;locus_tag=MALP_00308;product=F(420)H(2) dehydrogenase subunit A;protein_id=gnl|Prokka|MALP_00308
gnl|Prokka|MALP_5	prokka	gene	120901	121260	.	-	.	ID=MALP_00308_gene;Name=fpoA;gene=fpoA;locus_tag=MALP_00308
gnl|Prokka|MALP_5	Prodigal:2.6	CDS	121442	121978	.	+	0	ID=MALP_00309;Parent=MALP_00309_gene;eC_number=3.5.1.124;Name=pfpI;dbxref=COG:COG0693;gene=pfpI;inference=ab initio prediction:Prodigal:2.6,similar to AA sequence:UniProtKB:Q51732;locus_tag=MALP_00309;product=Deglycase PfpI;protein_id=gnl|Prokka|MALP_00309
gnl|Prokka|MALP_5	prokka	gene	121442	121978	.	+	.	ID=MALP_00309_gene;Name=pfpI;gene=pfpI;locus_tag=MALP_00309
gnl|Prokka|MALP_5	Prodigal:2.6	CDS	122022	122828	.	+	0	ID=MALP_00310;Parent=MALP_00310_gene;eC_number=1.5.1.2;Name=proC_1;gene=proC_1;inference=ab initio prediction:Prodigal:2.6,protein motif:HAMAP:MF_01925;locus_tag=MALP_00310;product=Pyrroline-5-carboxylate reductase;protein_id=gnl|Prokka|MALP_00310
gnl|Prokka|MALP_5	prokka	gene	122022	122828	.	+	.	ID=MALP_00310_gene;Name=proC_1;gene=proC_1;locus_tag=MALP_00310
gnl|Prokka|MALP_5	Prodigal:2.6	CDS	122829	123392	.	-	0	ID=MALP_00311;Parent=MALP_00311_gene;eC_number=3.1.-.-;Name=nob1;dbxref=COG:COG1439;gene=nob1;inference=ab initio prediction:Prodigal:2.6,similar to AA sequence:UniProtKB:O58440;locus_tag=MALP_00311;product=Endoribonuclease Nob1;protein_id=gnl|Prokka|MALP_00311
gnl|Prokka|MALP_5	prokka	gene	122829	123392	.	-	.	ID=MALP_00311_gene;Name=nob1;gene=nob1;locus_tag=MALP_00311
gnl|Prokka|MALP_5	Prodigal:2.6	CDS	123413	123649	.	+	0	ID=MALP_00312;Parent=MALP_00312_gene;inference=ab initio prediction:Prodigal:2.6;locus_tag=MALP_00312;product=hypothetical protein;protein_id=gnl|Prokka|MALP_00312
gnl|Prokka|MALP_5	prokka	gene	123413	123649	.	+	.	ID=MALP_00312_gene;locus_tag=MALP_00312
gnl|Prokka|MALP_5	Prodigal:2.6	CDS	123646	124218	.	-	0	ID=MALP_00313;Parent=MALP_00313_gene;eC_number=2.8.1.4;Name=thiI_1;gene=thiI_1;inference=ab initio prediction:Prodigal:2.6,protein motif:HAMAP:MF_00021;locus_tag=MALP_00313;product=tRNA sulfurtransferase;protein_id=gnl|Prokka|MALP_00313
gnl|Prokka|MALP_5	prokka	gene	123646	124218	.	-	.	ID=MALP_00313_gene;Name=thiI_1;gene=thiI_1;locus_tag=MALP_00313
gnl|Prokka|MALP_5	Prodigal:2.6	CDS	124279	124446	.	-	0	ID=MALP_00314;Parent=MALP_00314_gene;inference=ab initio prediction:Prodigal:2.6;locus_tag=MALP_00314;product=hypothetical protein;protein_id=gnl|Prokka|MALP_00314
gnl|Prokka|MALP_5	prokka	gene	124279	124446	.	-	.	ID=MALP_00314_gene;locus_tag=MALP_00314
gnl|Prokka|MALP_5	Prodigal:2.6	CDS	124451	125032	.	-	0	ID=MALP_00315;Parent=MALP_00315_gene;Name=csl4;dbxref=COG:COG1096;gene=csl4;inference=ab initio prediction:Prodigal:2.6,similar to AA sequence:UniProtKB:O30033;locus_tag=MALP_00315;product=Exosome complex component Csl4;protein_id=gnl|Prokka|MALP_00315
gnl|Prokka|MALP_5	prokka	gene	124451	125032	.	-	.	ID=MALP_00315_gene;Name=csl4;gene=csl4;locus_tag=MALP_00315
gnl|Prokka|MALP_5	Prodigal:2.6	CDS	125029	125640	.	-	0	ID=MALP_00316;Parent=MALP_00316_gene;eC_number=2.1.1.35;dbxref=COG:COG2265;inference=ab initio prediction:Prodigal:2.6,similar to AA sequence:UniProtKB:Q9UZR7;locus_tag=MALP_00316;product=tRNA (uracil(54)-C(5))-methyltransferase;protein_id=gnl|Prokka|MALP_00316
gnl|Prokka|MALP_5	prokka	gene	125029	125640	.	-	.	ID=MALP_00316_gene;locus_tag=MALP_00316
gnl|Prokka|MALP_5	Prodigal:2.6	CDS	125683	126318	.	-	0	ID=MALP_00317;Parent=MALP_00317_gene;inference=ab initio prediction:Prodigal:2.6;locus_tag=MALP_00317;product=hypothetical protein;protein_id=gnl|Prokka|MALP_00317
gnl|Prokka|MALP_5	prokka	gene	125683	126318	.	-	.	ID=MALP_00317_gene;locus_tag=MALP_00317
gnl|Prokka|MALP_5	Prodigal:2.6	CDS	126751	127977	.	+	0	ID=MALP_00318;Parent=MALP_00318_gene;eC_number=2.4.2.14;Name=purF;gene=purF;inference=ab initio prediction:Prodigal:2.6,protein motif:HAMAP:MF_01931;locus_tag=MALP_00318;product=Amidophosphoribosyltransferase;protein_id=gnl|Prokka|MALP_00318
gnl|Prokka|MALP_5	prokka	gene	126751	127977	.	+	.	ID=MALP_00318_gene;Name=purF;gene=purF;locus_tag=MALP_00318
gnl|Prokka|MALP_5	Prodigal:2.6	CDS	127974	129506	.	+	0	ID=MALP_00319;Parent=MALP_00319_gene;Name=rsxB_2;gene=rsxB_2;inference=ab initio prediction:Prodigal:2.6,protein motif:HAMAP:MF_00463;locus_tag=MALP_00319;product=Electron transport complex subunit RsxB;protein_id=gnl|Prokka|MALP_00319
gnl|Prokka|MALP_5	prokka	gene	127974	129506	.	+	.	ID=MALP_00319_gene;Name=rsxB_2;gene=rsxB_2;locus_tag=MALP_00319
gnl|Prokka|MALP_5	Prodigal:2.6	CDS	129506	130336	.	+	0	ID=MALP_00320;Parent=MALP_00320_gene;eC_number=1.2.7.12;Name=fwdC;dbxref=COG:COG2218;gene=fwdC;inference=ab initio prediction:Prodigal:2.6,similar to AA sequence:UniProtKB:O27600;locus_tag=MALP_00320;product=Tungsten-containing formylmethanofuran dehydrogenase 2 subunit C;protein_id=gnl|Prokka|MALP_00320
gnl|Prokka|MALP_5	prokka	gene	129506	130336	.	+	.	ID=MALP_00320_gene;Name=fwdC;gene=fwdC;locus_tag=MALP_00320
gnl|Prokka|MALP_5	Prodigal:2.6	CDS	130333	130776	.	-	0	ID=MALP_00321;Parent=MALP_00321_gene;Name=ptr1;dbxref=COG:COG1522;gene=ptr1;inference=ab initio prediction:Prodigal:2.6,similar to AA sequence:UniProtKB:Q57615;locus_tag=MALP_00321;product=HTH-type transcriptional regulator Ptr1;protein_id=gnl|Prokka|MALP_00321
gnl|Prokka|MALP_5	prokka	gene	130333	130776	.	-	.	ID=MALP_00321_gene;Name=ptr1;gene=ptr1;locus_tag=MALP_00321
gnl|Prokka|MALP_5	Prodigal:2.6	CDS	130899	132002	.	-	0	ID=MALP_00322;Parent=MALP_00322_gene;inference=ab initio prediction:Prodigal:2.6;locus_tag=MALP_00322;product=hypothetical protein;protein_id=gnl|Prokka|MALP_00322
gnl|Prokka|MALP_5	prokka	gene	130899	132002	.	-	.	ID=MALP_00322_gene;locus_tag=MALP_00322
gnl|Prokka|MALP_5	Prodigal:2.6	CDS	132052	132672	.	-	0	ID=MALP_00323;Parent=MALP_00323_gene;inference=ab initio prediction:Prodigal:2.6;locus_tag=MALP_00323;product=hypothetical protein;protein_id=gnl|Prokka|MALP_00323
gnl|Prokka|MALP_5	prokka	gene	132052	132672	.	-	.	ID=MALP_00323_gene;locus_tag=MALP_00323
gnl|Prokka|MALP_5	Prodigal:2.6	CDS	132886	133410	.	+	0	ID=MALP_00324;Parent=MALP_00324_gene;inference=ab initio prediction:Prodigal:2.6;locus_tag=MALP_00324;product=hypothetical protein;protein_id=gnl|Prokka|MALP_00324
gnl|Prokka|MALP_5	prokka	gene	132886	133410	.	+	.	ID=MALP_00324_gene;locus_tag=MALP_00324
gnl|Prokka|MALP_5	Prodigal:2.6	CDS	133379	134494	.	-	0	ID=MALP_00325;Parent=MALP_00325_gene;inference=ab initio prediction:Prodigal:2.6;locus_tag=MALP_00325;product=hypothetical protein;protein_id=gnl|Prokka|MALP_00325
gnl|Prokka|MALP_5	prokka	gene	133379	134494	.	-	.	ID=MALP_00325_gene;locus_tag=MALP_00325
gnl|Prokka|MALP_5	Prodigal:2.6	CDS	134589	135383	.	-	0	ID=MALP_00326;Parent=MALP_00326_gene;dbxref=COG:COG1136;inference=ab initio prediction:Prodigal:2.6,similar to AA sequence:UniProtKB:Q58206;locus_tag=MALP_00326;product=putative ABC transporter ATP-binding protein;protein_id=gnl|Prokka|MALP_00326
gnl|Prokka|MALP_5	prokka	gene	134589	135383	.	-	.	ID=MALP_00326_gene;locus_tag=MALP_00326
gnl|Prokka|MALP_5	Prodigal:2.6	CDS	135528	135629	.	-	0	ID=MALP_00327;Parent=MALP_00327_gene;inference=ab initio prediction:Prodigal:2.6;locus_tag=MALP_00327;product=hypothetical protein;protein_id=gnl|Prokka|MALP_00327
gnl|Prokka|MALP_5	prokka	gene	135528	135629	.	-	.	ID=MALP_00327_gene;locus_tag=MALP_00327
gnl|Prokka|MALP_5	Prodigal:2.6	CDS	135669	136307	.	-	0	ID=MALP_00328;Parent=MALP_00328_gene;inference=ab initio prediction:Prodigal:2.6;locus_tag=MALP_00328;product=hypothetical protein;protein_id=gnl|Prokka|MALP_00328
gnl|Prokka|MALP_5	prokka	gene	135669	136307	.	-	.	ID=MALP_00328_gene;locus_tag=MALP_00328
gnl|Prokka|MALP_5	Prodigal:2.6	CDS	136294	136761	.	-	0	ID=MALP_00329;Parent=MALP_00329_gene;eC_number=2.1.1.63;Name=ogt;dbxref=COG:COG0350;gene=ogt;inference=ab initio prediction:Prodigal:2.6,similar to AA sequence:UniProtKB:Q97VW7;locus_tag=MALP_00329;product=Methylated-DNA--protein-cysteine methyltransferase;protein_id=gnl|Prokka|MALP_00329
gnl|Prokka|MALP_5	prokka	gene	136294	136761	.	-	.	ID=MALP_00329_gene;Name=ogt;gene=ogt;locus_tag=MALP_00329
gnl|Prokka|MALP_5	Prodigal:2.6	CDS	136875	137261	.	+	0	ID=MALP_00330;Parent=MALP_00330_gene;inference=ab initio prediction:Prodigal:2.6;locus_tag=MALP_00330;product=hypothetical protein;protein_id=gnl|Prokka|MALP_00330
gnl|Prokka|MALP_5	prokka	gene	136875	137261	.	+	.	ID=MALP_00330_gene;locus_tag=MALP_00330
gnl|Prokka|MALP_5	Prodigal:2.6	CDS	137296	137481	.	+	0	ID=MALP_00331;Parent=MALP_00331_gene;inference=ab initio prediction:Prodigal:2.6;locus_tag=MALP_00331;product=hypothetical protein;protein_id=gnl|Prokka|MALP_00331
gnl|Prokka|MALP_5	prokka	gene	137296	137481	.	+	.	ID=MALP_00331_gene;locus_tag=MALP_00331
gnl|Prokka|MALP_5	Prodigal:2.6	CDS	138080	138331	.	+	0	ID=MALP_00332;Parent=MALP_00332_gene;inference=ab initio prediction:Prodigal:2.6;locus_tag=MALP_00332;product=hypothetical protein;protein_id=gnl|Prokka|MALP_00332
gnl|Prokka|MALP_5	prokka	gene	138080	138331	.	+	.	ID=MALP_00332_gene;locus_tag=MALP_00332
gnl|Prokka|MALP_5	Prodigal:2.6	CDS	138583	140130	.	+	0	ID=MALP_00333;Parent=MALP_00333_gene;inference=ab initio prediction:Prodigal:2.6;locus_tag=MALP_00333;product=hypothetical protein;protein_id=gnl|Prokka|MALP_00333
gnl|Prokka|MALP_5	prokka	gene	138583	140130	.	+	.	ID=MALP_00333_gene;locus_tag=MALP_00333
gnl|Prokka|MALP_5	Prodigal:2.6	CDS	140175	140984	.	+	0	ID=MALP_00334;Parent=MALP_00334_gene;inference=ab initio prediction:Prodigal:2.6;locus_tag=MALP_00334;product=hypothetical protein;protein_id=gnl|Prokka|MALP_00334
gnl|Prokka|MALP_5	prokka	gene	140175	140984	.	+	.	ID=MALP_00334_gene;locus_tag=MALP_00334
gnl|Prokka|MALP_5	Prodigal:2.6	CDS	141028	141810	.	+	0	ID=MALP_00335;Parent=MALP_00335_gene;inference=ab initio prediction:Prodigal:2.6;locus_tag=MALP_00335;product=hypothetical protein;protein_id=gnl|Prokka|MALP_00335
gnl|Prokka|MALP_5	prokka	gene	141028	141810	.	+	.	ID=MALP_00335_gene;locus_tag=MALP_00335
gnl|Prokka|MALP_5	Prodigal:2.6	CDS	141968	142612	.	-	0	ID=MALP_00336;Parent=MALP_00336_gene;Name=tbp2_1;dbxref=COG:COG2101;gene=tbp2_1;inference=ab initio prediction:Prodigal:2.6,similar to AA sequence:UniProtKB:D4H071;locus_tag=MALP_00336;product=TATA-box-binding protein 2;protein_id=gnl|Prokka|MALP_00336
gnl|Prokka|MALP_5	prokka	gene	141968	142612	.	-	.	ID=MALP_00336_gene;Name=tbp2_1;gene=tbp2_1;locus_tag=MALP_00336
gnl|Prokka|MALP_5	Prodigal:2.6	CDS	142742	143053	.	+	0	ID=MALP_00337;Parent=MALP_00337_gene;inference=ab initio prediction:Prodigal:2.6;locus_tag=MALP_00337;product=hypothetical protein;protein_id=gnl|Prokka|MALP_00337
gnl|Prokka|MALP_5	prokka	gene	142742	143053	.	+	.	ID=MALP_00337_gene;locus_tag=MALP_00337
gnl|Prokka|MALP_5	Prodigal:2.6	CDS	143081	144109	.	+	0	ID=MALP_00338;Parent=MALP_00338_gene;Name=ftsZ_1;gene=ftsZ_1;inference=ab initio prediction:Prodigal:2.6,similar to AA sequence:UniProtKB:Q9V2S6;locus_tag=MALP_00338;product=Cell division protein FtsZ;protein_id=gnl|Prokka|MALP_00338
gnl|Prokka|MALP_5	prokka	gene	143081	144109	.	+	.	ID=MALP_00338_gene;Name=ftsZ_1;gene=ftsZ_1;locus_tag=MALP_00338
gnl|Prokka|MALP_6	Prodigal:2.6	CDS	638	1333	.	-	0	ID=MALP_00339;Parent=MALP_00339_gene;inference=ab initio prediction:Prodigal:2.6;locus_tag=MALP_00339;product=hypothetical protein;protein_id=gnl|Prokka|MALP_00339
gnl|Prokka|MALP_6	prokka	gene	638	1333	.	-	.	ID=MALP_00339_gene;locus_tag=MALP_00339
gnl|Prokka|MALP_6	Prodigal:2.6	CDS	1360	3279	.	-	0	ID=MALP_00340;Parent=MALP_00340_gene;eC_number=1.8.4.8;Name=cysH_1;gene=cysH_1;inference=ab initio prediction:Prodigal:2.6,protein motif:HAMAP:MF_00063;locus_tag=MALP_00340;product=Phosphoadenosine phosphosulfate reductase;protein_id=gnl|Prokka|MALP_00340
gnl|Prokka|MALP_6	prokka	gene	1360	3279	.	-	.	ID=MALP_00340_gene;Name=cysH_1;gene=cysH_1;locus_tag=MALP_00340
gnl|Prokka|MALP_6	Prodigal:2.6	CDS	3374	3997	.	+	0	ID=MALP_00341;Parent=MALP_00341_gene;eC_number=3.4.24.-;dbxref=COG:COG0517;inference=ab initio prediction:Prodigal:2.6,similar to AA sequence:UniProtKB:Q57837;locus_tag=MALP_00341;product=Zinc metalloprotease;protein_id=gnl|Prokka|MALP_00341
gnl|Prokka|MALP_6	prokka	gene	3374	3997	.	+	.	ID=MALP_00341_gene;locus_tag=MALP_00341
gnl|Prokka|MALP_6	Prodigal:2.6	CDS	3990	5432	.	-	0	ID=MALP_00342;Parent=MALP_00342_gene;eC_number=1.1.99.6;Name=dld_1;dbxref=COG:COG0277;gene=dld_1;inference=ab initio prediction:Prodigal:2.6,similar to AA sequence:UniProtKB:O29853;locus_tag=MALP_00342;product=D-lactate dehydrogenase (acceptor);protein_id=gnl|Prokka|MALP_00342
gnl|Prokka|MALP_6	prokka	gene	3990	5432	.	-	.	ID=MALP_00342_gene;Name=dld_1;gene=dld_1;locus_tag=MALP_00342
gnl|Prokka|MALP_6	Prodigal:2.6	CDS	5693	6028	.	+	0	ID=MALP_00343;Parent=MALP_00343_gene;inference=ab initio prediction:Prodigal:2.6;locus_tag=MALP_00343;product=hypothetical protein;protein_id=gnl|Prokka|MALP_00343
gnl|Prokka|MALP_6	prokka	gene	5693	6028	.	+	.	ID=MALP_00343_gene;locus_tag=MALP_00343
gnl|Prokka|MALP_6	Prodigal:2.6	CDS	6135	7112	.	+	0	ID=MALP_00344;Parent=MALP_00344_gene;eC_number=2.1.1.246;Name=mtaA_1;dbxref=COG:COG0407;gene=mtaA_1;inference=ab initio prediction:Prodigal:2.6,similar to AA sequence:UniProtKB:Q48927;locus_tag=MALP_00344;product=Methylcobamide:CoM methyltransferase MtaA;protein_id=gnl|Prokka|MALP_00344
gnl|Prokka|MALP_6	prokka	gene	6135	7112	.	+	.	ID=MALP_00344_gene;Name=mtaA_1;gene=mtaA_1;locus_tag=MALP_00344
gnl|Prokka|MALP_6	Prodigal:2.6	CDS	7220	7558	.	-	0	ID=MALP_00345;Parent=MALP_00345_gene;inference=ab initio prediction:Prodigal:2.6;locus_tag=MALP_00345;product=hypothetical protein;protein_id=gnl|Prokka|MALP_00345
gnl|Prokka|MALP_6	prokka	gene	7220	7558	.	-	.	ID=MALP_00345_gene;locus_tag=MALP_00345
gnl|Prokka|MALP_7	Prodigal:2.6	CDS	371	1222	.	+	0	ID=MALP_00346;Parent=MALP_00346_gene;inference=ab initio prediction:Prodigal:2.6;locus_tag=MALP_00346;product=hypothetical protein;protein_id=gnl|Prokka|MALP_00346
gnl|Prokka|MALP_7	prokka	gene	371	1222	.	+	.	ID=MALP_00346_gene;locus_tag=MALP_00346
gnl|Prokka|MALP_7	Prodigal:2.6	CDS	1293	1946	.	+	0	ID=MALP_00347;Parent=MALP_00347_gene;eC_number=2.3.1.89;Name=dapH;gene=dapH;inference=ab initio prediction:Prodigal:2.6,protein motif:HAMAP:MF_01691;locus_tag=MALP_00347;product=2%2C3%2C4%2C5-tetrahydropyridine-2%2C6-dicarboxylate N-acetyltransferase;protein_id=gnl|Prokka|MALP_00347
gnl|Prokka|MALP_7	prokka	gene	1293	1946	.	+	.	ID=MALP_00347_gene;Name=dapH;gene=dapH;locus_tag=MALP_00347
gnl|Prokka|MALP_7	Prodigal:2.6	CDS	1956	3347	.	+	0	ID=MALP_00348;Parent=MALP_00348_gene;eC_number=6.1.1.16;Name=cysS;dbxref=COG:COG0215;gene=cysS;inference=ab initio prediction:Prodigal:2.6,similar to AA sequence:UniProtKB:Q9HQL9;locus_tag=MALP_00348;product=Cysteine--tRNA ligase;protein_id=gnl|Prokka|MALP_00348
gnl|Prokka|MALP_7	prokka	gene	1956	3347	.	+	.	ID=MALP_00348_gene;Name=cysS;gene=cysS;locus_tag=MALP_00348
gnl|Prokka|MALP_7	Prodigal:2.6	CDS	3332	4366	.	+	0	ID=MALP_00349;Parent=MALP_00349_gene;eC_number=2.8.1.8;Name=lipA_1;gene=lipA_1;inference=ab initio prediction:Prodigal:2.6,protein motif:HAMAP:MF_00206;locus_tag=MALP_00349;product=Lipoyl synthase;protein_id=gnl|Prokka|MALP_00349
gnl|Prokka|MALP_7	prokka	gene	3332	4366	.	+	.	ID=MALP_00349_gene;Name=lipA_1;gene=lipA_1;locus_tag=MALP_00349
gnl|Prokka|MALP_7	Prodigal:2.6	CDS	4453	5148	.	+	0	ID=MALP_00350;Parent=MALP_00350_gene;Name=mntR;gene=mntR;inference=ab initio prediction:Prodigal:2.6,protein motif:HAMAP:MF_00732;locus_tag=MALP_00350;product=Transcriptional regulator MntR;protein_id=gnl|Prokka|MALP_00350
gnl|Prokka|MALP_7	prokka	gene	4453	5148	.	+	.	ID=MALP_00350_gene;Name=mntR;gene=mntR;locus_tag=MALP_00350
gnl|Prokka|MALP_7	Prodigal:2.6	CDS	5148	7055	.	+	0	ID=MALP_00351;Parent=MALP_00351_gene;dbxref=COG:COG0370;inference=ab initio prediction:Prodigal:2.6,similar to AA sequence:UniProtKB:Q57986;locus_tag=MALP_00351;product=Fe(2+) transporter FeoB;protein_id=gnl|Prokka|MALP_00351
gnl|Prokka|MALP_7	prokka	gene	5148	7055	.	+	.	ID=MALP_00351_gene;locus_tag=MALP_00351
gnl|Prokka|MALP_7	Prodigal:2.6	CDS	7092	7712	.	+	0	ID=MALP_00352;Parent=MALP_00352_gene;inference=ab initio prediction:Prodigal:2.6;locus_tag=MALP_00352;product=hypothetical protein;protein_id=gnl|Prokka|MALP_00352
gnl|Prokka|MALP_7	prokka	gene	7092	7712	.	+	.	ID=MALP_00352_gene;locus_tag=MALP_00352
gnl|Prokka|MALP_7	Prodigal:2.6	CDS	7702	9384	.	-	0	ID=MALP_00353;Parent=MALP_00353_gene;eC_number=6.1.1.17;Name=gltX;dbxref=COG:COG0008;gene=gltX;inference=ab initio prediction:Prodigal:2.6,similar to AA sequence:UniProtKB:O26157;locus_tag=MALP_00353;product=Glutamate--tRNA ligase;protein_id=gnl|Prokka|MALP_00353
gnl|Prokka|MALP_7	prokka	gene	7702	9384	.	-	.	ID=MALP_00353_gene;Name=gltX;gene=gltX;locus_tag=MALP_00353
gnl|Prokka|MALP_8	Prodigal:2.6	CDS	86	325	.	+	0	ID=MALP_00354;Parent=MALP_00354_gene;inference=ab initio prediction:Prodigal:2.6;locus_tag=MALP_00354;product=hypothetical protein;protein_id=gnl|Prokka|MALP_00354
gnl|Prokka|MALP_8	prokka	gene	86	325	.	+	.	ID=MALP_00354_gene;locus_tag=MALP_00354
gnl|Prokka|MALP_8	Prodigal:2.6	CDS	488	613	.	+	0	ID=MALP_00355;Parent=MALP_00355_gene;inference=ab initio prediction:Prodigal:2.6;locus_tag=MALP_00355;product=hypothetical protein;protein_id=gnl|Prokka|MALP_00355
gnl|Prokka|MALP_8	prokka	gene	488	613	.	+	.	ID=MALP_00355_gene;locus_tag=MALP_00355
gnl|Prokka|MALP_8	Aragorn:1.2	tRNA	841	927	.	-	.	ID=MALP_00356;Parent=MALP_00356_gene;inference=COORDINATES:profile:Aragorn:1.2;locus_tag=MALP_00356;product=tRNA-Leu(gag)
gnl|Prokka|MALP_8	prokka	gene	841	927	.	-	.	ID=MALP_00356_gene;locus_tag=MALP_00356
gnl|Prokka|MALP_8	Prodigal:2.6	CDS	1463	1924	.	+	0	ID=MALP_00357;Parent=MALP_00357_gene;inference=ab initio prediction:Prodigal:2.6;locus_tag=MALP_00357;product=hypothetical protein;protein_id=gnl|Prokka|MALP_00357
gnl|Prokka|MALP_8	prokka	gene	1463	1924	.	+	.	ID=MALP_00357_gene;locus_tag=MALP_00357
gnl|Prokka|MALP_8	Prodigal:2.6	CDS	1992	2858	.	+	0	ID=MALP_00358;Parent=MALP_00358_gene;dbxref=COG:COG1184;inference=ab initio prediction:Prodigal:2.6,similar to AA sequence:UniProtKB:O58185;locus_tag=MALP_00358;product=Putative translation initiation factor eIF-2B subunit 2-like protein;protein_id=gnl|Prokka|MALP_00358
gnl|Prokka|MALP_8	prokka	gene	1992	2858	.	+	.	ID=MALP_00358_gene;locus_tag=MALP_00358
gnl|Prokka|MALP_8	Prodigal:2.6	CDS	2855	3088	.	-	0	ID=MALP_00359;Parent=MALP_00359_gene;inference=ab initio prediction:Prodigal:2.6;locus_tag=MALP_00359;product=hypothetical protein;protein_id=gnl|Prokka|MALP_00359
gnl|Prokka|MALP_8	prokka	gene	2855	3088	.	-	.	ID=MALP_00359_gene;locus_tag=MALP_00359
gnl|Prokka|MALP_8	Prodigal:2.6	CDS	3320	4624	.	+	0	ID=MALP_00360;Parent=MALP_00360_gene;eC_number=4.2.1.20;Name=trpB2;dbxref=COG:COG1350;gene=trpB2;inference=ab initio prediction:Prodigal:2.6,similar to AA sequence:UniProtKB:Q97TX6;locus_tag=MALP_00360;product=Tryptophan synthase beta chain 2;protein_id=gnl|Prokka|MALP_00360
gnl|Prokka|MALP_8	prokka	gene	3320	4624	.	+	.	ID=MALP_00360_gene;Name=trpB2;gene=trpB2;locus_tag=MALP_00360
gnl|Prokka|MALP_8	Prodigal:2.6	CDS	4747	5268	.	+	0	ID=MALP_00361;Parent=MALP_00361_gene;inference=ab initio prediction:Prodigal:2.6;locus_tag=MALP_00361;product=hypothetical protein;protein_id=gnl|Prokka|MALP_00361
gnl|Prokka|MALP_8	prokka	gene	4747	5268	.	+	.	ID=MALP_00361_gene;locus_tag=MALP_00361
gnl|Prokka|MALP_8	Prodigal:2.6	CDS	5168	5725	.	-	0	ID=MALP_00362;Parent=MALP_00362_gene;inference=ab initio prediction:Prodigal:2.6;locus_tag=MALP_00362;product=hypothetical protein;protein_id=gnl|Prokka|MALP_00362
gnl|Prokka|MALP_8	prokka	gene	5168	5725	.	-	.	ID=MALP_00362_gene;locus_tag=MALP_00362
gnl|Prokka|MALP_8	Prodigal:2.6	CDS	6420	7346	.	-	0	ID=MALP_00363;Parent=MALP_00363_gene;inference=ab initio prediction:Prodigal:2.6;locus_tag=MALP_00363;product=hypothetical protein;protein_id=gnl|Prokka|MALP_00363
gnl|Prokka|MALP_8	prokka	gene	6420	7346	.	-	.	ID=MALP_00363_gene;locus_tag=MALP_00363
gnl|Prokka|MALP_9	Prodigal:2.6	CDS	163	948	.	+	0	ID=MALP_00364;Parent=MALP_00364_gene;inference=ab initio prediction:Prodigal:2.6;locus_tag=MALP_00364;product=hypothetical protein;protein_id=gnl|Prokka|MALP_00364
gnl|Prokka|MALP_9	prokka	gene	163	948	.	+	.	ID=MALP_00364_gene;locus_tag=MALP_00364
gnl|Prokka|MALP_9	Prodigal:2.6	CDS	950	1744	.	+	0	ID=MALP_00365;Parent=MALP_00365_gene;inference=ab initio prediction:Prodigal:2.6;locus_tag=MALP_00365;product=hypothetical protein;protein_id=gnl|Prokka|MALP_00365
gnl|Prokka|MALP_9	prokka	gene	950	1744	.	+	.	ID=MALP_00365_gene;locus_tag=MALP_00365
gnl|Prokka|MALP_9	Prodigal:2.6	CDS	1741	2127	.	-	0	ID=MALP_00366;Parent=MALP_00366_gene;inference=ab initio prediction:Prodigal:2.6;locus_tag=MALP_00366;product=hypothetical protein;protein_id=gnl|Prokka|MALP_00366
gnl|Prokka|MALP_9	prokka	gene	1741	2127	.	-	.	ID=MALP_00366_gene;locus_tag=MALP_00366
gnl|Prokka|MALP_9	Prodigal:2.6	CDS	2150	2902	.	-	0	ID=MALP_00367;Parent=MALP_00367_gene;inference=ab initio prediction:Prodigal:2.6;locus_tag=MALP_00367;product=hypothetical protein;protein_id=gnl|Prokka|MALP_00367
gnl|Prokka|MALP_9	prokka	gene	2150	2902	.	-	.	ID=MALP_00367_gene;locus_tag=MALP_00367
gnl|Prokka|MALP_9	Prodigal:2.6	CDS	2899	3117	.	-	0	ID=MALP_00368;Parent=MALP_00368_gene;inference=ab initio prediction:Prodigal:2.6;locus_tag=MALP_00368;product=hypothetical protein;protein_id=gnl|Prokka|MALP_00368
gnl|Prokka|MALP_9	prokka	gene	2899	3117	.	-	.	ID=MALP_00368_gene;locus_tag=MALP_00368
gnl|Prokka|MALP_9	Prodigal:2.6	CDS	3177	3665	.	+	0	ID=MALP_00369;Parent=MALP_00369_gene;eC_number=3.5.4.13;Name=dcd;gene=dcd;inference=ab initio prediction:Prodigal:2.6,protein motif:HAMAP:MF_00146;locus_tag=MALP_00369;product=Deoxycytidine triphosphate deaminase;protein_id=gnl|Prokka|MALP_00369
gnl|Prokka|MALP_9	prokka	gene	3177	3665	.	+	.	ID=MALP_00369_gene;Name=dcd;gene=dcd;locus_tag=MALP_00369
gnl|Prokka|MALP_9	Prodigal:2.6	CDS	3642	4652	.	-	0	ID=MALP_00370;Parent=MALP_00370_gene;eC_number=2.1.1.228;Name=trm5b;dbxref=COG:COG2520;gene=trm5b;inference=ab initio prediction:Prodigal:2.6,similar to AA sequence:UniProtKB:Q9V0Q0;locus_tag=MALP_00370;product=tRNA (guanine(37)-N1)-methyltransferase Trm5b;protein_id=gnl|Prokka|MALP_00370
gnl|Prokka|MALP_9	prokka	gene	3642	4652	.	-	.	ID=MALP_00370_gene;Name=trm5b;gene=trm5b;locus_tag=MALP_00370
gnl|Prokka|MALP_9	Prodigal:2.6	CDS	4662	5462	.	+	0	ID=MALP_00371;Parent=MALP_00371_gene;eC_number=2.1.1.98;Name=dphB;dbxref=COG:COG1798;gene=dphB;inference=ab initio prediction:Prodigal:2.6,similar to AA sequence:UniProtKB:O58456;locus_tag=MALP_00371;product=Diphthine synthase;protein_id=gnl|Prokka|MALP_00371
gnl|Prokka|MALP_9	prokka	gene	4662	5462	.	+	.	ID=MALP_00371_gene;Name=dphB;gene=dphB;locus_tag=MALP_00371
gnl|Prokka|MALP_9	Prodigal:2.6	CDS	5450	6433	.	-	0	ID=MALP_00372;Parent=MALP_00372_gene;Name=ftsZ1_1;dbxref=COG:COG0206;gene=ftsZ1_1;inference=ab initio prediction:Prodigal:2.6,similar to AA sequence:UniProtKB:Q57816;locus_tag=MALP_00372;product=Cell division protein FtsZ 1;protein_id=gnl|Prokka|MALP_00372
gnl|Prokka|MALP_9	prokka	gene	5450	6433	.	-	.	ID=MALP_00372_gene;Name=ftsZ1_1;gene=ftsZ1_1;locus_tag=MALP_00372
gnl|Prokka|MALP_9	Prodigal:2.6	CDS	6445	7971	.	+	0	ID=MALP_00373;Parent=MALP_00373_gene;eC_number=3.6.4.12;Name=herA_1;dbxref=COG:COG0433;gene=herA_1;inference=ab initio prediction:Prodigal:2.6,similar to AA sequence:UniProtKB:F2Z5Z6;locus_tag=MALP_00373;product=DNA double-strand break repair helicase HerA;protein_id=gnl|Prokka|MALP_00373
gnl|Prokka|MALP_9	prokka	gene	6445	7971	.	+	.	ID=MALP_00373_gene;Name=herA_1;gene=herA_1;locus_tag=MALP_00373
gnl|Prokka|MALP_9	Prodigal:2.6	CDS	7981	9735	.	+	0	ID=MALP_00374;Parent=MALP_00374_gene;Name=kefB_1;gene=kefB_1;inference=ab initio prediction:Prodigal:2.6,protein motif:HAMAP:MF_01412;locus_tag=MALP_00374;product=Glutathione-regulated potassium-efflux system protein KefB;protein_id=gnl|Prokka|MALP_00374
gnl|Prokka|MALP_9	prokka	gene	7981	9735	.	+	.	ID=MALP_00374_gene;Name=kefB_1;gene=kefB_1;locus_tag=MALP_00374
gnl|Prokka|MALP_9	Prodigal:2.6	CDS	9795	10907	.	+	0	ID=MALP_00375;Parent=MALP_00375_gene;eC_number=3.1.-.-;dbxref=COG:COG0420;inference=ab initio prediction:Prodigal:2.6,similar to AA sequence:UniProtKB:Q58719;locus_tag=MALP_00375;product=DNA double-strand break repair protein Mre11;protein_id=gnl|Prokka|MALP_00375
gnl|Prokka|MALP_9	prokka	gene	9795	10907	.	+	.	ID=MALP_00375_gene;locus_tag=MALP_00375
gnl|Prokka|MALP_9	Prodigal:2.6	CDS	10904	13324	.	+	0	ID=MALP_00376;Parent=MALP_00376_gene;dbxref=COG:COG0419;inference=ab initio prediction:Prodigal:2.6,similar to AA sequence:UniProtKB:Q58718;locus_tag=MALP_00376;product=DNA double-strand break repair Rad50 ATPase;protein_id=gnl|Prokka|MALP_00376
gnl|Prokka|MALP_9	prokka	gene	10904	13324	.	+	.	ID=MALP_00376_gene;locus_tag=MALP_00376
gnl|Prokka|MALP_9	Prodigal:2.6	CDS	13328	13609	.	-	0	ID=MALP_00377;Parent=MALP_00377_gene;eC_number=5.2.1.8;Name=prsA;gene=prsA;inference=ab initio prediction:Prodigal:2.6,protein motif:HAMAP:MF_01145;locus_tag=MALP_00377;product=Foldase protein PrsA;protein_id=gnl|Prokka|MALP_00377
gnl|Prokka|MALP_9	prokka	gene	13328	13609	.	-	.	ID=MALP_00377_gene;Name=prsA;gene=prsA;locus_tag=MALP_00377
gnl|Prokka|MALP_9	Prodigal:2.6	CDS	13653	14651	.	-	0	ID=MALP_00378;Parent=MALP_00378_gene;dbxref=COG:COG0857;inference=ab initio prediction:Prodigal:2.6,similar to AA sequence:UniProtKB:O29056;locus_tag=MALP_00378;product=putative protein;protein_id=gnl|Prokka|MALP_00378
gnl|Prokka|MALP_9	prokka	gene	13653	14651	.	-	.	ID=MALP_00378_gene;locus_tag=MALP_00378
gnl|Prokka|MALP_9	Prodigal:2.6	CDS	14648	16747	.	-	0	ID=MALP_00379;Parent=MALP_00379_gene;eC_number=6.2.1.13;dbxref=COG:COG1042;inference=ab initio prediction:Prodigal:2.6,similar to AA sequence:UniProtKB:O29057;locus_tag=MALP_00379;product=Acetate--CoA ligase [ADP-forming] I;protein_id=gnl|Prokka|MALP_00379
gnl|Prokka|MALP_9	prokka	gene	14648	16747	.	-	.	ID=MALP_00379_gene;locus_tag=MALP_00379
gnl|Prokka|MALP_9	Prodigal:2.6	CDS	17188	17361	.	+	0	ID=MALP_00380;Parent=MALP_00380_gene;inference=ab initio prediction:Prodigal:2.6;locus_tag=MALP_00380;product=hypothetical protein;protein_id=gnl|Prokka|MALP_00380
gnl|Prokka|MALP_9	prokka	gene	17188	17361	.	+	.	ID=MALP_00380_gene;locus_tag=MALP_00380
gnl|Prokka|MALP_9	Prodigal:2.6	CDS	17514	17885	.	-	0	ID=MALP_00381;Parent=MALP_00381_gene;eC_number=3.1.-.-;Name=yhaM;gene=yhaM;inference=ab initio prediction:Prodigal:2.6,protein motif:HAMAP:MF_01427;locus_tag=MALP_00381;product=3'-5' exoribonuclease YhaM;protein_id=gnl|Prokka|MALP_00381
gnl|Prokka|MALP_9	prokka	gene	17514	17885	.	-	.	ID=MALP_00381_gene;Name=yhaM;gene=yhaM;locus_tag=MALP_00381
gnl|Prokka|MALP_10	Prodigal:2.6	CDS	164	781	.	-	0	ID=MALP_00382;Parent=MALP_00382_gene;eC_number=5.3.1.24;Name=trpF;dbxref=COG:COG0135;gene=trpF;inference=ab initio prediction:Prodigal:2.6,similar to AA sequence:UniProtKB:Q9YGB1;locus_tag=MALP_00382;product=N-(5'-phosphoribosyl)anthranilate isomerase;protein_id=gnl|Prokka|MALP_00382
gnl|Prokka|MALP_10	prokka	gene	164	781	.	-	.	ID=MALP_00382_gene;Name=trpF;gene=trpF;locus_tag=MALP_00382
gnl|Prokka|MALP_10	Prodigal:2.6	CDS	778	1575	.	-	0	ID=MALP_00383;Parent=MALP_00383_gene;eC_number=4.1.1.48;Name=trpC;dbxref=COG:COG0134;gene=trpC;inference=ab initio prediction:Prodigal:2.6,similar to AA sequence:UniProtKB:Q06121;locus_tag=MALP_00383;product=Indole-3-glycerol phosphate synthase;protein_id=gnl|Prokka|MALP_00383
gnl|Prokka|MALP_10	prokka	gene	778	1575	.	-	.	ID=MALP_00383_gene;Name=trpC;gene=trpC;locus_tag=MALP_00383
gnl|Prokka|MALP_10	Prodigal:2.6	CDS	1575	2564	.	-	0	ID=MALP_00384;Parent=MALP_00384_gene;eC_number=2.4.2.18;Name=trpD_2;dbxref=COG:COG0547;gene=trpD_2;inference=ab initio prediction:Prodigal:2.6,similar to AA sequence:UniProtKB:Q9YGB4;locus_tag=MALP_00384;product=Anthranilate phosphoribosyltransferase;protein_id=gnl|Prokka|MALP_00384
gnl|Prokka|MALP_10	prokka	gene	1575	2564	.	-	.	ID=MALP_00384_gene;Name=trpD_2;gene=trpD_2;locus_tag=MALP_00384
gnl|Prokka|MALP_10	Prodigal:2.6	CDS	2561	3154	.	-	0	ID=MALP_00385;Parent=MALP_00385_gene;eC_number=4.1.3.27;Name=trpG;dbxref=COG:COG0512;gene=trpG;inference=ab initio prediction:Prodigal:2.6,similar to AA sequence:UniProtKB:Q06129;locus_tag=MALP_00385;product=Anthranilate synthase component 2;protein_id=gnl|Prokka|MALP_00385
gnl|Prokka|MALP_10	prokka	gene	2561	3154	.	-	.	ID=MALP_00385_gene;Name=trpG;gene=trpG;locus_tag=MALP_00385
gnl|Prokka|MALP_10	Prodigal:2.6	CDS	3151	4461	.	-	0	ID=MALP_00386;Parent=MALP_00386_gene;eC_number=4.1.3.27;Name=trpE;dbxref=COG:COG0147;gene=trpE;inference=ab initio prediction:Prodigal:2.6,similar to AA sequence:UniProtKB:Q06128;locus_tag=MALP_00386;product=Anthranilate synthase component 1;protein_id=gnl|Prokka|MALP_00386
gnl|Prokka|MALP_10	prokka	gene	3151	4461	.	-	.	ID=MALP_00386_gene;Name=trpE;gene=trpE;locus_tag=MALP_00386
gnl|Prokka|MALP_10	Prodigal:2.6	CDS	4594	5205	.	-	0	ID=MALP_00387;Parent=MALP_00387_gene;inference=ab initio prediction:Prodigal:2.6;locus_tag=MALP_00387;product=hypothetical protein;protein_id=gnl|Prokka|MALP_00387
gnl|Prokka|MALP_10	prokka	gene	4594	5205	.	-	.	ID=MALP_00387_gene;locus_tag=MALP_00387
gnl|Prokka|MALP_10	Prodigal:2.6	CDS	5264	5884	.	+	0	ID=MALP_00388;Parent=MALP_00388_gene;dbxref=COG:COG0655;inference=ab initio prediction:Prodigal:2.6,similar to AA sequence:UniProtKB:Q58483;locus_tag=MALP_00388;product=Iron-sulfur flavoprotein;protein_id=gnl|Prokka|MALP_00388
gnl|Prokka|MALP_10	prokka	gene	5264	5884	.	+	.	ID=MALP_00388_gene;locus_tag=MALP_00388
gnl|Prokka|MALP_10	Prodigal:2.6	CDS	5886	6404	.	+	0	ID=MALP_00389;Parent=MALP_00389_gene;inference=ab initio prediction:Prodigal:2.6;locus_tag=MALP_00389;product=hypothetical protein;protein_id=gnl|Prokka|MALP_00389
gnl|Prokka|MALP_10	prokka	gene	5886	6404	.	+	.	ID=MALP_00389_gene;locus_tag=MALP_00389
gnl|Prokka|MALP_10	Prodigal:2.6	CDS	6451	6612	.	+	0	ID=MALP_00390;Parent=MALP_00390_gene;inference=ab initio prediction:Prodigal:2.6;locus_tag=MALP_00390;product=hypothetical protein;protein_id=gnl|Prokka|MALP_00390
gnl|Prokka|MALP_10	prokka	gene	6451	6612	.	+	.	ID=MALP_00390_gene;locus_tag=MALP_00390
gnl|Prokka|MALP_10	Prodigal:2.6	CDS	6609	6875	.	-	0	ID=MALP_00391;Parent=MALP_00391_gene;inference=ab initio prediction:Prodigal:2.6;locus_tag=MALP_00391;product=hypothetical protein;protein_id=gnl|Prokka|MALP_00391
gnl|Prokka|MALP_10	prokka	gene	6609	6875	.	-	.	ID=MALP_00391_gene;locus_tag=MALP_00391
gnl|Prokka|MALP_10	Prodigal:2.6	CDS	6924	7124	.	-	0	ID=MALP_00392;Parent=MALP_00392_gene;inference=ab initio prediction:Prodigal:2.6;locus_tag=MALP_00392;product=hypothetical protein;protein_id=gnl|Prokka|MALP_00392
gnl|Prokka|MALP_10	prokka	gene	6924	7124	.	-	.	ID=MALP_00392_gene;locus_tag=MALP_00392
gnl|Prokka|MALP_10	Prodigal:2.6	CDS	7221	9080	.	+	0	ID=MALP_00393;Parent=MALP_00393_gene;inference=ab initio prediction:Prodigal:2.6;locus_tag=MALP_00393;product=hypothetical protein;protein_id=gnl|Prokka|MALP_00393
gnl|Prokka|MALP_10	prokka	gene	7221	9080	.	+	.	ID=MALP_00393_gene;locus_tag=MALP_00393
gnl|Prokka|MALP_10	Prodigal:2.6	CDS	9066	9809	.	-	0	ID=MALP_00394;Parent=MALP_00394_gene;eC_number=2.7.7.-;Name=ubaA_2;dbxref=COG:COG0476;gene=ubaA_2;inference=ab initio prediction:Prodigal:2.6,similar to AA sequence:UniProtKB:D4GSF3;locus_tag=MALP_00394;product=SAMP-activating enzyme E1;protein_id=gnl|Prokka|MALP_00394
gnl|Prokka|MALP_10	prokka	gene	9066	9809	.	-	.	ID=MALP_00394_gene;Name=ubaA_2;gene=ubaA_2;locus_tag=MALP_00394
gnl|Prokka|MALP_10	Prodigal:2.6	CDS	9908	10828	.	+	0	ID=MALP_00395;Parent=MALP_00395_gene;dbxref=COG:COG1136;inference=ab initio prediction:Prodigal:2.6,similar to AA sequence:UniProtKB:Q58206;locus_tag=MALP_00395;product=putative ABC transporter ATP-binding protein;protein_id=gnl|Prokka|MALP_00395
gnl|Prokka|MALP_10	prokka	gene	9908	10828	.	+	.	ID=MALP_00395_gene;locus_tag=MALP_00395
gnl|Prokka|MALP_10	Prodigal:2.6	CDS	10825	11916	.	+	0	ID=MALP_00396;Parent=MALP_00396_gene;inference=ab initio prediction:Prodigal:2.6;locus_tag=MALP_00396;product=hypothetical protein;protein_id=gnl|Prokka|MALP_00396
gnl|Prokka|MALP_10	prokka	gene	10825	11916	.	+	.	ID=MALP_00396_gene;locus_tag=MALP_00396
gnl|Prokka|MALP_10	Prodigal:2.6	CDS	11963	13453	.	+	0	ID=MALP_00397;Parent=MALP_00397_gene;Name=aglR;dbxref=COG:COG2244;gene=aglR;inference=ab initio prediction:Prodigal:2.6,similar to AA sequence:UniProtKB:D4GYG8;locus_tag=MALP_00397;product=putative flippase AglR;protein_id=gnl|Prokka|MALP_00397
gnl|Prokka|MALP_10	prokka	gene	11963	13453	.	+	.	ID=MALP_00397_gene;Name=aglR;gene=aglR;locus_tag=MALP_00397
gnl|Prokka|MALP_10	Prodigal:2.6	CDS	13485	15467	.	-	0	ID=MALP_00398;Parent=MALP_00398_gene;eC_number=6.2.1.1;Name=acsA_1;dbxref=COG:COG0365;gene=acsA_1;inference=ab initio prediction:Prodigal:2.6,similar to AA sequence:UniProtKB:P27095;locus_tag=MALP_00398;product=Acetyl-coenzyme A synthetase;protein_id=gnl|Prokka|MALP_00398
gnl|Prokka|MALP_10	prokka	gene	13485	15467	.	-	.	ID=MALP_00398_gene;Name=acsA_1;gene=acsA_1;locus_tag=MALP_00398
gnl|Prokka|MALP_10	Prodigal:2.6	CDS	15701	16066	.	-	0	ID=MALP_00399;Parent=MALP_00399_gene;inference=ab initio prediction:Prodigal:2.6;locus_tag=MALP_00399;product=hypothetical protein;protein_id=gnl|Prokka|MALP_00399
gnl|Prokka|MALP_10	prokka	gene	15701	16066	.	-	.	ID=MALP_00399_gene;locus_tag=MALP_00399
gnl|Prokka|MALP_10	Prodigal:2.6	CDS	16307	16420	.	+	0	ID=MALP_00400;Parent=MALP_00400_gene;inference=ab initio prediction:Prodigal:2.6;locus_tag=MALP_00400;product=hypothetical protein;protein_id=gnl|Prokka|MALP_00400
gnl|Prokka|MALP_10	prokka	gene	16307	16420	.	+	.	ID=MALP_00400_gene;locus_tag=MALP_00400
gnl|Prokka|MALP_10	Prodigal:2.6	CDS	16500	17387	.	-	0	ID=MALP_00401;Parent=MALP_00401_gene;inference=ab initio prediction:Prodigal:2.6;locus_tag=MALP_00401;product=hypothetical protein;protein_id=gnl|Prokka|MALP_00401
gnl|Prokka|MALP_10	prokka	gene	16500	17387	.	-	.	ID=MALP_00401_gene;locus_tag=MALP_00401
gnl|Prokka|MALP_10	Prodigal:2.6	CDS	17521	18345	.	+	0	ID=MALP_00402;Parent=MALP_00402_gene;inference=ab initio prediction:Prodigal:2.6;locus_tag=MALP_00402;product=hypothetical protein;protein_id=gnl|Prokka|MALP_00402
gnl|Prokka|MALP_10	prokka	gene	17521	18345	.	+	.	ID=MALP_00402_gene;locus_tag=MALP_00402
gnl|Prokka|MALP_10	Prodigal:2.6	CDS	18346	19215	.	-	0	ID=MALP_00403;Parent=MALP_00403_gene;eC_number=2.7.7.9;Name=aglF;dbxref=COG:COG1209;gene=aglF;inference=ab initio prediction:Prodigal:2.6,similar to AA sequence:UniProtKB:D4GYH1;locus_tag=MALP_00403;product=UTP--glucose-1-phosphate uridylyltransferase AglF;protein_id=gnl|Prokka|MALP_00403
gnl|Prokka|MALP_10	prokka	gene	18346	19215	.	-	.	ID=MALP_00403_gene;Name=aglF;gene=aglF;locus_tag=MALP_00403
gnl|Prokka|MALP_10	Prodigal:2.6	CDS	19218	20477	.	-	0	ID=MALP_00404;Parent=MALP_00404_gene;eC_number=1.1.1.22;Name=aglM;dbxref=COG:COG1004;gene=aglM;inference=ab initio prediction:Prodigal:2.6,similar to AA sequence:UniProtKB:D4GYH5;locus_tag=MALP_00404;product=UDP-glucose 6-dehydrogenase AglM;protein_id=gnl|Prokka|MALP_00404
gnl|Prokka|MALP_10	prokka	gene	19218	20477	.	-	.	ID=MALP_00404_gene;Name=aglM;gene=aglM;locus_tag=MALP_00404
gnl|Prokka|MALP_10	Prodigal:2.6	CDS	20665	21447	.	+	0	ID=MALP_00405;Parent=MALP_00405_gene;inference=ab initio prediction:Prodigal:2.6;locus_tag=MALP_00405;product=hypothetical protein;protein_id=gnl|Prokka|MALP_00405
gnl|Prokka|MALP_10	prokka	gene	20665	21447	.	+	.	ID=MALP_00405_gene;locus_tag=MALP_00405
gnl|Prokka|MALP_10	Prodigal:2.6	CDS	21477	22856	.	+	0	ID=MALP_00406;Parent=MALP_00406_gene;eC_number=2.7.7.60;Name=ispD;gene=ispD;inference=ab initio prediction:Prodigal:2.6,protein motif:HAMAP:MF_00108;locus_tag=MALP_00406;product=2-C-methyl-D-erythritol 4-phosphate cytidylyltransferase;protein_id=gnl|Prokka|MALP_00406
gnl|Prokka|MALP_10	prokka	gene	21477	22856	.	+	.	ID=MALP_00406_gene;Name=ispD;gene=ispD;locus_tag=MALP_00406
gnl|Prokka|MALP_10	Prodigal:2.6	CDS	22882	24039	.	-	0	ID=MALP_00407;Parent=MALP_00407_gene;inference=ab initio prediction:Prodigal:2.6;locus_tag=MALP_00407;product=hypothetical protein;protein_id=gnl|Prokka|MALP_00407
gnl|Prokka|MALP_10	prokka	gene	22882	24039	.	-	.	ID=MALP_00407_gene;locus_tag=MALP_00407
gnl|Prokka|MALP_10	Prodigal:2.6	CDS	24036	25235	.	-	0	ID=MALP_00408;Parent=MALP_00408_gene;inference=ab initio prediction:Prodigal:2.6;locus_tag=MALP_00408;product=hypothetical protein;protein_id=gnl|Prokka|MALP_00408
gnl|Prokka|MALP_10	prokka	gene	24036	25235	.	-	.	ID=MALP_00408_gene;locus_tag=MALP_00408
gnl|Prokka|MALP_10	Prodigal:2.6	CDS	25244	25816	.	+	0	ID=MALP_00409;Parent=MALP_00409_gene;inference=ab initio prediction:Prodigal:2.6;locus_tag=MALP_00409;product=hypothetical protein;protein_id=gnl|Prokka|MALP_00409
gnl|Prokka|MALP_10	prokka	gene	25244	25816	.	+	.	ID=MALP_00409_gene;locus_tag=MALP_00409
gnl|Prokka|MALP_10	Prodigal:2.6	CDS	25897	26274	.	+	0	ID=MALP_00410;Parent=MALP_00410_gene;inference=ab initio prediction:Prodigal:2.6;locus_tag=MALP_00410;product=hypothetical protein;protein_id=gnl|Prokka|MALP_00410
gnl|Prokka|MALP_10	prokka	gene	25897	26274	.	+	.	ID=MALP_00410_gene;locus_tag=MALP_00410
gnl|Prokka|MALP_10	Prodigal:2.6	CDS	26314	27630	.	+	0	ID=MALP_00411;Parent=MALP_00411_gene;inference=ab initio prediction:Prodigal:2.6,protein motif:HAMAP:MF_01212;locus_tag=MALP_00411;product=Deoxyguanosinetriphosphate triphosphohydrolase-like protein;protein_id=gnl|Prokka|MALP_00411
gnl|Prokka|MALP_10	prokka	gene	26314	27630	.	+	.	ID=MALP_00411_gene;locus_tag=MALP_00411
gnl|Prokka|MALP_10	Prodigal:2.6	CDS	27627	29081	.	-	0	ID=MALP_00412;Parent=MALP_00412_gene;eC_number=6.5.1.-;Name=rtcB;dbxref=COG:COG1690;gene=rtcB;inference=ab initio prediction:Prodigal:2.6,similar to AA sequence:UniProtKB:Q8ZY09;locus_tag=MALP_00412;product=tRNA-splicing ligase RtcB;protein_id=gnl|Prokka|MALP_00412
gnl|Prokka|MALP_10	prokka	gene	27627	29081	.	-	.	ID=MALP_00412_gene;Name=rtcB;gene=rtcB;locus_tag=MALP_00412
gnl|Prokka|MALP_10	Prodigal:2.6	CDS	29210	30379	.	+	0	ID=MALP_00413;Parent=MALP_00413_gene;inference=ab initio prediction:Prodigal:2.6;locus_tag=MALP_00413;product=hypothetical protein;protein_id=gnl|Prokka|MALP_00413
gnl|Prokka|MALP_10	prokka	gene	29210	30379	.	+	.	ID=MALP_00413_gene;locus_tag=MALP_00413
gnl|Prokka|MALP_10	Aragorn:1.2	tRNA	30384	30459	.	-	.	ID=MALP_00414;Parent=MALP_00414_gene;inference=COORDINATES:profile:Aragorn:1.2;locus_tag=MALP_00414;product=tRNA-His(gtg)
gnl|Prokka|MALP_10	prokka	gene	30384	30459	.	-	.	ID=MALP_00414_gene;locus_tag=MALP_00414
gnl|Prokka|MALP_10	Prodigal:2.6	CDS	30508	31080	.	-	0	ID=MALP_00415;Parent=MALP_00415_gene;inference=ab initio prediction:Prodigal:2.6;locus_tag=MALP_00415;product=hypothetical protein;protein_id=gnl|Prokka|MALP_00415
gnl|Prokka|MALP_10	prokka	gene	30508	31080	.	-	.	ID=MALP_00415_gene;locus_tag=MALP_00415
gnl|Prokka|MALP_10	Prodigal:2.6	CDS	31358	32158	.	+	0	ID=MALP_00416;Parent=MALP_00416_gene;inference=ab initio prediction:Prodigal:2.6;locus_tag=MALP_00416;product=hypothetical protein;protein_id=gnl|Prokka|MALP_00416
gnl|Prokka|MALP_10	prokka	gene	31358	32158	.	+	.	ID=MALP_00416_gene;locus_tag=MALP_00416
gnl|Prokka|MALP_10	Prodigal:2.6	CDS	32303	33235	.	+	0	ID=MALP_00417;Parent=MALP_00417_gene;eC_number=2.1.3.3;Name=argF;dbxref=COG:COG0078;gene=argF;inference=ab initio prediction:Prodigal:2.6,similar to AA sequence:UniProtKB:Q51742;locus_tag=MALP_00417;product=Ornithine carbamoyltransferase%2C anabolic;protein_id=gnl|Prokka|MALP_00417
gnl|Prokka|MALP_10	prokka	gene	32303	33235	.	+	.	ID=MALP_00417_gene;Name=argF;gene=argF;locus_tag=MALP_00417
gnl|Prokka|MALP_10	Prodigal:2.6	CDS	33213	34877	.	-	0	ID=MALP_00418;Parent=MALP_00418_gene;inference=ab initio prediction:Prodigal:2.6;locus_tag=MALP_00418;product=hypothetical protein;protein_id=gnl|Prokka|MALP_00418
gnl|Prokka|MALP_10	prokka	gene	33213	34877	.	-	.	ID=MALP_00418_gene;locus_tag=MALP_00418
gnl|Prokka|MALP_10	Prodigal:2.6	CDS	34874	35638	.	-	0	ID=MALP_00419;Parent=MALP_00419_gene;inference=ab initio prediction:Prodigal:2.6;locus_tag=MALP_00419;product=hypothetical protein;protein_id=gnl|Prokka|MALP_00419
gnl|Prokka|MALP_10	prokka	gene	34874	35638	.	-	.	ID=MALP_00419_gene;locus_tag=MALP_00419
gnl|Prokka|MALP_10	Prodigal:2.6	CDS	35734	36465	.	+	0	ID=MALP_00420;Parent=MALP_00420_gene;inference=ab initio prediction:Prodigal:2.6;locus_tag=MALP_00420;product=hypothetical protein;protein_id=gnl|Prokka|MALP_00420
gnl|Prokka|MALP_10	prokka	gene	35734	36465	.	+	.	ID=MALP_00420_gene;locus_tag=MALP_00420
gnl|Prokka|MALP_10	Prodigal:2.6	CDS	36491	37480	.	+	0	ID=MALP_00421;Parent=MALP_00421_gene;eC_number=1.1.1.376;inference=ab initio prediction:Prodigal:2.6,similar to AA sequence:UniProtKB:D4GP33;locus_tag=MALP_00421;product=L-arabinose 1-dehydrogenase (NAD(P)(+));protein_id=gnl|Prokka|MALP_00421
gnl|Prokka|MALP_10	prokka	gene	36491	37480	.	+	.	ID=MALP_00421_gene;locus_tag=MALP_00421
gnl|Prokka|MALP_10	Prodigal:2.6	CDS	37812	38708	.	+	0	ID=MALP_00422;Parent=MALP_00422_gene;eC_number=4.3.99.3;Name=queE_2;gene=queE_2;inference=ab initio prediction:Prodigal:2.6,protein motif:HAMAP:MF_00917;locus_tag=MALP_00422;product=7-carboxy-7-deazaguanine synthase;protein_id=gnl|Prokka|MALP_00422
gnl|Prokka|MALP_10	prokka	gene	37812	38708	.	+	.	ID=MALP_00422_gene;Name=queE_2;gene=queE_2;locus_tag=MALP_00422
gnl|Prokka|MALP_10	Prodigal:2.6	CDS	38871	39506	.	+	0	ID=MALP_00423;Parent=MALP_00423_gene;Name=mttC;dbxref=COG:COG5012;gene=mttC;inference=ab initio prediction:Prodigal:2.6,similar to AA sequence:UniProtKB:O93659;locus_tag=MALP_00423;product=Trimethylamine corrinoid protein;protein_id=gnl|Prokka|MALP_00423
gnl|Prokka|MALP_10	prokka	gene	38871	39506	.	+	.	ID=MALP_00423_gene;Name=mttC;gene=mttC;locus_tag=MALP_00423
gnl|Prokka|MALP_10	Prodigal:2.6	CDS	39624	40433	.	+	0	ID=MALP_00424;Parent=MALP_00424_gene;inference=ab initio prediction:Prodigal:2.6;locus_tag=MALP_00424;product=hypothetical protein;protein_id=gnl|Prokka|MALP_00424
gnl|Prokka|MALP_10	prokka	gene	39624	40433	.	+	.	ID=MALP_00424_gene;locus_tag=MALP_00424
gnl|Prokka|MALP_10	Prodigal:2.6	CDS	40488	41852	.	+	0	ID=MALP_00425;Parent=MALP_00425_gene;inference=ab initio prediction:Prodigal:2.6;locus_tag=MALP_00425;product=hypothetical protein;protein_id=gnl|Prokka|MALP_00425
gnl|Prokka|MALP_10	prokka	gene	40488	41852	.	+	.	ID=MALP_00425_gene;locus_tag=MALP_00425
gnl|Prokka|MALP_10	Prodigal:2.6	CDS	41906	43873	.	+	0	ID=MALP_00426;Parent=MALP_00426_gene;inference=ab initio prediction:Prodigal:2.6;locus_tag=MALP_00426;product=hypothetical protein;protein_id=gnl|Prokka|MALP_00426
gnl|Prokka|MALP_10	prokka	gene	41906	43873	.	+	.	ID=MALP_00426_gene;locus_tag=MALP_00426
gnl|Prokka|MALP_10	Prodigal:2.6	CDS	44034	45077	.	+	0	ID=MALP_00427;Parent=MALP_00427_gene;inference=ab initio prediction:Prodigal:2.6;locus_tag=MALP_00427;product=hypothetical protein;protein_id=gnl|Prokka|MALP_00427
gnl|Prokka|MALP_10	prokka	gene	44034	45077	.	+	.	ID=MALP_00427_gene;locus_tag=MALP_00427
gnl|Prokka|MALP_10	Prodigal:2.6	CDS	45127	45363	.	+	0	ID=MALP_00428;Parent=MALP_00428_gene;dbxref=COG:COG0526;inference=ab initio prediction:Prodigal:2.6,similar to AA sequence:UniProtKB:O26981;locus_tag=MALP_00428;product=Thioredoxin;protein_id=gnl|Prokka|MALP_00428
gnl|Prokka|MALP_10	prokka	gene	45127	45363	.	+	.	ID=MALP_00428_gene;locus_tag=MALP_00428
gnl|Prokka|MALP_10	Prodigal:2.6	CDS	45369	45740	.	+	0	ID=MALP_00429;Parent=MALP_00429_gene;inference=ab initio prediction:Prodigal:2.6;locus_tag=MALP_00429;product=hypothetical protein;protein_id=gnl|Prokka|MALP_00429
gnl|Prokka|MALP_10	prokka	gene	45369	45740	.	+	.	ID=MALP_00429_gene;locus_tag=MALP_00429
gnl|Prokka|MALP_10	Prodigal:2.6	CDS	45727	46140	.	-	0	ID=MALP_00430;Parent=MALP_00430_gene;eC_number=3.1.3.48;Name=arsC_1;gene=arsC_1;inference=ab initio prediction:Prodigal:2.6,protein motif:HAMAP:MF_01624;locus_tag=MALP_00430;product=Protein ArsC;protein_id=gnl|Prokka|MALP_00430
gnl|Prokka|MALP_10	prokka	gene	45727	46140	.	-	.	ID=MALP_00430_gene;Name=arsC_1;gene=arsC_1;locus_tag=MALP_00430
gnl|Prokka|MALP_10	Prodigal:2.6	CDS	46200	47291	.	+	0	ID=MALP_00431;Parent=MALP_00431_gene;inference=ab initio prediction:Prodigal:2.6;locus_tag=MALP_00431;product=hypothetical protein;protein_id=gnl|Prokka|MALP_00431
gnl|Prokka|MALP_10	prokka	gene	46200	47291	.	+	.	ID=MALP_00431_gene;locus_tag=MALP_00431
gnl|Prokka|MALP_10	Prodigal:2.6	CDS	47311	48327	.	-	0	ID=MALP_00432;Parent=MALP_00432_gene;eC_number=2.1.1.246;Name=mtaA_2;dbxref=COG:COG0407;gene=mtaA_2;inference=ab initio prediction:Prodigal:2.6,similar to AA sequence:UniProtKB:Q48927;locus_tag=MALP_00432;product=Methylcobamide:CoM methyltransferase MtaA;protein_id=gnl|Prokka|MALP_00432
gnl|Prokka|MALP_10	prokka	gene	47311	48327	.	-	.	ID=MALP_00432_gene;Name=mtaA_2;gene=mtaA_2;locus_tag=MALP_00432
gnl|Prokka|MALP_10	Prodigal:2.6	CDS	48499	49551	.	-	0	ID=MALP_00433;Parent=MALP_00433_gene;eC_number=2.1.1.247;Name=mtbA_1;dbxref=COG:COG0407;gene=mtbA_1;inference=ab initio prediction:Prodigal:2.6,similar to AA sequence:UniProtKB:O30640;locus_tag=MALP_00433;product=Methylcobamide:CoM methyltransferase MtbA;protein_id=gnl|Prokka|MALP_00433
gnl|Prokka|MALP_10	prokka	gene	48499	49551	.	-	.	ID=MALP_00433_gene;Name=mtbA_1;gene=mtbA_1;locus_tag=MALP_00433
gnl|Prokka|MALP_10	Prodigal:2.6	CDS	49593	50045	.	-	0	ID=MALP_00434;Parent=MALP_00434_gene;inference=ab initio prediction:Prodigal:2.6;locus_tag=MALP_00434;product=hypothetical protein;protein_id=gnl|Prokka|MALP_00434
gnl|Prokka|MALP_10	prokka	gene	49593	50045	.	-	.	ID=MALP_00434_gene;locus_tag=MALP_00434
gnl|Prokka|MALP_10	Prodigal:2.6	CDS	50050	50715	.	-	0	ID=MALP_00435;Parent=MALP_00435_gene;inference=ab initio prediction:Prodigal:2.6;locus_tag=MALP_00435;product=hypothetical protein;protein_id=gnl|Prokka|MALP_00435
gnl|Prokka|MALP_10	prokka	gene	50050	50715	.	-	.	ID=MALP_00435_gene;locus_tag=MALP_00435
gnl|Prokka|MALP_10	Prodigal:2.6	CDS	50884	52530	.	+	0	ID=MALP_00436;Parent=MALP_00436_gene;inference=ab initio prediction:Prodigal:2.6;locus_tag=MALP_00436;product=hypothetical protein;protein_id=gnl|Prokka|MALP_00436
gnl|Prokka|MALP_10	prokka	gene	50884	52530	.	+	.	ID=MALP_00436_gene;locus_tag=MALP_00436
gnl|Prokka|MALP_10	Prodigal:2.6	CDS	52531	53376	.	+	0	ID=MALP_00437;Parent=MALP_00437_gene;eC_number=2.5.1.105;dbxref=COG:COG1237;inference=ab initio prediction:Prodigal:2.6,similar to AA sequence:UniProtKB:Q57749;locus_tag=MALP_00437;product=7%2C8-dihydropterin-6-methyl-4-(beta-D-ribofuranosyl)-aminobenzene-5'-phosphate synthase;protein_id=gnl|Prokka|MALP_00437
gnl|Prokka|MALP_10	prokka	gene	52531	53376	.	+	.	ID=MALP_00437_gene;locus_tag=MALP_00437
gnl|Prokka|MALP_10	Prodigal:2.6	CDS	53373	54257	.	-	0	ID=MALP_00438;Parent=MALP_00438_gene;eC_number=2.1.1.86;Name=mtrH;dbxref=COG:COG1962;gene=mtrH;inference=ab initio prediction:Prodigal:2.6,similar to AA sequence:UniProtKB:P80187;locus_tag=MALP_00438;product=Tetrahydromethanopterin S-methyltransferase subunit H;protein_id=gnl|Prokka|MALP_00438
gnl|Prokka|MALP_10	prokka	gene	53373	54257	.	-	.	ID=MALP_00438_gene;Name=mtrH;gene=mtrH;locus_tag=MALP_00438
gnl|Prokka|MALP_10	Prodigal:2.6	CDS	54259	55026	.	-	0	ID=MALP_00439;Parent=MALP_00439_gene;eC_number=2.1.1.86;Name=mtrA1;dbxref=COG:COG4063;gene=mtrA1;inference=ab initio prediction:Prodigal:2.6,similar to AA sequence:UniProtKB:P80184;locus_tag=MALP_00439;product=Tetrahydromethanopterin S-methyltransferase subunit A 1;protein_id=gnl|Prokka|MALP_00439
gnl|Prokka|MALP_10	prokka	gene	54259	55026	.	-	.	ID=MALP_00439_gene;Name=mtrA1;gene=mtrA1;locus_tag=MALP_00439
gnl|Prokka|MALP_10	Prodigal:2.6	CDS	55187	55912	.	+	0	ID=MALP_00440;Parent=MALP_00440_gene;inference=ab initio prediction:Prodigal:2.6;locus_tag=MALP_00440;product=hypothetical protein;protein_id=gnl|Prokka|MALP_00440
gnl|Prokka|MALP_10	prokka	gene	55187	55912	.	+	.	ID=MALP_00440_gene;locus_tag=MALP_00440
gnl|Prokka|MALP_10	Prodigal:2.6	CDS	55959	56240	.	+	0	ID=MALP_00441;Parent=MALP_00441_gene;inference=ab initio prediction:Prodigal:2.6;locus_tag=MALP_00441;product=hypothetical protein;protein_id=gnl|Prokka|MALP_00441
gnl|Prokka|MALP_10	prokka	gene	55959	56240	.	+	.	ID=MALP_00441_gene;locus_tag=MALP_00441
gnl|Prokka|MALP_10	Prodigal:2.6	CDS	56241	57284	.	-	0	ID=MALP_00442;Parent=MALP_00442_gene;inference=ab initio prediction:Prodigal:2.6;locus_tag=MALP_00442;product=hypothetical protein;protein_id=gnl|Prokka|MALP_00442
gnl|Prokka|MALP_10	prokka	gene	56241	57284	.	-	.	ID=MALP_00442_gene;locus_tag=MALP_00442
gnl|Prokka|MALP_10	Prodigal:2.6	CDS	57329	58153	.	+	0	ID=MALP_00443;Parent=MALP_00443_gene;inference=ab initio prediction:Prodigal:2.6;locus_tag=MALP_00443;product=hypothetical protein;protein_id=gnl|Prokka|MALP_00443
gnl|Prokka|MALP_10	prokka	gene	57329	58153	.	+	.	ID=MALP_00443_gene;locus_tag=MALP_00443
gnl|Prokka|MALP_10	Prodigal:2.6	CDS	58216	58923	.	+	0	ID=MALP_00444;Parent=MALP_00444_gene;inference=ab initio prediction:Prodigal:2.6;locus_tag=MALP_00444;product=hypothetical protein;protein_id=gnl|Prokka|MALP_00444
gnl|Prokka|MALP_10	prokka	gene	58216	58923	.	+	.	ID=MALP_00444_gene;locus_tag=MALP_00444
gnl|Prokka|MALP_10	Prodigal:2.6	CDS	59033	59515	.	+	0	ID=MALP_00445;Parent=MALP_00445_gene;Name=ptr2_1;dbxref=COG:COG1522;gene=ptr2_1;inference=ab initio prediction:Prodigal:2.6,similar to AA sequence:UniProtKB:Q58133;locus_tag=MALP_00445;product=HTH-type transcriptional regulator Ptr2;protein_id=gnl|Prokka|MALP_00445
gnl|Prokka|MALP_10	prokka	gene	59033	59515	.	+	.	ID=MALP_00445_gene;Name=ptr2_1;gene=ptr2_1;locus_tag=MALP_00445
gnl|Prokka|MALP_10	Prodigal:2.6	CDS	59558	60751	.	+	0	ID=MALP_00446;Parent=MALP_00446_gene;inference=ab initio prediction:Prodigal:2.6;locus_tag=MALP_00446;product=hypothetical protein;protein_id=gnl|Prokka|MALP_00446
gnl|Prokka|MALP_10	prokka	gene	59558	60751	.	+	.	ID=MALP_00446_gene;locus_tag=MALP_00446
gnl|Prokka|MALP_10	Prodigal:2.6	CDS	60748	61401	.	+	0	ID=MALP_00447;Parent=MALP_00447_gene;inference=ab initio prediction:Prodigal:2.6;locus_tag=MALP_00447;product=hypothetical protein;protein_id=gnl|Prokka|MALP_00447
gnl|Prokka|MALP_10	prokka	gene	60748	61401	.	+	.	ID=MALP_00447_gene;locus_tag=MALP_00447
gnl|Prokka|MALP_10	Prodigal:2.6	CDS	61664	62992	.	+	0	ID=MALP_00448;Parent=MALP_00448_gene;eC_number=2.8.4.1;Name=mrtB;dbxref=COG:COG4054;gene=mrtB;inference=ab initio prediction:Prodigal:2.6,similar to AA sequence:UniProtKB:P21111;locus_tag=MALP_00448;product=Methyl-coenzyme M reductase II subunit beta;protein_id=gnl|Prokka|MALP_00448
gnl|Prokka|MALP_10	prokka	gene	61664	62992	.	+	.	ID=MALP_00448_gene;Name=mrtB;gene=mrtB;locus_tag=MALP_00448
gnl|Prokka|MALP_10	Prodigal:2.6	CDS	62995	63417	.	+	0	ID=MALP_00449;Parent=MALP_00449_gene;Name=mcrD;dbxref=COG:COG4055;gene=mcrD;inference=ab initio prediction:Prodigal:2.6,similar to AA sequence:UniProtKB:O27235;locus_tag=MALP_00449;product=Methyl-coenzyme M reductase I operon protein D;protein_id=gnl|Prokka|MALP_00449
gnl|Prokka|MALP_10	prokka	gene	62995	63417	.	+	.	ID=MALP_00449_gene;Name=mcrD;gene=mcrD;locus_tag=MALP_00449
gnl|Prokka|MALP_10	Prodigal:2.6	CDS	63419	64201	.	+	0	ID=MALP_00450;Parent=MALP_00450_gene;eC_number=2.8.4.1;Name=mcrG;dbxref=COG:COG4057;gene=mcrG;inference=ab initio prediction:Prodigal:2.6,similar to AA sequence:UniProtKB:P11562;locus_tag=MALP_00450;product=Methyl-coenzyme M reductase I subunit gamma;protein_id=gnl|Prokka|MALP_00450
gnl|Prokka|MALP_10	prokka	gene	63419	64201	.	+	.	ID=MALP_00450_gene;Name=mcrG;gene=mcrG;locus_tag=MALP_00450
gnl|Prokka|MALP_10	Prodigal:2.6	CDS	64204	65868	.	+	0	ID=MALP_00451;Parent=MALP_00451_gene;eC_number=2.8.4.1;Name=mcrA;dbxref=COG:COG4058;gene=mcrA;inference=ab initio prediction:Prodigal:2.6,similar to AA sequence:UniProtKB:P11558;locus_tag=MALP_00451;product=Methyl-coenzyme M reductase I subunit alpha;protein_id=gnl|Prokka|MALP_00451
gnl|Prokka|MALP_10	prokka	gene	64204	65868	.	+	.	ID=MALP_00451_gene;Name=mcrA;gene=mcrA;locus_tag=MALP_00451
gnl|Prokka|MALP_10	Prodigal:2.6	CDS	65877	66146	.	+	0	ID=MALP_00452;Parent=MALP_00452_gene;inference=ab initio prediction:Prodigal:2.6;locus_tag=MALP_00452;product=hypothetical protein;protein_id=gnl|Prokka|MALP_00452
gnl|Prokka|MALP_10	prokka	gene	65877	66146	.	+	.	ID=MALP_00452_gene;locus_tag=MALP_00452
gnl|Prokka|MALP_10	Prodigal:2.6	CDS	66233	66775	.	-	0	ID=MALP_00453;Parent=MALP_00453_gene;inference=ab initio prediction:Prodigal:2.6;locus_tag=MALP_00453;product=hypothetical protein;protein_id=gnl|Prokka|MALP_00453
gnl|Prokka|MALP_10	prokka	gene	66233	66775	.	-	.	ID=MALP_00453_gene;locus_tag=MALP_00453
gnl|Prokka|MALP_10	Prodigal:2.6	CDS	66870	67148	.	+	0	ID=MALP_00454;Parent=MALP_00454_gene;inference=ab initio prediction:Prodigal:2.6;locus_tag=MALP_00454;product=hypothetical protein;protein_id=gnl|Prokka|MALP_00454
gnl|Prokka|MALP_10	prokka	gene	66870	67148	.	+	.	ID=MALP_00454_gene;locus_tag=MALP_00454
gnl|Prokka|MALP_10	Prodigal:2.6	CDS	67149	67490	.	-	0	ID=MALP_00455;Parent=MALP_00455_gene;inference=ab initio prediction:Prodigal:2.6;locus_tag=MALP_00455;product=hypothetical protein;protein_id=gnl|Prokka|MALP_00455
gnl|Prokka|MALP_10	prokka	gene	67149	67490	.	-	.	ID=MALP_00455_gene;locus_tag=MALP_00455
gnl|Prokka|MALP_10	Prodigal:2.6	CDS	67632	69458	.	+	0	ID=MALP_00456;Parent=MALP_00456_gene;eC_number=5.4.3.2;Name=ablA;dbxref=COG:COG1509;gene=ablA;inference=ab initio prediction:Prodigal:2.6,similar to AA sequence:UniProtKB:Q8PYC9;locus_tag=MALP_00456;product=L-lysine 2%2C3-aminomutase;protein_id=gnl|Prokka|MALP_00456
gnl|Prokka|MALP_10	prokka	gene	67632	69458	.	+	.	ID=MALP_00456_gene;Name=ablA;gene=ablA;locus_tag=MALP_00456
gnl|Prokka|MALP_10	Prodigal:2.6	CDS	69455	70417	.	-	0	ID=MALP_00457;Parent=MALP_00457_gene;inference=ab initio prediction:Prodigal:2.6;locus_tag=MALP_00457;product=hypothetical protein;protein_id=gnl|Prokka|MALP_00457
gnl|Prokka|MALP_10	prokka	gene	69455	70417	.	-	.	ID=MALP_00457_gene;locus_tag=MALP_00457
gnl|Prokka|MALP_10	Prodigal:2.6	CDS	70530	72152	.	+	0	ID=MALP_00458;Parent=MALP_00458_gene;eC_number=3.6.3.19;Name=malK_1;gene=malK_1;inference=ab initio prediction:Prodigal:2.6,similar to AA sequence:UniProtKB:Q9YGA6;locus_tag=MALP_00458;product=Trehalose/maltose import ATP-binding protein MalK;protein_id=gnl|Prokka|MALP_00458
gnl|Prokka|MALP_10	prokka	gene	70530	72152	.	+	.	ID=MALP_00458_gene;Name=malK_1;gene=malK_1;locus_tag=MALP_00458
gnl|Prokka|MALP_10	Prodigal:2.6	CDS	72155	72760	.	+	0	ID=MALP_00459;Parent=MALP_00459_gene;Name=mcrC;dbxref=COG:COG4056;gene=mcrC;inference=ab initio prediction:Prodigal:2.6,similar to AA sequence:UniProtKB:O27234;locus_tag=MALP_00459;product=Methyl-coenzyme M reductase I operon protein C;protein_id=gnl|Prokka|MALP_00459
gnl|Prokka|MALP_10	prokka	gene	72155	72760	.	+	.	ID=MALP_00459_gene;Name=mcrC;gene=mcrC;locus_tag=MALP_00459
gnl|Prokka|MALP_10	Prodigal:2.6	CDS	72757	73359	.	-	0	ID=MALP_00460;Parent=MALP_00460_gene;inference=ab initio prediction:Prodigal:2.6;locus_tag=MALP_00460;product=hypothetical protein;protein_id=gnl|Prokka|MALP_00460
gnl|Prokka|MALP_10	prokka	gene	72757	73359	.	-	.	ID=MALP_00460_gene;locus_tag=MALP_00460
gnl|Prokka|MALP_11	Prodigal:2.6	CDS	239	493	.	+	0	ID=MALP_00461;Parent=MALP_00461_gene;inference=ab initio prediction:Prodigal:2.6;locus_tag=MALP_00461;product=hypothetical protein;protein_id=gnl|Prokka|MALP_00461
gnl|Prokka|MALP_11	prokka	gene	239	493	.	+	.	ID=MALP_00461_gene;locus_tag=MALP_00461
gnl|Prokka|MALP_11	Prodigal:2.6	CDS	510	1202	.	-	0	ID=MALP_00462;Parent=MALP_00462_gene;inference=ab initio prediction:Prodigal:2.6;locus_tag=MALP_00462;product=hypothetical protein;protein_id=gnl|Prokka|MALP_00462
gnl|Prokka|MALP_11	prokka	gene	510	1202	.	-	.	ID=MALP_00462_gene;locus_tag=MALP_00462
gnl|Prokka|MALP_11	Prodigal:2.6	CDS	1410	2378	.	+	0	ID=MALP_00463;Parent=MALP_00463_gene;inference=ab initio prediction:Prodigal:2.6;locus_tag=MALP_00463;product=hypothetical protein;protein_id=gnl|Prokka|MALP_00463
gnl|Prokka|MALP_11	prokka	gene	1410	2378	.	+	.	ID=MALP_00463_gene;locus_tag=MALP_00463
gnl|Prokka|MALP_11	Prodigal:2.6	CDS	2379	2837	.	-	0	ID=MALP_00464;Parent=MALP_00464_gene;inference=ab initio prediction:Prodigal:2.6;locus_tag=MALP_00464;product=hypothetical protein;protein_id=gnl|Prokka|MALP_00464
gnl|Prokka|MALP_11	prokka	gene	2379	2837	.	-	.	ID=MALP_00464_gene;locus_tag=MALP_00464
gnl|Prokka|MALP_11	Prodigal:2.6	CDS	2885	3304	.	-	0	ID=MALP_00465;Parent=MALP_00465_gene;inference=ab initio prediction:Prodigal:2.6;locus_tag=MALP_00465;product=hypothetical protein;protein_id=gnl|Prokka|MALP_00465
gnl|Prokka|MALP_11	prokka	gene	2885	3304	.	-	.	ID=MALP_00465_gene;locus_tag=MALP_00465
gnl|Prokka|MALP_11	Prodigal:2.6	CDS	3498	3821	.	+	0	ID=MALP_00466;Parent=MALP_00466_gene;Name=erpA;gene=erpA;inference=ab initio prediction:Prodigal:2.6,protein motif:HAMAP:MF_01380;locus_tag=MALP_00466;product=Iron-sulfur cluster insertion protein ErpA;protein_id=gnl|Prokka|MALP_00466
gnl|Prokka|MALP_11	prokka	gene	3498	3821	.	+	.	ID=MALP_00466_gene;Name=erpA;gene=erpA;locus_tag=MALP_00466
gnl|Prokka|MALP_11	Prodigal:2.6	CDS	3873	5438	.	+	0	ID=MALP_00467;Parent=MALP_00467_gene;eC_number=3.6.4.12;dbxref=COG:COG1204;inference=ab initio prediction:Prodigal:2.6,similar to AA sequence:UniProtKB:O73946;locus_tag=MALP_00467;product=ATP-dependent DNA helicase Hel308;protein_id=gnl|Prokka|MALP_00467
gnl|Prokka|MALP_11	prokka	gene	3873	5438	.	+	.	ID=MALP_00467_gene;locus_tag=MALP_00467
gnl|Prokka|MALP_11	Prodigal:2.6	CDS	5472	7232	.	+	0	ID=MALP_00468;Parent=MALP_00468_gene;eC_number=6.5.1.7;Name=lig;dbxref=COG:COG1793;gene=lig;inference=ab initio prediction:Prodigal:2.6,similar to AA sequence:UniProtKB:A3DP49;locus_tag=MALP_00468;product=DNA ligase;protein_id=gnl|Prokka|MALP_00468
gnl|Prokka|MALP_11	prokka	gene	5472	7232	.	+	.	ID=MALP_00468_gene;Name=lig;gene=lig;locus_tag=MALP_00468
gnl|Prokka|MALP_11	Prodigal:2.6	CDS	7274	7549	.	+	0	ID=MALP_00469;Parent=MALP_00469_gene;eC_number=2.7.7.6;Name=rpoL;dbxref=COG:COG1761;gene=rpoL;inference=ab initio prediction:Prodigal:2.6,similar to AA sequence:UniProtKB:Q9HIC5;locus_tag=MALP_00469;product=DNA-directed RNA polymerase subunit L;protein_id=gnl|Prokka|MALP_00469
gnl|Prokka|MALP_11	prokka	gene	7274	7549	.	+	.	ID=MALP_00469_gene;Name=rpoL;gene=rpoL;locus_tag=MALP_00469
gnl|Prokka|MALP_11	Prodigal:2.6	CDS	7555	8856	.	+	0	ID=MALP_00470;Parent=MALP_00470_gene;eC_number=5.4.99.27;Name=truD;dbxref=COG:COG0585;gene=truD;inference=ab initio prediction:Prodigal:2.6,similar to AA sequence:UniProtKB:Q8Q0M2;locus_tag=MALP_00470;product=putative tRNA pseudouridine synthase D;protein_id=gnl|Prokka|MALP_00470
gnl|Prokka|MALP_11	prokka	gene	7555	8856	.	+	.	ID=MALP_00470_gene;Name=truD;gene=truD;locus_tag=MALP_00470
gnl|Prokka|MALP_11	Prodigal:2.6	CDS	8857	13155	.	-	0	ID=MALP_00471;Parent=MALP_00471_gene;eC_number=3.4.-.-;Name=bepA_1;gene=bepA_1;inference=ab initio prediction:Prodigal:2.6,protein motif:HAMAP:MF_00997;locus_tag=MALP_00471;product=Beta-barrel assembly-enhancing protease;protein_id=gnl|Prokka|MALP_00471
gnl|Prokka|MALP_11	prokka	gene	8857	13155	.	-	.	ID=MALP_00471_gene;Name=bepA_1;gene=bepA_1;locus_tag=MALP_00471
gnl|Prokka|MALP_11	Prodigal:2.6	CDS	13390	13566	.	+	0	ID=MALP_00472;Parent=MALP_00472_gene;inference=ab initio prediction:Prodigal:2.6;locus_tag=MALP_00472;product=hypothetical protein;protein_id=gnl|Prokka|MALP_00472
gnl|Prokka|MALP_11	prokka	gene	13390	13566	.	+	.	ID=MALP_00472_gene;locus_tag=MALP_00472
gnl|Prokka|MALP_11	Aragorn:1.2	tRNA	13716	13788	.	+	.	ID=MALP_00473;Parent=MALP_00473_gene;inference=COORDINATES:profile:Aragorn:1.2;locus_tag=MALP_00473;product=tRNA-Gly(tcc)
gnl|Prokka|MALP_11	prokka	gene	13716	13788	.	+	.	ID=MALP_00473_gene;locus_tag=MALP_00473
gnl|Prokka|MALP_11	Prodigal:2.6	CDS	13870	14286	.	-	0	ID=MALP_00474;Parent=MALP_00474_gene;Name=tbp2_2;dbxref=COG:COG2101;gene=tbp2_2;inference=ab initio prediction:Prodigal:2.6,similar to AA sequence:UniProtKB:D4H071;locus_tag=MALP_00474;product=TATA-box-binding protein 2;protein_id=gnl|Prokka|MALP_00474
gnl|Prokka|MALP_11	prokka	gene	13870	14286	.	-	.	ID=MALP_00474_gene;Name=tbp2_2;gene=tbp2_2;locus_tag=MALP_00474
gnl|Prokka|MALP_11	Prodigal:2.6	CDS	14782	16440	.	-	0	ID=MALP_00475;Parent=MALP_00475_gene;eC_number=2.6.1.97;Name=arcS;dbxref=COG:COG1549;gene=arcS;inference=ab initio prediction:Prodigal:2.6,similar to AA sequence:UniProtKB:Q58428;locus_tag=MALP_00475;product=Archaeosine synthase;protein_id=gnl|Prokka|MALP_00475
gnl|Prokka|MALP_11	prokka	gene	14782	16440	.	-	.	ID=MALP_00475_gene;Name=arcS;gene=arcS;locus_tag=MALP_00475
gnl|Prokka|MALP_11	Prodigal:2.6	CDS	16498	16857	.	-	0	ID=MALP_00476;Parent=MALP_00476_gene;inference=ab initio prediction:Prodigal:2.6;locus_tag=MALP_00476;product=hypothetical protein;protein_id=gnl|Prokka|MALP_00476
gnl|Prokka|MALP_11	prokka	gene	16498	16857	.	-	.	ID=MALP_00476_gene;locus_tag=MALP_00476
gnl|Prokka|MALP_11	Prodigal:2.6	CDS	16863	17219	.	-	0	ID=MALP_00477;Parent=MALP_00477_gene;inference=ab initio prediction:Prodigal:2.6;locus_tag=MALP_00477;product=hypothetical protein;protein_id=gnl|Prokka|MALP_00477
gnl|Prokka|MALP_11	prokka	gene	16863	17219	.	-	.	ID=MALP_00477_gene;locus_tag=MALP_00477
gnl|Prokka|MALP_11	Prodigal:2.6	CDS	17229	17504	.	-	0	ID=MALP_00478;Parent=MALP_00478_gene;Name=tusB;gene=tusB;inference=ab initio prediction:Prodigal:2.6,protein motif:HAMAP:MF_01564;locus_tag=MALP_00478;product=Protein TusB;protein_id=gnl|Prokka|MALP_00478
gnl|Prokka|MALP_11	prokka	gene	17229	17504	.	-	.	ID=MALP_00478_gene;Name=tusB;gene=tusB;locus_tag=MALP_00478
gnl|Prokka|MALP_11	Prodigal:2.6	CDS	17539	17949	.	-	0	ID=MALP_00479;Parent=MALP_00479_gene;inference=ab initio prediction:Prodigal:2.6;locus_tag=MALP_00479;product=hypothetical protein;protein_id=gnl|Prokka|MALP_00479
gnl|Prokka|MALP_11	prokka	gene	17539	17949	.	-	.	ID=MALP_00479_gene;locus_tag=MALP_00479
gnl|Prokka|MALP_11	Prodigal:2.6	CDS	17977	18219	.	-	0	ID=MALP_00480;Parent=MALP_00480_gene;dbxref=COG:COG0425;inference=ab initio prediction:Prodigal:2.6,similar to AA sequence:UniProtKB:Q9HI35;locus_tag=MALP_00480;product=Putative sulfur carrier protein/Ta1414;protein_id=gnl|Prokka|MALP_00480
gnl|Prokka|MALP_11	prokka	gene	17977	18219	.	-	.	ID=MALP_00480_gene;locus_tag=MALP_00480
gnl|Prokka|MALP_11	Prodigal:2.6	CDS	18298	18657	.	+	0	ID=MALP_00481;Parent=MALP_00481_gene;inference=ab initio prediction:Prodigal:2.6;locus_tag=MALP_00481;product=hypothetical protein;protein_id=gnl|Prokka|MALP_00481
gnl|Prokka|MALP_11	prokka	gene	18298	18657	.	+	.	ID=MALP_00481_gene;locus_tag=MALP_00481
gnl|Prokka|MALP_11	Prodigal:2.6	CDS	18763	19692	.	+	0	ID=MALP_00482;Parent=MALP_00482_gene;eC_number=2.1.3.2;Name=pyrB;dbxref=COG:COG0540;gene=pyrB;inference=ab initio prediction:Prodigal:2.6,similar to AA sequence:UniProtKB:P77918;locus_tag=MALP_00482;product=Aspartate carbamoyltransferase;protein_id=gnl|Prokka|MALP_00482
gnl|Prokka|MALP_11	prokka	gene	18763	19692	.	+	.	ID=MALP_00482_gene;Name=pyrB;gene=pyrB;locus_tag=MALP_00482
gnl|Prokka|MALP_11	Prodigal:2.6	CDS	19692	20153	.	+	0	ID=MALP_00483;Parent=MALP_00483_gene;Name=pyrI;dbxref=COG:COG1781;gene=pyrI;inference=ab initio prediction:Prodigal:2.6,similar to AA sequence:UniProtKB:Q58801;locus_tag=MALP_00483;product=Aspartate carbamoyltransferase regulatory chain;protein_id=gnl|Prokka|MALP_00483
gnl|Prokka|MALP_11	prokka	gene	19692	20153	.	+	.	ID=MALP_00483_gene;Name=pyrI;gene=pyrI;locus_tag=MALP_00483
gnl|Prokka|MALP_11	Prodigal:2.6	CDS	20188	20718	.	+	0	ID=MALP_00484;Parent=MALP_00484_gene;inference=ab initio prediction:Prodigal:2.6,similar to AA sequence:UniProtKB:Q97Z90;locus_tag=MALP_00484;note=UPF0200 protein SSO1041;product=hypothetical protein;protein_id=gnl|Prokka|MALP_00484
gnl|Prokka|MALP_11	prokka	gene	20188	20718	.	+	.	ID=MALP_00484_gene;locus_tag=MALP_00484
gnl|Prokka|MALP_11	Prodigal:2.6	CDS	20715	20984	.	+	0	ID=MALP_00485;Parent=MALP_00485_gene;inference=ab initio prediction:Prodigal:2.6;locus_tag=MALP_00485;product=hypothetical protein;protein_id=gnl|Prokka|MALP_00485
gnl|Prokka|MALP_11	prokka	gene	20715	20984	.	+	.	ID=MALP_00485_gene;locus_tag=MALP_00485
gnl|Prokka|MALP_11	Prodigal:2.6	CDS	21086	26065	.	+	0	ID=MALP_00486;Parent=MALP_00486_gene;inference=ab initio prediction:Prodigal:2.6;locus_tag=MALP_00486;product=hypothetical protein;protein_id=gnl|Prokka|MALP_00486
gnl|Prokka|MALP_11	prokka	gene	21086	26065	.	+	.	ID=MALP_00486_gene;locus_tag=MALP_00486
gnl|Prokka|MALP_11	Prodigal:2.6	CDS	26093	26812	.	+	0	ID=MALP_00487;Parent=MALP_00487_gene;inference=ab initio prediction:Prodigal:2.6;locus_tag=MALP_00487;product=hypothetical protein;protein_id=gnl|Prokka|MALP_00487
gnl|Prokka|MALP_11	prokka	gene	26093	26812	.	+	.	ID=MALP_00487_gene;locus_tag=MALP_00487
gnl|Prokka|MALP_11	Prodigal:2.6	CDS	26861	27319	.	+	0	ID=MALP_00488;Parent=MALP_00488_gene;inference=ab initio prediction:Prodigal:2.6;locus_tag=MALP_00488;product=hypothetical protein;protein_id=gnl|Prokka|MALP_00488
gnl|Prokka|MALP_11	prokka	gene	26861	27319	.	+	.	ID=MALP_00488_gene;locus_tag=MALP_00488
gnl|Prokka|MALP_11	barrnap:0.5	rRNA	27374	27489	.	+	.	ID=MALP_00489;Parent=MALP_00489_gene;locus_tag=MALP_00489;product=5S ribosomal RNA
gnl|Prokka|MALP_11	prokka	gene	27374	27489	.	+	.	ID=MALP_00489_gene;locus_tag=MALP_00489
gnl|Prokka|MALP_11	Prodigal:2.6	CDS	27630	28874	.	-	0	ID=MALP_00490;Parent=MALP_00490_gene;inference=ab initio prediction:Prodigal:2.6;locus_tag=MALP_00490;product=hypothetical protein;protein_id=gnl|Prokka|MALP_00490
gnl|Prokka|MALP_11	prokka	gene	27630	28874	.	-	.	ID=MALP_00490_gene;locus_tag=MALP_00490
gnl|Prokka|MALP_12	Prodigal:2.6	CDS	600	2087	.	-	0	ID=MALP_00491;Parent=MALP_00491_gene;inference=ab initio prediction:Prodigal:2.6;locus_tag=MALP_00491;product=hypothetical protein;protein_id=gnl|Prokka|MALP_00491
gnl|Prokka|MALP_12	prokka	gene	600	2087	.	-	.	ID=MALP_00491_gene;locus_tag=MALP_00491
gnl|Prokka|MALP_12	Prodigal:2.6	CDS	2244	5054	.	+	0	ID=MALP_00492;Parent=MALP_00492_gene;inference=ab initio prediction:Prodigal:2.6;locus_tag=MALP_00492;product=hypothetical protein;protein_id=gnl|Prokka|MALP_00492
gnl|Prokka|MALP_12	prokka	gene	2244	5054	.	+	.	ID=MALP_00492_gene;locus_tag=MALP_00492
gnl|Prokka|MALP_12	Prodigal:2.6	CDS	5379	5834	.	+	0	ID=MALP_00493;Parent=MALP_00493_gene;eC_number=1.11.1.15;dbxref=COG:COG0450;inference=ab initio prediction:Prodigal:2.6,similar to AA sequence:UniProtKB:Q5JF30;locus_tag=MALP_00493;product=Peroxiredoxin;protein_id=gnl|Prokka|MALP_00493
gnl|Prokka|MALP_12	prokka	gene	5379	5834	.	+	.	ID=MALP_00493_gene;locus_tag=MALP_00493
gnl|Prokka|MALP_12	Prodigal:2.6	CDS	5835	6620	.	-	0	ID=MALP_00494;Parent=MALP_00494_gene;eC_number=2.4.2.28;Name=mtnP;dbxref=COG:COG0005;gene=mtnP;inference=ab initio prediction:Prodigal:2.6,similar to AA sequence:UniProtKB:Q8U4Q8;locus_tag=MALP_00494;product=S-methyl-5'-thioadenosine phosphorylase;protein_id=gnl|Prokka|MALP_00494
gnl|Prokka|MALP_12	prokka	gene	5835	6620	.	-	.	ID=MALP_00494_gene;Name=mtnP;gene=mtnP;locus_tag=MALP_00494
gnl|Prokka|MALP_12	Prodigal:2.6	CDS	6776	7300	.	+	0	ID=MALP_00495;Parent=MALP_00495_gene;dbxref=COG:COG1853;inference=ab initio prediction:Prodigal:2.6,similar to AA sequence:UniProtKB:O58586;locus_tag=MALP_00495;product=putative protein;protein_id=gnl|Prokka|MALP_00495
gnl|Prokka|MALP_12	prokka	gene	6776	7300	.	+	.	ID=MALP_00495_gene;locus_tag=MALP_00495
gnl|Prokka|MALP_12	Prodigal:2.6	CDS	7355	7885	.	+	0	ID=MALP_00496;Parent=MALP_00496_gene;dbxref=COG:COG1853;inference=ab initio prediction:Prodigal:2.6,similar to AA sequence:UniProtKB:O58586;locus_tag=MALP_00496;product=putative protein;protein_id=gnl|Prokka|MALP_00496
gnl|Prokka|MALP_12	prokka	gene	7355	7885	.	+	.	ID=MALP_00496_gene;locus_tag=MALP_00496
gnl|Prokka|MALP_12	Prodigal:2.6	CDS	7874	8698	.	-	0	ID=MALP_00497;Parent=MALP_00497_gene;eC_number=4.2.1.51;Name=pheA;dbxref=COG:COG0077;gene=pheA;inference=ab initio prediction:Prodigal:2.6,similar to AA sequence:UniProtKB:Q58054;locus_tag=MALP_00497;product=Prephenate dehydratase;protein_id=gnl|Prokka|MALP_00497
gnl|Prokka|MALP_12	prokka	gene	7874	8698	.	-	.	ID=MALP_00497_gene;Name=pheA;gene=pheA;locus_tag=MALP_00497
gnl|Prokka|MALP_12	Prodigal:2.6	CDS	8700	10064	.	-	0	ID=MALP_00498;Parent=MALP_00498_gene;eC_number=2.7.2.4;dbxref=COG:COG0527;inference=ab initio prediction:Prodigal:2.6,similar to AA sequence:UniProtKB:Q57991;locus_tag=MALP_00498;product=putative aspartokinase;protein_id=gnl|Prokka|MALP_00498
gnl|Prokka|MALP_12	prokka	gene	8700	10064	.	-	.	ID=MALP_00498_gene;locus_tag=MALP_00498
gnl|Prokka|MALP_12	Prodigal:2.6	CDS	10052	10711	.	-	0	ID=MALP_00499;Parent=MALP_00499_gene;eC_number=3.1.3.-;Name=ycdX_2;gene=ycdX_2;inference=ab initio prediction:Prodigal:2.6,protein motif:HAMAP:MF_01561;locus_tag=MALP_00499;product=phosphatase YcdX;protein_id=gnl|Prokka|MALP_00499
gnl|Prokka|MALP_12	prokka	gene	10052	10711	.	-	.	ID=MALP_00499_gene;Name=ycdX_2;gene=ycdX_2;locus_tag=MALP_00499
gnl|Prokka|MALP_12	Prodigal:2.6	CDS	10708	11310	.	-	0	ID=MALP_00500;Parent=MALP_00500_gene;eC_number=3.5.4.19;Name=hisI;dbxref=COG:COG0139;gene=hisI;inference=ab initio prediction:Prodigal:2.6,similar to AA sequence:UniProtKB:O26347;locus_tag=MALP_00500;product=Phosphoribosyl-AMP cyclohydrolase;protein_id=gnl|Prokka|MALP_00500
gnl|Prokka|MALP_12	prokka	gene	10708	11310	.	-	.	ID=MALP_00500_gene;Name=hisI;gene=hisI;locus_tag=MALP_00500
gnl|Prokka|MALP_12	Prodigal:2.6	CDS	11307	12062	.	-	0	ID=MALP_00501;Parent=MALP_00501_gene;eC_number=4.1.3.-;Name=hisF_1;dbxref=COG:COG0107;gene=hisF_1;inference=ab initio prediction:Prodigal:2.6,similar to AA sequence:UniProtKB:Q8ZY16;locus_tag=MALP_00501;product=Imidazole glycerol phosphate synthase subunit HisF;protein_id=gnl|Prokka|MALP_00501
gnl|Prokka|MALP_12	prokka	gene	11307	12062	.	-	.	ID=MALP_00501_gene;Name=hisF_1;gene=hisF_1;locus_tag=MALP_00501
gnl|Prokka|MALP_12	Prodigal:2.6	CDS	12059	12610	.	-	0	ID=MALP_00502;Parent=MALP_00502_gene;eC_number=4.2.1.19;Name=hisB;dbxref=COG:COG0131;gene=hisB;inference=ab initio prediction:Prodigal:2.6,similar to AA sequence:UniProtKB:P58880;locus_tag=MALP_00502;product=Imidazoleglycerol-phosphate dehydratase;protein_id=gnl|Prokka|MALP_00502
gnl|Prokka|MALP_12	prokka	gene	12059	12610	.	-	.	ID=MALP_00502_gene;Name=hisB;gene=hisB;locus_tag=MALP_00502
gnl|Prokka|MALP_12	Prodigal:2.6	CDS	12615	13316	.	-	0	ID=MALP_00503;Parent=MALP_00503_gene;eC_number=4.1.3.-;Name=hisF_2;dbxref=COG:COG0107;gene=hisF_2;inference=ab initio prediction:Prodigal:2.6,similar to AA sequence:UniProtKB:Q8ZY16;locus_tag=MALP_00503;product=Imidazole glycerol phosphate synthase subunit HisF;protein_id=gnl|Prokka|MALP_00503
gnl|Prokka|MALP_12	prokka	gene	12615	13316	.	-	.	ID=MALP_00503_gene;Name=hisF_2;gene=hisF_2;locus_tag=MALP_00503
gnl|Prokka|MALP_12	Prodigal:2.6	CDS	13313	13912	.	-	0	ID=MALP_00504;Parent=MALP_00504_gene;eC_number=6.3.5.2;Name=guaAA_1;dbxref=COG:COG0518;gene=guaAA_1;inference=ab initio prediction:Prodigal:2.6,similar to AA sequence:UniProtKB:Q58970;locus_tag=MALP_00504;product=GMP synthase [glutamine-hydrolyzing] subunit A;protein_id=gnl|Prokka|MALP_00504
gnl|Prokka|MALP_12	prokka	gene	13313	13912	.	-	.	ID=MALP_00504_gene;Name=guaAA_1;gene=guaAA_1;locus_tag=MALP_00504
gnl|Prokka|MALP_12	Prodigal:2.6	CDS	13903	14955	.	-	0	ID=MALP_00505;Parent=MALP_00505_gene;eC_number=2.6.1.1;Name=aspC_1;dbxref=COG:COG0436;gene=aspC_1;inference=ab initio prediction:Prodigal:2.6,similar to AA sequence:UniProtKB:P14909;locus_tag=MALP_00505;product=Aspartate aminotransferase;protein_id=gnl|Prokka|MALP_00505
gnl|Prokka|MALP_12	prokka	gene	13903	14955	.	-	.	ID=MALP_00505_gene;Name=aspC_1;gene=aspC_1;locus_tag=MALP_00505
gnl|Prokka|MALP_12	Prodigal:2.6	CDS	14965	15828	.	-	0	ID=MALP_00506;Parent=MALP_00506_gene;eC_number=2.4.2.17;Name=hisG;dbxref=COG:COG0040;gene=hisG;inference=ab initio prediction:Prodigal:2.6,similar to AA sequence:UniProtKB:O27550;locus_tag=MALP_00506;product=ATP phosphoribosyltransferase;protein_id=gnl|Prokka|MALP_00506
gnl|Prokka|MALP_12	prokka	gene	14965	15828	.	-	.	ID=MALP_00506_gene;Name=hisG;gene=hisG;locus_tag=MALP_00506
gnl|Prokka|MALP_12	Prodigal:2.6	CDS	16005	16172	.	+	0	ID=MALP_00507;Parent=MALP_00507_gene;inference=ab initio prediction:Prodigal:2.6;locus_tag=MALP_00507;product=hypothetical protein;protein_id=gnl|Prokka|MALP_00507
gnl|Prokka|MALP_12	prokka	gene	16005	16172	.	+	.	ID=MALP_00507_gene;locus_tag=MALP_00507
gnl|Prokka|MALP_13	Prodigal:2.6	CDS	246	1349	.	-	0	ID=MALP_00508;Parent=MALP_00508_gene;inference=ab initio prediction:Prodigal:2.6;locus_tag=MALP_00508;product=hypothetical protein;protein_id=gnl|Prokka|MALP_00508
gnl|Prokka|MALP_13	prokka	gene	246	1349	.	-	.	ID=MALP_00508_gene;locus_tag=MALP_00508
gnl|Prokka|MALP_13	Prodigal:2.6	CDS	1349	1822	.	-	0	ID=MALP_00509;Parent=MALP_00509_gene;inference=ab initio prediction:Prodigal:2.6;locus_tag=MALP_00509;product=hypothetical protein;protein_id=gnl|Prokka|MALP_00509
gnl|Prokka|MALP_13	prokka	gene	1349	1822	.	-	.	ID=MALP_00509_gene;locus_tag=MALP_00509
gnl|Prokka|MALP_13	Prodigal:2.6	CDS	1862	2797	.	-	0	ID=MALP_00510;Parent=MALP_00510_gene;inference=ab initio prediction:Prodigal:2.6;locus_tag=MALP_00510;product=hypothetical protein;protein_id=gnl|Prokka|MALP_00510
gnl|Prokka|MALP_13	prokka	gene	1862	2797	.	-	.	ID=MALP_00510_gene;locus_tag=MALP_00510
gnl|Prokka|MALP_13	Prodigal:2.6	CDS	2813	4402	.	-	0	ID=MALP_00511;Parent=MALP_00511_gene;eC_number=2.3.3.13;Name=leuA_1;dbxref=COG:COG0119;gene=leuA_1;inference=ab initio prediction:Prodigal:2.6,similar to AA sequence:UniProtKB:Q58595;locus_tag=MALP_00511;product=2-isopropylmalate synthase;protein_id=gnl|Prokka|MALP_00511
gnl|Prokka|MALP_13	prokka	gene	2813	4402	.	-	.	ID=MALP_00511_gene;Name=leuA_1;gene=leuA_1;locus_tag=MALP_00511
gnl|Prokka|MALP_13	Prodigal:2.6	CDS	4477	5499	.	-	0	ID=MALP_00512;Parent=MALP_00512_gene;inference=ab initio prediction:Prodigal:2.6;locus_tag=MALP_00512;product=hypothetical protein;protein_id=gnl|Prokka|MALP_00512
gnl|Prokka|MALP_13	prokka	gene	4477	5499	.	-	.	ID=MALP_00512_gene;locus_tag=MALP_00512
gnl|Prokka|MALP_13	Prodigal:2.6	CDS	5501	5998	.	-	0	ID=MALP_00513;Parent=MALP_00513_gene;inference=ab initio prediction:Prodigal:2.6;locus_tag=MALP_00513;product=hypothetical protein;protein_id=gnl|Prokka|MALP_00513
gnl|Prokka|MALP_13	prokka	gene	5501	5998	.	-	.	ID=MALP_00513_gene;locus_tag=MALP_00513
gnl|Prokka|MALP_13	Aragorn:1.2	tRNA	6119	6219	.	-	.	ID=MALP_00514;Parent=MALP_00514_gene;inference=COORDINATES:profile:Aragorn:1.2;locus_tag=MALP_00514;product=tRNA-Val(aac)
gnl|Prokka|MALP_13	prokka	gene	6119	6219	.	-	.	ID=MALP_00514_gene;locus_tag=MALP_00514
gnl|Prokka|MALP_13	Prodigal:2.6	CDS	6263	7603	.	-	0	ID=MALP_00515;Parent=MALP_00515_gene;Name=trkA_2;dbxref=COG:COG0569;gene=trkA_2;inference=ab initio prediction:Prodigal:2.6,similar to AA sequence:UniProtKB:Q58505;locus_tag=MALP_00515;product=Trk system potassium uptake protein TrkA ;protein_id=gnl|Prokka|MALP_00515
gnl|Prokka|MALP_13	prokka	gene	6263	7603	.	-	.	ID=MALP_00515_gene;Name=trkA_2;gene=trkA_2;locus_tag=MALP_00515
gnl|Prokka|MALP_13	Prodigal:2.6	CDS	7603	8814	.	-	0	ID=MALP_00516;Parent=MALP_00516_gene;inference=ab initio prediction:Prodigal:2.6;locus_tag=MALP_00516;product=hypothetical protein;protein_id=gnl|Prokka|MALP_00516
gnl|Prokka|MALP_13	prokka	gene	7603	8814	.	-	.	ID=MALP_00516_gene;locus_tag=MALP_00516
gnl|Prokka|MALP_13	Prodigal:2.6	CDS	8866	9639	.	-	0	ID=MALP_00517;Parent=MALP_00517_gene;eC_number=3.5.5.1;dbxref=COG:COG0388;inference=ab initio prediction:Prodigal:2.6,similar to AA sequence:UniProtKB:Q9UYV8;locus_tag=MALP_00517;product=Nitrilase;protein_id=gnl|Prokka|MALP_00517
gnl|Prokka|MALP_13	prokka	gene	8866	9639	.	-	.	ID=MALP_00517_gene;locus_tag=MALP_00517
gnl|Prokka|MALP_13	Prodigal:2.6	CDS	9719	10516	.	+	0	ID=MALP_00518;Parent=MALP_00518_gene;eC_number=6.3.1.5;Name=nadE;dbxref=COG:COG0171;gene=nadE;inference=ab initio prediction:Prodigal:2.6,similar to AA sequence:UniProtKB:O57921;locus_tag=MALP_00518;product=NH(3)-dependent NAD(+) synthetase;protein_id=gnl|Prokka|MALP_00518
gnl|Prokka|MALP_13	prokka	gene	9719	10516	.	+	.	ID=MALP_00518_gene;Name=nadE;gene=nadE;locus_tag=MALP_00518
gnl|Prokka|MALP_13	Prodigal:2.6	CDS	10517	10996	.	-	0	ID=MALP_00519;Parent=MALP_00519_gene;inference=ab initio prediction:Prodigal:2.6;locus_tag=MALP_00519;product=hypothetical protein;protein_id=gnl|Prokka|MALP_00519
gnl|Prokka|MALP_13	prokka	gene	10517	10996	.	-	.	ID=MALP_00519_gene;locus_tag=MALP_00519
gnl|Prokka|MALP_13	Aragorn:1.2	tRNA	11092	11169	.	+	.	ID=MALP_00520;Parent=MALP_00520_gene;inference=COORDINATES:profile:Aragorn:1.2;locus_tag=MALP_00520;product=tRNA-Glu(ctc)
gnl|Prokka|MALP_13	prokka	gene	11092	11169	.	+	.	ID=MALP_00520_gene;locus_tag=MALP_00520
gnl|Prokka|MALP_13	Prodigal:2.6	CDS	11170	12210	.	-	0	ID=MALP_00521;Parent=MALP_00521_gene;Name=xerC_1;gene=xerC_1;inference=ab initio prediction:Prodigal:2.6,protein motif:HAMAP:MF_01808;locus_tag=MALP_00521;product=Tyrosine recombinase XerC;protein_id=gnl|Prokka|MALP_00521
gnl|Prokka|MALP_13	prokka	gene	11170	12210	.	-	.	ID=MALP_00521_gene;Name=xerC_1;gene=xerC_1;locus_tag=MALP_00521
gnl|Prokka|MALP_14	Prodigal:2.6	CDS	62	277	.	+	0	ID=MALP_00522;Parent=MALP_00522_gene;inference=ab initio prediction:Prodigal:2.6;locus_tag=MALP_00522;product=hypothetical protein;protein_id=gnl|Prokka|MALP_00522
gnl|Prokka|MALP_14	prokka	gene	62	277	.	+	.	ID=MALP_00522_gene;locus_tag=MALP_00522
gnl|Prokka|MALP_14	Prodigal:2.6	CDS	258	893	.	-	0	ID=MALP_00523;Parent=MALP_00523_gene;inference=ab initio prediction:Prodigal:2.6;locus_tag=MALP_00523;product=hypothetical protein;protein_id=gnl|Prokka|MALP_00523
gnl|Prokka|MALP_14	prokka	gene	258	893	.	-	.	ID=MALP_00523_gene;locus_tag=MALP_00523
gnl|Prokka|MALP_14	Prodigal:2.6	CDS	893	1537	.	-	0	ID=MALP_00524;Parent=MALP_00524_gene;inference=ab initio prediction:Prodigal:2.6;locus_tag=MALP_00524;product=hypothetical protein;protein_id=gnl|Prokka|MALP_00524
gnl|Prokka|MALP_14	prokka	gene	893	1537	.	-	.	ID=MALP_00524_gene;locus_tag=MALP_00524
gnl|Prokka|MALP_14	Prodigal:2.6	CDS	1679	6778	.	+	0	ID=MALP_00525;Parent=MALP_00525_gene;inference=ab initio prediction:Prodigal:2.6;locus_tag=MALP_00525;product=hypothetical protein;protein_id=gnl|Prokka|MALP_00525
gnl|Prokka|MALP_14	prokka	gene	1679	6778	.	+	.	ID=MALP_00525_gene;locus_tag=MALP_00525
gnl|Prokka|MALP_14	Aragorn:1.2	tRNA	6784	6857	.	-	.	ID=MALP_00526;Parent=MALP_00526_gene;inference=COORDINATES:profile:Aragorn:1.2;locus_tag=MALP_00526;product=tRNA-Asp(gtc)
gnl|Prokka|MALP_14	prokka	gene	6784	6857	.	-	.	ID=MALP_00526_gene;locus_tag=MALP_00526
gnl|Prokka|MALP_14	Prodigal:2.6	CDS	7066	7866	.	+	0	ID=MALP_00527;Parent=MALP_00527_gene;dbxref=COG:COG0517;inference=ab initio prediction:Prodigal:2.6,similar to AA sequence:UniProtKB:Q58622;locus_tag=MALP_00527;product=putative protein;protein_id=gnl|Prokka|MALP_00527
gnl|Prokka|MALP_14	prokka	gene	7066	7866	.	+	.	ID=MALP_00527_gene;locus_tag=MALP_00527
gnl|Prokka|MALP_14	Prodigal:2.6	CDS	7874	10180	.	-	0	ID=MALP_00528;Parent=MALP_00528_gene;eC_number=2.7.9.2;Name=ppsA_2;dbxref=COG:COG0574;gene=ppsA_2;inference=ab initio prediction:Prodigal:2.6,similar to AA sequence:UniProtKB:P46893;locus_tag=MALP_00528;product=putative phosphoenolpyruvate synthase;protein_id=gnl|Prokka|MALP_00528
gnl|Prokka|MALP_14	prokka	gene	7874	10180	.	-	.	ID=MALP_00528_gene;Name=ppsA_2;gene=ppsA_2;locus_tag=MALP_00528
gnl|Prokka|MALP_14	Prodigal:2.6	CDS	10668	11228	.	+	0	ID=MALP_00529;Parent=MALP_00529_gene;Name=porG_1;dbxref=COG:COG1014;gene=porG_1;inference=ab initio prediction:Prodigal:2.6,similar to AA sequence:UniProtKB:Q51799;locus_tag=MALP_00529;product=Pyruvate/ketoisovalerate oxidoreductases common subunit gamma;protein_id=gnl|Prokka|MALP_00529
gnl|Prokka|MALP_14	prokka	gene	10668	11228	.	+	.	ID=MALP_00529_gene;Name=porG_1;gene=porG_1;locus_tag=MALP_00529
gnl|Prokka|MALP_14	Prodigal:2.6	CDS	11229	11513	.	+	0	ID=MALP_00530;Parent=MALP_00530_gene;Name=porD;dbxref=COG:COG1144;gene=porD;inference=ab initio prediction:Prodigal:2.6,similar to AA sequence:UniProtKB:Q51803;locus_tag=MALP_00530;product=Pyruvate synthase subunit PorD;protein_id=gnl|Prokka|MALP_00530
gnl|Prokka|MALP_14	prokka	gene	11229	11513	.	+	.	ID=MALP_00530_gene;Name=porD;gene=porD;locus_tag=MALP_00530
gnl|Prokka|MALP_14	Prodigal:2.6	CDS	11510	12673	.	+	0	ID=MALP_00531;Parent=MALP_00531_gene;eC_number=1.2.7.1;Name=porA_1;dbxref=COG:COG0674;gene=porA_1;inference=ab initio prediction:Prodigal:2.6,similar to AA sequence:UniProtKB:P80900;locus_tag=MALP_00531;product=Pyruvate synthase subunit PorA;protein_id=gnl|Prokka|MALP_00531
gnl|Prokka|MALP_14	prokka	gene	11510	12673	.	+	.	ID=MALP_00531_gene;Name=porA_1;gene=porA_1;locus_tag=MALP_00531
gnl|Prokka|MALP_14	Prodigal:2.6	CDS	12670	13608	.	+	0	ID=MALP_00532;Parent=MALP_00532_gene;eC_number=1.2.7.1;Name=porB_1;dbxref=COG:COG1013;gene=porB_1;inference=ab initio prediction:Prodigal:2.6,similar to AA sequence:UniProtKB:P80901;locus_tag=MALP_00532;product=Pyruvate synthase subunit PorB;protein_id=gnl|Prokka|MALP_00532
gnl|Prokka|MALP_14	prokka	gene	12670	13608	.	+	.	ID=MALP_00532_gene;Name=porB_1;gene=porB_1;locus_tag=MALP_00532
gnl|Prokka|MALP_14	Prodigal:2.6	CDS	13639	14346	.	-	0	ID=MALP_00533;Parent=MALP_00533_gene;inference=ab initio prediction:Prodigal:2.6;locus_tag=MALP_00533;product=hypothetical protein;protein_id=gnl|Prokka|MALP_00533
gnl|Prokka|MALP_14	prokka	gene	13639	14346	.	-	.	ID=MALP_00533_gene;locus_tag=MALP_00533
gnl|Prokka|MALP_14	Prodigal:2.6	CDS	14402	14620	.	-	0	ID=MALP_00534;Parent=MALP_00534_gene;inference=ab initio prediction:Prodigal:2.6;locus_tag=MALP_00534;product=hypothetical protein;protein_id=gnl|Prokka|MALP_00534
gnl|Prokka|MALP_14	prokka	gene	14402	14620	.	-	.	ID=MALP_00534_gene;locus_tag=MALP_00534
gnl|Prokka|MALP_14	Prodigal:2.6	CDS	14626	14982	.	-	0	ID=MALP_00535;Parent=MALP_00535_gene;Name=nac;dbxref=COG:COG1308;gene=nac;inference=ab initio prediction:Prodigal:2.6,similar to AA sequence:UniProtKB:P0C0K9;locus_tag=MALP_00535;product=Nascent polypeptide-associated complex protein;protein_id=gnl|Prokka|MALP_00535
gnl|Prokka|MALP_14	prokka	gene	14626	14982	.	-	.	ID=MALP_00535_gene;Name=nac;gene=nac;locus_tag=MALP_00535
gnl|Prokka|MALP_14	Prodigal:2.6	CDS	15056	15733	.	-	0	ID=MALP_00536;Parent=MALP_00536_gene;inference=ab initio prediction:Prodigal:2.6;locus_tag=MALP_00536;product=hypothetical protein;protein_id=gnl|Prokka|MALP_00536
gnl|Prokka|MALP_14	prokka	gene	15056	15733	.	-	.	ID=MALP_00536_gene;locus_tag=MALP_00536
gnl|Prokka|MALP_14	Prodigal:2.6	CDS	15802	17145	.	-	0	ID=MALP_00537;Parent=MALP_00537_gene;eC_number=6.3.1.2;Name=glnA;dbxref=COG:COG0174;gene=glnA;inference=ab initio prediction:Prodigal:2.6,similar to AA sequence:UniProtKB:Q60182;locus_tag=MALP_00537;product=Glutamine synthetase;protein_id=gnl|Prokka|MALP_00537
gnl|Prokka|MALP_14	prokka	gene	15802	17145	.	-	.	ID=MALP_00537_gene;Name=glnA;gene=glnA;locus_tag=MALP_00537
gnl|Prokka|MALP_14	Prodigal:2.6	CDS	17277	18515	.	-	0	ID=MALP_00538;Parent=MALP_00538_gene;eC_number=6.1.1.7;Name=alaS_1;dbxref=COG:COG0013;gene=alaS_1;inference=ab initio prediction:Prodigal:2.6,similar to AA sequence:UniProtKB:O28029;locus_tag=MALP_00538;product=Alanine--tRNA ligase;protein_id=gnl|Prokka|MALP_00538
gnl|Prokka|MALP_14	prokka	gene	17277	18515	.	-	.	ID=MALP_00538_gene;Name=alaS_1;gene=alaS_1;locus_tag=MALP_00538
gnl|Prokka|MALP_14	Prodigal:2.6	CDS	18593	19057	.	+	0	ID=MALP_00539;Parent=MALP_00539_gene;dbxref=COG:COG1522;inference=ab initio prediction:Prodigal:2.6,similar to AA sequence:UniProtKB:O59188;locus_tag=MALP_00539;product=putative HTH-type transcriptional regulator;protein_id=gnl|Prokka|MALP_00539
gnl|Prokka|MALP_14	prokka	gene	18593	19057	.	+	.	ID=MALP_00539_gene;locus_tag=MALP_00539
gnl|Prokka|MALP_14	Prodigal:2.6	CDS	19225	21045	.	+	0	ID=MALP_00540;Parent=MALP_00540_gene;eC_number=6.1.1.23;Name=aspS_1;dbxref=COG:COG0017;gene=aspS_1;inference=ab initio prediction:Prodigal:2.6,similar to AA sequence:UniProtKB:Q976I3;locus_tag=MALP_00540;product=Aspartate--tRNA(Asp/Asn) ligase;protein_id=gnl|Prokka|MALP_00540
gnl|Prokka|MALP_14	prokka	gene	19225	21045	.	+	.	ID=MALP_00540_gene;Name=aspS_1;gene=aspS_1;locus_tag=MALP_00540
gnl|Prokka|MALP_14	Prodigal:2.6	CDS	21042	22376	.	-	0	ID=MALP_00541;Parent=MALP_00541_gene;eC_number=6.3.5.-;Name=gatB;dbxref=COG:COG0064;gene=gatB;inference=ab initio prediction:Prodigal:2.6,similar to AA sequence:UniProtKB:O27341;locus_tag=MALP_00541;product=Aspartyl/glutamyl-tRNA(Asn/Gln) amidotransferase subunit B;protein_id=gnl|Prokka|MALP_00541
gnl|Prokka|MALP_14	prokka	gene	21042	22376	.	-	.	ID=MALP_00541_gene;Name=gatB;gene=gatB;locus_tag=MALP_00541
gnl|Prokka|MALP_14	Prodigal:2.6	CDS	22373	23686	.	-	0	ID=MALP_00542;Parent=MALP_00542_gene;eC_number=3.5.1.4;dbxref=COG:COG0154;inference=ab initio prediction:Prodigal:2.6,similar to AA sequence:UniProtKB:P95896;locus_tag=MALP_00542;product=Amidase;protein_id=gnl|Prokka|MALP_00542
gnl|Prokka|MALP_14	prokka	gene	22373	23686	.	-	.	ID=MALP_00542_gene;locus_tag=MALP_00542
gnl|Prokka|MALP_14	Prodigal:2.6	CDS	23683	23955	.	-	0	ID=MALP_00543;Parent=MALP_00543_gene;eC_number=6.3.5.-;Name=gatC;gene=gatC;inference=ab initio prediction:Prodigal:2.6,protein motif:HAMAP:MF_00122;locus_tag=MALP_00543;product=Aspartyl/glutamyl-tRNA(Asn/Gln) amidotransferase subunit C;protein_id=gnl|Prokka|MALP_00543
gnl|Prokka|MALP_14	prokka	gene	23683	23955	.	-	.	ID=MALP_00543_gene;Name=gatC;gene=gatC;locus_tag=MALP_00543
gnl|Prokka|MALP_14	Prodigal:2.6	CDS	24062	24490	.	+	0	ID=MALP_00544;Parent=MALP_00544_gene;eC_number=3.1.26.4;Name=rnhA;dbxref=COG:COG0328;gene=rnhA;inference=ab initio prediction:Prodigal:2.6,similar to AA sequence:UniProtKB:Q9HSF6;locus_tag=MALP_00544;product=Ribonuclease HI;protein_id=gnl|Prokka|MALP_00544
gnl|Prokka|MALP_14	prokka	gene	24062	24490	.	+	.	ID=MALP_00544_gene;Name=rnhA;gene=rnhA;locus_tag=MALP_00544
gnl|Prokka|MALP_14	Prodigal:2.6	CDS	24637	25884	.	-	0	ID=MALP_00545;Parent=MALP_00545_gene;eC_number=6.1.1.21;Name=hisS;dbxref=COG:COG0124;gene=hisS;inference=ab initio prediction:Prodigal:2.6,similar to AA sequence:UniProtKB:Q9HLX5;locus_tag=MALP_00545;product=Histidine--tRNA ligase;protein_id=gnl|Prokka|MALP_00545
gnl|Prokka|MALP_14	prokka	gene	24637	25884	.	-	.	ID=MALP_00545_gene;Name=hisS;gene=hisS;locus_tag=MALP_00545
gnl|Prokka|MALP_14	Prodigal:2.6	CDS	25975	26352	.	+	0	ID=MALP_00546;Parent=MALP_00546_gene;inference=ab initio prediction:Prodigal:2.6;locus_tag=MALP_00546;product=hypothetical protein;protein_id=gnl|Prokka|MALP_00546
gnl|Prokka|MALP_14	prokka	gene	25975	26352	.	+	.	ID=MALP_00546_gene;locus_tag=MALP_00546
gnl|Prokka|MALP_14	Prodigal:2.6	CDS	26398	26769	.	-	0	ID=MALP_00547;Parent=MALP_00547_gene;inference=ab initio prediction:Prodigal:2.6;locus_tag=MALP_00547;product=hypothetical protein;protein_id=gnl|Prokka|MALP_00547
gnl|Prokka|MALP_14	prokka	gene	26398	26769	.	-	.	ID=MALP_00547_gene;locus_tag=MALP_00547
gnl|Prokka|MALP_14	Prodigal:2.6	CDS	26898	27470	.	-	0	ID=MALP_00548;Parent=MALP_00548_gene;inference=ab initio prediction:Prodigal:2.6;locus_tag=MALP_00548;product=hypothetical protein;protein_id=gnl|Prokka|MALP_00548
gnl|Prokka|MALP_14	prokka	gene	26898	27470	.	-	.	ID=MALP_00548_gene;locus_tag=MALP_00548
gnl|Prokka|MALP_14	Prodigal:2.6	CDS	27529	28704	.	-	0	ID=MALP_00549;Parent=MALP_00549_gene;eC_number=2.6.1.9;Name=hisC;gene=hisC;inference=ab initio prediction:Prodigal:2.6,protein motif:HAMAP:MF_01023;locus_tag=MALP_00549;product=Histidinol-phosphate aminotransferase;protein_id=gnl|Prokka|MALP_00549
gnl|Prokka|MALP_14	prokka	gene	27529	28704	.	-	.	ID=MALP_00549_gene;Name=hisC;gene=hisC;locus_tag=MALP_00549
gnl|Prokka|MALP_14	Prodigal:2.6	CDS	28745	29860	.	-	0	ID=MALP_00550;Parent=MALP_00550_gene;dbxref=COG:COG0370;inference=ab initio prediction:Prodigal:2.6,similar to AA sequence:UniProtKB:Q57986;locus_tag=MALP_00550;product=Fe(2+) transporter FeoB;protein_id=gnl|Prokka|MALP_00550
gnl|Prokka|MALP_14	prokka	gene	28745	29860	.	-	.	ID=MALP_00550_gene;locus_tag=MALP_00550
gnl|Prokka|MALP_14	Prodigal:2.6	CDS	29873	30841	.	-	0	ID=MALP_00551;Parent=MALP_00551_gene;eC_number=2.7.2.2;Name=cpkA;dbxref=COG:COG0549;gene=cpkA;inference=ab initio prediction:Prodigal:2.6,similar to AA sequence:UniProtKB:P95474;locus_tag=MALP_00551;product=Carbamate kinase;protein_id=gnl|Prokka|MALP_00551
gnl|Prokka|MALP_14	prokka	gene	29873	30841	.	-	.	ID=MALP_00551_gene;Name=cpkA;gene=cpkA;locus_tag=MALP_00551
gnl|Prokka|MALP_14	Prodigal:2.6	CDS	30887	31864	.	+	0	ID=MALP_00552;Parent=MALP_00552_gene;inference=ab initio prediction:Prodigal:2.6;locus_tag=MALP_00552;product=hypothetical protein;protein_id=gnl|Prokka|MALP_00552
gnl|Prokka|MALP_14	prokka	gene	30887	31864	.	+	.	ID=MALP_00552_gene;locus_tag=MALP_00552
gnl|Prokka|MALP_14	Prodigal:2.6	CDS	31942	33927	.	+	0	ID=MALP_00553;Parent=MALP_00553_gene;eC_number=5.99.1.3;Name=top6B;dbxref=COG:COG1389;gene=top6B;inference=ab initio prediction:Prodigal:2.6,similar to AA sequence:UniProtKB:Q8PUB8;locus_tag=MALP_00553;product=Type 2 DNA topoisomerase 6 subunit B;protein_id=gnl|Prokka|MALP_00553
gnl|Prokka|MALP_14	prokka	gene	31942	33927	.	+	.	ID=MALP_00553_gene;Name=top6B;gene=top6B;locus_tag=MALP_00553
gnl|Prokka|MALP_14	Prodigal:2.6	CDS	33920	35014	.	+	0	ID=MALP_00554;Parent=MALP_00554_gene;eC_number=5.99.1.3;Name=top6A;dbxref=COG:COG1697;gene=top6A;inference=ab initio prediction:Prodigal:2.6,similar to AA sequence:UniProtKB:Q8PUB7;locus_tag=MALP_00554;product=Type 2 DNA topoisomerase 6 subunit A;protein_id=gnl|Prokka|MALP_00554
gnl|Prokka|MALP_14	prokka	gene	33920	35014	.	+	.	ID=MALP_00554_gene;Name=top6A;gene=top6A;locus_tag=MALP_00554
gnl|Prokka|MALP_14	Prodigal:2.6	CDS	35087	35374	.	+	0	ID=MALP_00555;Parent=MALP_00555_gene;inference=ab initio prediction:Prodigal:2.6;locus_tag=MALP_00555;product=hypothetical protein;protein_id=gnl|Prokka|MALP_00555
gnl|Prokka|MALP_14	prokka	gene	35087	35374	.	+	.	ID=MALP_00555_gene;locus_tag=MALP_00555
gnl|Prokka|MALP_14	Prodigal:2.6	CDS	35429	35788	.	+	0	ID=MALP_00556;Parent=MALP_00556_gene;inference=ab initio prediction:Prodigal:2.6;locus_tag=MALP_00556;product=hypothetical protein;protein_id=gnl|Prokka|MALP_00556
gnl|Prokka|MALP_14	prokka	gene	35429	35788	.	+	.	ID=MALP_00556_gene;locus_tag=MALP_00556
gnl|Prokka|MALP_14	Prodigal:2.6	CDS	35798	37330	.	-	0	ID=MALP_00557;Parent=MALP_00557_gene;eC_number=6.1.1.6;Name=lysS;dbxref=COG:COG1384;gene=lysS;inference=ab initio prediction:Prodigal:2.6,similar to AA sequence:UniProtKB:P0CW66;locus_tag=MALP_00557;product=Lysine--tRNA ligase;protein_id=gnl|Prokka|MALP_00557
gnl|Prokka|MALP_14	prokka	gene	35798	37330	.	-	.	ID=MALP_00557_gene;Name=lysS;gene=lysS;locus_tag=MALP_00557
gnl|Prokka|MALP_14	Prodigal:2.6	CDS	37455	37622	.	+	0	ID=MALP_00558;Parent=MALP_00558_gene;inference=ab initio prediction:Prodigal:2.6;locus_tag=MALP_00558;product=hypothetical protein;protein_id=gnl|Prokka|MALP_00558
gnl|Prokka|MALP_14	prokka	gene	37455	37622	.	+	.	ID=MALP_00558_gene;locus_tag=MALP_00558
gnl|Prokka|MALP_14	Prodigal:2.6	CDS	38024	38296	.	+	0	ID=MALP_00559;Parent=MALP_00559_gene;inference=ab initio prediction:Prodigal:2.6;locus_tag=MALP_00559;product=hypothetical protein;protein_id=gnl|Prokka|MALP_00559
gnl|Prokka|MALP_14	prokka	gene	38024	38296	.	+	.	ID=MALP_00559_gene;locus_tag=MALP_00559
gnl|Prokka|MALP_14	Prodigal:2.6	CDS	38351	39619	.	-	0	ID=MALP_00560;Parent=MALP_00560_gene;Name=kefB_2;gene=kefB_2;inference=ab initio prediction:Prodigal:2.6,protein motif:HAMAP:MF_01412;locus_tag=MALP_00560;product=Glutathione-regulated potassium-efflux system protein KefB;protein_id=gnl|Prokka|MALP_00560
gnl|Prokka|MALP_14	prokka	gene	38351	39619	.	-	.	ID=MALP_00560_gene;Name=kefB_2;gene=kefB_2;locus_tag=MALP_00560
gnl|Prokka|MALP_14	Prodigal:2.6	CDS	39796	40332	.	+	0	ID=MALP_00561;Parent=MALP_00561_gene;eC_number=3.6.1.1;Name=ppa;dbxref=COG:COG0221;gene=ppa;inference=ab initio prediction:Prodigal:2.6,similar to AA sequence:UniProtKB:P37981;locus_tag=MALP_00561;product=Inorganic pyrophosphatase;protein_id=gnl|Prokka|MALP_00561
gnl|Prokka|MALP_14	prokka	gene	39796	40332	.	+	.	ID=MALP_00561_gene;Name=ppa;gene=ppa;locus_tag=MALP_00561
gnl|Prokka|MALP_14	Prodigal:2.6	CDS	40334	41395	.	-	0	ID=MALP_00562;Parent=MALP_00562_gene;inference=ab initio prediction:Prodigal:2.6;locus_tag=MALP_00562;product=hypothetical protein;protein_id=gnl|Prokka|MALP_00562
gnl|Prokka|MALP_14	prokka	gene	40334	41395	.	-	.	ID=MALP_00562_gene;locus_tag=MALP_00562
gnl|Prokka|MALP_14	Prodigal:2.6	CDS	41435	41731	.	-	0	ID=MALP_00563;Parent=MALP_00563_gene;inference=ab initio prediction:Prodigal:2.6;locus_tag=MALP_00563;product=hypothetical protein;protein_id=gnl|Prokka|MALP_00563
gnl|Prokka|MALP_14	prokka	gene	41435	41731	.	-	.	ID=MALP_00563_gene;locus_tag=MALP_00563
gnl|Prokka|MALP_14	Prodigal:2.6	CDS	41841	42221	.	+	0	ID=MALP_00564;Parent=MALP_00564_gene;inference=ab initio prediction:Prodigal:2.6;locus_tag=MALP_00564;product=hypothetical protein;protein_id=gnl|Prokka|MALP_00564
gnl|Prokka|MALP_14	prokka	gene	41841	42221	.	+	.	ID=MALP_00564_gene;locus_tag=MALP_00564
gnl|Prokka|MALP_14	Prodigal:2.6	CDS	42224	42622	.	-	0	ID=MALP_00565;Parent=MALP_00565_gene;inference=ab initio prediction:Prodigal:2.6;locus_tag=MALP_00565;product=hypothetical protein;protein_id=gnl|Prokka|MALP_00565
gnl|Prokka|MALP_14	prokka	gene	42224	42622	.	-	.	ID=MALP_00565_gene;locus_tag=MALP_00565
gnl|Prokka|MALP_14	Prodigal:2.6	CDS	42762	43769	.	+	0	ID=MALP_00566;Parent=MALP_00566_gene;eC_number=3.6.3.19;Name=malK_2;gene=malK_2;inference=ab initio prediction:Prodigal:2.6,similar to AA sequence:UniProtKB:Q9YGA6;locus_tag=MALP_00566;product=Trehalose/maltose import ATP-binding protein MalK;protein_id=gnl|Prokka|MALP_00566
gnl|Prokka|MALP_14	prokka	gene	42762	43769	.	+	.	ID=MALP_00566_gene;Name=malK_2;gene=malK_2;locus_tag=MALP_00566
gnl|Prokka|MALP_14	Prodigal:2.6	CDS	43762	44550	.	+	0	ID=MALP_00567;Parent=MALP_00567_gene;inference=ab initio prediction:Prodigal:2.6;locus_tag=MALP_00567;product=hypothetical protein;protein_id=gnl|Prokka|MALP_00567
gnl|Prokka|MALP_14	prokka	gene	43762	44550	.	+	.	ID=MALP_00567_gene;locus_tag=MALP_00567
gnl|Prokka|MALP_14	Prodigal:2.6	CDS	44552	45358	.	+	0	ID=MALP_00568;Parent=MALP_00568_gene;inference=ab initio prediction:Prodigal:2.6;locus_tag=MALP_00568;product=hypothetical protein;protein_id=gnl|Prokka|MALP_00568
gnl|Prokka|MALP_14	prokka	gene	44552	45358	.	+	.	ID=MALP_00568_gene;locus_tag=MALP_00568
gnl|Prokka|MALP_14	Prodigal:2.6	CDS	45406	46155	.	+	0	ID=MALP_00569;Parent=MALP_00569_gene;eC_number=2.1.2.2;Name=purN;gene=purN;inference=ab initio prediction:Prodigal:2.6,protein motif:HAMAP:MF_01930;locus_tag=MALP_00569;product=Phosphoribosylglycinamide formyltransferase;protein_id=gnl|Prokka|MALP_00569
gnl|Prokka|MALP_14	prokka	gene	45406	46155	.	+	.	ID=MALP_00569_gene;Name=purN;gene=purN;locus_tag=MALP_00569
gnl|Prokka|MALP_15	Prodigal:2.6	CDS	483	740	.	+	0	ID=MALP_00570;Parent=MALP_00570_gene;inference=ab initio prediction:Prodigal:2.6;locus_tag=MALP_00570;product=hypothetical protein;protein_id=gnl|Prokka|MALP_00570
gnl|Prokka|MALP_15	prokka	gene	483	740	.	+	.	ID=MALP_00570_gene;locus_tag=MALP_00570
gnl|Prokka|MALP_15	Prodigal:2.6	CDS	745	1029	.	+	0	ID=MALP_00571;Parent=MALP_00571_gene;inference=ab initio prediction:Prodigal:2.6;locus_tag=MALP_00571;product=hypothetical protein;protein_id=gnl|Prokka|MALP_00571
gnl|Prokka|MALP_15	prokka	gene	745	1029	.	+	.	ID=MALP_00571_gene;locus_tag=MALP_00571
gnl|Prokka|MALP_15	Prodigal:2.6	CDS	1077	2015	.	-	0	ID=MALP_00572;Parent=MALP_00572_gene;Name=maX1;dbxref=COG:COG0530;gene=maX1;inference=ab initio prediction:Prodigal:2.6,similar to AA sequence:UniProtKB:Q8TPA6;locus_tag=MALP_00572;product=Sodium/calcium exchanger MaX1;protein_id=gnl|Prokka|MALP_00572
gnl|Prokka|MALP_15	prokka	gene	1077	2015	.	-	.	ID=MALP_00572_gene;Name=maX1;gene=maX1;locus_tag=MALP_00572
gnl|Prokka|MALP_15	Prodigal:2.6	CDS	2076	3326	.	+	0	ID=MALP_00573;Parent=MALP_00573_gene;eC_number=2.8.4.3;Name=miaB;gene=miaB;inference=ab initio prediction:Prodigal:2.6,protein motif:HAMAP:MF_01864;locus_tag=MALP_00573;product=tRNA-2-methylthio-N(6)-dimethylallyladenosine synthase;protein_id=gnl|Prokka|MALP_00573
gnl|Prokka|MALP_15	prokka	gene	2076	3326	.	+	.	ID=MALP_00573_gene;Name=miaB;gene=miaB;locus_tag=MALP_00573
gnl|Prokka|MALP_15	Aragorn:1.2	tRNA	3356	3431	.	+	.	ID=MALP_00574;Parent=MALP_00574_gene;inference=COORDINATES:profile:Aragorn:1.2;locus_tag=MALP_00574;product=tRNA-Gln(ttg)
gnl|Prokka|MALP_15	prokka	gene	3356	3431	.	+	.	ID=MALP_00574_gene;locus_tag=MALP_00574
gnl|Prokka|MALP_15	Prodigal:2.6	CDS	3489	3716	.	+	0	ID=MALP_00575;Parent=MALP_00575_gene;inference=ab initio prediction:Prodigal:2.6;locus_tag=MALP_00575;product=hypothetical protein;protein_id=gnl|Prokka|MALP_00575
gnl|Prokka|MALP_15	prokka	gene	3489	3716	.	+	.	ID=MALP_00575_gene;locus_tag=MALP_00575
gnl|Prokka|MALP_15	Prodigal:2.6	CDS	3713	5659	.	-	0	ID=MALP_00576;Parent=MALP_00576_gene;eC_number=2.4.2.48;Name=tgtA;dbxref=COG:COG0343;gene=tgtA;inference=ab initio prediction:Prodigal:2.6,similar to AA sequence:UniProtKB:O58843;locus_tag=MALP_00576;product=tRNA-guanine(15) transglycosylase;protein_id=gnl|Prokka|MALP_00576
gnl|Prokka|MALP_15	prokka	gene	3713	5659	.	-	.	ID=MALP_00576_gene;Name=tgtA;gene=tgtA;locus_tag=MALP_00576
gnl|Prokka|MALP_15	Prodigal:2.6	CDS	5754	5972	.	+	0	ID=MALP_00577;Parent=MALP_00577_gene;inference=ab initio prediction:Prodigal:2.6;locus_tag=MALP_00577;product=hypothetical protein;protein_id=gnl|Prokka|MALP_00577
gnl|Prokka|MALP_15	prokka	gene	5754	5972	.	+	.	ID=MALP_00577_gene;locus_tag=MALP_00577
gnl|Prokka|MALP_15	Prodigal:2.6	CDS	5980	6339	.	+	0	ID=MALP_00578;Parent=MALP_00578_gene;eC_number=3.1.1.29;Name=pth;dbxref=COG:COG1990;gene=pth;inference=ab initio prediction:Prodigal:2.6,similar to AA sequence:UniProtKB:Q9HLW6;locus_tag=MALP_00578;product=Peptidyl-tRNA hydrolase;protein_id=gnl|Prokka|MALP_00578
gnl|Prokka|MALP_15	prokka	gene	5980	6339	.	+	.	ID=MALP_00578_gene;Name=pth;gene=pth;locus_tag=MALP_00578
gnl|Prokka|MALP_15	Prodigal:2.6	CDS	6340	6912	.	+	0	ID=MALP_00579;Parent=MALP_00579_gene;inference=ab initio prediction:Prodigal:2.6,similar to AA sequence:UniProtKB:O28839;locus_tag=MALP_00579;note=UPF0215 protein AF_1433;product=hypothetical protein;protein_id=gnl|Prokka|MALP_00579
gnl|Prokka|MALP_15	prokka	gene	6340	6912	.	+	.	ID=MALP_00579_gene;locus_tag=MALP_00579
gnl|Prokka|MALP_15	Prodigal:2.6	CDS	6954	7367	.	+	0	ID=MALP_00580;Parent=MALP_00580_gene;inference=ab initio prediction:Prodigal:2.6;locus_tag=MALP_00580;product=hypothetical protein;protein_id=gnl|Prokka|MALP_00580
gnl|Prokka|MALP_15	prokka	gene	6954	7367	.	+	.	ID=MALP_00580_gene;locus_tag=MALP_00580
gnl|Prokka|MALP_15	Prodigal:2.6	CDS	7499	7927	.	+	0	ID=MALP_00581;Parent=MALP_00581_gene;dbxref=COG:COG0048;inference=ab initio prediction:Prodigal:2.6,similar to AA sequence:UniProtKB:P61994;locus_tag=MALP_00581;product=30S ribosomal protein S12;protein_id=gnl|Prokka|MALP_00581
gnl|Prokka|MALP_15	prokka	gene	7499	7927	.	+	.	ID=MALP_00581_gene;locus_tag=MALP_00581
gnl|Prokka|MALP_15	Prodigal:2.6	CDS	7924	8520	.	+	0	ID=MALP_00582;Parent=MALP_00582_gene;Name=rps7;dbxref=COG:COG0049;gene=rps7;inference=ab initio prediction:Prodigal:2.6,similar to AA sequence:UniProtKB:Q8U0M8;locus_tag=MALP_00582;product=30S ribosomal protein S7;protein_id=gnl|Prokka|MALP_00582
gnl|Prokka|MALP_15	prokka	gene	7924	8520	.	+	.	ID=MALP_00582_gene;Name=rps7;gene=rps7;locus_tag=MALP_00582
gnl|Prokka|MALP_15	Prodigal:2.6	CDS	8535	10739	.	+	0	ID=MALP_00583;Parent=MALP_00583_gene;Name=fusA;dbxref=COG:COG0480;gene=fusA;inference=ab initio prediction:Prodigal:2.6,similar to AA sequence:UniProtKB:O59521;locus_tag=MALP_00583;product=Elongation factor 2;protein_id=gnl|Prokka|MALP_00583
gnl|Prokka|MALP_15	prokka	gene	8535	10739	.	+	.	ID=MALP_00583_gene;Name=fusA;gene=fusA;locus_tag=MALP_00583
gnl|Prokka|MALP_15	Prodigal:2.6	CDS	10824	12101	.	+	0	ID=MALP_00584;Parent=MALP_00584_gene;Name=tuf_1;dbxref=COG:COG5256;gene=tuf_1;inference=ab initio prediction:Prodigal:2.6,similar to AA sequence:UniProtKB:O27132;locus_tag=MALP_00584;product=Elongation factor 1-alpha;protein_id=gnl|Prokka|MALP_00584
gnl|Prokka|MALP_15	prokka	gene	10824	12101	.	+	.	ID=MALP_00584_gene;Name=tuf_1;gene=tuf_1;locus_tag=MALP_00584
gnl|Prokka|MALP_15	Prodigal:2.6	CDS	12139	12450	.	+	0	ID=MALP_00585;Parent=MALP_00585_gene;dbxref=COG:COG0051;inference=ab initio prediction:Prodigal:2.6,similar to AA sequence:UniProtKB:P61885;locus_tag=MALP_00585;product=30S ribosomal protein S10;protein_id=gnl|Prokka|MALP_00585
gnl|Prokka|MALP_15	prokka	gene	12139	12450	.	+	.	ID=MALP_00585_gene;locus_tag=MALP_00585
gnl|Prokka|MALP_15	Prodigal:2.6	CDS	12515	13387	.	+	0	ID=MALP_00586;Parent=MALP_00586_gene;dbxref=COG:COG0668;inference=ab initio prediction:Prodigal:2.6,similar to AA sequence:UniProtKB:Q58543;locus_tag=MALP_00586;product=Large-conductance mechanosensitive channel MscMJLR;protein_id=gnl|Prokka|MALP_00586
gnl|Prokka|MALP_15	prokka	gene	12515	13387	.	+	.	ID=MALP_00586_gene;locus_tag=MALP_00586
gnl|Prokka|MALP_15	Prodigal:2.6	CDS	13427	14296	.	+	0	ID=MALP_00587;Parent=MALP_00587_gene;dbxref=COG:COG0668;inference=ab initio prediction:Prodigal:2.6,similar to AA sequence:UniProtKB:Q58543;locus_tag=MALP_00587;product=Large-conductance mechanosensitive channel MscMJLR;protein_id=gnl|Prokka|MALP_00587
gnl|Prokka|MALP_15	prokka	gene	13427	14296	.	+	.	ID=MALP_00587_gene;locus_tag=MALP_00587
gnl|Prokka|MALP_15	Prodigal:2.6	CDS	14338	15984	.	+	0	ID=MALP_00588;Parent=MALP_00588_gene;eC_number=4.2.1.9;Name=ilvD;gene=ilvD;inference=ab initio prediction:Prodigal:2.6,protein motif:HAMAP:MF_00012;locus_tag=MALP_00588;product=Dihydroxy-acid dehydratase;protein_id=gnl|Prokka|MALP_00588
gnl|Prokka|MALP_15	prokka	gene	14338	15984	.	+	.	ID=MALP_00588_gene;Name=ilvD;gene=ilvD;locus_tag=MALP_00588
gnl|Prokka|MALP_15	Aragorn:1.2	tRNA	16028	16102	.	+	.	ID=MALP_00589;Parent=MALP_00589_gene;inference=COORDINATES:profile:Aragorn:1.2;locus_tag=MALP_00589;product=tRNA-Ala(tgc)
gnl|Prokka|MALP_15	prokka	gene	16028	16102	.	+	.	ID=MALP_00589_gene;locus_tag=MALP_00589
gnl|Prokka|MALP_15	Prodigal:2.6	CDS	16188	17843	.	+	0	ID=MALP_00590;Parent=MALP_00590_gene;inference=ab initio prediction:Prodigal:2.6;locus_tag=MALP_00590;product=hypothetical protein;protein_id=gnl|Prokka|MALP_00590
gnl|Prokka|MALP_15	prokka	gene	16188	17843	.	+	.	ID=MALP_00590_gene;locus_tag=MALP_00590
gnl|Prokka|MALP_15	Prodigal:2.6	CDS	17948	19051	.	-	0	ID=MALP_00591;Parent=MALP_00591_gene;dbxref=COG:COG0330;inference=ab initio prediction:Prodigal:2.6,similar to AA sequence:UniProtKB:O59180;locus_tag=MALP_00591;product=Stomatin;protein_id=gnl|Prokka|MALP_00591
gnl|Prokka|MALP_15	prokka	gene	17948	19051	.	-	.	ID=MALP_00591_gene;locus_tag=MALP_00591
gnl|Prokka|MALP_15	Prodigal:2.6	CDS	19069	19521	.	-	0	ID=MALP_00592;Parent=MALP_00592_gene;inference=ab initio prediction:Prodigal:2.6;locus_tag=MALP_00592;product=hypothetical protein;protein_id=gnl|Prokka|MALP_00592
gnl|Prokka|MALP_15	prokka	gene	19069	19521	.	-	.	ID=MALP_00592_gene;locus_tag=MALP_00592
gnl|Prokka|MALP_15	Prodigal:2.6	CDS	19707	20378	.	+	0	ID=MALP_00593;Parent=MALP_00593_gene;eC_number=1.11.1.15;Name=ahpC;dbxref=COG:COG0450;gene=ahpC;inference=ab initio prediction:Prodigal:2.6,similar to AA sequence:UniProtKB:O58966;locus_tag=MALP_00593;product=Peroxiredoxin;protein_id=gnl|Prokka|MALP_00593
gnl|Prokka|MALP_15	prokka	gene	19707	20378	.	+	.	ID=MALP_00593_gene;Name=ahpC;gene=ahpC;locus_tag=MALP_00593
gnl|Prokka|MALP_15	Prodigal:2.6	CDS	20417	21688	.	-	0	ID=MALP_00594;Parent=MALP_00594_gene;Name=nhaB;gene=nhaB;inference=ab initio prediction:Prodigal:2.6,protein motif:HAMAP:MF_01599;locus_tag=MALP_00594;product=Na(+)/H(+) antiporter NhaB;protein_id=gnl|Prokka|MALP_00594
gnl|Prokka|MALP_15	prokka	gene	20417	21688	.	-	.	ID=MALP_00594_gene;Name=nhaB;gene=nhaB;locus_tag=MALP_00594
gnl|Prokka|MALP_15	Prodigal:2.6	CDS	21729	22172	.	-	0	ID=MALP_00595;Parent=MALP_00595_gene;Name=ptr2_2;dbxref=COG:COG1522;gene=ptr2_2;inference=ab initio prediction:Prodigal:2.6,similar to AA sequence:UniProtKB:Q58133;locus_tag=MALP_00595;product=HTH-type transcriptional regulator Ptr2;protein_id=gnl|Prokka|MALP_00595
gnl|Prokka|MALP_15	prokka	gene	21729	22172	.	-	.	ID=MALP_00595_gene;Name=ptr2_2;gene=ptr2_2;locus_tag=MALP_00595
gnl|Prokka|MALP_15	Prodigal:2.6	CDS	22197	22886	.	-	0	ID=MALP_00596;Parent=MALP_00596_gene;eC_number=3.6.1.13;Name=nudF;dbxref=COG:COG1051;gene=nudF;inference=ab initio prediction:Prodigal:2.6,similar to AA sequence:UniProtKB:Q58549;locus_tag=MALP_00596;product=ADP-ribose pyrophosphatase;protein_id=gnl|Prokka|MALP_00596
gnl|Prokka|MALP_15	prokka	gene	22197	22886	.	-	.	ID=MALP_00596_gene;Name=nudF;gene=nudF;locus_tag=MALP_00596
gnl|Prokka|MALP_15	Prodigal:2.6	CDS	22932	23918	.	+	0	ID=MALP_00597;Parent=MALP_00597_gene;eC_number=3.6.5.-;Name=obg;gene=obg;inference=ab initio prediction:Prodigal:2.6,protein motif:HAMAP:MF_01454;locus_tag=MALP_00597;product=GTPase Obg;protein_id=gnl|Prokka|MALP_00597
gnl|Prokka|MALP_15	prokka	gene	22932	23918	.	+	.	ID=MALP_00597_gene;Name=obg;gene=obg;locus_tag=MALP_00597
gnl|Prokka|MALP_15	Prodigal:2.6	CDS	23964	27416	.	+	0	ID=MALP_00598;Parent=MALP_00598_gene;eC_number=2.7.7.7;Name=polC;dbxref=COG:COG1933;gene=polC;inference=ab initio prediction:Prodigal:2.6,similar to AA sequence:UniProtKB:Q59024;locus_tag=MALP_00598;product=DNA polymerase II large subunit;protein_id=gnl|Prokka|MALP_00598
gnl|Prokka|MALP_15	prokka	gene	23964	27416	.	+	.	ID=MALP_00598_gene;Name=polC;gene=polC;locus_tag=MALP_00598
gnl|Prokka|MALP_15	Prodigal:2.6	CDS	27449	28285	.	-	0	ID=MALP_00599;Parent=MALP_00599_gene;eC_number=2.7.7.6;Name=rpoD;dbxref=COG:COG0202;gene=rpoD;inference=ab initio prediction:Prodigal:2.6,similar to AA sequence:UniProtKB:P95989;locus_tag=MALP_00599;product=DNA-directed RNA polymerase subunit D;protein_id=gnl|Prokka|MALP_00599
gnl|Prokka|MALP_15	prokka	gene	27449	28285	.	-	.	ID=MALP_00599_gene;Name=rpoD;gene=rpoD;locus_tag=MALP_00599
gnl|Prokka|MALP_15	Prodigal:2.6	CDS	28297	28680	.	-	0	ID=MALP_00600;Parent=MALP_00600_gene;dbxref=COG:COG0100;inference=ab initio prediction:Prodigal:2.6,similar to AA sequence:UniProtKB:P10788;locus_tag=MALP_00600;product=30S ribosomal protein S11;protein_id=gnl|Prokka|MALP_00600
gnl|Prokka|MALP_15	prokka	gene	28297	28680	.	-	.	ID=MALP_00600_gene;locus_tag=MALP_00600
gnl|Prokka|MALP_15	Prodigal:2.6	CDS	28680	29366	.	-	0	ID=MALP_00601;Parent=MALP_00601_gene;Name=rps4;dbxref=COG:COG0522;gene=rps4;inference=ab initio prediction:Prodigal:2.6,similar to AA sequence:UniProtKB:P61992;locus_tag=MALP_00601;product=30S ribosomal protein S4;protein_id=gnl|Prokka|MALP_00601
gnl|Prokka|MALP_15	prokka	gene	28680	29366	.	-	.	ID=MALP_00601_gene;Name=rps4;gene=rps4;locus_tag=MALP_00601
gnl|Prokka|MALP_15	Prodigal:2.6	CDS	29369	29872	.	-	0	ID=MALP_00602;Parent=MALP_00602_gene;dbxref=COG:COG0099;inference=ab initio prediction:Prodigal:2.6,similar to AA sequence:UniProtKB:Q8U0E2;locus_tag=MALP_00602;product=30S ribosomal protein S13;protein_id=gnl|Prokka|MALP_00602
gnl|Prokka|MALP_15	prokka	gene	29369	29872	.	-	.	ID=MALP_00602_gene;locus_tag=MALP_00602
gnl|Prokka|MALP_15	Prodigal:2.6	CDS	30095	32776	.	-	0	ID=MALP_00603;Parent=MALP_00603_gene;eC_number=6.1.1.7;Name=alaS_2;dbxref=COG:COG0013;gene=alaS_2;inference=ab initio prediction:Prodigal:2.6,similar to AA sequence:UniProtKB:O58035;locus_tag=MALP_00603;product=Alanine--tRNA ligase;protein_id=gnl|Prokka|MALP_00603
gnl|Prokka|MALP_15	prokka	gene	30095	32776	.	-	.	ID=MALP_00603_gene;Name=alaS_2;gene=alaS_2;locus_tag=MALP_00603
gnl|Prokka|MALP_15	Prodigal:2.6	CDS	32844	33320	.	-	0	ID=MALP_00604;Parent=MALP_00604_gene;eC_number=1.8.4.11;Name=msrA;gene=msrA;inference=ab initio prediction:Prodigal:2.6,protein motif:HAMAP:MF_01401;locus_tag=MALP_00604;product=Peptide methionine sulfoxide reductase MsrA;protein_id=gnl|Prokka|MALP_00604
gnl|Prokka|MALP_15	prokka	gene	32844	33320	.	-	.	ID=MALP_00604_gene;Name=msrA;gene=msrA;locus_tag=MALP_00604
gnl|Prokka|MALP_15	Prodigal:2.6	CDS	33363	34940	.	-	0	ID=MALP_00605;Parent=MALP_00605_gene;eC_number=3.7.1.22;Name=iolD_1;gene=iolD_1;inference=ab initio prediction:Prodigal:2.6,protein motif:HAMAP:MF_01669;locus_tag=MALP_00605;product=3D-(3%2C5/4)-trihydroxycyclohexane-1%2C2-dione hydrolase;protein_id=gnl|Prokka|MALP_00605
gnl|Prokka|MALP_15	prokka	gene	33363	34940	.	-	.	ID=MALP_00605_gene;Name=iolD_1;gene=iolD_1;locus_tag=MALP_00605
gnl|Prokka|MALP_15	Prodigal:2.6	CDS	34946	36223	.	-	0	ID=MALP_00606;Parent=MALP_00606_gene;eC_number=4.-.-.-;Name=nifB;dbxref=COG:COG0535;gene=nifB;inference=ab initio prediction:Prodigal:2.6,similar to AA sequence:UniProtKB:D5VRM1;locus_tag=MALP_00606;product=FeMo cofactor biosynthesis protein NifB;protein_id=gnl|Prokka|MALP_00606
gnl|Prokka|MALP_15	prokka	gene	34946	36223	.	-	.	ID=MALP_00606_gene;Name=nifB;gene=nifB;locus_tag=MALP_00606
gnl|Prokka|MALP_15	Prodigal:2.6	CDS	36352	36759	.	+	0	ID=MALP_00607;Parent=MALP_00607_gene;inference=ab initio prediction:Prodigal:2.6;locus_tag=MALP_00607;product=hypothetical protein;protein_id=gnl|Prokka|MALP_00607
gnl|Prokka|MALP_15	prokka	gene	36352	36759	.	+	.	ID=MALP_00607_gene;locus_tag=MALP_00607
gnl|Prokka|MALP_15	barrnap:0.5	rRNA	36924	39807	.	-	.	ID=MALP_00608;Parent=MALP_00608_gene;locus_tag=MALP_00608;product=23S ribosomal RNA
gnl|Prokka|MALP_15	prokka	gene	36924	39807	.	-	.	ID=MALP_00608_gene;locus_tag=MALP_00608
gnl|Prokka|MALP_15	Prodigal:2.6	CDS	39851	40408	.	+	0	ID=MALP_00609;Parent=MALP_00609_gene;inference=ab initio prediction:Prodigal:2.6;locus_tag=MALP_00609;product=hypothetical protein;protein_id=gnl|Prokka|MALP_00609
gnl|Prokka|MALP_15	prokka	gene	39851	40408	.	+	.	ID=MALP_00609_gene;locus_tag=MALP_00609
gnl|Prokka|MALP_15	Prodigal:2.6	CDS	40231	41103	.	-	0	ID=MALP_00610;Parent=MALP_00610_gene;eC_number=6.2.1.5;Name=sucD;dbxref=COG:COG0074;gene=sucD;inference=ab initio prediction:Prodigal:2.6,similar to AA sequence:UniProtKB:Q58643;locus_tag=MALP_00610;product=Succinate--CoA ligase [ADP-forming] subunit alpha;protein_id=gnl|Prokka|MALP_00610
gnl|Prokka|MALP_15	prokka	gene	40231	41103	.	-	.	ID=MALP_00610_gene;Name=sucD;gene=sucD;locus_tag=MALP_00610
gnl|Prokka|MALP_15	Prodigal:2.6	CDS	41100	42242	.	-	0	ID=MALP_00611;Parent=MALP_00611_gene;inference=ab initio prediction:Prodigal:2.6;locus_tag=MALP_00611;product=hypothetical protein;protein_id=gnl|Prokka|MALP_00611
gnl|Prokka|MALP_15	prokka	gene	41100	42242	.	-	.	ID=MALP_00611_gene;locus_tag=MALP_00611
gnl|Prokka|MALP_15	Prodigal:2.6	CDS	42299	42988	.	+	0	ID=MALP_00612;Parent=MALP_00612_gene;eC_number=3.1.2.6;Name=gloB_3;gene=gloB_3;inference=ab initio prediction:Prodigal:2.6,protein motif:HAMAP:MF_01374;locus_tag=MALP_00612;product=Hydroxyacylglutathione hydrolase;protein_id=gnl|Prokka|MALP_00612
gnl|Prokka|MALP_15	prokka	gene	42299	42988	.	+	.	ID=MALP_00612_gene;Name=gloB_3;gene=gloB_3;locus_tag=MALP_00612
gnl|Prokka|MALP_15	Prodigal:2.6	CDS	42989	43630	.	+	0	ID=MALP_00613;Parent=MALP_00613_gene;eC_number=2.7.7.87;Name=sua5;dbxref=COG:COG0009;gene=sua5;inference=ab initio prediction:Prodigal:2.6,similar to AA sequence:UniProtKB:Q9UYB2;locus_tag=MALP_00613;product=Threonylcarbamoyl-AMP synthase;protein_id=gnl|Prokka|MALP_00613
gnl|Prokka|MALP_15	prokka	gene	42989	43630	.	+	.	ID=MALP_00613_gene;Name=sua5;gene=sua5;locus_tag=MALP_00613
gnl|Prokka|MALP_15	Prodigal:2.6	CDS	43614	44513	.	+	0	ID=MALP_00614;Parent=MALP_00614_gene;eC_number=3.4.11.18;Name=map;dbxref=COG:COG0024;gene=map;inference=ab initio prediction:Prodigal:2.6,similar to AA sequence:UniProtKB:B6YTG0;locus_tag=MALP_00614;product=Methionine aminopeptidase;protein_id=gnl|Prokka|MALP_00614
gnl|Prokka|MALP_15	prokka	gene	43614	44513	.	+	.	ID=MALP_00614_gene;Name=map;gene=map;locus_tag=MALP_00614
gnl|Prokka|MALP_15	Prodigal:2.6	CDS	44850	45206	.	-	0	ID=MALP_00615;Parent=MALP_00615_gene;inference=ab initio prediction:Prodigal:2.6;locus_tag=MALP_00615;product=hypothetical protein;protein_id=gnl|Prokka|MALP_00615
gnl|Prokka|MALP_15	prokka	gene	44850	45206	.	-	.	ID=MALP_00615_gene;locus_tag=MALP_00615
gnl|Prokka|MALP_15	Prodigal:2.6	CDS	45494	46429	.	+	0	ID=MALP_00616;Parent=MALP_00616_gene;inference=ab initio prediction:Prodigal:2.6;locus_tag=MALP_00616;product=hypothetical protein;protein_id=gnl|Prokka|MALP_00616
gnl|Prokka|MALP_15	prokka	gene	45494	46429	.	+	.	ID=MALP_00616_gene;locus_tag=MALP_00616
gnl|Prokka|MALP_16	Prodigal:2.6	CDS	647	973	.	+	0	ID=MALP_00617;Parent=MALP_00617_gene;inference=ab initio prediction:Prodigal:2.6;locus_tag=MALP_00617;product=hypothetical protein;protein_id=gnl|Prokka|MALP_00617
gnl|Prokka|MALP_16	prokka	gene	647	973	.	+	.	ID=MALP_00617_gene;locus_tag=MALP_00617
gnl|Prokka|MALP_16	Prodigal:2.6	CDS	954	1400	.	+	0	ID=MALP_00618;Parent=MALP_00618_gene;eC_number=3.1.3.48;Name=arsC_2;gene=arsC_2;inference=ab initio prediction:Prodigal:2.6,protein motif:HAMAP:MF_01624;locus_tag=MALP_00618;product=Protein ArsC;protein_id=gnl|Prokka|MALP_00618
gnl|Prokka|MALP_16	prokka	gene	954	1400	.	+	.	ID=MALP_00618_gene;Name=arsC_2;gene=arsC_2;locus_tag=MALP_00618
gnl|Prokka|MALP_16	Prodigal:2.6	CDS	1397	1933	.	+	0	ID=MALP_00619;Parent=MALP_00619_gene;dbxref=COG:COG2042;inference=ab initio prediction:Prodigal:2.6,similar to AA sequence:UniProtKB:Q9UWV6;locus_tag=MALP_00619;product=putative ribosome biogenesis protein;protein_id=gnl|Prokka|MALP_00619
gnl|Prokka|MALP_16	prokka	gene	1397	1933	.	+	.	ID=MALP_00619_gene;locus_tag=MALP_00619
gnl|Prokka|MALP_16	Prodigal:2.6	CDS	2019	5138	.	+	0	ID=MALP_00620;Parent=MALP_00620_gene;eC_number=3.6.4.12;Name=MCM;dbxref=COG:COG1241;gene=MCM;inference=ab initio prediction:Prodigal:2.6,similar to AA sequence:UniProtKB:Q9UXG1;locus_tag=MALP_00620;product=Minichromosome maintenance protein MCM;protein_id=gnl|Prokka|MALP_00620
gnl|Prokka|MALP_16	prokka	gene	2019	5138	.	+	.	ID=MALP_00620_gene;Name=MCM;gene=MCM;locus_tag=MALP_00620
gnl|Prokka|MALP_16	Prodigal:2.6	CDS	5155	5475	.	+	0	ID=MALP_00621;Parent=MALP_00621_gene;inference=ab initio prediction:Prodigal:2.6;locus_tag=MALP_00621;product=hypothetical protein;protein_id=gnl|Prokka|MALP_00621
gnl|Prokka|MALP_16	prokka	gene	5155	5475	.	+	.	ID=MALP_00621_gene;locus_tag=MALP_00621
gnl|Prokka|MALP_16	Prodigal:2.6	CDS	5477	6523	.	+	0	ID=MALP_00622;Parent=MALP_00622_gene;inference=ab initio prediction:Prodigal:2.6;locus_tag=MALP_00622;product=hypothetical protein;protein_id=gnl|Prokka|MALP_00622
gnl|Prokka|MALP_16	prokka	gene	5477	6523	.	+	.	ID=MALP_00622_gene;locus_tag=MALP_00622
gnl|Prokka|MALP_16	Prodigal:2.6	CDS	6532	7383	.	-	0	ID=MALP_00623;Parent=MALP_00623_gene;inference=ab initio prediction:Prodigal:2.6;locus_tag=MALP_00623;product=hypothetical protein;protein_id=gnl|Prokka|MALP_00623
gnl|Prokka|MALP_16	prokka	gene	6532	7383	.	-	.	ID=MALP_00623_gene;locus_tag=MALP_00623
gnl|Prokka|MALP_16	Prodigal:2.6	CDS	7388	8326	.	-	0	ID=MALP_00624;Parent=MALP_00624_gene;eC_number=3.6.3.19;Name=malK_3;gene=malK_3;inference=ab initio prediction:Prodigal:2.6,similar to AA sequence:UniProtKB:Q9YGA6;locus_tag=MALP_00624;product=Trehalose/maltose import ATP-binding protein MalK;protein_id=gnl|Prokka|MALP_00624
gnl|Prokka|MALP_16	prokka	gene	7388	8326	.	-	.	ID=MALP_00624_gene;Name=malK_3;gene=malK_3;locus_tag=MALP_00624
gnl|Prokka|MALP_16	Prodigal:2.6	CDS	8443	9312	.	+	0	ID=MALP_00625;Parent=MALP_00625_gene;inference=ab initio prediction:Prodigal:2.6;locus_tag=MALP_00625;product=hypothetical protein;protein_id=gnl|Prokka|MALP_00625
gnl|Prokka|MALP_16	prokka	gene	8443	9312	.	+	.	ID=MALP_00625_gene;locus_tag=MALP_00625
gnl|Prokka|MALP_16	Prodigal:2.6	CDS	9309	9887	.	+	0	ID=MALP_00626;Parent=MALP_00626_gene;eC_number=4.2.1.32;dbxref=COG:COG1838;inference=ab initio prediction:Prodigal:2.6,similar to AA sequence:UniProtKB:Q58034;locus_tag=MALP_00626;product=Putative L(+)-tartrate dehydratase subunit beta;protein_id=gnl|Prokka|MALP_00626
gnl|Prokka|MALP_16	prokka	gene	9309	9887	.	+	.	ID=MALP_00626_gene;locus_tag=MALP_00626
gnl|Prokka|MALP_16	Prodigal:2.6	CDS	9873	10895	.	-	0	ID=MALP_00627;Parent=MALP_00627_gene;inference=ab initio prediction:Prodigal:2.6;locus_tag=MALP_00627;product=hypothetical protein;protein_id=gnl|Prokka|MALP_00627
gnl|Prokka|MALP_16	prokka	gene	9873	10895	.	-	.	ID=MALP_00627_gene;locus_tag=MALP_00627
gnl|Prokka|MALP_16	Prodigal:2.6	CDS	10930	11745	.	-	0	ID=MALP_00628;Parent=MALP_00628_gene;inference=ab initio prediction:Prodigal:2.6;locus_tag=MALP_00628;product=hypothetical protein;protein_id=gnl|Prokka|MALP_00628
gnl|Prokka|MALP_16	prokka	gene	10930	11745	.	-	.	ID=MALP_00628_gene;locus_tag=MALP_00628
gnl|Prokka|MALP_16	Prodigal:2.6	CDS	11874	17231	.	+	0	ID=MALP_00629;Parent=MALP_00629_gene;eC_number=3.6.4.12;dbxref=COG:COG1204;inference=ab initio prediction:Prodigal:2.6,similar to AA sequence:UniProtKB:P0DMI1;locus_tag=MALP_00629;product=ATP-dependent DNA helicase Hel308;protein_id=gnl|Prokka|MALP_00629
gnl|Prokka|MALP_16	prokka	gene	11874	17231	.	+	.	ID=MALP_00629_gene;locus_tag=MALP_00629
gnl|Prokka|MALP_16	Prodigal:2.6	CDS	17233	18024	.	-	0	ID=MALP_00630;Parent=MALP_00630_gene;eC_number=4.-.-.-;Name=thi4;dbxref=COG:COG1635;gene=thi4;inference=ab initio prediction:Prodigal:2.6,similar to AA sequence:UniProtKB:Q58018;locus_tag=MALP_00630;product=Thiamine thiazole synthase;protein_id=gnl|Prokka|MALP_00630
gnl|Prokka|MALP_16	prokka	gene	17233	18024	.	-	.	ID=MALP_00630_gene;Name=thi4;gene=thi4;locus_tag=MALP_00630
gnl|Prokka|MALP_16	Prodigal:2.6	CDS	18208	18582	.	+	0	ID=MALP_00631;Parent=MALP_00631_gene;inference=ab initio prediction:Prodigal:2.6;locus_tag=MALP_00631;product=hypothetical protein;protein_id=gnl|Prokka|MALP_00631
gnl|Prokka|MALP_16	prokka	gene	18208	18582	.	+	.	ID=MALP_00631_gene;locus_tag=MALP_00631
gnl|Prokka|MALP_16	Prodigal:2.6	CDS	18583	19359	.	-	0	ID=MALP_00632;Parent=MALP_00632_gene;inference=ab initio prediction:Prodigal:2.6;locus_tag=MALP_00632;product=hypothetical protein;protein_id=gnl|Prokka|MALP_00632
gnl|Prokka|MALP_16	prokka	gene	18583	19359	.	-	.	ID=MALP_00632_gene;locus_tag=MALP_00632
gnl|Prokka|MALP_16	Prodigal:2.6	CDS	19356	20174	.	-	0	ID=MALP_00633;Parent=MALP_00633_gene;inference=ab initio prediction:Prodigal:2.6;locus_tag=MALP_00633;product=hypothetical protein;protein_id=gnl|Prokka|MALP_00633
gnl|Prokka|MALP_16	prokka	gene	19356	20174	.	-	.	ID=MALP_00633_gene;locus_tag=MALP_00633
gnl|Prokka|MALP_16	Prodigal:2.6	CDS	20119	20601	.	-	0	ID=MALP_00634;Parent=MALP_00634_gene;inference=ab initio prediction:Prodigal:2.6;locus_tag=MALP_00634;product=hypothetical protein;protein_id=gnl|Prokka|MALP_00634
gnl|Prokka|MALP_16	prokka	gene	20119	20601	.	-	.	ID=MALP_00634_gene;locus_tag=MALP_00634
gnl|Prokka|MALP_16	Prodigal:2.6	CDS	20688	21479	.	+	0	ID=MALP_00635;Parent=MALP_00635_gene;eC_number=3.1.21.2;Name=nfo_2;gene=nfo_2;inference=ab initio prediction:Prodigal:2.6,protein motif:HAMAP:MF_00152;locus_tag=MALP_00635;product=endonuclease 4;protein_id=gnl|Prokka|MALP_00635
gnl|Prokka|MALP_16	prokka	gene	20688	21479	.	+	.	ID=MALP_00635_gene;Name=nfo_2;gene=nfo_2;locus_tag=MALP_00635
gnl|Prokka|MALP_16	Prodigal:2.6	CDS	21532	22515	.	+	0	ID=MALP_00636;Parent=MALP_00636_gene;inference=ab initio prediction:Prodigal:2.6;locus_tag=MALP_00636;product=hypothetical protein;protein_id=gnl|Prokka|MALP_00636
gnl|Prokka|MALP_16	prokka	gene	21532	22515	.	+	.	ID=MALP_00636_gene;locus_tag=MALP_00636
gnl|Prokka|MALP_16	Prodigal:2.6	CDS	22512	23519	.	-	0	ID=MALP_00637;Parent=MALP_00637_gene;inference=ab initio prediction:Prodigal:2.6;locus_tag=MALP_00637;product=hypothetical protein;protein_id=gnl|Prokka|MALP_00637
gnl|Prokka|MALP_16	prokka	gene	22512	23519	.	-	.	ID=MALP_00637_gene;locus_tag=MALP_00637
gnl|Prokka|MALP_16	Prodigal:2.6	CDS	23716	24984	.	-	0	ID=MALP_00638;Parent=MALP_00638_gene;eC_number=4.1.99.17;Name=thiC;gene=thiC;inference=ab initio prediction:Prodigal:2.6,protein motif:HAMAP:MF_00089;locus_tag=MALP_00638;product=Phosphomethylpyrimidine synthase;protein_id=gnl|Prokka|MALP_00638
gnl|Prokka|MALP_16	prokka	gene	23716	24984	.	-	.	ID=MALP_00638_gene;Name=thiC;gene=thiC;locus_tag=MALP_00638
gnl|Prokka|MALP_16	Prodigal:2.6	CDS	25245	27656	.	+	0	ID=MALP_00639;Parent=MALP_00639_gene;eC_number=5.99.1.3;Name=gyrB;dbxref=COG:COG0187;gene=gyrB;inference=ab initio prediction:Prodigal:2.6,similar to AA sequence:UniProtKB:D4GZ01;locus_tag=MALP_00639;product=DNA gyrase subunit B;protein_id=gnl|Prokka|MALP_00639
gnl|Prokka|MALP_16	prokka	gene	25245	27656	.	+	.	ID=MALP_00639_gene;Name=gyrB;gene=gyrB;locus_tag=MALP_00639
gnl|Prokka|MALP_16	Prodigal:2.6	CDS	27667	30285	.	+	0	ID=MALP_00640;Parent=MALP_00640_gene;eC_number=5.99.1.3;Name=gyrA;gene=gyrA;inference=ab initio prediction:Prodigal:2.6,protein motif:HAMAP:MF_01897;locus_tag=MALP_00640;product=DNA gyrase subunit A;protein_id=gnl|Prokka|MALP_00640
gnl|Prokka|MALP_16	prokka	gene	27667	30285	.	+	.	ID=MALP_00640_gene;Name=gyrA;gene=gyrA;locus_tag=MALP_00640
gnl|Prokka|MALP_16	Prodigal:2.6	CDS	30386	31087	.	+	0	ID=MALP_00641;Parent=MALP_00641_gene;inference=ab initio prediction:Prodigal:2.6,similar to AA sequence:UniProtKB:O58022;locus_tag=MALP_00641;note=UPF0273 protein PH0284;product=hypothetical protein;protein_id=gnl|Prokka|MALP_00641
gnl|Prokka|MALP_16	prokka	gene	30386	31087	.	+	.	ID=MALP_00641_gene;locus_tag=MALP_00641
gnl|Prokka|MALP_16	Prodigal:2.6	CDS	31438	31866	.	-	0	ID=MALP_00642;Parent=MALP_00642_gene;inference=ab initio prediction:Prodigal:2.6;locus_tag=MALP_00642;product=hypothetical protein;protein_id=gnl|Prokka|MALP_00642
gnl|Prokka|MALP_16	prokka	gene	31438	31866	.	-	.	ID=MALP_00642_gene;locus_tag=MALP_00642
gnl|Prokka|MALP_17	Prodigal:2.6	CDS	1193	2005	.	-	0	ID=MALP_00643;Parent=MALP_00643_gene;Name=ftsZ1_2;dbxref=COG:COG0206;gene=ftsZ1_2;inference=ab initio prediction:Prodigal:2.6,similar to AA sequence:UniProtKB:Q48327;locus_tag=MALP_00643;product=Cell division protein FtsZ 1;protein_id=gnl|Prokka|MALP_00643
gnl|Prokka|MALP_17	prokka	gene	1193	2005	.	-	.	ID=MALP_00643_gene;Name=ftsZ1_2;gene=ftsZ1_2;locus_tag=MALP_00643
gnl|Prokka|MALP_17	Prodigal:2.6	CDS	2107	2466	.	-	0	ID=MALP_00644;Parent=MALP_00644_gene;inference=ab initio prediction:Prodigal:2.6;locus_tag=MALP_00644;product=hypothetical protein;protein_id=gnl|Prokka|MALP_00644
gnl|Prokka|MALP_17	prokka	gene	2107	2466	.	-	.	ID=MALP_00644_gene;locus_tag=MALP_00644
gnl|Prokka|MALP_17	Prodigal:2.6	CDS	2644	3174	.	+	0	ID=MALP_00645;Parent=MALP_00645_gene;inference=ab initio prediction:Prodigal:2.6;locus_tag=MALP_00645;product=hypothetical protein;protein_id=gnl|Prokka|MALP_00645
gnl|Prokka|MALP_17	prokka	gene	2644	3174	.	+	.	ID=MALP_00645_gene;locus_tag=MALP_00645
gnl|Prokka|MALP_17	Prodigal:2.6	CDS	3175	4335	.	-	0	ID=MALP_00646;Parent=MALP_00646_gene;eC_number=3.1.3.89;Name=yfbR;gene=yfbR;inference=ab initio prediction:Prodigal:2.6,protein motif:HAMAP:MF_01100;locus_tag=MALP_00646;product=5'-deoxynucleotidase YfbR;protein_id=gnl|Prokka|MALP_00646
gnl|Prokka|MALP_17	prokka	gene	3175	4335	.	-	.	ID=MALP_00646_gene;Name=yfbR;gene=yfbR;locus_tag=MALP_00646
gnl|Prokka|MALP_17	Prodigal:2.6	CDS	4400	4687	.	-	0	ID=MALP_00647;Parent=MALP_00647_gene;inference=ab initio prediction:Prodigal:2.6;locus_tag=MALP_00647;product=hypothetical protein;protein_id=gnl|Prokka|MALP_00647
gnl|Prokka|MALP_17	prokka	gene	4400	4687	.	-	.	ID=MALP_00647_gene;locus_tag=MALP_00647
gnl|Prokka|MALP_17	Prodigal:2.6	CDS	4834	5100	.	+	0	ID=MALP_00648;Parent=MALP_00648_gene;inference=ab initio prediction:Prodigal:2.6;locus_tag=MALP_00648;product=hypothetical protein;protein_id=gnl|Prokka|MALP_00648
gnl|Prokka|MALP_17	prokka	gene	4834	5100	.	+	.	ID=MALP_00648_gene;locus_tag=MALP_00648
gnl|Prokka|MALP_17	Prodigal:2.6	CDS	5162	6034	.	+	0	ID=MALP_00649;Parent=MALP_00649_gene;Name=fieF;gene=fieF;inference=ab initio prediction:Prodigal:2.6,protein motif:HAMAP:MF_01425;locus_tag=MALP_00649;product=Ferrous-iron efflux pump FieF;protein_id=gnl|Prokka|MALP_00649
gnl|Prokka|MALP_17	prokka	gene	5162	6034	.	+	.	ID=MALP_00649_gene;Name=fieF;gene=fieF;locus_tag=MALP_00649
gnl|Prokka|MALP_17	Prodigal:2.6	CDS	6017	7174	.	-	0	ID=MALP_00650;Parent=MALP_00650_gene;eC_number=2.6.1.57;inference=ab initio prediction:Prodigal:2.6,similar to AA sequence:UniProtKB:H3ZPU1;locus_tag=MALP_00650;product=Aromatic-amino-acid aminotransferase 2;protein_id=gnl|Prokka|MALP_00650
gnl|Prokka|MALP_17	prokka	gene	6017	7174	.	-	.	ID=MALP_00650_gene;locus_tag=MALP_00650
gnl|Prokka|MALP_17	Prodigal:2.6	CDS	7300	7683	.	+	0	ID=MALP_00651;Parent=MALP_00651_gene;inference=ab initio prediction:Prodigal:2.6;locus_tag=MALP_00651;product=hypothetical protein;protein_id=gnl|Prokka|MALP_00651
gnl|Prokka|MALP_17	prokka	gene	7300	7683	.	+	.	ID=MALP_00651_gene;locus_tag=MALP_00651
gnl|Prokka|MALP_17	Prodigal:2.6	CDS	7749	8096	.	+	0	ID=MALP_00652;Parent=MALP_00652_gene;inference=ab initio prediction:Prodigal:2.6;locus_tag=MALP_00652;product=hypothetical protein;protein_id=gnl|Prokka|MALP_00652
gnl|Prokka|MALP_17	prokka	gene	7749	8096	.	+	.	ID=MALP_00652_gene;locus_tag=MALP_00652
gnl|Prokka|MALP_17	Prodigal:2.6	CDS	8382	9515	.	+	0	ID=MALP_00653;Parent=MALP_00653_gene;eC_number=2.3.3.16;Name=citZ;dbxref=COG:COG0372;gene=citZ;inference=ab initio prediction:Prodigal:2.6,similar to AA sequence:UniProtKB:D4GS06;locus_tag=MALP_00653;product=Citrate synthase;protein_id=gnl|Prokka|MALP_00653
gnl|Prokka|MALP_17	prokka	gene	8382	9515	.	+	.	ID=MALP_00653_gene;Name=citZ;gene=citZ;locus_tag=MALP_00653
gnl|Prokka|MALP_17	Prodigal:2.6	CDS	9739	10593	.	+	0	ID=MALP_00654;Parent=MALP_00654_gene;inference=ab initio prediction:Prodigal:2.6;locus_tag=MALP_00654;product=hypothetical protein;protein_id=gnl|Prokka|MALP_00654
gnl|Prokka|MALP_17	prokka	gene	9739	10593	.	+	.	ID=MALP_00654_gene;locus_tag=MALP_00654
gnl|Prokka|MALP_17	Prodigal:2.6	CDS	11036	11551	.	-	0	ID=MALP_00655;Parent=MALP_00655_gene;inference=ab initio prediction:Prodigal:2.6;locus_tag=MALP_00655;product=hypothetical protein;protein_id=gnl|Prokka|MALP_00655
gnl|Prokka|MALP_17	prokka	gene	11036	11551	.	-	.	ID=MALP_00655_gene;locus_tag=MALP_00655
gnl|Prokka|MALP_18	Prodigal:2.6	CDS	4	429	.	+	0	ID=MALP_00656;Parent=MALP_00656_gene;inference=ab initio prediction:Prodigal:2.6;locus_tag=MALP_00656;product=hypothetical protein;protein_id=gnl|Prokka|MALP_00656
gnl|Prokka|MALP_18	prokka	gene	4	429	.	+	.	ID=MALP_00656_gene;locus_tag=MALP_00656
gnl|Prokka|MALP_18	Prodigal:2.6	CDS	536	1042	.	+	0	ID=MALP_00657;Parent=MALP_00657_gene;eC_number=6.3.2.34;Name=fbiB_1;gene=fbiB_1;inference=ab initio prediction:Prodigal:2.6,protein motif:HAMAP:MF_01259;locus_tag=MALP_00657;product=Coenzyme F420:L-glutamate ligase;protein_id=gnl|Prokka|MALP_00657
gnl|Prokka|MALP_18	prokka	gene	536	1042	.	+	.	ID=MALP_00657_gene;Name=fbiB_1;gene=fbiB_1;locus_tag=MALP_00657
gnl|Prokka|MALP_18	Prodigal:2.6	CDS	1089	1520	.	+	0	ID=MALP_00658;Parent=MALP_00658_gene;inference=ab initio prediction:Prodigal:2.6;locus_tag=MALP_00658;product=hypothetical protein;protein_id=gnl|Prokka|MALP_00658
gnl|Prokka|MALP_18	prokka	gene	1089	1520	.	+	.	ID=MALP_00658_gene;locus_tag=MALP_00658
gnl|Prokka|MALP_18	Prodigal:2.6	CDS	1517	1801	.	+	0	ID=MALP_00659;Parent=MALP_00659_gene;inference=ab initio prediction:Prodigal:2.6;locus_tag=MALP_00659;product=hypothetical protein;protein_id=gnl|Prokka|MALP_00659
gnl|Prokka|MALP_18	prokka	gene	1517	1801	.	+	.	ID=MALP_00659_gene;locus_tag=MALP_00659
gnl|Prokka|MALP_18	Prodigal:2.6	CDS	1806	2081	.	+	0	ID=MALP_00660;Parent=MALP_00660_gene;inference=ab initio prediction:Prodigal:2.6;locus_tag=MALP_00660;product=hypothetical protein;protein_id=gnl|Prokka|MALP_00660
gnl|Prokka|MALP_18	prokka	gene	1806	2081	.	+	.	ID=MALP_00660_gene;locus_tag=MALP_00660
gnl|Prokka|MALP_18	Prodigal:2.6	CDS	2075	2824	.	+	0	ID=MALP_00661;Parent=MALP_00661_gene;eC_number=6.3.1.20;Name=lplA_1;dbxref=COG:COG0095;gene=lplA_1;inference=ab initio prediction:Prodigal:2.6,similar to AA sequence:UniProtKB:Q9HKT1;locus_tag=MALP_00661;product=Lipoate-protein ligase A subunit 1;protein_id=gnl|Prokka|MALP_00661
gnl|Prokka|MALP_18	prokka	gene	2075	2824	.	+	.	ID=MALP_00661_gene;Name=lplA_1;gene=lplA_1;locus_tag=MALP_00661
gnl|Prokka|MALP_18	Prodigal:2.6	CDS	2825	4057	.	-	0	ID=MALP_00662;Parent=MALP_00662_gene;inference=ab initio prediction:Prodigal:2.6;locus_tag=MALP_00662;product=hypothetical protein;protein_id=gnl|Prokka|MALP_00662
gnl|Prokka|MALP_18	prokka	gene	2825	4057	.	-	.	ID=MALP_00662_gene;locus_tag=MALP_00662
gnl|Prokka|MALP_18	Prodigal:2.6	CDS	4067	5032	.	-	0	ID=MALP_00663;Parent=MALP_00663_gene;eC_number=2.2.1.7;Name=dxs_3;gene=dxs_3;inference=ab initio prediction:Prodigal:2.6,protein motif:HAMAP:MF_00315;locus_tag=MALP_00663;product=1-deoxy-D-xylulose-5-phosphate synthase;protein_id=gnl|Prokka|MALP_00663
gnl|Prokka|MALP_18	prokka	gene	4067	5032	.	-	.	ID=MALP_00663_gene;Name=dxs_3;gene=dxs_3;locus_tag=MALP_00663
gnl|Prokka|MALP_18	Prodigal:2.6	CDS	5029	6084	.	-	0	ID=MALP_00664;Parent=MALP_00664_gene;eC_number=2.2.1.7;Name=dxs_4;gene=dxs_4;inference=ab initio prediction:Prodigal:2.6,protein motif:HAMAP:MF_00315;locus_tag=MALP_00664;product=1-deoxy-D-xylulose-5-phosphate synthase;protein_id=gnl|Prokka|MALP_00664
gnl|Prokka|MALP_18	prokka	gene	5029	6084	.	-	.	ID=MALP_00664_gene;Name=dxs_4;gene=dxs_4;locus_tag=MALP_00664
gnl|Prokka|MALP_18	Prodigal:2.6	CDS	6078	6956	.	-	0	ID=MALP_00665;Parent=MALP_00665_gene;eC_number=2.8.1.8;Name=lipA_2;gene=lipA_2;inference=ab initio prediction:Prodigal:2.6,protein motif:HAMAP:MF_00206;locus_tag=MALP_00665;product=Lipoyl synthase;protein_id=gnl|Prokka|MALP_00665
gnl|Prokka|MALP_18	prokka	gene	6078	6956	.	-	.	ID=MALP_00665_gene;Name=lipA_2;gene=lipA_2;locus_tag=MALP_00665
gnl|Prokka|MALP_18	Prodigal:2.6	CDS	6983	8035	.	-	0	ID=MALP_00666;Parent=MALP_00666_gene;eC_number=2.1.1.246;Name=mtaA_3;dbxref=COG:COG0407;gene=mtaA_3;inference=ab initio prediction:Prodigal:2.6,similar to AA sequence:UniProtKB:Q48927;locus_tag=MALP_00666;product=Methylcobamide:CoM methyltransferase MtaA;protein_id=gnl|Prokka|MALP_00666
gnl|Prokka|MALP_18	prokka	gene	6983	8035	.	-	.	ID=MALP_00666_gene;Name=mtaA_3;gene=mtaA_3;locus_tag=MALP_00666
gnl|Prokka|MALP_18	Prodigal:2.6	CDS	8032	9003	.	-	0	ID=MALP_00667;Parent=MALP_00667_gene;inference=ab initio prediction:Prodigal:2.6;locus_tag=MALP_00667;product=hypothetical protein;protein_id=gnl|Prokka|MALP_00667
gnl|Prokka|MALP_18	prokka	gene	8032	9003	.	-	.	ID=MALP_00667_gene;locus_tag=MALP_00667
gnl|Prokka|MALP_18	Prodigal:2.6	CDS	9000	9815	.	-	0	ID=MALP_00668;Parent=MALP_00668_gene;dbxref=COG:COG1136;inference=ab initio prediction:Prodigal:2.6,similar to AA sequence:UniProtKB:Q58206;locus_tag=MALP_00668;product=putative ABC transporter ATP-binding protein;protein_id=gnl|Prokka|MALP_00668
gnl|Prokka|MALP_18	prokka	gene	9000	9815	.	-	.	ID=MALP_00668_gene;locus_tag=MALP_00668
gnl|Prokka|MALP_18	Prodigal:2.6	CDS	9817	10701	.	-	0	ID=MALP_00669;Parent=MALP_00669_gene;inference=ab initio prediction:Prodigal:2.6;locus_tag=MALP_00669;product=hypothetical protein;protein_id=gnl|Prokka|MALP_00669
gnl|Prokka|MALP_18	prokka	gene	9817	10701	.	-	.	ID=MALP_00669_gene;locus_tag=MALP_00669
gnl|Prokka|MALP_18	Prodigal:2.6	CDS	11180	12187	.	-	0	ID=MALP_00670;Parent=MALP_00670_gene;eC_number=2.7.4.16;Name=thiL_2;gene=thiL_2;inference=ab initio prediction:Prodigal:2.6,protein motif:HAMAP:MF_02128;locus_tag=MALP_00670;product=Thiamine-monophosphate kinase;protein_id=gnl|Prokka|MALP_00670
gnl|Prokka|MALP_18	prokka	gene	11180	12187	.	-	.	ID=MALP_00670_gene;Name=thiL_2;gene=thiL_2;locus_tag=MALP_00670
gnl|Prokka|MALP_18	Prodigal:2.6	CDS	12234	12524	.	-	0	ID=MALP_00671;Parent=MALP_00671_gene;inference=ab initio prediction:Prodigal:2.6;locus_tag=MALP_00671;product=hypothetical protein;protein_id=gnl|Prokka|MALP_00671
gnl|Prokka|MALP_18	prokka	gene	12234	12524	.	-	.	ID=MALP_00671_gene;locus_tag=MALP_00671
gnl|Prokka|MALP_19	Prodigal:2.6	CDS	143	571	.	+	0	ID=MALP_00672;Parent=MALP_00672_gene;inference=ab initio prediction:Prodigal:2.6;locus_tag=MALP_00672;product=hypothetical protein;protein_id=gnl|Prokka|MALP_00672
gnl|Prokka|MALP_19	prokka	gene	143	571	.	+	.	ID=MALP_00672_gene;locus_tag=MALP_00672
gnl|Prokka|MALP_19	Prodigal:2.6	CDS	589	1020	.	-	0	ID=MALP_00673;Parent=MALP_00673_gene;inference=ab initio prediction:Prodigal:2.6;locus_tag=MALP_00673;product=hypothetical protein;protein_id=gnl|Prokka|MALP_00673
gnl|Prokka|MALP_19	prokka	gene	589	1020	.	-	.	ID=MALP_00673_gene;locus_tag=MALP_00673
gnl|Prokka|MALP_19	Prodigal:2.6	CDS	1212	1778	.	-	0	ID=MALP_00674;Parent=MALP_00674_gene;inference=ab initio prediction:Prodigal:2.6;locus_tag=MALP_00674;product=hypothetical protein;protein_id=gnl|Prokka|MALP_00674
gnl|Prokka|MALP_19	prokka	gene	1212	1778	.	-	.	ID=MALP_00674_gene;locus_tag=MALP_00674
gnl|Prokka|MALP_19	Prodigal:2.6	CDS	1780	2490	.	-	0	ID=MALP_00675;Parent=MALP_00675_gene;inference=ab initio prediction:Prodigal:2.6,similar to AA sequence:UniProtKB:O58022;locus_tag=MALP_00675;note=UPF0273 protein PH0284;product=hypothetical protein;protein_id=gnl|Prokka|MALP_00675
gnl|Prokka|MALP_19	prokka	gene	1780	2490	.	-	.	ID=MALP_00675_gene;locus_tag=MALP_00675
gnl|Prokka|MALP_19	Prodigal:2.6	CDS	2566	3864	.	+	0	ID=MALP_00676;Parent=MALP_00676_gene;Name=faeB-hpsB;dbxref=COG:COG0269;gene=faeB-hpsB;inference=ab initio prediction:Prodigal:2.6,similar to AA sequence:UniProtKB:Q46DY5;locus_tag=MALP_00676;product=Bifunctional enzyme Fae/Hps;protein_id=gnl|Prokka|MALP_00676
gnl|Prokka|MALP_19	prokka	gene	2566	3864	.	+	.	ID=MALP_00676_gene;Name=faeB-hpsB;gene=faeB-hpsB;locus_tag=MALP_00676
gnl|Prokka|MALP_19	Prodigal:2.6	CDS	4050	4319	.	+	0	ID=MALP_00677;Parent=MALP_00677_gene;inference=ab initio prediction:Prodigal:2.6;locus_tag=MALP_00677;product=hypothetical protein;protein_id=gnl|Prokka|MALP_00677
gnl|Prokka|MALP_19	prokka	gene	4050	4319	.	+	.	ID=MALP_00677_gene;locus_tag=MALP_00677
gnl|Prokka|MALP_19	Prodigal:2.6	CDS	4312	5727	.	+	0	ID=MALP_00678;Parent=MALP_00678_gene;dbxref=COG:COG0004;inference=ab initio prediction:Prodigal:2.6,similar to AA sequence:UniProtKB:Q58739;locus_tag=MALP_00678;product=Putative ammonium transporter;protein_id=gnl|Prokka|MALP_00678
gnl|Prokka|MALP_19	prokka	gene	4312	5727	.	+	.	ID=MALP_00678_gene;locus_tag=MALP_00678
gnl|Prokka|MALP_19	Prodigal:2.6	CDS	5724	6062	.	+	0	ID=MALP_00679;Parent=MALP_00679_gene;dbxref=COG:COG0347;inference=ab initio prediction:Prodigal:2.6,similar to AA sequence:UniProtKB:Q60381;locus_tag=MALP_00679;product=putative nitrogen regulatory PII-like protein;protein_id=gnl|Prokka|MALP_00679
gnl|Prokka|MALP_19	prokka	gene	5724	6062	.	+	.	ID=MALP_00679_gene;locus_tag=MALP_00679
gnl|Prokka|MALP_19	Prodigal:2.6	CDS	6174	6878	.	+	0	ID=MALP_00680;Parent=MALP_00680_gene;inference=ab initio prediction:Prodigal:2.6;locus_tag=MALP_00680;product=hypothetical protein;protein_id=gnl|Prokka|MALP_00680
gnl|Prokka|MALP_19	prokka	gene	6174	6878	.	+	.	ID=MALP_00680_gene;locus_tag=MALP_00680
gnl|Prokka|MALP_19	Prodigal:2.6	CDS	6896	7765	.	-	0	ID=MALP_00681;Parent=MALP_00681_gene;eC_number=3.4.24.-;Name=htpX;gene=htpX;inference=ab initio prediction:Prodigal:2.6,protein motif:HAMAP:MF_00188;locus_tag=MALP_00681;product=Protease HtpX;protein_id=gnl|Prokka|MALP_00681
gnl|Prokka|MALP_19	prokka	gene	6896	7765	.	-	.	ID=MALP_00681_gene;Name=htpX;gene=htpX;locus_tag=MALP_00681
gnl|Prokka|MALP_19	Prodigal:2.6	CDS	7917	8861	.	+	0	ID=MALP_00682;Parent=MALP_00682_gene;eC_number=1.1.1.376;inference=ab initio prediction:Prodigal:2.6,similar to AA sequence:UniProtKB:D4GP33;locus_tag=MALP_00682;product=L-arabinose 1-dehydrogenase (NAD(P)(+));protein_id=gnl|Prokka|MALP_00682
gnl|Prokka|MALP_19	prokka	gene	7917	8861	.	+	.	ID=MALP_00682_gene;locus_tag=MALP_00682
gnl|Prokka|MALP_19	Prodigal:2.6	CDS	8858	9454	.	-	0	ID=MALP_00683;Parent=MALP_00683_gene;inference=ab initio prediction:Prodigal:2.6;locus_tag=MALP_00683;product=hypothetical protein;protein_id=gnl|Prokka|MALP_00683
gnl|Prokka|MALP_19	prokka	gene	8858	9454	.	-	.	ID=MALP_00683_gene;locus_tag=MALP_00683
gnl|Prokka|MALP_19	Prodigal:2.6	CDS	9545	10747	.	+	0	ID=MALP_00684;Parent=MALP_00684_gene;eC_number=2.7.7.-;Name=priS;dbxref=COG:COG1467;gene=priS;inference=ab initio prediction:Prodigal:2.6,similar to AA sequence:UniProtKB:Q58249;locus_tag=MALP_00684;product=DNA primase small subunit PriS;protein_id=gnl|Prokka|MALP_00684
gnl|Prokka|MALP_19	prokka	gene	9545	10747	.	+	.	ID=MALP_00684_gene;Name=priS;gene=priS;locus_tag=MALP_00684
gnl|Prokka|MALP_19	Prodigal:2.6	CDS	10797	11636	.	+	0	ID=MALP_00685;Parent=MALP_00685_gene;inference=ab initio prediction:Prodigal:2.6;locus_tag=MALP_00685;product=hypothetical protein;protein_id=gnl|Prokka|MALP_00685
gnl|Prokka|MALP_19	prokka	gene	10797	11636	.	+	.	ID=MALP_00685_gene;locus_tag=MALP_00685
gnl|Prokka|MALP_19	Prodigal:2.6	CDS	11627	12439	.	-	0	ID=MALP_00686;Parent=MALP_00686_gene;inference=ab initio prediction:Prodigal:2.6;locus_tag=MALP_00686;product=hypothetical protein;protein_id=gnl|Prokka|MALP_00686
gnl|Prokka|MALP_19	prokka	gene	11627	12439	.	-	.	ID=MALP_00686_gene;locus_tag=MALP_00686
gnl|Prokka|MALP_19	Prodigal:2.6	CDS	12509	12751	.	+	0	ID=MALP_00687;Parent=MALP_00687_gene;inference=ab initio prediction:Prodigal:2.6,similar to AA sequence:UniProtKB:P14125;locus_tag=MALP_00687;product=50S ribosomal protein L18Ae;protein_id=gnl|Prokka|MALP_00687
gnl|Prokka|MALP_19	prokka	gene	12509	12751	.	+	.	ID=MALP_00687_gene;locus_tag=MALP_00687
gnl|Prokka|MALP_19	Prodigal:2.6	CDS	12751	13176	.	+	0	ID=MALP_00688;Parent=MALP_00688_gene;Name=pfdA;dbxref=COG:COG1730;gene=pfdA;inference=ab initio prediction:Prodigal:2.6,similar to AA sequence:UniProtKB:O27646;locus_tag=MALP_00688;product=Prefoldin subunit alpha;protein_id=gnl|Prokka|MALP_00688
gnl|Prokka|MALP_19	prokka	gene	12751	13176	.	+	.	ID=MALP_00688_gene;Name=pfdA;gene=pfdA;locus_tag=MALP_00688
gnl|Prokka|MALP_19	Prodigal:2.6	CDS	13184	14125	.	+	0	ID=MALP_00689;Parent=MALP_00689_gene;Name=ftsY;dbxref=COG:COG0552;gene=ftsY;inference=ab initio prediction:Prodigal:2.6,similar to AA sequence:UniProtKB:P27414;locus_tag=MALP_00689;product=Signal recognition particle receptor FtsY;protein_id=gnl|Prokka|MALP_00689
gnl|Prokka|MALP_19	prokka	gene	13184	14125	.	+	.	ID=MALP_00689_gene;Name=ftsY;gene=ftsY;locus_tag=MALP_00689
gnl|Prokka|MALP_19	Prodigal:2.6	CDS	14136	15386	.	-	0	ID=MALP_00690;Parent=MALP_00690_gene;eC_number=3.-.-.-;dbxref=COG:COG0624;inference=ab initio prediction:Prodigal:2.6,similar to AA sequence:UniProtKB:Q6LXF3;locus_tag=MALP_00690;product=putative metallohydrolase;protein_id=gnl|Prokka|MALP_00690
gnl|Prokka|MALP_19	prokka	gene	14136	15386	.	-	.	ID=MALP_00690_gene;locus_tag=MALP_00690
gnl|Prokka|MALP_19	Prodigal:2.6	CDS	15440	16615	.	-	0	ID=MALP_00691;Parent=MALP_00691_gene;eC_number=2.3.1.16;Name=fadA;gene=fadA;inference=ab initio prediction:Prodigal:2.6,protein motif:HAMAP:MF_01620;locus_tag=MALP_00691;product=3-ketoacyl-CoA thiolase;protein_id=gnl|Prokka|MALP_00691
gnl|Prokka|MALP_19	prokka	gene	15440	16615	.	-	.	ID=MALP_00691_gene;Name=fadA;gene=fadA;locus_tag=MALP_00691
gnl|Prokka|MALP_19	Prodigal:2.6	CDS	16695	18002	.	-	0	ID=MALP_00692;Parent=MALP_00692_gene;eC_number=6.3.4.22;Name=tiaS_2;dbxref=COG:COG1571;gene=tiaS_2;inference=ab initio prediction:Prodigal:2.6,similar to AA sequence:UniProtKB:O28025;locus_tag=MALP_00692;product=tRNA(Ile2) 2-agmatinylcytidine synthetase TiaS;protein_id=gnl|Prokka|MALP_00692
gnl|Prokka|MALP_19	prokka	gene	16695	18002	.	-	.	ID=MALP_00692_gene;Name=tiaS_2;gene=tiaS_2;locus_tag=MALP_00692
gnl|Prokka|MALP_19	Prodigal:2.6	CDS	18087	18434	.	+	0	ID=MALP_00693;Parent=MALP_00693_gene;inference=ab initio prediction:Prodigal:2.6;locus_tag=MALP_00693;product=hypothetical protein;protein_id=gnl|Prokka|MALP_00693
gnl|Prokka|MALP_19	prokka	gene	18087	18434	.	+	.	ID=MALP_00693_gene;locus_tag=MALP_00693
gnl|Prokka|MALP_19	Prodigal:2.6	CDS	18566	19858	.	-	0	ID=MALP_00694;Parent=MALP_00694_gene;Name=hflX;dbxref=COG:COG2262;gene=hflX;inference=ab initio prediction:Prodigal:2.6,similar to AA sequence:UniProtKB:Q980M3;locus_tag=MALP_00694;product=GTPase HflX;protein_id=gnl|Prokka|MALP_00694
gnl|Prokka|MALP_19	prokka	gene	18566	19858	.	-	.	ID=MALP_00694_gene;Name=hflX;gene=hflX;locus_tag=MALP_00694
gnl|Prokka|MALP_19	Prodigal:2.6	CDS	20010	21305	.	+	0	ID=MALP_00695;Parent=MALP_00695_gene;Name=cdc6;dbxref=COG:COG1474;gene=cdc6;inference=ab initio prediction:Prodigal:2.6,similar to AA sequence:UniProtKB:Q9V2F2;locus_tag=MALP_00695;product=ORC1-type DNA replication protein;protein_id=gnl|Prokka|MALP_00695
gnl|Prokka|MALP_19	prokka	gene	20010	21305	.	+	.	ID=MALP_00695_gene;Name=cdc6;gene=cdc6;locus_tag=MALP_00695
gnl|Prokka|MALP_19	Prodigal:2.6	CDS	21306	22205	.	-	0	ID=MALP_00696;Parent=MALP_00696_gene;inference=ab initio prediction:Prodigal:2.6;locus_tag=MALP_00696;product=hypothetical protein;protein_id=gnl|Prokka|MALP_00696
gnl|Prokka|MALP_19	prokka	gene	21306	22205	.	-	.	ID=MALP_00696_gene;locus_tag=MALP_00696
gnl|Prokka|MALP_19	Prodigal:2.6	CDS	22292	22750	.	+	0	ID=MALP_00697;Parent=MALP_00697_gene;eC_number=3.5.4.33;Name=tadA;gene=tadA;inference=ab initio prediction:Prodigal:2.6,protein motif:HAMAP:MF_00972;locus_tag=MALP_00697;product=tRNA-specific adenosine deaminase;protein_id=gnl|Prokka|MALP_00697
gnl|Prokka|MALP_19	prokka	gene	22292	22750	.	+	.	ID=MALP_00697_gene;Name=tadA;gene=tadA;locus_tag=MALP_00697
gnl|Prokka|MALP_19	Prodigal:2.6	CDS	22966	23310	.	+	0	ID=MALP_00698;Parent=MALP_00698_gene;inference=ab initio prediction:Prodigal:2.6;locus_tag=MALP_00698;product=hypothetical protein;protein_id=gnl|Prokka|MALP_00698
gnl|Prokka|MALP_19	prokka	gene	22966	23310	.	+	.	ID=MALP_00698_gene;locus_tag=MALP_00698
gnl|Prokka|MALP_19	Prodigal:2.6	CDS	23285	25342	.	+	0	ID=MALP_00699;Parent=MALP_00699_gene;inference=ab initio prediction:Prodigal:2.6;locus_tag=MALP_00699;product=hypothetical protein;protein_id=gnl|Prokka|MALP_00699
gnl|Prokka|MALP_19	prokka	gene	23285	25342	.	+	.	ID=MALP_00699_gene;locus_tag=MALP_00699
gnl|Prokka|MALP_19	Prodigal:2.6	CDS	25344	25562	.	+	0	ID=MALP_00700;Parent=MALP_00700_gene;inference=ab initio prediction:Prodigal:2.6;locus_tag=MALP_00700;product=hypothetical protein;protein_id=gnl|Prokka|MALP_00700
gnl|Prokka|MALP_19	prokka	gene	25344	25562	.	+	.	ID=MALP_00700_gene;locus_tag=MALP_00700
gnl|Prokka|MALP_19	Prodigal:2.6	CDS	25609	26166	.	+	0	ID=MALP_00701;Parent=MALP_00701_gene;Name=atpE;gene=atpE;inference=ab initio prediction:Prodigal:2.6,protein motif:HAMAP:MF_00311;locus_tag=MALP_00701;product=V-type proton ATPase subunit E;protein_id=gnl|Prokka|MALP_00701
gnl|Prokka|MALP_19	prokka	gene	25609	26166	.	+	.	ID=MALP_00701_gene;Name=atpE;gene=atpE;locus_tag=MALP_00701
gnl|Prokka|MALP_19	Prodigal:2.6	CDS	26171	27232	.	+	0	ID=MALP_00702;Parent=MALP_00702_gene;Name=atpC;gene=atpC;inference=ab initio prediction:Prodigal:2.6,protein motif:HAMAP:MF_00314;locus_tag=MALP_00702;product=V-type ATP synthase subunit C;protein_id=gnl|Prokka|MALP_00702
gnl|Prokka|MALP_19	prokka	gene	26171	27232	.	+	.	ID=MALP_00702_gene;Name=atpC;gene=atpC;locus_tag=MALP_00702
gnl|Prokka|MALP_19	Prodigal:2.6	CDS	27232	27531	.	+	0	ID=MALP_00703;Parent=MALP_00703_gene;Name=atpF;dbxref=COG:COG1436;gene=atpF;inference=ab initio prediction:Prodigal:2.6,similar to AA sequence:UniProtKB:Q60185;locus_tag=MALP_00703;product=V-type ATP synthase subunit F;protein_id=gnl|Prokka|MALP_00703
gnl|Prokka|MALP_19	prokka	gene	27232	27531	.	+	.	ID=MALP_00703_gene;Name=atpF;gene=atpF;locus_tag=MALP_00703
gnl|Prokka|MALP_19	Prodigal:2.6	CDS	27542	29272	.	+	0	ID=MALP_00704;Parent=MALP_00704_gene;eC_number=3.6.3.14;Name=atpA;dbxref=COG:COG1155;gene=atpA;inference=ab initio prediction:Prodigal:2.6,similar to AA sequence:UniProtKB:Q60186;locus_tag=MALP_00704;product=V-type ATP synthase alpha chain;protein_id=gnl|Prokka|MALP_00704
gnl|Prokka|MALP_19	prokka	gene	27542	29272	.	+	.	ID=MALP_00704_gene;Name=atpA;gene=atpA;locus_tag=MALP_00704
gnl|Prokka|MALP_19	Prodigal:2.6	CDS	29273	30658	.	+	0	ID=MALP_00705;Parent=MALP_00705_gene;Name=atpB;dbxref=COG:COG1156;gene=atpB;inference=ab initio prediction:Prodigal:2.6,similar to AA sequence:UniProtKB:Q60187;locus_tag=MALP_00705;product=V-type ATP synthase beta chain;protein_id=gnl|Prokka|MALP_00705
gnl|Prokka|MALP_19	prokka	gene	29273	30658	.	+	.	ID=MALP_00705_gene;Name=atpB;gene=atpB;locus_tag=MALP_00705
gnl|Prokka|MALP_19	Prodigal:2.6	CDS	30660	31295	.	+	0	ID=MALP_00706;Parent=MALP_00706_gene;Name=atpD;dbxref=COG:COG1394;gene=atpD;inference=ab initio prediction:Prodigal:2.6,similar to AA sequence:UniProtKB:P62017;locus_tag=MALP_00706;product=V-type ATP synthase subunit D;protein_id=gnl|Prokka|MALP_00706
gnl|Prokka|MALP_19	prokka	gene	30660	31295	.	+	.	ID=MALP_00706_gene;Name=atpD;gene=atpD;locus_tag=MALP_00706
gnl|Prokka|MALP_19	Prodigal:2.6	CDS	31292	31417	.	+	0	ID=MALP_00707;Parent=MALP_00707_gene;inference=ab initio prediction:Prodigal:2.6;locus_tag=MALP_00707;product=hypothetical protein;protein_id=gnl|Prokka|MALP_00707
gnl|Prokka|MALP_19	prokka	gene	31292	31417	.	+	.	ID=MALP_00707_gene;locus_tag=MALP_00707
gnl|Prokka|MALP_19	Prodigal:2.6	CDS	31411	31590	.	-	0	ID=MALP_00708;Parent=MALP_00708_gene;inference=ab initio prediction:Prodigal:2.6;locus_tag=MALP_00708;product=hypothetical protein;protein_id=gnl|Prokka|MALP_00708
gnl|Prokka|MALP_19	prokka	gene	31411	31590	.	-	.	ID=MALP_00708_gene;locus_tag=MALP_00708
gnl|Prokka|MALP_19	Prodigal:2.6	CDS	31629	33065	.	-	0	ID=MALP_00709;Parent=MALP_00709_gene;eC_number=2.7.7.7;Name=polB;dbxref=COG:COG1311;gene=polB;inference=ab initio prediction:Prodigal:2.6,similar to AA sequence:UniProtKB:Q9V2F3;locus_tag=MALP_00709;product=DNA polymerase II small subunit;protein_id=gnl|Prokka|MALP_00709
gnl|Prokka|MALP_19	prokka	gene	31629	33065	.	-	.	ID=MALP_00709_gene;Name=polB;gene=polB;locus_tag=MALP_00709
gnl|Prokka|MALP_19	Prodigal:2.6	CDS	33121	33504	.	+	0	ID=MALP_00710;Parent=MALP_00710_gene;inference=ab initio prediction:Prodigal:2.6,similar to AA sequence:UniProtKB:O28876;locus_tag=MALP_00710;note=UPF0200/UPF0201 protein AF_1395;product=hypothetical protein;protein_id=gnl|Prokka|MALP_00710
gnl|Prokka|MALP_19	prokka	gene	33121	33504	.	+	.	ID=MALP_00710_gene;locus_tag=MALP_00710
gnl|Prokka|MALP_19	Prodigal:2.6	CDS	33501	34265	.	+	0	ID=MALP_00711;Parent=MALP_00711_gene;dbxref=COG:COG1082;inference=ab initio prediction:Prodigal:2.6,similar to AA sequence:UniProtKB:Q58707;locus_tag=MALP_00711;product=putative protein;protein_id=gnl|Prokka|MALP_00711
gnl|Prokka|MALP_19	prokka	gene	33501	34265	.	+	.	ID=MALP_00711_gene;locus_tag=MALP_00711
gnl|Prokka|MALP_19	Prodigal:2.6	CDS	34266	35537	.	-	0	ID=MALP_00712;Parent=MALP_00712_gene;inference=ab initio prediction:Prodigal:2.6;locus_tag=MALP_00712;product=hypothetical protein;protein_id=gnl|Prokka|MALP_00712
gnl|Prokka|MALP_19	prokka	gene	34266	35537	.	-	.	ID=MALP_00712_gene;locus_tag=MALP_00712
gnl|Prokka|MALP_19	Prodigal:2.6	CDS	35699	35950	.	+	0	ID=MALP_00713;Parent=MALP_00713_gene;inference=ab initio prediction:Prodigal:2.6;locus_tag=MALP_00713;product=hypothetical protein;protein_id=gnl|Prokka|MALP_00713
gnl|Prokka|MALP_19	prokka	gene	35699	35950	.	+	.	ID=MALP_00713_gene;locus_tag=MALP_00713
gnl|Prokka|MALP_19	Prodigal:2.6	CDS	35955	36470	.	-	0	ID=MALP_00714;Parent=MALP_00714_gene;inference=ab initio prediction:Prodigal:2.6;locus_tag=MALP_00714;product=hypothetical protein;protein_id=gnl|Prokka|MALP_00714
gnl|Prokka|MALP_19	prokka	gene	35955	36470	.	-	.	ID=MALP_00714_gene;locus_tag=MALP_00714
gnl|Prokka|MALP_19	Prodigal:2.6	CDS	36534	37061	.	+	0	ID=MALP_00715;Parent=MALP_00715_gene;inference=ab initio prediction:Prodigal:2.6;locus_tag=MALP_00715;product=hypothetical protein;protein_id=gnl|Prokka|MALP_00715
gnl|Prokka|MALP_19	prokka	gene	36534	37061	.	+	.	ID=MALP_00715_gene;locus_tag=MALP_00715
gnl|Prokka|MALP_19	Prodigal:2.6	CDS	37152	40955	.	+	0	ID=MALP_00716;Parent=MALP_00716_gene;inference=ab initio prediction:Prodigal:2.6;locus_tag=MALP_00716;product=hypothetical protein;protein_id=gnl|Prokka|MALP_00716
gnl|Prokka|MALP_19	prokka	gene	37152	40955	.	+	.	ID=MALP_00716_gene;locus_tag=MALP_00716
gnl|Prokka|MALP_19	Prodigal:2.6	CDS	41031	41672	.	-	0	ID=MALP_00717;Parent=MALP_00717_gene;inference=ab initio prediction:Prodigal:2.6;locus_tag=MALP_00717;product=hypothetical protein;protein_id=gnl|Prokka|MALP_00717
gnl|Prokka|MALP_19	prokka	gene	41031	41672	.	-	.	ID=MALP_00717_gene;locus_tag=MALP_00717
gnl|Prokka|MALP_19	Prodigal:2.6	CDS	41659	42618	.	-	0	ID=MALP_00718;Parent=MALP_00718_gene;inference=ab initio prediction:Prodigal:2.6;locus_tag=MALP_00718;product=hypothetical protein;protein_id=gnl|Prokka|MALP_00718
gnl|Prokka|MALP_19	prokka	gene	41659	42618	.	-	.	ID=MALP_00718_gene;locus_tag=MALP_00718
gnl|Prokka|MALP_19	Prodigal:2.6	CDS	42685	43188	.	-	0	ID=MALP_00719;Parent=MALP_00719_gene;dbxref=COG:COG0071;inference=ab initio prediction:Prodigal:2.6,similar to AA sequence:UniProtKB:Q57733;locus_tag=MALP_00719;product=Small heat shock protein HSP16.5;protein_id=gnl|Prokka|MALP_00719
gnl|Prokka|MALP_19	prokka	gene	42685	43188	.	-	.	ID=MALP_00719_gene;locus_tag=MALP_00719
gnl|Prokka|MALP_19	Prodigal:2.6	CDS	43193	45376	.	-	0	ID=MALP_00720;Parent=MALP_00720_gene;Name=vat_1;dbxref=COG:COG0464;gene=vat_1;inference=ab initio prediction:Prodigal:2.6,similar to AA sequence:UniProtKB:O05209;locus_tag=MALP_00720;product=VCP-like ATPase;protein_id=gnl|Prokka|MALP_00720
gnl|Prokka|MALP_19	prokka	gene	43193	45376	.	-	.	ID=MALP_00720_gene;Name=vat_1;gene=vat_1;locus_tag=MALP_00720
gnl|Prokka|MALP_19	Prodigal:2.6	CDS	45408	45887	.	-	0	ID=MALP_00721;Parent=MALP_00721_gene;dbxref=COG:COG0071;inference=ab initio prediction:Prodigal:2.6,similar to AA sequence:UniProtKB:Q57733;locus_tag=MALP_00721;product=Small heat shock protein HSP16.5;protein_id=gnl|Prokka|MALP_00721
gnl|Prokka|MALP_19	prokka	gene	45408	45887	.	-	.	ID=MALP_00721_gene;locus_tag=MALP_00721
gnl|Prokka|MALP_19	Prodigal:2.6	CDS	45967	46260	.	-	0	ID=MALP_00722;Parent=MALP_00722_gene;inference=ab initio prediction:Prodigal:2.6;locus_tag=MALP_00722;product=hypothetical protein;protein_id=gnl|Prokka|MALP_00722
gnl|Prokka|MALP_19	prokka	gene	45967	46260	.	-	.	ID=MALP_00722_gene;locus_tag=MALP_00722
gnl|Prokka|MALP_19	Prodigal:2.6	CDS	46244	46855	.	-	0	ID=MALP_00723;Parent=MALP_00723_gene;inference=ab initio prediction:Prodigal:2.6;locus_tag=MALP_00723;product=hypothetical protein;protein_id=gnl|Prokka|MALP_00723
gnl|Prokka|MALP_19	prokka	gene	46244	46855	.	-	.	ID=MALP_00723_gene;locus_tag=MALP_00723
gnl|Prokka|MALP_19	Prodigal:2.6	CDS	46980	48023	.	+	0	ID=MALP_00724;Parent=MALP_00724_gene;eC_number=4.6.1.16;Name=endA;dbxref=COG:COG1676;gene=endA;inference=ab initio prediction:Prodigal:2.6,similar to AA sequence:UniProtKB:O07118;locus_tag=MALP_00724;product=tRNA-splicing endonuclease;protein_id=gnl|Prokka|MALP_00724
gnl|Prokka|MALP_19	prokka	gene	46980	48023	.	+	.	ID=MALP_00724_gene;Name=endA;gene=endA;locus_tag=MALP_00724
gnl|Prokka|MALP_19	Prodigal:2.6	CDS	48020	48952	.	-	0	ID=MALP_00725;Parent=MALP_00725_gene;inference=ab initio prediction:Prodigal:2.6;locus_tag=MALP_00725;product=hypothetical protein;protein_id=gnl|Prokka|MALP_00725
gnl|Prokka|MALP_19	prokka	gene	48020	48952	.	-	.	ID=MALP_00725_gene;locus_tag=MALP_00725
gnl|Prokka|MALP_19	Prodigal:2.6	CDS	49021	49953	.	-	0	ID=MALP_00726;Parent=MALP_00726_gene;Name=tfb;dbxref=COG:COG1372;gene=tfb;inference=ab initio prediction:Prodigal:2.6,similar to AA sequence:UniProtKB:Q58192;locus_tag=MALP_00726;product=Transcription initiation factor IIB;protein_id=gnl|Prokka|MALP_00726
gnl|Prokka|MALP_19	prokka	gene	49021	49953	.	-	.	ID=MALP_00726_gene;Name=tfb;gene=tfb;locus_tag=MALP_00726
gnl|Prokka|MALP_19	Prodigal:2.6	CDS	49901	50188	.	-	0	ID=MALP_00727;Parent=MALP_00727_gene;inference=ab initio prediction:Prodigal:2.6;locus_tag=MALP_00727;product=hypothetical protein;protein_id=gnl|Prokka|MALP_00727
gnl|Prokka|MALP_19	prokka	gene	49901	50188	.	-	.	ID=MALP_00727_gene;locus_tag=MALP_00727
gnl|Prokka|MALP_19	Prodigal:2.6	CDS	50410	51171	.	+	0	ID=MALP_00728;Parent=MALP_00728_gene;eC_number=6.3.2.44;dbxref=COG:COG1701;inference=ab initio prediction:Prodigal:2.6,similar to AA sequence:UniProtKB:Q8PUQ1;locus_tag=MALP_00728;product=Pantothenate synthetase;protein_id=gnl|Prokka|MALP_00728
gnl|Prokka|MALP_19	prokka	gene	50410	51171	.	+	.	ID=MALP_00728_gene;locus_tag=MALP_00728
gnl|Prokka|MALP_19	Prodigal:2.6	CDS	51174	52418	.	+	0	ID=MALP_00729;Parent=MALP_00729_gene;eC_number=3.3.1.1;Name=ahcY;gene=ahcY;inference=ab initio prediction:Prodigal:2.6,protein motif:HAMAP:MF_00563;locus_tag=MALP_00729;product=Adenosylhomocysteinase;protein_id=gnl|Prokka|MALP_00729
gnl|Prokka|MALP_19	prokka	gene	51174	52418	.	+	.	ID=MALP_00729_gene;Name=ahcY;gene=ahcY;locus_tag=MALP_00729
gnl|Prokka|MALP_19	Prodigal:2.6	CDS	52415	53335	.	+	0	ID=MALP_00730;Parent=MALP_00730_gene;eC_number=2.7.1.213;dbxref=COG:COG0524;inference=ab initio prediction:Prodigal:2.6,similar to AA sequence:UniProtKB:Q57849;locus_tag=MALP_00730;product=Nucleoside kinase;protein_id=gnl|Prokka|MALP_00730
gnl|Prokka|MALP_19	prokka	gene	52415	53335	.	+	.	ID=MALP_00730_gene;locus_tag=MALP_00730
gnl|Prokka|MALP_19	Prodigal:2.6	CDS	53539	53835	.	+	0	ID=MALP_00731;Parent=MALP_00731_gene;inference=ab initio prediction:Prodigal:2.6;locus_tag=MALP_00731;product=hypothetical protein;protein_id=gnl|Prokka|MALP_00731
gnl|Prokka|MALP_19	prokka	gene	53539	53835	.	+	.	ID=MALP_00731_gene;locus_tag=MALP_00731
gnl|Prokka|MALP_19	Prodigal:2.6	CDS	53909	54376	.	+	0	ID=MALP_00732;Parent=MALP_00732_gene;eC_number=5.4.99.18;Name=purE_1;dbxref=COG:COG0041;gene=purE_1;inference=ab initio prediction:Prodigal:2.6,similar to AA sequence:UniProtKB:Q58033;locus_tag=MALP_00732;product=N5-carboxyaminoimidazole ribonucleotide mutase;protein_id=gnl|Prokka|MALP_00732
gnl|Prokka|MALP_19	prokka	gene	53909	54376	.	+	.	ID=MALP_00732_gene;Name=purE_1;gene=purE_1;locus_tag=MALP_00732
gnl|Prokka|MALP_19	Prodigal:2.6	CDS	54376	55323	.	+	0	ID=MALP_00733;Parent=MALP_00733_gene;eC_number=6.3.5.2;Name=guaAB;dbxref=COG:COG0519;gene=guaAB;inference=ab initio prediction:Prodigal:2.6,similar to AA sequence:UniProtKB:O59072;locus_tag=MALP_00733;product=GMP synthase [glutamine-hydrolyzing] subunit B;protein_id=gnl|Prokka|MALP_00733
gnl|Prokka|MALP_19	prokka	gene	54376	55323	.	+	.	ID=MALP_00733_gene;Name=guaAB;gene=guaAB;locus_tag=MALP_00733
gnl|Prokka|MALP_19	Prodigal:2.6	CDS	55324	56037	.	-	0	ID=MALP_00734;Parent=MALP_00734_gene;eC_number=3.1.3.-;dbxref=COG:COG1011;inference=ab initio prediction:Prodigal:2.6,similar to AA sequence:UniProtKB:O59346;locus_tag=MALP_00734;product=Glyceraldehyde 3-phosphate phosphatase;protein_id=gnl|Prokka|MALP_00734
gnl|Prokka|MALP_19	prokka	gene	55324	56037	.	-	.	ID=MALP_00734_gene;locus_tag=MALP_00734
gnl|Prokka|MALP_19	Prodigal:2.6	CDS	56136	56711	.	+	0	ID=MALP_00735;Parent=MALP_00735_gene;eC_number=6.3.5.2;Name=guaAA_2;dbxref=COG:COG0518;gene=guaAA_2;inference=ab initio prediction:Prodigal:2.6,similar to AA sequence:UniProtKB:Q9HJM3;locus_tag=MALP_00735;product=GMP synthase [glutamine-hydrolyzing] subunit A;protein_id=gnl|Prokka|MALP_00735
gnl|Prokka|MALP_19	prokka	gene	56136	56711	.	+	.	ID=MALP_00735_gene;Name=guaAA_2;gene=guaAA_2;locus_tag=MALP_00735
gnl|Prokka|MALP_19	Prodigal:2.6	CDS	56699	56917	.	+	0	ID=MALP_00736;Parent=MALP_00736_gene;inference=ab initio prediction:Prodigal:2.6;locus_tag=MALP_00736;product=hypothetical protein;protein_id=gnl|Prokka|MALP_00736
gnl|Prokka|MALP_19	prokka	gene	56699	56917	.	+	.	ID=MALP_00736_gene;locus_tag=MALP_00736
gnl|Prokka|MALP_19	Prodigal:2.6	CDS	56900	57247	.	-	0	ID=MALP_00737;Parent=MALP_00737_gene;inference=ab initio prediction:Prodigal:2.6;locus_tag=MALP_00737;product=hypothetical protein;protein_id=gnl|Prokka|MALP_00737
gnl|Prokka|MALP_19	prokka	gene	56900	57247	.	-	.	ID=MALP_00737_gene;locus_tag=MALP_00737
gnl|Prokka|MALP_19	Prodigal:2.6	CDS	57528	57869	.	-	0	ID=MALP_00738;Parent=MALP_00738_gene;inference=ab initio prediction:Prodigal:2.6;locus_tag=MALP_00738;product=hypothetical protein;protein_id=gnl|Prokka|MALP_00738
gnl|Prokka|MALP_19	prokka	gene	57528	57869	.	-	.	ID=MALP_00738_gene;locus_tag=MALP_00738
gnl|Prokka|MALP_19	Prodigal:2.6	CDS	57884	58330	.	+	0	ID=MALP_00739;Parent=MALP_00739_gene;inference=ab initio prediction:Prodigal:2.6;locus_tag=MALP_00739;product=hypothetical protein;protein_id=gnl|Prokka|MALP_00739
gnl|Prokka|MALP_19	prokka	gene	57884	58330	.	+	.	ID=MALP_00739_gene;locus_tag=MALP_00739
gnl|Prokka|MALP_19	Prodigal:2.6	CDS	58327	59250	.	+	0	ID=MALP_00740;Parent=MALP_00740_gene;inference=ab initio prediction:Prodigal:2.6;locus_tag=MALP_00740;product=hypothetical protein;protein_id=gnl|Prokka|MALP_00740
gnl|Prokka|MALP_19	prokka	gene	58327	59250	.	+	.	ID=MALP_00740_gene;locus_tag=MALP_00740
gnl|Prokka|MALP_19	Prodigal:2.6	CDS	59243	59689	.	-	0	ID=MALP_00741;Parent=MALP_00741_gene;inference=ab initio prediction:Prodigal:2.6;locus_tag=MALP_00741;product=hypothetical protein;protein_id=gnl|Prokka|MALP_00741
gnl|Prokka|MALP_19	prokka	gene	59243	59689	.	-	.	ID=MALP_00741_gene;locus_tag=MALP_00741
gnl|Prokka|MALP_19	Prodigal:2.6	CDS	59682	60374	.	-	0	ID=MALP_00742;Parent=MALP_00742_gene;eC_number=1.1.1.302;Name=arfC_1;dbxref=COG:COG1985;gene=arfC_1;inference=ab initio prediction:Prodigal:2.6,similar to AA sequence:UniProtKB:Q58085;locus_tag=MALP_00742;product=2%2C5-diamino-6-ribosylamino-4(3H)-pyrimidinone 5'-phosphate reductase;protein_id=gnl|Prokka|MALP_00742
gnl|Prokka|MALP_19	prokka	gene	59682	60374	.	-	.	ID=MALP_00742_gene;Name=arfC_1;gene=arfC_1;locus_tag=MALP_00742
gnl|Prokka|MALP_19	Prodigal:2.6	CDS	60394	61173	.	+	0	ID=MALP_00743;Parent=MALP_00743_gene;inference=ab initio prediction:Prodigal:2.6;locus_tag=MALP_00743;product=hypothetical protein;protein_id=gnl|Prokka|MALP_00743
gnl|Prokka|MALP_19	prokka	gene	60394	61173	.	+	.	ID=MALP_00743_gene;locus_tag=MALP_00743
gnl|Prokka|MALP_19	Prodigal:2.6	CDS	61160	62170	.	-	0	ID=MALP_00744;Parent=MALP_00744_gene;eC_number=6.5.1.5;Name=rtc;dbxref=COG:COG0430;gene=rtc;inference=ab initio prediction:Prodigal:2.6,similar to AA sequence:UniProtKB:Q8U0N7;locus_tag=MALP_00744;product=RNA 3'-terminal phosphate cyclase;protein_id=gnl|Prokka|MALP_00744
gnl|Prokka|MALP_19	prokka	gene	61160	62170	.	-	.	ID=MALP_00744_gene;Name=rtc;gene=rtc;locus_tag=MALP_00744
gnl|Prokka|MALP_19	Prodigal:2.6	CDS	62170	64896	.	-	0	ID=MALP_00745;Parent=MALP_00745_gene;eC_number=3.6.3.12;Name=kdpB;gene=kdpB;inference=ab initio prediction:Prodigal:2.6,similar to AA sequence:UniProtKB:B0R9M0;locus_tag=MALP_00745;product=Potassium-transporting ATPase ATP-binding subunit;protein_id=gnl|Prokka|MALP_00745
gnl|Prokka|MALP_19	prokka	gene	62170	64896	.	-	.	ID=MALP_00745_gene;Name=kdpB;gene=kdpB;locus_tag=MALP_00745
gnl|Prokka|MALP_19	Prodigal:2.6	CDS	65127	67094	.	+	0	ID=MALP_00746;Parent=MALP_00746_gene;Name=kefB_3;gene=kefB_3;inference=ab initio prediction:Prodigal:2.6,protein motif:HAMAP:MF_01412;locus_tag=MALP_00746;product=Glutathione-regulated potassium-efflux system protein KefB;protein_id=gnl|Prokka|MALP_00746
gnl|Prokka|MALP_19	prokka	gene	65127	67094	.	+	.	ID=MALP_00746_gene;Name=kefB_3;gene=kefB_3;locus_tag=MALP_00746
gnl|Prokka|MALP_19	Aragorn:1.2	tRNA	67157	67230	.	-	.	ID=MALP_00747;Parent=MALP_00747_gene;inference=COORDINATES:profile:Aragorn:1.2;locus_tag=MALP_00747;product=tRNA-Gly(ccc)
gnl|Prokka|MALP_19	prokka	gene	67157	67230	.	-	.	ID=MALP_00747_gene;locus_tag=MALP_00747
gnl|Prokka|MALP_20	Prodigal:2.6	CDS	53	799	.	+	0	ID=MALP_00748;Parent=MALP_00748_gene;eC_number=2.1.1.107;dbxref=COG:COG0007;inference=ab initio prediction:Prodigal:2.6,similar to AA sequence:UniProtKB:Q46BL0;locus_tag=MALP_00748;product=S-adenosyl-L-methionine-dependent uroporphyrinogen III methyltransferase;protein_id=gnl|Prokka|MALP_00748
gnl|Prokka|MALP_20	prokka	gene	53	799	.	+	.	ID=MALP_00748_gene;locus_tag=MALP_00748
gnl|Prokka|MALP_20	Prodigal:2.6	CDS	796	1545	.	+	0	ID=MALP_00749;Parent=MALP_00749_gene;inference=ab initio prediction:Prodigal:2.6;locus_tag=MALP_00749;product=hypothetical protein;protein_id=gnl|Prokka|MALP_00749
gnl|Prokka|MALP_20	prokka	gene	796	1545	.	+	.	ID=MALP_00749_gene;locus_tag=MALP_00749
gnl|Prokka|MALP_20	Prodigal:2.6	CDS	1348	1950	.	-	0	ID=MALP_00750;Parent=MALP_00750_gene;inference=ab initio prediction:Prodigal:2.6;locus_tag=MALP_00750;product=hypothetical protein;protein_id=gnl|Prokka|MALP_00750
gnl|Prokka|MALP_20	prokka	gene	1348	1950	.	-	.	ID=MALP_00750_gene;locus_tag=MALP_00750
gnl|Prokka|MALP_21	Prodigal:2.6	CDS	144	473	.	+	0	ID=MALP_00751;Parent=MALP_00751_gene;inference=ab initio prediction:Prodigal:2.6;locus_tag=MALP_00751;product=hypothetical protein;protein_id=gnl|Prokka|MALP_00751
gnl|Prokka|MALP_21	prokka	gene	144	473	.	+	.	ID=MALP_00751_gene;locus_tag=MALP_00751
gnl|Prokka|MALP_21	Prodigal:2.6	CDS	486	734	.	+	0	ID=MALP_00752;Parent=MALP_00752_gene;inference=ab initio prediction:Prodigal:2.6;locus_tag=MALP_00752;product=hypothetical protein;protein_id=gnl|Prokka|MALP_00752
gnl|Prokka|MALP_21	prokka	gene	486	734	.	+	.	ID=MALP_00752_gene;locus_tag=MALP_00752
gnl|Prokka|MALP_21	Prodigal:2.6	CDS	868	1884	.	-	0	ID=MALP_00753;Parent=MALP_00753_gene;eC_number=1.2.1.-;Name=lysY;dbxref=COG:COG0002;gene=lysY;inference=ab initio prediction:Prodigal:2.6,similar to AA sequence:UniProtKB:Q4JAQ3;locus_tag=MALP_00753;product=[LysW]-L-2-aminoadipate/[LysW]-L-glutamate phosphate reductase;protein_id=gnl|Prokka|MALP_00753
gnl|Prokka|MALP_21	prokka	gene	868	1884	.	-	.	ID=MALP_00753_gene;Name=lysY;gene=lysY;locus_tag=MALP_00753
gnl|Prokka|MALP_21	Prodigal:2.6	CDS	2109	3512	.	+	0	ID=MALP_00754;Parent=MALP_00754_gene;Name=mdtG_1;gene=mdtG_1;inference=ab initio prediction:Prodigal:2.6,protein motif:HAMAP:MF_01528;locus_tag=MALP_00754;product=Multidrug resistance protein MdtG;protein_id=gnl|Prokka|MALP_00754
gnl|Prokka|MALP_21	prokka	gene	2109	3512	.	+	.	ID=MALP_00754_gene;Name=mdtG_1;gene=mdtG_1;locus_tag=MALP_00754
gnl|Prokka|MALP_21	Prodigal:2.6	CDS	3589	4806	.	+	0	ID=MALP_00755;Parent=MALP_00755_gene;eC_number=6.3.4.5;Name=argG;gene=argG;inference=ab initio prediction:Prodigal:2.6,protein motif:HAMAP:MF_00005;locus_tag=MALP_00755;product=Argininosuccinate synthase;protein_id=gnl|Prokka|MALP_00755
gnl|Prokka|MALP_21	prokka	gene	3589	4806	.	+	.	ID=MALP_00755_gene;Name=argG;gene=argG;locus_tag=MALP_00755
gnl|Prokka|MALP_21	Prodigal:2.6	CDS	4812	6257	.	+	0	ID=MALP_00756;Parent=MALP_00756_gene;eC_number=4.2.1.2;Name=fumC;dbxref=COG:COG0114;gene=fumC;inference=ab initio prediction:Prodigal:2.6,similar to AA sequence:UniProtKB:P39461;locus_tag=MALP_00756;product=Fumarate hydratase class II;protein_id=gnl|Prokka|MALP_00756
gnl|Prokka|MALP_21	prokka	gene	4812	6257	.	+	.	ID=MALP_00756_gene;Name=fumC;gene=fumC;locus_tag=MALP_00756
gnl|Prokka|MALP_21	Prodigal:2.6	CDS	6259	6627	.	-	0	ID=MALP_00757;Parent=MALP_00757_gene;inference=ab initio prediction:Prodigal:2.6;locus_tag=MALP_00757;product=hypothetical protein;protein_id=gnl|Prokka|MALP_00757
gnl|Prokka|MALP_21	prokka	gene	6259	6627	.	-	.	ID=MALP_00757_gene;locus_tag=MALP_00757
gnl|Prokka|MALP_21	Prodigal:2.6	CDS	6729	8039	.	+	0	ID=MALP_00758;Parent=MALP_00758_gene;Name=thiDN;dbxref=COG:COG0351;gene=thiDN;inference=ab initio prediction:Prodigal:2.6,similar to AA sequence:UniProtKB:Q57688;locus_tag=MALP_00758;product=Bifunctional thiamine biosynthesis protein ThiDN;protein_id=gnl|Prokka|MALP_00758
gnl|Prokka|MALP_21	prokka	gene	6729	8039	.	+	.	ID=MALP_00758_gene;Name=thiDN;gene=thiDN;locus_tag=MALP_00758
gnl|Prokka|MALP_21	Prodigal:2.6	CDS	8062	9228	.	+	0	ID=MALP_00759;Parent=MALP_00759_gene;eC_number=2.4.1.250;Name=mshA_1;gene=mshA_1;inference=ab initio prediction:Prodigal:2.6,protein motif:HAMAP:MF_01695;locus_tag=MALP_00759;product=D-inositol-3-phosphate glycosyltransferase;protein_id=gnl|Prokka|MALP_00759
gnl|Prokka|MALP_21	prokka	gene	8062	9228	.	+	.	ID=MALP_00759_gene;Name=mshA_1;gene=mshA_1;locus_tag=MALP_00759
gnl|Prokka|MALP_21	Prodigal:2.6	CDS	9244	9855	.	+	0	ID=MALP_00760;Parent=MALP_00760_gene;inference=ab initio prediction:Prodigal:2.6;locus_tag=MALP_00760;product=hypothetical protein;protein_id=gnl|Prokka|MALP_00760
gnl|Prokka|MALP_21	prokka	gene	9244	9855	.	+	.	ID=MALP_00760_gene;locus_tag=MALP_00760
gnl|Prokka|MALP_21	Prodigal:2.6	CDS	9884	10771	.	-	0	ID=MALP_00761;Parent=MALP_00761_gene;eC_number=5.2.1.8;inference=ab initio prediction:Prodigal:2.6,similar to AA sequence:UniProtKB:O52980;locus_tag=MALP_00761;product=FKBP-type peptidyl-prolyl cis-trans isomerase;protein_id=gnl|Prokka|MALP_00761
gnl|Prokka|MALP_21	prokka	gene	9884	10771	.	-	.	ID=MALP_00761_gene;locus_tag=MALP_00761
gnl|Prokka|MALP_21	Prodigal:2.6	CDS	10849	12753	.	+	0	ID=MALP_00762;Parent=MALP_00762_gene;eC_number=6.1.1.3;Name=thrS;dbxref=COG:COG0441;gene=thrS;inference=ab initio prediction:Prodigal:2.6,similar to AA sequence:UniProtKB:O29703;locus_tag=MALP_00762;product=Threonine--tRNA ligase;protein_id=gnl|Prokka|MALP_00762
gnl|Prokka|MALP_21	prokka	gene	10849	12753	.	+	.	ID=MALP_00762_gene;Name=thrS;gene=thrS;locus_tag=MALP_00762
gnl|Prokka|MALP_21	Prodigal:2.6	CDS	12763	13833	.	+	0	ID=MALP_00763;Parent=MALP_00763_gene;eC_number=2.4.1.250;Name=mshA_2;gene=mshA_2;inference=ab initio prediction:Prodigal:2.6,protein motif:HAMAP:MF_01695;locus_tag=MALP_00763;product=D-inositol-3-phosphate glycosyltransferase;protein_id=gnl|Prokka|MALP_00763
gnl|Prokka|MALP_21	prokka	gene	12763	13833	.	+	.	ID=MALP_00763_gene;Name=mshA_2;gene=mshA_2;locus_tag=MALP_00763
gnl|Prokka|MALP_21	Prodigal:2.6	CDS	13826	14581	.	-	0	ID=MALP_00764;Parent=MALP_00764_gene;inference=ab initio prediction:Prodigal:2.6;locus_tag=MALP_00764;product=hypothetical protein;protein_id=gnl|Prokka|MALP_00764
gnl|Prokka|MALP_21	prokka	gene	13826	14581	.	-	.	ID=MALP_00764_gene;locus_tag=MALP_00764
gnl|Prokka|MALP_21	Prodigal:2.6	CDS	14642	15757	.	-	0	ID=MALP_00765;Parent=MALP_00765_gene;eC_number=1.1.1.87;Name=aksF_2;dbxref=COG:COG0473;gene=aksF_2;inference=ab initio prediction:Prodigal:2.6,similar to AA sequence:UniProtKB:Q58991;locus_tag=MALP_00765;product=Homoisocitrate dehydrogenase;protein_id=gnl|Prokka|MALP_00765
gnl|Prokka|MALP_21	prokka	gene	14642	15757	.	-	.	ID=MALP_00765_gene;Name=aksF_2;gene=aksF_2;locus_tag=MALP_00765
gnl|Prokka|MALP_21	Prodigal:2.6	CDS	15745	16239	.	-	0	ID=MALP_00766;Parent=MALP_00766_gene;eC_number=4.2.1.33;Name=leuD_1;dbxref=COG:COG0066;gene=leuD_1;inference=ab initio prediction:Prodigal:2.6,similar to AA sequence:UniProtKB:Q58673;locus_tag=MALP_00766;product=Isopropylmalate/citramalate isomerase small subunit;protein_id=gnl|Prokka|MALP_00766
gnl|Prokka|MALP_21	prokka	gene	15745	16239	.	-	.	ID=MALP_00766_gene;Name=leuD_1;gene=leuD_1;locus_tag=MALP_00766
gnl|Prokka|MALP_21	Prodigal:2.6	CDS	16236	16793	.	-	0	ID=MALP_00767;Parent=MALP_00767_gene;eC_number=4.2.1.114;Name=hacA;dbxref=COG:COG0065;gene=hacA;inference=ab initio prediction:Prodigal:2.6,similar to AA sequence:UniProtKB:Q58409;locus_tag=MALP_00767;product=Methanogen homoaconitase large subunit;protein_id=gnl|Prokka|MALP_00767
gnl|Prokka|MALP_21	prokka	gene	16236	16793	.	-	.	ID=MALP_00767_gene;Name=hacA;gene=hacA;locus_tag=MALP_00767
gnl|Prokka|MALP_22	Prodigal:2.6	CDS	1066	1395	.	-	0	ID=MALP_00768;Parent=MALP_00768_gene;inference=ab initio prediction:Prodigal:2.6;locus_tag=MALP_00768;product=hypothetical protein;protein_id=gnl|Prokka|MALP_00768
gnl|Prokka|MALP_22	prokka	gene	1066	1395	.	-	.	ID=MALP_00768_gene;locus_tag=MALP_00768
gnl|Prokka|MALP_22	Prodigal:2.6	CDS	1596	2687	.	+	0	ID=MALP_00769;Parent=MALP_00769_gene;inference=ab initio prediction:Prodigal:2.6;locus_tag=MALP_00769;product=hypothetical protein;protein_id=gnl|Prokka|MALP_00769
gnl|Prokka|MALP_22	prokka	gene	1596	2687	.	+	.	ID=MALP_00769_gene;locus_tag=MALP_00769
gnl|Prokka|MALP_22	Prodigal:2.6	CDS	2745	3770	.	+	0	ID=MALP_00770;Parent=MALP_00770_gene;Name=btuC_1;dbxref=COG:COG0609;gene=btuC_1;inference=ab initio prediction:Prodigal:2.6,similar to AA sequence:UniProtKB:Q9HQ19;locus_tag=MALP_00770;product=Cobalamin import system permease protein BtuC;protein_id=gnl|Prokka|MALP_00770
gnl|Prokka|MALP_22	prokka	gene	2745	3770	.	+	.	ID=MALP_00770_gene;Name=btuC_1;gene=btuC_1;locus_tag=MALP_00770
gnl|Prokka|MALP_22	Prodigal:2.6	CDS	3770	4555	.	+	0	ID=MALP_00771;Parent=MALP_00771_gene;eC_number=3.6.3.33;Name=btuD_2;dbxref=COG:COG1120;gene=btuD_2;inference=ab initio prediction:Prodigal:2.6,similar to AA sequence:UniProtKB:Q9HQ18;locus_tag=MALP_00771;product=Cobalamin import ATP-binding protein BtuD;protein_id=gnl|Prokka|MALP_00771
gnl|Prokka|MALP_22	prokka	gene	3770	4555	.	+	.	ID=MALP_00771_gene;Name=btuD_2;gene=btuD_2;locus_tag=MALP_00771
gnl|Prokka|MALP_22	Prodigal:2.6	CDS	4631	4972	.	+	0	ID=MALP_00772;Parent=MALP_00772_gene;eC_number=4.1.1.11;Name=panD;dbxref=COG:COG0853;gene=panD;inference=ab initio prediction:Prodigal:2.6,similar to AA sequence:UniProtKB:Q18HQ3;locus_tag=MALP_00772;product=Aspartate 1-decarboxylase;protein_id=gnl|Prokka|MALP_00772
gnl|Prokka|MALP_22	prokka	gene	4631	4972	.	+	.	ID=MALP_00772_gene;Name=panD;gene=panD;locus_tag=MALP_00772
gnl|Prokka|MALP_22	Prodigal:2.6	CDS	5037	5531	.	+	0	ID=MALP_00773;Parent=MALP_00773_gene;inference=ab initio prediction:Prodigal:2.6;locus_tag=MALP_00773;product=hypothetical protein;protein_id=gnl|Prokka|MALP_00773
gnl|Prokka|MALP_22	prokka	gene	5037	5531	.	+	.	ID=MALP_00773_gene;locus_tag=MALP_00773
gnl|Prokka|MALP_22	Prodigal:2.6	CDS	5532	5714	.	-	0	ID=MALP_00774;Parent=MALP_00774_gene;inference=ab initio prediction:Prodigal:2.6;locus_tag=MALP_00774;product=hypothetical protein;protein_id=gnl|Prokka|MALP_00774
gnl|Prokka|MALP_22	prokka	gene	5532	5714	.	-	.	ID=MALP_00774_gene;locus_tag=MALP_00774
gnl|Prokka|MALP_22	Prodigal:2.6	CDS	5752	6426	.	-	0	ID=MALP_00775;Parent=MALP_00775_gene;eC_number=3.1.3.18;dbxref=COG:COG0561;inference=ab initio prediction:Prodigal:2.6,similar to AA sequence:UniProtKB:Q9HLQ2;locus_tag=MALP_00775;product=Phosphoglycolate phosphatase;protein_id=gnl|Prokka|MALP_00775
gnl|Prokka|MALP_22	prokka	gene	5752	6426	.	-	.	ID=MALP_00775_gene;locus_tag=MALP_00775
gnl|Prokka|MALP_22	Prodigal:2.6	CDS	6429	7253	.	-	0	ID=MALP_00776;Parent=MALP_00776_gene;eC_number=3.5.4.39;Name=mptA;dbxref=COG:COG1469;gene=mptA;inference=ab initio prediction:Prodigal:2.6,similar to AA sequence:UniProtKB:Q58185;locus_tag=MALP_00776;product=GTP cyclohydrolase MptA;protein_id=gnl|Prokka|MALP_00776
gnl|Prokka|MALP_22	prokka	gene	6429	7253	.	-	.	ID=MALP_00776_gene;Name=mptA;gene=mptA;locus_tag=MALP_00776
gnl|Prokka|MALP_22	Prodigal:2.6	CDS	7444	8085	.	+	0	ID=MALP_00777;Parent=MALP_00777_gene;eC_number=3.1.26.4;Name=rnhB;dbxref=COG:COG0164;gene=rnhB;inference=ab initio prediction:Prodigal:2.6,similar to AA sequence:UniProtKB:O74035;locus_tag=MALP_00777;product=Ribonuclease HII;protein_id=gnl|Prokka|MALP_00777
gnl|Prokka|MALP_22	prokka	gene	7444	8085	.	+	.	ID=MALP_00777_gene;Name=rnhB;gene=rnhB;locus_tag=MALP_00777
gnl|Prokka|MALP_22	Prodigal:2.6	CDS	8087	8419	.	+	0	ID=MALP_00778;Parent=MALP_00778_gene;inference=ab initio prediction:Prodigal:2.6;locus_tag=MALP_00778;product=hypothetical protein;protein_id=gnl|Prokka|MALP_00778
gnl|Prokka|MALP_22	prokka	gene	8087	8419	.	+	.	ID=MALP_00778_gene;locus_tag=MALP_00778
gnl|Prokka|MALP_22	Aragorn:1.2	tRNA	8483	8558	.	+	.	ID=MALP_00779;Parent=MALP_00779_gene;inference=COORDINATES:profile:Aragorn:1.2;locus_tag=MALP_00779;product=tRNA-Met(cat)
gnl|Prokka|MALP_22	prokka	gene	8483	8558	.	+	.	ID=MALP_00779_gene;locus_tag=MALP_00779
gnl|Prokka|MALP_22	Prodigal:2.6	CDS	8616	10139	.	+	0	ID=MALP_00780;Parent=MALP_00780_gene;eC_number=1.1.5.3;Name=gpdA1;dbxref=COG:COG0578;gene=gpdA1;inference=ab initio prediction:Prodigal:2.6,similar to AA sequence:UniProtKB:D4GYI2;locus_tag=MALP_00780;product=Anaerobic glycerol-3-phosphate dehydrogenase subunit A1;protein_id=gnl|Prokka|MALP_00780
gnl|Prokka|MALP_22	prokka	gene	8616	10139	.	+	.	ID=MALP_00780_gene;Name=gpdA1;gene=gpdA1;locus_tag=MALP_00780
gnl|Prokka|MALP_22	Prodigal:2.6	CDS	10136	11185	.	+	0	ID=MALP_00781;Parent=MALP_00781_gene;eC_number=1.1.5.3;Name=glpB;gene=glpB;inference=ab initio prediction:Prodigal:2.6,protein motif:HAMAP:MF_00753;locus_tag=MALP_00781;product=Anaerobic glycerol-3-phosphate dehydrogenase subunit B;protein_id=gnl|Prokka|MALP_00781
gnl|Prokka|MALP_22	prokka	gene	10136	11185	.	+	.	ID=MALP_00781_gene;Name=glpB;gene=glpB;locus_tag=MALP_00781
gnl|Prokka|MALP_22	Prodigal:2.6	CDS	11182	12165	.	+	0	ID=MALP_00782;Parent=MALP_00782_gene;eC_number=1.3.4.1;Name=tfrB;dbxref=COG:COG0247;gene=tfrB;inference=ab initio prediction:Prodigal:2.6,similar to AA sequence:UniProtKB:D9PUX5;locus_tag=MALP_00782;product=Fumarate reductase (CoM/CoB) subunit B;protein_id=gnl|Prokka|MALP_00782
gnl|Prokka|MALP_22	prokka	gene	11182	12165	.	+	.	ID=MALP_00782_gene;Name=tfrB;gene=tfrB;locus_tag=MALP_00782
gnl|Prokka|MALP_22	Prodigal:2.6	CDS	12205	12408	.	+	0	ID=MALP_00783;Parent=MALP_00783_gene;inference=ab initio prediction:Prodigal:2.6;locus_tag=MALP_00783;product=hypothetical protein;protein_id=gnl|Prokka|MALP_00783
gnl|Prokka|MALP_22	prokka	gene	12205	12408	.	+	.	ID=MALP_00783_gene;locus_tag=MALP_00783
gnl|Prokka|MALP_22	Prodigal:2.6	CDS	12409	13089	.	-	0	ID=MALP_00784;Parent=MALP_00784_gene;inference=ab initio prediction:Prodigal:2.6,similar to AA sequence:UniProtKB:O58022;locus_tag=MALP_00784;note=UPF0273 protein PH0284;product=hypothetical protein;protein_id=gnl|Prokka|MALP_00784
gnl|Prokka|MALP_22	prokka	gene	12409	13089	.	-	.	ID=MALP_00784_gene;locus_tag=MALP_00784
gnl|Prokka|MALP_22	Prodigal:2.6	CDS	13100	14533	.	-	0	ID=MALP_00785;Parent=MALP_00785_gene;Name=gvpD;gene=gvpD;inference=ab initio prediction:Prodigal:2.6,similar to AA sequence:UniProtKB:Q02229;locus_tag=MALP_00785;product=Protein GvpD;protein_id=gnl|Prokka|MALP_00785
gnl|Prokka|MALP_22	prokka	gene	13100	14533	.	-	.	ID=MALP_00785_gene;Name=gvpD;gene=gvpD;locus_tag=MALP_00785
gnl|Prokka|MALP_22	Prodigal:2.6	CDS	14669	15859	.	+	0	ID=MALP_00786;Parent=MALP_00786_gene;Name=glmU_2;dbxref=COG:COG1208;gene=glmU_2;inference=ab initio prediction:Prodigal:2.6,similar to AA sequence:UniProtKB:Q58501;locus_tag=MALP_00786;product=Bifunctional protein GlmU;protein_id=gnl|Prokka|MALP_00786
gnl|Prokka|MALP_22	prokka	gene	14669	15859	.	+	.	ID=MALP_00786_gene;Name=glmU_2;gene=glmU_2;locus_tag=MALP_00786
gnl|Prokka|MALP_22	Prodigal:2.6	CDS	15859	17655	.	+	0	ID=MALP_00787;Parent=MALP_00787_gene;eC_number=2.6.1.16;Name=glmS_2;dbxref=COG:COG0449;gene=glmS_2;inference=ab initio prediction:Prodigal:2.6,similar to AA sequence:UniProtKB:Q6LWM9;locus_tag=MALP_00787;product=Glutamine--fructose-6-phosphate aminotransferase [isomerizing];protein_id=gnl|Prokka|MALP_00787
gnl|Prokka|MALP_22	prokka	gene	15859	17655	.	+	.	ID=MALP_00787_gene;Name=glmS_2;gene=glmS_2;locus_tag=MALP_00787
gnl|Prokka|MALP_22	Prodigal:2.6	CDS	17656	18645	.	-	0	ID=MALP_00788;Parent=MALP_00788_gene;inference=ab initio prediction:Prodigal:2.6;locus_tag=MALP_00788;product=hypothetical protein;protein_id=gnl|Prokka|MALP_00788
gnl|Prokka|MALP_22	prokka	gene	17656	18645	.	-	.	ID=MALP_00788_gene;locus_tag=MALP_00788
gnl|Prokka|MALP_22	Prodigal:2.6	CDS	18694	19452	.	-	0	ID=MALP_00789;Parent=MALP_00789_gene;inference=ab initio prediction:Prodigal:2.6;locus_tag=MALP_00789;product=hypothetical protein;protein_id=gnl|Prokka|MALP_00789
gnl|Prokka|MALP_22	prokka	gene	18694	19452	.	-	.	ID=MALP_00789_gene;locus_tag=MALP_00789
gnl|Prokka|MALP_22	Prodigal:2.6	CDS	19609	20217	.	+	0	ID=MALP_00790;Parent=MALP_00790_gene;inference=ab initio prediction:Prodigal:2.6;locus_tag=MALP_00790;product=hypothetical protein;protein_id=gnl|Prokka|MALP_00790
gnl|Prokka|MALP_22	prokka	gene	19609	20217	.	+	.	ID=MALP_00790_gene;locus_tag=MALP_00790
gnl|Prokka|MALP_22	Prodigal:2.6	CDS	20214	20441	.	-	0	ID=MALP_00791;Parent=MALP_00791_gene;inference=ab initio prediction:Prodigal:2.6;locus_tag=MALP_00791;product=hypothetical protein;protein_id=gnl|Prokka|MALP_00791
gnl|Prokka|MALP_22	prokka	gene	20214	20441	.	-	.	ID=MALP_00791_gene;locus_tag=MALP_00791
gnl|Prokka|MALP_22	Prodigal:2.6	CDS	20502	22127	.	+	0	ID=MALP_00792;Parent=MALP_00792_gene;eC_number=3.5.4.2;Name=ade;gene=ade;inference=ab initio prediction:Prodigal:2.6,protein motif:HAMAP:MF_01518;locus_tag=MALP_00792;product=Adenine deaminase;protein_id=gnl|Prokka|MALP_00792
gnl|Prokka|MALP_22	prokka	gene	20502	22127	.	+	.	ID=MALP_00792_gene;Name=ade;gene=ade;locus_tag=MALP_00792
gnl|Prokka|MALP_22	Prodigal:2.6	CDS	22135	22869	.	+	0	ID=MALP_00793;Parent=MALP_00793_gene;eC_number=2.4.2.22;Name=gpt;gene=gpt;inference=ab initio prediction:Prodigal:2.6,protein motif:HAMAP:MF_01903;locus_tag=MALP_00793;product=Xanthine phosphoribosyltransferase;protein_id=gnl|Prokka|MALP_00793
gnl|Prokka|MALP_22	prokka	gene	22135	22869	.	+	.	ID=MALP_00793_gene;Name=gpt;gene=gpt;locus_tag=MALP_00793
gnl|Prokka|MALP_22	Prodigal:2.6	CDS	22870	23172	.	-	0	ID=MALP_00794;Parent=MALP_00794_gene;Name=hcaC;gene=hcaC;inference=ab initio prediction:Prodigal:2.6,protein motif:HAMAP:MF_01650;locus_tag=MALP_00794;product=3-phenylpropionate/cinnamic acid dioxygenase ferredoxin subunit;protein_id=gnl|Prokka|MALP_00794
gnl|Prokka|MALP_22	prokka	gene	22870	23172	.	-	.	ID=MALP_00794_gene;Name=hcaC;gene=hcaC;locus_tag=MALP_00794
gnl|Prokka|MALP_22	Prodigal:2.6	CDS	23202	23816	.	+	0	ID=MALP_00795;Parent=MALP_00795_gene;eC_number=2.4.2.8;Name=hpt;dbxref=COG:COG0503;gene=hpt;inference=ab initio prediction:Prodigal:2.6,similar to AA sequence:UniProtKB:Q6M0X3;locus_tag=MALP_00795;product=Hypoxanthine/guanine phosphoribosyltransferase;protein_id=gnl|Prokka|MALP_00795
gnl|Prokka|MALP_22	prokka	gene	23202	23816	.	+	.	ID=MALP_00795_gene;Name=hpt;gene=hpt;locus_tag=MALP_00795
gnl|Prokka|MALP_22	Prodigal:2.6	CDS	23809	24597	.	-	0	ID=MALP_00796;Parent=MALP_00796_gene;inference=ab initio prediction:Prodigal:2.6;locus_tag=MALP_00796;product=hypothetical protein;protein_id=gnl|Prokka|MALP_00796
gnl|Prokka|MALP_22	prokka	gene	23809	24597	.	-	.	ID=MALP_00796_gene;locus_tag=MALP_00796
gnl|Prokka|MALP_22	Prodigal:2.6	CDS	24594	25502	.	-	0	ID=MALP_00797;Parent=MALP_00797_gene;Name=livG_1;dbxref=COG:COG0411;gene=livG_1;inference=ab initio prediction:Prodigal:2.6,similar to AA sequence:UniProtKB:Q58663;locus_tag=MALP_00797;product=putative branched-chain amino acid transport ATP-binding protein LivG;protein_id=gnl|Prokka|MALP_00797
gnl|Prokka|MALP_22	prokka	gene	24594	25502	.	-	.	ID=MALP_00797_gene;Name=livG_1;gene=livG_1;locus_tag=MALP_00797
gnl|Prokka|MALP_22	Prodigal:2.6	CDS	25566	27131	.	+	0	ID=MALP_00798;Parent=MALP_00798_gene;inference=ab initio prediction:Prodigal:2.6;locus_tag=MALP_00798;product=hypothetical protein;protein_id=gnl|Prokka|MALP_00798
gnl|Prokka|MALP_22	prokka	gene	25566	27131	.	+	.	ID=MALP_00798_gene;locus_tag=MALP_00798
gnl|Prokka|MALP_22	Prodigal:2.6	CDS	27107	29263	.	-	0	ID=MALP_00799;Parent=MALP_00799_gene;eC_number=2.7.7.7;Name=pol_1;dbxref=COG:COG0417;gene=pol_1;inference=ab initio prediction:Prodigal:2.6,similar to AA sequence:UniProtKB:P61875;locus_tag=MALP_00799;product=DNA polymerase;protein_id=gnl|Prokka|MALP_00799
gnl|Prokka|MALP_22	prokka	gene	27107	29263	.	-	.	ID=MALP_00799_gene;Name=pol_1;gene=pol_1;locus_tag=MALP_00799
gnl|Prokka|MALP_22	Prodigal:2.6	CDS	29268	29507	.	-	0	ID=MALP_00800;Parent=MALP_00800_gene;inference=ab initio prediction:Prodigal:2.6;locus_tag=MALP_00800;product=hypothetical protein;protein_id=gnl|Prokka|MALP_00800
gnl|Prokka|MALP_22	prokka	gene	29268	29507	.	-	.	ID=MALP_00800_gene;locus_tag=MALP_00800
gnl|Prokka|MALP_22	Prodigal:2.6	CDS	29507	30244	.	-	0	ID=MALP_00801;Parent=MALP_00801_gene;inference=ab initio prediction:Prodigal:2.6;locus_tag=MALP_00801;product=hypothetical protein;protein_id=gnl|Prokka|MALP_00801
gnl|Prokka|MALP_22	prokka	gene	29507	30244	.	-	.	ID=MALP_00801_gene;locus_tag=MALP_00801
gnl|Prokka|MALP_22	Prodigal:2.6	CDS	30804	30911	.	+	0	ID=MALP_00802;Parent=MALP_00802_gene;inference=ab initio prediction:Prodigal:2.6;locus_tag=MALP_00802;product=hypothetical protein;protein_id=gnl|Prokka|MALP_00802
gnl|Prokka|MALP_22	prokka	gene	30804	30911	.	+	.	ID=MALP_00802_gene;locus_tag=MALP_00802
gnl|Prokka|MALP_22	Prodigal:2.6	CDS	31153	31263	.	+	0	ID=MALP_00803;Parent=MALP_00803_gene;inference=ab initio prediction:Prodigal:2.6;locus_tag=MALP_00803;product=hypothetical protein;protein_id=gnl|Prokka|MALP_00803
gnl|Prokka|MALP_22	prokka	gene	31153	31263	.	+	.	ID=MALP_00803_gene;locus_tag=MALP_00803
gnl|Prokka|MALP_22	Prodigal:2.6	CDS	31353	32366	.	+	0	ID=MALP_00804;Parent=MALP_00804_gene;inference=ab initio prediction:Prodigal:2.6;locus_tag=MALP_00804;product=hypothetical protein;protein_id=gnl|Prokka|MALP_00804
gnl|Prokka|MALP_22	prokka	gene	31353	32366	.	+	.	ID=MALP_00804_gene;locus_tag=MALP_00804
gnl|Prokka|MALP_22	Prodigal:2.6	CDS	32357	33313	.	-	0	ID=MALP_00805;Parent=MALP_00805_gene;eC_number=5.4.99.25;Name=truB;dbxref=COG:COG0130;gene=truB;inference=ab initio prediction:Prodigal:2.6,similar to AA sequence:UniProtKB:Q57612;locus_tag=MALP_00805;product=putative tRNA pseudouridine synthase B;protein_id=gnl|Prokka|MALP_00805
gnl|Prokka|MALP_22	prokka	gene	32357	33313	.	-	.	ID=MALP_00805_gene;Name=truB;gene=truB;locus_tag=MALP_00805
gnl|Prokka|MALP_22	Prodigal:2.6	CDS	33315	33845	.	-	0	ID=MALP_00806;Parent=MALP_00806_gene;eC_number=2.7.4.25;Name=cmk;gene=cmk;inference=ab initio prediction:Prodigal:2.6,protein motif:HAMAP:MF_00239;locus_tag=MALP_00806;product=Cytidylate kinase;protein_id=gnl|Prokka|MALP_00806
gnl|Prokka|MALP_22	prokka	gene	33315	33845	.	-	.	ID=MALP_00806_gene;Name=cmk;gene=cmk;locus_tag=MALP_00806
gnl|Prokka|MALP_22	Prodigal:2.6	CDS	33842	34495	.	-	0	ID=MALP_00807;Parent=MALP_00807_gene;inference=ab initio prediction:Prodigal:2.6;locus_tag=MALP_00807;product=hypothetical protein;protein_id=gnl|Prokka|MALP_00807
gnl|Prokka|MALP_22	prokka	gene	33842	34495	.	-	.	ID=MALP_00807_gene;locus_tag=MALP_00807
gnl|Prokka|MALP_22	Prodigal:2.6	CDS	34502	36136	.	-	0	ID=MALP_00808;Parent=MALP_00808_gene;Name=secY;dbxref=COG:COG0201;gene=secY;inference=ab initio prediction:Prodigal:2.6,similar to AA sequence:UniProtKB:Q8U019;locus_tag=MALP_00808;product=Protein translocase subunit SecY;protein_id=gnl|Prokka|MALP_00808
gnl|Prokka|MALP_22	prokka	gene	34502	36136	.	-	.	ID=MALP_00808_gene;Name=secY;gene=secY;locus_tag=MALP_00808
gnl|Prokka|MALP_22	Prodigal:2.6	CDS	36099	36527	.	-	0	ID=MALP_00809;Parent=MALP_00809_gene;dbxref=COG:COG0200;inference=ab initio prediction:Prodigal:2.6,similar to AA sequence:UniProtKB:Q8U018;locus_tag=MALP_00809;product=50S ribosomal protein L15;protein_id=gnl|Prokka|MALP_00809
gnl|Prokka|MALP_22	prokka	gene	36099	36527	.	-	.	ID=MALP_00809_gene;locus_tag=MALP_00809
gnl|Prokka|MALP_22	Prodigal:2.6	CDS	36539	37003	.	-	0	ID=MALP_00810;Parent=MALP_00810_gene;dbxref=COG:COG1841;inference=ab initio prediction:Prodigal:2.6,similar to AA sequence:UniProtKB:Q9HH78;locus_tag=MALP_00810;product=50S ribosomal protein L30;protein_id=gnl|Prokka|MALP_00810
gnl|Prokka|MALP_22	prokka	gene	36539	37003	.	-	.	ID=MALP_00810_gene;locus_tag=MALP_00810
gnl|Prokka|MALP_22	Prodigal:2.6	CDS	37006	37683	.	-	0	ID=MALP_00811;Parent=MALP_00811_gene;Name=rps5;dbxref=COG:COG0098;gene=rps5;inference=ab initio prediction:Prodigal:2.6,similar to AA sequence:UniProtKB:Q8U017;locus_tag=MALP_00811;product=30S ribosomal protein S5;protein_id=gnl|Prokka|MALP_00811
gnl|Prokka|MALP_22	prokka	gene	37006	37683	.	-	.	ID=MALP_00811_gene;Name=rps5;gene=rps5;locus_tag=MALP_00811
gnl|Prokka|MALP_22	Prodigal:2.6	CDS	37685	38185	.	-	0	ID=MALP_00812;Parent=MALP_00812_gene;dbxref=COG:COG0256;inference=ab initio prediction:Prodigal:2.6,similar to AA sequence:UniProtKB:P14123;locus_tag=MALP_00812;product=50S ribosomal protein L18;protein_id=gnl|Prokka|MALP_00812
gnl|Prokka|MALP_22	prokka	gene	37685	38185	.	-	.	ID=MALP_00812_gene;locus_tag=MALP_00812
gnl|Prokka|MALP_22	Prodigal:2.6	CDS	38185	38640	.	-	0	ID=MALP_00813;Parent=MALP_00813_gene;dbxref=COG:COG2147;inference=ab initio prediction:Prodigal:2.6,similar to AA sequence:UniProtKB:Q8U016;locus_tag=MALP_00813;product=50S ribosomal protein L19e;protein_id=gnl|Prokka|MALP_00813
gnl|Prokka|MALP_22	prokka	gene	38185	38640	.	-	.	ID=MALP_00813_gene;locus_tag=MALP_00813
gnl|Prokka|MALP_22	Prodigal:2.6	CDS	38646	39296	.	-	0	ID=MALP_00814;Parent=MALP_00814_gene;dbxref=COG:COG1717;inference=ab initio prediction:Prodigal:2.6,similar to AA sequence:UniProtKB:Q9HH82;locus_tag=MALP_00814;product=50S ribosomal protein L32e;protein_id=gnl|Prokka|MALP_00814
gnl|Prokka|MALP_22	prokka	gene	38646	39296	.	-	.	ID=MALP_00814_gene;locus_tag=MALP_00814
gnl|Prokka|MALP_22	Prodigal:2.6	CDS	39296	39844	.	-	0	ID=MALP_00815;Parent=MALP_00815_gene;Name=rpl6;dbxref=COG:COG0097;gene=rpl6;inference=ab initio prediction:Prodigal:2.6,similar to AA sequence:UniProtKB:Q8U015;locus_tag=MALP_00815;product=50S ribosomal protein L6;protein_id=gnl|Prokka|MALP_00815
gnl|Prokka|MALP_22	prokka	gene	39296	39844	.	-	.	ID=MALP_00815_gene;Name=rpl6;gene=rpl6;locus_tag=MALP_00815
gnl|Prokka|MALP_22	Prodigal:2.6	CDS	39854	40243	.	-	0	ID=MALP_00816;Parent=MALP_00816_gene;Name=rps8;dbxref=COG:COG0096;gene=rps8;inference=ab initio prediction:Prodigal:2.6,similar to AA sequence:UniProtKB:P54041;locus_tag=MALP_00816;product=30S ribosomal protein S8;protein_id=gnl|Prokka|MALP_00816
gnl|Prokka|MALP_22	prokka	gene	39854	40243	.	-	.	ID=MALP_00816_gene;Name=rps8;gene=rps8;locus_tag=MALP_00816
gnl|Prokka|MALP_22	Prodigal:2.6	CDS	40397	40912	.	-	0	ID=MALP_00817;Parent=MALP_00817_gene;Name=rpl5;gene=rpl5;inference=ab initio prediction:Prodigal:2.6,similar to AA sequence:UniProtKB:P50557;locus_tag=MALP_00817;product=50S ribosomal protein L5;protein_id=gnl|Prokka|MALP_00817
gnl|Prokka|MALP_22	prokka	gene	40397	40912	.	-	.	ID=MALP_00817_gene;Name=rpl5;gene=rpl5;locus_tag=MALP_00817
gnl|Prokka|MALP_22	Prodigal:2.6	CDS	40909	41619	.	-	0	ID=MALP_00818;Parent=MALP_00818_gene;Name=rps4e;dbxref=COG:COG1471;gene=rps4e;inference=ab initio prediction:Prodigal:2.6,similar to AA sequence:UniProtKB:Q8U011;locus_tag=MALP_00818;product=30S ribosomal protein S4e;protein_id=gnl|Prokka|MALP_00818
gnl|Prokka|MALP_22	prokka	gene	40909	41619	.	-	.	ID=MALP_00818_gene;Name=rps4e;gene=rps4e;locus_tag=MALP_00818
gnl|Prokka|MALP_22	Prodigal:2.6	CDS	41616	41987	.	-	0	ID=MALP_00819;Parent=MALP_00819_gene;dbxref=COG:COG0198;inference=ab initio prediction:Prodigal:2.6,similar to AA sequence:UniProtKB:P10972;locus_tag=MALP_00819;product=50S ribosomal protein L24;protein_id=gnl|Prokka|MALP_00819
gnl|Prokka|MALP_22	prokka	gene	41616	41987	.	-	.	ID=MALP_00819_gene;locus_tag=MALP_00819
gnl|Prokka|MALP_22	Prodigal:2.6	CDS	41998	42396	.	-	0	ID=MALP_00820;Parent=MALP_00820_gene;dbxref=COG:COG0093;inference=ab initio prediction:Prodigal:2.6,similar to AA sequence:UniProtKB:Q8U009;locus_tag=MALP_00820;product=50S ribosomal protein L14;protein_id=gnl|Prokka|MALP_00820
gnl|Prokka|MALP_22	prokka	gene	41998	42396	.	-	.	ID=MALP_00820_gene;locus_tag=MALP_00820
gnl|Prokka|MALP_22	Prodigal:2.6	CDS	42401	42727	.	-	0	ID=MALP_00821;Parent=MALP_00821_gene;dbxref=COG:COG0186;inference=ab initio prediction:Prodigal:2.6,similar to AA sequence:UniProtKB:P12741;locus_tag=MALP_00821;product=30S ribosomal protein S17;protein_id=gnl|Prokka|MALP_00821
gnl|Prokka|MALP_22	prokka	gene	42401	42727	.	-	.	ID=MALP_00821_gene;locus_tag=MALP_00821
gnl|Prokka|MALP_22	Prodigal:2.6	CDS	42732	42992	.	-	0	ID=MALP_00822;Parent=MALP_00822_gene;eC_number=3.1.26.5;Name=rnp1;dbxref=COG:COG1588;gene=rnp1;inference=ab initio prediction:Prodigal:2.6,similar to AA sequence:UniProtKB:Q57903;locus_tag=MALP_00822;product=Ribonuclease P protein component 1;protein_id=gnl|Prokka|MALP_00822
gnl|Prokka|MALP_22	prokka	gene	42732	42992	.	-	.	ID=MALP_00822_gene;Name=rnp1;gene=rnp1;locus_tag=MALP_00822
gnl|Prokka|MALP_22	Prodigal:2.6	CDS	42998	43297	.	-	0	ID=MALP_00823;Parent=MALP_00823_gene;dbxref=COG:COG0023;inference=ab initio prediction:Prodigal:2.6,similar to AA sequence:UniProtKB:Q57902;locus_tag=MALP_00823;product=Protein translation factor SUI1 ;protein_id=gnl|Prokka|MALP_00823
gnl|Prokka|MALP_22	prokka	gene	42998	43297	.	-	.	ID=MALP_00823_gene;locus_tag=MALP_00823
gnl|Prokka|MALP_22	Prodigal:2.6	CDS	43297	43497	.	-	0	ID=MALP_00824;Parent=MALP_00824_gene;dbxref=COG:COG0255;inference=ab initio prediction:Prodigal:2.6,similar to AA sequence:UniProtKB:P10971;locus_tag=MALP_00824;product=50S ribosomal protein L29;protein_id=gnl|Prokka|MALP_00824
gnl|Prokka|MALP_22	prokka	gene	43297	43497	.	-	.	ID=MALP_00824_gene;locus_tag=MALP_00824
gnl|Prokka|MALP_22	Prodigal:2.6	CDS	43498	44223	.	-	0	ID=MALP_00825;Parent=MALP_00825_gene;Name=rps3;dbxref=COG:COG0092;gene=rps3;inference=ab initio prediction:Prodigal:2.6,similar to AA sequence:UniProtKB:Q8U004;locus_tag=MALP_00825;product=30S ribosomal protein S3;protein_id=gnl|Prokka|MALP_00825
gnl|Prokka|MALP_22	prokka	gene	43498	44223	.	-	.	ID=MALP_00825_gene;Name=rps3;gene=rps3;locus_tag=MALP_00825
gnl|Prokka|MALP_22	Prodigal:2.6	CDS	44224	44670	.	-	0	ID=MALP_00826;Parent=MALP_00826_gene;dbxref=COG:COG0091;inference=ab initio prediction:Prodigal:2.6,similar to AA sequence:UniProtKB:Q8U003;locus_tag=MALP_00826;product=50S ribosomal protein L22;protein_id=gnl|Prokka|MALP_00826
gnl|Prokka|MALP_22	prokka	gene	44224	44670	.	-	.	ID=MALP_00826_gene;locus_tag=MALP_00826
gnl|Prokka|MALP_22	Prodigal:2.6	CDS	44680	45141	.	-	0	ID=MALP_00827;Parent=MALP_00827_gene;dbxref=COG:COG0185;inference=ab initio prediction:Prodigal:2.6,similar to AA sequence:UniProtKB:Q8U002;locus_tag=MALP_00827;product=30S ribosomal protein S19;protein_id=gnl|Prokka|MALP_00827
gnl|Prokka|MALP_22	prokka	gene	44680	45141	.	-	.	ID=MALP_00827_gene;locus_tag=MALP_00827
gnl|Prokka|MALP_22	Prodigal:2.6	CDS	45148	45846	.	-	0	ID=MALP_00828;Parent=MALP_00828_gene;Name=rpl2;dbxref=COG:COG0090;gene=rpl2;inference=ab initio prediction:Prodigal:2.6,similar to AA sequence:UniProtKB:Q8U001;locus_tag=MALP_00828;product=50S ribosomal protein L2;protein_id=gnl|Prokka|MALP_00828
gnl|Prokka|MALP_22	prokka	gene	45148	45846	.	-	.	ID=MALP_00828_gene;Name=rpl2;gene=rpl2;locus_tag=MALP_00828
gnl|Prokka|MALP_22	Prodigal:2.6	CDS	45858	46136	.	-	0	ID=MALP_00829;Parent=MALP_00829_gene;dbxref=COG:COG0089;inference=ab initio prediction:Prodigal:2.6,similar to AA sequence:UniProtKB:P12732;locus_tag=MALP_00829;product=50S ribosomal protein L23;protein_id=gnl|Prokka|MALP_00829
gnl|Prokka|MALP_22	prokka	gene	45858	46136	.	-	.	ID=MALP_00829_gene;locus_tag=MALP_00829
gnl|Prokka|MALP_22	Prodigal:2.6	CDS	46139	46903	.	-	0	ID=MALP_00830;Parent=MALP_00830_gene;Name=rpl4;dbxref=COG:COG0088;gene=rpl4;inference=ab initio prediction:Prodigal:2.6,similar to AA sequence:UniProtKB:Q8TZZ9;locus_tag=MALP_00830;product=50S ribosomal protein L4;protein_id=gnl|Prokka|MALP_00830
gnl|Prokka|MALP_22	prokka	gene	46139	46903	.	-	.	ID=MALP_00830_gene;Name=rpl4;gene=rpl4;locus_tag=MALP_00830
gnl|Prokka|MALP_22	Prodigal:2.6	CDS	46907	47908	.	-	0	ID=MALP_00831;Parent=MALP_00831_gene;Name=rpl3;dbxref=COG:COG0087;gene=rpl3;inference=ab initio prediction:Prodigal:2.6,similar to AA sequence:UniProtKB:P20279;locus_tag=MALP_00831;product=50S ribosomal protein L3;protein_id=gnl|Prokka|MALP_00831
gnl|Prokka|MALP_22	prokka	gene	46907	47908	.	-	.	ID=MALP_00831_gene;Name=rpl3;gene=rpl3;locus_tag=MALP_00831
gnl|Prokka|MALP_22	Prodigal:2.6	CDS	48180	48500	.	-	0	ID=MALP_00832;Parent=MALP_00832_gene;inference=ab initio prediction:Prodigal:2.6;locus_tag=MALP_00832;product=hypothetical protein;protein_id=gnl|Prokka|MALP_00832
gnl|Prokka|MALP_22	prokka	gene	48180	48500	.	-	.	ID=MALP_00832_gene;locus_tag=MALP_00832
gnl|Prokka|MALP_22	Prodigal:2.6	CDS	48511	49497	.	-	0	ID=MALP_00833;Parent=MALP_00833_gene;inference=ab initio prediction:Prodigal:2.6;locus_tag=MALP_00833;product=hypothetical protein;protein_id=gnl|Prokka|MALP_00833
gnl|Prokka|MALP_22	prokka	gene	48511	49497	.	-	.	ID=MALP_00833_gene;locus_tag=MALP_00833
gnl|Prokka|MALP_22	Prodigal:2.6	CDS	49609	50961	.	+	0	ID=MALP_00834;Parent=MALP_00834_gene;eC_number=1.8.1.14;dbxref=COG:COG0446;inference=ab initio prediction:Prodigal:2.6,similar to AA sequence:UniProtKB:O58308;locus_tag=MALP_00834;product=Coenzyme A disulfide reductase;protein_id=gnl|Prokka|MALP_00834
gnl|Prokka|MALP_22	prokka	gene	49609	50961	.	+	.	ID=MALP_00834_gene;locus_tag=MALP_00834
gnl|Prokka|MALP_22	Prodigal:2.6	CDS	51008	52066	.	+	0	ID=MALP_00835;Parent=MALP_00835_gene;eC_number=6.1.1.1;Name=tyrS;dbxref=COG:COG0162;gene=tyrS;inference=ab initio prediction:Prodigal:2.6,similar to AA sequence:UniProtKB:Q9YA64;locus_tag=MALP_00835;product=Tyrosine--tRNA ligase;protein_id=gnl|Prokka|MALP_00835
gnl|Prokka|MALP_22	prokka	gene	51008	52066	.	+	.	ID=MALP_00835_gene;Name=tyrS;gene=tyrS;locus_tag=MALP_00835
gnl|Prokka|MALP_22	Prodigal:2.6	CDS	52069	53013	.	-	0	ID=MALP_00836;Parent=MALP_00836_gene;inference=ab initio prediction:Prodigal:2.6;locus_tag=MALP_00836;product=hypothetical protein;protein_id=gnl|Prokka|MALP_00836
gnl|Prokka|MALP_22	prokka	gene	52069	53013	.	-	.	ID=MALP_00836_gene;locus_tag=MALP_00836
gnl|Prokka|MALP_22	Prodigal:2.6	CDS	53092	53475	.	-	0	ID=MALP_00837;Parent=MALP_00837_gene;Name=pfdB;dbxref=COG:COG1382;gene=pfdB;inference=ab initio prediction:Prodigal:2.6,similar to AA sequence:UniProtKB:O58268;locus_tag=MALP_00837;product=Prefoldin subunit beta;protein_id=gnl|Prokka|MALP_00837
gnl|Prokka|MALP_22	prokka	gene	53092	53475	.	-	.	ID=MALP_00837_gene;Name=pfdB;gene=pfdB;locus_tag=MALP_00837
gnl|Prokka|MALP_22	Prodigal:2.6	CDS	53468	53710	.	-	0	ID=MALP_00838;Parent=MALP_00838_gene;inference=ab initio prediction:Prodigal:2.6;locus_tag=MALP_00838;product=hypothetical protein;protein_id=gnl|Prokka|MALP_00838
gnl|Prokka|MALP_22	prokka	gene	53468	53710	.	-	.	ID=MALP_00838_gene;locus_tag=MALP_00838
gnl|Prokka|MALP_22	Prodigal:2.6	CDS	53713	53850	.	-	0	ID=MALP_00839;Parent=MALP_00839_gene;eC_number=2.7.7.6;Name=rpoP;dbxref=COG:COG1996;gene=rpoP;inference=ab initio prediction:Prodigal:2.6,similar to AA sequence:UniProtKB:Q5JDM8;locus_tag=MALP_00839;product=DNA-directed RNA polymerase subunit P;protein_id=gnl|Prokka|MALP_00839
gnl|Prokka|MALP_22	prokka	gene	53713	53850	.	-	.	ID=MALP_00839_gene;Name=rpoP;gene=rpoP;locus_tag=MALP_00839
gnl|Prokka|MALP_22	Prodigal:2.6	CDS	53856	54122	.	-	0	ID=MALP_00840;Parent=MALP_00840_gene;dbxref=COG:COG1997;inference=ab initio prediction:Prodigal:2.6,similar to AA sequence:UniProtKB:P60619;locus_tag=MALP_00840;product=50S ribosomal protein L37Ae;protein_id=gnl|Prokka|MALP_00840
gnl|Prokka|MALP_22	prokka	gene	53856	54122	.	-	.	ID=MALP_00840_gene;locus_tag=MALP_00840
gnl|Prokka|MALP_22	Prodigal:2.6	CDS	54128	54901	.	-	0	ID=MALP_00841;Parent=MALP_00841_gene;dbxref=COG:COG2123;inference=ab initio prediction:Prodigal:2.6,similar to AA sequence:UniProtKB:Q9V118;locus_tag=MALP_00841;product=Exosome complex component Rrp42;protein_id=gnl|Prokka|MALP_00841
gnl|Prokka|MALP_22	prokka	gene	54128	54901	.	-	.	ID=MALP_00841_gene;locus_tag=MALP_00841
gnl|Prokka|MALP_22	Prodigal:2.6	CDS	54904	55683	.	-	0	ID=MALP_00842;Parent=MALP_00842_gene;eC_number=3.1.13.-;dbxref=COG:COG0689;inference=ab initio prediction:Prodigal:2.6,similar to AA sequence:UniProtKB:Q9V119;locus_tag=MALP_00842;product=Exosome complex component Rrp41;protein_id=gnl|Prokka|MALP_00842
gnl|Prokka|MALP_22	prokka	gene	54904	55683	.	-	.	ID=MALP_00842_gene;locus_tag=MALP_00842
gnl|Prokka|MALP_22	Prodigal:2.6	CDS	55694	56377	.	-	0	ID=MALP_00843;Parent=MALP_00843_gene;Name=rrp4;dbxref=COG:COG1097;gene=rrp4;inference=ab initio prediction:Prodigal:2.6,similar to AA sequence:UniProtKB:O29758;locus_tag=MALP_00843;product=Exosome complex component Rrp4;protein_id=gnl|Prokka|MALP_00843
gnl|Prokka|MALP_22	prokka	gene	55694	56377	.	-	.	ID=MALP_00843_gene;Name=rrp4;gene=rrp4;locus_tag=MALP_00843
gnl|Prokka|MALP_22	Prodigal:2.6	CDS	56404	57099	.	-	0	ID=MALP_00844;Parent=MALP_00844_gene;dbxref=COG:COG1500;inference=ab initio prediction:Prodigal:2.6,similar to AA sequence:UniProtKB:O26781;locus_tag=MALP_00844;product=Ribosome maturation protein SDO1 ;protein_id=gnl|Prokka|MALP_00844
gnl|Prokka|MALP_22	prokka	gene	56404	57099	.	-	.	ID=MALP_00844_gene;locus_tag=MALP_00844
gnl|Prokka|MALP_22	Prodigal:2.6	CDS	57112	57834	.	-	0	ID=MALP_00845;Parent=MALP_00845_gene;eC_number=3.4.25.1;Name=psmA;dbxref=COG:COG0638;gene=psmA;inference=ab initio prediction:Prodigal:2.6,similar to AA sequence:UniProtKB:O29760;locus_tag=MALP_00845;product=Proteasome subunit alpha;protein_id=gnl|Prokka|MALP_00845
gnl|Prokka|MALP_22	prokka	gene	57112	57834	.	-	.	ID=MALP_00845_gene;Name=psmA;gene=psmA;locus_tag=MALP_00845
gnl|Prokka|MALP_22	Prodigal:2.6	CDS	57930	58238	.	-	0	ID=MALP_00846;Parent=MALP_00846_gene;inference=ab initio prediction:Prodigal:2.6;locus_tag=MALP_00846;product=hypothetical protein;protein_id=gnl|Prokka|MALP_00846
gnl|Prokka|MALP_22	prokka	gene	57930	58238	.	-	.	ID=MALP_00846_gene;locus_tag=MALP_00846
gnl|Prokka|MALP_22	Prodigal:2.6	CDS	58248	59285	.	-	0	ID=MALP_00847;Parent=MALP_00847_gene;Name=ftsZ1_3;dbxref=COG:COG0206;gene=ftsZ1_3;inference=ab initio prediction:Prodigal:2.6,similar to AA sequence:UniProtKB:Q48327;locus_tag=MALP_00847;product=Cell division protein FtsZ 1;protein_id=gnl|Prokka|MALP_00847
gnl|Prokka|MALP_22	prokka	gene	58248	59285	.	-	.	ID=MALP_00847_gene;Name=ftsZ1_3;gene=ftsZ1_3;locus_tag=MALP_00847
gnl|Prokka|MALP_22	Prodigal:2.6	CDS	59373	60125	.	-	0	ID=MALP_00848;Parent=MALP_00848_gene;inference=ab initio prediction:Prodigal:2.6;locus_tag=MALP_00848;product=hypothetical protein;protein_id=gnl|Prokka|MALP_00848
gnl|Prokka|MALP_22	prokka	gene	59373	60125	.	-	.	ID=MALP_00848_gene;locus_tag=MALP_00848
gnl|Prokka|MALP_22	Prodigal:2.6	CDS	60569	63586	.	+	0	ID=MALP_00849;Parent=MALP_00849_gene;eC_number=1.8.98.1;Name=hdrA_2;dbxref=COG:COG1148;gene=hdrA_2;inference=ab initio prediction:Prodigal:2.6,similar to AA sequence:UniProtKB:Q50756;locus_tag=MALP_00849;product=CoB--CoM heterodisulfide reductase iron-sulfur subunit A;protein_id=gnl|Prokka|MALP_00849
gnl|Prokka|MALP_22	prokka	gene	60569	63586	.	+	.	ID=MALP_00849_gene;Name=hdrA_2;gene=hdrA_2;locus_tag=MALP_00849
gnl|Prokka|MALP_22	Prodigal:2.6	CDS	63586	64038	.	+	0	ID=MALP_00850;Parent=MALP_00850_gene;eC_number=1.12.99.-;Name=mvhD_2;dbxref=COG:COG1908;gene=mvhD_2;inference=ab initio prediction:Prodigal:2.6,similar to AA sequence:UniProtKB:P60238;locus_tag=MALP_00850;product=F420-non-reducing hydrogenase iron-sulfur subunit D;protein_id=gnl|Prokka|MALP_00850
gnl|Prokka|MALP_22	prokka	gene	63586	64038	.	+	.	ID=MALP_00850_gene;Name=mvhD_2;gene=mvhD_2;locus_tag=MALP_00850
gnl|Prokka|MALP_22	Prodigal:2.6	CDS	64063	65082	.	+	0	ID=MALP_00851;Parent=MALP_00851_gene;eC_number=1.12.99.-;Name=mvhG;dbxref=COG:COG1941;gene=mvhG;inference=ab initio prediction:Prodigal:2.6,similar to AA sequence:UniProtKB:P84627;locus_tag=MALP_00851;product=F420-non-reducing hydrogenase iron-sulfur subunit G;protein_id=gnl|Prokka|MALP_00851
gnl|Prokka|MALP_22	prokka	gene	64063	65082	.	+	.	ID=MALP_00851_gene;Name=mvhG;gene=mvhG;locus_tag=MALP_00851
gnl|Prokka|MALP_22	Prodigal:2.6	CDS	65088	66614	.	+	0	ID=MALP_00852;Parent=MALP_00852_gene;eC_number=1.12.99.-;Name=mvhA;dbxref=COG:COG3259;gene=mvhA;inference=ab initio prediction:Prodigal:2.6,similar to AA sequence:UniProtKB:P84625;locus_tag=MALP_00852;product=F420-non-reducing hydrogenase iron-sulfur subunit A;protein_id=gnl|Prokka|MALP_00852
gnl|Prokka|MALP_22	prokka	gene	65088	66614	.	+	.	ID=MALP_00852_gene;Name=mvhA;gene=mvhA;locus_tag=MALP_00852
gnl|Prokka|MALP_22	Prodigal:2.6	CDS	66678	67454	.	-	0	ID=MALP_00853;Parent=MALP_00853_gene;inference=ab initio prediction:Prodigal:2.6;locus_tag=MALP_00853;product=hypothetical protein;protein_id=gnl|Prokka|MALP_00853
gnl|Prokka|MALP_22	prokka	gene	66678	67454	.	-	.	ID=MALP_00853_gene;locus_tag=MALP_00853
gnl|Prokka|MALP_22	Prodigal:2.6	CDS	67455	68129	.	-	0	ID=MALP_00854;Parent=MALP_00854_gene;inference=ab initio prediction:Prodigal:2.6;locus_tag=MALP_00854;product=hypothetical protein;protein_id=gnl|Prokka|MALP_00854
gnl|Prokka|MALP_22	prokka	gene	67455	68129	.	-	.	ID=MALP_00854_gene;locus_tag=MALP_00854
gnl|Prokka|MALP_22	Prodigal:2.6	CDS	68142	69584	.	-	0	ID=MALP_00855;Parent=MALP_00855_gene;eC_number=4.2.1.136;Name=nnrD;gene=nnrD;inference=ab initio prediction:Prodigal:2.6,protein motif:HAMAP:MF_01965;locus_tag=MALP_00855;product=ADP-dependent (S)-NAD(P)H-hydrate dehydratase;protein_id=gnl|Prokka|MALP_00855
gnl|Prokka|MALP_22	prokka	gene	68142	69584	.	-	.	ID=MALP_00855_gene;Name=nnrD;gene=nnrD;locus_tag=MALP_00855
gnl|Prokka|MALP_22	Prodigal:2.6	CDS	69668	69958	.	+	0	ID=MALP_00856;Parent=MALP_00856_gene;inference=ab initio prediction:Prodigal:2.6;locus_tag=MALP_00856;product=hypothetical protein;protein_id=gnl|Prokka|MALP_00856
gnl|Prokka|MALP_22	prokka	gene	69668	69958	.	+	.	ID=MALP_00856_gene;locus_tag=MALP_00856
gnl|Prokka|MALP_22	Prodigal:2.6	CDS	69946	70239	.	-	0	ID=MALP_00857;Parent=MALP_00857_gene;dbxref=COG:COG1400;inference=ab initio prediction:Prodigal:2.6,similar to AA sequence:UniProtKB:D4GW40;locus_tag=MALP_00857;product=Signal recognition particle 19 kDa protein;protein_id=gnl|Prokka|MALP_00857
gnl|Prokka|MALP_22	prokka	gene	69946	70239	.	-	.	ID=MALP_00857_gene;locus_tag=MALP_00857
gnl|Prokka|MALP_22	Prodigal:2.6	CDS	70257	70640	.	-	0	ID=MALP_00858;Parent=MALP_00858_gene;Name=rps8e;dbxref=COG:COG2007;gene=rps8e;inference=ab initio prediction:Prodigal:2.6,similar to AA sequence:UniProtKB:Q8U1Y5;locus_tag=MALP_00858;product=30S ribosomal protein S8e;protein_id=gnl|Prokka|MALP_00858
gnl|Prokka|MALP_22	prokka	gene	70257	70640	.	-	.	ID=MALP_00858_gene;Name=rps8e;gene=rps8e;locus_tag=MALP_00858
gnl|Prokka|MALP_22	Prodigal:2.6	CDS	70694	71332	.	-	0	ID=MALP_00859;Parent=MALP_00859_gene;eC_number=3.1.4.53;Name=cpdA;gene=cpdA;inference=ab initio prediction:Prodigal:2.6,protein motif:HAMAP:MF_00905;locus_tag=MALP_00859;product=3'%2C5'-cyclic adenosine monophosphate phosphodiesterase CpdA;protein_id=gnl|Prokka|MALP_00859
gnl|Prokka|MALP_22	prokka	gene	70694	71332	.	-	.	ID=MALP_00859_gene;Name=cpdA;gene=cpdA;locus_tag=MALP_00859
gnl|Prokka|MALP_22	Prodigal:2.6	CDS	71369	72280	.	-	0	ID=MALP_00860;Parent=MALP_00860_gene;inference=ab initio prediction:Prodigal:2.6;locus_tag=MALP_00860;product=hypothetical protein;protein_id=gnl|Prokka|MALP_00860
gnl|Prokka|MALP_22	prokka	gene	71369	72280	.	-	.	ID=MALP_00860_gene;locus_tag=MALP_00860
gnl|Prokka|MALP_22	Prodigal:2.6	CDS	72372	72872	.	+	0	ID=MALP_00861;Parent=MALP_00861_gene;inference=ab initio prediction:Prodigal:2.6;locus_tag=MALP_00861;product=hypothetical protein;protein_id=gnl|Prokka|MALP_00861
gnl|Prokka|MALP_22	prokka	gene	72372	72872	.	+	.	ID=MALP_00861_gene;locus_tag=MALP_00861
gnl|Prokka|MALP_22	Prodigal:2.6	CDS	72873	73490	.	-	0	ID=MALP_00862;Parent=MALP_00862_gene;Name=eif2b;dbxref=COG:COG1601;gene=eif2b;inference=ab initio prediction:Prodigal:2.6,similar to AA sequence:UniProtKB:Q8U3I5;locus_tag=MALP_00862;product=Translation initiation factor 2 subunit beta;protein_id=gnl|Prokka|MALP_00862
gnl|Prokka|MALP_22	prokka	gene	72873	73490	.	-	.	ID=MALP_00862_gene;Name=eif2b;gene=eif2b;locus_tag=MALP_00862
gnl|Prokka|MALP_22	Prodigal:2.6	CDS	73529	75142	.	-	0	ID=MALP_00863;Parent=MALP_00863_gene;eC_number=6.3.4.2;Name=pyrG;dbxref=COG:COG0504;gene=pyrG;inference=ab initio prediction:Prodigal:2.6,similar to AA sequence:UniProtKB:Q980S6;locus_tag=MALP_00863;product=CTP synthase;protein_id=gnl|Prokka|MALP_00863
gnl|Prokka|MALP_22	prokka	gene	73529	75142	.	-	.	ID=MALP_00863_gene;Name=pyrG;gene=pyrG;locus_tag=MALP_00863
gnl|Prokka|MALP_22	barrnap:0.5	rRNA	75353	76820	.	-	.	ID=MALP_00864;Parent=MALP_00864_gene;locus_tag=MALP_00864;product=16S ribosomal RNA
gnl|Prokka|MALP_22	prokka	gene	75353	76820	.	-	.	ID=MALP_00864_gene;locus_tag=MALP_00864
gnl|Prokka|MALP_22	Aragorn:1.2	tRNA	77391	77476	.	+	.	ID=MALP_00865;Parent=MALP_00865_gene;inference=COORDINATES:profile:Aragorn:1.2;locus_tag=MALP_00865;product=tRNA-Ser(gct)
gnl|Prokka|MALP_22	prokka	gene	77391	77476	.	+	.	ID=MALP_00865_gene;locus_tag=MALP_00865
gnl|Prokka|MALP_22	Prodigal:2.6	CDS	77586	78374	.	-	0	ID=MALP_00866;Parent=MALP_00866_gene;eC_number=2.6.1.1;Name=aspC_2;dbxref=COG:COG0436;gene=aspC_2;inference=ab initio prediction:Prodigal:2.6,similar to AA sequence:UniProtKB:P14909;locus_tag=MALP_00866;product=Aspartate aminotransferase;protein_id=gnl|Prokka|MALP_00866
gnl|Prokka|MALP_22	prokka	gene	77586	78374	.	-	.	ID=MALP_00866_gene;Name=aspC_2;gene=aspC_2;locus_tag=MALP_00866
gnl|Prokka|MALP_23	Prodigal:2.6	CDS	192	1001	.	+	0	ID=MALP_00867;Parent=MALP_00867_gene;inference=ab initio prediction:Prodigal:2.6;locus_tag=MALP_00867;product=hypothetical protein;protein_id=gnl|Prokka|MALP_00867
gnl|Prokka|MALP_23	prokka	gene	192	1001	.	+	.	ID=MALP_00867_gene;locus_tag=MALP_00867
gnl|Prokka|MALP_23	Prodigal:2.6	CDS	1286	1444	.	+	0	ID=MALP_00868;Parent=MALP_00868_gene;inference=ab initio prediction:Prodigal:2.6;locus_tag=MALP_00868;product=hypothetical protein;protein_id=gnl|Prokka|MALP_00868
gnl|Prokka|MALP_23	prokka	gene	1286	1444	.	+	.	ID=MALP_00868_gene;locus_tag=MALP_00868
gnl|Prokka|MALP_23	Prodigal:2.6	CDS	1619	2149	.	+	0	ID=MALP_00869;Parent=MALP_00869_gene;inference=ab initio prediction:Prodigal:2.6;locus_tag=MALP_00869;product=hypothetical protein;protein_id=gnl|Prokka|MALP_00869
gnl|Prokka|MALP_23	prokka	gene	1619	2149	.	+	.	ID=MALP_00869_gene;locus_tag=MALP_00869
gnl|Prokka|MALP_23	Prodigal:2.6	CDS	2201	2653	.	-	0	ID=MALP_00870;Parent=MALP_00870_gene;inference=ab initio prediction:Prodigal:2.6;locus_tag=MALP_00870;product=hypothetical protein;protein_id=gnl|Prokka|MALP_00870
gnl|Prokka|MALP_23	prokka	gene	2201	2653	.	-	.	ID=MALP_00870_gene;locus_tag=MALP_00870
gnl|Prokka|MALP_23	Prodigal:2.6	CDS	3015	5744	.	+	0	ID=MALP_00871;Parent=MALP_00871_gene;inference=ab initio prediction:Prodigal:2.6;locus_tag=MALP_00871;product=hypothetical protein;protein_id=gnl|Prokka|MALP_00871
gnl|Prokka|MALP_23	prokka	gene	3015	5744	.	+	.	ID=MALP_00871_gene;locus_tag=MALP_00871
gnl|Prokka|MALP_23	Prodigal:2.6	CDS	5830	7251	.	+	0	ID=MALP_00872;Parent=MALP_00872_gene;Name=rfcL;dbxref=COG:COG0470;gene=rfcL;inference=ab initio prediction:Prodigal:2.6,similar to AA sequence:UniProtKB:O29072;locus_tag=MALP_00872;product=Replication factor C large subunit;protein_id=gnl|Prokka|MALP_00872
gnl|Prokka|MALP_23	prokka	gene	5830	7251	.	+	.	ID=MALP_00872_gene;Name=rfcL;gene=rfcL;locus_tag=MALP_00872
gnl|Prokka|MALP_23	Prodigal:2.6	CDS	7259	8200	.	+	0	ID=MALP_00873;Parent=MALP_00873_gene;eC_number=4.1.3.44;Name=taw1;dbxref=COG:COG0731;gene=taw1;inference=ab initio prediction:Prodigal:2.6,similar to AA sequence:UniProtKB:Q9V1F9;locus_tag=MALP_00873;product=S-adenosyl-L-methionine-dependent tRNA 4-demethylwyosine synthase;protein_id=gnl|Prokka|MALP_00873
gnl|Prokka|MALP_23	prokka	gene	7259	8200	.	+	.	ID=MALP_00873_gene;Name=taw1;gene=taw1;locus_tag=MALP_00873
gnl|Prokka|MALP_23	Prodigal:2.6	CDS	8188	8979	.	-	0	ID=MALP_00874;Parent=MALP_00874_gene;eC_number=3.5.1.-;Name=rutD;gene=rutD;inference=ab initio prediction:Prodigal:2.6,protein motif:HAMAP:MF_00832;locus_tag=MALP_00874;product=Putative aminoacrylate hydrolase RutD;protein_id=gnl|Prokka|MALP_00874
gnl|Prokka|MALP_23	prokka	gene	8188	8979	.	-	.	ID=MALP_00874_gene;Name=rutD;gene=rutD;locus_tag=MALP_00874
gnl|Prokka|MALP_23	Prodigal:2.6	CDS	9030	10136	.	-	0	ID=MALP_00875;Parent=MALP_00875_gene;inference=ab initio prediction:Prodigal:2.6;locus_tag=MALP_00875;product=hypothetical protein;protein_id=gnl|Prokka|MALP_00875
gnl|Prokka|MALP_23	prokka	gene	9030	10136	.	-	.	ID=MALP_00875_gene;locus_tag=MALP_00875
gnl|Prokka|MALP_23	Prodigal:2.6	CDS	10264	10461	.	+	0	ID=MALP_00876;Parent=MALP_00876_gene;inference=ab initio prediction:Prodigal:2.6;locus_tag=MALP_00876;product=hypothetical protein;protein_id=gnl|Prokka|MALP_00876
gnl|Prokka|MALP_23	prokka	gene	10264	10461	.	+	.	ID=MALP_00876_gene;locus_tag=MALP_00876
gnl|Prokka|MALP_23	Prodigal:2.6	CDS	10471	11169	.	+	0	ID=MALP_00877;Parent=MALP_00877_gene;inference=ab initio prediction:Prodigal:2.6;locus_tag=MALP_00877;product=hypothetical protein;protein_id=gnl|Prokka|MALP_00877
gnl|Prokka|MALP_23	prokka	gene	10471	11169	.	+	.	ID=MALP_00877_gene;locus_tag=MALP_00877
gnl|Prokka|MALP_23	Prodigal:2.6	CDS	11166	11981	.	+	0	ID=MALP_00878;Parent=MALP_00878_gene;inference=ab initio prediction:Prodigal:2.6;locus_tag=MALP_00878;product=hypothetical protein;protein_id=gnl|Prokka|MALP_00878
gnl|Prokka|MALP_23	prokka	gene	11166	11981	.	+	.	ID=MALP_00878_gene;locus_tag=MALP_00878
gnl|Prokka|MALP_23	Prodigal:2.6	CDS	11978	12154	.	-	0	ID=MALP_00879;Parent=MALP_00879_gene;inference=ab initio prediction:Prodigal:2.6;locus_tag=MALP_00879;product=hypothetical protein;protein_id=gnl|Prokka|MALP_00879
gnl|Prokka|MALP_23	prokka	gene	11978	12154	.	-	.	ID=MALP_00879_gene;locus_tag=MALP_00879
gnl|Prokka|MALP_23	Prodigal:2.6	CDS	12209	13861	.	-	0	ID=MALP_00880;Parent=MALP_00880_gene;eC_number=6.2.1.40;dbxref=COG:COG0318;inference=ab initio prediction:Prodigal:2.6,similar to AA sequence:UniProtKB:A4YDR9;locus_tag=MALP_00880;product=4-hydroxybutyrate--CoA ligase 2;protein_id=gnl|Prokka|MALP_00880
gnl|Prokka|MALP_23	prokka	gene	12209	13861	.	-	.	ID=MALP_00880_gene;locus_tag=MALP_00880
gnl|Prokka|MALP_23	Prodigal:2.6	CDS	13871	14377	.	-	0	ID=MALP_00881;Parent=MALP_00881_gene;inference=ab initio prediction:Prodigal:2.6;locus_tag=MALP_00881;product=hypothetical protein;protein_id=gnl|Prokka|MALP_00881
gnl|Prokka|MALP_23	prokka	gene	13871	14377	.	-	.	ID=MALP_00881_gene;locus_tag=MALP_00881
gnl|Prokka|MALP_23	Prodigal:2.6	CDS	14575	15972	.	-	0	ID=MALP_00882;Parent=MALP_00882_gene;eC_number=1.-.-.-;Name=vorA;dbxref=COG:COG1013;gene=vorA;inference=ab initio prediction:Prodigal:2.6,similar to AA sequence:UniProtKB:P80907;locus_tag=MALP_00882;product=Ketoisovalerate oxidoreductase subunit VorA;protein_id=gnl|Prokka|MALP_00882
gnl|Prokka|MALP_23	prokka	gene	14575	15972	.	-	.	ID=MALP_00882_gene;Name=vorA;gene=vorA;locus_tag=MALP_00882
gnl|Prokka|MALP_23	Prodigal:2.6	CDS	15969	17024	.	-	0	ID=MALP_00883;Parent=MALP_00883_gene;eC_number=1.2.7.7;Name=vorB_1;dbxref=COG:COG0674;gene=vorB_1;inference=ab initio prediction:Prodigal:2.6,similar to AA sequence:UniProtKB:P80908;locus_tag=MALP_00883;product=Ketoisovalerate oxidoreductase subunit VorB;protein_id=gnl|Prokka|MALP_00883
gnl|Prokka|MALP_23	prokka	gene	15969	17024	.	-	.	ID=MALP_00883_gene;Name=vorB_1;gene=vorB_1;locus_tag=MALP_00883
gnl|Prokka|MALP_23	Prodigal:2.6	CDS	17021	17257	.	-	0	ID=MALP_00884;Parent=MALP_00884_gene;eC_number=1.2.7.7;Name=vorC;dbxref=COG:COG1146;gene=vorC;inference=ab initio prediction:Prodigal:2.6,similar to AA sequence:UniProtKB:P80909;locus_tag=MALP_00884;product=Ketoisovalerate oxidoreductase subunit VorC;protein_id=gnl|Prokka|MALP_00884
gnl|Prokka|MALP_23	prokka	gene	17021	17257	.	-	.	ID=MALP_00884_gene;Name=vorC;gene=vorC;locus_tag=MALP_00884
gnl|Prokka|MALP_23	Prodigal:2.6	CDS	17322	18125	.	-	0	ID=MALP_00885;Parent=MALP_00885_gene;eC_number=1.17.99.6;Name=queG_2;gene=queG_2;inference=ab initio prediction:Prodigal:2.6,protein motif:HAMAP:MF_00916;locus_tag=MALP_00885;product=Epoxyqueuosine reductase;protein_id=gnl|Prokka|MALP_00885
gnl|Prokka|MALP_23	prokka	gene	17322	18125	.	-	.	ID=MALP_00885_gene;Name=queG_2;gene=queG_2;locus_tag=MALP_00885
gnl|Prokka|MALP_23	Prodigal:2.6	CDS	18168	19166	.	-	0	ID=MALP_00886;Parent=MALP_00886_gene;eC_number=1.1.1.85;Name=leuB;dbxref=COG:COG0473;gene=leuB;inference=ab initio prediction:Prodigal:2.6,similar to AA sequence:UniProtKB:Q58130;locus_tag=MALP_00886;product=3-isopropylmalate/3-methylmalate dehydrogenase;protein_id=gnl|Prokka|MALP_00886
gnl|Prokka|MALP_23	prokka	gene	18168	19166	.	-	.	ID=MALP_00886_gene;Name=leuB;gene=leuB;locus_tag=MALP_00886
gnl|Prokka|MALP_23	Prodigal:2.6	CDS	19163	20095	.	-	0	ID=MALP_00887;Parent=MALP_00887_gene;eC_number=2.5.1.46;Name=dys_1;dbxref=COG:COG1899;gene=dys_1;inference=ab initio prediction:Prodigal:2.6,similar to AA sequence:UniProtKB:O50105;locus_tag=MALP_00887;product=putative deoxyhypusine synthase;protein_id=gnl|Prokka|MALP_00887
gnl|Prokka|MALP_23	prokka	gene	19163	20095	.	-	.	ID=MALP_00887_gene;Name=dys_1;gene=dys_1;locus_tag=MALP_00887
gnl|Prokka|MALP_23	Prodigal:2.6	CDS	20201	21376	.	+	0	ID=MALP_00888;Parent=MALP_00888_gene;Name=mdtD_2;gene=mdtD_2;inference=ab initio prediction:Prodigal:2.6,protein motif:HAMAP:MF_01577;locus_tag=MALP_00888;product=Putative multidrug resistance protein MdtD;protein_id=gnl|Prokka|MALP_00888
gnl|Prokka|MALP_23	prokka	gene	20201	21376	.	+	.	ID=MALP_00888_gene;Name=mdtD_2;gene=mdtD_2;locus_tag=MALP_00888
gnl|Prokka|MALP_23	Prodigal:2.6	CDS	21334	21912	.	-	0	ID=MALP_00889;Parent=MALP_00889_gene;eC_number=2.7.4.9;Name=tmk_1;gene=tmk_1;inference=ab initio prediction:Prodigal:2.6,protein motif:HAMAP:MF_00165;locus_tag=MALP_00889;product=Thymidylate kinase;protein_id=gnl|Prokka|MALP_00889
gnl|Prokka|MALP_23	prokka	gene	21334	21912	.	-	.	ID=MALP_00889_gene;Name=tmk_1;gene=tmk_1;locus_tag=MALP_00889
gnl|Prokka|MALP_23	Prodigal:2.6	CDS	21923	22651	.	-	0	ID=MALP_00890;Parent=MALP_00890_gene;inference=ab initio prediction:Prodigal:2.6;locus_tag=MALP_00890;product=hypothetical protein;protein_id=gnl|Prokka|MALP_00890
gnl|Prokka|MALP_23	prokka	gene	21923	22651	.	-	.	ID=MALP_00890_gene;locus_tag=MALP_00890
gnl|Prokka|MALP_23	Prodigal:2.6	CDS	22778	23437	.	+	0	ID=MALP_00891;Parent=MALP_00891_gene;inference=ab initio prediction:Prodigal:2.6;locus_tag=MALP_00891;product=hypothetical protein;protein_id=gnl|Prokka|MALP_00891
gnl|Prokka|MALP_23	prokka	gene	22778	23437	.	+	.	ID=MALP_00891_gene;locus_tag=MALP_00891
gnl|Prokka|MALP_23	Prodigal:2.6	CDS	23470	24141	.	+	0	ID=MALP_00892;Parent=MALP_00892_gene;inference=ab initio prediction:Prodigal:2.6,similar to AA sequence:UniProtKB:O58022;locus_tag=MALP_00892;note=UPF0273 protein PH0284;product=hypothetical protein;protein_id=gnl|Prokka|MALP_00892
gnl|Prokka|MALP_23	prokka	gene	23470	24141	.	+	.	ID=MALP_00892_gene;locus_tag=MALP_00892
gnl|Prokka|MALP_23	Prodigal:2.6	CDS	24291	26423	.	+	0	ID=MALP_00893;Parent=MALP_00893_gene;eC_number=3.6.1.1;Name=hppA1;dbxref=COG:COG3808;gene=hppA1;inference=ab initio prediction:Prodigal:2.6,similar to AA sequence:UniProtKB:Q8PYZ8;locus_tag=MALP_00893;product=K(+)-stimulated pyrophosphate-energized sodium pump;protein_id=gnl|Prokka|MALP_00893
gnl|Prokka|MALP_23	prokka	gene	24291	26423	.	+	.	ID=MALP_00893_gene;Name=hppA1;gene=hppA1;locus_tag=MALP_00893
gnl|Prokka|MALP_23	Prodigal:2.6	CDS	26541	27107	.	+	0	ID=MALP_00894;Parent=MALP_00894_gene;eC_number=2.7.7.6;Name=rpoE1;dbxref=COG:COG1095;gene=rpoE1;inference=ab initio prediction:Prodigal:2.6,similar to AA sequence:UniProtKB:Q57840;locus_tag=MALP_00894;product=DNA-directed RNA polymerase subunit E';protein_id=gnl|Prokka|MALP_00894
gnl|Prokka|MALP_23	prokka	gene	26541	27107	.	+	.	ID=MALP_00894_gene;Name=rpoE1;gene=rpoE1;locus_tag=MALP_00894
gnl|Prokka|MALP_23	Prodigal:2.6	CDS	27104	27292	.	+	0	ID=MALP_00895;Parent=MALP_00895_gene;Name=spt4;dbxref=COG:COG2093;gene=spt4;inference=ab initio prediction:Prodigal:2.6,similar to AA sequence:UniProtKB:Q57839;locus_tag=MALP_00895;product=Transcription elongation factor Spt4;protein_id=gnl|Prokka|MALP_00895
gnl|Prokka|MALP_23	prokka	gene	27104	27292	.	+	.	ID=MALP_00895_gene;Name=spt4;gene=spt4;locus_tag=MALP_00895
gnl|Prokka|MALP_23	Prodigal:2.6	CDS	27321	27815	.	+	0	ID=MALP_00896;Parent=MALP_00896_gene;inference=ab initio prediction:Prodigal:2.6;locus_tag=MALP_00896;product=hypothetical protein;protein_id=gnl|Prokka|MALP_00896
gnl|Prokka|MALP_23	prokka	gene	27321	27815	.	+	.	ID=MALP_00896_gene;locus_tag=MALP_00896
gnl|Prokka|MALP_23	Prodigal:2.6	CDS	27812	28120	.	+	0	ID=MALP_00897;Parent=MALP_00897_gene;dbxref=COG:COG2004;inference=ab initio prediction:Prodigal:2.6,similar to AA sequence:UniProtKB:Q8U442;locus_tag=MALP_00897;product=30S ribosomal protein S24e;protein_id=gnl|Prokka|MALP_00897
gnl|Prokka|MALP_23	prokka	gene	27812	28120	.	+	.	ID=MALP_00897_gene;locus_tag=MALP_00897
gnl|Prokka|MALP_23	Prodigal:2.6	CDS	28131	28325	.	+	0	ID=MALP_00898;Parent=MALP_00898_gene;dbxref=COG:COG1998;inference=ab initio prediction:Prodigal:2.6,similar to AA sequence:UniProtKB:Q9HJ78;locus_tag=MALP_00898;product=30S ribosomal protein S27ae;protein_id=gnl|Prokka|MALP_00898
gnl|Prokka|MALP_23	prokka	gene	28131	28325	.	+	.	ID=MALP_00898_gene;locus_tag=MALP_00898
gnl|Prokka|MALP_23	Aragorn:1.2	tRNA	28389	28464	.	+	.	ID=MALP_00899;Parent=MALP_00899_gene;inference=COORDINATES:profile:Aragorn:1.2;locus_tag=MALP_00899;product=tRNA-Arg(ccg)
gnl|Prokka|MALP_23	prokka	gene	28389	28464	.	+	.	ID=MALP_00899_gene;locus_tag=MALP_00899
gnl|Prokka|MALP_23	Prodigal:2.6	CDS	28516	29682	.	+	0	ID=MALP_00900;Parent=MALP_00900_gene;inference=ab initio prediction:Prodigal:2.6;locus_tag=MALP_00900;product=hypothetical protein;protein_id=gnl|Prokka|MALP_00900
gnl|Prokka|MALP_23	prokka	gene	28516	29682	.	+	.	ID=MALP_00900_gene;locus_tag=MALP_00900
gnl|Prokka|MALP_23	Prodigal:2.6	CDS	29679	30452	.	+	0	ID=MALP_00901;Parent=MALP_00901_gene;inference=ab initio prediction:Prodigal:2.6,similar to AA sequence:UniProtKB:O30181;locus_tag=MALP_00901;note=UPF0107 protein AF_0055;product=hypothetical protein;protein_id=gnl|Prokka|MALP_00901
gnl|Prokka|MALP_23	prokka	gene	29679	30452	.	+	.	ID=MALP_00901_gene;locus_tag=MALP_00901
gnl|Prokka|MALP_23	Prodigal:2.6	CDS	30447	34607	.	-	0	ID=MALP_00902;Parent=MALP_00902_gene;eC_number=6.1.1.5;Name=ileS_1;dbxref=COG:COG0060;gene=ileS_1;inference=ab initio prediction:Prodigal:2.6,similar to AA sequence:UniProtKB:P26499;locus_tag=MALP_00902;product=Isoleucine--tRNA ligase;protein_id=gnl|Prokka|MALP_00902
gnl|Prokka|MALP_23	prokka	gene	30447	34607	.	-	.	ID=MALP_00902_gene;Name=ileS_1;gene=ileS_1;locus_tag=MALP_00902
gnl|Prokka|MALP_23	Prodigal:2.6	CDS	34691	35731	.	-	0	ID=MALP_00903;Parent=MALP_00903_gene;eC_number=3.1.-.-;Name=fen;dbxref=COG:COG0258;gene=fen;inference=ab initio prediction:Prodigal:2.6,similar to AA sequence:UniProtKB:O50123;locus_tag=MALP_00903;product=Flap endonuclease 1;protein_id=gnl|Prokka|MALP_00903
gnl|Prokka|MALP_23	prokka	gene	34691	35731	.	-	.	ID=MALP_00903_gene;Name=fen;gene=fen;locus_tag=MALP_00903
gnl|Prokka|MALP_23	Prodigal:2.6	CDS	35765	35974	.	+	0	ID=MALP_00904;Parent=MALP_00904_gene;inference=ab initio prediction:Prodigal:2.6;locus_tag=MALP_00904;product=hypothetical protein;protein_id=gnl|Prokka|MALP_00904
gnl|Prokka|MALP_23	prokka	gene	35765	35974	.	+	.	ID=MALP_00904_gene;locus_tag=MALP_00904
gnl|Prokka|MALP_23	Prodigal:2.6	CDS	35975	36148	.	-	0	ID=MALP_00905;Parent=MALP_00905_gene;inference=ab initio prediction:Prodigal:2.6;locus_tag=MALP_00905;product=hypothetical protein;protein_id=gnl|Prokka|MALP_00905
gnl|Prokka|MALP_23	prokka	gene	35975	36148	.	-	.	ID=MALP_00905_gene;locus_tag=MALP_00905
gnl|Prokka|MALP_23	Prodigal:2.6	CDS	36192	36602	.	-	0	ID=MALP_00906;Parent=MALP_00906_gene;inference=ab initio prediction:Prodigal:2.6;locus_tag=MALP_00906;product=hypothetical protein;protein_id=gnl|Prokka|MALP_00906
gnl|Prokka|MALP_23	prokka	gene	36192	36602	.	-	.	ID=MALP_00906_gene;locus_tag=MALP_00906
gnl|Prokka|MALP_23	Prodigal:2.6	CDS	36707	37354	.	-	0	ID=MALP_00907;Parent=MALP_00907_gene;inference=ab initio prediction:Prodigal:2.6;locus_tag=MALP_00907;product=hypothetical protein;protein_id=gnl|Prokka|MALP_00907
gnl|Prokka|MALP_23	prokka	gene	36707	37354	.	-	.	ID=MALP_00907_gene;locus_tag=MALP_00907
gnl|Prokka|MALP_23	Prodigal:2.6	CDS	37424	37840	.	-	0	ID=MALP_00908;Parent=MALP_00908_gene;inference=ab initio prediction:Prodigal:2.6;locus_tag=MALP_00908;product=hypothetical protein;protein_id=gnl|Prokka|MALP_00908
gnl|Prokka|MALP_23	prokka	gene	37424	37840	.	-	.	ID=MALP_00908_gene;locus_tag=MALP_00908
gnl|Prokka|MALP_23	Prodigal:2.6	CDS	37923	38138	.	+	0	ID=MALP_00909;Parent=MALP_00909_gene;inference=ab initio prediction:Prodigal:2.6;locus_tag=MALP_00909;product=hypothetical protein;protein_id=gnl|Prokka|MALP_00909
gnl|Prokka|MALP_23	prokka	gene	37923	38138	.	+	.	ID=MALP_00909_gene;locus_tag=MALP_00909
gnl|Prokka|MALP_23	Prodigal:2.6	CDS	38179	39285	.	+	0	ID=MALP_00910;Parent=MALP_00910_gene;inference=ab initio prediction:Prodigal:2.6;locus_tag=MALP_00910;product=hypothetical protein;protein_id=gnl|Prokka|MALP_00910
gnl|Prokka|MALP_23	prokka	gene	38179	39285	.	+	.	ID=MALP_00910_gene;locus_tag=MALP_00910
gnl|Prokka|MALP_23	Prodigal:2.6	CDS	39292	40200	.	+	0	ID=MALP_00911;Parent=MALP_00911_gene;eC_number=3.1.26.11;Name=rnz_1;dbxref=COG:COG1234;gene=rnz_1;inference=ab initio prediction:Prodigal:2.6,similar to AA sequence:UniProtKB:Q58897;locus_tag=MALP_00911;product=Ribonuclease Z;protein_id=gnl|Prokka|MALP_00911
gnl|Prokka|MALP_23	prokka	gene	39292	40200	.	+	.	ID=MALP_00911_gene;Name=rnz_1;gene=rnz_1;locus_tag=MALP_00911
gnl|Prokka|MALP_23	Prodigal:2.6	CDS	40219	40782	.	-	0	ID=MALP_00912;Parent=MALP_00912_gene;inference=ab initio prediction:Prodigal:2.6;locus_tag=MALP_00912;product=hypothetical protein;protein_id=gnl|Prokka|MALP_00912
gnl|Prokka|MALP_23	prokka	gene	40219	40782	.	-	.	ID=MALP_00912_gene;locus_tag=MALP_00912
gnl|Prokka|MALP_23	Prodigal:2.6	CDS	40907	42205	.	+	0	ID=MALP_00913;Parent=MALP_00913_gene;eC_number=2.5.1.6;Name=mat;dbxref=COG:COG1812;gene=mat;inference=ab initio prediction:Prodigal:2.6,similar to AA sequence:UniProtKB:Q58605;locus_tag=MALP_00913;product=S-adenosylmethionine synthase;protein_id=gnl|Prokka|MALP_00913
gnl|Prokka|MALP_23	prokka	gene	40907	42205	.	+	.	ID=MALP_00913_gene;Name=mat;gene=mat;locus_tag=MALP_00913
gnl|Prokka|MALP_23	Prodigal:2.6	CDS	42209	42793	.	+	0	ID=MALP_00914;Parent=MALP_00914_gene;inference=ab initio prediction:Prodigal:2.6;locus_tag=MALP_00914;product=hypothetical protein;protein_id=gnl|Prokka|MALP_00914
gnl|Prokka|MALP_23	prokka	gene	42209	42793	.	+	.	ID=MALP_00914_gene;locus_tag=MALP_00914
gnl|Prokka|MALP_23	Prodigal:2.6	CDS	42785	44785	.	-	0	ID=MALP_00915;Parent=MALP_00915_gene;inference=ab initio prediction:Prodigal:2.6;locus_tag=MALP_00915;product=hypothetical protein;protein_id=gnl|Prokka|MALP_00915
gnl|Prokka|MALP_23	prokka	gene	42785	44785	.	-	.	ID=MALP_00915_gene;locus_tag=MALP_00915
gnl|Prokka|MALP_23	Prodigal:2.6	CDS	44908	45144	.	+	0	ID=MALP_00916;Parent=MALP_00916_gene;inference=ab initio prediction:Prodigal:2.6;locus_tag=MALP_00916;product=hypothetical protein;protein_id=gnl|Prokka|MALP_00916
gnl|Prokka|MALP_23	prokka	gene	44908	45144	.	+	.	ID=MALP_00916_gene;locus_tag=MALP_00916
gnl|Prokka|MALP_23	Prodigal:2.6	CDS	45334	46947	.	-	0	ID=MALP_00917;Parent=MALP_00917_gene;inference=ab initio prediction:Prodigal:2.6;locus_tag=MALP_00917;product=hypothetical protein;protein_id=gnl|Prokka|MALP_00917
gnl|Prokka|MALP_23	prokka	gene	45334	46947	.	-	.	ID=MALP_00917_gene;locus_tag=MALP_00917
gnl|Prokka|MALP_23	Prodigal:2.6	CDS	47172	47372	.	+	0	ID=MALP_00918;Parent=MALP_00918_gene;inference=ab initio prediction:Prodigal:2.6;locus_tag=MALP_00918;product=hypothetical protein;protein_id=gnl|Prokka|MALP_00918
gnl|Prokka|MALP_23	prokka	gene	47172	47372	.	+	.	ID=MALP_00918_gene;locus_tag=MALP_00918
gnl|Prokka|MALP_23	Prodigal:2.6	CDS	47426	47959	.	+	0	ID=MALP_00919;Parent=MALP_00919_gene;inference=ab initio prediction:Prodigal:2.6;locus_tag=MALP_00919;product=hypothetical protein;protein_id=gnl|Prokka|MALP_00919
gnl|Prokka|MALP_23	prokka	gene	47426	47959	.	+	.	ID=MALP_00919_gene;locus_tag=MALP_00919
gnl|Prokka|MALP_23	Prodigal:2.6	CDS	47964	49097	.	+	0	ID=MALP_00920;Parent=MALP_00920_gene;inference=ab initio prediction:Prodigal:2.6;locus_tag=MALP_00920;product=hypothetical protein;protein_id=gnl|Prokka|MALP_00920
gnl|Prokka|MALP_23	prokka	gene	47964	49097	.	+	.	ID=MALP_00920_gene;locus_tag=MALP_00920
gnl|Prokka|MALP_23	Prodigal:2.6	CDS	49107	49850	.	+	0	ID=MALP_00921;Parent=MALP_00921_gene;inference=ab initio prediction:Prodigal:2.6;locus_tag=MALP_00921;product=hypothetical protein;protein_id=gnl|Prokka|MALP_00921
gnl|Prokka|MALP_23	prokka	gene	49107	49850	.	+	.	ID=MALP_00921_gene;locus_tag=MALP_00921
gnl|Prokka|MALP_23	Prodigal:2.6	CDS	49853	50857	.	+	0	ID=MALP_00922;Parent=MALP_00922_gene;inference=ab initio prediction:Prodigal:2.6;locus_tag=MALP_00922;product=hypothetical protein;protein_id=gnl|Prokka|MALP_00922
gnl|Prokka|MALP_23	prokka	gene	49853	50857	.	+	.	ID=MALP_00922_gene;locus_tag=MALP_00922
gnl|Prokka|MALP_23	Prodigal:2.6	CDS	50854	51441	.	+	0	ID=MALP_00923;Parent=MALP_00923_gene;inference=ab initio prediction:Prodigal:2.6;locus_tag=MALP_00923;product=hypothetical protein;protein_id=gnl|Prokka|MALP_00923
gnl|Prokka|MALP_23	prokka	gene	50854	51441	.	+	.	ID=MALP_00923_gene;locus_tag=MALP_00923
gnl|Prokka|MALP_23	Prodigal:2.6	CDS	51484	51594	.	+	0	ID=MALP_00924;Parent=MALP_00924_gene;inference=ab initio prediction:Prodigal:2.6;locus_tag=MALP_00924;product=hypothetical protein;protein_id=gnl|Prokka|MALP_00924
gnl|Prokka|MALP_23	prokka	gene	51484	51594	.	+	.	ID=MALP_00924_gene;locus_tag=MALP_00924
gnl|Prokka|MALP_23	Prodigal:2.6	CDS	51697	54573	.	+	0	ID=MALP_00925;Parent=MALP_00925_gene;eC_number=6.1.1.4;Name=leuS;dbxref=COG:COG0495;gene=leuS;inference=ab initio prediction:Prodigal:2.6,similar to AA sequence:UniProtKB:O58698;locus_tag=MALP_00925;product=Leucine--tRNA ligase;protein_id=gnl|Prokka|MALP_00925
gnl|Prokka|MALP_23	prokka	gene	51697	54573	.	+	.	ID=MALP_00925_gene;Name=leuS;gene=leuS;locus_tag=MALP_00925
gnl|Prokka|MALP_23	Prodigal:2.6	CDS	54574	55119	.	-	0	ID=MALP_00926;Parent=MALP_00926_gene;eC_number=2.5.1.-;Name=ubiX;gene=ubiX;inference=ab initio prediction:Prodigal:2.6,protein motif:HAMAP:MF_01984;locus_tag=MALP_00926;product=Flavin prenyltransferase UbiX;protein_id=gnl|Prokka|MALP_00926
gnl|Prokka|MALP_23	prokka	gene	54574	55119	.	-	.	ID=MALP_00926_gene;Name=ubiX;gene=ubiX;locus_tag=MALP_00926
gnl|Prokka|MALP_23	Prodigal:2.6	CDS	55365	55787	.	+	0	ID=MALP_00927;Parent=MALP_00927_gene;dbxref=COG:COG2238;inference=ab initio prediction:Prodigal:2.6,similar to AA sequence:UniProtKB:Q9V0G8;locus_tag=MALP_00927;product=30S ribosomal protein S19e;protein_id=gnl|Prokka|MALP_00927
gnl|Prokka|MALP_23	prokka	gene	55365	55787	.	+	.	ID=MALP_00927_gene;locus_tag=MALP_00927
gnl|Prokka|MALP_23	Prodigal:2.6	CDS	55796	56131	.	+	0	ID=MALP_00928;Parent=MALP_00928_gene;dbxref=COG:COG2118;inference=ab initio prediction:Prodigal:2.6,similar to AA sequence:UniProtKB:O27652;locus_tag=MALP_00928;product=DNA-binding protein;protein_id=gnl|Prokka|MALP_00928
gnl|Prokka|MALP_23	prokka	gene	55796	56131	.	+	.	ID=MALP_00928_gene;locus_tag=MALP_00928
gnl|Prokka|MALP_23	Prodigal:2.6	CDS	56133	56288	.	+	0	ID=MALP_00929;Parent=MALP_00929_gene;dbxref=COG:COG2167;inference=ab initio prediction:Prodigal:2.6,similar to AA sequence:UniProtKB:Q8U3S6;locus_tag=MALP_00929;product=50S ribosomal protein L39e;protein_id=gnl|Prokka|MALP_00929
gnl|Prokka|MALP_23	prokka	gene	56133	56288	.	+	.	ID=MALP_00929_gene;locus_tag=MALP_00929
gnl|Prokka|MALP_23	Prodigal:2.6	CDS	56294	56560	.	+	0	ID=MALP_00930;Parent=MALP_00930_gene;dbxref=COG:COG2097;inference=ab initio prediction:Prodigal:2.6,similar to AA sequence:UniProtKB:P18138;locus_tag=MALP_00930;product=50S ribosomal protein L31e;protein_id=gnl|Prokka|MALP_00930
gnl|Prokka|MALP_23	prokka	gene	56294	56560	.	+	.	ID=MALP_00930_gene;locus_tag=MALP_00930
gnl|Prokka|MALP_23	Prodigal:2.6	CDS	56571	57230	.	+	0	ID=MALP_00931;Parent=MALP_00931_gene;Name=eif6;dbxref=COG:COG1976;gene=eif6;inference=ab initio prediction:Prodigal:2.6,similar to AA sequence:UniProtKB:O27648;locus_tag=MALP_00931;product=Translation initiation factor 6;protein_id=gnl|Prokka|MALP_00931
gnl|Prokka|MALP_23	prokka	gene	56571	57230	.	+	.	ID=MALP_00931_gene;Name=eif6;gene=eif6;locus_tag=MALP_00931
gnl|Prokka|MALP_23	Prodigal:2.6	CDS	57231	57866	.	-	0	ID=MALP_00932;Parent=MALP_00932_gene;inference=ab initio prediction:Prodigal:2.6;locus_tag=MALP_00932;product=hypothetical protein;protein_id=gnl|Prokka|MALP_00932
gnl|Prokka|MALP_23	prokka	gene	57231	57866	.	-	.	ID=MALP_00932_gene;locus_tag=MALP_00932
gnl|Prokka|MALP_23	Prodigal:2.6	CDS	57875	58969	.	-	0	ID=MALP_00933;Parent=MALP_00933_gene;inference=ab initio prediction:Prodigal:2.6;locus_tag=MALP_00933;product=hypothetical protein;protein_id=gnl|Prokka|MALP_00933
gnl|Prokka|MALP_23	prokka	gene	57875	58969	.	-	.	ID=MALP_00933_gene;locus_tag=MALP_00933
gnl|Prokka|MALP_24	Prodigal:2.6	CDS	55	456	.	+	0	ID=MALP_00934;Parent=MALP_00934_gene;eC_number=5.4.2.12;Name=apgM2;dbxref=COG:COG3635;gene=apgM2;inference=ab initio prediction:Prodigal:2.6,similar to AA sequence:UniProtKB:Q60326;locus_tag=MALP_00934;product=2%2C3-bisphosphoglycerate-independent phosphoglycerate mutase 2;protein_id=gnl|Prokka|MALP_00934
gnl|Prokka|MALP_24	prokka	gene	55	456	.	+	.	ID=MALP_00934_gene;Name=apgM2;gene=apgM2;locus_tag=MALP_00934
gnl|Prokka|MALP_24	Prodigal:2.6	CDS	553	1656	.	+	0	ID=MALP_00935;Parent=MALP_00935_gene;inference=ab initio prediction:Prodigal:2.6,similar to AA sequence:UniProtKB:Q58993;locus_tag=MALP_00935;note=UPF0284 protein MJ1598;product=hypothetical protein;protein_id=gnl|Prokka|MALP_00935
gnl|Prokka|MALP_24	prokka	gene	553	1656	.	+	.	ID=MALP_00935_gene;locus_tag=MALP_00935
gnl|Prokka|MALP_24	Prodigal:2.6	CDS	1643	2269	.	-	0	ID=MALP_00936;Parent=MALP_00936_gene;eC_number=2.7.7.62;Name=cobY;dbxref=COG:COG2266;gene=cobY;inference=ab initio prediction:Prodigal:2.6,similar to AA sequence:UniProtKB:Q58517;locus_tag=MALP_00936;product=Adenosylcobinamide-phosphate guanylyltransferase;protein_id=gnl|Prokka|MALP_00936
gnl|Prokka|MALP_24	prokka	gene	1643	2269	.	-	.	ID=MALP_00936_gene;Name=cobY;gene=cobY;locus_tag=MALP_00936
gnl|Prokka|MALP_24	Prodigal:2.6	CDS	2266	3018	.	-	0	ID=MALP_00937;Parent=MALP_00937_gene;eC_number=2.7.8.26;Name=cobS;gene=cobS;inference=ab initio prediction:Prodigal:2.6,protein motif:HAMAP:MF_00719;locus_tag=MALP_00937;product=Adenosylcobinamide-GDP ribazoletransferase;protein_id=gnl|Prokka|MALP_00937
gnl|Prokka|MALP_24	prokka	gene	2266	3018	.	-	.	ID=MALP_00937_gene;Name=cobS;gene=cobS;locus_tag=MALP_00937
gnl|Prokka|MALP_24	Prodigal:2.6	CDS	3042	4178	.	-	0	ID=MALP_00938;Parent=MALP_00938_gene;inference=ab initio prediction:Prodigal:2.6;locus_tag=MALP_00938;product=hypothetical protein;protein_id=gnl|Prokka|MALP_00938
gnl|Prokka|MALP_24	prokka	gene	3042	4178	.	-	.	ID=MALP_00938_gene;locus_tag=MALP_00938
gnl|Prokka|MALP_24	Prodigal:2.6	CDS	4180	5175	.	-	0	ID=MALP_00939;Parent=MALP_00939_gene;Name=cbiB;gene=cbiB;inference=ab initio prediction:Prodigal:2.6,protein motif:HAMAP:MF_00024;locus_tag=MALP_00939;product=Cobalamin biosynthesis protein CbiB;protein_id=gnl|Prokka|MALP_00939
gnl|Prokka|MALP_24	prokka	gene	4180	5175	.	-	.	ID=MALP_00939_gene;Name=cbiB;gene=cbiB;locus_tag=MALP_00939
gnl|Prokka|MALP_24	Prodigal:2.6	CDS	5168	6313	.	-	0	ID=MALP_00940;Parent=MALP_00940_gene;eC_number=2.6.1.57;inference=ab initio prediction:Prodigal:2.6,similar to AA sequence:UniProtKB:H3ZPU1;locus_tag=MALP_00940;product=Aromatic-amino-acid aminotransferase 2;protein_id=gnl|Prokka|MALP_00940
gnl|Prokka|MALP_24	prokka	gene	5168	6313	.	-	.	ID=MALP_00940_gene;locus_tag=MALP_00940
gnl|Prokka|MALP_24	Prodigal:2.6	CDS	6270	7133	.	-	0	ID=MALP_00941;Parent=MALP_00941_gene;eC_number=3.6.3.33;Name=btuD_3;dbxref=COG:COG1120;gene=btuD_3;inference=ab initio prediction:Prodigal:2.6,similar to AA sequence:UniProtKB:Q9HQ18;locus_tag=MALP_00941;product=Cobalamin import ATP-binding protein BtuD;protein_id=gnl|Prokka|MALP_00941
gnl|Prokka|MALP_24	prokka	gene	6270	7133	.	-	.	ID=MALP_00941_gene;Name=btuD_3;gene=btuD_3;locus_tag=MALP_00941
gnl|Prokka|MALP_24	Prodigal:2.6	CDS	7123	8166	.	-	0	ID=MALP_00942;Parent=MALP_00942_gene;Name=btuC_2;dbxref=COG:COG0609;gene=btuC_2;inference=ab initio prediction:Prodigal:2.6,similar to AA sequence:UniProtKB:Q9HQ19;locus_tag=MALP_00942;product=Cobalamin import system permease protein BtuC;protein_id=gnl|Prokka|MALP_00942
gnl|Prokka|MALP_24	prokka	gene	7123	8166	.	-	.	ID=MALP_00942_gene;Name=btuC_2;gene=btuC_2;locus_tag=MALP_00942
gnl|Prokka|MALP_24	Prodigal:2.6	CDS	8289	9383	.	-	0	ID=MALP_00943;Parent=MALP_00943_gene;Name=btuF;dbxref=COG:COG0614;gene=btuF;inference=ab initio prediction:Prodigal:2.6,similar to AA sequence:UniProtKB:Q9HQ20;locus_tag=MALP_00943;product=Cobalamin-binding protein;protein_id=gnl|Prokka|MALP_00943
gnl|Prokka|MALP_24	prokka	gene	8289	9383	.	-	.	ID=MALP_00943_gene;Name=btuF;gene=btuF;locus_tag=MALP_00943
gnl|Prokka|MALP_25	Prodigal:2.6	CDS	892	1224	.	+	0	ID=MALP_00944;Parent=MALP_00944_gene;inference=ab initio prediction:Prodigal:2.6;locus_tag=MALP_00944;product=hypothetical protein;protein_id=gnl|Prokka|MALP_00944
gnl|Prokka|MALP_25	prokka	gene	892	1224	.	+	.	ID=MALP_00944_gene;locus_tag=MALP_00944
gnl|Prokka|MALP_25	Aragorn:1.2	tRNA	1646	1746	.	-	.	ID=MALP_00945;Parent=MALP_00945_gene;inference=COORDINATES:profile:Aragorn:1.2;locus_tag=MALP_00945;product=tRNA-Asn(att)
gnl|Prokka|MALP_25	prokka	gene	1646	1746	.	-	.	ID=MALP_00945_gene;locus_tag=MALP_00945
gnl|Prokka|MALP_25	Prodigal:2.6	CDS	1794	2348	.	-	0	ID=MALP_00946;Parent=MALP_00946_gene;inference=ab initio prediction:Prodigal:2.6;locus_tag=MALP_00946;product=hypothetical protein;protein_id=gnl|Prokka|MALP_00946
gnl|Prokka|MALP_25	prokka	gene	1794	2348	.	-	.	ID=MALP_00946_gene;locus_tag=MALP_00946
gnl|Prokka|MALP_25	Prodigal:2.6	CDS	2415	2990	.	+	0	ID=MALP_00947;Parent=MALP_00947_gene;eC_number=1.-.-.-;Name=rutE;gene=rutE;inference=ab initio prediction:Prodigal:2.6,protein motif:HAMAP:MF_01204;locus_tag=MALP_00947;product=malonic semialdehyde reductase RutE;protein_id=gnl|Prokka|MALP_00947
gnl|Prokka|MALP_25	prokka	gene	2415	2990	.	+	.	ID=MALP_00947_gene;Name=rutE;gene=rutE;locus_tag=MALP_00947
gnl|Prokka|MALP_25	Prodigal:2.6	CDS	2991	3881	.	-	0	ID=MALP_00948;Parent=MALP_00948_gene;inference=ab initio prediction:Prodigal:2.6;locus_tag=MALP_00948;product=hypothetical protein;protein_id=gnl|Prokka|MALP_00948
gnl|Prokka|MALP_25	prokka	gene	2991	3881	.	-	.	ID=MALP_00948_gene;locus_tag=MALP_00948
gnl|Prokka|MALP_25	Prodigal:2.6	CDS	3925	4815	.	-	0	ID=MALP_00949;Parent=MALP_00949_gene;inference=ab initio prediction:Prodigal:2.6;locus_tag=MALP_00949;product=hypothetical protein;protein_id=gnl|Prokka|MALP_00949
gnl|Prokka|MALP_25	prokka	gene	3925	4815	.	-	.	ID=MALP_00949_gene;locus_tag=MALP_00949
gnl|Prokka|MALP_25	Prodigal:2.6	CDS	5039	5374	.	+	0	ID=MALP_00950;Parent=MALP_00950_gene;inference=ab initio prediction:Prodigal:2.6;locus_tag=MALP_00950;product=hypothetical protein;protein_id=gnl|Prokka|MALP_00950
gnl|Prokka|MALP_25	prokka	gene	5039	5374	.	+	.	ID=MALP_00950_gene;locus_tag=MALP_00950
gnl|Prokka|MALP_26	Prodigal:2.6	CDS	24	152	.	+	0	ID=MALP_00951;Parent=MALP_00951_gene;inference=ab initio prediction:Prodigal:2.6;locus_tag=MALP_00951;product=hypothetical protein;protein_id=gnl|Prokka|MALP_00951
gnl|Prokka|MALP_26	prokka	gene	24	152	.	+	.	ID=MALP_00951_gene;locus_tag=MALP_00951
gnl|Prokka|MALP_26	Prodigal:2.6	CDS	237	452	.	+	0	ID=MALP_00952;Parent=MALP_00952_gene;eC_number=6.4.1.1;Name=pycB_2;dbxref=COG:COG0511;gene=pycB_2;inference=ab initio prediction:Prodigal:2.6,similar to AA sequence:UniProtKB:Q58628;locus_tag=MALP_00952;product=Pyruvate carboxylase subunit B;protein_id=gnl|Prokka|MALP_00952
gnl|Prokka|MALP_26	prokka	gene	237	452	.	+	.	ID=MALP_00952_gene;Name=pycB_2;gene=pycB_2;locus_tag=MALP_00952
gnl|Prokka|MALP_26	Prodigal:2.6	CDS	613	945	.	+	0	ID=MALP_00953;Parent=MALP_00953_gene;inference=ab initio prediction:Prodigal:2.6;locus_tag=MALP_00953;product=hypothetical protein;protein_id=gnl|Prokka|MALP_00953
gnl|Prokka|MALP_26	prokka	gene	613	945	.	+	.	ID=MALP_00953_gene;locus_tag=MALP_00953
gnl|Prokka|MALP_27	Prodigal:2.6	CDS	37	978	.	+	0	ID=MALP_00954;Parent=MALP_00954_gene;inference=ab initio prediction:Prodigal:2.6;locus_tag=MALP_00954;product=hypothetical protein;protein_id=gnl|Prokka|MALP_00954
gnl|Prokka|MALP_27	prokka	gene	37	978	.	+	.	ID=MALP_00954_gene;locus_tag=MALP_00954
gnl|Prokka|MALP_27	Prodigal:2.6	CDS	1001	1582	.	+	0	ID=MALP_00955;Parent=MALP_00955_gene;inference=ab initio prediction:Prodigal:2.6;locus_tag=MALP_00955;product=hypothetical protein;protein_id=gnl|Prokka|MALP_00955
gnl|Prokka|MALP_27	prokka	gene	1001	1582	.	+	.	ID=MALP_00955_gene;locus_tag=MALP_00955
gnl|Prokka|MALP_27	Prodigal:2.6	CDS	1616	2119	.	+	0	ID=MALP_00956;Parent=MALP_00956_gene;eC_number=2.8.1.1;Name=glpE;gene=glpE;inference=ab initio prediction:Prodigal:2.6,protein motif:HAMAP:MF_01009;locus_tag=MALP_00956;product=Thiosulfate sulfurtransferase GlpE;protein_id=gnl|Prokka|MALP_00956
gnl|Prokka|MALP_27	prokka	gene	1616	2119	.	+	.	ID=MALP_00956_gene;Name=glpE;gene=glpE;locus_tag=MALP_00956
gnl|Prokka|MALP_27	Prodigal:2.6	CDS	2156	2263	.	+	0	ID=MALP_00957;Parent=MALP_00957_gene;inference=ab initio prediction:Prodigal:2.6;locus_tag=MALP_00957;product=hypothetical protein;protein_id=gnl|Prokka|MALP_00957
gnl|Prokka|MALP_27	prokka	gene	2156	2263	.	+	.	ID=MALP_00957_gene;locus_tag=MALP_00957
gnl|Prokka|MALP_27	Prodigal:2.6	CDS	2321	3271	.	+	0	ID=MALP_00958;Parent=MALP_00958_gene;eC_number=2.7.9.3;Name=selD;gene=selD;inference=ab initio prediction:Prodigal:2.6,protein motif:HAMAP:MF_00625;locus_tag=MALP_00958;product=Selenide%2C water dikinase;protein_id=gnl|Prokka|MALP_00958
gnl|Prokka|MALP_27	prokka	gene	2321	3271	.	+	.	ID=MALP_00958_gene;Name=selD;gene=selD;locus_tag=MALP_00958
gnl|Prokka|MALP_27	Prodigal:2.6	CDS	3299	3808	.	+	0	ID=MALP_00959;Parent=MALP_00959_gene;inference=ab initio prediction:Prodigal:2.6;locus_tag=MALP_00959;product=hypothetical protein;protein_id=gnl|Prokka|MALP_00959
gnl|Prokka|MALP_27	prokka	gene	3299	3808	.	+	.	ID=MALP_00959_gene;locus_tag=MALP_00959
gnl|Prokka|MALP_27	Prodigal:2.6	CDS	3827	4075	.	+	0	ID=MALP_00960;Parent=MALP_00960_gene;inference=ab initio prediction:Prodigal:2.6;locus_tag=MALP_00960;product=hypothetical protein;protein_id=gnl|Prokka|MALP_00960
gnl|Prokka|MALP_27	prokka	gene	3827	4075	.	+	.	ID=MALP_00960_gene;locus_tag=MALP_00960
gnl|Prokka|MALP_27	Prodigal:2.6	CDS	4085	4612	.	-	0	ID=MALP_00961;Parent=MALP_00961_gene;inference=ab initio prediction:Prodigal:2.6;locus_tag=MALP_00961;product=hypothetical protein;protein_id=gnl|Prokka|MALP_00961
gnl|Prokka|MALP_27	prokka	gene	4085	4612	.	-	.	ID=MALP_00961_gene;locus_tag=MALP_00961
gnl|Prokka|MALP_27	Prodigal:2.6	CDS	4674	5186	.	-	0	ID=MALP_00962;Parent=MALP_00962_gene;inference=ab initio prediction:Prodigal:2.6;locus_tag=MALP_00962;product=hypothetical protein;protein_id=gnl|Prokka|MALP_00962
gnl|Prokka|MALP_27	prokka	gene	4674	5186	.	-	.	ID=MALP_00962_gene;locus_tag=MALP_00962
gnl|Prokka|MALP_27	Prodigal:2.6	CDS	5610	6431	.	+	0	ID=MALP_00963;Parent=MALP_00963_gene;eC_number=4.2.99.20;Name=menH;gene=menH;inference=ab initio prediction:Prodigal:2.6,protein motif:HAMAP:MF_01660;locus_tag=MALP_00963;product=2-succinyl-6-hydroxy-2%2C4-cyclohexadiene-1-carboxylate synthase;protein_id=gnl|Prokka|MALP_00963
gnl|Prokka|MALP_27	prokka	gene	5610	6431	.	+	.	ID=MALP_00963_gene;Name=menH;gene=menH;locus_tag=MALP_00963
gnl|Prokka|MALP_27	Prodigal:2.6	CDS	6912	7160	.	-	0	ID=MALP_00964;Parent=MALP_00964_gene;inference=ab initio prediction:Prodigal:2.6;locus_tag=MALP_00964;product=hypothetical protein;protein_id=gnl|Prokka|MALP_00964
gnl|Prokka|MALP_27	prokka	gene	6912	7160	.	-	.	ID=MALP_00964_gene;locus_tag=MALP_00964
gnl|Prokka|MALP_27	Prodigal:2.6	CDS	7311	7565	.	-	0	ID=MALP_00965;Parent=MALP_00965_gene;inference=ab initio prediction:Prodigal:2.6;locus_tag=MALP_00965;product=hypothetical protein;protein_id=gnl|Prokka|MALP_00965
gnl|Prokka|MALP_27	prokka	gene	7311	7565	.	-	.	ID=MALP_00965_gene;locus_tag=MALP_00965
gnl|Prokka|MALP_28	Prodigal:2.6	CDS	141	668	.	-	0	ID=MALP_00966;Parent=MALP_00966_gene;inference=ab initio prediction:Prodigal:2.6;locus_tag=MALP_00966;product=hypothetical protein;protein_id=gnl|Prokka|MALP_00966
gnl|Prokka|MALP_28	prokka	gene	141	668	.	-	.	ID=MALP_00966_gene;locus_tag=MALP_00966
gnl|Prokka|MALP_28	Prodigal:2.6	CDS	661	1155	.	-	0	ID=MALP_00967;Parent=MALP_00967_gene;inference=ab initio prediction:Prodigal:2.6;locus_tag=MALP_00967;product=hypothetical protein;protein_id=gnl|Prokka|MALP_00967
gnl|Prokka|MALP_28	prokka	gene	661	1155	.	-	.	ID=MALP_00967_gene;locus_tag=MALP_00967
gnl|Prokka|MALP_28	Prodigal:2.6	CDS	1233	1871	.	+	0	ID=MALP_00968;Parent=MALP_00968_gene;Name=mtbC;dbxref=COG:COG5012;gene=mtbC;inference=ab initio prediction:Prodigal:2.6,similar to AA sequence:UniProtKB:O93657;locus_tag=MALP_00968;product=Dimethylamine corrinoid protein;protein_id=gnl|Prokka|MALP_00968
gnl|Prokka|MALP_28	prokka	gene	1233	1871	.	+	.	ID=MALP_00968_gene;Name=mtbC;gene=mtbC;locus_tag=MALP_00968
gnl|Prokka|MALP_28	Prodigal:2.6	CDS	1873	2964	.	+	0	ID=MALP_00969;Parent=MALP_00969_gene;eC_number=2.1.1.247;Name=mtbA_2;dbxref=COG:COG0407;gene=mtbA_2;inference=ab initio prediction:Prodigal:2.6,similar to AA sequence:UniProtKB:O30640;locus_tag=MALP_00969;product=Methylcobamide:CoM methyltransferase MtbA;protein_id=gnl|Prokka|MALP_00969
gnl|Prokka|MALP_28	prokka	gene	1873	2964	.	+	.	ID=MALP_00969_gene;Name=mtbA_2;gene=mtbA_2;locus_tag=MALP_00969
gnl|Prokka|MALP_28	Prodigal:2.6	CDS	3065	3262	.	+	0	ID=MALP_00970;Parent=MALP_00970_gene;inference=ab initio prediction:Prodigal:2.6;locus_tag=MALP_00970;product=hypothetical protein;protein_id=gnl|Prokka|MALP_00970
gnl|Prokka|MALP_28	prokka	gene	3065	3262	.	+	.	ID=MALP_00970_gene;locus_tag=MALP_00970
gnl|Prokka|MALP_28	Prodigal:2.6	CDS	3392	4069	.	+	0	ID=MALP_00971;Parent=MALP_00971_gene;Name=ureG;gene=ureG;inference=ab initio prediction:Prodigal:2.6,protein motif:HAMAP:MF_01389;locus_tag=MALP_00971;product=Urease accessory protein UreG;protein_id=gnl|Prokka|MALP_00971
gnl|Prokka|MALP_28	prokka	gene	3392	4069	.	+	.	ID=MALP_00971_gene;Name=ureG;gene=ureG;locus_tag=MALP_00971
gnl|Prokka|MALP_28	Prodigal:2.6	CDS	4069	4539	.	+	0	ID=MALP_00972;Parent=MALP_00972_gene;inference=ab initio prediction:Prodigal:2.6;locus_tag=MALP_00972;product=hypothetical protein;protein_id=gnl|Prokka|MALP_00972
gnl|Prokka|MALP_28	prokka	gene	4069	4539	.	+	.	ID=MALP_00972_gene;locus_tag=MALP_00972
gnl|Prokka|MALP_28	Prodigal:2.6	CDS	4544	4855	.	+	0	ID=MALP_00973;Parent=MALP_00973_gene;inference=ab initio prediction:Prodigal:2.6;locus_tag=MALP_00973;product=hypothetical protein;protein_id=gnl|Prokka|MALP_00973
gnl|Prokka|MALP_28	prokka	gene	4544	4855	.	+	.	ID=MALP_00973_gene;locus_tag=MALP_00973
gnl|Prokka|MALP_28	Prodigal:2.6	CDS	4856	5233	.	-	0	ID=MALP_00974;Parent=MALP_00974_gene;inference=ab initio prediction:Prodigal:2.6;locus_tag=MALP_00974;product=hypothetical protein;protein_id=gnl|Prokka|MALP_00974
gnl|Prokka|MALP_28	prokka	gene	4856	5233	.	-	.	ID=MALP_00974_gene;locus_tag=MALP_00974
gnl|Prokka|MALP_28	Prodigal:2.6	CDS	5230	5574	.	-	0	ID=MALP_00975;Parent=MALP_00975_gene;inference=ab initio prediction:Prodigal:2.6;locus_tag=MALP_00975;product=hypothetical protein;protein_id=gnl|Prokka|MALP_00975
gnl|Prokka|MALP_28	prokka	gene	5230	5574	.	-	.	ID=MALP_00975_gene;locus_tag=MALP_00975
gnl|Prokka|MALP_28	Prodigal:2.6	CDS	5561	7588	.	-	0	ID=MALP_00976;Parent=MALP_00976_gene;inference=ab initio prediction:Prodigal:2.6;locus_tag=MALP_00976;product=hypothetical protein;protein_id=gnl|Prokka|MALP_00976
gnl|Prokka|MALP_28	prokka	gene	5561	7588	.	-	.	ID=MALP_00976_gene;locus_tag=MALP_00976
gnl|Prokka|MALP_28	Prodigal:2.6	CDS	7695	8834	.	-	0	ID=MALP_00977;Parent=MALP_00977_gene;Name=livG_2;dbxref=COG:COG0411;gene=livG_2;inference=ab initio prediction:Prodigal:2.6,similar to AA sequence:UniProtKB:Q58663;locus_tag=MALP_00977;product=putative branched-chain amino acid transport ATP-binding protein LivG;protein_id=gnl|Prokka|MALP_00977
gnl|Prokka|MALP_28	prokka	gene	7695	8834	.	-	.	ID=MALP_00977_gene;Name=livG_2;gene=livG_2;locus_tag=MALP_00977
gnl|Prokka|MALP_28	Prodigal:2.6	CDS	8839	9624	.	-	0	ID=MALP_00978;Parent=MALP_00978_gene;Name=ecfT;gene=ecfT;inference=ab initio prediction:Prodigal:2.6,protein motif:HAMAP:MF_01461;locus_tag=MALP_00978;product=Energy-coupling factor transporter transmembrane protein EcfT;protein_id=gnl|Prokka|MALP_00978
gnl|Prokka|MALP_28	prokka	gene	8839	9624	.	-	.	ID=MALP_00978_gene;Name=ecfT;gene=ecfT;locus_tag=MALP_00978
gnl|Prokka|MALP_28	Prodigal:2.6	CDS	9626	9910	.	-	0	ID=MALP_00979;Parent=MALP_00979_gene;Name=cbiN;gene=cbiN;inference=ab initio prediction:Prodigal:2.6,protein motif:HAMAP:MF_00330;locus_tag=MALP_00979;product=Cobalt transport protein CbiN;protein_id=gnl|Prokka|MALP_00979
gnl|Prokka|MALP_28	prokka	gene	9626	9910	.	-	.	ID=MALP_00979_gene;Name=cbiN;gene=cbiN;locus_tag=MALP_00979
gnl|Prokka|MALP_28	Prodigal:2.6	CDS	9900	10562	.	-	0	ID=MALP_00980;Parent=MALP_00980_gene;Name=cbiM;gene=cbiM;inference=ab initio prediction:Prodigal:2.6,protein motif:HAMAP:MF_01462;locus_tag=MALP_00980;product=Cobalt transport protein CbiM;protein_id=gnl|Prokka|MALP_00980
gnl|Prokka|MALP_28	prokka	gene	9900	10562	.	-	.	ID=MALP_00980_gene;Name=cbiM;gene=cbiM;locus_tag=MALP_00980
gnl|Prokka|MALP_28	Prodigal:2.6	CDS	10553	10906	.	-	0	ID=MALP_00981;Parent=MALP_00981_gene;inference=ab initio prediction:Prodigal:2.6;locus_tag=MALP_00981;product=hypothetical protein;protein_id=gnl|Prokka|MALP_00981
gnl|Prokka|MALP_28	prokka	gene	10553	10906	.	-	.	ID=MALP_00981_gene;locus_tag=MALP_00981
gnl|Prokka|MALP_28	Prodigal:2.6	CDS	11094	11405	.	+	0	ID=MALP_00982;Parent=MALP_00982_gene;inference=ab initio prediction:Prodigal:2.6;locus_tag=MALP_00982;product=hypothetical protein;protein_id=gnl|Prokka|MALP_00982
gnl|Prokka|MALP_28	prokka	gene	11094	11405	.	+	.	ID=MALP_00982_gene;locus_tag=MALP_00982
gnl|Prokka|MALP_28	Prodigal:2.6	CDS	11412	12062	.	+	0	ID=MALP_00983;Parent=MALP_00983_gene;inference=ab initio prediction:Prodigal:2.6;locus_tag=MALP_00983;product=hypothetical protein;protein_id=gnl|Prokka|MALP_00983
gnl|Prokka|MALP_28	prokka	gene	11412	12062	.	+	.	ID=MALP_00983_gene;locus_tag=MALP_00983
gnl|Prokka|MALP_28	Prodigal:2.6	CDS	12103	13224	.	+	0	ID=MALP_00984;Parent=MALP_00984_gene;eC_number=6.1.1.2;Name=trpS;dbxref=COG:COG0180;gene=trpS;inference=ab initio prediction:Prodigal:2.6,similar to AA sequence:UniProtKB:O59584;locus_tag=MALP_00984;product=Tryptophan--tRNA ligase;protein_id=gnl|Prokka|MALP_00984
gnl|Prokka|MALP_28	prokka	gene	12103	13224	.	+	.	ID=MALP_00984_gene;Name=trpS;gene=trpS;locus_tag=MALP_00984
gnl|Prokka|MALP_28	Prodigal:2.6	CDS	13248	13634	.	+	0	ID=MALP_00985;Parent=MALP_00985_gene;dbxref=COG:COG1720;inference=ab initio prediction:Prodigal:2.6,similar to AA sequence:UniProtKB:O29998;locus_tag=MALP_00985;product=S-adenosyl-L-methionine-binding protein;protein_id=gnl|Prokka|MALP_00985
gnl|Prokka|MALP_28	prokka	gene	13248	13634	.	+	.	ID=MALP_00985_gene;locus_tag=MALP_00985
gnl|Prokka|MALP_28	Prodigal:2.6	CDS	13664	15184	.	+	0	ID=MALP_00986;Parent=MALP_00986_gene;eC_number=6.1.1.20;Name=pheS;dbxref=COG:COG0016;gene=pheS;inference=ab initio prediction:Prodigal:2.6,similar to AA sequence:UniProtKB:O26837;locus_tag=MALP_00986;product=Phenylalanine--tRNA ligase alpha subunit;protein_id=gnl|Prokka|MALP_00986
gnl|Prokka|MALP_28	prokka	gene	13664	15184	.	+	.	ID=MALP_00986_gene;Name=pheS;gene=pheS;locus_tag=MALP_00986
gnl|Prokka|MALP_28	Prodigal:2.6	CDS	15174	16430	.	-	0	ID=MALP_00987;Parent=MALP_00987_gene;inference=ab initio prediction:Prodigal:2.6;locus_tag=MALP_00987;product=hypothetical protein;protein_id=gnl|Prokka|MALP_00987
gnl|Prokka|MALP_28	prokka	gene	15174	16430	.	-	.	ID=MALP_00987_gene;locus_tag=MALP_00987
gnl|Prokka|MALP_28	Prodigal:2.6	CDS	16561	17430	.	+	0	ID=MALP_00988;Parent=MALP_00988_gene;eC_number=3.1.1.96;Name=dtdA;dbxref=COG:COG1650;gene=dtdA;inference=ab initio prediction:Prodigal:2.6,similar to AA sequence:UniProtKB:O29630;locus_tag=MALP_00988;product=D-aminoacyl-tRNA deacylase;protein_id=gnl|Prokka|MALP_00988
gnl|Prokka|MALP_28	prokka	gene	16561	17430	.	+	.	ID=MALP_00988_gene;Name=dtdA;gene=dtdA;locus_tag=MALP_00988
gnl|Prokka|MALP_28	Prodigal:2.6	CDS	17388	18134	.	-	0	ID=MALP_00989;Parent=MALP_00989_gene;inference=ab initio prediction:Prodigal:2.6;locus_tag=MALP_00989;product=hypothetical protein;protein_id=gnl|Prokka|MALP_00989
gnl|Prokka|MALP_28	prokka	gene	17388	18134	.	-	.	ID=MALP_00989_gene;locus_tag=MALP_00989
gnl|Prokka|MALP_28	Prodigal:2.6	CDS	18136	18819	.	-	0	ID=MALP_00990;Parent=MALP_00990_gene;eC_number=2.7.4.22;Name=pyrH;dbxref=COG:COG0528;gene=pyrH;inference=ab initio prediction:Prodigal:2.6,similar to AA sequence:UniProtKB:O28237;locus_tag=MALP_00990;product=Uridylate kinase;protein_id=gnl|Prokka|MALP_00990
gnl|Prokka|MALP_28	prokka	gene	18136	18819	.	-	.	ID=MALP_00990_gene;Name=pyrH;gene=pyrH;locus_tag=MALP_00990
gnl|Prokka|MALP_28	Prodigal:2.6	CDS	18883	20127	.	+	0	ID=MALP_00991;Parent=MALP_00991_gene;Name=prf1;dbxref=COG:COG1503;gene=prf1;inference=ab initio prediction:Prodigal:2.6,similar to AA sequence:UniProtKB:Q8PX75;locus_tag=MALP_00991;product=Peptide chain release factor subunit 1;protein_id=gnl|Prokka|MALP_00991
gnl|Prokka|MALP_28	prokka	gene	18883	20127	.	+	.	ID=MALP_00991_gene;Name=prf1;gene=prf1;locus_tag=MALP_00991
gnl|Prokka|MALP_28	Prodigal:2.6	CDS	20132	21844	.	+	0	ID=MALP_00992;Parent=MALP_00992_gene;eC_number=6.1.1.19;Name=argS;dbxref=COG:COG0018;gene=argS;inference=ab initio prediction:Prodigal:2.6,similar to AA sequence:UniProtKB:O59147;locus_tag=MALP_00992;product=Arginine--tRNA ligase;protein_id=gnl|Prokka|MALP_00992
gnl|Prokka|MALP_28	prokka	gene	20132	21844	.	+	.	ID=MALP_00992_gene;Name=argS;gene=argS;locus_tag=MALP_00992
gnl|Prokka|MALP_28	Prodigal:2.6	CDS	21844	22335	.	+	0	ID=MALP_00993;Parent=MALP_00993_gene;inference=ab initio prediction:Prodigal:2.6;locus_tag=MALP_00993;product=hypothetical protein;protein_id=gnl|Prokka|MALP_00993
gnl|Prokka|MALP_28	prokka	gene	21844	22335	.	+	.	ID=MALP_00993_gene;locus_tag=MALP_00993
gnl|Prokka|MALP_28	Prodigal:2.6	CDS	22336	23070	.	-	0	ID=MALP_00994;Parent=MALP_00994_gene;eC_number=6.3.1.20;Name=lplA_2;dbxref=COG:COG0095;gene=lplA_2;inference=ab initio prediction:Prodigal:2.6,similar to AA sequence:UniProtKB:Q9HKT1;locus_tag=MALP_00994;product=Lipoate-protein ligase A subunit 1;protein_id=gnl|Prokka|MALP_00994
gnl|Prokka|MALP_28	prokka	gene	22336	23070	.	-	.	ID=MALP_00994_gene;Name=lplA_2;gene=lplA_2;locus_tag=MALP_00994
gnl|Prokka|MALP_28	Prodigal:2.6	CDS	23111	25996	.	-	0	ID=MALP_00995;Parent=MALP_00995_gene;inference=ab initio prediction:Prodigal:2.6;locus_tag=MALP_00995;product=hypothetical protein;protein_id=gnl|Prokka|MALP_00995
gnl|Prokka|MALP_28	prokka	gene	23111	25996	.	-	.	ID=MALP_00995_gene;locus_tag=MALP_00995
gnl|Prokka|MALP_28	Prodigal:2.6	CDS	26150	27307	.	-	0	ID=MALP_00996;Parent=MALP_00996_gene;eC_number=6.3.4.23;Name=purP_1;dbxref=COG:COG1759;gene=purP_1;inference=ab initio prediction:Prodigal:2.6,similar to AA sequence:UniProtKB:Q57600;locus_tag=MALP_00996;product=5-formaminoimidazole-4-carboxamide-1-(beta)-D-ribofuranosyl 5'-monophosphate synthetase;protein_id=gnl|Prokka|MALP_00996
gnl|Prokka|MALP_28	prokka	gene	26150	27307	.	-	.	ID=MALP_00996_gene;Name=purP_1;gene=purP_1;locus_tag=MALP_00996
gnl|Prokka|MALP_28	Prodigal:2.6	CDS	27364	28596	.	-	0	ID=MALP_00997;Parent=MALP_00997_gene;inference=ab initio prediction:Prodigal:2.6;locus_tag=MALP_00997;product=hypothetical protein;protein_id=gnl|Prokka|MALP_00997
gnl|Prokka|MALP_28	prokka	gene	27364	28596	.	-	.	ID=MALP_00997_gene;locus_tag=MALP_00997
gnl|Prokka|MALP_28	Prodigal:2.6	CDS	28869	29519	.	+	0	ID=MALP_00998;Parent=MALP_00998_gene;inference=ab initio prediction:Prodigal:2.6;locus_tag=MALP_00998;product=hypothetical protein;protein_id=gnl|Prokka|MALP_00998
gnl|Prokka|MALP_28	prokka	gene	28869	29519	.	+	.	ID=MALP_00998_gene;locus_tag=MALP_00998
gnl|Prokka|MALP_28	Prodigal:2.6	CDS	29519	30097	.	+	0	ID=MALP_00999;Parent=MALP_00999_gene;inference=ab initio prediction:Prodigal:2.6;locus_tag=MALP_00999;product=hypothetical protein;protein_id=gnl|Prokka|MALP_00999
gnl|Prokka|MALP_28	prokka	gene	29519	30097	.	+	.	ID=MALP_00999_gene;locus_tag=MALP_00999
gnl|Prokka|MALP_28	Aragorn:1.2	tRNA	30106	30179	.	-	.	ID=MALP_01000;Parent=MALP_01000_gene;inference=COORDINATES:profile:Aragorn:1.2;locus_tag=MALP_01000;product=tRNA-Gln(ctg)
gnl|Prokka|MALP_28	prokka	gene	30106	30179	.	-	.	ID=MALP_01000_gene;locus_tag=MALP_01000
gnl|Prokka|MALP_28	Prodigal:2.6	CDS	30234	30866	.	-	0	ID=MALP_01001;Parent=MALP_01001_gene;eC_number=2.7.4.3;Name=adk;dbxref=COG:COG0563;gene=adk;inference=ab initio prediction:Prodigal:2.6,similar to AA sequence:UniProtKB:Q9HPA7;locus_tag=MALP_01001;product=Adenylate kinase;protein_id=gnl|Prokka|MALP_01001
gnl|Prokka|MALP_28	prokka	gene	30234	30866	.	-	.	ID=MALP_01001_gene;Name=adk;gene=adk;locus_tag=MALP_01001
gnl|Prokka|MALP_28	Prodigal:2.6	CDS	30973	31488	.	+	0	ID=MALP_01002;Parent=MALP_01002_gene;inference=ab initio prediction:Prodigal:2.6;locus_tag=MALP_01002;product=hypothetical protein;protein_id=gnl|Prokka|MALP_01002
gnl|Prokka|MALP_28	prokka	gene	30973	31488	.	+	.	ID=MALP_01002_gene;locus_tag=MALP_01002
gnl|Prokka|MALP_28	Prodigal:2.6	CDS	31482	32024	.	+	0	ID=MALP_01003;Parent=MALP_01003_gene;eC_number=2.3.1.189;Name=mshD_1;gene=mshD_1;inference=ab initio prediction:Prodigal:2.6,protein motif:HAMAP:MF_01698;locus_tag=MALP_01003;product=Mycothiol acetyltransferase;protein_id=gnl|Prokka|MALP_01003
gnl|Prokka|MALP_28	prokka	gene	31482	32024	.	+	.	ID=MALP_01003_gene;Name=mshD_1;gene=mshD_1;locus_tag=MALP_01003
gnl|Prokka|MALP_28	Aragorn:1.2	tRNA	32062	32146	.	+	.	ID=MALP_01004;Parent=MALP_01004_gene;inference=COORDINATES:profile:Aragorn:1.2;locus_tag=MALP_01004;product=tRNA-Leu(cag)
gnl|Prokka|MALP_28	prokka	gene	32062	32146	.	+	.	ID=MALP_01004_gene;locus_tag=MALP_01004
gnl|Prokka|MALP_28	Prodigal:2.6	CDS	32182	32388	.	-	0	ID=MALP_01005;Parent=MALP_01005_gene;inference=ab initio prediction:Prodigal:2.6;locus_tag=MALP_01005;product=hypothetical protein;protein_id=gnl|Prokka|MALP_01005
gnl|Prokka|MALP_28	prokka	gene	32182	32388	.	-	.	ID=MALP_01005_gene;locus_tag=MALP_01005
gnl|Prokka|MALP_28	Prodigal:2.6	CDS	32510	32749	.	+	0	ID=MALP_01006;Parent=MALP_01006_gene;inference=ab initio prediction:Prodigal:2.6;locus_tag=MALP_01006;product=hypothetical protein;protein_id=gnl|Prokka|MALP_01006
gnl|Prokka|MALP_28	prokka	gene	32510	32749	.	+	.	ID=MALP_01006_gene;locus_tag=MALP_01006
gnl|Prokka|MALP_28	Prodigal:2.6	CDS	32751	33131	.	+	0	ID=MALP_01007;Parent=MALP_01007_gene;inference=ab initio prediction:Prodigal:2.6;locus_tag=MALP_01007;product=hypothetical protein;protein_id=gnl|Prokka|MALP_01007
gnl|Prokka|MALP_28	prokka	gene	32751	33131	.	+	.	ID=MALP_01007_gene;locus_tag=MALP_01007
gnl|Prokka|MALP_28	Prodigal:2.6	CDS	33175	33579	.	+	0	ID=MALP_01008;Parent=MALP_01008_gene;inference=ab initio prediction:Prodigal:2.6;locus_tag=MALP_01008;product=hypothetical protein;protein_id=gnl|Prokka|MALP_01008
gnl|Prokka|MALP_28	prokka	gene	33175	33579	.	+	.	ID=MALP_01008_gene;locus_tag=MALP_01008
gnl|Prokka|MALP_28	Prodigal:2.6	CDS	33581	34777	.	-	0	ID=MALP_01009;Parent=MALP_01009_gene;inference=ab initio prediction:Prodigal:2.6;locus_tag=MALP_01009;product=hypothetical protein;protein_id=gnl|Prokka|MALP_01009
gnl|Prokka|MALP_28	prokka	gene	33581	34777	.	-	.	ID=MALP_01009_gene;locus_tag=MALP_01009
gnl|Prokka|MALP_28	Prodigal:2.6	CDS	34787	35488	.	-	0	ID=MALP_01010;Parent=MALP_01010_gene;eC_number=2.4.1.-;Name=aglD;dbxref=COG:COG0392;gene=aglD;inference=ab initio prediction:Prodigal:2.6,similar to AA sequence:UniProtKB:D4GUA0;locus_tag=MALP_01010;product=Glycosyltransferase AglD;protein_id=gnl|Prokka|MALP_01010
gnl|Prokka|MALP_28	prokka	gene	34787	35488	.	-	.	ID=MALP_01010_gene;Name=aglD;gene=aglD;locus_tag=MALP_01010
gnl|Prokka|MALP_28	Prodigal:2.6	CDS	35506	36525	.	-	0	ID=MALP_01011;Parent=MALP_01011_gene;inference=ab initio prediction:Prodigal:2.6;locus_tag=MALP_01011;product=hypothetical protein;protein_id=gnl|Prokka|MALP_01011
gnl|Prokka|MALP_28	prokka	gene	35506	36525	.	-	.	ID=MALP_01011_gene;locus_tag=MALP_01011
gnl|Prokka|MALP_28	Prodigal:2.6	CDS	36707	37144	.	+	0	ID=MALP_01012;Parent=MALP_01012_gene;inference=ab initio prediction:Prodigal:2.6;locus_tag=MALP_01012;product=hypothetical protein;protein_id=gnl|Prokka|MALP_01012
gnl|Prokka|MALP_28	prokka	gene	36707	37144	.	+	.	ID=MALP_01012_gene;locus_tag=MALP_01012
gnl|Prokka|MALP_28	Prodigal:2.6	CDS	37147	38472	.	-	0	ID=MALP_01013;Parent=MALP_01013_gene;Name=mdtG_2;gene=mdtG_2;inference=ab initio prediction:Prodigal:2.6,protein motif:HAMAP:MF_01528;locus_tag=MALP_01013;product=Multidrug resistance protein MdtG;protein_id=gnl|Prokka|MALP_01013
gnl|Prokka|MALP_28	prokka	gene	37147	38472	.	-	.	ID=MALP_01013_gene;Name=mdtG_2;gene=mdtG_2;locus_tag=MALP_01013
gnl|Prokka|MALP_28	Prodigal:2.6	CDS	38532	38870	.	-	0	ID=MALP_01014;Parent=MALP_01014_gene;inference=ab initio prediction:Prodigal:2.6;locus_tag=MALP_01014;product=hypothetical protein;protein_id=gnl|Prokka|MALP_01014
gnl|Prokka|MALP_28	prokka	gene	38532	38870	.	-	.	ID=MALP_01014_gene;locus_tag=MALP_01014
gnl|Prokka|MALP_28	Prodigal:2.6	CDS	38870	39715	.	-	0	ID=MALP_01015;Parent=MALP_01015_gene;inference=ab initio prediction:Prodigal:2.6;locus_tag=MALP_01015;product=hypothetical protein;protein_id=gnl|Prokka|MALP_01015
gnl|Prokka|MALP_28	prokka	gene	38870	39715	.	-	.	ID=MALP_01015_gene;locus_tag=MALP_01015
gnl|Prokka|MALP_28	Prodigal:2.6	CDS	39791	40642	.	+	0	ID=MALP_01016;Parent=MALP_01016_gene;eC_number=2.8.1.4;Name=thiI_2;gene=thiI_2;inference=ab initio prediction:Prodigal:2.6,protein motif:HAMAP:MF_00021;locus_tag=MALP_01016;product=tRNA sulfurtransferase;protein_id=gnl|Prokka|MALP_01016
gnl|Prokka|MALP_28	prokka	gene	39791	40642	.	+	.	ID=MALP_01016_gene;Name=thiI_2;gene=thiI_2;locus_tag=MALP_01016
gnl|Prokka|MALP_28	Prodigal:2.6	CDS	40652	41290	.	-	0	ID=MALP_01017;Parent=MALP_01017_gene;dbxref=COG:COG1632;inference=ab initio prediction:Prodigal:2.6,similar to AA sequence:UniProtKB:Q8U2F9;locus_tag=MALP_01017;product=50S ribosomal protein L15e;protein_id=gnl|Prokka|MALP_01017
gnl|Prokka|MALP_28	prokka	gene	40652	41290	.	-	.	ID=MALP_01017_gene;locus_tag=MALP_01017
gnl|Prokka|MALP_28	Prodigal:2.6	CDS	41454	42089	.	-	0	ID=MALP_01018;Parent=MALP_01018_gene;inference=ab initio prediction:Prodigal:2.6;locus_tag=MALP_01018;product=hypothetical protein;protein_id=gnl|Prokka|MALP_01018
gnl|Prokka|MALP_28	prokka	gene	41454	42089	.	-	.	ID=MALP_01018_gene;locus_tag=MALP_01018
gnl|Prokka|MALP_28	Prodigal:2.6	CDS	42086	43351	.	-	0	ID=MALP_01019;Parent=MALP_01019_gene;inference=ab initio prediction:Prodigal:2.6;locus_tag=MALP_01019;product=hypothetical protein;protein_id=gnl|Prokka|MALP_01019
gnl|Prokka|MALP_28	prokka	gene	42086	43351	.	-	.	ID=MALP_01019_gene;locus_tag=MALP_01019
gnl|Prokka|MALP_28	Prodigal:2.6	CDS	43433	45868	.	-	0	ID=MALP_01020;Parent=MALP_01020_gene;eC_number=2.7.7.7;Name=pol_2;dbxref=COG:COG0417;gene=pol_2;inference=ab initio prediction:Prodigal:2.6,similar to AA sequence:UniProtKB:P61875;locus_tag=MALP_01020;product=DNA polymerase;protein_id=gnl|Prokka|MALP_01020
gnl|Prokka|MALP_28	prokka	gene	43433	45868	.	-	.	ID=MALP_01020_gene;Name=pol_2;gene=pol_2;locus_tag=MALP_01020
gnl|Prokka|MALP_28	Prodigal:2.6	CDS	45871	47061	.	-	0	ID=MALP_01021;Parent=MALP_01021_gene;Name=ychF;gene=ychF;inference=ab initio prediction:Prodigal:2.6,protein motif:HAMAP:MF_00944;locus_tag=MALP_01021;product=Ribosome-binding ATPase YchF;protein_id=gnl|Prokka|MALP_01021
gnl|Prokka|MALP_28	prokka	gene	45871	47061	.	-	.	ID=MALP_01021_gene;Name=ychF;gene=ychF;locus_tag=MALP_01021
gnl|Prokka|MALP_28	Prodigal:2.6	CDS	47129	47920	.	-	0	ID=MALP_01022;Parent=MALP_01022_gene;inference=ab initio prediction:Prodigal:2.6;locus_tag=MALP_01022;product=hypothetical protein;protein_id=gnl|Prokka|MALP_01022
gnl|Prokka|MALP_28	prokka	gene	47129	47920	.	-	.	ID=MALP_01022_gene;locus_tag=MALP_01022
gnl|Prokka|MALP_28	Prodigal:2.6	CDS	47950	48738	.	-	0	ID=MALP_01023;Parent=MALP_01023_gene;eC_number=2.1.1.-;Name=rsmA;dbxref=COG:COG0030;gene=rsmA;inference=ab initio prediction:Prodigal:2.6,similar to AA sequence:UniProtKB:Q58435;locus_tag=MALP_01023;product=putative ribosomal RNA small subunit methyltransferase A;protein_id=gnl|Prokka|MALP_01023
gnl|Prokka|MALP_28	prokka	gene	47950	48738	.	-	.	ID=MALP_01023_gene;Name=rsmA;gene=rsmA;locus_tag=MALP_01023
gnl|Prokka|MALP_28	Prodigal:2.6	CDS	48740	49288	.	-	0	ID=MALP_01024;Parent=MALP_01024_gene;inference=ab initio prediction:Prodigal:2.6;locus_tag=MALP_01024;product=hypothetical protein;protein_id=gnl|Prokka|MALP_01024
gnl|Prokka|MALP_28	prokka	gene	48740	49288	.	-	.	ID=MALP_01024_gene;locus_tag=MALP_01024
gnl|Prokka|MALP_28	Prodigal:2.6	CDS	49301	49633	.	-	0	ID=MALP_01025;Parent=MALP_01025_gene;dbxref=COG:COG1460;inference=ab initio prediction:Prodigal:2.6,similar to AA sequence:UniProtKB:Q60351;locus_tag=MALP_01025;product=putative protein;protein_id=gnl|Prokka|MALP_01025
gnl|Prokka|MALP_28	prokka	gene	49301	49633	.	-	.	ID=MALP_01025_gene;locus_tag=MALP_01025
gnl|Prokka|MALP_28	Prodigal:2.6	CDS	49645	49941	.	-	0	ID=MALP_01026;Parent=MALP_01026_gene;dbxref=COG:COG2139;inference=ab initio prediction:Prodigal:2.6,similar to AA sequence:UniProtKB:Q8U217;locus_tag=MALP_01026;product=50S ribosomal protein L21e;protein_id=gnl|Prokka|MALP_01026
gnl|Prokka|MALP_28	prokka	gene	49645	49941	.	-	.	ID=MALP_01026_gene;locus_tag=MALP_01026
gnl|Prokka|MALP_28	Prodigal:2.6	CDS	49944	51179	.	-	0	ID=MALP_01027;Parent=MALP_01027_gene;eC_number=5.4.99.25;dbxref=COG:COG1258;inference=ab initio prediction:Prodigal:2.6,similar to AA sequence:UniProtKB:Q60346;locus_tag=MALP_01027;product=tRNA pseudouridine synthase Pus10;protein_id=gnl|Prokka|MALP_01027
gnl|Prokka|MALP_28	prokka	gene	49944	51179	.	-	.	ID=MALP_01027_gene;locus_tag=MALP_01027
gnl|Prokka|MALP_28	Prodigal:2.6	CDS	51289	52095	.	+	0	ID=MALP_01028;Parent=MALP_01028_gene;inference=ab initio prediction:Prodigal:2.6;locus_tag=MALP_01028;product=hypothetical protein;protein_id=gnl|Prokka|MALP_01028
gnl|Prokka|MALP_28	prokka	gene	51289	52095	.	+	.	ID=MALP_01028_gene;locus_tag=MALP_01028
gnl|Prokka|MALP_28	Prodigal:2.6	CDS	52076	52390	.	+	0	ID=MALP_01029;Parent=MALP_01029_gene;inference=ab initio prediction:Prodigal:2.6;locus_tag=MALP_01029;product=hypothetical protein;protein_id=gnl|Prokka|MALP_01029
gnl|Prokka|MALP_28	prokka	gene	52076	52390	.	+	.	ID=MALP_01029_gene;locus_tag=MALP_01029
gnl|Prokka|MALP_28	Prodigal:2.6	CDS	52476	53390	.	+	0	ID=MALP_01030;Parent=MALP_01030_gene;eC_number=1.2.7.4;Name=cdhA1_1;dbxref=COG:COG1152;gene=cdhA1_1;inference=ab initio prediction:Prodigal:2.6,similar to AA sequence:UniProtKB:Q49161;locus_tag=MALP_01030;product=Acetyl-CoA decarbonylase/synthase complex subunit alpha 1;protein_id=gnl|Prokka|MALP_01030
gnl|Prokka|MALP_28	prokka	gene	52476	53390	.	+	.	ID=MALP_01030_gene;Name=cdhA1_1;gene=cdhA1_1;locus_tag=MALP_01030
gnl|Prokka|MALP_28	Prodigal:2.6	CDS	53391	53936	.	-	0	ID=MALP_01031;Parent=MALP_01031_gene;inference=ab initio prediction:Prodigal:2.6;locus_tag=MALP_01031;product=hypothetical protein;protein_id=gnl|Prokka|MALP_01031
gnl|Prokka|MALP_28	prokka	gene	53391	53936	.	-	.	ID=MALP_01031_gene;locus_tag=MALP_01031
gnl|Prokka|MALP_28	Prodigal:2.6	CDS	53933	54724	.	-	0	ID=MALP_01032;Parent=MALP_01032_gene;eC_number=2.7.11.1;Name=rio1;dbxref=COG:COG1718;gene=rio1;inference=ab initio prediction:Prodigal:2.6,similar to AA sequence:UniProtKB:D4GYY1;locus_tag=MALP_01032;product=RIO-type serine/threonine-protein kinase Rio1;protein_id=gnl|Prokka|MALP_01032
gnl|Prokka|MALP_28	prokka	gene	53933	54724	.	-	.	ID=MALP_01032_gene;Name=rio1;gene=rio1;locus_tag=MALP_01032
gnl|Prokka|MALP_28	Prodigal:2.6	CDS	54732	55070	.	-	0	ID=MALP_01033;Parent=MALP_01033_gene;Name=eIF1A;dbxref=COG:COG0361;gene=eIF1A;inference=ab initio prediction:Prodigal:2.6,similar to AA sequence:UniProtKB:Q57887;locus_tag=MALP_01033;product=Translation initiation factor 1A;protein_id=gnl|Prokka|MALP_01033
gnl|Prokka|MALP_28	prokka	gene	54732	55070	.	-	.	ID=MALP_01033_gene;Name=eIF1A;gene=eIF1A;locus_tag=MALP_01033
gnl|Prokka|MALP_28	Prodigal:2.6	CDS	55171	56001	.	-	0	ID=MALP_01034;Parent=MALP_01034_gene;inference=ab initio prediction:Prodigal:2.6;locus_tag=MALP_01034;product=hypothetical protein;protein_id=gnl|Prokka|MALP_01034
gnl|Prokka|MALP_28	prokka	gene	55171	56001	.	-	.	ID=MALP_01034_gene;locus_tag=MALP_01034
gnl|Prokka|MALP_29	Prodigal:2.6	CDS	431	1288	.	+	0	ID=MALP_01035;Parent=MALP_01035_gene;Name=mltF;gene=mltF;inference=ab initio prediction:Prodigal:2.6,protein motif:HAMAP:MF_02016;locus_tag=MALP_01035;product=Membrane-bound lytic murein transglycosylase F;protein_id=gnl|Prokka|MALP_01035
gnl|Prokka|MALP_29	prokka	gene	431	1288	.	+	.	ID=MALP_01035_gene;Name=mltF;gene=mltF;locus_tag=MALP_01035
gnl|Prokka|MALP_29	Prodigal:2.6	CDS	1351	2037	.	+	0	ID=MALP_01036;Parent=MALP_01036_gene;inference=ab initio prediction:Prodigal:2.6;locus_tag=MALP_01036;product=hypothetical protein;protein_id=gnl|Prokka|MALP_01036
gnl|Prokka|MALP_29	prokka	gene	1351	2037	.	+	.	ID=MALP_01036_gene;locus_tag=MALP_01036
gnl|Prokka|MALP_29	Prodigal:2.6	CDS	2034	2843	.	+	0	ID=MALP_01037;Parent=MALP_01037_gene;eC_number=3.6.3.19;Name=malK_4;gene=malK_4;inference=ab initio prediction:Prodigal:2.6,similar to AA sequence:UniProtKB:Q9YGA6;locus_tag=MALP_01037;product=Trehalose/maltose import ATP-binding protein MalK;protein_id=gnl|Prokka|MALP_01037
gnl|Prokka|MALP_29	prokka	gene	2034	2843	.	+	.	ID=MALP_01037_gene;Name=malK_4;gene=malK_4;locus_tag=MALP_01037
gnl|Prokka|MALP_29	Prodigal:2.6	CDS	2977	3201	.	+	0	ID=MALP_01038;Parent=MALP_01038_gene;inference=ab initio prediction:Prodigal:2.6;locus_tag=MALP_01038;product=hypothetical protein;protein_id=gnl|Prokka|MALP_01038
gnl|Prokka|MALP_29	prokka	gene	2977	3201	.	+	.	ID=MALP_01038_gene;locus_tag=MALP_01038
gnl|Prokka|MALP_29	Prodigal:2.6	CDS	3216	3578	.	+	0	ID=MALP_01039;Parent=MALP_01039_gene;inference=ab initio prediction:Prodigal:2.6;locus_tag=MALP_01039;product=hypothetical protein;protein_id=gnl|Prokka|MALP_01039
gnl|Prokka|MALP_29	prokka	gene	3216	3578	.	+	.	ID=MALP_01039_gene;locus_tag=MALP_01039
gnl|Prokka|MALP_29	Prodigal:2.6	CDS	3588	4511	.	+	0	ID=MALP_01040;Parent=MALP_01040_gene;eC_number=2.6.1.42;Name=ilvE_1;dbxref=COG:COG0115;gene=ilvE_1;inference=ab initio prediction:Prodigal:2.6,similar to AA sequence:UniProtKB:O29329;locus_tag=MALP_01040;product=Putative branched-chain-amino-acid aminotransferase;protein_id=gnl|Prokka|MALP_01040
gnl|Prokka|MALP_29	prokka	gene	3588	4511	.	+	.	ID=MALP_01040_gene;Name=ilvE_1;gene=ilvE_1;locus_tag=MALP_01040
gnl|Prokka|MALP_29	Prodigal:2.6	CDS	4591	5490	.	+	0	ID=MALP_01041;Parent=MALP_01041_gene;Name=porG_2;dbxref=COG:COG1014;gene=porG_2;inference=ab initio prediction:Prodigal:2.6,similar to AA sequence:UniProtKB:Q51799;locus_tag=MALP_01041;product=Pyruvate/ketoisovalerate oxidoreductases common subunit gamma;protein_id=gnl|Prokka|MALP_01041
gnl|Prokka|MALP_29	prokka	gene	4591	5490	.	+	.	ID=MALP_01041_gene;Name=porG_2;gene=porG_2;locus_tag=MALP_01041
gnl|Prokka|MALP_29	Prodigal:2.6	CDS	5487	6662	.	+	0	ID=MALP_01042;Parent=MALP_01042_gene;eC_number=1.2.7.1;Name=porA_2;dbxref=COG:COG0674;gene=porA_2;inference=ab initio prediction:Prodigal:2.6,similar to AA sequence:UniProtKB:P80900;locus_tag=MALP_01042;product=Pyruvate synthase subunit PorA;protein_id=gnl|Prokka|MALP_01042
gnl|Prokka|MALP_29	prokka	gene	5487	6662	.	+	.	ID=MALP_01042_gene;Name=porA_2;gene=porA_2;locus_tag=MALP_01042
gnl|Prokka|MALP_29	Prodigal:2.6	CDS	6668	7627	.	+	0	ID=MALP_01043;Parent=MALP_01043_gene;eC_number=1.2.7.1;Name=porB_2;dbxref=COG:COG1013;gene=porB_2;inference=ab initio prediction:Prodigal:2.6,similar to AA sequence:UniProtKB:P80901;locus_tag=MALP_01043;product=Pyruvate synthase subunit PorB;protein_id=gnl|Prokka|MALP_01043
gnl|Prokka|MALP_29	prokka	gene	6668	7627	.	+	.	ID=MALP_01043_gene;Name=porB_2;gene=porB_2;locus_tag=MALP_01043
gnl|Prokka|MALP_29	Prodigal:2.6	CDS	7630	7851	.	-	0	ID=MALP_01044;Parent=MALP_01044_gene;inference=ab initio prediction:Prodigal:2.6;locus_tag=MALP_01044;product=hypothetical protein;protein_id=gnl|Prokka|MALP_01044
gnl|Prokka|MALP_29	prokka	gene	7630	7851	.	-	.	ID=MALP_01044_gene;locus_tag=MALP_01044
gnl|Prokka|MALP_29	Prodigal:2.6	CDS	7875	8051	.	+	0	ID=MALP_01045;Parent=MALP_01045_gene;inference=ab initio prediction:Prodigal:2.6;locus_tag=MALP_01045;product=hypothetical protein;protein_id=gnl|Prokka|MALP_01045
gnl|Prokka|MALP_29	prokka	gene	7875	8051	.	+	.	ID=MALP_01045_gene;locus_tag=MALP_01045
gnl|Prokka|MALP_29	Prodigal:2.6	CDS	8055	8714	.	-	0	ID=MALP_01046;Parent=MALP_01046_gene;inference=ab initio prediction:Prodigal:2.6;locus_tag=MALP_01046;product=hypothetical protein;protein_id=gnl|Prokka|MALP_01046
gnl|Prokka|MALP_29	prokka	gene	8055	8714	.	-	.	ID=MALP_01046_gene;locus_tag=MALP_01046
gnl|Prokka|MALP_29	Prodigal:2.6	CDS	8764	9492	.	+	0	ID=MALP_01047;Parent=MALP_01047_gene;inference=ab initio prediction:Prodigal:2.6;locus_tag=MALP_01047;product=hypothetical protein;protein_id=gnl|Prokka|MALP_01047
gnl|Prokka|MALP_29	prokka	gene	8764	9492	.	+	.	ID=MALP_01047_gene;locus_tag=MALP_01047
gnl|Prokka|MALP_29	Prodigal:2.6	CDS	9671	10042	.	+	0	ID=MALP_01048;Parent=MALP_01048_gene;Name=rpl7ae;dbxref=COG:COG1358;gene=rpl7ae;inference=ab initio prediction:Prodigal:2.6,similar to AA sequence:UniProtKB:P55858;locus_tag=MALP_01048;product=50S ribosomal protein L7Ae;protein_id=gnl|Prokka|MALP_01048
gnl|Prokka|MALP_29	prokka	gene	9671	10042	.	+	.	ID=MALP_01048_gene;Name=rpl7ae;gene=rpl7ae;locus_tag=MALP_01048
gnl|Prokka|MALP_29	Prodigal:2.6	CDS	10055	10267	.	+	0	ID=MALP_01049;Parent=MALP_01049_gene;dbxref=COG:COG2053;inference=ab initio prediction:Prodigal:2.6,similar to AA sequence:UniProtKB:P61030;locus_tag=MALP_01049;product=30S ribosomal protein S28e;protein_id=gnl|Prokka|MALP_01049
gnl|Prokka|MALP_29	prokka	gene	10055	10267	.	+	.	ID=MALP_01049_gene;locus_tag=MALP_01049
gnl|Prokka|MALP_29	Prodigal:2.6	CDS	10281	10640	.	+	0	ID=MALP_01050;Parent=MALP_01050_gene;dbxref=COG:COG2075;inference=ab initio prediction:Prodigal:2.6,similar to AA sequence:UniProtKB:Q8U158;locus_tag=MALP_01050;product=50S ribosomal protein L24e;protein_id=gnl|Prokka|MALP_01050
gnl|Prokka|MALP_29	prokka	gene	10281	10640	.	+	.	ID=MALP_01050_gene;locus_tag=MALP_01050
gnl|Prokka|MALP_29	Prodigal:2.6	CDS	10640	11107	.	+	0	ID=MALP_01051;Parent=MALP_01051_gene;eC_number=2.7.4.6;Name=ndk;dbxref=COG:COG0105;gene=ndk;inference=ab initio prediction:Prodigal:2.6,similar to AA sequence:UniProtKB:Q58661;locus_tag=MALP_01051;product=Nucleoside diphosphate kinase;protein_id=gnl|Prokka|MALP_01051
gnl|Prokka|MALP_29	prokka	gene	10640	11107	.	+	.	ID=MALP_01051_gene;Name=ndk;gene=ndk;locus_tag=MALP_01051
gnl|Prokka|MALP_29	Prodigal:2.6	CDS	11201	12949	.	+	0	ID=MALP_01052;Parent=MALP_01052_gene;Name=infB;dbxref=COG:COG0532;gene=infB;inference=ab initio prediction:Prodigal:2.6,similar to AA sequence:UniProtKB:O26359;locus_tag=MALP_01052;product=putative translation initiation factor IF-2;protein_id=gnl|Prokka|MALP_01052
gnl|Prokka|MALP_29	prokka	gene	11201	12949	.	+	.	ID=MALP_01052_gene;Name=infB;gene=infB;locus_tag=MALP_01052
gnl|Prokka|MALP_29	Prodigal:2.6	CDS	13136	14764	.	+	0	ID=MALP_01053;Parent=MALP_01053_gene;inference=ab initio prediction:Prodigal:2.6;locus_tag=MALP_01053;product=hypothetical protein;protein_id=gnl|Prokka|MALP_01053
gnl|Prokka|MALP_29	prokka	gene	13136	14764	.	+	.	ID=MALP_01053_gene;locus_tag=MALP_01053
gnl|Prokka|MALP_29	Prodigal:2.6	CDS	15144	15812	.	-	0	ID=MALP_01054;Parent=MALP_01054_gene;inference=ab initio prediction:Prodigal:2.6;locus_tag=MALP_01054;product=hypothetical protein;protein_id=gnl|Prokka|MALP_01054
gnl|Prokka|MALP_29	prokka	gene	15144	15812	.	-	.	ID=MALP_01054_gene;locus_tag=MALP_01054
gnl|Prokka|MALP_29	Prodigal:2.6	CDS	15885	17444	.	+	0	ID=MALP_01055;Parent=MALP_01055_gene;eC_number=1.2.1.89;dbxref=COG:COG1012;inference=ab initio prediction:Prodigal:2.6,similar to AA sequence:UniProtKB:Q6L285;locus_tag=MALP_01055;product=D-glyceraldehyde dehydrogenase (NADP(+));protein_id=gnl|Prokka|MALP_01055
gnl|Prokka|MALP_29	prokka	gene	15885	17444	.	+	.	ID=MALP_01055_gene;locus_tag=MALP_01055
gnl|Prokka|MALP_29	Prodigal:2.6	CDS	17504	18166	.	+	0	ID=MALP_01056;Parent=MALP_01056_gene;inference=ab initio prediction:Prodigal:2.6;locus_tag=MALP_01056;product=hypothetical protein;protein_id=gnl|Prokka|MALP_01056
gnl|Prokka|MALP_29	prokka	gene	17504	18166	.	+	.	ID=MALP_01056_gene;locus_tag=MALP_01056
gnl|Prokka|MALP_29	Prodigal:2.6	CDS	18168	19202	.	+	0	ID=MALP_01057;Parent=MALP_01057_gene;eC_number=1.3.7.11;dbxref=COG:COG0644;inference=ab initio prediction:Prodigal:2.6,similar to AA sequence:UniProtKB:O29786;locus_tag=MALP_01057;product=Digeranylgeranylglycerophospholipid reductase;protein_id=gnl|Prokka|MALP_01057
gnl|Prokka|MALP_29	prokka	gene	18168	19202	.	+	.	ID=MALP_01057_gene;locus_tag=MALP_01057
gnl|Prokka|MALP_29	Prodigal:2.6	CDS	19204	20403	.	+	0	ID=MALP_01058;Parent=MALP_01058_gene;eC_number=1.3.7.11;dbxref=COG:COG0644;inference=ab initio prediction:Prodigal:2.6,similar to AA sequence:UniProtKB:O29786;locus_tag=MALP_01058;product=Digeranylgeranylglycerophospholipid reductase;protein_id=gnl|Prokka|MALP_01058
gnl|Prokka|MALP_29	prokka	gene	19204	20403	.	+	.	ID=MALP_01058_gene;locus_tag=MALP_01058
gnl|Prokka|MALP_29	Prodigal:2.6	CDS	20495	20890	.	+	0	ID=MALP_01059;Parent=MALP_01059_gene;Name=rps6e;dbxref=COG:COG2125;gene=rps6e;inference=ab initio prediction:Prodigal:2.6,similar to AA sequence:UniProtKB:P21509;locus_tag=MALP_01059;product=30S ribosomal protein S6e;protein_id=gnl|Prokka|MALP_01059
gnl|Prokka|MALP_29	prokka	gene	20495	20890	.	+	.	ID=MALP_01059_gene;Name=rps6e;gene=rps6e;locus_tag=MALP_01059
gnl|Prokka|MALP_29	Prodigal:2.6	CDS	20890	22119	.	+	0	ID=MALP_01060;Parent=MALP_01060_gene;Name=eif2g;dbxref=COG:COG5257;gene=eif2g;inference=ab initio prediction:Prodigal:2.6,similar to AA sequence:UniProtKB:Q58657;locus_tag=MALP_01060;product=Translation initiation factor 2 subunit gamma;protein_id=gnl|Prokka|MALP_01060
gnl|Prokka|MALP_29	prokka	gene	20890	22119	.	+	.	ID=MALP_01060_gene;Name=eif2g;gene=eif2g;locus_tag=MALP_01060
gnl|Prokka|MALP_29	Prodigal:2.6	CDS	22126	22479	.	+	0	ID=MALP_01061;Parent=MALP_01061_gene;eC_number=3.1.-.-;Name=vapC9;dbxref=COG:COG1412;gene=vapC9;inference=ab initio prediction:Prodigal:2.6,similar to AA sequence:UniProtKB:O29664;locus_tag=MALP_01061;product=Ribonuclease VapC9;protein_id=gnl|Prokka|MALP_01061
gnl|Prokka|MALP_29	prokka	gene	22126	22479	.	+	.	ID=MALP_01061_gene;Name=vapC9;gene=vapC9;locus_tag=MALP_01061
gnl|Prokka|MALP_29	Prodigal:2.6	CDS	22480	23304	.	-	0	ID=MALP_01062;Parent=MALP_01062_gene;inference=ab initio prediction:Prodigal:2.6;locus_tag=MALP_01062;product=hypothetical protein;protein_id=gnl|Prokka|MALP_01062
gnl|Prokka|MALP_29	prokka	gene	22480	23304	.	-	.	ID=MALP_01062_gene;locus_tag=MALP_01062
gnl|Prokka|MALP_29	Prodigal:2.6	CDS	23434	24108	.	+	0	ID=MALP_01063;Parent=MALP_01063_gene;eC_number=2.7.1.161;Name=ribK;dbxref=COG:COG1339;gene=ribK;inference=ab initio prediction:Prodigal:2.6,similar to AA sequence:UniProtKB:Q9HJA6;locus_tag=MALP_01063;product=Riboflavin kinase;protein_id=gnl|Prokka|MALP_01063
gnl|Prokka|MALP_29	prokka	gene	23434	24108	.	+	.	ID=MALP_01063_gene;Name=ribK;gene=ribK;locus_tag=MALP_01063
gnl|Prokka|MALP_29	Prodigal:2.6	CDS	24109	24924	.	-	0	ID=MALP_01064;Parent=MALP_01064_gene;eC_number=3.5.1.2;Name=purQ;gene=purQ;inference=ab initio prediction:Prodigal:2.6,protein motif:HAMAP:MF_00421;locus_tag=MALP_01064;product=Phosphoribosylformylglycinamidine synthase subunit PurQ;protein_id=gnl|Prokka|MALP_01064
gnl|Prokka|MALP_29	prokka	gene	24109	24924	.	-	.	ID=MALP_01064_gene;Name=purQ;gene=purQ;locus_tag=MALP_01064
gnl|Prokka|MALP_29	Prodigal:2.6	CDS	24929	27241	.	-	0	ID=MALP_01065;Parent=MALP_01065_gene;eC_number=6.3.5.3;Name=purL;gene=purL;inference=ab initio prediction:Prodigal:2.6,protein motif:HAMAP:MF_00420;locus_tag=MALP_01065;product=Phosphoribosylformylglycinamidine synthase subunit PurL;protein_id=gnl|Prokka|MALP_01065
gnl|Prokka|MALP_29	prokka	gene	24929	27241	.	-	.	ID=MALP_01065_gene;Name=purL;gene=purL;locus_tag=MALP_01065
gnl|Prokka|MALP_29	Prodigal:2.6	CDS	27247	27486	.	-	0	ID=MALP_01066;Parent=MALP_01066_gene;eC_number=6.3.5.3;Name=purS;dbxref=COG:COG1828;gene=purS;inference=ab initio prediction:Prodigal:2.6,similar to AA sequence:UniProtKB:Q58988;locus_tag=MALP_01066;product=Phosphoribosylformylglycinamidine synthase subunit PurS;protein_id=gnl|Prokka|MALP_01066
gnl|Prokka|MALP_29	prokka	gene	27247	27486	.	-	.	ID=MALP_01066_gene;Name=purS;gene=purS;locus_tag=MALP_01066
gnl|Prokka|MALP_29	Prodigal:2.6	CDS	27539	28186	.	-	0	ID=MALP_01067;Parent=MALP_01067_gene;inference=ab initio prediction:Prodigal:2.6;locus_tag=MALP_01067;product=hypothetical protein;protein_id=gnl|Prokka|MALP_01067
gnl|Prokka|MALP_29	prokka	gene	27539	28186	.	-	.	ID=MALP_01067_gene;locus_tag=MALP_01067
gnl|Prokka|MALP_29	Prodigal:2.6	CDS	28219	28989	.	-	0	ID=MALP_01068;Parent=MALP_01068_gene;eC_number=2.1.1.219;Name=trmI;dbxref=COG:COG2519;gene=trmI;inference=ab initio prediction:Prodigal:2.6,similar to AA sequence:UniProtKB:Q9V1J7;locus_tag=MALP_01068;product=tRNA (adenine(57)-N(1)/adenine(58)-N(1))-methyltransferase TrmI;protein_id=gnl|Prokka|MALP_01068
gnl|Prokka|MALP_29	prokka	gene	28219	28989	.	-	.	ID=MALP_01068_gene;Name=trmI;gene=trmI;locus_tag=MALP_01068
gnl|Prokka|MALP_29	Prodigal:2.6	CDS	29027	29440	.	-	0	ID=MALP_01069;Parent=MALP_01069_gene;inference=ab initio prediction:Prodigal:2.6;locus_tag=MALP_01069;product=hypothetical protein;protein_id=gnl|Prokka|MALP_01069
gnl|Prokka|MALP_29	prokka	gene	29027	29440	.	-	.	ID=MALP_01069_gene;locus_tag=MALP_01069
gnl|Prokka|MALP_29	Prodigal:2.6	CDS	29497	29784	.	-	0	ID=MALP_01070;Parent=MALP_01070_gene;inference=ab initio prediction:Prodigal:2.6;locus_tag=MALP_01070;product=hypothetical protein;protein_id=gnl|Prokka|MALP_01070
gnl|Prokka|MALP_29	prokka	gene	29497	29784	.	-	.	ID=MALP_01070_gene;locus_tag=MALP_01070
gnl|Prokka|MALP_29	Prodigal:2.6	CDS	30257	30499	.	+	0	ID=MALP_01071;Parent=MALP_01071_gene;inference=ab initio prediction:Prodigal:2.6;locus_tag=MALP_01071;product=hypothetical protein;protein_id=gnl|Prokka|MALP_01071
gnl|Prokka|MALP_29	prokka	gene	30257	30499	.	+	.	ID=MALP_01071_gene;locus_tag=MALP_01071
gnl|Prokka|MALP_29	Prodigal:2.6	CDS	30509	31183	.	+	0	ID=MALP_01072;Parent=MALP_01072_gene;inference=ab initio prediction:Prodigal:2.6;locus_tag=MALP_01072;product=hypothetical protein;protein_id=gnl|Prokka|MALP_01072
gnl|Prokka|MALP_29	prokka	gene	30509	31183	.	+	.	ID=MALP_01072_gene;locus_tag=MALP_01072
gnl|Prokka|MALP_29	Prodigal:2.6	CDS	31296	31502	.	+	0	ID=MALP_01073;Parent=MALP_01073_gene;inference=ab initio prediction:Prodigal:2.6;locus_tag=MALP_01073;product=hypothetical protein;protein_id=gnl|Prokka|MALP_01073
gnl|Prokka|MALP_29	prokka	gene	31296	31502	.	+	.	ID=MALP_01073_gene;locus_tag=MALP_01073
gnl|Prokka|MALP_29	Prodigal:2.6	CDS	31559	32461	.	+	0	ID=MALP_01074;Parent=MALP_01074_gene;inference=ab initio prediction:Prodigal:2.6;locus_tag=MALP_01074;product=hypothetical protein;protein_id=gnl|Prokka|MALP_01074
gnl|Prokka|MALP_29	prokka	gene	31559	32461	.	+	.	ID=MALP_01074_gene;locus_tag=MALP_01074
gnl|Prokka|MALP_29	Prodigal:2.6	CDS	32462	33859	.	-	0	ID=MALP_01075;Parent=MALP_01075_gene;eC_number=6.1.1.15;Name=proS;dbxref=COG:COG0442;gene=proS;inference=ab initio prediction:Prodigal:2.6,similar to AA sequence:UniProtKB:O26708;locus_tag=MALP_01075;product=Proline--tRNA ligase;protein_id=gnl|Prokka|MALP_01075
gnl|Prokka|MALP_29	prokka	gene	32462	33859	.	-	.	ID=MALP_01075_gene;Name=proS;gene=proS;locus_tag=MALP_01075
gnl|Prokka|MALP_29	Prodigal:2.6	CDS	33911	34765	.	-	0	ID=MALP_01076;Parent=MALP_01076_gene;eC_number=2.7.6.1;Name=prs;dbxref=COG:COG0462;gene=prs;inference=ab initio prediction:Prodigal:2.6,similar to AA sequence:UniProtKB:O52958;locus_tag=MALP_01076;product=Ribose-phosphate pyrophosphokinase;protein_id=gnl|Prokka|MALP_01076
gnl|Prokka|MALP_29	prokka	gene	33911	34765	.	-	.	ID=MALP_01076_gene;Name=prs;gene=prs;locus_tag=MALP_01076
gnl|Prokka|MALP_29	Prodigal:2.6	CDS	34906	36552	.	+	0	ID=MALP_01077;Parent=MALP_01077_gene;eC_number=3.6.4.12;Name=herA_2;dbxref=COG:COG0433;gene=herA_2;inference=ab initio prediction:Prodigal:2.6,similar to AA sequence:UniProtKB:Q96YR7;locus_tag=MALP_01077;product=DNA double-strand break repair helicase HerA;protein_id=gnl|Prokka|MALP_01077
gnl|Prokka|MALP_29	prokka	gene	34906	36552	.	+	.	ID=MALP_01077_gene;Name=herA_2;gene=herA_2;locus_tag=MALP_01077
gnl|Prokka|MALP_29	Prodigal:2.6	CDS	36554	36847	.	+	0	ID=MALP_01078;Parent=MALP_01078_gene;inference=ab initio prediction:Prodigal:2.6;locus_tag=MALP_01078;product=hypothetical protein;protein_id=gnl|Prokka|MALP_01078
gnl|Prokka|MALP_29	prokka	gene	36554	36847	.	+	.	ID=MALP_01078_gene;locus_tag=MALP_01078
gnl|Prokka|MALP_29	Prodigal:2.6	CDS	36849	37709	.	-	0	ID=MALP_01079;Parent=MALP_01079_gene;eC_number=2.7.1.169;dbxref=COG:COG1829;inference=ab initio prediction:Prodigal:2.6,similar to AA sequence:UniProtKB:Q5JHF1;locus_tag=MALP_01079;product=Pantoate kinase;protein_id=gnl|Prokka|MALP_01079
gnl|Prokka|MALP_29	prokka	gene	36849	37709	.	-	.	ID=MALP_01079_gene;locus_tag=MALP_01079
gnl|Prokka|MALP_29	Prodigal:2.6	CDS	37706	38896	.	-	0	ID=MALP_01080;Parent=MALP_01080_gene;eC_number=1.5.99.15;Name=dmrX;dbxref=COG:COG1036;gene=dmrX;inference=ab initio prediction:Prodigal:2.6,similar to AA sequence:UniProtKB:Q8PVV3;locus_tag=MALP_01080;product=Dihydromethanopterin reductase (acceptor);protein_id=gnl|Prokka|MALP_01080
gnl|Prokka|MALP_29	prokka	gene	37706	38896	.	-	.	ID=MALP_01080_gene;Name=dmrX;gene=dmrX;locus_tag=MALP_01080
gnl|Prokka|MALP_29	Prodigal:2.6	CDS	38921	39526	.	-	0	ID=MALP_01081;Parent=MALP_01081_gene;eC_number=2.7.4.9;Name=tmk_2;dbxref=COG:COG0125;gene=tmk_2;inference=ab initio prediction:Prodigal:2.6,similar to AA sequence:UniProtKB:Q970Q8;locus_tag=MALP_01081;product=putative thymidylate kinase;protein_id=gnl|Prokka|MALP_01081
gnl|Prokka|MALP_29	prokka	gene	38921	39526	.	-	.	ID=MALP_01081_gene;Name=tmk_2;gene=tmk_2;locus_tag=MALP_01081
gnl|Prokka|MALP_29	Prodigal:2.6	CDS	39523	40980	.	-	0	ID=MALP_01082;Parent=MALP_01082_gene;eC_number=1.4.4.2;Name=gcvPB;gene=gcvPB;inference=ab initio prediction:Prodigal:2.6,protein motif:HAMAP:MF_00713;locus_tag=MALP_01082;product=glycine dehydrogenase (decarboxylating) subunit 2;protein_id=gnl|Prokka|MALP_01082
gnl|Prokka|MALP_29	prokka	gene	39523	40980	.	-	.	ID=MALP_01082_gene;Name=gcvPB;gene=gcvPB;locus_tag=MALP_01082
gnl|Prokka|MALP_29	Prodigal:2.6	CDS	40977	42302	.	-	0	ID=MALP_01083;Parent=MALP_01083_gene;eC_number=1.4.4.2;Name=gcvPA;gene=gcvPA;inference=ab initio prediction:Prodigal:2.6,protein motif:HAMAP:MF_00712;locus_tag=MALP_01083;product=glycine dehydrogenase (decarboxylating) subunit 1;protein_id=gnl|Prokka|MALP_01083
gnl|Prokka|MALP_29	prokka	gene	40977	42302	.	-	.	ID=MALP_01083_gene;Name=gcvPA;gene=gcvPA;locus_tag=MALP_01083
gnl|Prokka|MALP_29	Prodigal:2.6	CDS	42383	42802	.	-	0	ID=MALP_01084;Parent=MALP_01084_gene;inference=ab initio prediction:Prodigal:2.6;locus_tag=MALP_01084;product=hypothetical protein;protein_id=gnl|Prokka|MALP_01084
gnl|Prokka|MALP_29	prokka	gene	42383	42802	.	-	.	ID=MALP_01084_gene;locus_tag=MALP_01084
gnl|Prokka|MALP_29	Prodigal:2.6	CDS	42799	43095	.	-	0	ID=MALP_01085;Parent=MALP_01085_gene;inference=ab initio prediction:Prodigal:2.6,similar to AA sequence:UniProtKB:O26734;locus_tag=MALP_01085;note=UPF0235 protein MTH_637;product=hypothetical protein;protein_id=gnl|Prokka|MALP_01085
gnl|Prokka|MALP_29	prokka	gene	42799	43095	.	-	.	ID=MALP_01085_gene;locus_tag=MALP_01085
gnl|Prokka|MALP_29	Prodigal:2.6	CDS	43209	43895	.	+	0	ID=MALP_01086;Parent=MALP_01086_gene;inference=ab initio prediction:Prodigal:2.6;locus_tag=MALP_01086;product=hypothetical protein;protein_id=gnl|Prokka|MALP_01086
gnl|Prokka|MALP_29	prokka	gene	43209	43895	.	+	.	ID=MALP_01086_gene;locus_tag=MALP_01086
gnl|Prokka|MALP_29	Aragorn:1.2	tRNA	43947	44023	.	+	.	ID=MALP_01087;Parent=MALP_01087_gene;inference=COORDINATES:profile:Aragorn:1.2;locus_tag=MALP_01087;product=tRNA-Lys(ctt)
gnl|Prokka|MALP_29	prokka	gene	43947	44023	.	+	.	ID=MALP_01087_gene;locus_tag=MALP_01087
gnl|Prokka|MALP_30	Prodigal:2.6	CDS	25	219	.	+	0	ID=MALP_01088;Parent=MALP_01088_gene;inference=ab initio prediction:Prodigal:2.6;locus_tag=MALP_01088;product=hypothetical protein;protein_id=gnl|Prokka|MALP_01088
gnl|Prokka|MALP_30	prokka	gene	25	219	.	+	.	ID=MALP_01088_gene;locus_tag=MALP_01088
gnl|Prokka|MALP_30	Prodigal:2.6	CDS	406	855	.	-	0	ID=MALP_01089;Parent=MALP_01089_gene;eC_number=1.11.1.15;inference=ab initio prediction:Prodigal:2.6,protein motif:HAMAP:MF_00401;locus_tag=MALP_01089;product=Peroxiredoxin;protein_id=gnl|Prokka|MALP_01089
gnl|Prokka|MALP_30	prokka	gene	406	855	.	-	.	ID=MALP_01089_gene;locus_tag=MALP_01089
gnl|Prokka|MALP_30	Aragorn:1.2	tRNA	1023	1099	.	-	.	ID=MALP_01090;Parent=MALP_01090_gene;inference=COORDINATES:profile:Aragorn:1.2;locus_tag=MALP_01090;product=tRNA-Pro(tgg)
gnl|Prokka|MALP_30	prokka	gene	1023	1099	.	-	.	ID=MALP_01090_gene;locus_tag=MALP_01090
gnl|Prokka|MALP_30	Prodigal:2.6	CDS	1182	2318	.	+	0	ID=MALP_01091;Parent=MALP_01091_gene;inference=ab initio prediction:Prodigal:2.6;locus_tag=MALP_01091;product=hypothetical protein;protein_id=gnl|Prokka|MALP_01091
gnl|Prokka|MALP_30	prokka	gene	1182	2318	.	+	.	ID=MALP_01091_gene;locus_tag=MALP_01091
gnl|Prokka|MALP_30	Prodigal:2.6	CDS	2315	3277	.	-	0	ID=MALP_01092;Parent=MALP_01092_gene;eC_number=5.1.3.20;Name=hldD;gene=hldD;inference=ab initio prediction:Prodigal:2.6,protein motif:HAMAP:MF_01601;locus_tag=MALP_01092;product=ADP-L-glycero-D-manno-heptose-6-epimerase;protein_id=gnl|Prokka|MALP_01092
gnl|Prokka|MALP_30	prokka	gene	2315	3277	.	-	.	ID=MALP_01092_gene;Name=hldD;gene=hldD;locus_tag=MALP_01092
gnl|Prokka|MALP_30	Prodigal:2.6	CDS	3274	3840	.	-	0	ID=MALP_01093;Parent=MALP_01093_gene;eC_number=3.6.1.66;dbxref=COG:COG0127;inference=ab initio prediction:Prodigal:2.6,similar to AA sequence:UniProtKB:O59580;locus_tag=MALP_01093;product=dITP/XTP pyrophosphatase;protein_id=gnl|Prokka|MALP_01093
gnl|Prokka|MALP_30	prokka	gene	3274	3840	.	-	.	ID=MALP_01093_gene;locus_tag=MALP_01093
gnl|Prokka|MALP_30	Prodigal:2.6	CDS	3837	4451	.	-	0	ID=MALP_01094;Parent=MALP_01094_gene;eC_number=3.6.-.-;dbxref=COG:COG3642;inference=ab initio prediction:Prodigal:2.6,similar to AA sequence:UniProtKB:Q9UYB9;locus_tag=MALP_01094;product=KEOPS complex subunit Bud32;protein_id=gnl|Prokka|MALP_01094
gnl|Prokka|MALP_30	prokka	gene	3837	4451	.	-	.	ID=MALP_01094_gene;locus_tag=MALP_01094
gnl|Prokka|MALP_30	Prodigal:2.6	CDS	4464	6161	.	-	0	ID=MALP_01095;Parent=MALP_01095_gene;eC_number=3.6.4.12;dbxref=COG:COG1199;inference=ab initio prediction:Prodigal:2.6,similar to AA sequence:UniProtKB:Q9HM14;locus_tag=MALP_01095;product=ATP-dependent DNA helicase;protein_id=gnl|Prokka|MALP_01095
gnl|Prokka|MALP_30	prokka	gene	4464	6161	.	-	.	ID=MALP_01095_gene;locus_tag=MALP_01095
gnl|Prokka|MALP_30	Prodigal:2.6	CDS	6262	6954	.	+	0	ID=MALP_01096;Parent=MALP_01096_gene;inference=ab initio prediction:Prodigal:2.6;locus_tag=MALP_01096;product=hypothetical protein;protein_id=gnl|Prokka|MALP_01096
gnl|Prokka|MALP_30	prokka	gene	6262	6954	.	+	.	ID=MALP_01096_gene;locus_tag=MALP_01096
gnl|Prokka|MALP_30	Prodigal:2.6	CDS	6986	7225	.	+	0	ID=MALP_01097;Parent=MALP_01097_gene;inference=ab initio prediction:Prodigal:2.6;locus_tag=MALP_01097;product=hypothetical protein;protein_id=gnl|Prokka|MALP_01097
gnl|Prokka|MALP_30	prokka	gene	6986	7225	.	+	.	ID=MALP_01097_gene;locus_tag=MALP_01097
gnl|Prokka|MALP_30	Prodigal:2.6	CDS	7222	7932	.	+	0	ID=MALP_01098;Parent=MALP_01098_gene;Name=radB;dbxref=COG:COG0468;gene=radB;inference=ab initio prediction:Prodigal:2.6,similar to AA sequence:UniProtKB:P81415;locus_tag=MALP_01098;product=DNA repair and recombination protein RadB;protein_id=gnl|Prokka|MALP_01098
gnl|Prokka|MALP_30	prokka	gene	7222	7932	.	+	.	ID=MALP_01098_gene;Name=radB;gene=radB;locus_tag=MALP_01098
gnl|Prokka|MALP_30	Prodigal:2.6	CDS	7908	8900	.	-	0	ID=MALP_01099;Parent=MALP_01099_gene;eC_number=2.5.1.-;Name=idsA;dbxref=COG:COG0142;gene=idsA;inference=ab initio prediction:Prodigal:2.6,similar to AA sequence:UniProtKB:Q53479;locus_tag=MALP_01099;product=Short chain isoprenyl diphosphate synthase;protein_id=gnl|Prokka|MALP_01099
gnl|Prokka|MALP_30	prokka	gene	7908	8900	.	-	.	ID=MALP_01099_gene;Name=idsA;gene=idsA;locus_tag=MALP_01099
gnl|Prokka|MALP_30	Prodigal:2.6	CDS	8900	9958	.	-	0	ID=MALP_01100;Parent=MALP_01100_gene;eC_number=5.3.3.2;Name=fni;dbxref=COG:COG1304;gene=fni;inference=ab initio prediction:Prodigal:2.6,similar to AA sequence:UniProtKB:Q58272;locus_tag=MALP_01100;product=Isopentenyl-diphosphate delta-isomerase;protein_id=gnl|Prokka|MALP_01100
gnl|Prokka|MALP_30	prokka	gene	8900	9958	.	-	.	ID=MALP_01100_gene;Name=fni;gene=fni;locus_tag=MALP_01100
gnl|Prokka|MALP_30	Prodigal:2.6	CDS	9955	10725	.	-	0	ID=MALP_01101;Parent=MALP_01101_gene;eC_number=2.7.4.26;dbxref=COG:COG1608;inference=ab initio prediction:Prodigal:2.6,similar to AA sequence:UniProtKB:O26153;locus_tag=MALP_01101;product=Isopentenyl phosphate kinase;protein_id=gnl|Prokka|MALP_01101
[truncated: 1,812,910 more chars]
