# Supplementary material for: Metabolic marker gene mining provides insight in global mcrA diversity and, coupled with targeted genome reconstruction, sheds further light on metabolic potential of the Methanomassiliicoccales
Source: PeerJ. 2018 Sep 17;6:e5614. doi: 10.7717/peerj.5614 (PMC6147122; doi:10.7717/peerj.5614)
Supplement: File S5 [file peerj-06-5614-s009.gz › MALP_prokka/MALP.ffn]

>MALP_00001 hypothetical protein
ATGGACTCCCACAGCCTCAATGAGGGCACCTGGCTGACCATATCCTTCCTGGACGAGGGC
GATCCGGCGGTCAACATATCGGTGCTCATAAAGAACGCCAAGGGCGAAATCGTCTACAAT
GGCACCACCGATGCCGACGGCAAGGTCAAGATACTGCTGACGCAGTACTCCTACACCTCC
GAGGGCAAGGACGATGGGTTCAACCCGTACACCATAACCGCTGACTTCGAGTCCGGTGAG
AAGAGCACCGACGTGGTGCTCGACCAGTCCTACCAGGACCTCACCATCGAGGGCGAAGAG
GAAAGCGACATGGGAGCCATCCTGGCGGTGGTCGGGGTACTGGTCATCATCCTGCTCATC
GTGGCCGCGGTAGTGGTCATGAGGCGCCGGAAGTAA
>MALP_00002 Glutamyl-tRNA(Gln) amidotransferase subunit D
ATGACCTATTCCGAGAGGGCGCGACAGCTATTGGCCAGCAGCCATGCTTCCGAGGGCGAT
ACCGTTCGTCTAAAGGCGGGAGGCAAGGATCACTCGGGCATGCTCATGCCTCATCACGAT
TTCAGTCATCCCGATGTCATAGTGATCAAGCTGAAGAGCGGCTACAACATCGGGATCATG
GTAGACGATTCCTCCGAACTGAACGTTGAGGTCAAGGCCCAGGAGCGGTACTCAAAGGCC
ATAGCGCCATCCAAGGTCAGCGATCTTCCGGTCATATCCTTCCTGGGAACCGGCGGCACC
ATCGCCAGCTATGTCGACTATCGAACGGGAGCCGTGCATCCGGCCTTGAAGGCCGAGGAA
TTGGTGGCCACCGTTCCCGAGCTCACCGAGATCTGCAGGATGCGCTCCAAGGTGGTGTTC
TCGATATTCAGCGAGAACATGGACGTGGCACACTGGCAGGAACTGGCGGGAGCCGTGGCC
GAGGAGCTGAACTCCGGAGTGGAAGGCGTCATAATACCCCACGGGACGGACACCCTGGGG
TTCACCTCCGCTGCGCTGTCCTTCATGCTCGGCGACGTGCCGAGGCCGGTCGTCCTGGTC
GGAGCCCAGAGGTCATCAGATCGCCCCTCTTCCGATTCTTACGGTAACTTACTTTCCGCG
GCACGCTTCTGTGTGAACGCCAATGCGGCCGGGATCTTCGTGCTGATGCATGGCGAGACC
TCGGACACCTGCGCGCACGTTCACCGGGGGACCAAGGTCCGCAAGATGCACGCCAGCCGC
CGTGATGCGTTCCGTAGTTTGAATGCCGCTCCTGTGGCCGTCCTGGACCTCGACGGCGGC
TTGAAGATGGCTTCCCAATGCCATCCGAAGAACGATGTCAAGGTGCAGGCGGACACCCGC
ATGGAGCCGAACGTGGGGCTGCTGCACTTCTATCCTGGTCTGAGCGCCGAGGCAGTGAGC
AGGTTCGCTGACGGTCTGCGAGGGCTGGTCATCGCCGGCACCGGCCTCGGTCACGTCTCC
AGGGACCTGGTGAGGGGCTTGAAGAACCTGACCTCCCAGGGGATAACCGTGGTCATGACC
ACCCAGTGCCTGGAAGGAAGGGTGAACCTGAACGTCTACGATACTGGTAGGGACCTTCTC
TCCGCCGGAGTGATCCCCGGCGAGGACATGCTGCCTGAAACGGCACTAGTGAAGCTCATG
TACGTCCTGGGCCGAACGGACGAGCCGGACAAGGTCAGGGAGCTGATGCTCACCGATCTT
CGGGGCGAGATCTCGGAAAGGAGGGAGCTGTGA
>MALP_00003 Glutamyl-tRNA(Gln) amidotransferase subunit E
ATGCATCAGCTGACCTGCGGAATAGAGATCCATCAGCAGCTGGACACCCACAAGCTGTTC
TGCTCCTGCCGCTCCCGTCTGGTGGAGGAGGAGGGAAATCGCTTCCGGCGCCGGCTGCGC
CCGACGCAGAGCGAGATGGGGGAGATCGACCGCGCCGTCCTGGCGCAGGCCGAACGGCGA
ATGCATTTCACCTACCAGGCTCCCCATGGCGTGTCTTGCCTGGTGGAAGCGGACGAGGAG
CCGCCCCACGACGCGGACGAGGAGGCGATGCAGGCCTCCCTGATCGTCTCGGCCATGCTG
AACTGCCGGGTGATGGACGAGGTGCACTTCATGCGCAAGATCGTCATCGACGGTTCGAAC
ACCAGCGGTTTCCAGCGCACGGCGTTGGTGGCCGTGGACGGCCACCTGGAGGTGAACGGC
CGTAAGATCGGTATACTGTCCCTATGCCTCGAGGAGGACGCCGCGCGCAAGGTGGAAACG
AAGGACAGGGAGGTCACGTACCGCCTGGACCGCCTGGGGATACCGCTCATCGAGATAGCC
ACCGCCCCGGACATGCACGACCCGGACGAGGTGAAGGAGGTGGCGCAGCGTTTGGGCTCC
ATGCTCCGCTCCACGCGCAAGGTGAAGCGCGGTCTCGGGACGATAAGAGAGGACCTCAAT
ATTTCCGTACCGGATGGCGCCAGGGTCGAGATAAAGGGGGCTCAGGACCTTTCCCTGCTG
CCGACGTACGTCCGCAACGAGATGGAGAGACAACGTTCCCTCATAGAGATCAGGCGGATC
CTCAGAGAAAGGGGCGCTGTTCCCGTTCCGGTGGTGGCCAAGGACATTTCCTCCTTGTTG
AAGGATAGCCGATCCAAAGTTATCCGCTCCGCCCTGTCCAAGGGCGGCAAGGTGTTCTGT
TCCGCTTTGCCGTTATTCGCTGGAACCATGCGCAGCGCCGATGGAAAATTACGATTGGGG
GCGGAGTTGGCCCAGCACGCCCGCTCCCGCGGAGTTGCCGGAATATTCCACTCCGATGAA
CTTCCCGCTTACGGCATCACCGTTGAAGAGGTGCAGGCGATACGCAAGGAGCTCTGTCTC
CAAGATGGCGACGCATTCGCGCTTTGCGCCGACGCCGCCGACCGGGCGGAACCTGCTCTT
CTGGCCGCCGTGGCCAGGGCCAACCAGGCTCTTGTCGGCGTGCCGGAGGAGACCCGCGAT
CCCTTGCCGGACGGCACCTCCGTCTACAGCCGTCCGTTGCCGGGGGCGGGGCGCATGTAC
CCCGAGACGGACGTGAAGCCTATACTGATAGGCAAGGATCGGTTGGAGCACATCAGCCAG
AACCTTCCGGAGCTTCCCGAGGAGCGCATGGCGCGCATTTCCAGGGAATACGGCGTGAAC
GAACAGCAGTCCCGTCAATTGGTAAAGGACGGTTTCGACGAGCTGTTCGAGGAGGTGGCC
AAGGACCGGGCCATGGCGGCGGTGGCCGCCCGCACCTTCCTGAGCACCTATCCGGAGCTG
ATGAAGGAAGGGGTGGACCTGGGGTCGCTGACGGACGAAAGGGTCAAGGAGGCCTTTGCC
GCTTTATCGGCCGGACGGTTCGCCAAGGAGGCGCTTCCCGCGGTGCTCAGGGAGCTTGCC
AACGGTTCCGGCGTCGAAAAGGCGGTAAACGCCTTAGGACTGGGCTCGCTGGACCAGGGG
GAAGCTGCCGGCATCATCGACATGATCATCAAGGAAAGGGCTGAATTCGTGCGGGAGAAG
GGGGAAGCCGCCGTGGGGCCGCTCATGGGCGTGGCAATGAAGGAGCTGCGCGGCAAGGTG
GACGGCAGACAGGCCGCCGACCTGCTGAAGGAGAGGGTGCAGGCGTTCCTCAAAGGGTGA
>MALP_00004 putative S-adenosylmethionine-dependent methyltransferase
GTGCTTCGCGACCGCACCATCCAGCTGGACATCCGCCCGGAGGTTTACTCACCGGCCGAG
GACACCTATCTCCTGCTGTCCGCCATAGATGTCGATAGGGGAGAGAGAGCGCTGGAGATG
GGATGCGGCTCCGGGATCATATCCATGCACATGGCCAGGGCTGGGGCGGTCGTCACCTCG
GTCGACGTGGACGAGAGGGCGGTCCGGGCCACCGAGAACAGCGCCAAGATGAACGGGCTC
GATGCACGCGTGGTCCAGAGCGACCTGTTCACTGACGTATCGGGAAAGTTCGACCTGATC
GTCTTCAACCCCCCTTACCTGCGCGGGGACGTCCAGGGGCAGGAGGACCTGTGCTGGGCC
GGCGGTGAGGACGGCGTACGCCTCACGGACCGCTTCCTTAGACAGGCGAGAGAGCGCCTG
GAACCCGGAGGAAGGGTACTGCTGCTCATCTCCGATGACATGGACCCCTCGGCCCTGGAA
GATGCCCTCTCGGGCTGGCGTATCGAGACCGTGGCTTCCAAGACCCTCTTCTTCGAGGAG
CTGCGAGTGCTGAGGCTCACCCTTTGA
>MALP_00005 Rhomboid protease GlpG
GTGGACACGTACAGCCTGTTCGGTATCGGCGTCATCATCGCAGCACTGCTGCTCGCCCAC
CTCAGGCGATATCCCCTGGCGCAGGTGCTGGTGCTGATCAACCTGGGCATGTTCCTGTTG
AGCATCATCGCCGACTGGGGCTCACCTTATTATCTGTCGGAGGTGCAGCGTGAGCTTGGC
TTCCGGCCGTACTACGTAGGCGAGCCGTCCAACTGGTTCACCGTATTCACTCACATGTTC
GTGCACGCCGACCTCATGCACGTGCTGTTCAACATGATCTTCCTGATACTGATAGGCGTT
CCGCTGGAGGAGCGCATCGGGAGGCGGAACTTCGCCATATGCTTCTTCATCCCGGGGCTG
CTGGCCCTGTTATTGGAGGCGACGGTGCGGGGGTTCGATTCCGGGATACTCATTCTCGGC
GCGTCAGGAGCGGTGGCCGGGACCATGGGCGCGCTTCTTTTCCTGTATCCTAAGGACGAG
ATCCCCATGTTCCTCGGCTTCATATTCCTGCCCCGGGTGCCCGTCTGGATCTCGGTGGGC
GCATGGTTCGCCATCCAGGCGGTATCGGCATTCACGCTACCATCCGGGATAGCTTCCGGT
GGTGTTGCATATGCGGCGCACATCGGCGGCTTCGTGGCCGGGATGGGTGTGGCGTTCCTT
CTGCCCGGGAAGAAGGAGAGCGATCCTGACAGCGAAGTGGACCTGGAGGGCCTGGCCACC
ACCGATGAGCTTCGGGCGATCAAAGAGCGCATCGAAATGGAGACGGAGCCGGACGTCCGG
CGGGCCTGGCTGGAGAGGTTCGTAGAACGTTCCGTTTGCCCCTCCTGCGGTAACCGTCCG
AAGCTGGAGGGAAACCGTATTAAGTGCGCATGCGGATGGGAGAGGTCGGTAAGATGA
>MALP_00006 Hydroxyacylglutathione hydrolase
ATGGGAGAGGTCGGTAAGATGAGCGTGAACAGGGTGGATGTGCTCTGCCCGGGGATGATC
GTCCGCGACGGGCCGATCGTCCTGGAGGCCCGCTCCACCGCGACCTTGGTGATCCGGGGG
GAGCGGCGGCTGCTGGTGGACACCAGTGGACCTCAGAATCGCCAGATGTTGACCGAAGCC
CTGCGGTCCCGAGGACTAGGTCCATCGGACATCGAGCTGATCGTTCTCACCCATGCGCAC
GGCGACCACGAAGGGAACCTCGGAATGTTCCCTGATGCCAAGGTGATAGCGCACCGCGCG
GAAGGCGGAGAGATGACCTTCGAGAACGATATCGAGATATGGGAGGGCGTACGGCTGGTG
CACACCCCCGGGCACACCCCGGGAAGCATCAGCGTGATGGTCGAGGCTGACGAGGTGTTC
GCGATAGCGGGGGACGCCATACCGACCGAGGACAACGCCCGGAAATGGGTGCCCCCGGGG
CATCATTACGACCGGCGGAAGGCCATGGAATCCATGGAAATGCTGGTGGACGCGGCCGAC
GTGGTCGTGCCGGGCCACGGGCCGGCCTTCCGCACGGCTCCGTACAAAGGAAAAGGGAGG
CGAGGCGAATGA
>MALP_00007 hypothetical protein
ATGAACGTACCGAACGCGATACAGGTGGAATGCCCGGACTGCGGCGAGGAGACCCTGCAC
GAGGTGCTGAAAGGGAGGCTAGGCAAGGACGGGAACACTCTGGAGGGCACACTGCGCTGT
CAGGAGTGCGGCCGGGTGCACACCGCCGTGGTCAGGGAGACCAAGACCGTGCTGGTCCCG
GTCATAATCAGCGATCAGGGCGAGTCCAGAAAGGCGAAGATGGAGATCCCCGAGGACGAA
GAGATACGCGTAGAGGACGAGCTCCTCCTGGACGACCTTCCCATAATCGTCAGCTCCCTC
GAGAAGGGCAACGGCCGGGTGACGAAGGCCTTGGCGAAGGACATCACGGCCATCTGGGCC
AAGCGCTTCGACCAGGTGCACGTAAAAATATCCATCAACGACGTGCACAAGACCATACCG
GCGGAGATAGTGGTCCTTCCGGAGGAGGAGTTCTTCATCGGTGACCTGATGACCGTCGGG
AGGCATAACGTGGTCATCACCCAGATAAAGACCACCGATGGCATGGCCCGCCGCGGTTCC
GTGCTGGCCAGGGACATCGTGAGGTTATACGCCAGGAAGGCCCGCACCACTTATTCGTGA
>MALP_00008 Protein-L-isoaspartate O-methyltransferase
ATGGTCGCCGGGCTGCGCGGCCGCGGCCTGGTGTTCTCTGAAAGGGTAGAAGAGGCCCTG
CTCAAGGTCCCCCGCCATCTCTTTCTGCCGGAGAGCGCCCGTTCACAGGCCTATCGCGAT
TCACCTCTGCCCATAGGCGATGGGCAGACGATATCCGCCCCGCACATGGTGGCGATGATG
GCCGAAGCGCTCGATCTTCGCGATGGGCAGAAGGTCCTGGAGATCGGTGCCGGCTCCGGC
TACAACGCCGCGGTGATGGCCGAACTGGTCGGTCCCCAAGGCAAGATCATCACCATGGAG
CGGCATCCATCCCTGGCCGAGAAAGCGACCAAGATCCTGCTGGAAGCCGGGTACGCCAAC
GTCCAGGTGGTGGTCGGGGACGGTTCCCTCGGTCATCCGGAGCAGGCGCCCTACGACCGT
ATAAGCGTCACTTGCGGCGCGCCCCGAGTGCCTGGACCCCTGGCGGAGCAGCTTAGGGAG
GGCGGAACAATGGTGATACCGGTGGGCGGATTGGATTACCAGTCCTTGCTAAGGGTTAGG
AAGCAAAGCGGACGCATAATGACCGAGGACCTCGGTTCAGTGGTCTTCGTCCCGCTGATC
GGTGAAAAGGGTCACCCGTCACAATAG
>MALP_00009 Phosphoserine phosphatase
TTGACCGTGAGAGAGAACGGGCGAAAGTTCGATCTGGTGGCCTTCGACATGGACGGCGTG
CTGGTCGACTATCTTTCTTCCTGGACCTGGGTGCACGACCGGTTCGGGGTGAGCAACGAG
GAGTCGGTCATATCCTTCATGGACGGGGAGATCGACGACCTGGAGTTCATGCGCCGGGAC
ATCGCGCTTTGGCTCAAGCACCGCCCCGGGCTGGGCCTGGCGGACGTGGAGAGGGAGCTG
GCCAGGCTCCCGATAAATCCTGGGATCGCCGAGACCGTTCAAGCCCTGCATGAGAGGGGG
ACCAGGACGGTGATAATAAGCGGCGGGCTGGACCTTATCGCCGGAAAGCTGGCCAGGGAG
TTCAACTTCGACGCTCAGTGGTCGAACGGACTCGAGGCGGATGTCCATGGGAGACTGACT
GGAGAGGGCGTCCTCAGGGTTGAGCTGTGCAATAAACGGAAAGCTCTGCAGGAGGCGCAG
GACCTCTTCGGAACAGCTCCGGAAAGAACGGCGGCCATCGGCAACAGTTCCATTGACGTC
TCCATGTTCCAGGCCTCCTCCTTGGGAATTGCTTTCAATCCCATTGACGAGGAAGTCGTG
CGAGGCGCGCATCACGTCATAAGGGACGCCAGCCTGAGCGCCGTGCTTCCCTTGCTATTG
TGA
>MALP_00010 hypothetical protein
ATGATAGTGCTTGTCGGTGTCGCTCACGTTATCGACGTGTCAAAGCCGATAGGCTCCCTG
GTCGAGCATTACGCCCCGGGCGCGGTCGGCATAGAGCTGGACCCCGGGCGGTACCGGGCG
CTGCAGGAGGGATCGCCGCGCGGCAAGGTGCCTATCCCCTATCGTCTTCTGGCGGTCATG
CAACGGCGACTAGCGGATCAGTTCGGCGGGGAGGTCGGAGCGGAGATGCTGGCCGCGGTG
GATGCCGCCAAAGCTCGGGGAGCGCAGGTGCTGTTCATCGACATGGACGCCGGCCGCCTC
TTCAATTCCCTGATAAAGCAGATGCCGTTGAAGGAGAGGGTGGGAATGCTGCTGTCGTCC
TTCGGCGGCCTGTTCATGACCCGGAAGCGGGTGGAGAAGGAACTGAAGCAGTTCCAGGAG
AACGAGGAGAGATACATGGACACCCTGGGCAAGAGCTTCCCCACCGTTAAGCGGGTTCTG
ATAGACGAGCGCAATGAGCACATGGCCCGGAACATCCTGAAGGCCGAGGGTCTCTACGGA
AGCGTGCTGGCGGTCATCGGCGACGGGCACGTGGAAGGGATACGACGGATAATTTCCAGG
GAGGACCTGGTGGCCTACCGCCTGAAGGACCTGGGCGACCTCCGCCTGGAAGGGCCGGTC
AACAACGCCGAGGCTTCCTTCTCCTTCACCATCGGGAACTGA
>MALP_00011 Flavin-dependent thymidylate synthase
ATGAAGGTAGTTCTCCTTTCGTACACCAACGACGCCGAGCGGCTTTGTGCCGCGGCCGCC
CGCTCCTGCTATTCGCCGGACCCGGCGAGCGAGATACTGGAGGACGTGGAGGAAGGCAAG
GCCGGCACCTTCATAGACAAGGTGGTGGGCATGGGTCACCACTCGGTCATCGAGCACGCC
TCGTACACCTTCTCGCTGGAGGGCGTTTCACGCTCCCTAACTCACCAGCTGGTCCGGCAC
CGCATCGCCAGCTACTCGCAGCAGAGCCAGAGGTACGTATCCTTGCTGGAGCCGGATTAC
GTTACTCCTGAAACGGTCCGATCCGACCCGGAAGCGAAAAAGGTGTTCGAGGAGGCGATG
GAGAAAGCCTGGGAGGCGTACCAGAAGCTGGCGACCGTCGTCCCGGTGGAGGACGCTCGT
TACGTATTGCCGAACGCCTGCACGACGAATATAGTGGTAACCATGAACGCCAGGGAGCTG
TGGCACTTCTTCACCTTGCGGACCTGCCGCAGGGCGCAGCAGGAGATACGCACCGCCGCC
GAGCTGATGTTGAAGGAAGCAAGGAAAGCGTCCCCGACGATATTCAGGGACGCTGGCCCT
GCCTGCCTCCGGGGGAAGTGCCCGGAAGGGAAGCTGAGCTGTGGCAAGCCGCGCACGGAG
CTAAGATTTATATAA
>MALP_00012 30S ribosomal protein S17e
ATGGGCAACATCAGACCAACTTACATTAAGAGAGTGGCCGTGGAACTGGTCGAGAAGTAC
CCCCGCGCTTTCAGCGCCGACTTCGAGAACAACAAGATCCTGGTCCAGAGGCTCACCAAC
GTGAGCTCCATCATGATGAGGAACCGCATCGCCGGTTACGTCAGCCGCTACTGGCAGAAC
AAGGACTTCTGA
>MALP_00013 tRNA-Arg(gcg)
GCCCGGGTGGGGTAGCTTGGATATCCTAAGAGGCTGCGAACCTCTAGACCCGGATTCAAA
TTCCGGCCCGGGCGC
>MALP_00014 tRNA-Thr(ggt)
GCCACTGTGGCTTAGAGGTATAGCGACGCCTTGGTAAGGCGTAGGTCGAGGGTTCAATTC
CCTCCAGTGGCTCCA
>MALP_00015 hypothetical protein
ATGGGCAAGGCCATGGTGGAGCGGGGGGGTCGGGTTTTTCGCTTATCTGCGGTCGTCCTT
ATAGGGGTCCTTCTGATGGTCCCTTGCCTCGCCCCTAGTTCGGAAGGAGTGACTTACAGG
TCCGAACCGATCGTCGTGGAAGGGAACGGGGGCTTCATCGCCGCAGGCTTCACCGGGAGC
GGCAACGCCGAGGATCCGTACGTCCTAAGCGAGATCAACCTTGACGCCAGCCTTGAGCTG
TACGGGATACGCGTCTCCAACACCACCGCGCACTTCCGTATCGTGGGGTGCACGGTACAT
GATGCCTATTCGCCGGACCGCGACCCTCTTAACCTTTCAGCCAGTGGTTCTGGGGTTCTG
CTCATCAACGTCACCAACGCCGTGATAGAGGACTACCTAGGTGATTTCAACGTCCGAGGA
ATAACCGTCGTCGATTCCAGCAACGTGATCGTCAACAACTCCCGCTTCAACAACAACATC
GAGGCCGGGGTGCACCTGGTGGATTGCCTGGATGGAAGCGTTAGGATAACCAACAGCACC
TTCACCGTGAGCACCGGCGATGACGGGGTCCTCATAGAGCGGTGCAATGGGGTGACGGTC
TCTGGCAACGTCATCCAGGGCGGCGAGAACGGCATCGCGGTGAGGGCGGGCGGCCTCGGC
TCAGGCGGTCATCTCCTTATCGATAACGAGCTTGCCGGGCAATCTCTGAACAGCGTCCTG
CTCGGAGGTTCGACGCTGACCGAAGGAGATATGGTGTTGAACAACACGGTCCGCGGTAAC
GGTGCTCCAGGAATCACCATGTCCTTCGCCACTTCGGCGGAGATCTCCGGCAACGACATC
TCCGGCTGCCCGCAAGGAATTATCGTGGATTGTAGCGGCAACCTGATCTCCGACAACGTT
CTGTCGAACAACACCCAGGGGGTACTGGTCCGAGCCGATGACAACCTGGTCTCGGGCAAC
ACGATCAAGGACGGCAACCTCGGTGTGTGGATATACCCCAGCCAAGGGAATCAGGTGCTG
AACAACACCATTTTGCGAATGGACGTGGTCTCCGCTGCCGGGATCTATCTTGGGATCGGG
GAGGTGAACGATGTCCGGATCGAAGGGAATCTCGTCTCCTCCTGTTATGAGGGGATACGG
GCGGCAACCAGCACAGGGCAGGAGATCACAGGGCTGCTGATCGCCAACAATTCCATTGAC
CTTTCCATCGCTAACGGTACCTACCTGCTCCGCACCGCCGATTCCCGCCTGGTCAACAAC
AGTTTCAGCTCCGGAGGCGGCAACGGGTTGTACCTCGGGGCAGGATGCCACGGCCTGATC
CTGGAAGGGAACGAAGCCTCTAACAACCGGGGCGCGGGCCTCTACATCCGCGATGCGGAT
GACAATGCGATCACCGGAAACCTCTTCGTCAGCAACCTCCGGGAAGGGATCTACCTCGAC
CGCGGGTCGGGGAACGTGATGCATGGCAACGCCCTTCTGTTCAACAAGGACTCCGGCCGA
CAGTACTCCCCCTTGCGTCCACAGGCCTTCTGCGGCGAGGGGGGGAACAACTGGTCTCTC
GGCACCGGCAATCTGTGGGCTGACTGGCTTTCCCCCGATGGTGATGACGACGGTATCGTG
GACCTGCCGTACAACCTTTCCGGGGGTTGCCATGACCTGTTCCCGCTTACCAGCATATCC
GGTCTGGAGATACCCGCTGACATCACGCCCCCTGAGGTGGTGGCCTATTCGCCGCAGGGC
CGGGACGCCGAGCAAGGAGGCGCCATCAGCATCACCTTCTCCGAGGACATGAACACCAGC
TCGGTGGTGGCGTTGGTGAACGCCGTTCAGGTGAACGGCACCTGGAACGACCGGACGTTC
CTTCTCGACCTGGCATTGGAGTTCGAGACGGACTACCAGGTGGCGGTAATGGGAGAGGAC
CTGTCCGGAAACGCCCTTGTCCAGTTCGGGTGGGCGTTCCGCACCGAAGACCTGAACGCC
CAGGTGATCGGCAGGGTGATCGACGATAACGGCGAACCTATCTCCGGGGTGCTGGTCACC
GTTGGGGAGCAGGAGGCGGTGACCAACGTCGACGGCATCTTCAGCCTTATCCTATCACCG
GGGGACCACATCCTCAACATGAGCAAGGATGGCTACCTCGACAGGATGGTGATGGTGCAC
GTGGAACCCGGCGGGGACCTAATACTGGAGGATTCTGTATTGCAGGATGCTTCTGATGAG
GGTGGGCTGGGCGACGGAACTCTGCTCTACGCGGGCTTGGCCATTACGGCCGCTGTCGGG
GCAGTGATCGTACTGGCGTTGATACGCCGCAAGCGCTAG
>MALP_00016 hypothetical protein
ATGTTCCCTGGCGGCAAGGTTAGCACGAAGTGGCCGCTGATGTTTGTCTGTACCATCGTG
TTGCCCAACGTAACGGTGACCGACGATAGCGCGTTCCCGTCCTCATCGACCACCCTTCCC
GTCACCGTCCGTTCATCACTCTCGGTGGACAAAATATGGGATTTGGCACGCATGGACCGC
CGCATGCCCAAGAAGCCCACCTAA
>MALP_00017 Calcium-gated potassium channel TvoK
ATGCGGCGCAGTTTATTGTATTCCATATTAGCCCTCTGGGCGGTCGTTGCCGGGGGTTTC
TTCGGCTTCCTGATCACCGAGAACTACTGGAGCCGGCCACTGGACGCGCTGTACCTCACC
GTGATGACAATAACCACCGTCGGGTTCGGTGACATAGTCCCGGTGACCACGGAGGGCAAG
CTGGTGGCCGTCGTGGTTGCTGTAGCAGGTATCGCCGCCGGAATATCGACATTGCAGGCG
CTGTTCAATCTGGTGGTCAGCAATAACCTCAGGTCGGAGCTGGGATTGCCGCAAAGGAGG
ATCAGGATGAAGGACCATTACATCATCTGCGGGTATGGGAACGTTGGAAGGGAGGTCGCC
GAAAAGCTGAAGGCCAACAAGGAGAGCTTCGTGGTCATAGAGAAGGATCAAGACCGGGTG
CAGGACATGGTGGAAAACGGCATCTCTGTGATAAGGGGGGATGCCGAGGACGAGGATACC
CTGCTCAAGGCGGAGATAATGAAGGCCAAGGGGCTCATCGCGGCCATGAAGGACCCTCCG
AACATGGTGACGGTCATCACCGCCCGCAGCATGAACCCCAACCTGACCATCATAAGCGAG
GTGGAGGACGACAAGAACGAGTCCAAGCTGAGGCGAGTGGGGGCCAACGTCACCGTCAAC
TGCTACCGCATGGGCGCCCAGATCATGGTCGGTAGGGCTAGGAGGAAGGAGAGCGACCCG
GTGTGCGGCGTGGACATCAACGGCAAGAACGCCCTGTCACTCCAGCACGAGGGGAACACC
TACCACTTCTGCTCCGAGGAATGCATGGCGGCCTTCAAGGCCCACCCCGATCGCTTCATC
CAGTGGCTGAAGGCTCTGGATGAAAGCTGTATGATGCCCCCCTGA
>MALP_00018 hypothetical protein
ATGGTCGATTTCCGTCCGTTCCGTCCTTACATCCCTCGCCTGGAGAACGGCGAGGGGATC
ATCGATCGCGTCTCCCCGCCCTACGATGTCATCTCCGACGAGGAGCTGGCAAGGCTGAAG
GGGAACCGCTACAACGTTACGAACGTCACCATGGGCGGGATCGATGGGGATTATTCCGCG
GCCGGGGCGGCGCTCCGCTCCTGGATAGAGCATGGCGCTCTGGCGCAGGACCGGAGGGAT
GCTTTCTACACGTACAAGCAGACCTTCTGCGAGGGGGAGCATTGCTGGCAGAGGACCGGG
ATCATCGGATTGCTGGCCGCCAAAGGCTACGCGGAAGGTGTCGTTCCTCACGAGGAGACC
TTCCCCCAGGTCAAGGAGGACCGCTTGAACCTATTGCGGGGGACGGAGACGCACTGCGAA
TCCATCTTCGGGATCTTTGACGAACTGTCCGCCAAGCTGAAGGATGAGATCGAGGACCGG
GAGACCAAGGTCCTGGAGTTCACCGACCCCCAGGGCGTGCGGCACTGGCTGTTCCGCATC
TGCGAACCGGAGATCGTGACCGCCATCTCCGCGGAGCTGAAGGAGAAGAACGTGCTGATC
GCCGACGGGCATCACCGCTTCGAGACGTCCTCGCGCTACGCACAGGAGAATCCTAATTCA
CCGGCAAAACAGTTCGTGCTGGCCACCCTGGTGCCCTCCAACGACCCTGGATTACTGGTG
TTCCCGACGCACCGTCTTGTGAAAGATCTGCCTGTCCCGGCCGACAGGTTCCTGGAGTTC
GTGAAGAGCAGGTTCGAACTGCAGGCGGTGCCCGGACCTTCCGAACTGGCCTCCGCTCTG
GAAGGCCGACCGTCGTCGGATTTAGGACTGGTCATCGACGGAAAGGCGTACGTCGCCTCC
CCTCGGAATCTGCCGGCCGATCCGATGTGGGAATTGGACTCCTACGTGGGCCAGGAATGG
GTGCTGAAGGGAGAGCCGTGGAAGGACGAACCGCAGGTGGTCTATGAGCATGACACCGCC
AAGGCGTTGGCCAGGGTGACCGAGGGATATCGTCTTCTGGTCATGCTGAGGTCGCCCTCG
GTGGACAAGATTTGGGAGCTGGCCCGCATGGACCGCCGCATGCCCAAGAAGTCCACCTAC
TTCTGGCCGAAGATGTGGTCGGGCTTAGTCTATTACCGGATGCGCTGA
>MALP_00019 Ferredoxin
ATGGCTTCCTCCAAGGTCTACTTCACCGACCTGCACACCTGCCAGGGCAGCAACCTGCTG
CAGAAGATGGAAAAGCTGCTGCGCAAGGCCGGCCTGGACAAGATGGACCTGGACGGGAAA
ATGGTGGCCATCAAACTTCATATGGGCGAGCCAGGTAATCTGGCGTTCGTACGCCCGAAC
TTCGCCGCGGTCCTGGTCAGGATGATCAAGGAGAAGGGCGGAAGACCGTTCCTGACCGAT
TGCAACACCTTGTACAGGGGCAAGAGGGCCAACGCCGTGGACCATTTGAACGCCGCGATG
GAGAACGGCTTCAACCGCATCGCCGTAGGCTGCGACGTGATCATCGCCGACGGACTGTGG
GGGAACGAGCAGCGCGAGATCGTCATCGAAAAGGAGCTGTGCCGGACGGCGAAGATCGGA
AGCGCCATCGCCGACGCTGACGTGGTGATCTCGTTAAGCCATTTCAAAGGTCATGAGCTG
ACCGGATTCGGAGGGGCCCTCAAGAACCTGGGCATGGGGAGCGGCAGCCGCTGCGGGAAG
ATGGAGATGCATGCGTCCTCCCACCCCACCGTGAACGCCAAGAAATGCGTGGGCTGCGGA
CAATGCGTCAAGAACTGCCCGGAAAAGGCGATCGTATTGAACGAAAAGAAGAGGGCGGTC
ATCGATGACGATCTGTGCGTGGGCTGCGGACAATGCGTGGCGATATGCCGTTACGGAGCG
CCGGAGGTGGAAATGGAGGGCTCCTCGGAGATCGTGAACAAGAAGATCGCCGAGTACGCG
TACGCCGTGGTCGATGGCAAACCATCGTTCCACATATCCCTCATCGTGGACGTGTCGCCG
AACTGCGATTGCTGGCCATTCAACGACGTTCCCATAGTCCCGGACATCGGGATCGCGGCG
TCCAAGGACCCGGTGGCCCTGGACATGGCCTGCGTCTCGCTGGTCAACGAAGCGTCCGTG
GCCAAGGGCAGTGTGCTGGACGTGAAGGGGAAGAAGGGCGACAAGTTCAAGGCGATCCAT
CCCAACACGGACTGGATGACCGGCTTGGACCACGCGCAGCGCATCGGGCTGGGAAAGAAG
GATTACGAGCTGGTCCGGCTGAAGTGA
>MALP_00020 hypothetical protein
ATGGAGCTGGGTTTGGGGATCGACACCGGAGGAACGTACACCGACGCGGCAATGGTCGAT
CTCGGCACCAAGGGGCTCATCGCCTGGAGCAAGAGCCCCACCACCCCCCAGGACCTGACG
ATCGGAATTGAGAGCTCTGTGCGGTCCCTCCTGAAGAAGCAACGGTTCGATCCTGCCCAG
ATCAAACTGGTCGGTTTGTCGACCACCCTGGCCACCAACTCCGTGCTCGAGTCGCGAGGG
GGAAGGGTCGGCCTCATTGGCATCGGCTGGGACACCAAGGAAGTGGAGGCCCTGGGGGCG
GAGCACTGCGCCTTCATCAGGGGCGGTCACGACAGCAAGGGCCGGGAGCTGGACTCGCTC
GACCTGAAAGAGCTGGGTGAAACGGTGAAGGCCATGTCGGATGAGGTGGACGCTTTCGTC
GTTTCCTCCATGTTCAGCGTGTACCAGCCAAGCCACGAGGACCGGGCCCGCCATATGATA
AGGGAGATCACGGGGATGCCGGTGGTGGCCGCCTACGAGCTGAGCGGCGAGCTGGGGGTA
ATAGAGCGTAGCGTCACCGCCGTGCTCAATGCCCGTTTGCTGCCGGTGATATCCGACTTC
CTGGACCGCATCGAGTCTTCGTTGAAAGCCATGCGCATCACGGCGAACATAGTCGTGCTC
AAGGGAGACGGGAACGTGATGCCGGTGAGGTCCGCGAGGGAACGACCGGTGGAGACCATA
CTTTCCGGGCCGGCCGCTTCGCTACTAGGCGGTTCCCGCCTTTCCGGTTTGGACAACTGC
CTGGTGGTGGACATGGGCGGGACGTCGACCGACATCGCCTACATCGACAACGGCTTCCCT
CGCATCGGCCGCGAGGGAGCGCAGTTGGGTGGGTGGCGAACTCGCGTACGGTCCATAGAC
GCCACCACCGTTGGCTTGGGCGGAGATTCGGAGATCGGCTCGGACCTGCACGGCGATCTC
AAGATCGGTCCGGCCAGGGTGCTTCCCTTGGCTCTTGCCGGGGAACGCACGAAGGACCTG
CCGCGCATGATCATGGAGAGGCGGCGAACTGATTTCTTCGTCACCGCTCGAGGTTCGGAA
CGTCTATCCGGAAACAGGCTACTGGTATACCGCAAGGTGGAGGAGATGGGATTGTGCGAC
GAGGAGGAGCTTCGCTCGACGCTCCCGGACCTATACCTGGTCAGGGAAACGGCCAGGGAG
ATGGTGCGCACCGGACATCTGCTGCGCACCGGGCTCACGCCTACGGACATCTTCAACCTG
GAAGGGCTGTATCGGATAGGGGACGATGCCTCGTCCCGGGCGGGCGTGGAGCATTACCTG
GAAGGCACCCGGATGAGCGTGGAGGCCTACTGCGCCAGGGTCATGCACCGGATGGTCGGA
CGACTTGCGGAAGAGGTCGTGCGCAAGGTGGTGGCCGAGGAGATAGGAGACCTGCCGAAG
GACGCCACGGTTGACCGCCTGGTGCAGCTCATGGCCGGTGAACGTTCTCCGGGAGCGTTC
CGCATCGACCTCCGGCTGGACCGGCCGATCGTAGGGATAGGAGGACCGGCACGATTGCTA
ATGCCGTCGCTGCGCGAGCTTCTCGGCGCGGAGGTGGTCATCCCCGAGGGAGGACCGGTC
GGCAACGCCGTGGGGGCCGTCTGCTCGCGAATATCGGAAACGCTCACGCTGCGCATCCAG
CCGTTGAGCGACGGGCAGTTCCAGATGGTCACCCCGTGGGGGGACGCCCAGGACTTCCGG
AGGGCCGAGGACGCGATCCGCAGAGCTAGGGAGCTGGCGGAGGAGCACGTCTGGGGCAAG
GCCGATAGGGCTGGCGCCATCGGCATCACCCTGCGTTCGGACGTCCGGGAGGACCGCTTC
GAGGACCAGAAGGGCATGGACCACCTGAACTGGATAGAGGTCACCGCCCGGGCCACGGGC
GAACCGAGGCAAGGTCATCATTAA
>MALP_00021 ATPase RavA
ATGAGCGGAGGGCACGTTCGAGAGGACGAGGTCAAGGGATTCCCGGATAAGCTGAGCGCG
CTCATGATGGAGCTGCGCGAGCAGTTCGTGGAAAGGGAGGAGGAGATCGCCGGCGCTCTC
CTGGCCATGCTGTCCGGGGAGCACGTGCTCTTCATCGGTCCTCCGGGAACGGCCAAGAGC
CAGATGGCCAAGGTCATGTGCGAGAGGCTGCGCGGCGGGTCTTTCTACTACTATCTGCTG
ACCCGCTTCACCTCCCCGGAGGAGGTGTTCGGACCATTATCGCTCAGCTCCCTGCAAAGG
GACGAGTTCCGACGCCGTACCGAAGGATACCTCCCGCAGGCCAACATAGCGTTCCTGGAT
GAGATATTCAAGGCCAACTCGTCGATATTGAACAGCCTGCTGACGATACTGAACGAAAGG
CGTTTCCACAACGGCAACGAGGTGGTTGACGTGCCTATACTATCCGTCTACGGAGCATCG
AACGAGCTTCCGAACGAGGAGGAGGGGCTGGCGGCGCTGTACGACCGCTTCCTGTACCGG
TTCTTCATCACCAACGTCCAGGACGAGGGTAACTTCCTGAAGGTGCTAACGTCGACCAAC
GGAACGTTGGCCAATACGACCATCGGGCTGGAGGACATCGAGCGCATCAAGAACGACGCT
CTATCGGTGAAGGTGGAGGAGGAGGTGCTGCAGGCCTATCTCAGTCTGCGCAAGCACTTC
CGGTCCCAGAGCGTGTACATATCCGACCGCCGCTGGAACAAGACCCTGCTGGTGCTGCGC
ACCGCGGCCTCGGCCATGGGCCGGGAGAATGTGGACCTGACGTTCTTGCCGCTCCTTCAG
CATATGTTGTGGGACCGCCCGGAGCAGAAGGAGGGATTGCGCTCATTGCTCATCGATCTC
ACCAGCAGCGGAGGGGTGGACCTTCGTCGTCTGCAGTCGAGCAGCGAGGAACTGCTATCG
CTGTTGGCGAAAGCTAAGCAACACTCCGCCTCCGATGTGCAATTCCCGAGGCCGGTGTGC
TGCTACGATTGCGGTTCGACGTTCATGAGCGCCAAGGAGCTCTGCCGGCACGGCGAGTCC
TTCCCCAAGCATCTGTACATGGACCCCTACGCCAGGGAGGCCCAGGGAGTGAACCCCTCA
TACCGCAAGTTCGAGCTGCCGGAACTGATGCACGTGCTGGAGAACGTCCGCGGCTGGAAG
GTGACCTGTCTTCGTGGCGGGGCCGAGCAGCGGCTGTACGCCCGGGAGCTGCAGGAGCTA
CGTTCCATCTACGACAAGGTTAGAGGCGCGCACGATATGGAACGGGACGAGCTGCGCAAA
CGGCTGGACGGAAACATCTGGCTGAGCAAGAGGGACCGCCAGGACATCCTGGCCAGGCAG
GACCGCCGCCTGGAGTCGATGGCCGAGATCGAGCGTTCCCTGAATGAAGTGGAAGCCGAG
CTCAAGGGGTGA
>MALP_00022 Protein ViaA
ATGACCGGCCTTATCCGTGAATTGTTGGAGAGGCCGGAGGTCCAGGCGATCTTGATGGCG
CCAAGCCCGGTGCCCCTGGACCAGAGGGAGTCGGCCGCGGCGCTCATGGCCGCTGATCTG
ATCGGAGATGTCCAGAGCGTTGAGCCTCTCGACGTGACCACCATGGTCATCCATTCCCTG
TTCCAGAGCAGGGCCTGGATGGACGCCAGGAAGTTCGCCGGGGACCGTCCTGACCTGATA
CCGGAGCTATTGGCGCTGGTGATCCCTCGAGTTCTCAGCGCAATGGAGAACGGCCTGGCC
GGACTGGATTGGAGCGAGCTGTCCGAGGAGGAGCGGCGCAGCACCGAGGACCTTCTGGAG
GCGCTGCTGAACCCCGACGGACGAGAGGGAAAGGAGATCGAGCTGGACGAGCGCCAGAGG
GAAGCGTTGATGCTGGTCCTCAGAATGCTGGTAAGGTCCCTGGACCGCATCATTACGCCG
CTAATCGACAGACTGCGGAAGGACGCCGAAGTGCTTCTTCGCCTGGAGGAGATGCTTCCC
GGACAAGGCTGGGACCTGCACCGGGTGGGTTTGCACCGGGCGAAGCTAGGGAACCTGGAA
CGATACGCGTCTTTGCTTCGAAAGCATAAGGACGTCGATCGTCTGAAGGAAATGCTGGGA
AGGGTGGAGGGGGACAGGGACAGGAAAGCGTCATCCGACTCCCATTCGTTCACGGAAACG
CACTCCTTGATCTTCTCTGGTGATGTGCAGCGCATGCTGCCCCAGGAGATGGTCAACCTG
GCCGATGAACGGTTGAAGCTGCTCTTCTACGCCCGGATGTGCGAGCGGCGCCTGCTCACT
TACCAACTGCGAGGAAAAGAGTTCCGGGACGGGGAGAGGAAGAGGGGCGGCCCGGTGGTG
GCGCTGCTCGATTCTTCCGGATCGATGAGCGGCGAGCCGGAGCTGGCGGCGAAAGCGCTG
TTGTTGGCGTTGTCAAGGCGATTGTCCGAGGAACGGCGTCCGCTGCGCGCCCTGATGTTC
TCGGTGGACGTGGAGGCTTACGATCTATACGACCCAAGCGGCCGGTCGCAGTTCCTGGAG
TTCCTGTGCCAGACGTTCGGCGGAGGCACAGATTACGACGTCGCGCTCCGCCAGGGCATC
AAGAGCCTGAGCGAACCGGAATGGCAGGGGGCGGACATTCTCTTCATAACGGACGGTCTG
GCTAGAATAAAGGACCGGGGCTGCCTGCACGACTGGAACTGCCTGAAGGAAAAGCAGGGT
TGCCGCATCTTCACCGTGCTGGTCGGTGGAACCGAGCCTGGCGGTCTGCAGAGGATATCC
GACCAGGTGTTCCTGATGACCAGGCAGGGCGAGTGGTCAGGCGGGTCCCTCCTGCAGGAG
TTCAGTCCTCAGCCGCGCTCGGCCGGCTCCTGCTGGGTCACGCAGTGA
>MALP_00023 Agmatine deiminase
ATGCCTGCGGAGTGGGTGAAACACGACGCGACGTGGCTCTCCTGGCCGAAGAACCCGTTG
ACCTTCCCGGAGGACGTGATCGACGAGGTGGAGGGCGTGTTCGCGCAAATGGCCGTCGCC
CTGAGCTCGGGAGAGCTGGTGAATATACTGGTGGACGACCAGGTCCTGGAGGACCGCGCG
TACGCCAAGGTGGCCATGGCCGGGGCGAACATGTCTCACGTCCGTTTCTTGCACATCAAG
AGCGCGGACGTCTGGATCAGGGACTACGGCCCGTCCTTTCTGCTGCATAGGGACACTGGA
AGGAAGGCGGCCGTCAAATGGGACTTCAACGCCTGGGGGGCCAAGTACGACGACCTGCTA
TACGACGACATCACCGGACAGCGGGTGGTCGAAAGCTCAGGATTCCCCTACTTCAAGCCC
GGCATCGTCATGGAAGGCGGTTCCATCGACGTCAACGGGAACGGTTTGGTGATGACCACT
GAACAGTGCCTGTTGAACAAGAACCGGAACCCGGACCTGGACCGCGGCCAGATCGAGGAA
TATCTGAGGCAGTACATCGCCACGCCGGACGTGCTCTGGCTGGCGTCCGGCATAGAGGGG
GACGATACCGACGGGCACATAGACGATTTCGCCCGCTTCTCTTCAAGATCCACCGTGCTC
TGCGCCTTTTCTGACCTGGGGGAGAACGCGCCGGTGCTGGAGAGGAACTGGTCACTGCTC
GAGGGGGCCAAGGACCGTTTCGGACTGGAACTGCAGCGCCTGCCCATGCCCGAGCCGCTG
TACCTCGAGGAAGAGGAACGGAACCTTCCGGCCAGCTACGCCAACTTCTACATCGGCAAC
AAGGTGGTTCTTTTACCGGTGTTCGAGGACCCCATGGACAAGGCGGCCGTGGACATCATG
TCCTCGCACTTCCCGGGACGGGAGATCGTCCCCATCGTCGCTCGGGAGCTGGTCTACGGC
TACGGAGGCATTCACTGCGTGACCCAGCAGGAGCCGGCCGAGCGCGGCTGA
>MALP_00024 Nitrilase
ATGCTCAAGGTCGGACTGGTGCAGATGGCCATGTCGTCCGAGGTCTCGGACAATCTGGAG
AGGGCCGTGAGCATGTCCGAGGAGGCCGCATCGAAGGGCGCGGAAATCATCTGCCTGCCC
GAGCTGTTCACCACACCCTACTTTCCAAGGGAGGAGGATCCCGAAGGGAAGAAGGAGCGC
GGAGGCTTCCTGAGCACCATCCCCGGATTTGTTACCGAGACATTGTCGGACCTGGCCATG
AGGACCGGCACGGTCGTCATCGGCGGCTCCATCTACGAGGCGGCGGAGGACGGGTTGTAC
AACACCGCCACCGTGTTCGATAGCGACGGACGGATGCTTGGTAAGTACCGCAAGACCCAC
ATCCCGCACGACGAGTGCTTCTACGAACAGCATTACTTCAGGCCGGGCGACACCGGGTTC
CGGGTTTTCCCTACTTCGAAAGGCAAGGTCTCCGCCCTGATCTGCTACGACCAGTGGTTT
CCGGAGGCTGCACGTTGTTCGGCGCTGCTCGGAGCGGAGATCATCTTCTATCCGACCGCC
ATCGGCACCGTGCGCGGGATAGGCCAGGCGGAAGGTGATTGGCAGGAGGCCTGGGAGAAC
GTCATGCGTGGGCACGCCATAGCGAACGCCGTCCCGGTGTGCGCCGTGAACAGGGTCGGT
ACGGAAGGGGAGAGCGAGTTCTACGGCGGCTCCTTCGTCTGTGACGCCTTCGGCAAGACC
TTGGCCCGGGCTGGAAATGGCGAGGAGGTTCTCGTGGCGGAAGTGGACATGGACCACGGC
AAGAGAGTGAGGGAGGGCTGGAGGTTCTTCCACAACCGCCGCCCGGAGTGCTACGGAGCG
CTGGTTCAGAAAGAGGGGATGTGA
>MALP_00025 hypothetical protein
GTGGTGGAGTTCGATCTGGCCGGGATGCTCAAGGGACTGCGGTCCCTGGACGTCGAGGAG
TGCCGGGCTGCCTTGGAGGACAGCCGGGAACTTTTAATGGCCGGCTGGGCCGATCGACGG
CTGCTGCAAGCGCTGATCCCGCTGACCGAGGCTGAGGACGATCAGGTCAGGAGGGACGCC
TCCTGGTGCATCGGGAAGCTGGCGCTCATGAAGATCGGCGACCCCCGCTCCGTGGAAAGC
CTTATCGTTCTCACCACCGACCTGGACGAGGAGGTGCGGGCCAACGCGGCCTGGGCACTT
GGCGAGCTGGCCGGGCAGAACATTGGCGATACGATGTCCATCGAGGCCCTGAACATTCTA
CTTACCGACACGGACAAAGAGGTGAGGGGGATGGCCGCCTGGGCCCTGGGCCGGATGGCC
GACAAGATGAGAGTTACTTCCCCCTCGTCCGTCCCGTTATTGGAAGCGATGCTCCAGGAC
AAGAGCGAATACCTGCGCAAGGGGGCGGAATGGTCCCTGGAGCGCATTCGCCGGCTTCGT
CCGCTCTGA
>MALP_00026 hypothetical protein
ATGGCCGATGAAACCGATAAGGGACCGTGCCTGTGGCACGCGCCGGACGACCGATGCGCC
AACTGCAAGGCGAGGCGCTACCGGCTTGACGCCCTAGGCATGAAGGACATCTACGGAGAA
TGCCGGGGCCAGGAAGATTATCGTACCTGTGAGTTCTACAAGCTGAAACCGGTCCCGAAG
TGCTGA
>MALP_00027 tRNA-Val(tac)
GGGCCCATGGTCTAGCGGTCATGACGACTCCCTTACACGGAGTAGGTCGCCGGTTCGAAT
CCGGCTGGGCCCA
>MALP_00028 hypothetical protein
ATGATGAATAATTTGAAAAAAATGATTGCGATGGTAATCGTTTTCACCATGATAACTGGG
GGCATGTTGGTTGTGGTACCCGGTGTCGGTGAATCGTCCGATGCTCCGTCCTCTGCGTAT
CTGGATGTAGAGCCATTATATGTGGAGCCAGAGTTTCGTGAAAGAAAGATTACGGACATG
AGCGTTGTGAACCTCGAGAGGTCCGTGGATCAGATGTCGCTCAATCTGGCCAATGGAACT
GTCCAGCCTTACTGGACAGTTAAAACCTATTGGGACGAGGCCAATGGCACGTTCTATGAC
GATTACGACCTGATCGATATCGAAAAGCGTGGGGAAGGGCAGCATTGCGAGGTCTGGGTC
GCAGATAACCGATCCTTCTACAGCTCCGTTGACCCCCGTAACGCCCAAGTGAACATATTG
GATTGGCAGGTAGAGTACCTGATAAGCGAGTTCGATGACATCATCTACCCCACCATGACC
GAGACCTTCATCGACTCGCCTTCCCTGAACGGATCCTCTCCCAGTCTGGAAGATTGGCGC
TATATGATGGATAACGATACTCTGACCGTGGAGAACGTCAGCGATATGCTGTATCCCACC
AACGACTCGGGCAAGTTGATGATCGTCGTCTTCAACATAATAGATGAGAACTGGTATAAC
GTGGCCTGGGGTGGAGGTTTCATCATTGGGTATTATTCTCCTAGCATGAAGTCCCTATAC
GACCGCAACATCATCAACGTCGACTGTTGGGATTGGGCTCGCAGGTTGGGGGACAATGTG
ACCAAGCCAAACCAGTATGAGTCGACCATCGCGCATGAGTATCAACACCTTCTGCATGAC
GAGATGGACCCCGAGGAGGTTTCATGGGTGAACGAGGGGCTCTCCATGATGGCCGAGTAC
CTCTGCGGTTACGACTGGTCGTATGATCATATGCAGGAGTTCATGGATTATCCAGAGAAC
TCCTTAACGGTCTGGGGCGACCTGGGTGGAGAAAACATCTTGAGCGATTACGGCGCGGTG
GCCATGTTCTTCGCTTATTTGCACGACCATTATGGCGGTACCGAGATGCTCCAAGCGGTG
TTCTTCAGCGAAATGCATGACATCGAAGGCGTTGACGAGGCGTTGCTGGACATGGGACAC
AATCGCCTCAGCTTCGAGCAGGTGTTCCGCGACTGGCGTCTGGCCAACCTCATACTGGAT
CCGTCGGTCGGGGGCGGCTTGTATTGCTACAAGAGCGTGGACATGGATGCCCTTGGTTCG
GTTTGGCTGATGCCATACAACGTTGGATACCCCCAATTAGACCGCTCTGATTATTCCGGT
GCTGGGTACCTGGTAAACGATATGGCCTACGCATACGCTACCGACTATCTGCGATGCCAT
AACCTGGACGAGGCGAACGAGATGATGAAGATGGTATTCGACGGAGGTGAGTTCGCCGCT
TGCGGTTGGACCTTGACCGAAGAAGATTACCTGTATTCGGGCACCGGGGAGAACCTGATA
GACTACACAGCCTCCATTGAGTTGAACCTGACCACCCCACTCGAAGAGAGTGAGTACCTG
CATACCCTGGAGATCAGCACCTATTGGAACATCGAGACCGAGTGGGATTTCGGATTCGTG
CAGATATCCACTGATGGCGGTGAGACCTGGACCACGCTCGATGATGTGGGCGCCTATTGT
ACCAATTTACATGACGGTGGGGCTCACCCGGACATCGTGGCCAACCTGCCAGGATTGACC
GGTACCTCTGTGGATACCGTCGACCTGACGTTCGACCTCTCCGCATATGACGGGCAGGAG
GTTCTGATCGGATTCAGGTACATGACCGACTGGGGAGCCACCAACTATGGATGGGACATC
TATGATGTTGTCGTGGACGGAGAGGCGATACCGTTGGAATCTTTCTCTGTCAACATTCCT
CCCGAGGTAGATTGGATAGTGACAATCTACGTGCCAGGGAATGAGGACAGAACCGCGATG
ATCATCGACATTCCCTCCCTGGATCAGACCGAAGTGGCTGTTAAGCTGCTCGCTAGCCTG
GTTGGATACGATGAGATGTACATCATCATGTCTCCGAACGATGGTCCGGTGGGATTCTCG
ATCGACATCACCTACCGTGGTGAGAACACCCCCCGCTAA
>MALP_00029 hypothetical protein
TTGGCCAAGAACGATCGCAACAGCTCATGGTTCAAGGAGGCCATGAGCCTTCCGGAAACG
GGTCCGGCGCTTCGTAGGTACTTCGTGAACACCATGTTCGACAGCACGTTCGCCGTGCTG
GGCATAATCATAGGTTCAGCCCTGACCGCCGACGCGGACAAGGGGCTGGTCATCGCCACC
ATCATCACCAGCTGCGTCGCTTTGGCCATATCGACCGGCAGCAGCGTCTACGAAGGTGAG
ACGCTCGAGCAGTCCCGGCGGATGGACGAGATCGGCAGGGCCATGCTGCGCCCGGTGGAA
GAAACGAATTTGGGCAAGGCGTCCAAGGCCAGCGCGGCGATCATCGCCCTGTCGAACTCC
CTGGCGCCATTGATGACCGGAGCGATAATCGTATCACCGTTCCTGCTTCTGGGCGAGGAG
ACCATAATCGTGGCGGCCGAGGTAGCTATAGTTCTGGCGTTAGTACTGCTGTTCATCACC
GGCTTCATCATGGGCAAGCTGAGCGAGCGCAACCCCTGGTGGAAAGGGCTGCGGATGGCC
CTGGTCGGGGTAGCCGCCTTCTTCGTATGCTATATGATCGGCGGCTTGGTGTGA
>MALP_00030 Ubiquinone/menaquinone biosynthesis C-methyltransferase UbiE
ATGACCGAGGACGAACAGCTCAAGCAGTGGAACTCAACGTACGCGGTCAAGCCGGACTTC
TTCGGCGCCGAACCGAGCGACCTGGCCGTTCGGGCGGTGGACATTTTCAGAAGGAACGGA
TGCAAGAAGGTGCTGGAACTCGGTTGCGGACAGGGCAGGGACACCTGCCTGTTCGCCAAG
GAGGGCTTTCAGGTGATTGCCCTGGACTACTCCGAATCGGGCATATGCCAGATGAGGGAG
AAGGCCAAGGAGATGCGCATGGACGACAAGGTCGAATGCGTGCGCCAGGACCTCCGGGCC
GGAATTCCGCTTCCGGACGGCTCGGTGGACGCGGTGTATTCGCACATGCTGTTGACCATG
GAGCTGTGGGAGAGGGAGATACAGTTCATACTGGACGAGTGCAGGAGGGTGCTCGGGCCG
GGCGGATTGAACATATACTCGGTGCGCAACGATCACGATCCGCACTTCGGGAAAGGGCCG
CACAAGGGAGAGGACATGTGGCAGAACCCCATGGGGTTCGTGGTCCACTTCTTCTCCGAG
GACAAGATCAAGAGGCTGGCAAATGGGTACGAGTTAGTGCACGTGCGGGAATTCGACGAC
CCCTCCCCGCCCTTCACCAAGAAGCTCTACGAGGTCCTGCTGAGGAAGCCGTAG
>MALP_00031 hypothetical protein
ATGTCCGACTATGCTACGCTGGCGCGCGATCTCAAGGAAACCCTGGGCTTGAAGCACGAA
CCTGTTGCGATAACCCTGATCAAGAAGGGCAGCGCCCTTCCGTCCGATTATCCGGTGACC
GAAGCTCCGGTCAGGCACTGCGGCACTATAATGAGGGCTCGCAAGGGAGAGAAGCTTCTG
GTGACGCCGGAGAAGGAGGCCTGCCCGGTCGGGGCGTCCGCTTTGGGCATGGTACCAGTG
CCGGAAAAGGTGGCTTCCGGCGAGTTCCACGCCAACATGGGGATGTACAAGGACCCGGCT
GCGGCCAAGAACACCTTGGAGCTGAGGACGTCGTTCCCGTTGGGCGACGTCATCGGCGTT
GCCGCTTCGCCGTTGGACAAGGCCACCCTGGTTCCTGACGTGGTCGTATTGACCGCCCTG
CCGGAGCAGGTGTTCTGGCTCATCCCCGCCGCTCAAACATACGAGGAGGGGGGAAGGGTG
TCAGTGGAGATGGCCGCCGTTCAGGCCAGTTGCGTTGACGCCACGATAATCCCGATCGTC
AAGGGCAAGACCAACATATCCCTGGGCTGCTTCGGCTGCCGGAAGACCACCGATATAATG
GCCGAGGAGATGCTGGTCGGGATCCCGTTCAAGAACTTCGAGAAGATCGTCGGCGCCGTC
AAGACCATGGGCGCGGGCGCGATACCCAAGTCCAGGGCCAAGTCGTTATAG
>MALP_00032 Thiamine-monophosphate kinase
ATGAAGCGGGTCACCATGGGCCATGGGGCTGGCGGAGAAATGATGCAGGAGCTCATCGCC
AAGTCCATCGCGCCGTTCCTTCCCAAGGTCAAGATCGAGGTTCCCCTGGACTCCATGGAC
GACGCCGCGATCGTGGACGACATAATCTTCACCACTGACGGGCACACCGTCAAACCAATT
TTCTTTCCGGGAGGGGACATCGGTTCGCTGGCCGTCAGCGGCACCGTGAACGACATAGCG
GTGATGGGCGGGAAGCCTCTGGCCCTGTCCATGTCCATGATCCTGGAGGAGGGACTGGAG
ATCGAGGTACTGGAGAGGGTCACCAAGAGCATTGGGCGGTACTCGGAGATCGCCGGTGTG
CCTGTCGTGACCGGCGACACCAAGGTCATGGAGAAAGGGGCGATCGACAGAATGGTCATC
TCGGCTTCCGCCGTCGGCAAGCGCCACCCGGCCATGGACCACAACCTGAAGGTCGCCTCG
TCCTATCGCAAGGTAGATTCCAGATGGCTTACGGACGACAACGTTCGGGATGGCGACGTC
ATGCTGGTGTCGGGAACCCTTGGCGATCACGGAATAGCCTTACTTTCCTTCCGCGAGGGA
TACGGCTTCGAGAGCCGGGTGCAGAGCGATTGCGCGCCCCTCAATCACATGATCGGCAAG
CTCCTGGAGGTGGGCGGGATAACGGCCATGAAGGACGCCACCCGCGGCGGCTTCGCCAAC
GCCATCAACGAATGGAGCTCCAAATCGAAGGTCGGTATGGAGCTGGTGGAGATGGACATC
CCGGTGGCCGATGCGGTGCGCAATGCCAGCGAGATGCTCGGCCTTGATCCGCTCACCATA
GGGAACGAGGGCAAGGTCATCATAGCCTGCGTGCCGGAGATGGCCGAGGAGGTCCTGAAG
GCGCTCCGTTCAGACGAGCACGGCCGGAACGCGGCCATCGTGGGCAGGGCCAGCAAGGCC
GTGAAACACGTAATGATGAGGACCGAGGTCGGTGGGCGCAGGATACTGGAGCCGCCGGTT
GGAGACCCGGTGCCGAGGATCTGCTGA
>MALP_00033 tRNA-Arg(tcg)
GGGCTCGTAGGGTAGCCTGGATTATCCTTTTGGCCTTCGAAGCCGACGACTGGGGTTCAA
ATCCCCACGGGCCCGCCA
>MALP_00034 hypothetical protein
ATGGCGATGGAGAGCACGAATAGGCTGTCCTCAGAGCAGCGCGAGACCCTCTTGGCCGCC
TTGAAGGCTCGTTTCGAGGATAACATGAGCCGCCATAAGGATCTGGAGTGGAGCAAGGTA
GAGGCGAGATTGAAGGCCCATCCTGACAAACTATGGTCGCTACAGGAGATGGAGAGCACC
GGAGGAGAGCCGGATGTTATCGGCTGTGATAGATCGGCCGGGGCTTTCATATTCTTTGAT
TGCTCGAAGGAGAGCCCTAAGGACCGCCGGAAGGTCTGTTACGATCGGGATGGACAGGCG
ATGAGGGAGAAGAAGGGCGTGCATCCCGCCGGCAACGCCTTGGGCATGGCGACCGCCATG
GGCATAGATCTGCTGACGGAGGAGCAGTACCGGGAACTTCAAAGACTGGGGAGCTTCGAC
ACAAAGACGTCCAGCTGGATCAGGACGCCGACGAACATCAGGACCCTGGGCGGAGCGCTG
TTCGCGGATAGGCGCTACGGACACGTGTTCGTGTACCACAACAGCGCGCCCTCGTTCTAC
AGCTCCCGAGGGTTCCGCGGGTCGCTAAGGGTTTGA
>MALP_00035 hypothetical protein
ATGGTACTCATAATCGCACCGTTCCTTCCTACGATAGTCCTCTTGGCCTTGGTCTACATG
ACCTTGAGAAAGAGGAAGAAGAAGGAGCTGGCGGCTAAGAAGTAA
>MALP_00036 hypothetical protein
GTGGACCGTCTGGCCGTCATCGGGCTCCTGGCCGGTCCTGTGACCACCTCCGGTTTCGTC
CCGCAGGTCATCAAGGGATACCGCAGCGGAAGCATGAGCGACGTGTCCCTGTTCATGCCC
CTGTTGTTCATGGCGGGAATGATGCTCTGGCTGATATACGGCGTCTTCCTGGGCGACCTG
CCCGTCGTCCTCTGGAACGGGATGGCCATTATCCTGAGCTCGGTCCTGATGGCCCTGAAC
GCTCGCTCGGCCAGACAAAAAAGGAAGGGGGCGGAACCCCGGGTCACTCGTTGA
>MALP_00037 Epoxyqueuosine reductase
ATGAGCGCTTCTGTCCCTTTGGAACCATTCTATCAGAAGATCGAGGATGCCGCCCGGGAG
TCCGGGTCTGGACTGGTAGGCTTCGCGGACCTGTCTCCCCTGAAAGGAATGCTCGCTGGC
GACGCCACGACGTTCGAGTTCCCTTGCGCGGTGACCTTCGCGGTGGAGATACCGAAGGAT
GCGGCCAGGGCGTCCTTGGACAAGCCGAGCGAGGAGATGCGCTCGGCCTACAAGATGTGC
AACAAGAAGATCAAGGAGGCGGGGGAGAGGATCGTCCAGCTGCTCATCGCGGAAGGTTAT
AAGGCCAGGTTCATCGACCCCGCCCAGAGGGTCAACCCGGAGAAGCTTCTCGGACCGATG
TCCCAGAAGGCCATCGCCTCCCTGTCGGGCATGGGATGGATCGGAAAGAACGGGCTCCTG
ATCACTGAATCGTACGGTCCAAGGCAGCGCATGGGCGCGGTCCTCACAGACATGCCAGTT
ACCCGCGAGGCCAAGCTGGTCGATAACCAGTGCGGTACCTGCACGGCCTGCATCGACCGC
TGCGCCATGAAGGTGCTGAAAGGGCCGGATTTCAAGCATCATCCCGGGAGCAGGGACCTG
GTGATCGACTGGGCCAAGTGCGGTGTTTACGAGGCCAGGCTCATCGGCGACGGAAGCAGG
CCGGAGATGGCCTGCGGAAGGTGCATATCGGTCTGCCCGTTCTCCAAGGTCAACGAGTGA
>MALP_00038 Putative arsenical resistance operon repressor ArsR
ATGGCGGTCGAAGGCAACGGCGGACCTGGCGAAGGCAACTGTTCCCTGCCCAAGGAAGTG
GCGGACGGACTTCGGGATGCCGGAGGGCGGGAGGGGCTTCTATCACGGATCCCGGACAAG
GACACCCTCAAGGCGATTTCGGACCGTCACCAGGCGCTGTCCGATCCCGTGAGATTGCAG
ATCGTTCACCTGCTGGGAGCGAGCGAGCTCTGCCCCTGCGTACTGAAGGACCTCACTGGG
CTCACCGACTCCAAGCTGTCCTACCACCTCGGCATTCTGGAGAAGGCCAAGCTGACCGAA
TGGCGCCAGAACAAGAACTGGCGCGTGTACCGCCTGACGGACCTAGGCCGCTCGTATCTG
GACGGGATGATCATCTGA
>MALP_00039 hypothetical protein
TTGAGTCCAAGGGACGAGCTTTTACGCTTGGCCGCCCTCGCCGATTCCAAGGGCGCCAGG
TCGGCCGTGCTGAGTTCGCATGATGTAGTGGTGGCTGATTGGGTGCGCTTCAAGTGCCGC
TACGGATGTAAGGGTTACGCCAAGCACCTTTCCTGCCCTCCGTACGCCCCATCACCGGAA
GACACCAGGAGGATGTTGGCCGAGTACGATCACGCACTTCTGCTGCGTTTTGACGGTGTC
CCGGGAAGGGAGGGCGCCAGACCTGAGGATGTGCCCGATGACTTCCATCCCTGGTACAGG
GACCTGATCCTTTTGGTCAACCGTACCGTCCACCTGCTGGAGAAGACCGCGTTCTACGAC
GGATTCTACAAGGCCTTCGGATTCGGGGCGTACCCATGCATCTATTGCGAGCATTGCGTG
GCCGAGGAGGCCGAAGGGATCGTCGACGAGAGCGTGCGCCGGAAGTGCAGGCACATGGAT
CTGATGAGACCGAGCATGGAGGCGGCGGGAATGGACGTCTTCGCCACCGCCAGGAAGGTT
GGCTGGGAAATCGGCACCATACCGTGCAAGGACCTGGAGTATGGAAAGGTGACCCGGTTC
GACCTGGTGTCCGTGGGACTGTTGCTCCTGGAGTGA
>MALP_00040 hypothetical protein
ATGGAAGTCGACCTAGTCACCTTGGTGAACCTCCTGCTGTGCCTGGCCATTGCGGCATTA
GGGCTTCTGGGATATCGCAGGAGCAAGCACACCTTGCCGTTGATGCTGGCCGTGGTGTTC
GCCCTGTTCGGTGTTTCCCATCTAATGATCCTATTGGGTCTGTTCGAGGACCTGGAGATG
GTCGTTTTCGCCATCCGGGTCGCCGGTTACGCCCTGGTGATCTGCCTGCTATATAGATAC
GTCCAGGTGCTGGACATATTCTGA
>MALP_00041 Formamidopyrimidine-DNA glycosylase
ATGTACGATGCGGTCGATTACGTCCGGATGCCCGAGCTGCCGGAGGTGGAGATGGCCAGG
AGGTTCGTCGAGGAACGTCTGATAGGGAGACGCGTCGCTTCCCTGGACGTCAAGGACGGC
AAGATGCTGGCCAACGCTTCTGAGCGTTCCATGAAGAATGTGTTCATCGGGAATACCGTC
GATGACGCCTACCGCCACGGCAAGAACCTACTGGTCAAGATCGGGGACCACCACCTCCAC
ATCCACTTGGGCATGAGCGGCTCACTGCACCTGGTGAATGATCGTGAGAACACCTCTCAT
GAAAGGTTTCGCCTCGGCCTGGACGAAGGGGCATTGGTCCTTGACGACCCTAGGCGTTTC
GGCCGATTCGGCATTTACCACCGGATCGAGGACCTGATCATGGAGAAGGAGCTGGGACCG
GACGCCTTGACCGTGCCGGAAAAGGTGTTCGTCTCCAGACTGGAAGGCCGGAGGGGCTCG
ATCAAACCGCTTCTTTTGGACCAGAGCATCATCGCCGGCGTCGGGAACCTGTACGCGGAC
GAGGCGCTGTTCCAGGAGCGACTGCACCCCGCCACCAGGGCCGACTCCCTGTCCATAACG
GAGATGGCCAGGCTCGGGAAACGCATCCGGAAGGTGCTGGATGCTTCCATATCGGTGCGT
ACGGAGCTCTCTCGGCTTCCCGAAGGATTCCTTCTAAGGGACCGGAGAGAGGGGGCGCCC
TGCCCTCGCTGCGCTACGGCGCTGATGGCCATCCGCATCGGCGGTCGGACGACCATACTA
TGTCCAGCGTGTCAATCGCACCGGGCGAAACAGTGA
>MALP_00042 hypothetical protein
ATGGGCGGCGACCGCAGGGATTGGAGATCGGTCGAGAGAATGAGCTGGCGCGTCACCGTC
AGCGCCGTTTCGGTGTTGGGATGGTTCGGTCTCGTGATCGCCTGGCCGTTCTTTCTTGCT
GACGGATGCAGCATACTGCAGAACATGGCGGTGCTCATGCTGTCCGTGGTGGCCTTGGCC
ATCGTGAACGTGTCCGTGTGGCTGACCTTCGCCCAGAGCGTGGGTGATCTGAAAGATATC
AGCTGCGATGTGAAAAAGCACGGAATGGCCGAGGGCGCCCTGCCCCTCGCATGGCTGGTG
GCGATCGGGGTCTGGCTGTTCTGGTACGCCGGCGATCATAGCCTGTACCAGAACCTGGCC
GTTCTGCTGCTTTCCGTCGTCCCGGTGGCGGGCATCAGTATGCTGCTTGGTAAATGTTCA
CCACATCAGCGATGA
>MALP_00043 hypothetical protein
ATGGGAAATAGGCTCAAACTGACCATCTTCTCGGTGTCCTGCTGTCAACCGCAAACGGCG
GTGTACGACAAGAAGTACATCGAGCTGATAAGACAGGTCATTCAGGAGAGCTCCATCGAG
GCGGACGTCGATCTGGTGACGGCGACCGAGGCCCGTATGAGCCTGAGCTACTTCTTCGTC
GGAGCGATCCAGCCGCTGTACGCTAAGTACGGACCGGCCGTGGCTCCCGCGCTGTTCGTG
AATGAGAAATTGACCCTGTTCGGCGGAGTGCCGACCAAGGAAAAGTTGAAGGAGGTCCTG
GAGAAGGCTGCCTCCGAACCCCCTTCATCGCTGATGTGGTGA
>MALP_00044 Putative arsenical pump-driving ATPase
ATGACGCAAGAGGACATGAGAGAAACCATAGAGAAGCGCAAGTTCCTGTTCTTCGGGGGG
AAGGGCGGAGTAGGCAAGACCACCATGGCCGCAACGACCGCGACATGGCTCTCCGACCAC
GGGTACAAGACCCTGATCGTGGCCACCGATCCCACCGTCAGCTTATCGGCCATCTACGGC
CAGGAGATCAGCGCCACCGAGATCACCAAGATCGGCACCGAGCGCAATCTGTGCGGTCTG
AACATCAACCCCAAAAAGGCCATGGGCGTGTTCCAGACCAGGCTGGAGGGGATGATGGAG
GGCTTCTCGTCCATGTTCGGCTCCGAGCTTCTCTCCACGCCGTGCACGGAGGAGATCGCC
GCCTTCGACCAGTTCGTCAGTTACTTCGAGGACACCGAGCACGACAAGGTGGTTTTCGAC
ACCGCTCCTACGGGACATACCCTGCGCGAACTGTCCATGCCCTTCGACTGGTCCGGCTAC
ATCTCCAACCAGATCAAGAACCGCCGCGAGCTCTCGGAAGTGCTAGGATTCGTCTACGAC
GAGAGCATGGTGGCCGATCTCGAGGCTGAAAAGGCGCGCTACGACAAGTCCGTACGCGGA
TTATCGGACGAGACCATCTCTGCCTTCAATCTGGTGCTGCTGCCGGAGAAGCTCCCTATC
GAGGAGACGGCGAGGGCCATCGAGGACCTGGGCGGCTTCGGCATCAAGGTGAAATCGCTG
ATCATAAACGAGGTCATCCCCCGAGAGGTCCTGCAGGGCAACTGGTTCCTGGAGCGGAGA
AGGGCCACCCAGGATCGCTACCTGACGGAGATCGCCCAACGCTTCCAGGAAATTCCGAGC
ATGGAGGTCCAGCTCTTCGATACCGACGTCTACGGCATGGAGATGCTGAGAAGGGTGGGG
AGGGCGCTGTATGGGAAATAG
>MALP_00045 hypothetical protein
ATGGAAGCAGCTCAAGCAGATGAGTTGAAGTTCAAAATGAGCCTGGTGGCCAAGACCGCC
CTGGCCTGGCAGGTGTTCTCCGGGACCATGGTCGCCTAG
>MALP_00046 hypothetical protein
ATGATGCAGAGAAGATACTTCGTGGCCAAGATGCCCGACGAGCCCGGGGCGCTGCACCGG
GCGGCGGAGATCGTCAAGAGGCACGGAGGCAACATCGACCGCATCCAGTATGATAAACGC
ATAGATCCATACACGGTTTTCTTCGAGGCTCGATGCAGCGAGGAGGAGTACCAGGCCATG
CGCGCTGAGCTGGAGGCCATCGGATACCTGCAGGGGAAGATGAGCTTGCCCAGCTTCCTA
AAGTTCAACGTGGTCCTGCCGAACCGCAGCGGCGCGCTGTTCGATTTTCTCAATCACACC
ACCGCGGCCAGGTGCAACATCGATTTCCTGGACTTTGACGATCGAGGAAAACATCCGGAG
CGTTTGACCGTCTCACTTACGGTAGAGGAGGCGGGAGCGGTGGACCGCCTTCTGGAGGTG
TTGAAATCGGTCTATCCGCTGGAGATCCTGGAGTATGATACGACCGGTCAGCATCTTGAC
GAAACGGTCTTCTACATCCGCTTCGCCCAGGAGCTGCGCGCCCTTATCGGCGAAGCCGAG
GATGCTTTCCTCCTCAGATTGCTCTCGGACATAAACCACGTCGCCCAGGAGCTAATGAAC
CTGGGAAGCGACCCGAAGCAGGCCTTCTCGGACGTGCTGCGCAGCGGCCGGGGACTGCGG
GAGACGTCCGGAAAGGGGTTCTACGCCGACCTGCAGGAGGTGCGCCTGGACAAGGCGGAC
GTCCTTTGCGTCCAGCTGCCCTGCGGCGGAAATTGCTACCTGCTGAGGAACGGCTCGGAG
GTGAGCATGGTCGACACCGGCTTCGGCATTTACTTCCGCGACCTGGACAGACTGATGGAG
AAGGAAGGCTGGGGCGGAGTGGGCATGGTCCGGAACGTTCTGATCACCCATGGCGACGCC
GACCACTCCGGTTCCGCCGGGTTTATCAACGCTCCGGTCAGAATGCACCCGGACACCCTG
GAGATGATCCGGCGTTCGAACCGGGCGTACGGGTCAGATAGCGAGGGGTCGGTGCTTTCA
GAGGTCTACACCAAACTGATCAATCTCTTCTCCGGGTTCTCGGTGGCCGAGCGTCCGGAA
ATATACCCTTTGAATCGTCGAAACAGCAGGGGGGACTTCCCGGTGTTGACCACTTTGGAC
CTGGCCGGGATGAGGTGCGAGGTGCTGGAAGGTTTCGGTGGCCACACCACCGGACAGGTC
TTCTACTTTTTACCTGAAGAACTGGTACTTTTCACCGGGGACAGCCTTATCAACTTTGAT
AGCTTGACCGAGGAGCGTAAGGACTTCGCCACCCTGGCCAAGAACCTGATGACCTCGGTG
AACGTCGATAGCGCCAAAGCCTCCAAGGAACGCAGGGCGCTGCTGCGTTTGATAGAGACA
GAGGAATCGGCACGTACGGACGGACGGAAGTGCCTGGTGTGCGGAGGCCACGGAGCGATC
TCCGTTCTTAGCGAGGGAAAGCTGGTCCAGCATTCACCGGCGAGAAGGCGGGTCGCTGAA
AAATAA
>MALP_00047 hypothetical protein
ATGGAGCAGGACGATCGGGAACCAGTGCTGAAGGAGCTTCGGACCATCCCCGTGGTGGGG
GAGAAGGTTGCGGAACCGTTATACATGCTGGGCATCAGGTCGGTGAGGGAGCTCGTCGGC
AGGTCCCCCGAGGACATGTACGGGGAGCTGCGGACCATGAAAGGGTACTACGTGGAACCA
TGCATGCTGAACCAGCTCAAGGTGGCGGTCAGCATGGCCGCCAAGATGAAGTGA
>MALP_00048 hypothetical protein
GTGGGGGACGCGCCCCTCCGCATCGCTATTCTGGTAGCTTCCTACGCCTTTCTTGGCGGG
GCGATAAAGTACATCGACCAGGCATATGACGAGAGCCTCGGGTCGATAAAGATCGCCAAG
CTGCTCGCCGTGCTCTCCGGTCTGATAATGGGAGGGGTCATGGTGGCGGACGGGGGATTC
TCCACCGCCTTCTTCCTGGCCATGCTCATCAGTCTGGTGGTCACTAAGAAGATCGACAAC
GTGAGCTTCCTGGTCGGGACCTTCATCGGATTGGCGACCTTTTTGACCGGTGGGTTGATC
TGGGGAATGGATGTCATGCTGCTGCCGTTGGCGATCTTCCTGATCGCTGGTGCGGTGGAC
GAACTGGCAGACGGTTTTGCCCACGGTCGCGATCTCGGCAAGGCGGTCGAATACTTCCTG
CACTACCGGCCCTTCAGCGACTTTGCCCTGGTGATCTTGATAGTCGCGGTGCCGTTCGAC
TGGATATACCTGGCTCCGTACTTCGCCTTCACCTTCAGCTACCTGCTGATCGGGATGCTG
GATGAGGGGCAGGTCACCCAATCCGTACGCGTGATAATCCGCAAGGCCAGCCAGCTCCGC
CCGTGA
>MALP_00049 hypothetical protein
ATGAAATGGTGCTCCCACATCTCCATCGGCAAGGCCATCGCCGACGTGCTGGAGCTGCCG
CCGGGGGAGCGCAAGGCCTTTCTGGACGGGATCATTGAACCGGACCGGCACAAGGAGCGG
GTGAACGGCCCCGGCTATTCCTACCGGGTAAGCCACCATCACCCGAGCCGCAGGGTGGTC
ATGCTTCATGTATGGATGGCCAGGAGGTCGTTCCTCAGGAACAACAGCTACCTGGGCTAC
CGCCACCTGGGGATGGCTTTGCACTACCTCCAGGACAAATCCACCTCCAAAGGGTTCCTG
GGCGTGTCGCACGATCGGCGGGAGGAGGCGCTGGCCGAGTTACCGGTACCGGTCGAAGCC
ATCGAGAGGGGTTTCAAGAAATACCTGTCAACCCCAGAGTTCGTATCGAGGTCCCTGGAG
CTGACAAAACCCCAGAAGGACGTGCATCAGATCATGGCCCAGGCATCCTTCCGATCGGCG
GCGGTGGCCGCCGCGGTCACCGATCTCCGGCGCCCATCGGGCCTGGAGCAAAAGCTTCGG
GCATTGCGCCGGAGCCACCTCTTGGTGCACGTTCCCCTGGCCATAGGGGCGCTCGCCATC
GGCGCCTCGCTCTCCCTGGCCTGGTGGAACGCCATACCACTGGCCACCTCCGTCGTCATA
TCCTTGATAGTTCTGATCAGGGACCGGACCTACCGCCGGCTCAACCGGGTCGCCTCGTGG
CACGGCCTGAAGAGACAATAA
>MALP_00050 Deoxyribodipyrimidine photo-lyase
GTGCCGCTTTTCCTGCAGGAGTTGAAGATATCGCTCACGATAACCGATTTCGATCCCCCG
CGCCAAAGGTCCGAATGGAGGACGAAGGTCATGGAAAGGTGCGGCAGCGGGTTCGAAGAG
GTGGACGCCCACAACATCGTACCGTGCTTGGCGGCATCACCGAAGCAGGAGTTCGCCGCC
GCCACGTTCCGACCCAGGATCGAGCGTCATCTGCCGGACCGACTGGAGCACCTGCCCCCC
TCTCCGTCACAGTTCAAGGATTGGCCGGGGGATGCCGAAACGAATGACGTATCGAAGATA
CTCGATAGGTACGAGAACGTGGCAGTCGACAAATGGGAGGGAGGTTCTTTCCATGCCGAC
CGAACACTGGGCGATTTCGTGCGGGAGCGTCTGCCTGGGTACGCTGAGAATAGGAACGAC
CCCAACCTGAACGGAGCTTATCGCAGGTTCGAAGTGGGCGCGTTCGTCGAGAAATACTTC
AACCCAGGTCGATGA
>MALP_00051 Ribonuclease J
ATGAAGATCACTGTGTACGGAGGGGCGGGGGTCGTCGGAGGCAACAAGGTCCATGTGGAC
CTGGGGGACCGGGGAGCCTTACTGGACTTCGGGGAGCCGTTCGACGTCAACAACCTTTAT
TGCTCCGAGTTCGTGACCCCGCGCGTCGGACGGGGGCTCAGGGACTATCTGAGATTGGGA
ATGCTGCCACCCCTGGACTGTTACCGACCAGACCTCTATCCGATGGACCTCCGGACCGCT
ATGTCCCCGGTCCGGGTCGACGCCTTGTTCCTATCGCACGCCCATCAGGACCACTTCGGG
CATGCCGGGTTCCTTCGCGAGGACATCCCTATCATCGCCAGCCCCATGACCTACGCCATC
CTGCGGGCCTCAAGCGAGCTCGGTCGTTCCGACATGGCCACTGATATCTTCGACCACACG
GTCCGCGAACCCAAGAAAGGAGAGCCGCGGGTCCTGGTCGCCTCGAAGGGCAAGGACAAG
GGCGTCCGCGGACGCCGTTGGGTGCTGACCGGCAAGGTGGTAGAGGACGAACCGGACTGG
AAGAAGGGTGACATGTGCGACGTGTCCGAAGGCTCCAGGGAGCTGAACGGGATCGAGTAC
AAGGCCTTCCCGGTGGACCATTCCATCTACGGCGCCACGGCCTTCGCCCTGCGCCGGGGC
GAGGGAGACTGGATGGTTTACTCGGGAGACCTCAGGATGCACGGCGCCCACGGGGAGGAC
ACCGCCCGCTTCGCCGACGAGGCCGGGAAGCTCTCCCCAAGAGCCCTGATAATCGAAGGC
ACCAGGATCGGCCGCCCGGTACCGGAGCGGGAGATCACCGAGGACGTCGTACACCAGAAC
TGCCTGGCGGCGGTGGAGGACGGGCGTGGTTTGACCATCGCCGACTTTTCCGCAAAGAAC
TACGAGCGCCTGGACACCTTCATAGATATCGCCAGACGGACCGGCAAGCGCATGGTGGTC
ACCTACAAGGACGTGGCCCTCCTGCAGAGCATCGCCAAGGTGGACGGCAACGTGCGAAAG
GATTCGCTGTGGGTGTACCGGTCGCTCTCCGACAAGGAATGGGACCAGGTGGAAAAGCTG
AGGGACGATGGATGGCAGGTCACCGATCCGGACGACATCGCCATGGAACCGGAGGAGCAC
ATGCTGTGCCTTTCGTTCTGGGACATGGCCAAGCTGCTCGACCTGGATTGGAAAGGTGGA
ACGTACGTCTACTCCAACAGCATGGCCTACGACCTGCGGCAGACGGACAACCTGCAGAAA
CTGATGAACTGGATAGATCTCATGAAGTTCGATTGCCGCGGCCTGTCGAAAACGAACGGA
ACGCTGGACTTCGAGGAGGGATTCCACAGCTCCGGCCACCTGGCAATTGACGACCTGTGG
AAGGTCGTCAGGAAGATCTCCCCGGAGGTGGTGGTCCCGGTGCACTGCGCCCTGCCCGAG
GAGTTCGCCGAGCTGTGCCCGGTGCGGACCGTGCTACCTGAAAAAGGAAAGGTCATCGAC
CTGGGTTGA
>MALP_00052 hypothetical protein
GTGCGGCGCGCCGGCACAAATCATTCTAGGTACCCCCAATCGAAATTAGAGGAGGAATGT
TCTACGAGAGCTCTTGTAGGGTACATATCGGAAACTGGCAACACCAAGAAGGCGGCCCGG
GCCATCTACGACGAGATACCGGGCGAGAAGGACCTCCTGTCCATCTGCGACGTTCCGGAC
CCCAGCGTCTATGACCTGATATTCCTGGGCTTCCCTATCCATCAGTTCGGGCCGGACAAG
AAGGCCATGATGCGCATGAAGCAGCACTGCGTCCCCGGAAGGAAGGTGGCGTTGTTCGTC
ACCCACGCCGCTCCAGAGACAGAACCGGAGCTGCAGGAATGGCTCTCCAAGTTCAAGGAG
GCCGCCCCCGGCGCCGAAATGGTCGGCCTCTTCGACCGCCAGGGGCAGATGTCCGTTCCG
ATCAGAATGATGCTTCGGCTCTCAGGGGACAGGAAGATGCGCAACTGGGCCAAGATCGAC
AACGGCAAAGGTCAGCCGGACGACTCCCGGATAATGAAGGCCAGGGAGTTCGCGAAAGAG
GTGCTGGAAAAGGTCGGTCATAAGGGTTGA
>MALP_00053 putative ABC transporter ATP-binding protein
ATGGGGAACGGTGACTTTTCCAAAGATGGCAGTGCCGAGCACACCATCACGGCCAGGGAC
GTCGTGGTCCGATTCGGGAACATACTAGCTCTGGACAACTTCTCCGTCGAGGTCCCCAAT
GGCATCGTCGGTCTTCTGGGGCCGAACGGGGCCGGCAAGAGCACCTTCATCAAGACCGTG
CTGGGCCTGGTCAGCTACGATTCCGGTGACGTCCGGATCAGCGGCATGGACCCCCGGACG
GACGTGATGGCCATCCGGGACCGGGTGGGCTACATGCCGGAGCACGATTGCCTCGTCGAT
ACCATGACCGGCCTGGAGCTGGTGACGTACTTCGGTCGGCTCAGCGGAATGACCAAGGAG
GATTCCATACCCCGCAGCCACGAGGTGCTCGACTTCGTCGGACTGGGGGAGGAGCGCTAC
CGTCCCACGGCGACGTACTCCACGGGAATGAAGCAGAGGGTCAAGTTAGCTCAGGCGATA
GTGCACGATCCGGAGATACTTTTCCTGGACGAGCCCACGAACGGAATGGACCCCCTGGGC
CGGGAGGAGATGCTGGAGCTGATATCGCGCATCGCCGCCTCCAACAAGTCCTTGTTGATC
TCATCGCACATCCTGCAGGACATGGAGAAGGTGTGCCAGCATGTCATAATCATCAACGGC
GGAAGAGCCATTACGCAAGGGCCGATGTCCGTCCTGCTGGACCAGGGCCGGGACCGCAAG
CGGCTGCAGGTGCGCGGCGATCCCAAGGCGCTCCTGGCGTTCACGGACCAGCTCCGCAAG
GTCCGCGAGGTCATCTCCGTCTCGGAGGAGTTCGGGCAGATGACCATAATCCTGGTCAAC
GGAGGGCCGAGCGCCCCCTTGCTGGATATGGCTAAGCTGCATGGGGTGCAGGTGCGTTCG
TACGCCCCTGACAAGCTCACCTTGGAGGGGGCGTTCATCCGGTCGGTGACGGAGGGGGCC
TGA
>MALP_00054 hypothetical protein
ATGGGGCTGGACCCGATCGGCTACAAGCCCTGGAGCGGGGAGCGCACCGAGCACGGCCGC
CGTTTCCTGGTGGTCGCGGAGAGCATACTTCGCCACAAGCTCAGGGCCAAGTGGTTCCTG
GCGCTGCTCGTGATCGGCACCTTCCTGGTGCACATAATGCCCCTGTTCATCTTCTCGTTG
ATACCGCACCAGGGGCTGGAGGCGGAGGTGATGAGGGACTACATGGGCGACGGGCTGTAC
TTCATCTTCGAGGTGATCCTGGTCGCCCTGGTGTGCTCCGACCTGATATCGGAGGACCTG
CGCTCCAACTCCTTCATCCTGTACGTGTCGAGGGCCATGGGCGTGAAGGGCTACCTGCTG
GGAAAGTGGACGGGTGCTATGATCACGATCGGCCTGTTCACCCTGCTCCCTCCTCTGGCG
GTGGCCATCGCCATAACCGCCACCCAGTCCGGTTCCGACTACCTGGGGAGCCTGGCGGTC
ATCGGGCAGACTCTTCTTGCCGGGGCATGGTCGGCGGCCATGCTGGTGCCGGCCGGCCTG
GCCGTATCGTCCCTCACCAGGAAGAAGACCTACGCCTCGGTGGGCACCTTCATGTTCTTC
TTCGGAATGATGATCGTCGCCGGGATATTTTCTGGACTGTCGCAGGACTGGAGCATGTTG
AACCCGTCCGAGGTGCTGTACCAGAGCCACACCGTGCTCTACGGTCTGGAGCTGTCGGAA
AGCGTCAACCGTTACCTGCTGGGAGCCATGGCCTTCCTGCTCACCGTTCCGCCGATGGCC
CTGGTCTACTATCGCATAATGCGCAAGGAGGTAGGAAAATGA
>MALP_00055 Molybdate/tungstate import ATP-binding protein WtpC
ATGAGCAACGTGGCGGAGGCGCGCCTCCTGTCCAAGTGGTACGGCCAGGTGATCGGCCTC
AACAACTTCAGCATCGACGTTCCGAAGGGGATCACCGGCATCGTCGGTCCCAATGGCGCG
GGCAAGAGCACCTTCTTCAAACTGCTCACTGGCAACATCAAGACCAACGTGGGGCACCTG
CGGGTGCTTGGCGAGGAACCATGGCAGAACCCTGCCCTCCTGGCTAAGATAGGTTTCTGC
CCCGATTACGATTTCCTGCCGCCGGACCTCAACGGCCGCGAGTACCTTCGCTTCGTGGCC
GGCCTGCACGGAATGGACAGCGTTCGAACGGCGACAAGGGTGAACGACGTGCTTGGAATC
GTCAACATGGTCAAGGACGCCGACCGGATCATGGGCGGTTATTCCAAGGGCATGAGGCAG
CGCATCAAGATCGCCGGGGCGCTGCTGCACGAACCCCAGCTGCTGCTTCTGGACGAGCCG
CTCACCGGCACCGATCCCCTGATCCGCAAGGAGATGATCGATCTGGTGAAGGACCTCAAC
AAGGTGCACGGTCATGACGTCATAGTCTCCTCGCACGTGCTGCACGAGATAGAGAGGATG
ACCCACCAGGTGGCGCTGATCTACAAGGGGCGGTCGGTAGCCAGCGGGGACATCTCCGAA
ATTCGAAGGCTGATGAGCGACCACCCGCACAACATCGTGCTGGAGGGCCGGGGGCTGGTG
CCGCTGGCGCAGACGCTGCTGACCAAACCTTACACCTCCTCCATCGAGCTCCGCCCGGAC
CGCATGGGCATGTACGTCCGGGTGGACCGCCCGGAGGAGTTCTTCGACTCACTTCCGGAA
CTGGTGGCGGGTACGGGGTGCGAGCTCGAGCGAGTGGAAAGCCTGGACGACGACCTGGAG
TCCGTGTTCCGGTATCTGGTGGGGTGA
>MALP_00056 hypothetical protein
ATGTCCTTCAATCTTATCGGTCTTCGCACGGTGGCGGCCTTCTCCGCCCGCAAGCTGCTC
ATGAACAGGCGGTGGATGCTGGTCATGCTCCTCGGTGCGCTGGTCGCCCTGGTCATGGGC
TACGCGGCGACGGAGGACGGGGCGAACATGGACTTAGCCAGCGATCTCATGGTCATCCTG
CTGCTGGCGTTCCTTCTTCCCGTGCTGTCGCTGATCTACGGGGCGTCCATGATCAGGAAC
GAGATGGACGACCGCAGCATCGTGCAGGTCATAACCGCTCCGCTGGACCGCAGGATATCC
TATCTGGGGTACTACATCGGACTGGTGATGGTGCTGTGCCTGTTGATCACCGTGGTGACC
GTCATCGGCGGACTGGCCTTCCTGATGTTCTCGCCGGAGCGGACGGGCGGAGCGCAGCTC
ATCATAACCTTCATCGCCCTGCAGTACCTGGGCGTGATGGTCTACTCGGCATTGTTCCTG
TTCATCGGGACGCTGATCAAACAGCCGATATACCTGGGGCTGTTCTACATATTCATCTGG
GAAGGCTTCGTAACCTCCGTTCCCGGCTCCATCGGCATGCTAACCATCCGTCATCAGCTG
CAGGTGGTAGGGTCAGAGCTCACCGAATTCGGCTCCATCGCCTGGACCACCGGCGACTGG
GCGGTGTCGATACTGGCTTTGGTGGTGGTGACCGCCGTGCTGGTGCTGGCCGGTGCTTTC
GTGTTCAGGCAGGAAGAGGTGGCATGA
>MALP_00057 hypothetical protein
ATGATCATTCCTAAGGAGTACTGCAATAAATATGGGTTCAGGTCCGGTCTGGAGATATTC
ATGGAGGCGAGGAAGGGACGGATGTCCTCCTGGCGTAACACGTCTTCTATCGTCCGCCCG
ATCTAA
>MALP_00058 hypothetical protein
ATGTGGAACACCGATCTGGTCGAGATGATAGGCATCATGGGAAAGCTGGGGGCGGGGGAC
GAACGGAGGGACGAAGCGGTCGAGGCGGTCCTGTCCAAGCAGGGCGAGAACGGCCGCTGG
AAGCAGGAGAACCAATTCTCCGGAAGGTTCATAACCACCGTGGAGACCGATGGTCGGGAA
AGCAGATGGGTGACGCTGAACGTCGTACGCGCCTTTAGGTCACTGATGGAGTAA
>MALP_00059 hypothetical protein
ATGGCGGACTTCCCGGGGGAGATAGGTGCTTGGTTGGACATCCTGCTGGATACCATCCCG
ACCATCATCATCGCCATCGTGACCTTGATCATCGGATTCATCTTGGCCTACGTGGCCGGG
GAGATGGTCCGGGAGGTCTTCGGCCGGATCGGCCGGGACCGCGCCACGGGCCGCTCAGGA
CCGAAGCATTCGGTCATGGCCGGAAAGATCGCCAAAGCCCTGGTGTTCGCCGTGGTCGCC
ATCTCTGCCATACAATTGCTGGCCGAGCTGGGGCCTTTCGGCGAATGGCAAGCCACGGTC
GAGAACTACGGCATCCGATTCGTCCTCGGTCTTCTGGTGATGTTCGTCGGCGCCTTCCTT
TCCGATATCGCCTCGCCGACGCTGGCGTGCTGGCTGCACGGGGGCGCCTGCATCTCGGAG
GAGACCGACCCGACCAGGGAGCTGGTGTTCCTCGGCCTGATCGTATCGGTGGTGCTGGTC
GGCCTCGGGATAATGATCGTGGACAGCCTGGCGGTCCTCATGATCTTCCTGGCCTCCCTG
GTCATCGGGGTGACCCTCGTCCTTCTCGAAAGCCGCAGGAGAATGAGAGGGGTGGAATGA
>MALP_00060 hypothetical protein
ATGAACTTGGTCGACCTGTTGGACGAGCTAAGCACGATGTGGGATAGCTTCCTGGTGGCT
GTACCGGCCATCCTGGCGGCCATCATCGTTCTGATCATAGGCTACTTGGTGGCCTGGATA
GCGGGGAAGATAGTCAAGAAGGTGGTGCAGAAGGCCGGTCTGGAGAGGTTCTTCAACCAG
ACCGCCACCGGCCGGGCGTTCCTGTCGTCAGGGTTGTACGCCTCCAATCTGGCAAGCATG
CTGGTGATGGCCTTCATCATGATCTTCTTCATCGTTCTGGCGATCCAAGTACTGGACATG
AGCGGGGTCTTCGGGGATTACCTAACTCTCCTGGCGAACTACCTTCCCAAGTTGTTCGTG
GGCGTTCTGGTCCTTATAGTTGGAGCGTTCTTCGCTGACTTCCTCTCCTCGTTCATTGGC
CGCATCGTGCGGCCCATGTTCCCGGAGGGCAAGCAGAACATCGCCGAGATGCTGAAGAAC
CTGCTGTTCATCGGCCTCATCGCCTTCGTGGTGCTCCTGGCGCTGAACATCATGCTGCTC
ACCGGCGCCCTGGTCTACACCCTGGTCCTGGGCTTCGTGATCATCGGCGTCGGAATACTA
CTGACCGACGCCCTGATCAGGTCGGTCGCTGACGATCACCCCGACTTCAAGGAGGTGGCG
GGGTACGCCAAGTTCGTGCTGTACTCGATCTTCCTGATCATCGGCACTGGGGCGATATTC
GCCACCTTCCCTGGCGTGACGGGGATCATCGCCAACATATCCTGGGCCTTCGCCCTGGCC
TTGGCGCTCATGCTGGTCCCGGTGGCCTTCGCCATGACCAAGAAGATGACCAAGCAGTGA
>MALP_00061 hypothetical protein
ATGCGGGACCTGTGCCTGGGCGTCCCTTCCGGATGCATTTACGGGCTCATCGGACCGAAC
GGTTCGGGAAAGACCGCGGCCATCAAGGTGCTGATGGGGTTGGTGCGGGCGACATCCGGC
ATGGCCGAGGTGCTCGGACGGACCGTTCCGGTCACCATGGCCATGCGCGCCTTGCCGATA
GCTCTGATGCGACGGAGGCGAGCACGTCAATTGACGAAATTAACAAGGATAATATTTTAT
CATTTTTGA
>MALP_00062 hypothetical protein
ATGATGTCCATTCCGAACGCTCAAAGCTCACCGGAGAGAAAGGGAGCGAAGGAGAGAATT
TTGCAGGCGTCGTTCGAGCTGTTCGCCGAGAAGGGTTTCGACGGAACGACCACCCGGTCC
ATCGCCAAAAGGGCCGGGGTGAACGAGGTCACCATCTTTCGGACCTTCGGGAACAAGGAG
GCGCTCTTCCGCCAGGCGGCCATGGACGTGCTTCCCCTGCGACGGATCAAAGCGGGAGTG
GACTTCGGCGCCGATGGCACGGCCGAAGAGGTCCTGGTGCGCAACGCCCGGCTGGTGCTG
GGCATATTGAAGGAGAACCGACACATGTTCATGATAACGGTGGGGGAGCTGTGGAGGCAC
CCGGAGATGAAGGAGGAGGTGGGCATAGAGATATTCGATCAGGCGGTGCAGTTCGTGACC
GAGCAGATGCGGGTGATGATCGCCGACGGCCGACTGCGCGATGTGGACCCTTTCGTGGCC
GCCCGGTCCTGGATGGGCACGGTGCAGTCACATTTCCTGCTGAACTACCTGATCCGCCCA
GGACACCTCGACCCGGACGCCGAGGAGAGGCTGATCAGGGGATGGGCGGACATCTTCGTC
AACGGTGCGGGGAGGCGATGA
>MALP_00063 hypothetical protein
ATGGAATTCGCCGATTATATCCGCATGTTCGATGCCCATACCGCCAAGTACATACCCAAC
CGGGCGGATTGGACGCCATCGGATCATGCCGTATACGGTCCGTCTGACTATTTCCGCCTG
GACCCCCAAGAGGCGAATGATCTCCGCTACAAGGCGGTCAGGTACCAGCTCGACAGGCAT
TTCAAGAGCAACCGGACCTACCGCACGTTCTGCGAGGACCTGAAGTTCGACCCTGCGTCG
ATAAGGTCCGCGGACGACCTGGACAAGGTCCCGGTGGTCTCCACCGATTTCTTCAAGACC
TATCCGGCGGGAAGGGACTTCGCCCTCTGGCTGGCCAACGTCTACACCGGGGAGCTTCCC
AAGATACACATCAGGAACAAGGACCCCACGCACGACGAGGTCATCAGATCGTTCAACGAC
GCCGGGATGGCCGTGGCCTACAGCAGCGGCACCTCCGGACGACACACCTTCATTCCGAGG
GACATGAAGGCCTTCTTCTCCAACGAGTACGCTCTTTCCAAGGGCGCGCTCACCATGTTC
TACCCCCATTGGGGCCCGGACATGCGCAGCTTCCTGCTGATGCCCAATCCCTTCAAGACC
AACCTGTTCGCGGGAAGGCTTGGGGCGGTCATGTTCGACATCATGAAGGATGTCGAGGTG
GCCTTGGACCGCGAGGTGAACACCGAGACCGTCCGCCAGTCAATGGTCAAGGGCGACACG
CTGGTCGGGAAGATCACCAAGTACGTGGTCAGCCGCACCGCTCAGAAGTCGATCGACCGC
ATCGTTAACTGGATCGGGGAGAGGTACAAGGACGGTTCCCGGATCGCATTGGTCGGCGTT
CCGTTCATGCTGCATCACGTGCTCAACGAGCTCAAGGAGAGGGGCAGGTCCTATGATATC
GGCGACAGGACCATGATCCTCACCGGGGGCGGTTGGAAGGCCCACGAGAACGAGCGCATA
CCGGAGGAGAGGTTCCGCAAGGACGTGGAGGAGCTCCTCGGCGTTCGACCCGAGCACTGC
CTGGACATGTACGGCATGGTGGAAGGCAACGGCTGGATGCTTCAGTGCCCCGAGGGCCAT
CACTTCCACATTCCGACCAACTATCTGCACCCCATGGTGCTGGACGACGACGGCAACAAC
CTAGGCTACGGCAAGTACGGCCGATTCGCCTTCCTGGACGGTTCCATGAACGCCTATCCC
GGTTTCATCGTCACCAGCGACAAGGTCAAGATGCTGGAGCACTGCCCCCACTGCGACCGC
CCCGGCCCGGTGCTGGAGTCCGGGATCACCCGGATGCCCGGAAAGGAGGTCCGCGGCTGC
GGCGAGGAGATGCGCAAGATGATGGCCGCCGATGTCGGAGGAGATTGA
>MALP_00064 hypothetical protein
TTGCGTTCCCCAGGCTACATGAAGAGGCATGAGTTCCTGCCCAACACCCCCTTCATAAAG
CTCCTGACGAAAGGTGTCGCTTCCGTTCTCAAGACCAGCGCCTTCCATCTGGGCGAGGTC
AAGAAGATGAGGGTGCGGCCGCCCGAGCAGGAGCGCTACCAGCGCCCCCAGCGTCCTTAT
GATATTCCGGAATACCAGGAGGGCATGCGCTGCGGGGCCCGCGACGAGAAGTACCTCTCC
GCCACCCTCTACTGCGACCCCTGCGACCCCCGCATCATGGCCATGGCCCACAAGCTCGGG
GCCTTCCAGGTGTCCGACCTGGAGTTCGCCAAGCGCGCTCACGACCTGGCCAAGAACCAG
ATGATCGTGGAGTACGTGCCTTTCGACACCGCGGGCGACACCCTGGAAAGAGGTACGGGA
ACCTGCTTCCACCTGGCCAATACCATGGTCGCATTGTGCCGCGCGGCCGGCATAAAAGCT
AGGTACAAGGTCTTCGCCATGAACATGATCGCCGTCTGGTACGACAAGATGCTGGGCGCG
GACTCCTTCATGCAGAAGTGGTACGATTCGCTGGGCTATTTCCTGATCGAGGCCGAGGTG
CAGGTGTTCGTCGACGGCAAGTGGATGGACGCCGTGGTCGGTCCGGACGACGGATGGCAG
GCGACCATGGGGGATTCGCTGAGCAAGCTCGGGGAGACCTCTCTGGAGGACTGGTTCGAG
GCCATTCCGGGAACGGTGATGCTCCGCGAGTCGATTCCTTACGGTCTTCCCATCCTGGGA
AAGCTCATGATCGCCCTGGCCCCCGGTTCCGTGGAGAGGGTCAGCTGCAACGTGAAGAGG
ATGTCCCAGGACGGTTACAGGATGATGGAGGTGATGGGCGGCCGGGAAGCGTATGACAGC
ATGACCCGTGCCAAGCGGGTCAAGAGGCCCATGGTCAACGTGGAGAACCGCTCCCAGATC
GTCTTCGATTAG
>MALP_00065 hypothetical protein
ATGAAAAAGGTCAAGTGCATGACCTGCGGCAGGACCTTCACGGCCCCCACCAAGGAGGAG
GCCGAGGCCATGCTGAAGCGCCATCGCGTACAGGACATCATGGGCGAGGCCACCCTGCAG
CGCAGCCGGTACGGTTCCGACGCGTGA
>MALP_00066 hypothetical protein
ATGGGGCTGTTCGATCGGTTCAAGGGGAAGGACATTTCGCGTCCTGAGGAGGGGCTGAGG
CGTCTGATGGCCCAAGTGCTGGAGGTCCTGCGGGAGACGGAGGAGATCATTGACGGCCTC
CCGCCCGAGCTTCGTCAAGGAGCCAGGCGCTCCTTCGACGAGAGCGTCGGCGAATCGATA
GGCGACTGCCGCAAGCGGCTGGAGAAGCTGGACCGGAAGCTGCTGGCCGGCGATCTTGAG
AGCATTCCGAGGCCGGAGCTTTTGGGCCTCAGGGAGCGCATGTCCCGCTTGGACGATCAT
CTGATCCGTTCGTACCTGGGGGCGGTGAAGATCACCGGGAACCGGCGCAACAAGAAGGCC
ATACGCGCCTCGGCAAGAAAACGGGCCGATCGGGTCGAGGAGCTTCTGAAGGCGCTGGAA
AAGATCACCGGGTGA
>MALP_00067 hypothetical protein
ATGATCATTCTGGTCATCGGCCGGGTGCTGGCCCCTGGGATCCTGACGGTCATAGGGGCC
ATGATCGGGCCGTTGATCGGCCTCGTCATATTGGGACCGGCCCTTGGCCACATCGATCCC
TATCTGGCGTAA
>MALP_00068 hypothetical protein
ATGGGTGCCGATGAAATGATGGTCTCCAGGCTCTTCCGTGGCGTCCTGCTCTCGATGGCG
CTCCCTATCGCAGATCTACCGATGCTGGCCATCAACCACCTGTTCCCGCACTGGCTGATG
ATGGTCATCATGTTCATCATCCACGTGCCGATGCACGGGTTCGTGGGAGCGAAGGTGGCC
GAGGTCTTTGAGACCTCTGTGAACTATCAGGAAGACGGAACATTCGGGGAGGGTCGAGAT
CATATTCCTTGCTAG
>MALP_00069 GPN-loop GTPase
ATGCGCTTCATCTACTTCGTCGGCACCGCCGGGAGCGGAAAGAGCTCCCTCATCTACGCT
TTCCAGGAATGGCTCACCCTGCAGGGTCTGGACTCGGTCATAATCAACCTTGACCCCGGC
GTGGAGCACATGCCGTACGAGCCGGACATCGACATACGCGACTGGGTTCGGGTGGACGAC
GTCATGGAGGAGTACGGCCTGGGACCGAACGGAGCGCAGATCGTGGCCGCGGACATGATG
GCCGTCAACGCCAAGGACCTGGCGGAGTCGGTGGAGAAGTTCCGCACCAACTACGTTCTT
GTGGACACCCCCGGACAGATCGAGCTGTTCGCCTTCCGGCAGAGCAGCGAGGTCATCATG
GAGGAGCTGGGAAAGGAGGATGCCTGCCTGGTGTTCCTGGCCGACCCCAACCTCTGCAAG
ACGCCCTCCGGTTTCGTCTCCTCTATCATGTTGGCGGCCACCGTGCACTTCCGTTTCTCG
GTACCGTTCTTCACCGTGCTCTCCAAGAGCGACCTGCTGAAGGAGGAGGAGCAGGAGACC
ATCATGGAGTGGTCCGAATCCCCAGACGCTCTGTACGCCGCGCTCACCGACAAGATCGAC
ACCCGCGCCGTGCTGGGCATCGAGCTGTTCAAAGCCTTGGAGTCGATCGGCGCCTACAAG
AAGGTGGTGGCCGCCTCCGCCACTGAACCATCCGGACTGGAGGACATATATGACATGGTG
CAGCAGTCCTTCGAGGGCGGCGAGGACCTCTCGAACGATTGA
>MALP_00070 hypothetical protein
ATGAAGACCTGGGTCGCCACCTGCCCTGAATGCGGTTCCGCGGACGTCGTGTACGAAGCA
GGCATGATGATGGGTCAGAAGTACCGCTGCCAAAAGTGCGGTTATATCGGCTCCTTCGTA
TTGGAAAAGGAAATAGAGGTTGAGAAAGAGGTTTCAGGCGAACATCACGCCTGA
>MALP_00071 Proteasome-activating nucleotidase
TTGTTGGATGAAGAGCTGGACCAATCCATCTCCAACGAGATCGTCGAGAAGCTGGAGCTT
CTGGAACGCCAGAACAGCGAGCTGCTCGAAGAGGTCAGGCGGGTGGAAGGTGAGAAGAGA
TACGTGGAGAGCGAGCTCTTCCGGCTGCAGAAGGAGATAAAGAGGATGCGCTCCGAGCTG
GAGCGGTTGAAATCGCCTCCCCTCATCATCGGCAGCATCAAGGACATTCTTATCGACGGC
CGCGTGATCGTCAAGAGCAGCACCGGTCCGGACTTCATAGTCACCACTTCCGAGTACGTT
CCATCGGAGGACCTGATCATCGGCGCGCGGGTCGCCCTCAACAAGCAGACCCTGGCCGTT
ATGTCCGTTCTTCCGCAATCACTCGACCCCATAGTCACCGGGGCCGAGATAATCGATAAG
CCGACCATCACCTACGATATGATCGGCGGTCTTGACGAGCAGATCCTGGAAGTCCGGGAA
GCTGTCGAGGACCCGCTGCTTCGCCCCGATCTCTACAGGCGCGTGGGCATCGAGCCGCCG
AAGGGCGTGCTGCTGGTCGGCCCGCCCGGCACCGGCAAGACGCTCATCGCCAAGGCGGTG
GCCAACAACACCAACGCCACCTTCATCCGCTTCGTCGGTTCGGAGCTGGTTCAGAAGTAC
ATCGGCGAGGGCGCTCGGCTCGTCCGGGAGCTGTTCGAGCTGGCCCGGGAGAAGGCCCCC
AGCATCATCTTCATCGACGAGCTTGATTCCGTAGGAGCCAAGCGTTTGGACGTCGCCACA
TCCGGCGACCGCGAGGTCCAGCGCACCCTGATGCAGCTGCTGGCCGAACTTGATGGCTTC
AACCCCCTGGACAACATCAAGATCATCGGCGCCACCAACCGCCCGGACATCCTGGACGAC
GCGCTGCTTCGGCCGGGACGCTTCGACCGCATAATCGAGGTGCCCATCCCGAGCTACGAG
GCCAGGCTGGAGATCTTCCGCATTCACACCGGCAAGATGAGCGTGGAGGACGACCTGAAC
CTTGAATCGCTGGCCACCAAGACCGAACTGGCCACCGGCGCGGACATCAAGTCCATATGC
ACCGAGGCGGGAATGTTCGCCATCCGGGACAACCGGGACACGGTGAGCATGGCCGACTTC
GAGAGGGCCATCGTCAAGGTGCTGGACAACGAGACGTCCAAATGCACCGAGTCAGGCGTG
ATGTTCGCCTGA
>MALP_00072 putative aquaporin AqpM
ATGAAGACCTTGAAGCAGAAGTTCACCGCCGAGCTGATCGGTACCATGTTCCTGGTGATC
GTGGCCATAGCCAGCACCATACTTCCAATGACCTTGGACGTGGAATTGGGCGTCACCGTG
TTCGTGAACGCGGTGGCGGTGGCCTTCGTGCTGTTCGCCCTGATAGAATGTATGGCGCCC
ATCTCCGGGGCACATTTCAATCCCGCGGTTACTTTGGCATTGTCCCGCACCGGGGAAATG
AGGAAGGGGGAGGCGCCCTACTACATAATGGCCCAGTTCCTGGGAGCGTTCCTTGGCCTG
ATTACCGTGCACCTCATGTTCTGGGACACCAACCCTGTGCTTCTGACGGTCTCGGAGAAC
GACATGACCTTCAGCCAGTTCTTCGCCGAGATCGTAGGGACCTTCATACTCGTGGGCGTG
ATATACGGATGCGTCCGCGGCAAGAGCAACGCCACCGGGATGGCCGTGGCCTTCCTGGTC
GGAGGTATGCTGGTGTCGACCGTCAGCACCATGTTCGCCAATCCGGCGGTGACCTTCGCC
CGCATGATGACCTACGCCATATGCGGCATCGCTCCCCTGAGCGGCATCGTGTTCATGGCC
ATGGAGGTGATAGGAGCTATGCTGGCCATGTTCGTGTTCACCAAGGTCCTGTACCCCTCG
CAGCTGGATAAGAAGGACATCTGCGAGCCTGGATATTGCCCGCCAAAGATCATCGAGGTC
AGATAA
>MALP_00073 hypothetical protein
ATGTCCATCTCAGATATGAAGGTACGAATGGTGATCATAGGAGGGTTCCTGGGGGCGGGA
AAGACCACTCTCATAACCAGGCTAGCCAAGGAGCTACTGTCCTCGAACGTGAACGTGGGA
CTGATAATGAACGACCAGGCCGATGCCCTGGTGGACACCCAGTACTCCCGCGCCCTCGGC
CTGGATTCGTGCGAGGTCTCCGGAGGTTGCTTCTGCTGCCGCTTCCCTGACTTCATGAAG
AACGCGGAGAAACTGATCGACACCTCCCGGCCGCAGATGGTGATCGCCGAACCGGTGGGC
AGCTGCACCGACCTACTGGCCACGGTGGTCAATCCTTTGAAGACGATGTACAGCGAGCGG
TTCGAGGTCGCCCCATTGATGATCATGGTCGATGCGGCTCGGGCCCTTTCGGACGGCTTC
GACAGGAACGATCTGAACGGATACCTGAGGCATCATCAGGTCAGCGAGGCCGAGGTAGTG
ATAATATCAAAATCAGACCTGGTCTCCCCGGAGCAGTTGGATCGCGTACGATCGGCAATC
GAGGGCATCAATCCCTCCATGAGGACCGTGGTGTATTCATCGATGAACGGGGAAGGCCTC
TCCGAGATAATCGAGATCGTCAGCGGTCGACAGGTCAGCGACCGCAAGCCCACGGACATT
GATTACGCGCTCTACGCTGAAGCGGAAGCGGAACTGGGCTGGTACAACTCGACCATCACC
GTCGACCTGGCCCCGCGAACCGATGTCTTCGACCTGGGAAAGCGGTTCCTTGGTTCCCTA
TCGGAACTGTATCCGGCCGGGGACGTGGCGCACGCCAAGGTCATTCTCACCACTTCAAGC
ACCGCCATGAAGATGTCCTGCGTACAGGGACGCTTGGGGGTCGATATGGCCAAAGGCTCC
CGATTCGCCGAGGGCAAGGGACGGTTCACGGTGAACGCCCGGGTGGTGTCCTCTCCTGAC
GACCTTCGCCGGAACGTCCGGTCCGCGCTCGCCACGGTATTCCCGGCAGAACTGGATTTC
GAGACCGAGGAATGCTTCTCCCCATCCCCTCCCAAGCCGTTCCACAGGATGAAAGAATGA
>MALP_00074 hypothetical protein
ATGATATGCGAAATGTGCGGGAAGGAGGTGGCGAGCCTGCTGCCGGTGAGGATCGAGGGG
ACCATCCTCAGCGTGTGCCGGGACTGCGCCAGGTTCGGCGACAACGTGAAGGCTGGTGGA
AAGCAGGGGACGACCGTCGAGCCGTCATTAATTCAAGTGAGGCTGCAGAACCGCGAGCGC
CGCATGAAGACCAAGGACGTGTACGAAGGCGGTGAAGAATCGTTCGAGATGGCCTTGGAC
TATCCCAAACGGATAAAGGAAGCCAGGGAGAAGATGGGCTGGAAACAGGAGGAGCTGGCG
GCCAAGATGAACGAGAGAGAAAGTGTAATCCACAAGCTTGAGTCGGGGACCATGCACCCT
GATGATGCCCTCATCCGCAAAGTGGAGAAGACCCTGGACATCAAGATAAAGGAGAAGGTC
ACCATCGCCGCCGTGGAGAAGTCCACCGGCAAGAAGGGCATGACCCTGGAAGACTTCATC
AAGAAGAAGTGA
>MALP_00075 hypothetical protein
ATGAGCGAGCTCCAGAAGACGGTGACCGTGGTTTTCAACCGCAAGGGCAAGAAGCTGCTG
TCCGAGCGTGAGTTCATCAACGCCCTGTTCTTCGAGCTGAAATGGGCCGACCCCTCTGGC
GTCGGCCGGATCGAGGCCAAGGAGGCGCAGCGGATATTGGAGGCGGCCTTGCGTCAGGGG
CTCCTGGAGCTTTCAGACGGCTACGTGAAACCGACCTTCGACCTGAAGTCCGTGGAAGTT
TCGCTGAACTATAAGCCCACCAAGGACCTGCTCAAGGAGCTTGGCGAAGGGGGTTCCGCC
CCTGCCGCCGCATCCCCCTCATCGAACCAAGGGGAAATGAAGGCCGAACCGCTGCCGGTG
TTCTCCGTGCTAATAGACGATATAGCTGCCAAGTCCGGCTGGAACAAGCGGGATGTGGTC
TCCCGTATCAACAAGGTCGTTGAGCGGCTGTCCGTCGACGCCGAGGTGGCCGCGCTCCTC
ATCGGAAAGGACGTCGGGGTGGACGTCGCTAAGTATCTGCTAGAAGTGAAGGAAGAGGTT
TTGAGGAAGTGA
>MALP_00076 Thermosome subunit beta
ATGTCTATGGGAAACCAACCGATATTCATACTCAAAGAAGGTTCCAAGCGCGAGAAGGGC
AAGGACGCCCAGTACAACAACATCATGGCCGCCAGGGCTATCGCTGACGCTGTCAGGAGC
ACCCTTGGGCCCCGTGGAATGGACAAGATGCTGGTCGACTCCATGGGCGACGTCGTCATC
ACCAACGACGGTGTCACCATATTGAAGGAGATCGACGTAGAGCACCCTGCCGCCAAGATG
CTCGTCGAGGTCGCCAAGACCCAGGACGAGGAATGCGGCGACGGGACCACCACCGCGGTC
ATCCTGGCCGGCGAGCTTTTGAAGAAGTCCATCGACCTGATCGACGCCAACGTGCACCCG
ACCATCATAACCGCCGGGTACCGTATGGCCGCCAACAAGGCCATGGACGTCCTGGACTCC
GTAGCCATCAAGGTGGAGCCGAAGGACCGGGCGACCCTTCTGAAGATCGCAAAGACCGCC
ATGATGAGCAAGTCCGTCTCCGGTTCCAAGGAACTGATGGCCGCTGTTTCCGTCGATTCC
GTCAGCGCAGTCGCTGAGAAGGTCAACGGCAAGTGGCAGGTGGACATGGACAACATCCAG
GTCACCAAGAAGCACGGCGGTTCCATGGACGACACCCAGCTCATCCCCGGCATCATCGTG
GACAAGGAGCCGGTGCACCCTGGAATGCCCAAGAGGATCGAGAAGGCCAAGATCGCCCTG
CTGGACGTCGCCTTGGAGATCAAGAAGACCGAGATCGACGCCAAGATCGAGATCACCGAC
CCCACCCAGATGCACGCCTTCCTCGACGAGGAGGAGCGCATGCTGAAACAGATGGTCGAC
ACCATCAAGAGGGTCGGCGCCAACGTCGTCTTCTGCCAGAAGGGCATCGACGACCTGGTG
CAGCACTTCCTGGCCAAGGAAAAGATATACGCCGGACGCCGCGTCAAGAAGGGCGACATG
GAGAAGCTTTCCAAGGCCACCGGGGCCACCATCATTTCCAAGATCAACGAGCTGGACGCC
AATGACCTCGGAAAGGCCGACCTGGTCGAGGTCCGCAAGATCCAGGACGAGGAGATGACC
TTCGTCACCGGTTGCAAGAACCCCAAGGCCATGTCCATCCTGATCCGCGGGGGAACCGAC
CACGTGATCGCCGAGATCGAGAGGTCCCTTGACGACGCCATGAGCGTTGTGGCCGTGGCG
ATCGAGGACGGCCTGATGCTCACCGGTGGAGGTTCCACCGCTGTCGAGGTCGCCCTGCGC
CTCCGCGAGTTCTCCTCGTCCGTCGGCGGACGCGAGCAGATCGCCATAGACGCCTACGCT
TCCGCGTTGGAGGTAATACCCACCGCTCTGGCCGAGAACGCCGGACTGGACCCGATCGAC
ATACTGATCGAGATGAGGAAGTCCCACAAGGCGGGCAAGAAGCACGCCGGAGTGAACGTC
TTCACCGGCCAGGTCGAGGACATGCTGGCCAACGACGTGATCGAGCCCTTCCGGGTCGAC
AAGCAGGCCATCAGCTCCGCCACCGACGCCGCGGTCATGATCCTGAGGATCGATGACGTG
ATCGCCTCCAAGGGCACTCCCGGCATGAGCTCCAGGGACATGGTAGGCAAGGAAGGTCTT
GGTGACACGGACTAA
>MALP_00077 Protein GrpE
ATGGAAGACATCTCCAGGGAATCGCGGCCCCCGCAGGAGGGGGAGGCTCAGGGCGAGCCG
CTCAGGCCGGATGATGATATGACAAGATTGAAGGCCGAGATAGAGGAGGCCAGGGAGCAG
GCGGAGAGGAACCTGGACATGGCGAAGCGCATCCAGGCCGATTTCGACAATTACAAGAAG
CGCGCCCAGCGCGATATGGAGGAGCAGATAAAGGCCGCGAACGACCGTCTGCTCTACGAT
CTGCTGGGCTTCCTGGACGACTTCGAGAGGGCGTTTGCCGCCAAGGCCACCCCAGAAGAG
TTCAGACGGGGCGTGGAGTCCATCCACGCCAACTTACGATCGTTGCTCCAGTCCAAGGGG
CTGGTGGAGACCCCCTGCGATAGCTTCGACCCGGCGCTGCACGAGGCGCTGTGCGTCGGA
GAAGGCGAGGAGGGCAAGGTCCTGGAGGTGTACCAGAAAGGGTACTGCCTGGGGCCGAGG
GTAGTGCGCTATGCCAAAGTGAAAGTTGGCAGTGGTAACAACAGAGGTGAATCAGATGGC
TAA
>MALP_00078 Chaperone protein DnaK
ATGGCTAAGATCATAGGAATAGATTTGGGTACCAGCAACTCGGCTGCCGCGGTCATGGAA
GGCGGCCGGCCGACGATAATTCCGAGCGCGGAGGGGACCAGCATAGGGGGGAAGGCATTC
CCGTCGTACGTCGCCTTCACCAAGGACAACCAGCTCTTGGTGGGCGAGCCGGCACGCCGC
CAGGCCGTAACGAACCCGGAGGGCACCATCGCTGCCATAAAGCGCAAGATGGGCACGGAC
TACAAGGTCAACATTATGGGGAAGGAGTACTCCCCGCAGCAGATATCCGCCTTCATCCTG
CAGAAGATCAAGCGGGACGCCGAGGCGTACCTGGGTGAGGAAGTTACGAAGGCGGTCATC
ACCGTCCCGGCATACTTCAACGACAACCAGAGGCAGGCCACCAAGGACGCCGGGGCCATA
GCCGGTCTGGAGGTCATCAGGATCATCAACGAGCCGACCTCGGCCGCTCTAGCCTTCGGT
CTGGACAAGGCCGGTACGTCGCAGAAGATCATGGTCTTCGACCTGGGCGGCGGTACGTTA
GACGTGACCATAATGGACTTCAGCGACGGCGTGTTCGAGGTCGTGTCCACCAGCGGGGAC
ACCCAGTTGGGCGGAACGGACATGGACGAGCTGCTGATCAAGTTCGCCGTCAGCAACTTC
CAGAAGGAGACCGGGGTCGACCTTACGACCGACAAGATGGCCATGTGGAGGGTGCGCGAG
GCCTGCGAAAAAGCAAAGATCGAGCTGTCAACCACCATGTCCACCGAAGTGAACTTGCCG
TTCATCGCCGCAGGTGCGGACGGGCCGAAGCACCTGGCCTTCAATCTGACCAGGGCTAAG
CTGGAGGAGCTGGTCGAGCCGGTCGTCAACCGTTGCCGCGGTCCGGTCGAGAGGGCCATG
AAGGACTCCAACCTCAGCGCGGATAAGATAAACGCGGTGATCCTGGTCGGCGGACCGACC
CGCATGCCGGTCATCCAGAGGTTCGTGGAAACGGTCGTTGGCAAGAAGATCCAGCGCGGG
GTCGACCCGATGGAGTGCGTGGCCATGGGCGCTGCGGTGCAGGCCGCCGTACTATCCGGA
GAGGTCAAGGACGTGCTGCTTCTGGATGTGACCCCGCTCTCCCTGGGCATCGAAACGCTA
GGCGGAATAGCCACCAAGCTCATCGACAGGAACACGACCATTCCCACCCGCAAGTCGCAG
ATATTCTCCACCGCTGCCGACGGACAGACCAGCGTGGAGATACACGTCACGCAGGGCGAG
AGGCCGATGGCCAAGGACAACACCTCCCTGGGCCGCTTCATGCTCATGGGCATCCCTCCG
GCGCCACGCGGCGTGCCGCAGATCGAGGTGGCCTTCGACATTGACGCTAACGGCATCGTT
AACGTCAGCGCCAAGGACCTTGGAACTGGAAAAGAGGCAAAGATCACCATAACGGCCAGC
ACCAAGCTGTCGACGGACGACATAGACAAGATGGTCAAGGAGGCCGAGCGCTTCGCCGAG
GACGACCTGAAGAACAAGGAGAAGGTGGAGATCATCAACCAGGCCGATCAGCTTACTTAC
GCCACCGAGAAGGCGCTGACGGAGCTGGGCGAGCAAGCGTCCAACGAAGAGAGGACCAAG
ATCGAGGCCCTTATAAACGACGTCCGTGACGAGATCAAGAAGGGCGACGCCGCTACGATC
AAGACCAAGATGGAGGCGCTCCAGAAGGAGTTCTACGCCATATCCACTCGCATATACCAG
AACATGGCGCAGAAGCAGCAAACGGACGGCCAACAGCAAGGTTCCGCCCCCCAGGACGAC
AACGTGGTCGACGCCGACTACAAGATCGTTGACGACCAGTAG
>MALP_00079 Chaperone protein DnaJ
ATGGTCGAGAAGCGCGACTACTACGAGGTGCTTGGCGTCGAACGCCAGGCTGGCGAGGAA
GAGATAAAGAAAGCGTACCGCCAGCTGGCCCGCCAGTACCACCCGGACGTCACCAAGGAG
GACCCCAAGGTGGCGGAGGAGCGCTTCAAGGAGATCTCCGAGGCGTACGAGGTGCTGATG
GACAAGCCCAAGCGCGAGCTGTACGACAAGTACGGTCACGCCGGTGTGAACAGCCAGTTC
CAGGGCGGAGGATTCAACTGGAACGACTTCACCCACCAGGGCGACATCCGCGACATTTTC
GGGGACGCCGGATTCGGCAGCGGAAACATCTTCGACATGTTCTTCGGCGGCGGCCGCTCC
CGAGGACCGCATCAGGGTCAATCCCTGCGCTACGATCTGGACATCACGCTGGAGGAGGCC
GCGGAGGGCATGAAGAAGGAGCTTACCCTGCCGCTGACCGTCAAATGCGACGCCTGCGGC
GGCACCGGCTCGAAGAGCCGAAAGGAAGAGGTCTGCCAGCAGTGCGGCGGCAAGGGCCAG
GTGCAGCGTGTGGAACGGCGTGGTTACTCGCAGTTCATCTCCGTCGGAACGTGCCCGAAG
TGCAAAGGCTCCGGCAAGGACATCAAGGACCCCTGCCCGGAGTGCGACGACGGGTGGACG
CGCAAGCGGCAGAAGGTATCCCTGGACATTCCGAAAGGGGTGGACACCGGAATGCGCTTG
CGCGTCGCTGGAGCTGGCGAGCCGTCCCCCGACGGAGGGCCGCCGGGCGATCTTTTCGTG
GTGATCAACGTCAAGGACCATAAGCTGTTCCAGAGGGATGGCGCGGACCTCTATGTGACT
CAGGAGATCAGCTTCCCGGAGGCCGCGCTCGGGGCTACCATCGAAGTGCCGACCCTGGGC
GGGAAGATGGCCGAAGTGAACATCCCCCCCGGTACGCAGCCGGGGGATGTGCAGCGCTTG
AAAGGCCTGGGCATGCCGCGCATGGAAGGTCATGGAAAAGGCGACCTGTACGTCCGCCTG
AAGCTGGTGGTGCCGAAGAAGCTCACCGCCGAGCAGAAGGAGCTGTTGCGCAAGTTCGAC
GGCGGAGACGGCTCGAAGAAAAAGCTCTTTGGCCGAGGCAAGTGA
>MALP_00080 hypothetical protein
ATGGCCTTCCTGGCCGGCGTCTATCTACTGATCAACCTGGTGGCCCTGGTCATGTTCGCC
TACGACAAGATGATGGCCAGGAAGGGCGACCGGCGCATCTCCGAGAAGTCGTTGCTTCTC
GTGGCGCTGTTCGGACCGTTCGGGGCCATGGCCGGAATGAGCTGGTTCAGACACAAGACC
AGGAAGATGAAGTTCAAGCTGGTGCCTTTGTTCGCGGTAGTACACGTACTCCTGGCTTTC
TCCTTCCTGTAA
>MALP_00081 hypothetical protein
ATGATGGAGATGGTGATCCAAGGTGTCATAGCTCCAGGCAAGGCCGGAGTGGTGCACACC
GACCTCAGCCCCTATAACATACTGGTGAAGGACGGTCGGCCGTGGTTCATCTCCCTGTCG
GAGGCGACAAGGGTGGACCGCAGCGGCGATTCACCGTGGGTGATACTGAGGTGCAGAGAG
CGCTGCGCAGCGGTATTCGCGCGTTAG
>MALP_00082 hypothetical protein
ATGCCCAACGATTGGTATCTGGACGCCGGCGTAACCTGGCGTATCAGGGACAAGAACACA
GACCTCCACGAGAGTGATTATCGCGAGACGGCCCGGTCCATACCGGAGAACGGCCTGGCC
ACCGGGGTCCGGGGGACGATATCCTCTGGAAAGGAGGCCAGCGTGTACCTTGCCGAGCTC
CGGGGAGCGCCTCTGGCGGTCAAAGTGTATCGGCCGTACCAGGCGCCCCACGAGGGTGGC
CGGCCGATCAAGCTGAGCTCGGCGGGGTGGCTTGGCCGCGCACGAGCTCGACATGCTGCT
GCAGGCCTGGAAGGGCGGAGCGCCAGTCCCTGCGCCAGCCTAGCGAGCGGAGAGAACGTG
CTGACCACGAGGTACCTTGATCGGGACGGGGCCCAGCGCCGCGCCTCCAGGACCGTCCGC
CCGACGATCCGGCCGAGATGA
>MALP_00083 hypothetical protein
ATGCCCGAGAACCTCGGTACGGCTCCCGGGATCCTGCTGAAGATCGGCGTGGTGGCATCA
TATCCGGGAACCTCCTGGTCCAACGACCGAGGTTTCCAGGCTCGAAGATGCTAA
>MALP_00084 Multidrug resistance protein MdtH
ATGGCCATCAGGCTTCCGTCGTTCAGATCGACCCAGGGTTTCGACCGCCGGGTCTGGACG
CTCTTCTACGGGCGCATCATCTCCTCGTTGGGCTTTTCAGTGGTGATGCCGTTCCTGTCC
ATCTATTTGCACAACGAGCTGGGCATCTCCATGACCATCGTGGGCATGGTCCTGCTCATC
TCGGCAGTGGTCGGCGCCCTGGGCCAGATAGTGGGCGGAGAACTTGCGGACATCATGGGC
CGACGCAAGATCATGATAATCGCCATGGCCGCCCGCAGCACGATGTTCCTCGCATTGGCG
TACGTCATATCCGGCGGGGCGGACATCTTCGTGATAACGATAATGGTCTCCCTGAGCAGC
CTGGCCGGGTCGTTCTTCGAACCGGCCTCCAGCGCCCTCATAGCGGACGTCGTGGAGCCG
AAGAAGCGCCTGGAGGCGTACGGCCTGCTGCGCATAGGTGGGAACATCGGGTGGACGCTC
GGACCGCTTCTGGGCGGTCTGCTGTCCATGATCTCCTATCCATTCCTGTTCATCATCAGC
GCCGCGGCCACGGGAACGGTTTCCATCATAGTCTTCATGTTCGTGGCCGAGAGCATATCG
TCCAGCGCCCGTCGCCAGAAGCTGTCCCTGCGTGACCTGGGCCGGCTTAGGAACGACCAC
CGTTTCCTGGCCTTCTGCCTCATATCCATCCCGCTGTTCATGATGTTCGGGCAGATGGCC
TCGAACTACGCGGTGTTCTCCACCGAGATCATCGGCATCACCAATGCCGAGATCGGCTAC
ATTTACGCGATCAACGGGCTGATGGTGGTGTTCATGCAGTTCCCCATCTCCCGTTCCATC
AATCATCTGCGCATGACCAAGGCCATGGCCGCCGGCTCCCTGCTCTACGCCATCGGCTAC
GGCATCGTTGGGCTGACACCGTACATCGGGATGGGGGTGCCGACCTGGCTATTCTCGCCA
GGATTCCTGTACCTGGCGATGTGCATGTTCATAGTGACCATGGGCGAGATGATCGTATCT
CCGTCCTCCATGACGCTAGTGGCCAAGATGTCCCCCGAGTCGGAACGGGGACGGTACCAG
GGGATGTATGGGCTGGTAAGCAACTTCGGCTTCTCCGCCGGACCGTTCTTCGGCGGCCTG
CTGTTCGACGTCTTCTACGGGGACCCGATATTCATGTGGGCCGGCATCGGCTCCTTCGGC
CTGCTGGCCGCCCTGGGGTTCCTAGGTTTGGGAAGGCGCATTCCCGAGATGACCGACCGG
ATAGACGAGGACTAG
>MALP_00085 hypothetical protein
GTGAACGGCAAGGACCTGTCAGACCTGGTACAGGACCAGTGCGTCCTGGCCTGCCGTGAC
TTCCTGAAGGAGGATCTCCCGGACCTGGCCATGGAACACCCTGCCAGATACCTGTCCTAC
CTGATCGAGAGGGAGCTTAAGGACCGGGAGATCGAAAGAGGGTTGAGCGTCCGCGAGGAT
TCGTCCCCCTTCCAGTGCGTGCGCCTTTCATCGGCGGGCGGGGAGTCGTTCATCGTCCTA
GGGATCAACATGTCCAGGGAGCGGGTGGAGGAGGCGTTGAACGTCCTGCGCTCTTCCCTA
GCGAAGGAACGCGTACTGCTCTACCTTTTCTCATTCGAGAGCCTGGCCGATGAGGAGCTG
ATATCACAGGCCATGATGGAGACGGATCTCCTGCGCATGGTCCGCGATTCGGGGATCGTG
GCCTACTTCGCCATGCTGGACCCCCGGGCGGGCATGGGAATGCTGGCCCGCATAGACGGG
GACATGCGTTCGATCCAGTATCTGCCGCACTAG
>MALP_00086 hypothetical protein
ATGAAGGCCGTGGCCGTGGTCACCGAGGACTTCCGCTTCTTCTACGAGGCGGTACGGCTC
CTCAAGGAGAAGGACCAGCCTTTCATCTCGCTGGGTTTTTCCGACCCCTTGCCGTTGAAC
GTGGAGCTGGTGCTCACGACCGAGGGAGAGAGGAAACGTCTGCGCGGGCGCAAGGTCATT
GCCAGCGACGACCCGGCCTGGGCGGTAAAGGCCGCGCTCGCTCTTTCAAAAGGCGGTTCC
TTCAATAGGATAATCGTAGGAGTGGACCCCGGTCCCCGGCCCGGGATCGCCATCCTGGGC
GACGGAAAGGTCCTGCTGACCGATACGCTGCTCTCGCCCGAGGAGGTGTCGCCGGCGATC
AGGGACTTCCTCTCCTTCGTCAGCACGAACGAGCTCCTGTTGCGCGTAGGTCACGGCGAT
CCAACCAACCGGGACCGCATCATCAACACGCTCTGGGACGTCACGCGAAACATAGAGATG
GTCGACGAGACGTCGACCACCAGGCGTACCGGGCACCCGGACGCCGCGGCGGCCATCGCC
CAGAGCCGGGGCGAACTCATGCCTTCGCGTCCGAGGGTCGCCCCCACCCAAGGGGAGGTG
AGGGACATCCAGAGGTTGAGCCGCATAGAGAGCGGGGGAGCGATAACCATCAATTCCGCC
TTGGCCAGGCAGGTGGCCGTAGGAGCGTTCACGCTGACCGAAGCGATAGAAAAACAGAAA
AGGAAAGAGATGGAAAGCTAA
>MALP_00087 AMP phosphorylase
ATGAAGCTAAAGGTCCGTCACATAGACATGGACACCGGCGAAGTGACCGCCTTGCTTCAC
GATTTCGACTGCGCTGAACTTGGGCTGAGGGAAAAGGACCGCGTCAAGCTCTCTCTGAAA
GGAAAGATGACCGTGGCCATCGTCACCACCAGCGACACCGTGATCAAGAAGGGGGAGATC
GGCCTTATGGGGACCTCGCAGGAGATCATGGAGTCCAAGGACGGGGACCTGGTGGAAGTG
TCCGCAGCAAGCAAGCCCGAGTCCGTGGAGTTCATCAAGAAGAAGATGAACGGGCAGGAG
CTTACCACCGAGGAGATCACCACCATCATCGCGGATATCTCCTCCCGTGCGCTGTCCAAC
ATCGAGCTTTCAGCTTACGTGACGTCGTTGTACATCAACGGCATGAACATGCGGGAGACC
GCTGATCTCACCAAGGCCATGGTGGCCGGCGGGGAGATAATAACCTTCAGCAACGGCCCG
ATTTTCGATCACCACAGCATCGGCGGGTGCCCGGGGAACAAGATCACGCTGCTGATCGTT
CCGATAATGGCCGCCGCAGGATACAAGATGCCCAAGACGTCATCGCGAGCGATAAGCAGC
GCCGCGGGAACCTCGGACATCGTGGAGACGTTCGCCAACGTGGCCCTGACGCCGACGCAG
CTCAAGGAGATCACCGAGCGCGTAGGCGGTGTGCTCGCCTGGGGCGGCTCGCTCAACCTG
GCCCCCGCGGACGACCTCATCATCAAGGCGGAATATCCGTTGGGCATAGACCCGCACGCT
CAGCTGCTGGCATCCGTGATGGCCAAGAAGAAGGCGGTGGGGGCGAACTATCTGGTGATC
GATATCCCCATGGGCGAGGGCACCAAGGTCAAGACCATGGACGAGGCCAAGGCCTACGCC
CGGGACTTCATTCAGTTGGGCGAGGGGCTGAACATCCGGGTGGAGTGCGCAATCACCTAC
GGGGGACAGCCGCTGGGACGGGCCATCGGTCCGGCCTTGGAGTCCATTGAAGCGTTGACG
ATCCTGGAGGGCGCCAAGGGCCCGAACAGCGTCATCGAGAAGACGCTCAGCATATGCGGA
ATGCTGTTCGAGATGGGCGGGGATTATCAGGGAGCCGAGAAGGCCAAGCAGATACTGGAA
TCCGGAAAAGCGCTCAAGAAGTTCCAGGAGATCGTGGAAGCCCAGGGCGGCAAGCCGGGC
ATCACCTCCAAGGACATCAAGGTCGGGCAGTACAGCGTGGACGTCATCGCCAAGCATAGC
GGGTACGTCGGCCATATTCTGAACAAGGCGCTGGTCCGGATAGCCCGCACCGCCGGCTCG
CCGAAGGACAAGGGCGCCGGGCTGGTGCTGAACAAGAAGGGGGGCAACAAGGTGGACAAG
GGCGAGACGCTCTTCACCATCTACTCCGAGCACGAGTGGAAGATGCAGGAGGCTCTCAAG
CTGGCCATAAGGTTGGAGCCGGTGCAGATACAGGGCATGATCCTGGCCAGGGTGCCGGCC
TTCTCAAGGGTCGCCCTCTGA
>MALP_00088 Ribulose bisphosphate carboxylase
ATGGAATACGAAGAGAGATACCTACATCTGGACGCGCCGGTCGACATCGACAAGCACGTC
GTGTGCAAGTACAAGGTCGGCACCGACCTGAAGATGACCACCGCCGCGGCGGCCATCGCC
ACCGAGCAGTCCACCGGGACCTGGACCAAGCTCTCCACTCTGAATGAGGATAACTTCCTG
AAACGGAGCGGCAAGGTGACCAGGATCGAGGGGAACGTAGCGACCATCGCCTTCCCGGTG
GAGGACTTCTCCCTGGACATCGGCGGTGTCCCGCAGATCCTGAGCATCATCGCCGGAAAC
CTGTTCGGTCTGGATGCGTTGCACTCGGTCCGCCTGGAGGACGTAACGTTCCCAAAGAGC
ATCCTGAAGGAGTTCAAGGGGCCCAAGTTCGGCATCGACGGAATGCGCTCCACTCTGAAG
CGGCCGACGAAGCCGCTGGTGGGCACGATCGTCAAGCCGAAGATCGGGCTTTCGCCGGAG
GAGACCGCCCAGTACGTTTATGAGGCGGGTATGGGCGGGTTGACCAACGGCAAGGACGAC
GAGACGCTGAGCAACCAGAGGTTCTGTCCTCTGGAGGACCGCGTGGTCGCCATCGCCGAA
GCGATCGACCGGGTGAAGAGCGAGACCGGACACGTCATGATGCACGCGATAAACGTCAGC
ACCAACGGGCACCAGATACTGGAGGTGGCCGAGAGGGCGCAGGAGCTGGGCGCCACCGAG
CTCATGGTCGACATGCTTACTTGCGGCTTCGGAGCGATCCAGGTCTTGGCCGAGGACCCG
TCGATAAAATTGCCGATACACGTCCACCGCACCATGCACGGGGCTATGACCCGCAACCTG
GACCACGGCATCAACATGAAGGTGTTCGCCACCCTGGCCAGGATGGTCGGCGGCGACGCC
CTGCACGTCGGAACGTTCGGCGTGGGCAAGATGAAGGGGGCGGCGCACGAGGACCTGGCC
AACCGGGACATGTGCTTGACGAACGAGCTTCCGTACAAGAGGGTCATGCCCGTCGCCTCC
GGCGGCGTGCACCCGGGAATGATCAAGAAGTTGGTGGAGATGGCCGGAACGGAACTGCAG
ATCCAGGCCGGGGGAGGCGTCTCCGGACACCCCGGCGGGGTGCGCGGAGGCGCCCGGGCA
ATGGTCCAGGCGGTGGACGCCGCGGCTGCTGGCGTTCCGCTGGACGTTTACGCCAAGGAC
CACGCCGAGCTGGCTGCGGCCATTGAAAAGTGGGGATCGGCATGA
>MALP_00089 Ribose 1,5-bisphosphate isomerase
ATGTCGGCCGATGATGTGGCGGAGCGCATTCGCTCCATGGAAATTCGCGGCGCCGCGGAG
ATAGCCAGGCGGGCGGCCATTGCTCTCAAGGAGGAGGCGGAGGCCTACCAGGGAAGCGAC
CTTAAGGAGCTTCGCTCGCGCGTAGAACGTTCCCGTGACGTCCTGATCTCTTCCCGGCCT
ACGGCGATATCCCTCTGGAACGGCGTGCAGTACGTCTTCAAGGGCACCTCCGATCTCACC
TCGGCCGATGACTATCGCAACATGGTGGTGAAGAACGCCGACCACTTCGTCAAACGCTCC
AGGAACGCCCTGAAGACCATCGGGAAGTTGGGAGCGAACCGCATCAAAGACGGGGACAAG
GTCCTGACCCATTGCAACAGCAAAGCGGCGATAGCGGTGATGGCCGAGGCCTGGGCGCAG
GGCAAGCGCTTCGAGGCGTTCTGCACCGAATCTCGCCCCTGGCGTCAGGGAGTGCTCACC
GCCAACGACCTCGCGAAGCTGGGAATACCGGTGACCATGATCATCGACTCCGCCGTCCGC
TACGTGATGAAGGACATGGACCTGGTGCTGGTGGGAGCGGACACCATTGCCTCCAACGGG
GCGTTGATAAACAAGATCGGCACGTCGCAGGTGGCCTTGGCGGCCGACGAGGCACGCGTT
CCGTTCATGGTCTGCGCGGAGACCTTCAAGTTCTCGCCGCGAACCATCTACGGCGAGATG
GTGAAGATCGAGGAGCGCGACGCCACCGAGGTCGTGAAGCCTGGCGAGGTCCCTCCGGAG
GTCAAGGTCTTCAACCCGGTGTTCGACGCCACCCCGCCGGAGTACATCGACGCCATCATA
ACCGAGATCGGGGTCATCCCGCCCTACGCCGCCTACCAGGTGATCGTCAAGGAACTGGGT
TACGAGTTCATGTTCAACGAGGATTGA
>MALP_00090 phosphatase YcdX
TTGAGGCCGCAAGTGGAGAATAACGACAGGGTAGCCTCCGTATTGGAAGAGGTGGCCGAC
CTCCTGGAGCTCAAGGAGGACACCTTCTTCCAGGTGAGGGCGTACCGGCGGGTGGCCAAG
GAGATAGCGTCGCTCACCGAGGACATCAAGGACCTCTACGTCCGGGGACATTTGGACCAG
GTGCCTGGCGTCGGCAAGGCCATACATGACAAGATCGTCGAGATCGTACGTACCGGCGAG
CTGCAGTACCTGAACGACCTCCGCAACGAGTTCCCGGCCGGACTGCTGCAGGTGATGCGG
GTCCCGGACGTCGGACCGAAGACCGCCGGGCGTTTGTACAAGGAGCTGAAGGTGACCAAC
CTCCAGGACCTGAAAGCGGCCGCGGAGCAGCACCGCATCCGGATGCTGAAAGGTTTCGGA
GAAAAGACCGAGGAGAACATCTTGAAAGGGATCCGTTATCTGGAATCCCGCCAGGGGCGC
ATGCTCCTCGGTTACGCCTACCCCCGGGGAAGAGCCCTGGAGGAGCACATGCGGGAACGT
GGTTTCGACCTGGTGAGCCTGGGCGGAAGCTTGCGCCGCATGAAGGAGACCATCGGGGAC
ATCGACATCCTGGTGGGCAGTTCGGAGGCGGAGAGGGCCATGGACGCCTTCGTCTCCTAT
CCGCAGGCGGCGGAAGTGATGCTGCGAGGTGAAACGAAGACGTCGATACGCCTGCAGGAC
GGGGTGCAGGTGGACATGAGGGTGGTCAGTCCATCATCCTTCGGCGCCGCGCTCCAGTAC
TTCACCGGCTCCAAGGAGCACAACGTGAAGATGAGGTCGCTGGCCAACGACCTGGGGTAC
AAGGTCAACGAATACGGTGTGTTCCGGCTCTCCGACGGATCGAAGGTGGCCGGGGAGACC
GAAGAAGGGGTGTACGAGGTTCTGGGCATGCAGTGGATGCCTCCGGAGATGCGGGAGGAC
CGCGGCGAGGTGGACCTGGCCAGGAAAGGACAGGTCCCCAGAGTGGTGACGCTCTCCGAC
ATCTGCGGCGACCTGCACACCCATTCCGAAGCTAGTGACGGGGTCGATTCCGTCGAAGCT
ATGGCTATGGCGGCAGAGGCCCGCGGCTACGAATATCTGGCGATCACGGACCACAGCCGT
TCCCTGACCATCGGCAACGGATTGAGCGCTGAGCGGCTCTTGGAGAGCATGGAGCTGGTC
CGAAAGGTGAACGAAGCGCATCCTAGAATTCGCCTTCTCGTCGGCACGGAGGTGGAGATC
GACGAGAAGGGCGGCCTCGACTATCCGCCAAAGCTGCTGGAGGACCTGGACATCGTCGTC
GCAGCCGTGCACTCCCGCTTCAAGATGACCCCGGCGGAGATGACCGAGAGATTGGTCACG
GCCGTATCGAACGAGAACGTGAACATCCTGGCCCATCCGACAGGACGCATCATCGGCGAG
CGCGAAGGTTATTCCTTCGACGTGGACAAGGTTATGCGAGCGGCCAAGGATAACGGCGTG
GCGATGGAGGTGAACTCATTCCCGGAGCGGCTGGACCTGAAAGACGTGCACTGCGCCATG
GCCAGAGAACGAGGGGTGACCATCAGCATCGATACGGACGCCCACAACGTCCGGCAGCTG
GATCACATGCTGTACGGCGTGGCCACCGCCAAACGGGGCTGGGTGCCCCCGGAGCTGGTG
CTCAATGCCATGCCCTGGGACGTGCTCCGTGAGCGCTTGAAATTGTGA
>MALP_00091 hypothetical protein
ATGCCGGAAAAGGACAATAATCTGACCAGCGAGGAGATGGAGAGCATGGCCAAGGAGGCC
ATCACCATATGGTGGAGCACGGTGGTGAAGGCCGTGGTCATGAGCAGCAATTCCCCCGAG
ATGCGGAAGATACTTCACGCGTTCCTTTCTTCGGCGGTGACCGAGATGGTCAGGACGCAG
GGGTCCAAGAGGACGCTGGAGCTCATGGGGCCGATCATGAGGAGCGGAGGCAAGAAGGCG
GCGGTGCGGGCGCTCGAGGAGCACGAGATAGTGGACCGGGACGGCATCGCCATCTCATCG
CTCATCGACCTCTGGGAGGGCGCCCTGGGAGTGCGCGGGGAGATAGTGGAGAAGAGCGAG
ATAGCCGTGGTCAAGGTGGCCAAGCAGTGCCCCTTCGCCAACCAGCCCCCGGAGCTGTGC
TCCCTTTTCGGCAAGTTCGTGGACGGCTTCTGCGAAGTCATCAATCCCGAGTACGGCTGG
TGCCAGACCCACAGGATGTCCGACGGCGACAAGGAGTGCCGCTGGGTCTGCAAGAAGGGG
GATTGA
>MALP_00092 DNA/RNA-binding protein Alba
ATGTTCGAGGGGAACGTTATGTTCATCGGCAAGAAGCCGATCATGAGCTACGTGCTCACT
GCGGTCCCGAAGCTCGAGGAGCTGGGAGGGCTGACCGTCAAGGCCCGTGGCATGTCCATC
AGCAAGGCGGTGGACGTTGCGCTTATTCTGAAGGACCGCTACGTGAAGGAATGCCGTATC
GACGGGATAGACATCCGAACCGAGTTACTGGATGGCGAGAACGGGGAGAAGGTAAAAGTA
TCCTCCATGGAGATCCGTTTGATCTCCCCTCCTCCAGCGGCCTAG
>MALP_00093 DNA/RNA-binding protein Alba
GTGGTAACGACGGAGATAACCACTAGCGCGACCAACGTCATATACGTCGGCCAGAAGCCG
CTTATGAACTACGTACTGGCGGCTGGGAAGAGACTGGTTGAGGACGGTTCCAGCGTACTC
ATCCAAGCCCGGGGGAGATCCATCAGCAAAGCGGTGGACGTGGCGTTGATAACCGTGGAC
CGTGCGAAGGGCGGTGTGAAGCTGGACGATATCGGCATAAACACCGAAGTGCTCCCGGGC
GCGGACGGAAGCCCCTTGAACGTGTCGTCCATCAAAATATTCCTCAGCAAGCCCTAG
>MALP_00094 hypothetical protein
TTGAACAGAGAATATGCCGAAGGGTACCTCAAAGGATACGAGGAGGGCATGCGCGAGGCC
TTGGAGGAGCTCATCGCCATGACCTGCCGCAAGAGCTACACCAGTACGGAGATCCAGATA
CTGGCCAAGAACCAGAGGATCTCCATTCCCAAGAAGAGGGCGCTGAAGAAGGGGGAGCTG
GAACTCGCGCTCGGCTCGAGCCTGGACGCCAAGGACGATCTATCCGTCGAACCGATCCAG
GAGGCCGCCCCGGGCAAGACCTTGCTCATCAAGGGCGAGGGCAACCAGCAGGCCATGGCC
GACTTCCGGGACCTGGTGAGGGCGGGCTGGGACGGGCTTTGCATATCCCGCACCTGCCCC
AAGGACGTCAAGCAGTTCGTCGGCAGGGAATGTACGGTGCTCTGGCTGACCAAGGCCGAC
CCCATGGCCGGGGACCAGGACCGCGAGGAGTACCTTCTTCCCACGGAGACGGCGAAGATG
CAGACCGTCATCCGGAACTTCCTGAGCAAGAACAAGGGAAGGCCGTCGGTGATCCTCCTG
GATGGCATGACGTACATCATCACCAACACCGACTTCCGATCCTTCCTCAAGATAGCGCAG
AAGTTGAAGGACGATGTGTACCAGGCGCGTTCGCTGCTCCTGCTACCTTACGAACCGATG
AACCTACCGGAAAGCGAGGTGAACCTGCTCATCAACGAGATGGCCTAG
>MALP_00095 hypothetical protein
ATGGCTTCCCGGGCCCGCTTTCGTGGCATTAAGAAGACGCCAAAGAACATGGAGAAGGAG
ATGCTGGCCAATTCCCAGAGGCTGGCGGACGATCCCTCGCTGGTCGTCCCGAAGCTGCTG
GAGGAGGTGCGGAAGTCGCCCTTCGCCCATCTGGAGAAGAGCCTCTCCAAGGTCCATGAC
CATCGTGACGATGCGGAGAAGCTGATCAGGCTGGCCGGGAAGGGCGATCAGTTCGTCCGG
GCCTACGCGGCCGCCGTCTCGCTCTCCGCCTCCGGGAAGCTGCCTTACCTCACCACCGCC
AATCTGCCGGTCGGTCCGGTGTCCTTCGCCATGCGCGGGACGGTGGACAGGGAGAAGCTC
ATCGCATTGCAGCATTTCGACGACCCGGACCTGCGTCTCCTGGCATACTGGGACATGGCC
CGCGAGGGCCGTCTGCACATCTACTCCACGGAGAAGGGATTGTTCGCCTCCGTCTCCGGA
CCCAAGGCCCCCGAGGAGTACGTCAGGGAGATGCTGGACAATCTTCCTTACCGAACCACC
GAGGGGAATTGCGGGCACGATCACCCGGCGGTGCGTGTAAAGTGGGTATCGGCCAACAAG
GAGGTCCGGGTGTGCGCGCAGTGCGCTTCCGACATCAACACCGCCCAGCATCTCATGGCC
CGGGTGGCCGCTCCCGATCCATACGACGACATCAAGGTGAGCGTGGAACACCATTATGGC
GGAGGCCGCCCGGAATGCCAGGGTGATTTCGCCACCCCACCCGCTCTGATCAAGAGATAC
CTGGACGGGGACCTGGACGACGCTGGCCTCATCGCTGAGCACGTCAAGGCCAAGGGGGAG
TGGATGCGCTCCCGCGGGCAGGTGTACATCCTGGGCCAGGAATGCTACGGAAGGGACGGC
GAGGCTTTCCTGAACGCCCTCAAAGGGAGCGACTCCGAGAAGCTGGCGTTGCGCGCGGTG
CTCGCCCTCAACGTTCCGATAGTCTCCGACCAGAACCAGGCCGGAAAGGTCATCAGCGAG
ATGTGGGACCTCCACGCCGGGGCGATGCTGGCCGCAGTATCGGACCAGGCTACGGCGGAA
AGCGTCATGGCCATGAAAGAGCTGACGCCCGGACAGATGCTGGCCGAAGCTGTTCGTTTG
GTCAGGGAGAGGGAGGCCCTGCTGAGCTTCCCCCGCTACTCCCAGCTAGGGCCAGTGGGA
CAGCTGGTCGACGGTCTGGCCCGCTCCTACCGCACCGGCGGGACGGTGGCCATGCTCCGT
TTGGTCGAAAGAACGGAGAAGGTCCATCTACGACGGGCGATATGCTACGCCTTCCTGGAA
GCCATCGGCGAAGGACAGCAGCGCAAGTGGCAGTTCAGCAAGGAGGAGAGGGAGTCCGGA
GAGCATCTGGCACCTCACGCTCTGGAGATGACCAGGGCGGGAGGGGAGGATTATCACAAC
GCGCTCCTCCGGCTGCTTCAGGAGTCCGGCTCCGGGGAGTCGGCGGTCAGAGCACCCTGA
>MALP_00096 tRNA(Phe) (4-demethylwyosine(37)-C(7)) aminocarboxypropyltransferase
GTGATAGCGATAGCCGTCCCCAAGACAAGGGCCGATGAGGTGAAGGACCGGCTCAACCGC
CGCCGTCAGCTGGACCTGGAATGGAGGCCAGGAAGGAAGGGCGATCTGGTCCTTCTTCCG
CTGAAGGGCGATAATCCTTTCCCCGAGCTTCAAGTGGTGGAGGCCGAGCTGTTTCCCCAG
GACCGCCACCGCCCCCCGCAGGAGAGGATCGCCGAGCAACTGGACATCCCGAACGAGCTG
AAGACGCTGCTTCCGGAAAAATATGAGCGCCTAGGTCACGTCATAGTCCTCCGTCTTCCG
GAGCCGCTGCTGCCCTTCCGCAGGGAGATCGCTGAAGCGTACGCCAAGGTCCTGAAGGCC
AGGACGGTGCTTCTGGAGAAAGGGATGATCCGCGGCGTGGAGCGCCGGCCGGACGTGGAG
CTGCTTTTCGGAGAGGAGACGGAGACCACCCACTCGGAATCCGGGATACTGTATCGTCTT
GACCCGACCAGGGTCATGTTCTCTTCCGGCAACTTCGACGAGAAGCTGCGCATGGCCTCT
CTGGATTGCCGGGGCGAGACGGTGGTCGACATGTTCGCCGGCATCGGCTACTTCACCATG
CCCCTGGCCGCCAAGGCCGGAGCGGAGAAGGTCATCGCCTGCGAGATCAACCCGGAGGCC
ATACGATTCCTGAGGAAGAACATCGAACTGAACCGAGTGGCCGACAAGGTCACCGTCTTC
GAGGGGGACAATCGCGACCTTCCCGGAGAAGGCCTCGCCGACCGGGTGGTCATGGGCTAC
GTTAACGTAACGTGGCAGTTCCTGCCCAAGGCCTTCTCCCTGGTCAAGAAAGGAGGGATG
ATCCATTATCAGGACACCTTTTCCATAGACCGGATACCGGGCGGTATCATCGAGAACGTG
CGCAATGGCAGCGGCGGACGGCCTTTCGAGATCGCCGGTATCAGGGAGGTCAAGTCCTAC
GCTCCGTCGATCTCCCACATGGTGGCCGACGTCAGGGTGCTCTGA
>MALP_00097 Digeranylgeranylglycerophospholipid reductase
ATGAAGTGCGACGTGCTGGTGGTAGGCGGAGGTCCGACCGGATGCCTGGCCGCCGCCAGC
ATGGCCCACGAGCTTCAGGTAAAGGTCCTGGAGGAGCACGCTCGCGTAGGTGAGCCGGTG
CAGTGCGCCGGGCTCGTCACGCCCAGGGTCGTGGAGATGGCCTCCGCTTCCGACGCCGTC
CTGAACAAGATAGACGGAGCTTGCATACACTTCCCCGGCGGAAGGGTCATCGAGCTGCAG
GGGAACGAGGTAAAGGCGGTCGTCGTGGACCGCGGGGAGTTCGACCGGCGCTGCGCCACG
CTCGCGCAGAAGGCCGGGGCCGAAGTGCTTACCGGAAGCAAGGTCGGATCGGTGGAAAGG
ACCGCCGACGGTCTGCGCGCCCGTACGGCCGAGGGAGAGCTGGAATGCAGGGCGTTGCTG
GCCGCCGACGGCTACCGTTCGGGCGTCGCCAGGTCCTTGGGGTTCGATCGAGCGAGGGAC
CTGGTGCGCGGATCGGAGGTCGATCTCCGCCTGAGGGTTGAGGACCAGCGCAAAGTGCGG
GTTTTCCTTGGAAACGATGTAGCGCCGGGATTCTTCGCCTGGGCCATCCCCTGCGGGGAC
CTCACTCGGGTGGGGCTATGCGCGTCCCGTGAAAAAGGAACTCCACAGGATCATCTCACC
CGGCTGCTTGAAGAACAGGGTTGGGCCGAGGCGGAGCGGGTGAGGACGTACTCGGGAGCG
ATACCTCTGGGCCACATCGCCCGGACGTTCGCGGACCGGATGCTGGTGGCCGGGGACGCC
GCCGGCATGGCCAAGCCGATCAGCGGCGGCGGTCTGTTCACCGGCATGACCGCCGGAAAG
CTGGCCGCGGATACGTTCCTGGAAGCTTTTCGCTCCGGGGACCTCTCCCAGAAGAAGCTC
TCGATCTACGAAGAGAGATGGAAGGCGGTTTATGGCAAGGAGCTTCGCAACTCCTACCGG
GTACGAAAGGTCTTCGTCCGCATGTGCGACCGGGACCTGGACAAGGCCGGCGCCCACCTG
GACAGTGAAAAAGCTAAAGCGGTGCTGGCCACCGGGGACATCGATTTCCCCACGGCCCTC
GCGCCGGGCCTGTTGAAGGCCTGCCCTTCGCTCCTGACCATAGCCCCTTTGCTGATATTC
AGAATTCTGTGGAGGTGA
>MALP_00098 putative transaldolase
ATGAAGATATTCATCGATACCGCCAACATAGAGCAGATCAAGGAGGTCAACTCCTGGGGG
ATCCTGGACGGGGTCACCACCAACCCCAGCCTCATCGCCAAGGAGAAGAAGGACTTCGCC
ACCATCGTCAACGAGATATGCGAGGTCGTGGACGGCCCGATCAGCGTGGAGGTCATCAGC
CTGAAGGCTGACGGGATGTTCGCCGAGGGCATGAAGCTGGCGGCGGTCAACGAGAACATC
GTGATCAAGGTACCGATGACCGAGGAGGGGCTGAAGGCCACCAAGCTGCTCTCCAACGAG
GGCGTGGCGGTCAACATGACCTTGATCTTTTCGGCAAACCAGGCGCTTCTGGCGGCCAAG
GCCGGAGCCCGCTACGTCTCTCCCTTCGTCGGGAGGCTGGACGACGTGGGGCAGGACGGC
ATGGCGCTGATCTCGGACATCATGGACATACTGGACAACTACGATTTCGACACCGAAGTT
ATCGTGGCGAGTGTCAGGGACCCCATCCACGTGACGGACGCCGCCCGAATGGGCGCGCAT
GTGGCCACCATCCCCTTCGACGTGCTCAAGAAGATGTTCAAGCATCCGCTGACCGACATC
GGCATAGAGCGCTTCCTGAAGGACTGGGAGAAGGTCTCCAAGCAGTGA
>MALP_00099 1-deoxy-D-xylulose-5-phosphate synthase
ATGAGCTGGGCCATGGAATCGCAGCGCAAGAACTACGGCAAGGCCCTGGTCGAGCTCGGC
AAGCGCCGCAAGGACGTGGTGGTCCTGGACGCCGATCTGTCTGGATCCACTCGAACCGTG
GAGTTCAGGGCCGCCTACCCGGACCGCTTCTTCAACTGCGGAATAGCGGAGCAGAACATG
ATGGGCACGGCCGCCGGTCTCGCCGTCGGCGGCATGACCGTTTTCGCTTCGACGTTCGCG
GTCTTCGCTACCGGACGAGCTTACGATCAGGTGCGGCAGTCCATAGCTTACCCGGACCTC
AACGTGAAGATCGTGGCCTCGCACGCCGGCATCACCGTCGGTGGAGATGGAGCGTCACAC
CAGACCATGGAGGACATCGCCCTGATGAACACCATACCCAATATGACGGTCATAGTTCCG
GCGGACGGGCCGGAGACGTACAACGCCGTACTGGCCGTTGCCGAGCATTGCGGACCTGCC
TATGTGCGCATGGGCAGGAGCGAGGTTCCGATCATCACTTCCAGAGATACTGAGTTCAAG
ATAGGAAAGGCCAGCATCCTTCGGGACGGTAGCGACGTGGCGCTCGTCGGCGTGGGCCAG
ATGGTCGCCCCGTGCTTGTTGGCCGCGGAAGCTCTTAGAGCAAAGGGCATCAGCGCCAGG
GTCATCAACCTAAGCACCATCAAGCCCTTGGACGTCGGCACATTGGAGAAGGCCGCCAGG
GACTGCGGTTGCGTCGTCACCGCCGAAGAGCACAACATAGTGTCCGGCGTGGGAACGCTT
GTCGCTGCGACCCTGGCCGAAAGATGCCCAACGCCCATGGAGCGGGTGGCCATGCAGGAC
GTGTTCGGACAGTCCGGGGAGAGCGACGAGCTCATGAGGGAGTACGGACTGAGCGAAAAG
GAAGTTATAGCCGCCGCCATCAAGGTCACGGAGAGGAAGAAATGA
>MALP_00100 1-deoxy-D-xylulose-5-phosphate synthase
TTGAATTCTATAAACGAAGGACGCGTTGAGGAGCTGGAGCAGAGGGCGGCCTCCCTGCGC
CGGCACGTAATGAAGATGATCTACGCCGCTGGCTCCGGACATCCCGGCGGTTCGCTCTCC
GCCGCGGACATCGTGACCGCCCTGTTCTTCGAGGTAATGGACCATTCCCCGGAGCGCAAG
GACTCCCAGGACCGGGATCATTTCATCTTGTCCAAGGGGCACGCCGCCCCCATCTACTAC
GCCGCCCTGGCCGAGAGCGGATACTTCCCGGTGGAGGAGCTGGTCACGTTGCGCAAGCTG
CATTCCCGTTTGCAAGGTCACCCCTCCCGGGTGAAGACCCCTGGAGTGGAGATGTCGACG
GGATCGCTGGGGCAGGGGCTCAGCGTCGCTAACGGACTGGCCCTGGCGCTGCGCCTTCAG
AACCTGGACCGCAAGGTGTACTGCCTGTGCGGGGACGGGGAGATGGCCGAGGGCCAGGTC
TGGGAGGCGGCAATGTTCGCCTCGCACAATCATCTGGACAATGTCATCGCCATAGTCGAT
CGCAACGGCCTGCAGATAGACGGCCGGACGGAGGACGTCATGGCCCTGGAGCCGCTGGCG
GACAAGTGGAAGGCCTTCGGCTGGAACGTTCTGTCCATGGACGGCAACGACATGCGGCAG
GTGCTGGAGACGCTTAACGAAGCGCGCCAGCACAAGGGCGGCCCGACGGTCATCATGGCC
AAGACCGTGAAGGGGAAGGGCGTCTCCTTCATGGAGAACAACGTCGGCTTCCACGGCAAG
TCTCCGAACGAGAAGGAGTTCGAGCAGGCCATGCGCGAGCTGGGGGGACCGGTATGA
>MALP_00101 hypothetical protein
ATGGCGTTCGAGGTGCCCGTCCAGGGAAACGCAAAGCTGTCCACGGTGTTGGAAAGGATG
AACTCCGACGAGGAGGTCAAGGCCCTCTGGAAGGCGTCCAATATCAACGCCATCGATCGC
CTGGGTTTCAGCGATCACGGCTCCACGCACGTGCGCATCGTGGCCCGCAACGCGCTCAAG
ATGCTCCGGCTGCTCGTGGAGGCGGGGCATCAGCCGGGAGTGGTGAAGAACTACTGGCTG
ACCAAGGAGGACGCCGAGGTGGTGGTCGTTCTGGCGTCAGCAATGCACGATATCGGACTA
TCAGTGCACCGGGAGGACCATGACAAATTTTCCATCATGCTCTCCCCGCCGATACTGCGG
CGGATGTTGCAAGGTCTTTACGAAGAGCCGACGCTCACCTTCATGGTGGCCGAGACGCAG
CATGCCATGATCTCCCATCACGAGGGTTTCGTCCCTTACACCATAGAAGGGGGCGTCGTC
CGGGTGGCCGACGCTCTGGACATGGAGAAGGGTCGGGCGCGCATCCCGTTCGCCAGCGGC
AGCATCAACATCCATTCGGTGAGCGCCTTGGCCATCGACAAGGTGAGGGTGAGCAAAGGG
ACCGACAGGCCAGTGCTCATCGATATTCTAATGAACAACTCCGCCGGGATATTCCAGGTC
GATGAGCTTCTGAAAGAGAAGATCGCCCGCTCCGGTCTGCGGGAGCTCATCACCGTAGAG
GTGAAGGTGCCCGAGGCGGAGTGCGGGATCGTGAAGGGTCTGCGCCTCTAA
>MALP_00102 DNA polymerase sliding clamp
ATGTTTCAGGCCAAATTAAGATCCGATATCCTCAAAGGGATCGTCGACGTCGTTTCCACG
CTCATTGACGAGGCCAAGTTCAAGATAGGCGACAACGGCATACAGCTGAAGGCGGTCGAC
CCGGCCCATGTGGCCATGATCGACCTGACCCTGAGCAAGGACGCCTTCGAGCAGTACTCC
GCCGCCGAGACCGACCTCGGTCTGGACCTGGAGAAGCTGAAGGAGGTCATCCGCCTGTCC
AGGTCCGGCGACCTCATCGAGATGCGCCAGGACGAGGAGCGCGGCCGCCTGGTCCTAATG
GTCGGCAACGTCACCCGCCGCATGAACCTGGTCTCCACGGAAGGCATGAGCGACCCCAAG
GTCCCCAATCTGACCCTTCCGGCCCGCATAACCGTTACCGTAGACGAGCTGCAGCGGGGG
ATCAAGGCCGCCGAGAGCATCTCCGACCACGTGGCGCTCAACGCCAACACCGAGGGCTTC
GAGATGGTTTCCGACGGCGACACCGATTCCGTCAGCCTGAAGCTGCCCAAGGCCTTGCTG
GTCGACCTGCAGTGCTCGGAGAGCATCCGCTCCCTGTTCCCCATGGACTACTTCTCGACG
ATCATAAAGGCCATACCGAGCGGCACCAACGTCAGCATCAATCTGGGCAACGACCTGCCG
GTCCGCCTGGACTTTGATATCGCCGCCGGAAAGGGTAGCGTCCGTTACCTGCTGGCCCCG
CGCATCGAGAACGATTAG
>MALP_00103 Transcription factor S
ATGTTCTGTCCAAACTGCCACAAGATCATGAAATCGGACCATGGGAAGTTCGTGTGCAGG
AATCCGGAGTGCAGGCACGAGGTGATCAAGGATGGTAAACCGGTCTGCTTCACCACCTGC
GGGAAGGAGAAGGAGATGACCGTCATCGACGGCAACGCCCCCACCCTCCCCCGCACCAGG
ATCGAATGCCCCAAGTGCGCGCACCAGGAAGCTTTCTGGGTGCTGCGCCAGACCAGGGCG
GCCGATGAACCGGAGACCAAGATCTACCGATGCGTCTCCTGCGGGCACTCCTGGCGCGAG
TACTGA
>MALP_00104 hypothetical protein
ATGGTATTCAGGCGTAGCGCCGATGCGGACGATGAGATAACTAACACTCTCATTGACCGT
GGGGTCTATCGTCTCTCCGAGGTCTATGAGGACGAGGAGATCAAGAAGTTCAAGGACGTC
AAGGTCCCCTATTCGTTCTGGAGCGCGGTCAAGTACTCCTTCATTCTGACCGTGCTGCTG
TGGTGGCTCCCCGTTTTCGGCCAGATGGTGGCCGGTTTCGTAAGCGGCCGCCGCGCCGGA
AAGCCCTGGAAGGGAGTGGTCGCCGCGCTCGTACCGCTTACCGTGGTGTTCCTTCTGTCG
CTCCTGGTTGACGAGGGTTACATACCCACCGTCATCAGCGGCGTGGACTGGACGCCCTCT
CACATCCTGGACGTGGTGAAGGACTTCATTCCGCTCCTTGCTCCGTATATAGTGTTCGTC
GAGATGTACCTTACCTCGTTCATTGATACCATCCAGATCGCCACCGATGTCCGGGTGGAC
GTGTACATCATCACTGCCGCCTTCGCCTACATCGGCGGCATATTGGCCGAACAGTCCAGG
CTGGAGATGAACTTCGTGGCCAAGCACGGCGGCAACTCCATGACCGTGGTGGTCGGCGGT
GGGGAGAGGGCGCCCCGGGAGGAAGCGCCGGAGGAGAGGCCGGTCCGTGGAAAGCGCCCC
ATTTCGGCCAAGCCCATCAAGACCAGGCAGGAGCAGAAGGTCATCCGCTTCAGGGACATG
AAAGACCTTACCACCGCCAGCGATGATGATTACGTTCAGGAGTATACAGAGCGCGGGGAG
CAGTGGTACGAGGAGGGCGAGGAGCCCGACGAGGAGGTGCCCCGGAACATCGCCGGCTTG
GCCAAGAGGTCCTCCAAAGGGTCCGGGAAGGGCAAGGATCTCAAGCCAGGCGATTGGAAG
TTCATCTAA
>MALP_00105 hypothetical protein
ATGGGTGAGCTCGCCATAAGCTACCGGGCGAGGGGGCTTCTTGACGTCGACCGGGTCTGG
CTGAGCTCCGCCTTCAGGGTCCAGCTCATCAAGATGGGAATAGAGAAGGCCGGTTCAGTG
AACGAATTGGGCCGTCGGATGGGTTACCGATCACGTGTCCATCCCGGATGGGGCGTGGTG
CAGATAATGCAGGGGAAACAGGCCTTCCCGGTGTCTCGACTGAAGCTGCTGGCGGAATAC
CTGGAATATCCATTGGACGACGTTCTTCAATACATAACCCAGCCAAATCGGGTCACCCCC
GAGAACACCAGGAGCGCCTTGGCCATGTACGGCCTCAGCGGATACATCCCGCGATGA
>MALP_00106 Ribonuclease J
ATGAAAATGAAATTCTTGGGCGGCGCCGACCTGGTTGGCAAACTGGGAATGCTTGTGGAG
AACCAAGGCGCCAATATAATGTTCGAGTACGGAATGAGGCTGGTCAAACCGGAGATGCCG
CATTTCCCCATGATGCCCGAAGAGGATGTGGAGGGAGTGTTCATAACCCACTCCCATCTG
GACCACAGCGGAGCAGTACCCCTGCTGGTGCAGAAGAAGGATTGCGAGGTTTTCTGCAAC
GAGCTGACCATGGACATCGCGACCCTGCTGTTCTTCGACTCCATCAAGATCGCCAAGTCC
GAAGGTTATACCACTTTCCCGTACAAGGACACGGACATCAAACAAACTTGGCAGAACTTC
TCGTCCTTCTACATCGGGGAGACCCGTTCCATCGGAGGGCTGGAGATACTGGCGCACAAC
GCCGGGCACATCCCCGGGGCGCAGATGTACGAGATCAAGGGGCACGACACCACCCTTTTC
ACCGGTGACCTGCACACCGAGAACACCCGCCTGACCTATGGGGCCAAGCCGGTGAAGTGC
GACAATCTGATCATCGAGGCCACCTACGCCGGGAGGAACCACCCGCCAAGGCCGAAGAGC
GAGGCGCTCCTGCAACAGAAGGTGAGAGAGGTCGTGGAGCGCGGCGGAACTGCCATAATC
CCCTGCTTTGCGGTAGGGCGTATGCAGGAGGTAATGATGATCCTGAAGGACCTCCCCTAC
GACATGTGGGTGGACGGGATGGGCAAGACGGTGAACAGCATGTACACCGACCACCAGGAA
CACCCTTACCTAAGGAGCATAAGGGAGTTCAAGGCCGCCAAGCGCAGCTTCAATCCGGTG
CGCACGTCCTCCGCTCGCGAGAAGGCGCGCCAGGGACAGGTCATAATCACCACCTCCGGC
ATGCTGGACGGCGGTCCCGTGCTGCATTACCTGAAGGACCAGAAGGACAACGACAAGAGC
GCGGTCATGCTGGTCGGCTACCAGGCCGAGAACTCCAACGGTCGGCTGCTGAAGGAGGAG
GGCAGGGTCGAGACCATCCAGGACGGTCCAATGAAGATCAGGTGCGAGGTCATGACCTTT
GACCTGTCGGCCCACGCGGACCACGACCAGCTGCTGTATTTCATCAAAGGCTGCCAGCCG
GAGAAGGTCGTGCTCATGCACTCCGACAACCGCGAGGAGCTGGCCCAGGACCTGGAAGGA
GACTACGAGGTCCTGATGCCGATGCCCGGGGACTACTTCGAGCTCTGA
>MALP_00107 hypothetical protein
ATGGACCTCATCGACCTCTACCTGCAGGAGGACCTGGGACAGGGCGACGTCACCTCCCAG
GCCCTGGTGGACGACCGGGACGGCCGGGCGGTCATCACCGCCGGGCAGGATGGCGTTCTG
GCTGGAGCGGAGGAGGCGGTGGAAGTGTTCCGTCGCGTCGGATGCTCCTGCCAGGTCCTG
GCGAACGACGGCGAGAAGGTGGCCGCCGGGCAGAAGGTCCTGGAGGTCGGGGGCCCTTTG
AAGGGACTGCTGGCCGGTGAACGTCTGGCGTTGAACTTCCTGATGCGCATGAGCGGCATA
GCCACCCTCACCCGCCAGGTGGTCGATTCATGCCACAAGGCCAACCCGAACATCGTCATC
GCCGCCACGCGCAAGACCACTCCCGGCTTCCGCCGTTACGAGAAGAAGGCCGTCAGGATA
GGCGGCGGGGACCCGCACCGATTCGGGCTGGACGACGCGTTCCTGATCAAGGACAATCAT
CTGACCGTCGTGGGAAGTGTATTCAAGGCGGTACGAAGAGCGCAATCGTTCAGCTTCGGC
AAGAAGGTGGAGATAGAGGTGGAAGATATCGATGCGGCCAAGGAAGCGGCCAGGGCCGGG
GCGGACATCGTCATGCTGGACAACATGACGCCGACCCGGGCCAAGGAGTGCTACCTGGCG
ATAAAGGGGATCGACCAGCGCATCACCGTGGAGGTCTCCGGCGGGATCACGCCGAAGAAC
GCCAAGACCTACGCTCACTACGCGGACGTGATATCCATGGGCGCCCTGACGCATTCGGCT
CCGGCGATGCATCTCTCCATGCACATCCTGAAGTGA
>MALP_00108 hypothetical protein
ATGGCGTTCTGTTCAAGATGCGGAAGCCCGGCCAAGGAGGGCGCTCGGTTCTGCGACCGA
TGCGGCGCTCCCTTGAGCGTGGGTTTCCAGAGCTACAGCCAGGGCAATCAGACCACCATG
TCCTACACCTACCGGAAGGACGAGAAGGAGGCCATACTGGCCGTGATCCTTTCGGTGATC
GTTCCCGGCGGCGGGCAGATCTACTGCGGGAAGATCGGCCGGGGCATCGGCATACTGTTG
CTCCTGGGCCTGCTCAGCGTGGTGTCGATCGTCCCGCTGTTCCTGATCATGAACCCGGTG
GACCTCAGCTTCGCCGGGTTCTTCGCCTTCAACGTCGCGGTCAGCATCATGGCCTTCATC
ATCTACATCTGGCAGATCTACGACGCCTACCGCTGCGCCGATGACTACAACAAGATGACG
CCGCCGGTGAGGTACTGA
>MALP_00109 hypothetical protein
ATGGACTTCTCTAAGTACGAGTGCCAGTTCTGCGGCCGGCCGGCCAAGCAGTACGTCTTC
GCCGCCTTCTGCTGCGAGAGCGAGGACTGCGTGGACAAGGCCCGCGAGGAGAGGGGCGGT
CCCGGCGGACACATGAAGGCCAAGATGCACGGTGATATCGTCAACATCAAGGACGAATGA
>MALP_00110 7,8-dihydro-6-hydroxymethylpterin dimethyltransferase
ATGCTCGCCAGAATAGTCGGATTCGCCAAGACCTCGCTGCTCGATTGGGACGGCGTGGTC
GCCACCACCGTCTACCTGCAGGGCTGCAACCTGCGCTGCCCGTTCTGCCACAACCCCGAC
CTGGTATCCGTTTCTGGGGAAGTTGAGGAAGCACCCTGGGAGGTCCTGGAGGAGTACCTG
GCGGACAACTCGGACTTCTTGGACGGGGTGGTGGTCACCGGTGGCGAACCGACGTTGAAC
GAGGACCTTCCCGACCTTATCAGGAAGATCAGGAAGCTGGGTCTCAAGGTCAAGCTGGAT
ACTAACGGTACTAACCCGGATATGCTCCAGGACCTTTTGCAGGCCGGACTGCTGGATTGC
GTGGCCATGGACTTGAAGGGGCCCCTGGACCAGCAATATTCCCAGGTCTGCGGTACGGAA
GTGGACCTTGAGGCGGTCAAGCGCTCCATCAACCTGATCATGACCTCCGGCATCGACTAC
GAGTTCCGCACCACGGTGGTCCCGCACTACCTGAAGCCGGTGGACATCGAACGAATGGCG
TCCTACATCGGCGGGGCCAGGAAGTACGCCCTGCAGCGCTTCAAGAACGACCGCACCTTG
GACAAGCGCCTGAGCCAGATCGACCCTTACAACGAGGCGCAGATGCTGGGCATGGCCGAG
ACCGCCCGCAAGTACGTCAAGAAGGTCATCGTGCGCGGCATCTGA
>MALP_00111 hypothetical protein
ATGGAAGCGGGAGACGGCCGGTTAAAGACGTACATCGAGGGTTTCGACAGGATTCTGGAA
GGGGGGGTACCCATCGGACACATCGTCCTGGTGGCCGGTACCCCCGGGACGATGAAGTCG
TCCATCAGCTATTACATGCTTTACAATCACGCCATCGAATCCAAAAGGACCTCCGTTTAC
GTGACTTTGGAGCAGAGCCGGGAAAGCCTCCTGCGCCAGATGGAGAAGATGGGCATGGAC
ATCGACAAGGTCAGCGAGAACCTGAACGTGCTCGACCTATCGATAATCAGGAAGAAGCTC
AAGGAGATAGCCGGCGGCACGTCCTGGCTTCATGTTTTCAAGACCTACATCACCAACCTC
AAGCAGAACCTCAACTTCGACATCCTGGTCATAGATTCCATGGAGGTCCTGGAGACCATG
GCCGAGATCCGCAACCGCCGCACGGACCTGTTCTACCTGTTCGAGTGGATGCGGGACCTG
GGCGTCACGGTGTTCCTGATATCCGAGAGCTCCGCCGAGCGCCTGATCGAGGGGAAGTTC
GATGAAGGGTACCTATCGGATGGAATAATCACGCTGAAGATGCAGCTCATCCGCGACGTG
GAGATGCAACGCCGGATCAGGTGCGTCAAGATGAGGGAGACCAACCACGACCCGTCGTAC
TATTCGCTTCTGTACAACGACGGCCGTTTCCAGGTCACCCGGGTGATAAGCGAGTGA
>MALP_00112 hypothetical protein
ATGCGTCTCCCTCCCAGCAAGTTCGAATGCCCCCGGTGCGGTTTCGGCGTGCGACCGGGG
GACACGCAGTGCGGCCGATGCGGCGAGGACCTGAAGCCTAAGGCGTCCCAGCCGGTGCAG
GTCAACCTATCCTCGGTGAGGCTGGACCGCGGGAAGAGCACCGAATGTTCGACCGTTCGC
ATTCGTTCCATCGAGACCATCCAGGTGGGGCGGCCGGACAGCACCATGCAGGTCCGGGCG
GACGAGCTGGACAAGCGCGAGAGGGAGCTGCAGGAGCGCGAGCGCCGCCTGAACGTGCTT
TCCAACGAGCTCGAGGAACGCGCTAAAGAGCCCCAGGAGAAAAAGGAGCCCCAGCCGAGC
GTGGACATGGACGAGGTCCGCCGCCGGCTGAGGGAGGAGCTCACCCGCCACTTCGAACCG
GAACTGGAGGCGTTGCAAGCCCAGCTGGATGAGAAGGAGGCCGAGCTGCAGGAAGCCCGG
CTCAAATTGCAGATGCTGGACGCCGGTCAGGAGATGGAGGCGGTGGACGAGGCCGAGCTG
GCCCGGATCACCGAGGACATCTTCAGGGAACTGCGTTCTCAGGTCGGAGCCCCGCTCAAG
GTCGAGGATACTGGCGTACTTCGTACGCACATAACCCGCCTGGACGAGGTGCTCGGCGGC
GGCATACCTCACGGCCATGTCGTGCTGTTCAACGGCGCGCCAGGCACCATGAAGAGCACT
CTGACCTACACGATCTTGCACCGGGCGGCGATCAACGGTACGCCTGGACTGTACCTGTCG
GTGGAGCAGAGCCGCAGATCGATAATCAGGCAGATGGGGCGCATGGGCATGCCCGAGGCG
GACACCAACGGCAAGCTCAGGGTCATGGACATGCGAGAGCTCCGCAAGGAGATGGCGGAG
CACGAGGGCAACTGGCGCGAGCTTATCATGGACTTCGTGCACCGGGAGCAGCAGGCCACC
GGCTTCAAGATCTTCGTCCTGGACTCCCTCGAGTCGTTCAAGGCACTGACGGAGCATTGC
TTCTCCCGCCAGGACCTCAAGGACCTCTTCGACTGGTTCAAGTCCCTGGACATCACCGTG
CTGGTGATATCCGAGAACATTTCGGACGAGTACGACGAGGGGGACCAGGGCGAAGCGTAC
CTCTCGGACGGGATCATGGAGATGCTTATGCGGGAGATGACCGATTCCCGGGTGCAGCGC
TGGGTGCGCTGCGTCAAGATGCGTGGCGCCAACGTCGACAACCGCTACTACAGCATGTTC
CATGACGGGAAGGAGTTCAATATGGCATTACCGCTGGCAAATCAGCCCTTTTAA
>MALP_00113 hypothetical protein
ATGGGCATAGGTGTAGAACGGGTGAAGACCTACATCCACAACTTTGATGATTACATCCAA
GGTGGGGTGCCGAAGGGGCACGTCATTCTGATATCCGGTACGCCGGGAACGATGAAGTCC
TCGGTCTGCTACAGCATCCTATACAACAACGCCAAGCAGCACGGTATCCGCAGCGTCTAC
ATGACGTTGGAGCAGAGCAAGGAGAATCTCCTGCAGCAGATGGAGCTGATGGGCATGAAC
GACCCGAAGGTGCAGGAGATGGTGTACGTTCTGGACCTGGCGACCATCCGGAAGAACGTC
ACCGAGATGATGGCCAAGGGCTCCTGGCTCCAGGTGTTCAAGATGTACGCCGAGACGGTC
AAGAAGGACCTCGGCTTCGACCTGCTGGTGCTCGATTCGTTGGACGTGCTGGAGATGGCC
GCACAGATGACCAATGACCGGCGCAACGACCTCTTCTATCTTTTCATGTGGCTGAGGGGA
ATGGACATAACCTCGTTCCTTATCGCCGAGACGTCGGTGGACAACATCAACGGGGGGCGC
TTTGAAGAAGGCTATCTGGCCGACGGTGTCATCTCTTTGAAATTGCAGAGCATCGGGGAG
ACCGACGTGCAACGTCGAATTCGCGCAGTGAAATTGCGTTCCACCAACCATAAGACCGGC
TACTTCTCGCTCATGTTCAGCGACGGCATGTTCCGGGCCACCCAGGTCATCAACGAGTGA
>MALP_00114 tRNA-Val(cac)
GGGCTCATGGTCTAGCGGTTATGACGTCTGCTTCACACGCAGGAGGTCGCCGGTTCGAAT
CCGGCTGAGCCCACCA
>MALP_00115 hypothetical protein
ATGCCCAGCAAGAGACCGAACGGAAAGAAGAAGGCGGGGTCAGACGAGGCGCTGGTTCTC
TGGCTCATGGACAATACGATAAAGTACCCGCTTAGGTAA
>MALP_00116 Oxygen-dependent choline dehydrogenase
ATGACTCATACATACGACTATATCATCGTGGGGGCTGGTACGTCCGGGCCGATCGTAGCA
TCCAGACTGAGTGAGGACCCTCATGTTTCTGTTCTGCTGTTGGAGGCCGGCGGGGAAAAT
ACGAACGATTTTTCCCGGATGCCTGGGGCTTTCTTTAAGGTTTGGGGGACCGATTACGAC
TGGCAGTACGAGACAGAACCGCAAAAGAGCCTAAACAACCGGAAGATCTACCAACCCCGG
GGTCGTGTTGTCGGAGGATCATCAGCGATCAACGTCGGATTTTGGATGAGGGGAACAAAG
GAAGACTACGAGTCCTGGGAACAACAGGGCGCCAAGGGTTGGAATTTTGAAAAGGCGCTG
GAAATGTTCCAAAAAATCGAGGACACCGATTTAGGGCCGACCAAGTACCGGGGAAAAGGC
GGCAAGGTGCGTCTGGAGGATTCAGCATACCCTTCAGAATTTATCCATACCATGCTAGAT
GCGTTCAAGGAAGCCGGATTTGGCGACATCGGAGATTTTCAGGCTGAAAATCCGTATCGC
GCGGATATTGTCCAGAAAATTTTTATTAACAGGGTCCGGCACACCCTTGCCGATAGTTAT
CTGTCCGAGGAAATCCGCAAAAGGCCCAATCTGACCGTTCAGTTGGACACCTTTGTCCGT
AAGGTTGTTTTTGAAGGAAACCGCGCAGTGGGCGTCGAAGTCGAACATCAGGGCAAACCT
CAGCAGATCAAGGCAACTGCCGAGGTCATTCTTTCGGCGGGGGCCTATAACACGCCACAG
ATCCTGAAGTTGTCAGGAGTGGGGCCGAAGAAGGAATTGGCCAGGTATGGCATACCAGTA
GTTGCGGATGTTCCAGGTGTCGGCGAAAACCTCAACGATCATTTGTTGATCACTCTGCGG
GTCCTCTCTCCCATTGATATTCCGGATACCCATTTTAACCCAGTCAGCGATGAGTCGATA
GCCCAGTGGAGAAAAGACCATACCGGGCCTGCCTGTTACTTCACGGGCGCGGCAGCTGGA
TTGGTATCCAGCGATGGAACGTACGCTGGCCCGGACTTTGAATTAATTCTATCGTATGTC
CATAGCGCGAACGGCTCTGAAAAAGAGTTCGCTGGAGTGGACAATATCGCCCAAAGAAGC
GGATACTCCTTCAATGTGATCCTTATAACACCGAAAAGCAGGGGAAATGTCCTGCTGGCA
TCAGGAGACCCGCATGACAAGCCCCTCATTGATCCGAACTATTTCGGCGACCCGATCGAT
ATGAAGAGGTTTATCAAAGGCATTCGGTATGCTATGCAGCTCATCAGAACCAGGGCTCTT
TCACCATATACGGAAATGATGCAACTCGCCCTGGACGCAAGCGACGCTGATATCGAAGCC
TTTATCCGCAGTGATGCGACCAGCGTATTACATCCGGTGGGCACCGCGCGTATTGGCGAT
CTGGAAAAAGACCCCATGGCTGTGGTGGATTCCCATCTGCGGGTCCGTGGAGTGGAAGGG
CTGCGCGTTGCGGATGCGTCTATCATGCCGCAGGTGAATCGCGGGCATACCATGGGGCCG
GTAACCTATGTCGGGGAGATGGCCGCTCAGATCATCTTGTCTGAAATACATCGGTAA
>MALP_00117 hypothetical protein
ATGTTCGGAGCCGTGGTCTGCCCCCGCTGCCGGAAGGGCTTCGCGGTGGACCTGGAGCAT
CGCTCCTCCACCTGCCCGCACTGCGGCCGCCTGGTGCAGACCCGCCGGATGAAAACCCAT
TTCACTTCCAATTCTGCATCGTTGACCGCGCGCGCCGTGGCCGAACTGAACACCAAAGGT
CGGGAGCTGAAGGGCTTCAAGGGGAAGCTGGACATAGAACCCAAGGCACCTGCGTTCAAG
CCATCCGCCCTGGAGGACCTGGCCAAGGATCTGGGAGAGTTCGACCTGGCCGAGCTCGAA
CATGCCCTGGACGGCCGGATGGACGCCGAGGAGACCTTACGGCGCCTGTTGTCCTCGGGA
TTCGTCTACGAGTGCGCCCCCGGGCGATACCGGGTGGCCTAG
>MALP_00118 Pyruvoyl-dependent arginine decarboxylase
ATGAATCTAGTCCCGAAGAAGTTCTTCGTCACCCAGGGATCGGCCGTGAGCAAGGTCTCC
GACCTCAATGCCTTCGATGAGGCGCTGATGAAGGCGCAGATCGGCGAGCAGAACCTGGTG
TCCGTATCCTCTGTCCTCCCGATAGGCGCCAAGAAGGTCGCCGTGAGGGAGCTTCCCATG
GGCGCCATCACCCACTGCGTCCTGGCCCAGATGAGGGGCGGCGAGGGCGAGATGATCTCT
GCCGGGATAGCTTACGCCCAGCGCAAGGATGGCAAGGGCGGCTACGTCGCCGAGGGCCAC
ATGCACGGGACCAAGAAGGCTCTGAAGGAAGTACTGGAGTGGAAGATGACCGAGATGTCC
GCATTGCGCGGCATCAAGCTCTGCCGCATCAACTACGCCATCGAGGAGCTGTCCATACCC
ATGGACCACTACGGGACCTGCCTGGGCGCCCTGGTCTTCGTCGAATATTGA
>MALP_00119 hypothetical protein
ATGGGCAAGGACATGCGTCCCTTCTTCGTCATGCCCGGCTCGGCCCTGAAGGACCTGCGC
GAGGAGCTGCAGCTACTGAACGGGAACGATGCTGGGCGGACGATGGAGCGCTACGGCTTC
CGGGCCGGGGTGGGACTGGTTCGCACGTTGGGACTGGAATGCGCCGACATCCAGGAGGCC
AAGGCCATCATCGAGCAGGTGTGGACGGAGACCGGCCTTTCCCGGATGAACATCGAGATG
ATCAATGAGACGGAGATAGTCATCACCTTCAAGGAGTCGGTGGAAGCGGATAACGGAGAT
CATTGCGACTTCACCCGCGGTTACATCTCCGGAATAATCTCTTCGCTAATGCGCCGCCGT
TACGATGCGTACGAGGCGTCGTGCATCTCAGACGGGGCTGGGAAGTGCGTTCACGTTCTT
ACGCCGTCCACCACCTTTCCGACCGAGAAAGGTGACCTTCCAAAGAAGGATGAGACCGGA
CGGAGGTACCTGCTGGAGCCGGGAACGTCCTATCTGGTGGAATCGTCGTCCCTGGATGCG
GCATATCAGATGTACCGGGACCAGGTGGCGGAGGGCTGCATAGGAATGGTGCTTGCCCGC
GAATATCCGGAGAAGGTCCAGAAGATGTACGGCATCGGGGAGGGGGCCTTGCTCTGGCTT
TCGTATGAACGGGGGAAGCGCTACGCCCGGGAGCCGACCGACATCCCCATGATCTACAGC
GAGATCAAGAACTTCTTCGAAGCGAACAGCAGGGCGGTGGTGCTCCTGTCCGGATTGGAG
TACCTGATCAGCCAGAACAACTTCCTCAAGGTGCTAAAGCTGCTCCAGCTGCTCAATGAC
AACGTGTCCATGACCGGTTCCATGCTCATCATCCCGGTGGTGCCGGAAGCGTTGAACCCC
CAGGACGTGAAGATGCTGGAACGCGAGCTGCGCGTCTTGGAAATCGATTGA
>MALP_00120 hypothetical protein
ATGGCTAAGCGCCAGTTCGTGAAGAAGATCTGCCTTCTTGGGGACGGGGAGGTGGGGAAG
ACCAGTCTCGTCCGACGCTATGTGCTGGACCTTTTCGACGACCAGTACATCCAGACCTTC
GGGGCCAAGGTGAGCAAGAAGGTCCTGGACCTGGAGGACGTTAACCTCACCCTCATGATA
TGGGACGTGCTGGGCCAGAAGACCCAGAAGGCGCTTCATTCCACTTATTACGCGGGAGCT
AACGGGGCGTTGCTGGTCTGCGACATGACCCGGCCGGAGACGTTCGAGCATCTGAAGCAT
TGGGCGGCCGACCTGCTGGGGGTGTCCGGGGAGATACCAGTGATCATCCTGGGCAACAAG
TGCGACCTGGAGATGAAGATCGACCCCCTGGAATTGAAGGCCTTCGCGGCCAATCTTGGC
TGTCCAGCGATGCTGACCAGTGCTAAGACCGGAGAGAACGTCCAGGAAGCCTTCCAGGTC
CTTGGCGAGCTCATGATGGAGGGATGA
>MALP_00121 hypothetical protein
ATGCCTAAGACCGAGAAGAGGTTCGAGGACGTGCTGGTTGACGACGTCTTCGACAAGTTC
GTGCTCAAGCCCTCCCAGGTGGGCGAGGGCGCCACCATCGCCATGATCGTCGACCAGATG
ATGGCCAATCCGCTTTCCCGCAAGGTATACGTCACCGACGCCGAAGGCAAGTACACAGGA
ACGGTGAGCACGGAGACCGTCCTCAGGCTGATGGGCTACCGTCTCGGGATACGCGAGTAT
GGAGGGGCGTCCCTCATCCGATTCTTGAAGGACACTCTCAAGGAGAGGGCTGACGACATC
ATGGTGAAAGGACGGACCGTCACCAGGGAGACGAAGCTTTCTGCGGCCATGAAGATAATG
ATCGACGAGCATCTCAACGACCTGCCGGTAGTGGATGGGGACGGGCGTTTGGTTGGTGAA
CTGGCCAGCCTGGAACTGTTCGTTGCCGGGAAGAAGGTCTTCGAGGCCAAGGGCCCCTCC
CCGCCGCCCAACGAGCACTAG
>MALP_00122 hypothetical protein
ATGAGCGAAGGTGAGATATTCATCCATGAGTACGATGATGTGGACCTGAAGGACGGAATG
GTCGTGGTCGGGTTCCCCAGCGTAGGGCTGGTGAGCTCCATAGCTTCCAACTACATCGTC
CGCACCATGAAGCTGGCGCGGCGGGCGGCCATAATCTCCGAGCATTTCCCTCCTTTCACC
ATAATACACGATGGAATTCCCTCGCCCCCGGTCCGCATCTACGCCGGCCAAAGGGATTGC
GAGAAGGGGGAGAAGTGCGAGAAGCTTGCCGTCATCACCTGCGAGTTCATGCCCAGTCCC
GAACTCATAAAGGAGCTGTCGGACGACATCCTGAGCTGGTGCAAGAAGAAGGGGATATCC
ACCATCCTCACCCTGGAAGGGATAAACATGGGCGGCGAGAGCGATACCAAGGTGTTCGGC
GTGGGGACCACGGAACGCACGCGAGAGATGCTCAAGACCTACGGGATCAAGGAGTTGAAG
GAGGGGATGGTCACCGGAATATCCGGACTGTTGTTATCCGAAGGCGAGCGCTACCAGATG
GACGTCATCTGCCTGCTGGGCTCCGCCCGGACCGACGTTCCGGACGCCCGGGGAGCGGCG
AACCTCTTGGAGGTGGTCGGCGACATGCTGCCCGAGATAAAGTTGGACCCGGAGCCGCTG
ATCAAGGAGGCCGAGCAGATCGAGACCGAGATGCAGAAGGCCATGGAGTCCGTGCAGCAG
CCGAAGAAGCAGGTGGAGTACTCCCAGCTTTACGGCTGA
>MALP_00123 hypothetical protein
TTGCACAGGACCACGGCGGGGATCCCGGTGATAGTGGAGGAGGTCCCTCGCTCCCGAACG
GCCGCGCTTTCCGTCAACTTCAGCGTAGGCTGCCGCGACGAGGAAAAGGATAACTGCGGC
ACTGCCCACTTCCTGGAGCACATAATGTTCAAGGGAACGCAGAAGCGCAATGCCAGGCAG
TTCTCGGAGCTGGTCGAAGGGGCGGGCGGAGAAATGAACGCCTACACCACCAAGGAGTCC
ACCTCCTTCCATGTGTTCTCCCTGGACGAGACGTTCGACTCCATGAGGGGGCTGATGGCG
GATATGATGACCGCCCCCCTCATCGACGAGGAGCATGTGGAGTTGGAACGGGGCGTGGTG
CTCCAGGAGATCAGCATGCTGGAGGATGACCCGGAGGATTATTGCCGGGTGCTCCTGGAC
CGCTCGATATGGGAAGATCATCCCATGGCCAACACCGAGACCGGCGGGCCGGAATGCGTG
AAGAACCTCAAGGCCGCCGACCTTCGCAGGTTCTTCGAAGAACATTACCGGCCGCCGAAC
ATGTGCGTGGTGGCCTGCGGCCACGTGTCCGCGGAGGACGTGGTGTCCTGGACCGAAAGG
ACGTTCGACGATCTGACCCGGGCCAAGAAGCAGAACGGGCGGACGCCGCCATTGCCGAGG
GCGTGCACCAAGGTGTTCCCGAAGGAAGGGGACCAGGCCTACGTGGAGCTCGGTTTCCCA
GGATTCCCAGGCAAGCACCCGGACCGCAAGGCGTTGACGGTGGCCTGCATAATACTCGGC
GGCGGAACGTCGTCCCGGCTATACCAGACGGTGCGGGAGGACCAGGGGCTGGTGTATCAC
ATCAGCACCTTCCCTCAATCTTACACCGACTGCGGTATAGTGGACACCTTCTTCTCCGCG
TCGATCGGGAAGCTGGACCAGGTCATGAAGACCCTGGCCAAGGAGATGTCCTCGTTCAAG
GACCAGGGGCCGACGGAGGACGAGATGAAAAGGGCAAAGCGCTGGATCAAGGGCATGCTC
GTACGGAAATTGGAAGGCACCGACAGCCGACTATACTGGCAAGGCGAACATTTCATGATG
AACGGCGAGCTGGCCGACGCCGAACGTTCCATCGCCGAGTTCGAGAAGGTCGACCGCGAG
GACGTGATGCGCGTCATCAACGAAATATTCCAGAGAAAAAGGATGTGCGCGGCGATGCTC
GCCCCCCAGAAGGAGGGGGAGGCGGCAGCCAGGCGCATGCAGTCCCTCGACTTTTAA
>MALP_00124 hypothetical protein
ATGAAAGCGTCCCGTTTGTTGCTGGGCATCGGCAGCCCCATCGTCTGTGATGATGGACTT
GGCTTCCGGGTCGTGGAAGAGATCAAGAACCTGAACCTGCCGGACCTGGATACGGACCAG
CAGTCGGTGAGCGGTCTTGACCTCATAGAGATCATGATGGACTACAAGAAGGTGGTCGTG
GTCGATGCCATCGTCACTGAGAAGTACCCGGCCGGCACGGTCATGTTGCTGCAACCCGAG
GACTTCAAGAACGCCCTGCACGGGACGAACCCACATGAAACGAACATCCACATGGCCATC
GAGCTCGGCCAGAGGCTTTTCCCGGGGCGCATGCCCAAGGACATCCAGTTCATCGCGGTG
GAGGTCAGCGACGTTTACACCGTCACCGACGTGATGACCGAGGACGTGGAGAAGGCCGTT
CCGGCAGCCGTCCAAGCGGTCCTGAAGGTCCTGAACGATTAA
>MALP_00125 hypothetical protein
ATGGCCCGGGTGCAGGCATCGCTCACCGTGCAGGTCAACGGTCGCACACTGACGGACAAG
CAGTCCAAGGCCGTTCTGGCTCTGTACTTGAACGGGACCCAGAGGGCCGCCGCCCGGGCT
TTGGGCATATCCGCCCCGGTCCTTTGCCGTCATCTCCGCCAGGTGGAGGTGAAGGCCGGC
GCTCCGATAATGGAGTGCGGCGCCCGGGGGACGGTGCTCAACGAGCTCGGGGAGAGCATC
GCCAAAGAACAGCTCGCTTTGCAGGGCAAGCTCAGGGAGCGGCAGCAGCTGGCGGTGGCC
TGTACGCCTCTAACGGAGGAATTGCTGATGCAGGCGCTGAACGCAGCGGACCCGAAGGGG
GAGATCGACGTGGTGATATCGGACGATCGACATAACATCACGGACTTCCAGGCCGGACTG
CTGGACCTGGTGCTCCTGGACGATCCGTTGTTCGCCTATGAGTCGGAGGGGTACAACTGG
GAAGAGGTGGGGAACGACCGGCTCCTGCACATGCGCAAGGGTGACGATTACGCCGTGTAC
CGTTTCGGACCGCAGAGGCTGGGGTTCCTGTCATTGGACGCCGAGAAGACTCCTTACCGG
GTGGTCAGGACCTACTCCTCGCTTGGAGCGCTCATCCGCAGCGGGCACAGCCATTTCGTC
AGCGAGGGGCTGCTGGTCCGCAAAGGTTACCGTCCCCGTGGCGACGAGCCGGCGATCCCC
TACGCCATTCTATGTCTGTATCGGCAGGCGCCGGGGGTGGAGGAAGTGCTCAGGGCACTG
CGTCCCAACGCCGTCCACTAG
>MALP_00126 CoB--CoM heterodisulfide reductase iron-sulfur subunit C
ATGTCTAACGTCAAAATACCAGACCCGGACTTCGCCCAGAGCGTGATCGACGCCGGCGGC
AAGACCTTGGACCTGTGCTACCAGTGCGGAACCTGCACTGGTAGCTGCCCCTCCGGCCGC
ACCACCGCGTTCCGCACCAGGCAGCTGATCAGGAAGGCCCAGCTCGGATTGAAGGACGAC
ATACTCCCCTCGGAGGAGCTGTGGATGTGCACCACCTGCTACTCCTGCGTGGAGAGGTGC
CCCAGGGACGTCGATATCGTCGATATCATCATCCTGATGAGGAACATGGCCGTCCAGAAG
GGCTACATGTCCGAAGACCACAAGAAGGTGGGACGCTCCCTGATAAAAATCGGGCACACC
GTCCCCGCCTCCGACAAGCTGAAGCAGCTGCGCGTCAGCATGGGCCTCTCCGAGAACCCG
CCGACCACCATAGCCGACCCGAAGGCCCTGGCCGACTTCCAGAAGATCATGGCCAAGACC
GGCTTCGACAAGCTGATCGGAGGTGCCTGA
>MALP_00127 CoB--CoM heterodisulfide reductase subunit B
ATGGCCGCTGACAAGTTCGCACTGTTCCTGGGCTGCGTCGCGCCCCTGAGATACCCCGGC
ATCGAGAAGGCCACCAGGGAGCTGTTCAAGGCCCTGGGATACGACCTGAGGGAGATGACC
GGAGCCGGCTGCTGCCCTGCCCCGGGAGTCATCCGCTCCTTCGACCAGGCCACCTGGCTG
GCTCTCGCCGCCCGCAACCTGGCCATCGCCGAGAAGCAGGACTGCGATATCCTGACCATC
TGCAACGGCTGCTACGGCTCTCTTTACGAAGCGAACCACATGCTGCAGGAGGACCCCGAG
CTGCTGAGAAAGGTCAACGTCATCCTGTCCGAGGTCGGCATGAAGTACGAGGGCAAGGTC
CGCGTGCGCCACTTCGCCGACGTCCTGTTCACGGACATCGGCATCGAGAGGATGAAGCAG
AAGTTCACCAACCCGCTCTCCTACAACGTGGCCGTGCACTACGGTTGCCACTTCTCCAGG
CCCACCAAGATAAAGCACATCGACGACCCCGAGAGGCCGCACGTGCTGGACGAGCTGGTC
GAGTGGACCGGTGCTAAGAGCATCCCCTACGTCGACAAGAACATGTGCTGCGGCGCCGGC
GGCGGTGTAAGGAGCAGGGACGCCAAGTTCGCCCTGAGCTTCACCGAGGCCAAGCTGAAG
AACATGAAGGCGGTCAACGCCCAGTTCATCATCGACGTCTGCCCGTTCTGCCACCTGCAG
TTCGACCGCGGCCAGAAGGACCTGCCCGGATACGACATACCGGTCATCCACCTGTCGCAG
CTCTACGGCCTCGCTCTGGGCCTGCCCGTGTCCTCCCTGGGACTCGAGGCCCACGAGATC
AAGGTCACCCTGTGA
>MALP_00128 hypothetical protein
TTGGACCAAGCGCACCTGGTGGGTGTTTACACCCAAGAGGAGATGCCTGAGGAGCTGGAA
GGCTTCGTCAGGTATCAGGCCGCCCGCGACGGCCGCCAGATGAAGGCCGGGGAGAGGATA
GCCGTGCTGAACGTCACCGGCACCTCCTCATACGTCCCGGTCTTCCTGGCCGACATCAAC
GGTTTCGCCGATCTGGAATCCCGGCTCTCGCAGCACGGGGTCCAGGCGGACCAGGTGAGC
ATGGTGTCCCTGCGGCGGGTGCTGCAGGAGATGGGGCACAGCTAA
>MALP_00129 30S ribosomal protein S3Ae
TTGGCTGCTACTAAAAAAGCGTCTACGAAGGCCGCCTCAAGGAAGGTCAAGGACCGGTGG
AAGGCCAAGGAGTGGTATAAGATATACGCTCCGCTCATGTTCAACCAGGCCCAGCTGGGC
GAAACCCCCAGCGCCGATGCTACCAACCTGATCGGCAGGACCACCGAGGCAACCGTCCAC
GATATAAACGGCGACTTCTCGAAGATGCACGTTAAGCTGAAGTTCAAAGTTCAGGACGTC
AACGGGTTCGATGCGCACACCGTGTTCATCGGCCAGGACCTGACCAGCGATTACATTCGG
CGTCTAACTCGCCGCAAGCGGACCAAGACCGACCACGTCGTCGACGTCCGCACCAAGGAC
GGATATCTCATCCGCGTGAAGCCCATGAGCATCACCGAGAAGCGGATCCAGTCCTCCCAG
GAGACCGCTCTGCGCACCATGATGGATGCCGAGATGGCGAAGATGGGCGAGGAAAAGACC
ATCTCCGAGATCATCAAGGCCATCATCGACGGCGAGATGGCGCACAGGCTGGGCAGCGTT
TGCAAGGTCATCGTCCCCATCAAGAGGGTCGAGATCCGCAAGACCGAGGTCCTGGAGATG
GGCGCAGGCCCCCAGGACCAGCCGGTGTTCGCTGTTGAGGTCCCCGCTGAGCCCGAAGCG
GTCGTGGAAGCTCCGGCCGAGGAAGCCCCCGAGGCTCCGGCCGAGGCCGAACAGTAA
>MALP_00130 Putative arsenical pump-driving ATPase
TTGCTTCCTTCCGGTGAGAGAACGAGGGTACTAATCTATACTGGTAAGGGCGGCGTTGGT
AAGACATCCGTTTCTGCGGCGACCGCCCTGCGCTGCGCCAGGATGGGTCACCGGACCATC
GCCATAAGTACCGATTCCGCTCATTCGCTGGCCGATTCGCTCGACGTGCCTCTGACCGGC
GAGATCAAGAACATCAGCGAGAACCTGGACGCTATCGAGGTGGACGTCATCCACGAGATG
GAAAATCGCTGGCAGGAGATAGGGCAGTACCTCAGCGACTTCATGGTCTCGCAGGGCCTC
GATCCCATATCCTCCAAGGAGATGACGGTCTGGCCCGGTATGGAGCTGATGTCCGCTCTT
TTCTACATCGAGGAGTTCCAGAAGGCCGGGGTGTACGACGTGGTGGTCATGGACACCGCC
CCGACGGCTGAAACGCTCAGATTGCTGAGCTTCCCGGACACCGCCGACTGGTACTTCGAC
AAGATGTACAAGATATTCAGGAACACCGTGCGTCTGGCCAGGGCCACCGTCGGCAGGGTC
ATGAGCATGCCCATGCCCAGCGACGCCTTCCTGAACGATCTCGAACACCTGAAGGACCGC
ATGAAGACCGTCCGCCGGATACTGCTCGATTCGGAGACGACCTCCGTGCGCCTGGTCCTC
AATCCGGAAAAGATGGTGATCAACGAGACCAAGCGCGCCTACACCTATCTCTCCTTGTAC
AACCTGACCGTGGAATGCATCGTGGTGAACCGGCTTCTTCCCGAGGACGCCCGCGGTCAC
TATCCAGAGGCCAAGTACGAGGAGCAATCCCGCTACATGCAGATGATCGAGGAATCCTTC
TCCCCGCTGAAGATGCTCAAGGCCTACCAGTCCCCGACCGAGGTGGTGGGGAAGAGGTCA
TTGGAGGTGCTCGCCGATCAGCTTTTCGGAGACACGGACCCCTCGCAGGTGTACACCACC
GAGAAGAGCATGGAGATATACAGCCGGGACGGGCTGGACCAGCTGTCCTTGAAACTCCCG
TTCTCCAGCAAGGACCAGGTAGAGTTATATAAATCGAACGATGTTTTAATAGTGACCGTC
GGCTGGTACAAGCGCTCGGTGGCCCTCCCGTATTCGCTGGTGAGGAAGGAGGTCCATAAG
GCGGAGTTCAAGGACGGCCGTTTGGTCATCAGTTTCAAGTGA
>MALP_00131 hypothetical protein
ATGGCAAGCAAGAAGGACAGTGCCGAGGAGAGGCAGGAAAGACCATCCCAATCCTTTAAG
GACGGGCCGCTGCCCCAGGACACCGTGGTCCACCTCATGAGGTCGGGAACCGAGTTCCTG
GCCGCCATGGATACCCTGATGCCCCGCAATGTCATGCCCCCGGAGGTCAAGGAGCACTAC
AACAACATCCGCAAGGAATCGCTGCTGCTGTTCCGCTCCTTCATCGACTCCCAGTTGAAG
GAGATCGACAAGAAGAAGGAGGCCCCCGCCCCCCGGCTGCGCAAGATCGACCTCGATTGA
>MALP_00132 putative protein
ATGATATGCATGCAGGCCAAGGAGGTAAGGGAGATACTGGTCCGGGAGGTGATGTCCAGC
CGCCCCCGCACGGGAAGGCCGGACATGACCGTGAAGGAAGCAGCGGCCCTGATGCTCCGG
GAGGGCGTGGGCAGCCTGATCGTTCTGGAGGGTGGAGAGCCGGTCGGGATCTTGACCGAA
AGGGACATCCTCTACAAGGTGGTGGCCGTAGGCAAGGTCCCATCGAGGACCAAGGTGGAG
AGGGTGATGTCCTCGCCGGTGATAACCATCGCTCCGGGATCGAACGTGTCCATAGCCGCC
AAGCGCATGTCCGACCTGCACCTGAGGCGGCTACCGGTCGTGGAGAACGGCAAGCTGATC
GGAATGCTCACCGAGAAGGACATCCTGAAGCTGTCCCCGTCGCTGATAGAGCTGACCAGG
GAATGGGGGAACATCGGCGCGATACCAGGCGTCCGGGCCAACGGCTTCGGGAACCTGGCC
GGGTACTGCGAGAGCTGCGACTCCTATTCCATAGACCTGGGGCTGGAGAACGGTTCCCTG
CTCTGTCCGGACTGCCGCGAGGAATAG
>MALP_00133 Protein
ATGAAGGACCAGGAAGGAGCCATGGCGGTAAAGTTGGCCCGCAGGGCCATTGACGCTGAG
ACCCGGGACCTGGACATCGACCGCATCGACGTCCCGGACGGTTTCAGGGAAAAGAGCGGA
GCCTTCGTCACCCTCAAGACCTTCCCTGGCGACGAGCTGCGCGGCTGCATAGGCTATCCG
GAGCCGGTGTTCCCGATGGCCGAGGCCATACTCAGATCGGCGCAGGGCGCCTGTCACGAT
CCGCGTTTTCCGCCGCTGCGACCGGAGGAACTGGACCAGGTCGTGGTTGAGGTCAGCGTC
CTGACGCCGCCAGAGGAGCTCAAGGTGCCCGACCGCAAGAAAGTGCCTAACGCCATCCTC
ATCGGCAGGGACGGACTCATAATGGAGCGGGGTGTGTTCAGGGGATTGCTGCTCCCCCAG
GTGCCCGTGGAGTGGCAATGGGACGCCAATACCTTTTTGGAGCAGGCCTGCATGAAGGCC
GGGCTGCCTCCTGACATGTGGCTTGACCGGCGTACCAAGATATTCACCTTCCAAGCGGAG
ATCTTCCACGAGGAGTCGCCATACGGTCAAATACTCCGGGAACGTACCCAGTGA
>MALP_00134 Allantoinase
ATGGACGTCGTAGAGGGCAAGCTGTTCTACCAGGGAAGGCTGCAGAAGGCCTGCGTCGGG
ATTGAGGACGGGCGCATCGTCAGCGTGAGGAAGGTTCTCCGGGGCGACGAGCACTTCGAT
TTCGGTGACCGTTTAGTGCTTCCTGGAGCGGTGGACCCTCACGTTCATTTCCGCGATCCC
GGCCTCACCGGCAAGGAGGACTTCTCCTCCGGTTCGCTCTCCGCCCTGCACGGAGGGGTG
ACCTGCGTTCTCGATATGCCGAACACCGTGCCGCCGGTCATCGACGTTTCATCGCTCAAG
GAGAAGCGGGAAGCGGTCTCCGGTCGCTCCTGGATAGATTACGGGGTGATCGCCGGGATC
GCCCCTGGGACGAACGTTGCATCACTGGGAAAGTGCATCGCCTACAAGATCTTCCTCGGT
TCGTCAACGCAAAGCGTGCTGCTGAAGGAAGAGAAGGACCTGGCCAGGGCATTGGAGGCC
GTGGGAAGGACCGGACGACCGGTAAGCGTGCACGCCGAGGAGGACGCCATGCTGTCCCGA
ATGGACGAACGGTCCCTGCGCGATCACGAGGAATGCCGTCCCCGCCAGGCGGAGCTGGCG
GCCATCGATAGGCTGAAAAGGCATCACGAAGGGGTTCGGATCAACGTATGCCACGTGAGC
TGCTCTGACTCGCTATCATCGTTGAAGGGAAGCGGGATGACCTTCGAAGCGACGCCGCAC
CACATGCTTCTGGACTCCAGCATGGACCTGGGGGCCTGGGGGAAGGTGAATCCCCCGCTG
AGGCGCAGGGTCGACCGGGAGGCGCTGTTCCAATCGTTCTGTCGGGGTGAGGTGCCCATG
CTGGCCACTGACCACGCCCCCCATTCCCCCGAGGAGAAGGAGAGAGGGTTCGGCGAGGCG
CCCTCCGGCCTTCCTGGGGTCGAAACGGGATTCTCCATGATGCTGGCGCTGGTCAAGAAG
GGATTCCTATCCATGGACGTCCTGCTCAAGGCCGCCTGCTCGAACCCAGCAACGACCTTC
GGATTGAACAAGGGCCAGATAGCGGAAGGGCGGGACGCCGACATGGTGATAATAGATCCC
CGGGAAGTTTCGGTGATAAAGGCGAGAGATATGCACAGCAAGTGCGGCTGGACGCCTTAC
GAGGGCCGGGAGGCGCTGTTCCCGCAGGCGGTGTTCCTGAGAGGAAGGCTCATCCTGAAC
GAAGGCTCGACCATGACCGAGCGGAAGGGAATGGAGGTATCGTATGCTTAA
>MALP_00135 hypothetical protein
ATGCTTAATGGGCCGCTGCCGCTGGACCTGAGCGAGCTAGATGGACGAAAATTCGTGTGC
CAGGACCCCTGCAAGCTGTGCTGCCTGTGCCAGCCGGAATGCCTGCCCGGGGAAGTGGAG
TTCTTCAGGAAGAACTACCCCAACCGCCTGGTTTTAAAAAAGGAACCGCACCGGCATTAT
GCTCTGGCTCTGAAGAAAGGTCAGGGATCTTGTTCTTTCCTGCAGGAGGGGAGGTGCGAG
GTATACCCGCATCGTCCGCATTTCTGCAGACAATTCCCATTTCACATTCACGTCGGCTCA
CGGGCCCAGATAGAACTGGACCTCAGCTGCCGCGGGGTCTGGCTGGACCAGGGCGAGGAC
GCCATGACGGAAGGGCTCCGCATGGTGCAGGAGAAGGAGACCGAGATTAGGCGCACCCTG
AAGGAGTCCGTCCCCGTCTACCGGGAGTTCGCCCTCAACTGTCAGGAGGCCGGGCTGGAG
GTCGACGTCAGCAAGGTGCGCTCCCAGGTCTCGGCACGTCTGGACGAGCTCACCGACCTC
CGGCTGATCGCAACGCTCCTGGAGGAGAGCGTGGAGGAGGACGAGCTTTCCATACCCGGG
CTCGAGGCCAAACCCGCACTGGATGCCAGGACCATGAGCGAACTGTCGCGCTCCGCCCTG
GAGATGGTGACCGATTCCATGGCCGCAGACGAACTGTTCCAGGCCCCGGTGTACTGCGCG
CCGGACGGCAGCTGGAATCTGTTCCGGGTCCTGGGCCAAAAGGTCGAATGGCACGTCATG
GGCGTCGAGGGTGACGTGACCAAGAAGGGCGAGCTTCCCATAAAGGAGATCAGGCTGCAG
CAGCCCGAGGGCCGGGACCGCCAGGTGCTGCGCGATTACCTGAAGATATTGAACGACCGG
GACAGCTTCATGGGCTACGCCTTCTACCTGATGGACGATTACGATTACGAGGACCCGTGG
CCGAACGTGTACGGCGGGGTCCTCTCCACGTCCATCCTGGACCTGCTCTGGAGAACGTCC
CTGCTGGCGGCCTTCTTCCCTGGGATGAAGGACGGGGAGCGCATGAGGGAAGGAATAATA
TTCTACGACATGGACCGTCTGGACGCGCCGACGCTGGGGGCATTCATATGA
>MALP_00136 Putative snRNP Sm-like protein
ATGCAGAAACCGCTGAATGTCCTCAACCAGGCGATCAACAGCCAGGTCATCGTCACGTTG
AAGGGCAACCGCGAGTACCGTGGGGTGCTGGACGGTTACGATCCCCACATGAACCTGGTG
CTCAAGAACGCGGAGGAGCTCATAAACCGCGAGGTCGTCCGCAAGCTCACGGTAACCATT
GTCCGCGGAGACAACGTGATTTACATCTCACCCTGA
>MALP_00137 50S ribosomal protein L37e
ATGACGAAAGGTACGGCAGCACACGGAAAGATGGGAGACAAGAAGACGCATGTCCCCTGC
CGCAGGTGCGGAAAGAGGGCATACAACATACGCGCTTCCTTCTGCGCCTCCTGTGGTTAT
GGCAAGACCGCCACCATGAGAACGTATAACTGGGCAAAGACCCATTGA
>MALP_00138 Glutamine--fructose-6-phosphate aminotransferase [isomerizing]
TTGGAGGATGACCGTCCGAAGCATTTTTGCGGAATCGTCGGCATGGCCCTGGAGGGCGAT
GCCGTTCCCCACCTGAAAAAGGCGTTGCGGATCATCCAACACCGTGGCCAGGAGGCTGCG
GGCATAGCCGTTTACAACGGCAAGACCATTTCCTATCACAGGGGAATGGGACTGGTACAC
GAGGTATTGACCGGCCGGCAGTATAACAGCCTGGTCGGAAATACCGGCATCGGTCACGTC
CGTTATTCCACGTCCGGCTCGTCCTGCGCGGAGAACTGCCAGCCCATAACCGTTAACACG
AAAGAGGGCGATCTAGCTCTGGCTCACAACGGCGACATCGTGAACGCCGCTTCCATCCGT
ACCAAATTGCAATCGGAGGGATGGGCCTTCTTAACGTCCACCGATTCCGAGATCATAGTT
CGCATCATGGCCACGGAGCTGTCCATCAGCCCCGACCCGATACGGGCGATCAAGACGGTC
ATGAAGACATTGGAAGGCGCATACTCCATCGTCATGATGCTCGGAGGCCGCACGTTCGGG
TTCCGCGATCCATACGGATTCAGGCCCCTGTGCCTCGGCAAACTGCCGAGCGGTTACGTT
CTGGCATCCGAGAGCTCCATCTTCAACGTTCTCCGGGGAGAGTTCATTCGGGACATTCTT
CCCGGCGAGATAGTGGAGATCACTCCGACCGGAGTGACATCCACACGAACTCCAGCCGCG
CCGCATAAAGCGCATTGCATGTTCGAATGGGTTTACTTCGCTCGTCCGGACGCAGTGATC
GACGGGCGCGAGGTGTACCAGGTCCGCACCAGCATCGGACACATCCTGGCCAAGGAGCAG
CCGGTGGAAGCCGACGTCGTAGTTCCAGTTCCCGATTCCGGCCGCGCCCATGCTCTGGGA
TACGCGGAATGCTCTGGCATCCCCTATGCTGAGGGGTTCATGAAGAACCGCTACATCGAA
AGGACCTTCATTCTGCCCGATCAATCCCAGAGGGACGAGGGCGTTCTGTTAAAGCTGAAT
CCGATCCGTTCCACCGTGGCCGGGAAGAGGGTCGTGATCGTGGACGATTCCATCGTGCGC
GGAACGACCATGCTCAAGATAGTTCAGATGACCAGGAGGGCCGGTGCCAAGGAGGTTCAC
GTGCGCATCGGCTGCCCGCCTGTGATCGCGCCATGCTTCTACGGCGTTGATATGAAGACC
AGGGAGCAGTTCGCCGCCTTGAACCGCACTCCGCAGCAAATAGCCGAACTGATCACCGCC
GACTCGGTCGGCTACATCAGCCAGGCCGGTCTTGTGGAGGCTCTGGGGATCCCGGAGTCC
GAGCTATGCCTGGCCTGCGTGACCGGCGAGTACCCGACCAGGATCGTCGGTGAAAGGATG
CGCTTCCAGAAGACCCTCGAGGTCTGA
>MALP_00139 hypothetical protein
ATGGATAACAAGGTGCGTGGGGATCGCCCGCTCGGCGTGACCATCATCGGCGTGCTGCTG
TTCCTGTTCGCACTGTTCATGATACTGGGCGGCATAGCCATCGGTGCCTTGGCAGATCTG
GACGGATTGGACCTGGCCATAGAAATGGTCGCTCTGATAATGGGCGTCATCTACATCCTG
GCCGCCTTCGGTCTCTTCAAAGGATGGAGCTTCGTCTGGCTGCTGACCATGATCGTGGTC
ATCATCGGGATCATCTGGAACCTGTTGTTCTGGGTGCTTGGCGGGCTGGAAATGGGCGAG
GTGGGAAGCCCGTTGGTCGGTCCGATCATACCGATCATCATCGTGCTGTACATGAACAGC
AGCAACGTGAAGGCGTTCTTCCGCCGCAGCTGA
>MALP_00140 tRNA-Ala(ggc)
GGGCAGGTAGATCAGCTGGAAGATCGCTACCTTGGCATGGTAGAGGCCGGGGGTTCAAAT
CCCCCCCTGTCCAC
>MALP_00141 Protein CysO
GTGGGTGAGAACCCGGACAAGTACTTCATGCCTGATCAGTTCTCCAACCATTACAACAAG
ATAGCCCATTACGAGACCACTGGCCACGAGATCTGGAGGCAGACCGGAGGTAAGGTGGAC
TACATAGTCTCCGCTCTCGGGACCTCAGGCACCATCATGGGCGTCGGCAAGGCGCTCAAG
GAGCACAACCCCAACATCAAGATCGTGAGCGCCCATCCGGTGAAGGGTCATTACATCCAG
GGTCTGAAGAACATGGAAGAGGCCATCGTCCCGGCCATCTACGACCCGAGCAAGATCGAC
ATCACCATCATGGTGGAAACGGACACCGCATACGAGATGACCCGCCAGATCGTCAAGCAG
GAAGGCATCTTCGTAGGAATGAGCAGCGGGGCGGCGATGTACGCCGCGGCGGAGATAGCC
AAGAGGATAGATTCCGGGACCATAGTCACCATCTTTCCGGATCGTGGGGAGAAGTATCTC
AGCACCGATCTCTTTAGGGCCTGA
>MALP_00142 hypothetical protein
ATGGACCTCTACCAGCGGTACGGCGTGGTGTCCATCGACACCATCCTGCCGGAAGTGAAG
GACCCCATCTCCAAGGACATGCAGCGCATACTTTTGGACCGCCCCGGCCTGAACATCTCG
CAGCTCACCGACGAACTGAAGGGCAGGCGCGGCAGCTCGTGCAGACGCATAGTGCGCGAG
AAGCTCAAGGAACTGGCGGAGAAGAAGTTGGTGATCGAGGGGCCAGGGCGGAACGAGAGG
TCGTACCGCCTCTCCGAATACGTGGTGAAGAGGTGGTCACAGGTTCCCGGTCTGACCAAG
TAG
>MALP_00143 hypothetical protein
ATGCCGGACCCGGAACGGTTGGGACGGATGTTCACCGTGCTCTCAGAGCAGGTGCCGAAG
CTCCCGGACAGCATTACCAAGGTGCTCTACGGGACGCAGGAGGGAACCAAGTTCGGGGAG
TCCGTGGCAGCGTTATACAAGACGCGCGGGACGCGGGGATGA
>MALP_00144 hypothetical protein
ATGATCTACATCGCCGCGGCCGTTCCCGGGCTGCTGATCAGCCTGGGGTTTGCGTACCTG
CGCCTCCAGCATCTCTCTGACCTAGATGATCAGGGCCGGACGGTTCACTTCCGGAACAGG
TATTCGGCGATACCGTAG
>MALP_00145 hypothetical protein
ATGATTCCAGTGGAAACCGACATTATTCACGAGCAGGGCGAACAGAAGAACTGGAACGAA
AGTTTCTATTTCAGCTTCTATGACCGCGGGAACGATATCTGCGGATTCATGCGCCTAGGC
CTGAAACCCAACAAGAACGAGAAGATGCTGTTCTGCTTCTTCATGATGCCCGACGGGACC
CTGGTGGGAACCAAGGAGAGCGTGGAGTTCGACGGTGCGACGCTGAACGCCAAGGGCCTC
ACCTTCACCATGGTGGAGGACGAGAAGGTCTGGAACCTGACCTTCGACGGCGAGCTTCCG
ACCCACAAGAAGGGCGAGGACAACGTGGCCAAGGTCAAGTTCGACCTGCGCTTCGAGGGC
ACCAACCCGATGTTTGACTACCGCGAGTGCGTGACCCCCGACAAGGAGGCGTTGGCCGCG
TCCGTCGCCTCCGAGCACCTGGAACAGATGGGCAAGGTGCTTGGGAGCTTGAAGGTGGAC
GACCGGGACTACTACATCAAGGGACTGGGCGAGAGGGACCACTCCTGGGGGGAGAGGGAC
TGGACCTCACCGCGCGCCTGGGTATGGCTCACCTGCCAGGTCAGCGAGGACTTCGGATTC
AACGTCACCAAGATGTACATGGACAAGGGCGACATCGACGCCGGGTTCCTGTACGTGGAC
GGAGAGACCCTTCCGCTGGTCAAGGTGGACATGGTCACCGAGTACGACGCTGACGGCGGC
CCGAACACCCTGTTCATGGCCATGTACGACAAGGACGGCGTGGTGTACGGCGTGAAGGGC
GAGGTCAAGAAGAAGGCCGTCATGGAGTTCAAGGGCGAGAACGATCGCGGCTCCATCATG
TTCGAGACCCTGACCAAGTGGCGCATCGACGACGGCGAGGACGCCGGCTACGGTATCGCC
GAATACCTGTTCCGGAAGTGA
>MALP_00146 putative phosphoenolpyruvate synthase
TTGGGAGAGCAGGTCATCTCGTTGGCGGCAAAGGGAGAGATCGAGGAGATAGGCGGGAAG
GCCCGCAACCTGATGGACCTGATGGCCGCAGGGTTCCCTGTGCCGGAGGGATGGGTGGTC
AGCACCTCGGCCTACGAGCAGTTCCTGGACCGGAACGGTCTGCGGGGGCGCATCTCGGAA
GCGCTCCAGGACCTGGACCTCAAGGACGCGGTGAAGGTGGTCCGCTGCGCCGAGAGCATC
CGTGGTTGGATGATGGCCGGGGATCTGGATTCCGAGCTTGCGGAGAGGTTGCTCAAGGAG
ACCGCTATCTTCGGACCCTCCGGGCTGTGGGCGGTGCGCTCCTCGGCGATATCTGAGGAT
CTTGAGCAAGCTTCCTTCGCCGGTCAGCAGGACACCTACCTGAACGTCACCCGTGAGAGG
CTGGCGGAGAGCGTTAAAAAATGCTGGGCCTCCTACTGGAACGATAGGGCGATAGAGTAC
CGCCACGACAAGGGCGTAGGACATCTTGACGCGGGCATGGCAGTGGTCGTTCAGCGCATG
GTGAACGCCGATTCCTCCGGGATCATGTTCACCTCCGACCCCATCACCGGCGATGAGAAG
ATCATGATCGAATCCAGCTGGGGCCTTGGCGAGTCCATAGCCTCCGGGCTGGTGACGCCG
GACCGCTTCGTCTGTGACTCCAGCAACGGGGAGGTCAAGGAGTCCAAGATCAACAGCAAG
ACCCGGGCGATATTCCTTTCCCCGGAGGGGGAGAAGGCAGTGGACCTGCCCGAATCGGAA
CGCAACCGGCCGTCGCTGACCAAGGGGAAGGTGGAGCTGGTTGCGAAGCTAGGCATTCAG
CTGCACAAGCACATGGGAACCCCTCAGGACATCGAGTGGGCGGCGGAGGGCGACGAGATC
TACCTCCTGCAGTCCCGGCCGATCACCACCATCGGCGGGGACCTCACGCTCTGGACGCGC
GGATACGGGGACGAGTACTGGGCTGACGTCACGTCGCCGCTGTTCTTTTCGATTCTGGGA
CCATGGCTGACCAAGTACGTCAACTGGGAGGGCAGCGCCATCATGGGGTACCGCGAGCTT
ACCAACAAGCCGCTGCTTAGCATCCACAAGGGCCACGTGTACTTCAACGCCGAGGTGCTG
GAAGGCATGCTGATGTACAACCCCAAGTTCTCCCGCACCAAGGAGCTGCTGAACTACTTC
CCGGAGAGGGACCAGCAGCGCATCGCCAACGCCGACTTCCGGACGGGAAAGAGGGTGCTG
GCCATGCTGAGGACGGCCGTTCTCGATCGGGACGGGAACATCCTGCGTACCGACAAGGCC
TACCAGCGTTGGGCAAGGCGGTACATGAAGTGGGCGGAGGAGTTCGACGTCCGCGATCTG
ACGGCCATACCGGACGACAAGCTGGAGGACGTCATCTGGGAGATGGAGGACCAGCTGGTG
AAGCATCACCGGCTCATCCGCTACGGGATGGTCGGGCACTCCATCGGCATGAACATGATC
ATGAAGCGCTGGCTGCAGGACTGGATAGGGGACGACAAGGGCGTGCTCTACTCCAGGGTC
ATCAGCGGGCTGAAGGGCAACAAGACCATCGAGACCAACATCGCCCTGAACCGCCTGACC
AACGCCGCCCGTGCGGACCCCTACGTCCATAGCAAGGTGCTGGGCCTGAGCTCCGCCGAC
GTTCTGGTCCAGATGCGCTCCGATGAGAAGATGTCGGACTACGCCAAGGAGTTCGATTCG
TTCCTGAAGCAGTACGGACACCGCTCCCACACCCGCGAGGTGTACTTCCCCCGCTGGGGC
GAGGACCCTCGCCTGGTGGCGGACATCGTGCGCTCGCTCGCCTCATCGCCCCCGGTGGAC
CTGGAGGAGCTGGAGAGGCGGAAGGTCCGGGAACGCGAAGAGGTGGAGAAGGAGATCCTG
GCCAAGATACGCCAGATCGAGCGGGGATGGCTCAAGGCCCGCATGTTCAGGATCATCAAG
GGCTTCGCCCAGACCTATCTGATGTTCCGGGAGAACCAGCGCTACTACCTGGACCATATA
CTGTATCGACAGCGCCGGGTGTACATGGAGTTCGCCCGCCGTTTCCTGGAAAAGGGCATG
ATCGCCCAGCAGGAGGACATCTTCTTCCTCTCCAAGGAGGAGATATTCGCCCTAGCGAAG
GGCGAAGGGAAGGAGGCTCTGAGCAAGATCCCCGAACGCCGCAAGGAGTTCATGGACTGG
CGGGGCGAGCTTCCTCCCAAGTTCCTCAAGGGCGCGGTGGAGTTCGACGACACCGTGAAG
ATGGTGGAGAACTCCGCGCATCTCACCGGGACGTCGGCGAGCCCGGGCGTGGCCACCGGG
CCGGTGCGCGTCGTCGATTCCATAGAGCAACTGTCGGAGGTCCGGGAGGGGGAGATACTG
GTCACCTCCAACACCGACCCCGGCTGGACGGCGGTCTTCTCGAAGATCGCCGGCCTGATC
ACGGAGACTGGCGGCATACTCTCGCACGGGGCGGTGGTGTCCCGGGAGTACGGCATCCCG
GCGGTCACCGCGGTCAAGGGAGCAACGAAAATCTTCATAACGGGTCAGCGGATAACCCTT
GACGGCAACGAAGGCCTGATCTACATCAGGGAAGGATGA
>MALP_00147 Fructose-1,6-bisphosphatase/inositol-1-monophosphatase
ATGAGGGAAACATTGGAATGGCTGGCCGCCTCGGTGGCCGGCAGCATCGACCAGGAGTGC
GCCTTCAGCGAGAGGGCTGCCGAGGTGGGCATGGGTGCCGACGGTACGCCTACCTGCCGC
ATCGACCAGGCCGCCGAGGACCTGCTCCTGAATTTGATGGACGAGAGGAACGTTCCCTTG
AACGTCCTGAGCGAGGAGGCCGGATTCATCGACCGGGGGTTCGAGAGGACCTTGGTCATG
GACCCGGTGGACGGAACCTACAACGCCTTAATGGGAATTCCGTTCTACAGCGGCTCCCTG
GCCGTATGCACCAGGAGCATGAACGACGCCACCCACGGCATCGTCCGGAACCTGGTGACC
GGGGACCAGTTCTACGCTGAAAAAGGAATGGGGGCGACCTGGAACGGCAAGCCCATTCAC
GTCCGCAAGTGCGTCCCGGACAGCTCGGTCCTCTTCGTCTATCTGGGGAAGTTCTCGGCC
GCTGCCGCCAACGGTGTGCTGCGCAAGGCCCGGCGCACCCGTTCCATGGGGTGCTCGTCA
TTGGAAATGTGCCTGGTGGCGGCTGGACTGGCTGACGGATTCTACCTGCACTCCGAGGTG
TACCAGCGGGCGCTGAGGGTGGTGGACATCGCCGCCAGCACCCTTATCTTGCGGGAGGCG
GGCGGGGAGCTTTACGATCTTGACGGAAACGTCCTAGACATGGGCCTGGACCTGGAGGTC
CGGGCCAACTGCCTGGCCGCGGGGGACGTGGCCTTGCTGAGGTGGCTGCTATGA
>MALP_00148 NAD kinase
ATGAGGTTCGGGATGAGCGTCAACATGAACATACCCGACGCCCCGCGCATGGCCAAGAGG
ACCTTGGACCTGCTCAAGGGGCACGAGGTGCTGCTGGAGATGGAGATGGCCGAACGGTTC
AAGACCAAGGGCCTGCGCCTGGAGGACATGGACGTGGACATGATGGTGACCGTCGGGGGC
GACGGCACGATCCTCAGGGCGTTGCAGCACAACAAGGCTCCGATACTGGGGATCAACGCC
GGTGACCTGGGTTTCCTGACCGTCGCCTCGGAAGAGGAGCTGGAGGAGGCCATCGATAAC
GTGCTCCGCGGCAATTACGAACTGGAGGAACGAATAAAGCTGCAGACCACCGTGGGCGGG
AAGCGCATGCTGGACGCCATGAACGAGGCGGTGCTGCACACCGCCCACGTGGCCAAGATC
CGCCACTTCCAGGTGTTCGTGGACGGGGAGATGGCCATGAACGTGAGGGCGGACGGTATC
GTCGTAGCCACTCCCACCGGTTCGACGTGCTACGCCATGAGCCTGGGCGCCCCGCTGATC
GATCCGCGGGTGGAGGCTCTGGTCATAGTTCCCATGGCACCGTTCAAGTTCTCCGCCCGT
CCGGTGGTGGTCCCGGCCAGCAGCCGCATCACCGTGCAGGTGGTACGCCCCAAGGAGTGC
GTTGTCGTCGTAGACGGCCAGCAGGAGATGCTCATGGCCGGGAACGAGACGGTGGAGTTC
AAGGCCGCTCCGGACCGGGCGCGCTTCGTCAGCTTCGGAAAAGGTTTTTACGCCAGGACC
AGGGAGAAGCTGATGGGGGCCCTATGCTGA
>MALP_00149 putative metalloprotease
ATGCTGAAGGTCCGTGGCATCGATCGCGGCCTCTTGGAAATGATCAACGAGGCCGCTCGC
GATTCGCTGCCGAACGAGTTCGTGGCCATGCTCCGGGCCGAGGAAGGGGTCATCGAGGAG
CTATTGCTCCTCCCGGGCACGCTGCAGGGTGAGGACTCCGCCACCTTGATGATGCACATG
ATGCCCATAGACTACTCGATGGTCGGCACGGTGCACTCCCATCCCGGCTACAGCAACCGG
CCTTCCCGTGAGGACCTGGAGCTGTTCCGCCGCTACGGATATGTCCATATAATCACGTGC
CTGCCGTACGACGAGGGCAGCTGGCGCGCTTACGACGGACGCGGACGGCGCATGCAGCTG
CCTATCGTCGACCTTTAG
>MALP_00150 Bifunctional protein GlmU
ATGAAAGCGCTCATCCTGGCCGCCGGGGAAGGCACCCGCCTCAGACCGCTCACCACCAAC
ACTCCCAAGCCGCTCCTTACCGTGGCCGGAAGGCCGTACCTGGCCCACCTGGTGCAGGCG
CTTGGCGACGCGGGCATCAAGGAGCAGGTGATCCTGGTTGGCTGGAAGGCCAACCGGGTC
AAGGAGTTCTTCGGCGACGGGAGACAGATGGGCGTGGAGCTAAGCTACCTGGAGCAGAAG
GAGCGCCTGGGCACCGCCAACGCCATCGGGGTGGCGGAAGGTGTCATGGACGGCGACTTC
GTCTGCGTGAACGGGGACGTGGTCATGGCCCCGGAGGCGGTGGCCGAGATGGTCTCGTCG
TTCCAGAAGGACCGCCGGCCGTTCATGGGTGCCGTCGAGGTCCCGGAGCCGCAGCGGTTC
GGGGTCGTGCAGCACGACAACGGCAAGCTGGTCAGGATAATCGAGAAGCCGTCCGATCCC
CCTTCGAAGCTCATCAACGGCGGTTTCTTCGGCCTGACCACCGAAGTTTTCGATCATATA
AGGAGGACCGGGCGTTCGCCCCGCGGGGAGTACGAGTTCACCGACACCCTGAACATGATG
GCCGCTGGAATGGACGTGGCCGTCCGAAAGATAAAGGGGGAGTGGATGGACGTCGGCTAC
CCCTGGGAGCTGCTGCGTGCCAACGAGTTCCTCATGGGCCGCCTGAAGCGCGATATCCGA
GGGACGGTGGAAGAAGGAGCGGTGCTCAAGGGCGATGTCGTCGTCGAGGAGGGCGCCCTG
GTCAGGAGCGGAAGCTACATCGAAGGGCCGGCGTACATCTCCAAGGGCTGCGACATCGGG
CCGAACTGCTACATCCGGCCGTCCACCTGCCTTGGTGAAGGAGTGCGCATCGGAAGCTCG
GTGGAGGTCAAGAACTCCATCGTGATGAAGAGGACGCATATTCCCCATCACAATTACGTT
GGCGACAGCATAATCGGGGAAAGGTGCAACTTCGGCGCCGGGACCAAGGTGGCCAACCTG
CGCTTTGACGACCGGACCGTCCGCGTGACGAACAAGGGGCAGATGCTCAGCAGCGGCCGG
CGCAAGCTGGGAGTGGTCATGGGCGATGACGTTAAAACCGGCATCAACGCCATGATCGAG
CCGGGAACGGTGATCTGGGAAGGCACCGTGGTGGGCATGGGCGCCCGGGCCCGCGGGAAC
ATCGGGCCGAACAGCAAGGTGTTCTAA
>MALP_00151 Phosphoglucosamine mutase
ATGGGCCTCTTCGGTTCCTCCGGCATACGCGGTCTGATAGGGAAGGACATAGACGCCGAG
CTTGGCCTGCGCATCGGCAGGGCGGTGGGCAGCATTTCCGGAGCGGTGGTGGTAGGAAAG
GACCCTAGGACCAGCGGAGACCTGTTGGTGAACGCCCTGATCGCCGGGCTCATCGAGGCC
GGCGCGGAGCCGTACCGAGCGGGCATGGTGCCCACGCCGACGCTGGCTTGCGCGGCATCC
CACTTTGACTGCGGCCTCATGGTCACCGCCTCCCACAATCCCCCGGAGTACAACGGGGTC
AAGATGTGGAACCAGGACGGCAGCGCCTTCGACGGGGAGCAGACCGAGGAGGTGGAGAGG
CTGATAGCTGAAGGTGGCAACAAGGCCGCCTGGGACGAGATGTTCTCGGAACGTCCATGG
GAAGGAGCCATAGACGAGCACGTCCTGACCATCATGGAGGAGGTGGGACCGGTCGAACGT
TCCATCGTCCTCGATTGCGGGTGCGGGGCCACCGGTCCGGTGAGCCCCCGTCTTTTCCGG
GACCTGGGCTGCGATATCGTAACATTGAACGCCAACCCGGACGGACGCTTCCCCGGGCGA
CCGTCGGAACCGTCCGAGGCGAACCTCAGAGACCTCATGTCGCTGTGCAGATCCAAAGGC
ATAGCGGGCATCGCCCATGACGGTGACGGGGACCGCATGGTGGCGGTGGACGAGGACGGC
CGCTATGTGAGCGGCGATCGCCTTCTGGCGCTGTTCGCATCGCTCTTGCATGTCAAGGAC
ATGGCCGCCCCGGTGGACGCCTCCATGGTCCTGGACGACATAGTCGGAAGACCCATCGTA
CGAACGAGGGTGGGGGACATGTTCGTCTCCGAAGCCTTGAAGAAAAAAGGGCTTCCGTTC
GGCGGCGAGCCGTCCGGTACGTTCATCTTTCCCTCGGTGAACTATTGCCCGGACGGTATG
CTGGCCGGCGCGTATCTGCTGAAGCGGCTGGACGGCCGGCCGCTGAAGGATGTTGTGGGT
TCCCTGCCTACCTATCCCTCGGTGCGGGACTCCTTCTCCTTCGATCCCTCGGACCGTAAG
AAGGTCAAGGAGAGGCTGGCCGAGGAGATGTCCTCGATCGAGGGCGGCTTGAGCACCGTG
GACGGTTTCCGCGTCGACCTGGGGCACGGCTGGATCCTGGTCCGCCTCTCGGGAACCGAG
CCCAAGGTGCGCCTTACGGCCGAGGCCCGCAACCAGAGGGACCTGGAGGAGATCACCGAA
CTGGCCAGGGTAAAGGTCCGCAGGGCCTTGGGCTGA
>MALP_00152 hypothetical protein
ATGGTGATGGAGAAAATCAACTTAGACAAGGCCAAGGACATCGCGAAGAAGAAGGGTCTC
AAGCCGGGGCGCGTAAAGGGCACCAACGGAGTTCAGTTCACAAAGGGCAACAACGCGAGG
CTGGAGATCGTATCCTGGGAGGAGTTCGAGAAGACCCTCGCCAAGAGAAGTCTCGCGGTG
TTCGAGAGCGGCGGCTGGATGAAGATAATGAAGAAGACCAAGTGA
>MALP_00153 Guanosine-5'-triphosphate,3'-diphosphate pyrophosphatase
GTGGTAGAGCCTGAGAAAGGGAGGGTGGTAGCGTTCCTGGACGTCGGTACCAACTCCGTC
CGGCTGCTCGTCGTGCGAATCAATCCCAACCGCTCGTACACGGTCATCAGCGAGCAGAAG
GAGATGGTGAGGCTTGGTGAGCAGGAGTTCTCCGACGGACTTCTTCTGGAGAGCGCCATG
GAGAGGGCCGTTCAGGTGATGAAGAACTTCTGCGACCTCTCCAGGACGTACGGCGCAACG
GAGTTCGTGGCCATGGCCACCTCGGCCACTCGGGAAGCGTCCAACCGCTCCGAGCTGGTC
GACAGGGTGAAGGAGGCCACCGGCCTGGAGCTGCAGATCATCTCGGGCATGGAGGAGGCC
CGGCTGATCTATCTGGGCGTGTCGAGCGGACATCATATCGGCCGCAAGGTCGCCCTGTTC
CTGGACATCGGCGGGGGCAGCACCGAGCTGGCCCTGGGCGATCAGAACGAGTATTCTTAT
CTAGAGAGCTTGAAGGTGGGAGCCATCCGCCTCACCACCATGTTCGTGAAGAAGCCCGAG
GCGCCGATCCCTGACGATGCGCTGGTCAAGATGCGCAAGTACGTGAAGAGCTCACTGGTC
CGGGCTAAGAAGGAGATCATGCAGAGAAAGGTGTCCCTAGCCTTCGGCAGCTCCGGGACC
ATCGTGAACCTTGGTGAGATACTGATGCGCCAGGACAGCAGTTCGCGCCCCGGGGTGATC
AGGTACTCGCAACTTAGAAAACTGATACCTCAACTGGCATCATTGGACCTAGCCGCCAGG
CGCAAGGTGCCGGGGATGAACCCGGAGAGGGCGGACATAATCGTGGCCGGGGCGATGGTC
CTGGAAACGGTCATGGACGAGCTGAAGCTGAGCGAGATCGCCGTGAGCCAACGCAGCATG
CGGGACGGGATGCTGCAGGACTATCTCGGCGGGCTGGAGGAGTTTCCAGGATTCCGCGAG
CTGTCCGTACGCGAACGCAGCGTGATACAGCTTGGAAGAGCTTGCTCCATCGACGAGGAG
CATGCCCGGCGGGTGATGTCCATTGCTTTGGAACTTTTCGACAGCGCTACGAAGAAGGGG
CTGCACACCCTGGGCAAGAAGGAGCGGGAGATGCTGCACCACGCGGCCTTCCTGCATGAC
GTTGGAGATTTCATATCCTTCAACGATCATCATCTGCATTCCCATTACATAATCTGCCAC
GCCGAGCTGCTGGGCTTCTCCAACCGCGAGGTGCTGCTCATCGCCAACATCGCCAAGTAT
CACCGCAAGCGTACGCCGAAGTTGAGGGCGGCCGACCTGCGCGAGCGGGACGAGAAGGAC
CAGCAGGTGCTGATCCGCCTGTCGACGCTGCTGCGAATGGCCGAGAGCCTGGACCGTTCC
CATTCCAACCTGGTACAGAACGTGCGGTTCAGCAAGGTTTCCAAACGCAACGTCAAGCTC
ATCGTCACCGCCAGCGGGGACCCCCAGCTGGAGATGTGGCGTATGGAGGAGGACCGCAAG
GCCTTCAACAAGGCCTACGGAAAGGACCTCACGGTGGTGCTGAACAACATCGAAGGCTGA
>MALP_00154 Guanosine-5'-triphosphate,3'-diphosphate pyrophosphatase
TTGCCGGAGGACCTGTGCGCTTATGGGAGGATGGTGACCGGGCGGCGGCTGGAGGCGCTT
CTGGCCGAGGTCGAGGGAGTGCGGAACGGGGACGACATCGAATACGTGCACCGAATGCGC
GTGGCCTCCCGGCGTCTGCGGTCCGGGCTGCGCATCTTCGGAGAATGCTTCAGAGGCAAG
AAAGGAAAGAGGTGGAGGAGAGCCGTGAAGGAGGTCACCACCTCGCTCGGCGAGGCAAGG
GACCTGGATGTCCAGATGGACCTGCTCGGCGCCATCGGCAAGGGCTGGGAAGGGGAAGAG
GCGGTCGGACTCGCCCTGGTGATCGAAACGCTCAGGTGCCGGCGGACGTCCCTGCAGCCT
GACGTGGTGGCGCTGATGGACACCGTCGTCGGCGAGGGTCCTTTCACGGAGATGAGATCG
GAACTCGCCATGCCCCTGGAATGGAAAGGCGACCCGTCCATCCTCCATCCGTACGCTTTC
GCCCACGCCGCGGTGGCCGTAGAGGAGCTGATGGAGCACTCCCATTCCGTCCCGGTCTAC
GAGGATTGGCGGGGACATCACGCCCTGCGCATCGCCGGCAAGCACCTGCGCTATGCGCTC
GAGGCGTTCCGCGACGCTTACCCGGATGGTCTTGATGATGATCTGAAGACCCTCAAGAAA
CTGCAGGATACGGTTGGCGAACTGCACGACTGCGACGTCTGGCTGCAAAGGTTGCCCGGA
CTGCGGGAGGAGGCGCCAAGCGCGCTCAAGGCCATCGACCGCCTCCAGATCACTTTCGAA
TCCAGAAGGAAGGAACGGCATGGGAAGCTCGTCGAGCAATGGTTCGCCATGCTGCAGGAG
CGCTTCTTTTTCCGGCTGCTGGACAAGCTCAAAGGCCGTCCGTTGGTGGAGGCCTGCCCG
GTCAAGGTGGCGCTGATCTCCGACGTGCACGGGAACGTCTCGGCCCTTCGAGCGGTGATG
GAGCACGCCCGGACGAACGGAGCGAAGGCCTTCCTGAACGCCGGGGACGCGGTCGGTCTC
CCTCATCCGGTGGAAACGATCCAGATGCTGAGAGGCAAGGATGTGCTGAACGTCGTCGGC
AACATCGACAGGACAGCGCTGAAGATCGTCTCGGGGAAGAAGGTCAAGGACCGGCAGTGG
GAGATGGCGACCGAGCTGCTCGGGGAGAGCGAGCTGGAATGGCTGGGCTCCCTGCCGGAC
GACCTGCGCCTGGACATCTGCGGCCGTACCGTGCTGGTCACCCACGCCTCCCCGGGACAG
GAGGCGGAGAAGCTCACCCCGTCCACTCCCGAGACCAGGTTGCGCCATCTGGCCGGGGAG
AGCCGGGCTGACGTGATCGTCACCGGCCATTCGCACGTCCCGATGGTCCGGGAATGCGAT
GGAACTTTGTTCGTAAATCCGGGGAGCGCGGGACGCCCCCGCGATGGAGCTGACGCTTCC
TACGCGCTGCTGGACCTTCCGTCCGTGAACGCCGAGCTGATCAGGGTCCCCTACGACGCC
CGAGGAGTCGCCGAAGAGCTTCGGACCCAGGGTTTCAAGGACCTGCCCAAGGACGTTGAG
AACGGACGGACGGCGGACAAGGTCAAGACCGCCGCGGCCTGGGCGGAACGGTTCCAGATC
GACCGTGAGCACGCCGAGCAGGTGAGAACGCTTGCAGCACTGATCTTTGACAGCACCCGA
GGACTGCATCGTCTCGACCCCAAGGACCGCGATCTCCTGGAGTTGGCGGCCATGGTGCAC
GACGTTGGCATAAGCGAGGGGGTGGAGGGGCATCAGAGAAGGGCCCTGGACATCGTGATG
AAGGCCGACCTTCCTCTGGACGAAGTGGAGAAGCGGATGCTGGCCTGCATCGCCCGTTAC
CACGGCCTGCGCTCGCCGCGCCGTGACGACAGGGTGTTCAAGGGATTGACCCAATCGGAG
CGGAAGAGGGTGACCAAGATATCGGCCATATTGGCCCTGGCTGACGGCCTGGACCGCAGC
CACGCCTCCCTGGTGGGAGGAATAGAGGTGACCGCGGGCAGAAAGGCGGTCAAGATCGTG
ATCTCCGGACCAGGGGACCTTTCAACGGAGCTCGATGGGGGCTCTCGTAAAGCTGGGCAG
TTCGCCCGGGCCTTCGGCCGGGAGGTGACCGTCCGTGGTAGAGCCTGA
>MALP_00155 Polyphosphate kinase
ATGCCCGCCCGCAAGAGCAACTCAGACCGCAAGACCAGTGCTCACAACAGCAAGTCCAAG
AAGCAGTCCGGGGACTCGCCGTTCATCAACCGGGAGATCAGCTGGGTGCGGTTCCACAAG
CGAATACTCGAGGAGGCGCAGGACAACACCCATCCCCTTCTGGAGAGGGTCAAGTTCCTG
GCCATCTGCGGCAGCAACCTGGACGAGTTCTTCATGGTCCGGGTGTCCGGGCTGAAGAGA
CAACTGAAGAAGGGTGCCCTGGAGGCGCCGCCGGACGGACTGACGCCGCTGGAGCAGCTG
GAGACCATCAACGAGGAACTTTTACCGCTGCTGGAAGCGCACGGCAAGCTGTGGCACGGA
GACCTCCAACCCAAGCTGAGGACGGCGGGGATCAGCATCCATAGCGTGAAGGACCTCGAT
GTGGACAAGCGGCAGGGATTACGCGATTACTTCGAGCGGATGATATTTCCAGCCCTCACC
CCACTGGCCTTGGACTTCAATCAACCGTTCCCTTTCATATCCAACCTGAGCATCAACCTG
GCGGTGAGCGTGAGGCACCCCCAGAGAGGGGACCGCTACGCCCGGGTGAAGATCCCCCTG
GACCTCTTCCCCCGCTTCGTGCCTATCCCCGGAAGCGCGCCGGGAAGGATACAGGACTTC
GTTCTGCTGGAGGACCTGGTGGCCGATAACCTCGATCTAATGTTCCCGGGCATGAAGATC
CGGGACGTGCACGTGTTCCGCATCACCCGCGATGCCGACATTGAGATAACCACCGATGAG
GCGGAGGACCTGCTGACGGCGATAGAAGAAAGCGTGGAGACCAGGCGAGTCGGTTCGCCG
ATACGCCTGGAGGTGGACAAGGACATGCCTGACAAGCTCGTCGACCTCTTCACCACGAAA
CTGGGACTCCATCCGCTGATGGTGTTCCGCTCCACCGCTCCGCTCTCCTTGGTCGGGTTC
TGGGACCTGTTGTCCCTGAACCGACCGGACCTCAAGGACCCGCCGTTCCTTCCTTATGTG
CCAGCGGACCTGGTGCCTGAGAAGTCGCTGATGGCCGCGGTGGAGCATCGCGACCGGCTG
TTCTATCATCCTTACGACTCCTTCGTGCCTATGGTCACCTTCCTCAAGCAGGCGGCCAAC
GACCCCCAGGTGCTGGCGATAAAGATAACTTTGTATCGTATAGACAAACACTCCCCGATC
ATCGATGCGCTGATGGAGGCCAGGGAGAACGGCAAGGCGGTGGCCGCCGTCGTGGAGCTG
AAAGCGCGCTTCGACGAGGAGAACAACATCGTCTGGGCCAGGGCGTTGGAGAACGCCGGC
GTGCACGTCGTATACGGCCTCATGGACCTGAAGGTGCACGCCAAGCTGCTTCTGGTCGTA
CGAAAGGCAGGGGACAGTATAATCCGCTACAGCCATATGAGCTCCGGGAACTACAACGCC
CAGACGTCCCGCATCTACGGCGATATTGGATACCTCACCGCCGACCCGGACATCGGGGCG
GACGTGGCCGACCTTTTCAACTACCTAACGGGATATTCGCACAAGGACTCCTACCGCAAG
CTGATGGTGGCCCCGGTTACGCTGAAGAAGGAGATGATCTCCCGCATCGATCGCGAGGCG
GCCAGGCACAGGGAGCACGGGGATGGATATCTGGCCTTCAAACTGAACGGTCTCCTGGAC
CCGGACGTCATCCAGGCGCTTTACCGGGCGTCCCAGGACGGCGTCCGCATCGATCTGAAC
GTGCGCGGGCTGTGCGCCCTGCGCCCAGGCGTAAAGGGGCTTAGTGAGAACATCAAGGTG
AACAGCATCGTCGGTCGCTTCCTGGAGCACGCTCGGATCTACTACTTCCGCAACGGGGGG
GAGGAGGAGGTCTTCCTGGGCAGCTCGGACATGATGCCCCGCAACCTCAAGCGGAGGGTG
GAGGTGCTTTTCCCCGTGCTGGACGAAAAGTACCGCCGCCGGCTGGTGGACGAGATACTG
CCGATCCATCTGAAGGACAACGTGAAGTCCCGCGACATGCTGCCTGACGGCACCTACGTC
AAAAGGAAGCCGATCAAGGGCGAGGAAATCGTGCACTCCCAGGACTGGCTGATCAAGAAC
CGCGGTTCCTGGCACAGGGAGGAGTGA
>MALP_00156 SAMP-activating enzyme E1
ATGGCCGAGATGATCCGTCCGGGTGACAGGGACGAGGACCGCCACGACCGGACCAGGCTC
ATCCCCTGGGTGGACATGGAGAGGGTGAGCTCCGCCAACGTGCTCGTCGTCGGTGCGGGA
GCGCTGGGGAACGAGGCGGTGAAGGACCTCGCGCTCTTCGGCTTCCGAAACGTGCACATT
CTTGACATGGATTCTGTGGTCCGGTCAAACCTGAGCCGCTGCGTGCTGTTCCGGGAAGGC
GATCAATCATCTGGAAAAGGCAAAGCATCATTGGTCGCCGAGAGGGCCAGGGAGCTCGAT
CCGGAAATTCATATCAAGGCCACCGAGGGAAAGGTGCAGTCCCTGGGTCCGGAGGAGATG
GAGAGATACGACATCATCCTGGGGTGCCTGGACAATGTGGCCGCCCGTCTGCACTTGAAC
GCCAACTCCTATCACGCCCGGGTGCCGTACGTGGATGGCGGCACGGCCGGATTCCGGGGA
AGGGTGCAGGCGGTGGTGCCTCCGTTGACTCCGTGTCTCCAGTGCGGCATGAACCGTAGC
CACTTCAAGGTCATGGAGCGTCGCTTCAGCTGTACCGGCCAGGACACTGTCTACTATCAG
CCGAAGATGGCGGCGGAGATCACCACCACCAGCGTCATAGCCGCCGTCCAGGTTCGTGAG
GCGGTGAAGGTACTTTCCGGACGAACGGCGATAGCGCATGTGATGCATTACGACGGGCTA
GCAGGAACGAGCGAGGTATTCGCAATGGACATCGACCCAGGCTGTCCAAATCATCCCTCA
TCCAAATTATCATAA
>MALP_00157 hypothetical protein
ATGGTGGTAAGGGTAAGGGTCAGGAACGCAGAGACCGGCGCCACGGTCGATATGGAGCTG
GAGATGGAGAACACCGTGGAGGAGATCATCGAGGGCGTCTCGGCCTATTGGGAAAAGGAC
CCGGGCGCCTACGTGATCCGCAAGGGCCGCCGCTTGCTGCGCGGTCAACAAAAGGTCCAG
GAGCTGGATGTCCAGGCCAACGAGGAGCTGGAGCTGATCCCCGACCCCGAGGGCGGGAAC
AGATGA
>MALP_00158 hypothetical protein
ATGACCCTGCCCCTGGAGATACTTTACATAAGATTGAGGAACGAGCTGGAGGCCTGCCGT
CACAACCTCCCCAAGGACTTCGATTACAGCGAAGAGCATCTGACGACGTTCCCGCTGAAG
GTGGAGGTGGCGATGGAAGGCATGCCTGGCCCGGTCATGGAGAACGGAAAGTTGGGGTAC
CGTTACAGCCATCGGCTGGAGCTTATAATCGGCCGAGAATATCCGTTCGAGAAACCGCTG
GTGATCTGGAGGACGCCGATATTCCATCCGAACATCATGATGCCCGAGGACGGCGGTCAC
GTCTGCATCAAGCTGCTCTCGGAGTGGTCCTTCAATTCCACGTTATCCAATTTCCTAAAG
GGTCTGGAGTCGCTTCTGATCTCACCGAACGGCAACAGCCCGTTCGGCACTGACACCTGC
ACGGCCGCCGCCCAGTACTTCAATTCCTCTCCCCGTCGTGCACCTCCGATCATCGTCGCC
CCCGCTCCCAAGGTGGTGCGCCGGTGA
>MALP_00159 hypothetical protein
GTGAAGAGAGCTCCGGTCATCCTCGGCGGAAAGGACCTGGAGGTGGAGGAGATGCTACCA
CCGGCCGAAGAGAGAACGCTACCCCACAAGTGGCTGCCCAAGGAGGCCACGTCCCTATAC
GCGGACAGCAAGGGGGCGGAGATGTACCTGTTCAAGACCGCCGAGGAGAAGGTGCGCAAC
CACGCCCTCTCCCAGGTCAAGCCGGGGCTGGAGGTCATGGGCTTCCTGCTCGGAGAGGTG
TTCACGCACGAAGGGGTGGAGTATACGGTGGTCCGTGATGTGGCCACCACTGATCTGGAG
GCGACATCGGTCAGCGTAAGGTTCGACCCGGAAGGCTTCGAATCCTTGTTCGACTCGCTG
GAGTGCGCCCGGTTCCGTTACGTATTGGTGGGTTGGTATCACTCCCATCCCGGCCACGGC
TGCTTCCTTTCCTCTACGGACATTTCCACACAGAAAGGGATGTTCGACAGGGCATACCAC
ACCGCCCTGGTGGTCGACCCCATCCGCAAGGAGATGGACGCCTTCTGCCTTTCCAATGGG
GAAGTTCGCCGCAGAAAGTTCCTGGTGTACTGGGATGAGTTCCAAAACCCCTATTACGGG
GAAAGCGTGCGACCCCGGAAGATTAGAATGTGA
>MALP_00160 putative protein
TTGAAAGAGACCACCGCCTACATTCTTGAAGAGGTCAGGCGGACCATCGAAAAGGTCGAC
GAGACGCTGATAGATGATATCGTCGCCACCCTCGCCGCCGCCCCCAAGATATTCATTTAC
GGGGTCGGACGCTCCGGACTGGTCGGTGAAGCTTTCGCCGCCCGTCTGGTCCAGATCGGT
CTGAACGTTCATTTCGTAGGAGATACGACAACGCCTATTGTGGAAAAGGGACATGTTGTG
GTCATCATCTCCAATACCGGAGAGACCATGTCCGCGGTGCAGACCGCCAACATAGTGCGT
CGTTTGGGAGCGGTGGTCATCAGCATCACCGGCAGCGCTCACTCGAAATTGGGCATAGCC
AGCAACATCGTTATGGAGCTTGTACAACCGAGGGACGAACGGAAGAAGAAGAACGCTCCT
CTAGGCACGATATTCGAGCTGGCAAGCATGGTCATGTTGGACTCCATGGTGCCGCTTCTG
ATGACCAAGCTGAACCAGGACGAGGCGTCCCTGCGCCGCCGACATGCCATCTGGGTCTGA
>MALP_00161 endonuclease 4
TTGAAGGACGGCATCGAGGACGTTCACGGCCTCGGTCTGAACGCCATGGAGGTGCAGATG
GTCAGGGTGAACGTGATGCCGCGCTCCCCTGACGACGAGGAGGTCGGTCTGACACCTCGC
CAGCTCGACGGCGACCTGGTGGTGGAGATCCACCGCAGGAAGGGGAAGAAGGACGTTCAG
ATCACCAATCTCGACGAGAAGATCAAGGAGGACGACACCTTGATAAGCCTCTCGTCCGGG
CTCGCCCACAACTACGACGAGCTGCAGAAGCTCGGGGTCATGGGAAGCGAGCTCGATGTC
GAGCTGTCCATGCACACCCCCTATTATATAGATCTGGCCGGCGAGGGTGACCTCACCAAG
AAGAGCATGGACTCCATCCGCTGGGCCGGGTTAATGACCCAGGCCATGGGCGGAAACATG
GTCGTCACCCACATGGGGCTTTACGGAAACATCAGCCGCCGTGAGGCCACGGAGAACATC
TCCGACCGTTTGGAGGAGATAGTCACCTGGTGGGAGAAGAACAAGCTCACGCCCAGATTG
GGATTGGAGACCTCCGGGCGCAAGGAGGTGTTCGGGGGTTTGGACGAGATCATTGAGCTG
TGCGACAAGTTCGATCGCCTGTCGCCCGTGGTCAATTTTGCTCATCTGCACGCCCGCAGC
AACGGGATGCTGCGGGAGCCGGAGGATTTCGCTGAGGTCTTCGACAAGGTCAGCAGCTAC
GTCGGGGGCCTGCACTACACTCACTTCTCAGGGGTGGAGCACGAGGGTGGCAACGAGAGG
AGGGTCACCCCGATAAAGAAGGGCGATCTTCGCTTCGAGCCGATGGCCGAGTTCCTGGCC
GACGCCAATCTGAACGCCACCATCATATCCAGCTCTCCGCTGCTGGAGCACGACGCCATG
TACATGAAGGTCATTTACGAGAGGGTAATGACCAAGAGGGTGTCCAAGGACAGCAAGGTC
AAGAAGGGCAAGGGCGCCAAGGACGAGGATGACGATTGA
>MALP_00162 50S ribosomal protein L18e
ATGGCACATGCAAAGACTGACCCCAATCTCTTGACCCTAATATCCGCCCTGAAGGCGGAG
TCGAGGTCCAGCGGTGCGGGGATCTGGCGAGACATTGCTCTAAGATTGGAAAAGGCCAAG
GCCAATTGGGCAGAGGTCAATCTGAGCAAGATCGAGCGATACGCCTCCGAGGGCGACGTC
ATAGTCGTACCGGGAAAGGTGTTGGGGTCTGGAGCGATCAACAAGAAAGTGACCGTAGCC
GCCTACGGGTTCTCCGAGTCCGCCAAGATGAAGATCGAGGCTGCCGGGGGCAAGAACTTG
ACCATCATGGAACTGGTCAAGGAGATGCCTCAGGGAACCGGCGTGAAGATAATGAGGTGA
>MALP_00163 50S ribosomal protein L13
ATGGTTGCAATCATAGACGCTGAGAACCACATCGCAGGAAGACTTGCTACCGTAATAGCC
AAGAGGCTTCTGAAGGGCGAGGAGATAGTCGTCGTCAACGCCGAGAAGATCATCATAACC
GGCGAGCGCGACTCCGTACTCGCGGCTTACAAGCAGAAGAAGGACCTGGGCAACGTCAAG
AGCGGCCCGTTCTTCCCCCGCCGCGCCGACCTCATCATGAAGAGGACCGTCCGCGGGATG
CTTCCTTGGAAGAGCACCTCCGGCAGGGAGGCCTACAGGAGACTGAAGGTCTACGTAGGC
GTACCGAAGGAGTTCGTCGACACGAAGATGGAGAAGGTCGACGTAGCGGTCAAGACCGGG
CTGACCCAATACGTCACGATCGGTCAGATAGCTGAATACCTGGGCTCGAGGGTGAAGTGA
>MALP_00164 30S ribosomal protein S9
ATGTCCGAAGTTGTAAACACCAGTGGTAAGAGGAAGACGGCGGTGGCCCGCGCGGTGGCC
CGCGAGGGAACCGGCAAGGTGCGCATCAACAGCGTGCCCCTGGACATCGTCACCCCCGAA
CTGGCCCGGCTCAAGATGGCCGAGCCTCTGACCTTGGTGCCTGAGAAGGCCGCCAAGATC
GACATCGACGTCAGCGTGGCCGGCGGAGGAGTTATGGGTCAGGCGGAAGCCACCCGTACC
GCCATCGCCAAGGCCATCGTGGAGTTCTTCAACGACGAGGAGCTGAAGCTGGCCTTCAAG
CACTTTGATAGGTCCCTGCTGATCAGCGACGTTCGCCGCAAGCTCCCGAAGAAGCCGCTG
GGTCGTGGCGCCAGGAAGAAGAGGCAGAAATCGTACAGGTGA
>MALP_00165 DNA-directed RNA polymerase subunit N
ATGATAATACCGGTAAGATGTTTCACGTGCGGCAAGGTGGTGGGAAGCTCCTACCAGACC
TTCGTCAAGAGGGTGCAGATGGGGGAGGACCCCCAGGAAGTGCTGGACGATCTGGACATC
AAACGGTACTGCTGCCGCCGTATGATAATCTCCCACTCGGACCTGCTCGGTGAGCTGATC
CCCCTGGGTTAA
>MALP_00166 tRNA-Pro(ggg)
GGGTCTGTGGGGTAGCTTGGAATCCTTCCTGCTTGGGGTGCAGGTGACTCCGATTCAAAT
TCGGACAGACCCACCA
>MALP_00167 Homoisocitrate dehydrogenase
ATGAACCATCGGATAGTGGTCTTACCCGGCGATGGGATCGGTCCCGAGGTGGTGGGGTCG
GCCAAGGAGGTCCTGGCCGCCGCTGGGGCAGAGATCGAATGGGTGGAGCTGGAGGCTGGT
CGCGCAGCTCTCGAGCAGTACGGAACGCCCCTCCCGGACCATGTCCTAAGGACCATCAGG
GAGGTGGGGGTGGCGCTGAAGGGACCCATCACCACGCCGATCGGGGAGGGGTTCAGCTCG
GTCAATGTGGCGCTCCGGAAGCAGCTCAATCTGTACGCCAACGTTCGTCCCATCGACTCC
CGTTACGGGATAAGCGAAAAATTCACCGGGGTGGACATGGTGATCTTCCGCGAGAACACC
GAGGACGTCTATTCAGGTATGGAGCAGGACATCGCTCCTGGAGTGGCCCAATGCCTGAAG
ATCATCACCAAGGACGCTTCCGATCGCATCGCCAAGTTCGCCTTCGAGTACGCTCGCAGC
AACGGTCGTAAAAAGGTTCAGGCGGTGCACAAGGCCAACATCATGAAGAAGAGCGATGGT
ATGTTCCTGAAAAGCTGTCGGGAGATGGCTGAGAACTATGCCGAGATCGAATATGGGGAG
ATCATAGTCGACAATTGCGCCATGCAGATGGTCATCCGTCCGCAGCAGTTCGATGTATTG
GTCTTGACCAACCTATATGGTGATATCCTCAGCGACCTGGGGGCGGGGTTGGTGGGAGGA
CTGGGGCTGGTGCCCGGGGCCAACTACGGGGATGGAGTGGCGGTGTTCGAGGCGGTGCAC
GGGAGCGCTCCAGACATCGCGGGAAAGGGGCTGGCCAATCCGATCGCCATCATTCTGTCG
TCCGCGAGCATGATGCGTTACTTAGGTGAGAGGGAGGTAGCCAATAGGATTGAAAGTGCG
GTGCGAAAGGTCCTTCAGGGCCGGAAGGGGCTGACCAGGGACCTTGGTGGGAAGGCCGGG
ACCGCGGAGTTCACCCGTACCCTTATCGAATTGATGGCCTGA
>MALP_00168 hypothetical protein
ATGGAAAAGTTGAAGGAGGTCCATGTCAGCCGGGACGAGAAAGAGGCGATGCTGTCCGAG
GCTATGGGCCAATGGTGGCTGGGGGCCATCGGGACGATGATGAAGACCATGGGGCCGGAG
GCCACGATGAAGGCCTACGGGCCGACCATGAGGCAGATCGGCCGCGATCGGGCCAGCCGC
TTCATAAAGGAAAAGGGGTACAAAGGTCACGATGTCATGGCCACCGCCTCGGTCATCCGG
ATATGGGAGAAGATGATGGGCATCGAGGGCCAGTTTCTGGAAGCCTCTACCGGCCGGGTG
GTGTTCAGGAACACCAAGTGCCCATTGTCCGGAACCGTGCCGCAAGCCAGACCCTCTCTG
GAATACGCTATGTGA
>MALP_00169 Trk system potassium uptake protein TrkA 
ATGCACGTTATCGTTGTAGGCGCAGGCAATGTTGGCTATACGATTGCCAGGATGCTTTCC
AAGCAGCACTCTGTATTGGTCATAGAGGACGATCTCAAGCGTTACGACTACGTGGTCAAT
CATCTCAACGTAGGGGCATTGAACGGCAACGGCGCCAGCCCTAAGGTGCTCAGGAGCGTC
ATCAACGAGGATTCCAATCTATTGCTGGCGGTCACGGAGAGGGACGAGACCAACATCTTC
ACCTGCATGATAGCCAAGCAGTTCAACCCTAAGCTGGTCACTGTCGCTAGAGTTCGCAAT
CCCGATTATATCGAGGGGGCGATGGCCTCCAAGTTCCTGAACGTCGACCATATAATCTCG
CCGGAATACCTCACCGCCGAGAAGCTCTTGCGCATCGCGCTTCTGGAGAACGCCGTAGGG
GTGGAGAGCATCCCCTCCCTGAACGTAGAGCTGGCGATGTTCAAGGTCAGCGGGAGGAAG
GAGGGCGTGGTGATGGTGCCTTTGCGGGAGCTTCCCATCCCGGAGGAATGCAAGATACTC
ATCATCCATCGCGGCAAGCAGATAATCGTTCCTACCGTCAACGACGTCCTCATGAAGGGC
GATGAGGTCACCATCGTAGGGAAAGGTCAAGCGGTCGCCAACTTCAACAGGATGTTGGGC
ATCCTGAGAGAGACCAGGGACGTGGTCATCATCGGAGGAGGGATAGTGGGCGAGCATCTC
GCTACCCTGCTCGAGAAGGAGAAGCTATCTATAAAGCTGATCGAGAACGACGAGGATCGC
TGCCGCATCCTTGCCAAAAAGCTCACCAGGACGGTCATCATCAACGACAACGGCTCCGAC
CCGTCCGTGCTGAGGAACGAGAACGTGAGCATGGCCGACGTTCTCATTTGCGCCACGGAG
AACGAGGAGGACAATCTCCTGGCATCCCTCATCGGTAAGCACCTAGGTGTGTCCAAGGTC
ATCTCTCGGTATTCCAAGAGGGAGTACGAGGAGATATTCGGCATGAGCGGCATCGACGCT
TCGGTCGGCTATTATCATGTGGTGGCCAACGAGATCATCAAGGAGACGGTGCACGACTAC
GAGGTGATGCTCCTCCTGGAGAAGTTCTCCGAGGAGTTCTTCGACCTGAAGGTCACGGCG
GGAAGCCGGATCGTCGGCAAGAAGATCGCCGACATCGACATGCCCAAGATGTCCGCCATC
GCCTTGGTGGTCAAGGATGGCAAGGCGCTCATCCCCTCCCCCGAAACGGTCATCGAGGAA
GGGGACAAGGTGTTCATTTACGCGTTACAGTCGGCCATAGCCAAGCTGGAGTGGATGTTC
AAGGCGAACATACCTATGGGACCCTAG
>MALP_00170 hypothetical protein
ATGACCTCTTTCTATTGTAAGGTTAGGAGATGGTTCGGCCAGCTGTCCTATTACTTCGAC
CGCCTGAACGTGGACGTGAGCAGCGTCTTCGACAAAGTGGCCCGCAAGGAGAGCGCCATC
CCGCACATCTTCGGGGTCTTGATGATCTACATGTCCATCGCCCTGGTCTTCCCCTATCTT
GTGGCATCGTACTACGGGGAGGACCCCCGGCCTTGGATATTTCCGCTACTGCTGTGTCTC
ATCAGTGGCCTCCTGCTCCTGTTGCGTTATCGTTCGCCCGAGAACACCAGGCCGACCGAG
GCCATGTTCGTGGTGGCCACCGGATGGCTTGCGCTCACGGTCATGGGCGCCATCCCCTTC
GTGATGTATGGGATGGGCGTGGTCGACGCCATATTCGAGACCATGAGCGGCTTCACAACC
ACCGGTTCCAGCATTATGATCGACATAGAATCATGGCCCAAGAGCATCCTTTTCTGGCGC
AGCTTCACGCAGTGGCTAGGCGGAGCTGGGATCATCATGATATTCGTTACCGTCCTGCCC
ATGTTGGGTGTGGGCGGCCGCAACCTGTTCAAGAACGAGTTCCCGGGCTTGGACGTTCAA
AACTTTTCTGCCCGCATCCAGGAGGAGGCGCGCAAGTTCCACTACATATACGGTTCCCTC
TCCGTTATCATGCTCGTGCTCCTGTTGTTCACCGGGATAGGAATCTTCGATTCTTTCTGT
GTGATGTTTTCGGGTATGTCGACCGGAGGTTTTTCCCCTCATTCGGCCAGCATAGCATAC
TATGCTTCATCGGAGGTCGAATGGATAGTGATCTTCTTCATGTTCATGTCAGGGGTCAAT
TTCTATCTACATTTCCAGGCCACGGTTACCCGAAACCTCAGCACCTATTGGAAGAGCTCG
GAGTTCAAGATCTATGTTCTGTTGATAGCTGTGAGTACGGCCATAGTGGCCTTCGTCATG
TGGGACAAGGCCTTCAATGAACTCGAATATGCGATACGGACTTCCATGTTCCAGGTGGTG
AACGTTCTGACCGCGACCGGATTCGCCACAGCGGATTTTGTCACCTGGGACAAAGGGATC
GTGTTCCTTCTCTTTGCCCTGATGATCATCGGCGGTTGCACCGGTTCGACCGCGGGGGGC
ATCAAGGTCGCTCGTTTCTTCCTTTCAAGGGAGTTCATCGCCTCTGCCCTGCATAAGACC
GTCCATCCCCGCTCGATCTTCACCGTCAAGATCGATGGCAGGCCGTTGAGCCAAGAGGCC
ATGTCCTCAGTTATAGCCATGGTCATGTGCTATCTCGCCACCGCCTTGGTCGCGGTCGTA
GCTCTCATCCTATTAGGAATAGACCCGGCCACCTCCATGAGCGCGGCGGTGGCCACATTA
TCGAACGCAGGTCCCGGTATAGGTATAATAGGGCCTTATGGTTCGTTCGGGATGTTGCCC
GACGCGGCCAAGCTCGTCCTGACCTTCACCATGTGGGCCGGCCGTCTGGAATTCATATCG
GTGCTGGTGCTTTTCACACCGGTCTTCTGGCGCGAGCTCATGCGGTACCGGGAGAAGTAC
GTCTGA
>MALP_00171 hypothetical protein
ATGGCCGCCATTTCCTGGGATCTGCTGTTCGCCATTGTTCCTGGGTTGATCCTTTTCCTT
TACGGGATAGAGAACTTCAGCAAGGAGATCATCAATTCGGTTGGTGAGCGCTTCCGCGAG
ACCCTGGGAAGGCTGACCAAGGACCGTTGGAGGGGGGCTGCTTTCGGCGCGTTGTTGACA
GCCACCGTGCAATCCAGCGCCGCCACCACCGTCATCGCCGTCAGCCTGGTCAACGCCGGC
ACGATATCCTTCGCTTCCAGCCTGGGAGTGATCATCGGGGCCAATATCGGAACCACCGTC
ACCGCTCAGCTGGTGGCCTTCAAGCTGACCTCCTTCGGCCCGCTCTTCATACTGGTCGGT
TTCGTCTGGGGCCTTATCGGCGGCCGTTACAAGTTCATCGGAAAACCGTTGTTCTACTTT
GGTCTGGTGTTCTTCGGCCTGCAGCTGATATCCGGCTCGCTCGACCCCATAAGGGAGGAC
CCCCAGATCATCTCGCTGATATCCAATCTGGACAATTTCCTGATCGCCTTGCTGGTAGGC
GTGCTGTTCACCACCGCCGTGCAGTCCAGCTCGGTGACCTCTGGCCTGATGGTGGTGCTG
GCGTCCAGCGGTCTGTTGACCCTGGAACAAGCCATCCCCGTTCTGCTGGGAGCGAACATC
GGAAGCACCACGACCACGCTGTTCGCCTCGGCCAAGATGGACCTCTGGGCCCGCCGGGCG
GCGACGGCGCACTTTCTGTTCAATGTTGGCGGGGTGCTGATCTTCATCCCCCTGGCGGGA
CTGCTGGCCACGGTCGTCGTCGACCTTACCCCGGACGTGGGCCAGCAGGTGGCCAACGCT
CATCTCATCTTTAACGTGGTCACGGCCTTCATATTCCTGGTGATCATCAAGCAGTTCCAG
AAGGTGGTGGTGAGGGTCGTCCCGGGAGAAGAGAAGGAAGTGCTATTCCGTCCGAAGTTC
CTGACCAAGGAGCTGCCGGAGGACAATGATCAAGCGTTCCGTTTGATAGAACAGGAACTG
GGGCACGGCCTGGAGGTCACCAAGAAACTGCTGGACACGTCCTTCTCGTCCCTCTCCGAC
GGGGGGACCAAGGCCGTTCAGAAGGTGTCCAAGCTGGAATCCTTGAACGACTACTTGGAC
GACCAGATCGAGGACGCCATCCTCGTGATGTCACGTCGGTCCCTGAAGGAAGAAGATGGA
CAACGGACGACGTTGCTGGTGAGGATGTCGAACCTGCTGGAGAGGCTGGGGGACCAAGCG
GAGGACATTGGGGACGTGGCCACCAGCTACCGGGAGAAGGGACGTGACGTTCCAAAGGAA
CAACTGGAGCAGCTGGCCAGCGTATACGGGATCCTGAAGGACAATCTGGAGCTGCTTGGC
GAGGAGGTACTGAAAGTGAACGAGGAGACCAAGGCGACCATAAAGAACGGCACCACGGCC
ATGAACGCCCGGATCAATCTCATCTACCGCGAACATCTGGAGAGGATGAAGGACGCCAAG
ATACCGTCCGATTCCACATTGCTGGAGCTGCTTACCATCATGGAATCGGCCAATGAGAAG
GTGCGTGAGCTGGCGGCGATAGCCACTGATTACGCCAGCATAGCCTCTTCCCGGACATGA
>MALP_00172 Electron transport complex subunit RsxB
ATGTCCATCAAGCGGAAGATCATCAAGATCGACGAGGGCAAGTGCACCGGTTGCGGTGAA
TGCGTCCTGTCCTGCGCGGAGGGTGCAATAGTGATAGAGAACTGCAAGGCCAAGGTCATC
AAGGACATGTTCTGCGATGGATTGGGGGCCTGTCTCGGGCATTGTCCAGAGGGGGCGCTC
TCGATAGAGGAGAGGGAGGCCGACCCGTTCGATGAGGGAGCAGCGAAAGAGCATGTGGGA
TCGAGCAAGAACCAGCCGCTCCAGGCATGCAGCTCCTCCCGGCCGATGATGATCATGCCT
GATGCGGCACCAGCTGTTACCGGGGACAACCCTTCTCAGCTGAGGAACTGGCCGATACAG
TTGCACCTGGCTCCGGAGGTTACCCCGGCGTACAAGAACGCCTCGCTGCTCATCGCCGCC
GACTGTACAGGTTTCTCCCTAGGCAATGTACAAAGGGACTTCATCGCCGGAAGGGTGGCT
ATCATCGGATGCCCGAAGCTGGACGACGTTCAGGCGTACATCGAGAAGTTGACCCGGATC
TTCAAGAACAACGATATCAAGGACATCACCCTGATCCGCATGGAGGTGCCCTGCTGCGGC
GGCCTTCAGCGAATGGTTCACGAGGCGCTGAGGTCGAGCGGGAAGAGGCTGCCGCTCCAG
GAGTTCATCGTGGAGCGCTACGGCGGAAAGGTGGCCAAGGTCACCGCTTAG
>MALP_00173 hypothetical protein
ATGAGAAAGGCGGAGAGGGAGATCAAGGACCCGGTGGAGCTGGAGAACGTCATCCGTAGG
GCGGAGGTCTGCAGGCTGGCGATGGTGGACGACGGGGAGCCGTACATCGTGCCGTTGAAC
TTCGGATACCGTGACGGATGTCTGTACTTCCATTGCGCCAGGGAGGGCCGCAAGCTGGAC
GTCCTGAGGAAGGATCCCCACGTGTGCTTCGAGCTGGAGTCGGACGTGCGTCTGGTGAAA
GGCGAAAAGGCCTGCCATTGGTCCACCAGCTACGAGAGCGTCATCGGCTGGGGCACGGCC
TCGATATTATTGGACGAGAAAGAGGTAAGGGAGGGACTGGAGGTCCTGATGTCCCATTAC
ACCGAGGGACCGTACGATCTCGACCCTCGTTCCCTATCGCTAACGGCTGCGATAAGGGTA
AAAGTGGATAGGATGAACGGAAAGCGGTCTAAGCGGTGA
>MALP_00174 hypothetical protein
ATGGCGCGTCGGAACTTCATCGCCCTGGCCTTGGCCTTGATCATGCTGGCAACGATCTTC
ACTATTCCCTCACCAGGGGATGTTGACGCCGACGTTCAACGGTTCACCTTCGAACCGGCA
GGATCCCCTTCTGTCGACATGCGATCGTCGGAGCTGACCCCATCAAGCCTATCCACCCGC
TCCGCCGAGGGTCTTCTCTTCAACATCAGCGTCACGTTCTCCTACGATCTGTTGGAAGCG
CAAGGTGACCGTCCCTGTGCCGGCGCTTACGTCCAGCTGAGATTGAACGGAATGAGCTCC
TTCAATATCATCCGTTCCGGACACACGGACGATGATGGAAAGGTCACATTTTCAGGACTG
ACGGCCGGCACCTACGTGGCCCGCATCGAGACGGACGATGACGGCTGGGTCCGGGTGGCG
GACGGGTCCAAGTCCATTACGCCGACGTTCCATTGGTACACCCAGCAGTTCACTGCCAGT
TCGCAGACGGACATCGAGTACCGAATCACCGACCAGACCAGGGGGGCCTGGGCGGTCTAT
AGCGACCTTCGCGACGGCGGCTCCTGGCTCAACGACCGTACCGGATGGGAGCGCTCCCAG
GTCACCGTGGTATGGCCGGAGGGCGATTGGCCGCACTCCCATGGCCACGAGATCCATATG
CCCGCGGACGAGTTCTTCCAGGACGCCATATGGAGAAGGGACATAACCCTGCACGAGTAC
GCCCATTGCGTTCACTTCGAGCTTCGAGGCGGGAGCTTCCCGGACGGGGACGGGCCGGAC
CCGCATTACATCGACAGCGAGTCTTCCACGGGGTTCGCCTTCACCGAGGGCTGGGCGCAG
TTCTTCGAGAGAGCGGTCGACGGTGATCCGCTGCGTTCGGACGGTACGTCGTTGGAGAGC
ACCGTGTTCGCCGACAGCCCCTACGGCCATGGCGACAGCGGGGACATGGACGGTGCGATA
GTCGAGGGGGCGGTGGCCAACGTGCTCTGGGACCTTTTCGATGGAATTGACGCTGCGGAC
CGTCCGTCCGGCAGCGCCCGAGGGGACTTCGTGGATAACGAGTTCTCCACCCTATGGAAC
ATAATGTACGATTACCAGCCGGAGAGCCTGGAGGATATCAAGAGGGCTTGGCCGGTGCGT
GACATGAACGTCACCGCGGTGTTCCGCAACTCGCGCGTCCCGATGGAGCTGGACCCGCCG
AGCAATCCGGACCACTTCAGCTCATCGCATACTGTGGGGGAAGGCTCGTCAGATAGCACT
ATCAGCTTCATCTGGTCGGGAGCGAGCGACAGCGGGAGCGGGGTGCTTGGATATAGCATA
TTGATCAGCACGGACGCCAACGCCATGCCGGACCTGGTGATGGACGTTACCTCTGGAACG
TACACCACTAGCTCGCTGTCCCCGGGAACATACTACGTTCACATCAGAACGGTGGACGAG
GACGGCAACTGGGCGGAGGACGTCTACACCATCGGTCCGTTCGTGATCGACCAGGGGGCT
GTGCCTGTGGATGACGAGCTGTTCCCGGAGGGCGACATTAGGCAGGCGTTCCTCGGGCTC
ACGATAGTGCTGGCGGTGGTCGTATCGCTACTGATGCTGGTGATGTACATGGAGAAGAAG
GGCGCTAGGCCGCAGCCTCCGTTGCCGGCATCGAACAACTGCCCCTACTGCGGGCGGTTC
GACCATGGAGGCCAGTTCTGCCCCTACTGCGGCGGAAGGTTGAGGTGA
>MALP_00175 L-threonine 3-dehydrogenase
ATGCGTTCCCCGGGAGTGCTGGACGTGGACGAGGTGGACGATCCCGTCCTGCCGAAGGGC
GGCGTGCTGTTGAAGGTCCAGGCCTGCGCGGTCTGCGGCACGGACATCAAGATGCTGGAA
GCGGGGCATCGCGATCTGACGTATCCCCGCATACCGGGGCACGAGGTCACCGCCGAGGTT
TTGGACACGGACAGCGCGATGGTGCGCAGGGGGGATATGATACAGGTATGGCCAGGCGAA
TCGTGCGGTTCATGCGCCCACTGTCGCTCCGGCAACGACCACCTCTGCCCTAAGGTCAGG
ATCATGGGGTTCAACACCGACGGCGGCATGGCCGAGATGATGGCCGTGGGCGATCCCTCA
CGCCTCGTACCCATCGGCAACGCTGATCCGGTGATGCTGACGCTGACGGAACCGTTGGCA
TGCTGTATCAACGCCCAGGAGAAGCTCCGGGTGGGGGATGGGGATTCCGTTCTCATCCTG
GGCGGAGGGCCGATGGGCTGCCTGAACGCGTTCCTTGCCAAACGCCGAGGGGCGGACAGG
GTCATGCTCAGCGAACCGGTGCTGGAACGTTTGCGAGATGTTCCGAAAGGGCTCTTCGAC
CGGGTGTCGCGGCCGAAGGGCGACGAGCTGGCGGAGATGGTGAAGCGCGGAACTGAAGGC
AGAGGTGCCGACGTGATCATCCCGTGCACGCCGAACGTCCGCCTGGACCACAGCATCTTT
GAGCTAATGGCCCCTGGTGGCAGGCTATGTGCATTCTCCGGTCCACGCCGGGGCGACTCC
CCGCTGCCGATCGACGTTCGTGACATGCACTACCGGGAGCTTACCGTGGTCGGAAGCTAC
GGGAACGGAAGCAGGCACGGCAGGGAGGCCGTCAAGGTCCTGAGGGAAGGGTCGGACCTT
TCGTGGTTATTCACCGGCAAATACGGTCTGGAAGACGTACGGCAAGCTTTCGGGCACGCC
TCCGGACGAACCGGCCAGAAGGCCGTCGTTACATTTTGA
>MALP_00176 Anthranilate phosphoribosyltransferase
ATGGAGAACGAGCTTAGGGAGTTCGGGGCGTCGGTCGACGCGTTGATCAGGGGAGAGCAC
ATCGGACGGCAGGGGGCCAGGGACATGTTCCGTGACGTCCTCTTGAACAAGCAGCCGGAC
CTGCAGCAGGGAGCGTTCCTCGCCGCTCTGACGTCAGCAAGGCCAACGCCAGAAGAGATA
GCCGGCAGCTGGGAAGCGATATTCGAGATCGATACGGTCAAAGCGAGACCGGAGGTCGGC
GGATATCTCGTCGAGAACTGCGGCACCGGCATGGACCGCATCAAGACCTTCAACGTCAGC
ACCCTATCGTCCGTGGTGGCCGCCGCCGGGGGGGTCTACATGGCCAAGCACGGCGCCCGG
GCGATCACGTCCAAATGCGGCATAGTGGACATGGCGGAGACGCTCGGGGTGGACGTGGAG
TGCGACGTCTCGGTGGTCAAGCGCAGCGTGGAGGTGGCCGGAATCGGCCTCTTCAACGGC
ATGAGCTCCAAGGTGCACCCGCAGGCGCTGTACCGCATCCTTTCGCAGATCCGCTTCGGA
ACGATACTGAACGTGGCTGGCTCGCTGGCGAACCCCGCCTCTCCGGAAATAGGTGTGCGC
GGCGTCTACTCCCAGGAGCTGGTCCTGCCATTGGCGAAGACGATGAGGGAGATGGGCTAC
CGGAAGGGAATCGTCGCCCACGGGCTGGACGGGGTCGGCGAGCGGGGCATGGACGAGCTT
TCCACGTTGGGAAGGACGATCATCGCCGAGTTCCACGAGGACGGGGACGTCACTAGTTAC
GAGATCGCCCCGAGGCAGATGGGCCTCGAAGTAGGCGATGAGGAGGAAATACTGAGCACC
CTGGACCGGGATACGGAAGCGTTGCGGTTCATCCGGGTGCTCATGGGAAAAGAGAAAGGC
TCCCGGAGGGACATGGTGGCACTGAACACCGCTCCGATTCTCTATCTGAACGGCAATGCC
AGCTCGCTCGAGGAAGGCGTCGCGAAAGCCTTGGGCATATTGGATAGCGGTAAGGGGTTC
GAAAAACTGAAGGATTGGGTAAGAGCGCAGAACTCCGGCGACCCCGGAGAAAAGCTGGAG
AGGTTGGAAAGGATGGCCGATAAGGCCTAG
>MALP_00177 hypothetical protein
ATGTGGAAGGTCTTCGGTGAGGAAGGAGTGATGGTCCAGTTCGGCCTGCTCTGGAAAGAA
AGGATGATAGAGCTGTCCAAACGCAGGAAGGACCGTGATCGGTTCCTCGACCTTCTGGAG
AAGGCGGATATATCGCACTACCTGGACATACACCAGCGTTTGCACGTGTTCCGCATGGAA
CTGCCCTCCAGCTGCACCGCCGAGGACGTTGAGTTTTTAAAGGGCTTCGTGCAACGAATA
CTCAAGAGCACGGAGTACCCGATGGTCGATCTGGACGGCGAGGAGCAGAAGGCCGCCCTT
ATCATCACCGCCGAGGAGCCGGAGGACGAGCACGTCTCCCGCATGTCCGAATGGTACAAG
ATGAAGCAGGAAGAGGACCGGAAGAGGCAGGGGGACTAG
>MALP_00178 hypothetical protein
ATGCAAGTGTTTGACACGGTCCACGGCTGGCGAGGAGCGACGTCCGCGCCTCTTTACAAA
TGGAGGGAGGAGTCCAGTGTCATCACCAAGGTCAGCGCGGCGTTCGTTCTCGCTCTGACC
ATGGCGTTGGCCGCGCAGGTGCGCATCGTAATGCCGTTCACTCCAGTGCCGTTCACCGGG
CAGGTGCTGATAGTGCTTATCGGTGCGTCGGTCCTGGGCCGTTACGGAGCTCTCGGCCAG
GGGATGTACCTGTTGATGGGCGGAGCGTTCGGCTGGTTCAGCGGCATGGCCGGTTTCGCG
GCCCTTCTGGGACCGACCGGCGGATACCTGCTCGGCTTCGTTCTGGCCTCGGTCGTCCTA
GGTGAATTGGTGGAGCGTCGTAAGGACTGGAGCATGAGCCGGGTGCTTCTGGCGATGTCA
CTGGGCGTGCTGATCATCTACGCTCTCGGCGCGGCTCAGCTGGCACTCTTCTTGGGACTG
GACGGCGTGGAGGCGGTGGTCCTGGGAGTTCTTCCGTTCATCACCGTGGACGCCCTGAAG
GTGCTGATGGCCTCTGCGGCCGGTACGATGTTCCTGCGTCCCGCCTAA
>MALP_00179 hypothetical protein
ATGAGCCCGCTTCCCGAACACTCCCATTGCCTTCATTGCGACGACCCTGTCGACGTGGGT
CAGGAGTACTGCTCCGACGAGTGCAAGGTCGCGGCGGAGAGCGAGGCGAAGAAGGAGCGC
ACCAAGAACATGGTGTTCCTGGGGATCGCGGCGGTGCTCCTCATCGCCATAACCATCATG
TTGACCCTGGGCTGA
>MALP_00180 hypothetical protein
ATGGCTCGGGTTCGCGTTTACCGGAATTATCAGGAGGCCTGGGCGGAGTGGCGAAGACTC
GGGATACCGGACCGGGCGTTCACAAGGTTCGATCTGGCCTCCAGACAGTTCATCTTCATC
GATTCGATCAGCCAAGAGGAGGTCAGCACCCTCCGGGAGGAACTGGTACCCAAGGGCGTT
ACGGTGCTGCCCTGCCGCGGAGATCGCGCGGTCGTCGCCATCACCCCGCTGACCCTGGAG
AACCTGCTGATGACCGGGGCGTCACCCAAGGTATTGGAGATGGGCGAGGCGCTGCGCTTC
CGCAACGAGGTGGAGCCGCCCTTGTTGGAATGGTCGGGCGGTTCGCTGGACCTGTCAGGA
CCGAGAGTCATGGGCATTTTGAACGTGACCCCGGATTCCTTCTCCGACGGCGGGCGTAAT
TTTGATGTGGACACCGCGGTGCGACACGCCTTGTCCATGAGGGATGAGGGCGCGGACATC
ATCGACATCGGAGGGGAGTCCACCCGCCCGGGCTCGGCACCGGTATCCCCCGAGGAGGAA
TGGTCCAGGATCTCTGACGTCGTCAGAAGGGTGAGCGAGGAGGTGGGCCTGCCGATCTCC
GTGGACACCCGCCGTCCAGACGTGGCGAGGAAAGCGCTCCGCGGCGGGGCGGTGATGGTG
AACGACATCTCTGGCCTGAAGGACGAGATGATCGATGTCGTTCGGACGGAAGGGGCGGCG
GCCTTCATCATGCATATGCGGGGAGAGCCGTCCAACATGCAGGACGATACGCGCTACGTG
GACGTGGTGGGGGACGTGTACGCTTTTCTTGAGCAGCGGATGAGAAAGGCCGTTTCAGCT
GGGATCCCCCTAGAGAGATTGGCCATCGATCCTGGGCTGGGGTTCGCCAAGGACGTTGAT
GGTAATTTGGAGATCATGTCCCGACTGGACGAGTTTCGTTCCATGGGGCGCCCGGTGCTC
CTGGGAGCGTCTAGGAAGAATTTTTTGGGGAAAGTCTCCGGAGGGGGACCGGAGGACCGT
CTGGAAGCGAGCCTTGCCGCGGCTGCCGTCGCATGCTGGCAGGGCGTTCACATGTTCAGA
GCTCATGACGTAAAAGAGACGGTGAGAACTCTCAGGGCGGCCAGCGCCATGAGGGCAGGG
ATCAGCCCAGGGTCAACATGA
>MALP_00181 CoB--CoM heterodisulfide reductase iron-sulfur subunit D
ATGAGTGAGACCATCGAGGCGACAAACCTCCGCAAGATGAAGAAGGAGCTGATGACCTGC
ACCTACTGCGGGTTCTGCAAGAGCGTCTGCCCCACCTTCCAGACGGTGGGCTGGGACCCC
TCCGTCGCCCGGGGAAGGATGATCCTGGCCTACGGCCTATTGCAGAAGGAGATACCGGCC
GATCCGTCCGTTCTTGAGTACCTGTACCAGTGCACCACCTGCAAGGACTGCGAGAGGAGA
TGTCCTTCCAAAATATCCGTGGTGGACGTGGTGGAGAGCGCCCGCCGGGACCTGGTCGCG
GCCGGCCATATGTTGCCGAAGCACAAGGCCATGGTTGAAAAGGTTATCGCCACCGGCAAT
CCTTACGGCGAAAAGAAAAGCGTTCCTGAAACGCTTGGTTCCCAACCGAAAAAGGCCAAG
GTCGGTTATTTCGTGGGATGCACCGCCACCTACCGCGATAGGATGCTGGCTGACGCGACG
TTATCGATCCTGCGCAAGCTCGGCGAGGACTTCACGCTCATCGACGAGAACTGTTGCGGT
TCCGTGCTGCAGCGCATAGGCGTGGACGAGGAGGAAGTGGAAAAGCTCTGGGAGAGCAAC
GTGAAGAGCATCCGCTCCCTGGGTGTCGAGAAGGTCGTCTTCTCCTGCGCCGGCTGCTAC
CGCATGTTCAAGGAGGAGTACCCCAAGAAGCTGGACCTGGGCTTCGAGGTCCTTCACATC
ACGGAATACCTGGCCTCCCAGGACCTGAAGCTCAAGCCGTTCAATGGAACGATCACTTAT
CATGACCCTTGCCATTTAGGAAGGCATTGCCATGTGTACGACGCTCCCCGTGCCGTACTG
GCCAAGATCCCCGGCGTCCAGTTCAGGGAGATGCCTCGCAACCGTGAGACGTCCGCCTGC
TGCGGAGGGGGCGGAGGCGTCCGTTCCGCTTATCCGGAACTTTCCAAGGAGATAGCCGCC
AGGCGAGTTGACGAAGCGTCCTTCGCCGACCTGCTGGTGACGACGTGCCCGTTCTGCGTG
AACAACCTGAAGGCCGGGGCTTCCGGCCGCTCGTCCCCGGAGATCATCGACCTGGTGCAA
CTGGTCGACAGGCTGCTGTGA
>MALP_00182 hypothetical protein
ATGCTCCTAAAGCTGCCATACGGCGAAGGTGGATTGCTCAAGGCGAAGGTTCCCGATGAA
AATCTGGCCGGGATCGTCGGGCCGCACGAGGTCCACTGCGCGCCGGACGAGATCGAGAGG
GCGCTCTCCAAGCCGTTCGGTCGCACCCTCGATTCATTCCTGAAGGACGCGCAGGACATA
GTTTTCCTGGTCAACGATGGAACACGACCAACGCCTACTTCGAGAGTCCTGGACGCCCTG
GCGGGCCACATGGACCTCGGGAAGGCGCGCTATCTCATTGCCACCGGCGCTCACCGGGGA
CCGACCGAGGGCGAGCTGAAGTTCATTTTCGGAGGGCATCTGGACGAGTTACGAAATAAT
ATCTTCGTCCACGATGCCATGCGTTCAAAGTGCGTTCATCTCGGAGTTTCAAAGAACGGC
ACGGACATGGAAGTGAACGAGATAGCGGTGAACGCTGATCGTTTGATCATAATAACCAGC
GTGGAGCCGCACTACTTCGCCGGATACACCGGAGGTCGCAAATCCTTCCTTCCAGGGGTG
GCGTCCTTCCGCACCATAGAGCAGAACCACCGGCTGGCCATGCGCCCCGAAGCGCAAACA
CTAGTCCTGGACGGCAACCCGGTACACGAGGACATGATGGACGCTCTCTCCGTCGTCAAG
AAGGATATCTTCTCCATCCAGGTCGTGCTGGACCGCCATCAGCGCATCTACAAGGCCGCG
GTGGGCGATCTGCACAAGGCGTTCCGCCAGGCCGTGGAATGGGCTGACGAGGTGTTCTCG
ATCACCATCAAGCAACGTTACGATGCCGTCATAACTGTCGCGCCATACCCCATGGACGTC
GACCTCTACCAATCGCAGAAGGCCATCGACAACGCCAAATGGGCGCTGAAGGACGGCGGT
ACGCTCATCCTGGTCGCCAAGTGCCGCGAGGGCATGGGCGAGGAGACCTTCGCTAAGCAG
CTTTCGTTCTCACCGGACAAGAAGAGGGTCCTCAAGAACCTGGAGAAGGAGTACAAGCTC
GGATATCACAAAGCGGCCAAGGTGGCCGAGGTGATGTGTTCCGCCGATCTCTGGGCGGTC
ACCGCCCTCGGTCCTGAAAAGTTGAAGGAGATGGGCATAGTTCCCTTCGGCACATTGCAG
GAAGCGGTCGACTCACTGTTGAGGGAAAAACCAAAAGCCCAGATCCTGGTTCTCCTGGAC
GGCAGCGTGACCGTGCCGAAGGTGCGTGAAGATGAGTGA
>MALP_00183 hypothetical protein
ATGGCCTCGGCCATTACCGGAAGATGCTCCAGGTTAAGGGTGTGGAACACCCAGGAGTGG
GGGTCTGCGGGGACCACGGTCACCAGACAGAACACTTCGTGCCCGGCCTGCTCCATGAGG
TGGGCGGCGTACGTGGAGTCCTTACCCCCGGAGAATAGGCAGGCCAAGCGCATGAACGGA
GAACTGCGTCAGCGGATTTAA
>MALP_00184 hypothetical protein
ATGCCTCTACACTGCCCGCGCTGCAAGAAGAACATCGACAAGGCCAAGGTCGATGAGATC
GACGCCCAGCTCATGAACGCCTATCATAACGACGCCCTGAGACGGGGGCTGTGCCCGGTG
TGCATGACCCCCCTCATCGACACGGAAAAGAAGGTGGACCAATGA
>MALP_00185 hypothetical protein
ATGTCCTCCGCCGCCTTCGCTGAAGCGGTGAAGAAGGACCCCATAGTCTTCCTGCCCATG
GGGGCCATGGAGGCGCACGGACCTCACCTGCCCCTGGGCACGGACACCTTCCAGCCGGAG
TTCGTGGTGAAGGCGGTCAGCGACAACGTGAACGGGATCGTCGCTCCCACCATCAATTAC
GGGCAGCACTCCTCCACCAGGAACTTTCCGGGAACCATCGACATCAGCTTCGATACGCTC
CGCGCTCTGGTAATGGACATCCTGGACGCCTTCCAGCGCAACGGCATCAGGAAGGTGGTC
ATCGTGTCCGGCCATCTGGGATCAGTGCATCGCTCCGCCATCAAGCTGGCCTGCGAGAGG
GCAGCGCGGCAAGGCCTCAAGGTCATGTTCCTCAGCGATTACGAGCTGGCCTATCTGAAG
AAACCTGACGTTTGCGAGGGACTTCCAGACGGCCACGGGGGCATAATCGAAACCTCCAGG
ATCATGGACATACGGCCTGAACTGGTCAAAGAGGAAAGGACCGCCGGGGAGTTCGTCGAT
ACGCATTTCATGGTCCGCGCGGACGCCGAATGCTGCCTGCCGCAGGGCTTCGGCGGGGAC
GCCAGGAGGGCGAACAAGGAGAAGGGCAGGTTCGTGAATCAGTTCGTGATCGACGCGTTG
ACCGATCTGGTCCGCCAGAACTTCGAGGGGTAG
>MALP_00186 Ribose-5-phosphate isomerase A
ATGAACGACAAGAAGAGGCTGGCCGCGGAGAAGGCCGTGGAGCTGGTGCAGGACGGCATG
AAGGTGGGACTGGGGACGGGAAGCACTGCCTACTTCGCCATCGAAGCGATAGGCCGCCTG
GTTCAAAGCGGCTACAAGATACTGGCCGTACCGACGTCGTTGGCCAGCGAGAAGCAGGCG
CGGGAACTGGGAATACCGTTGGTGACCTTGGAGGAGGCCGGGACTTTGGACCTGACCATC
GACGGGGCGGACGAGGTGGACGGTAACCTCGATCTCATCAAGGGCATGGGCGGGGCGCTG
CTGAGAGAGAAGATAGTGGCGTTCTCCACGCGCGTTCAGGTAATAGTCGTTGACGATTCC
AAGTTCGTTTCGAAGCTCGGAACGAAGTTCCCGCTGCCGGTGGAGGTGGTTCGGTTCTCG
CACGGACGCACCAAGAATTACATGGAGGACCTGGGCTGCCGGGCCGAGCTGCGCGGCGGC
GATACCCCGTTCGTGACCGACAACGGCAATTACATCTACCATCTGCATTTCGAGCAGGGG
ATCAGAGATCCCTACGAGCTTCAGAGAAAGCTGAAGGAGATACCGGGAGTGGTGGAGACC
GGCCTGTTCCTGAACATGGCCAAAAAGGTGATCGTGGCCTCCGATCCCGGGACAAGGATG
ATGGAAAGGGTTTGA
>MALP_00187 hypothetical protein
ATGGCCGACAAAGGCTTCAACAAGAAGGACGAATCTCTCGTGGATCTGCTGGTGAACACC
GGAATGCCCAAGAACGTGGCCAAGACCTTGGCGTTTTTGCGCAAGAAGGAGGAAACGACA
TCTGTCGAAATTGAGATAATGACCGCCCTCCGCCAGCCCGAGGTGTCCATCGCCATGCAG
GAGCTTCGCCGCCGCAAGTGGGTCATAAAGAGGGACATCAAGAAGGAAGGGAAGGGAAGG
CCGGTGCACGCCTACAAGCTGGCCATCCCCTTCGACAAGATCATCGAGACCTTGGAGAAG
GAAGAGAGGAAGCGGATGGAGTCTATCGAGAAGAACATCGATCAGCTCAAGGCGCTCTCC
CTGAACCCGTGA
>MALP_00188 50S ribosomal protein L44e
ATGAAGATGCCTAGGTCTATCAAGACTTACTGTCCATCCTGCAAGACCCATACCGATCAC
GAGGTCGAGAGGGTTAAGAAGAAGAAGGCCAGCGAGATGAAGTGGGGTCAGAGAAGGTTC
CGCAGGGCTACCGCCGGTTATGGTGGTTTCCCCAGGCCGAAGCCGGAAGGACGCGAGAAG
CCTACTAAGAGGGTCTCTTTGAGATACCGCTGCAAGAAGTGCAAGAAGGCCCATCAGAAG
ACTTGCTTCCGGGCCAAGAAGTTCGAGCTGACGGAGTGA
>MALP_00189 30S ribosomal protein S27e
ATGGCCACCACCGGTAAGTTCATAAAAGTGAAGTGTCAGGATTGCGGAAACGAGCAGATC
ACCTACAAGAAGCCGGCCATGAACGTGGCCTGCGCGGTGTGCGGCTCTACCTTGGTCAAG
TCCCGCGGAGGCGAGGGCGAGGTCAGGGGAGAGCTGCTTGAGGTGGTCGACTAA
>MALP_00190 Translation initiation factor 2 subunit alpha
ATGGCTAGGGTCGGCGAGTTCCCCGAGGAAGGGGAGCTCGTGGTCTGCACCGTGCAGAGC
GTCAAGAACTTCGGGGCGTTCGTAACGCTCGACGAGTACGGCGACAAGGAAGGCTTCATC
CACGTACGCGATGTGGCCACGGGATGGGTAAAGTACATCCGTGACTACGTGCGGGAGGGC
CAGAAGGTCGTCACGAAGGTTCTGGGTGTGGACTCGACCAAGGGACATATCGATCTTTCT
TTAAAATCCGTAAACGAGCACCAGCGGCGAGAGAAGGTCCAGCAGTGGAAGAACGAGACC
AAGGCCGAAAAGCTTCTGGAGATCGTCGCCGCTCGCCTGGAGAAGACCCCGGACGAATGC
TGGGAGGAGTTCGGATACCTTTTGGTGGACGCTTTTGGCACTCTGTACGGAGCTTTCGAG
AGCTGCGCCATTGACGATAGCGCTCTGGAGGAGGTCGAACTCTCCGGAGATTGGACCGAT
ACCTTCATCGAGGTGGCCAAGGAGAACGTAACCCCGCCCTTCGTTCGGATAGCCGGGGTA
TTGGAGCTGCGCTCCCCCGCCCCGGACGGAGTGGACCGCATCAAGGCCGCCTTGAAGAAG
GGTCAGGAGGCCTCTTCGGAGGAGCTTCTGATCCAGTACATCGGCGCTCCCCGTTACCGC
CTGGTAATGAGCGCGCCTGACTACAAGACCGCGGAAGAGGCCCTGAAGGAAGTTACCAAT
CTGGTCGTTGCCGAGATCAAGGACACCGGCGGGGACGGAACGTTCCACCGGGATGCCAAG
TGA
>MALP_00191 Ribosome biogenesis protein Nop10
ATGAAGACCACCCTGAGGAAATGCGACAGGTGCCGGGAGTACACTCTCAAGGATACCTGT
CCCAGGTGCGGTTTCCATACCTCAACGCCCATACCGCCACGGTTCTCGCCGGACGACAGG
TACGGAGAGTATCGCCGGAGAGCGCGCCAGGAGAACAGGTGA
>MALP_00192 hypothetical protein
ATGGATAGCGTCATAATGGTCATGCATGAGCGGCCCGAGCTGAGCGCCCCCATCCTTATC
GAGGGGCTGCCGGGTGTCGGCAACGTCGGTAAGCTGGCGGCGGAGCACCTGGTGGAGCAG
GTAAAGGCGGTCAAGTTCGCAGACATCTACTCCAAGCACTTCCCGCCGCAGGTCCTTCTG
GACGATGACGGTGTTATTCGTCTGGTCAACAACGAGCTTCATTATCATCGCGGCGAGGGC
GACCGGCCGGACATCATAATCATGACCGGGGACTACCAGGGCATGACGCCCGAAGGTCAG
TACGAGCTCTCGCATCACGCCATCCGGGTCTGCAAGGACCTTGGCGTGAGCCGCATCTAC
ACCCTGGGCGGCTATGGGGTCGGCAAGATCGTCGAGAAGCCGAGGGTCCTCGGCGCCGTC
ACCGACATCTCCATCTGCGAGGAGATGATCGAGCACGGCGTGATATTCTCCAAGGGAGAG
CCGGGCAGCGGCATCGTCGGCGCCTCTGGCCTGATGCTCGGGCTGGGCAAGATGGAAGGG
ATACCGGCGGTGTGCCTGATGGGTGAAACGTCCGGCTACTTCGTCGATCCCAAGGGGGCG
GAGGCGATTCTCAAGGTGCTCATGTCCCTGTTGCACATCGAACTGGACCTTACCGCTTTA
ACTGATAAGGCGGAGCAGATAGACCTCATAGCCAACAAACTGAAGGAGGCCGAGACGCTT
GACGTTCCGAAGCGCGAGGACCTGGGTTACATCGGCTAA
>MALP_00193 hypothetical protein
ATGGAAGAAGGCGACCTGGAGAAGGTCACGTTGCGATTGCCTGCTAGGCACATCCGGGCT
CTGGATTTCCTAGTTCAGGTAGACGACTTCCCCTCCAGATCAGAAGCCATAAGAGCTGCC
ATCAGGGACTTCATTTACGCTAGGGTCGACCTGGTCGCCGACAAGATGAAAAAGATGGAG
GAGGCCGAGAGGGTCCTGGCGGAGATGGAAGCCTACGAAGAGCGGTATATGAGGAAATAG
>MALP_00194 5'-deoxyadenosine deaminase
ATGGCTAGAAGCGTGCTCATCAGGAACGGAACGATCATGACCCAGGACCAGGCCCGCAGG
GTGTTCGTGGGGGACATCCTCGTTCAGGACGGCATCATCGCCGAGGTCGGGAAGGTCCGG
GGAGGCGCTGACGAGGAGATCGATGCCAAGGGCGCCCCGGTGATGCCCGGACTGATCAAC
ACCCACTGCCACGTGGCCATGTCCGTACTTAGGGGCATGGCCGACGATCTTCCGTTCGGT
GACTTCCTGAACCGGGTCTTCGCCATCGACTCGGACCGCCAGGACGAGGACCTGCTGGCC
GGGTCCCGTCTCGGTTGCCTGGAGATGCTCACCGGCGGTACCACCACCTTCGTGGACCTC
TATTACTCTCAGGATGTGATCGCTCAGGCGGTCAAGGAGGTAGGGATGCGCGGGGTGCTG
TGCTGGGCCGTGCTCGATCAGCAGTTCACCACCCAGAACGGCGTTCCGCTGGACAACTGC
AAATCGTTCCACTCGCGCTTCGCCGGGGACAGGAACATCTTGCCTGGTATCGGCCTGCAG
GGCGTCTACGTCTGCTCGGAGGAGACGTTCATGGGTTCCCGGGAATTCTCGGACCGCACT
GGCGCGCTGATGACCTTCCATCTTTCGGAGACGAGGGGAGAGGTCTACGAGCACAAGGAC
AGGACCGGGAAGCGACCGGGCGACTGGCTCTCTTCCATCGGTTTCTTGAACGAAAGATGC
CTGGCCGCCCATTCCGCCTGGCTCACCATAAACGAGGTCCGGGCTCTGGCCAAGGCCGGT
GCGTCCATATCTACCTGCCCGGTGTCCAACATGAAGCTGGCCACCGGCGGCGTGGCGCCG
ATACCGGAGATGCTACGGGAAGGCGTCAACGTCACCATCGGGACGGACGGTTCAACGACC
AACAACTCCATGGACATGTTCGGGGAGATGAAGACGCTCGCGTTATTGCAGAAGTCCAGC
CGCTGGGACCCGACGGTGGTCAAGGCCCAGGAGGCGTTGGATTTCGCCACGGTGAACGCC
GCTAAAGCTCTCGGCCTGCAGAAGGAGATCGGCTCGATCGAGGTGGGCAAGCGGGCGGAC
ATCGTGATCATGGACTCCCGTTCGCCCACGCTCCGGCCGCTCACCCTGGACAACGCCGTC
TCCAATGTCGTATATTCGGCCGGTCGCGGCGACGTGAGGAGCGTGCTGTGCTTCGGAGAT
ATCGTGGTGAAGGACCGCATACCCCAGAACTTGGACATGGACTCGGTCATCGAGGACGGG
CAGAAGGCCATGGCGGCCATATCGGCTAGAAGAAGGTAA
>MALP_00195 Ribonuclease BN
ATGACCAAATTGGTGTTCCTGGGAACCGGGGGTGGGCGTTTCTCCACCATATATCAGATC
AGGGCCACCGGTGGGCTTTATCTCATGGACGGGGTCAACATGCACATAGACCCAGGTCCG
TCCGCCGCGCACCAGATGCACCGCGTGAAGCTGGATCCCGCCAAGACCGACGCGGTGCTC
GTATCCCACTGCCATCCCGATCACTATTCGGATGCGGAAGTGATGATCGAGGGAATGTCC
CGCGGCGGCCTCAAGAAAAGAGGGACGCTGCTCGCCTCCCGCTCCGTCCTGGAAGGGTCG
CAGCTGCACGGGCCGGCAATATCCAATTATCACCGCTCACTTCTGGACCGAATCGAGCTG
GCCTCGCCCGGGGGCAGCGTCGATGTCGAGGGCGTAAAAATAAGATTCACCAGCACCAGG
CACAGCGACCCGACCGGGGTCGGGTTCTCCATAGAGACCCGCGACGGGCTGGTGTCGTAC
GTGAGCGACACGGAGCTGGACGAGCGCGTGGCAAGGGACCAGGAGGGCAGCCGGCTGCTC
ATCCTCCCCCTTACACGCCCATGGGGGGCTCGGATACCGAACCACCTGTGCACCGAGGAC
GCCCTGGAGTTCGTTAAGGTCGTAAAACCGGAAATGACCATTCTCACCCATTTCGGCGCC
AAGCTCGTCCACGCCGGGGCCGAGAAGCAGGCGAGCATGATCGAGAGGGGCACCGGGGTG
CGCACCGTCGCCGCCCACGACCTGATGAGCGTACAGCTGGGTAAGGTGATTCGCATTCAC
CGTTCCGGGTCCTGA
>MALP_00196 CCA-adding enzyme
ATGTCCTTGGAGGAGGAGGTTCTTCGCAGGATCAGGCCGAAGGACGGAACTATCCGGAGG
CTGGACGAGGCGGTCGGGCAGCTGCAACGCTCGACGAGCGAATCGATCTCCCGCAGCGGG
CTGGACCTGCGCACCATGCTGGTCGGCTCGGTAGCCAAGGGAACGTACGTGGGAGAACCG
GACATCGACCTCTTCGTGCTGTTCCCTGAGACCGTGGAACGCAAGGACCTTGAAAAGATA
GGCCTGCGCATCGGCCAGGAAGTCCTGGGCGGCAAGACGAGGTACGCTGAGCACCCATAC
ACCCACGGGGAGATCGGGGGGTTCGAGGTCGATCTCGTACCTTGCTACGCCGTGCCGGAC
GCTTCAAAAATAAGATCGGCGGTGGACCGTACACCGTTCCACACCAAGTTCGTACTCTCC
AGTCTGGATGCCACCAAGAGGGAGCAGGTGCTCCTGCTGAAGCAGTTCATGAAGGGCGTA
GGCGTTTACGGCGCGGAGGCCAAGGTGCAGGGGTTCTCCGGTTACCTGACGGAGCTGCTG
ATCATCAAGTTCGGAGATATGCTCAGCGTGCTCGGGGCCGCCTCCGGATGGCGTCCGGGC
GTGGTCATGGACATGGACAGTTTCAAGAAAACGGGTGGAAGCGCTCCGCTGACCTTCTGG
GACCCGGTCGATGCCAAAAGGAACGTCTCGTCCGCGCTCTCCCTGGACCAGTTCTGCCTC
TTCGTGCACGCCAGCCGGGAGTATCTGCGGGAACGGAACGAACGGTTCTACTTCCCGCGG
AAGAGACCTTTGCTGGACCTCGACATCATCGAGGCCACCTTCCGGAACCGGGGAACCTCC
CCGTTCGCAGTGGTCCTGGACCGCCCGGACCTGGTGGACGACAACCTGTATCCGCAGGTC
CAGAGGAGCGTTCTGGGCCTCAGGAAGCTTCTGGAGATGAACGACTTCCAGGTGCTGGAT
ATGAAGTACTCCGTAGGAAAGGACATCCGAACCGTCTTTGAACTGTTCTCCACGGAACTG
CCGCCGTCGCGATTGCATCAGGGCCCCCCGGCATGCACCGAGAACGCTGACGAATTCGTG
GGCAAGTGGAGGAAGTCTGGACTGGGCCAGCCGTTCATGATCGACGGCAAGTGGATGGTG
TACGTCAAAAGGGAGCACCGCGACCCGGCGACGCTTGTCCTGGCCAAAGGAAAGGAAGCG
GCTTTAGGGAACGACCTCCGCGATCTGAAGGGATTGGAGTGCTACTCGGGGCGTGACGTT
TACAAAACGGCCAACCGGAGGGCCTTCACCCTCCTGCTGGATAGAAGAGAGGCCTGGCGG
GTTTAG
>MALP_00197 hypothetical protein
ATGGCCCAGAAGAAGCGTAAAGAGCCAGAGGTCAAGGAGGAATACAACTTCACTCCTCCG
GACTTCAATGAGAAGGAGTTCTTGGAGAAGGACATAACGGTCACCAAGACGGTTCTGCTC
AGCGCACTCCTGGCCCTGGTGTTCGGAGTGGTGGCTTACTTCACCACCAACTTATCGTTT
GTCATCGGCCTACTGATCATCGTCATCGGAGCGGTGGCCCTGAAGCGCATATTCGAGTTC
CTCCCCGTCGACCTCAGTGCGTTGGAGAACAAGACCTGGTTCGGGAACGGAGCGATGTTC
TTCTTTCTGGCGTTGGGCATATGGATCCTGCTGCTGAACCCTCCGTTCGGGGACACCATA
GATCCCCAGATAAACGATCTGGAGGTCTGGGCTGGCGAATTGCAATACAACCGCCCCTAC
AACAACGTGCCCCTGGGTGAGGTCACCTTCAATGCCACCATAACCGACAACGGCGATCTG
TCCAAGGTCGAGTTCGCCTTCACAGGCGCGGATCCACAAACGTTCGACATGGTGAAAGGG
GACGACGGCCGTTACGAGTTCACGTACAACTTCACTGTGCCCGACACTTACACCTTCGCG
GTGATCGCGACCGACGATGCTGGAAACACCCAGACTTACACGTCATCCATCCAGATCGTC
TAA
>MALP_00198 DNA repair and recombination protein RadA
ATGGCGAACGCCAACATTGAAGAGTTGCCTGGAGTAGGACCCGCAACTGCCGATAAGCTT
AGAGAAGCAGGATACACAAACCTCATGACCATAGCGGTGGAGTCGCCCAAGACCCTGGCC
GACACCTGCGACATAGGGGAGGCCACCGCGATCAAGATCATAGACGCCGCCAAAAAGGCC
GCCGACGTGGGCGGTTTCGAATCGGGCGACATAATATTCGAGAGGAGAAAGAACCTCGAC
CGGCTGACCACCAGTTCGAAGGCTTTCGACGAACTGCTAGGAAACGGGCTGGAATCCCAG
GCCATACATGAGTTCTACGGGGAGTTCGGAAGCGGCAAGACCCAGATATGCTTCCAGTTG
GCCGTGAACGCCACCCTGCCCAAGGAGAAGGGCGGATTGGACGGCGACGTTGTCATCATA
GACACCGAGAACACCTTCCGCCCAGAGAGGATCGTACAGATGGCCAACGCCCACGGGATG
GACCCCGAAGAGGTGCTCAAGCGCATCCACGTCGCCAGAGCCTATAACTCCTCGCACCAG
ATGCTGCTGGTGGAGAAGGCGGCCGATGTTGGCAAGATACACCCGGTCCGCTTGATGATC
GTGGATTCTCTTACCGCCCACTTCCGCGCGGAGTTCGTCGGCCGTGGGACGTTAGCGGAA
AGGCAGGGCCTGCTCAACAAGCACATGCACGAGCTGCTGGCCTTCGCCGAGGTGAACAAT
GCTGTGATAGCCGTGACCAACCAGGTCTCCGCCAAACCGGACGCTTTCTTTGGCGATCCC
ACCCGCCCGGTAGGCGGGCACGTGGTTGGCCACGCATCCACCTACCGGGTCTACCTGCGC
AAGAGCAAGGGGACCCGCAGGATAGCCCGGCTCATAGATTCCCCGGACCGGCCGGAAGCA
GAAGTGGTCATCAACGTGACCGAGGAAGGCATCAGGGACTGA
>MALP_00199 tRNA (guanine(10)-N2)-dimethyltransferase
ATGACCATCGGCCAAGTGCTGTTCGAGCTGTCGGGGGAGCATCCGACCCTGCCTGGAGCG
GAGGTCCTGGCCTGCCTCAGGGCGGAGTCTCCAGGATCCCGGAGGCTCTCCCTCGGTCCG
GGATTTCTTCTGGCGGAATGCGATATCGAATCCCTCCCTCAGGTGGCTGGACGCCTTGGC
CTGACCCACCGCTTCGGACGTTATCTTGGATCGTGCGATCTGGACGGGATAGAATCCAAA
TCGAACGAACTTGAACTGCCGGAGGGAAGCATCTGCGTTCGGGCCAAGAAGGTGGAAGGC
TGGCATGCGAACGTCAACACCCACGATCTGGCCAAGAAGGTCGGGAAGGTCCTGTTTCAA
AAGCACGACATCGACCTAACCACTCCAGACCTCACGGTCAGAGTGCTTCTTTCGGAAAAG
GTGCACCTGTTCATAGTGGATCATGAGATCGACCGGAAGCAGTTCGACCGGCGAAAGGTC
GCCGAGAGGCCGTTCTTCTCGCCCATCTCCCTGCACCCGCGCTACGCCAGGGCTTTGATC
AATCTTACGGAGGCCAAGCGTGGCGATACCGTGCTCGATCCATTCTGCGGCACTGGCGGC
ATAGTCCTGGAAGCGGCGCTGCTGGGAATGAGGGCGATCGGCTCGGACATCGACCCGCAG
ATGGTGGAGGGCTGCAAGCGCAACCTTGAGCATTTCAATGTCCAGGCGGAGGTTCAGGTG
GCGGATATCGGCGAGGTCCCCTTTCTGTTCGAAAAGGTGGGAGCGGTCGCAACCGACCCC
CCGTACGGAAGAGCGGCCAGCACCAAGAAGGAGGATATCGACCTTTTGTATCGTCGGGGC
ATCAAGGCCTCGGCGGAAGTGCTATCCCCCGGAGGAAGAGCCGGCATCGTGCTCCCTCGG
GAGGTCAAGACGGAAGCGATGGAACTGCAGGAGTTGCACAAGCAGCGCGTGCATCGTTCC
CTCACCCGCCATTACCATATCTTCATTCGACGGTGA
>MALP_00200 hypothetical protein
ATGGCCACCCCCGGACCCGCGGCCGAGGTGGAGAGCGTCAAGGCCGCGATCTCCAAGTAC
TTTCCTGTATACGACGTGCGGGTGAGCTACGATTCTCTCACTTTCTTCATCACCCCTGAA
CAATCCAGCCTGCAAGGAAAGTTCGATAGGCTGCGCAACGAGTTCAAGGCGCTCCAGCTG
ATACCCATACTTCGCTATAACGGCGGCGAGTACACCATCAATGTGGTGAAGCGGCCCGAA
ATGAGGACAAGGGGGCTCTGGCTGAACGGTGCGCTTCTGGTCGTCACGCTCATCACCACC
GTGATCGCCGGGGCGGTGCTATGGGCCTCCTACGGCGGCAACAACGACCTGGCCCGTCCG
GAGAACTATCTCTGGGGGGCACTGTTCTTCGCCGTTCCGCTCATGGCCATCCTAGGCACC
CACGAGCTCAGCCACTACCTCGCCGCCAGGAAATGCGGCGTGGCCGCCTCGCTCCCGTTC
TTCATTCCTTCCATACCTCCGCTGGGAACGTTCGGCGCTTTCATCTCGATGAGGGACCCG
ATCCCGGACCGCCGCTCCCTGGTCATCATCGGCGCCGCCGGTCCGATAGCCGGTCTTCTG
GTCACCATCCCCGTCTCCTTCCTCGGCTTATGGCTGACGTCCATGGGCGACCCGAGCAGT
GGCATGGTGGGGGACGCCGGCTCAGTGGCGATAACCATTCAGCCGCTGTACGCGCTGCTC
TCGCTCCTTATACCGCTTCCAGAGAACGTCACCCTGCACCCCACGGCCTTCGCGGCCTGG
GTGGGCTTCCTGGTCACCGCCATCAATCTACTTCCCGCCGGTCAGTTGGACGGAGGGCAT
GTGGTTCGTGGACTGTTCGGCGACAAGGCAAAGTACCTCAGCTACGCCACGGTGGGACTG
CTGCTGGTGCTCGGGCTTTATTACAGCGGATGGCTGATCTTCGCCATGCTGATCCTGTTC
CTGGGACTGCGGCACCCCGCCCCCCTGAACGATGTCAGCGGGATCAGCAACAAGACCAAG
GTGCTGGGGGTGGTGACCATGGCGATACTGCTGGTCACATTCTCTCCGATACCGTTGGTG
GAGATCGCTCCCGACCACTCCTTCGACGTGGAGCTGCCCGGAGGTAACGAAACGGTCATA
CTGGCCGGGACGTCCGTCTACGTCACAATGCTGGTCAACAACACCGGGAACACCAATTCC
ACCATGGAGCTGAACGCCATGCAGGTCCCGTACGGCTGGAGCGTTTCGCTGTTCGTGCAA
GGGGGCGACGAGGAGAACTCCACTAATTTCCTGGAGGTCCTGGTGCCTTACGATGAAGGG
ATCGTGGTCATTATAAAGGTGAGCGTGCCCCTGGATGAAGAAGCAGGTGAATGGGATCTG
CTGGTGGACACGAAGTCATTCAATAGCAACGGCTCCGTCTATCAGAGCGACGAGTACCTG
TTCACCTTCACCGTCGAATGA
>MALP_00201 Digeranylgeranylglyceryl phosphate synthase
GTGAACCCGCTACTGCAGCTGTTCCGGATCGGCAACGCCGTGATGGGGATAGTCGGACTG
CTGATGGGGGTGCTCATCGCTGCCGGAACCGGCATCCTGGACCATTGGGAGCCGGTGGTC
TTCGCGGCCATTACGGTCTTCTCGTTCATCGTCGGCGGCAACTCGCTGAACGATTACATG
GACCGGGAGGTGGACAAGCTCGCTCATCCCGAACGGCCGTTGCCCTCCGGGCGCTTGACG
CCCAAGCAGGTCCTGTCCATATCGATAGCGAGTTTCATCATTTCCTTCCTGTCATCGCTG
CTCCTGAACCTGGAATCGATCATCATCGTGGTGCTGGCGATATCGCTCATGCTTTCATAC
GAAGCGAAGCTGAAGAAGGACGCTCTGACGGGCAATCTGGAGATAGCGTTGCTCACCGGA
ATGCTCTTCCTGCTCGGCGGGGCGGTCGTGGGCATGATGGAGCGGACGTACGTAATCGCC
CTGCTGGCCTTCCTGGCAATACTCGGTCGGGAGATCGTCAAGGACATCGAGGACATGGCG
GGCGATTTCGACCGCTCGACGCTGCCGAAAAGGATCGGTGCGCGTAACGCAGGCATCATC
GCCAGCCTTTCGTTCCTGGTGGCGGTGGCCCTCAGCCCGATACCTTATCTTGACGGCACT
TTCGGCATCTGGTATCTCGCCGCGGTGGCCTTTGCGGATGCAATATTTATATACTGCTCC
ATTGTTCATTTTGAAAATCCCACCAGGGGACAGAAGCTGGCCAAATACGGCATGCTCCTG
GCGCTGGTGGCCTTCCTCATCGGAGGGATACTGTGA
>MALP_00202 Geranylgeranylglyceryl phosphate synthase
GTGAAGGTCAAGGACTACATCTACGAGAAGGTTAAGAAGGGGACCATGCACATGACGCTC
CTGGACCCTGCAAAGCAGAGCCCGGAGCGCGCCGCCGAGATGGCCGCCATAGCAGAATCC
ATGGACACCGACGCCATCATGGTGGGCGGTTCCACCGGGGTCACCCAGGAGAACCTGGAC
GCCACAATCATGGCCATCAAGAAGAAGGTCAAGGTCCCGGTCATCTACTTCCCGTCCGGC
GCGCACGCCATATCTCCGTACGCGGACGCCATGTACTTCATGAGCATGCTGAACTCGACG
ACCGTGGACAACGTGGTACTTCAACAGGTGAAGGGCGCCCCCATCGTCAAGAAGATCGAA
GTCGAGCCTCTCTCGATGGGTTACATCATCGTGGAGCCGGGCATGAAGGTCGGCGAGGTC
GGCATGGCTAGGCCGATCCCCAGGAACGAGCCCAAGACCGCCGCTGCGTTCGCCTTGGCG
GCCGAGTTCATGGGCATGGGCCTGGTCTACCTCGAGGCAGGCAGCGGCGCTCCGGAAGCG
GTTCCAGAGGAAATGATCGCCACCTGCAAGAAGACCCTGTCCGTCCCGCTCATAGTCGGC
GGAGGCATCAGGGACGCGGAGACCGCGGCCAGGGTCCGCAAGGCCGGAGCGGACATCGTC
GTCACCGGAACCGTCGTGGAGGATTCCGACCTCGGCGATGATCTCAGAAAGCTGATCAGG
GCGGCCAAGGGGACCGCCTGA
>MALP_00203 Pyridoxal 5'-phosphate synthase subunit PdxT
ATGAAGGTCGGAGTGATCTCCGTTCAGGGCGCGGTGCCCGAACACCTGCGGATGTCCGAG
CTGGCGCTCGAGGCCATGGGCAGAAAGGGCGAGGCCATAGCCGTCCGTCGCCTGGACGAC
CTGCGCAGCGTCGATTGCCTTATAATCCCCGGCGGGGAGAGCACCACCATTTCCAAGCTC
CTGCGCAAGTTCGGGCTTTTCGCGGACATCGTGGCCATGGGCATGGACGGCGTGCCGATC
ATGGGCACCTGCGCCGGATGCGTGCTTCTGGCTAAGAAGGGCGGGGAGCAGGCCGAACGT
ACCGGCACTGAACTTCTCGGGTTAATGGACATGGCGGTGGACCGCAACGCCTTTGGAAGA
CAGAGGGAATCGTTCGAATATCCGTTGGAGATCGAGGGTCTGGACTCGCCGTTCCCAGGG
GTTTTCATCCGCGCCCCGTTAATTACCGAGACCTGGGGTAGCTGCCGCATCGTGAGCAGG
CATCAGGGCGAGTCAGTTATGGCCAGGCAGGACAACGTTCTGGCCCTTTCGTTCCACCCT
GAACTGACGAACGATACCAGGGTGCACCAGTTGTTATTTTCGTTGGTGTGA
>MALP_00204 hypothetical protein
ATGAGCCTTAAGGATCGCATTATAATGGCCTACGCCCGCACCAAGATCACCTCTCGCAAG
GTATCGGAGGACGTGGAGAACCCGTTGCATGACTGGGTGCAGCTCAAGGTGCGCAACGCC
TTCAAGCGCGACGATGGTTTCCGCAAGGCTCTGGGCCGAGACGCCTTGGGTGATATCGAC
CGAAAGACGTTCGAGGAGTACCAGCTGTACAAGTTCCGCAAGCAGATGGCTTACGTCATG
GAGAACAGTCCGTTCTATCAGAAGAAGTACGGCGAGGCTGGCATAAAACCGGAGGACATC
CGGACCATGGCCGACCTGGATAAAGTTCCGCTCACCGAACCGGACGACCTGGCGGAGGAG
CCGTTCCTATTCCTTTGCCTTTCACAGAGCAAGATAGCCCGCGCCTTCTCCACGTCCGGC
ACATCCGGAAAACCGAAGAGGCTCTTCTACACCAACGACGATCTTCTGAACATCGTCGAT
TCGATCGCCGCAGCGCTGCGCTCCGCCGGGCTGAAGAGCAGCGAGACGCTGCACATCATG
TTCCCGGCCGTAGTGGCCTGGGACCCCAGTCTGATGCTGGAGAGCGCCTGCAAGGTGGCC
GGACTGAACTCCGTCGTCTGCTCCGACGTGAACGTCGATGAGCAGATCAGGGTTATGAGG
GAGCAGCAGACCAAGGTCATCATAGGCCTAACGTCCTTCATCTATCGCGTGACGGTCCTG
GCCAGGGACAAGTACGACCTCCGTTCCCTCGGTCTCAAAGCGATAATCTGCTCCTCCGAA
CCGCTGTCCGAAGCGGTCCGTCACGAGATAGAGGAAGCATGGGGATGCAAGTGCCTTAGC
CAATACGGTCTTACCGAAATGGGGCTGGCCACCACCATCGAGTGCCACGTGCAAACGGGA
CTGCACATCAACGAGGCGGACTTCATGGTGGAGGTGATCGACCCCGACACCGGTAGAAAG
CTTCCTCCAGGCGAGGAAGGGGAGCTGATCTGGACCTCTCTTTCCTTCCAAGGATCGCCG
CTTCTCCGCTACCGTTCGTACGACATCTCCAAGTTCATCTTGCCGCCCTGCGATTGTGGT
CACGTCACCGTCGGCAAGATAGGCAAGCCCAAGGGACGGCGCAACGCGGCCACCAAGATA
GGCCTGGGGGAGCACATATTCCCGACGCTGTTCGATGAGGCGATCATGAAGGTGCACGGC
GTGCTGAACTACCAGCTCGTGCTGACGAAACCGTCCTTCCGGGACCATCTTCACTTCACC
GTCGAGTACAACGGGGACATGGCCAAGGGAAAGGAAGAGGTGCTCAAGGCCTTGATGGAG
CTGGAGGAGATCCGAAGCGGCCTGGACAACGATCTCCTGGACCCGATAGAGGTGGAGATG
ATGGAAGTGTCCCTGGAGTTCACACCGAAAATGAAGCCGATCATCGACCAGAGGGAGAGG
TTCGACTCCTAG
>MALP_00205 hypothetical protein
ATGGGGGACGCGTTATTGGAGGCGTGGGCCAGGGAATTCCGTTCGGAGCTCAACCTGGGG
ACCTGTCCGATAGGAGTGAGGCTGTTCGAAAAGGCGTCCGAGGCCATGGAGGTGCCTGGC
GTCAAGGTGCTCCGTTCCACGGCCACCTGCCAAATGGCCGCGCTCGCCCGACATCATTGT
GCCGATGGAATAACGGTCACCACCGCCCAAGGCATGAAGTGCTTGTGGGGATCGGCGTGC
CTGGGGCTGATGCAAACGCCGGAGCGCCTGGCCCGGGGGGACCTGAACCTGGCCTTCACC
AGGGACGAGGATGCGGCCCATCACCTTCAGGACAACATCTTCATGCTCGGCAATGAAGGA
CGGATGTACAGCGCCGTGCTGATGGCGCCCCTGGACCTGATGCCGGTGCAGCCGGACGCT
ATAGTTGCCTACATGACGCCCGGGCAATCGTTGAAGGTGCTTCTCGGTTACGAATACAGG
GAGGGAAGGGTGCTGAAAGGCACGACGCTCACCGGCCAATCCACTATCTGCTCGGCGATC
GCCCGGGTCATGAACGGCGAGGACATGGTGCTCGACATTCCCTGCGTCGGTGATCGCACC
TGGGGTCTCGTTCCGGACCAGGAACTGGTGGTGGTAATCTCGCCTGAGATCTTCGGCGAG
GTGCTGGAGGGCATGAAGGCCACGGACAAGTTCGCGTCGCACCCGTTCCGACCGTTCCTC
GATTGGTCGGTCATATTTCCGCCGGACATGGAGCCTCGCCAGAAGGAGCTGGACTGA
>MALP_00206 hypothetical protein
ATGCCGCTGACACCGGAATTGCGCAGAGCGGGAGTGACGCCGGAACTGATGAACACCACC
AGACGTTTCGCGTGCCCCAACTGCGGAAAGGAGTTCAGCCTTATGCAGTCTCGCGCCATC
GCCTGCCGAGGTTGCCGCATGGCCAATACCAACTGCCGCTACGCCCGCTGCCCCTATTGT
GACAAGGAGTTCCCGATGGAGCAGGTCATCACCAAGAACAAGTATGGCGAGAAATATCTG
GCCGGCTACGCCAACAACATCCTGAACAACTATTATAACCAGTTCGGGAAGAGAAACTCC
CGTTAA
>MALP_00207 7,8-dihydro-6-hydroxymethylpterin dimethyltransferase
ATGAGCGAGGTCATCGGTCATACCAAGGGGCTCTGCCCCAAATGCTTGAAGACCATCCCG
GTCACCAAGGTGGTCGAGGACGACAAGGTCTATCTCATCAAGGAGTGCCCCGAGCACGGT
ACGGAGAAAGTTCTGATCTGGAGAGGCAGGGAGGACTACATGGACATGAACCGCTACGCC
GCGGTGCAGTCCAAGCCCCTGAGGATCGCCGTGGACAAGAGCGACGACTGCCCGCAGATA
TGCGGACTATGCCCGGAGCACGTTCAGCACACCTGCCTGGTGGTCATGGAGATCACCAAC
GGCTGCAATCTGAAGTGCCCGGTTTGCTTCGCCTCCGCCAACCAGTTCTACAAGTTCAGC
CCCTCTCTGGAGGTCATCCGCGGCATGTACCAGACCATGCTGGATTACGTAAATCATCCT
ATCGTGGTCCAGATCAGCGGCGGGGAGCCGACCATCCGGGACGACCTACCAGAGATCATC
CGCATGGGCAAGGAGATGGGCATCGACTACATCGAGATCAACACCAACGGCATCCGCTTC
GCGGAGGACATAGATTTCCTGAGGAAGGTCAAGGAGGCCGGTGCCGACGATCTTTACTTC
TCGTTCGACGGGCTGCACGGCGACATCTACAAACAGACCTGCGGCCGCGACATCCTGGAC
CAGAAGATGAAGTGCATCGAGAACTGTGAGAAGGTGGGCATGGGCATCACGCTTGTCACC
GTCGTTTCACCAAACATCAACCTGGACCGCGTCGGCGAGGTCATCAACTTCGCCAAGTCC
AAGGTGCCGACCATCAAAGGGGTGCACTTCCAGCCGATATCATATTTCGGCCGCTTCCCC
ATCTCCCCGAAGGACGGGGACCGGGTGACCATCCCGGACCTGCTAAAGGCGATCGAGGAG
CAGACCAACGGCGAGCTTCGCATGGACAATTTCATTCCCACCTCCTGCTCGAACGTCCAC
TGCGACGCCAAATCGATGTCGGTGGTGATGGAGGACGGCTCGCTGTTCCCATTAACGAGT
CGCGCCTTCGGACCGCCCAAGGACACCACGAACGTCGCCAACAAGACCCGCAAGGAGATC
TCCGACCTGTGGCGCTTCATTGAGGATTCGCTAATAGTCGAGGAGGACGACGGTATGAAG
AACGAATGGGGCGATTTCGTGGACCGGGCCAAGACGCACTATCTGACCGTGTCCACCATG
GCCTTCCAGGACGCCTGGACCTCGGAAACGGAAAGATTCCGCAACTGCTGCATCCATACC
GTCACCCCGGACGGAAAGCTGATACCCTTCTGCCTGTTCAACATCAACTCCATGGAAGGG
AAGACGCTCTATCGGCACGAGATGTGGTCGAAGTTCAGCGAGAACAGTAAGTAA
>MALP_00208 hypothetical protein
ATGGTAACTGTAACTATCCCAGCCGATGTTAAGGAGCTTATCGCGAAGAGGGGCTTGAAG
GAATCCGATGTCATGGACGTCGTGAACACCGCCGCCCAGACCGGCAAGTACATCAAGAAG
GGCAACGACGGATTGGCCAAGAAGGTCATCGGCGGTCTAACCGTCTACGTCGTCAGCGAT
CTGTCTGGGTCCGGAACTGCCGTTGTCAAGACCGCCTACACGCACAAGATGGCTCTGGGC
AAGATCGTCAACGTCATGTCCGAGACCGACTGGAAGACCCACGATGGCAAGCCCGTCGCT
CAGGGACACGTCGAAATGGAGTACATGACCGTCAATAGGACCGGTCCGGCTCTGGTCGAC
CCCTCCACAGGGGACTCCTGGGTCGAAGAGTACTTGGCCGTCAAGACCTTGGCCGCTGCC
GAGGGTCTCTTCGAGAAGAAGCGCGCTTAA
>MALP_00209 Methylated-thiol--coenzyme M methyltransferase
ATGGGCTACGAAGAATTGTTTCCACCAATGGATAGCAAGTGGCATGGAAATGCCGCAAAG
CGCTTTGCGAGCCCCTTCGTGGATAACCCGCATGACCGCATCGACGTGGACCCGATCATC
TTGTCCCACGCCGCCGTGGCCTGCGGATATACCATAAGGGACTTCTATGAAAAACCGGAG
TTGGGTATCCACTGCGTCGGCTACATATCCCACCTCTATGACCTACTGCCAGTTACGCAC
TGGTTCTTCTCATTGCCGTGGGTCACCGAGCTGGGACTGAAGCTGCAGTACAAGGAGACC
CTGCCGCCGATCTCGACCGGTCCGATATACTCGGAACCCGAGGACGTCGACAAGATGAGG
GTCATCCCGAAGGAGGAGCTGGTGAAGGCCACTGGCGAATTCGCCACCGTACCCAGGTTC
TACAAGATCTACGACTATGTCACCAAGAACTTGCCAATGACCCTGGTGCCGATATCCTAC
GGTTTCGACCTGGTCGGAGCCGCTGCAGAGATGGTCGGTGTCGAGAACTTCATCATGTGG
ACCTTCACCGAGCCAGAACAGGCGGACAAGTTGGTGAGGATTTACACCGACACCGCCGTC
AACGGCGCTGAGGCGATGGCTGACAAGTACGGATCGGCGATGCTCATCGTCGGGTCCGTC
CTGGGCAACAACGATATCTTCAGCGACGAGGGCGTCGAGAGGTACTCCGTGAAGAACATG
TACAGGTACGTGGACGGATGCTTCAAGCACGGAGCCGGCCCGCAGGTGTTCTATCACCTC
TGCGGTAACCACCAGACCGACTACAAGCTGTTCAAGGACGGCTTGATGTGGTCCCCGTTC
ACTGTGATCCACGCCGGTTACTCGGGCAGGAACCCGTTCCCGTCCGGCCTGCTGAAGGAG
ACCTTCCAGGACAAGGCGACCTGCATGGGTTCCGTCGACACCAAGCTGATGATCGACCCC
AACCCGAACAAGGTGTACAACCAGGCCAAGGAGCAGTTGCTCCAGGGACGCGACTCCAAG
AAGGGTTACATCCTGGGTACTGCTTGCGAGACTCCTCCGTACACCATACCTGGACAAATG
TTGGCCTTGGTCAAGGCGGCTAGGGACTTCGGTACCTATGGAACATGGTGA
>MALP_00210 hypothetical protein
ATGAGCAGCTTTGACGTCTTCGACCTTCCTTCCCTGTTCCAATATCAATTCCTGCAGATG
GCCTTGGTGGGCGGGACCCTGGCGGCGGTCGTCTCCGCCTGGATAGGGCTGTTCCTGATC
CTTCGGAAGGAATCGATGCTTGTGGACGGGGTGGCGCACACTGCCTTCGGGGGCGTGGCC
ATAGGCCTTTTTATCGGCATAGATCCAATGCTCGGGGCTATGGCGGTCTCGGCCGTGGCA
GTCCTAGGCATCACCTACATGCGAAGGAAAGGGCTTGCGCAATCGGACGCGGCCATAGCG
GTCATGATGGCCATGGGCTTTTCCCTGGGCATGATCGTGATTTCCTTGGCGAACGGCTTC
AACGTGGAGCTGTTCAGCTACCTGTTCGGTTCCATACTCACCATCGACAACACCGACCTT
ACGGTGCTCATCGTTCTGGCGATCGTAATAATCGGGTTCATGGTCTTCTTCTACAAGGAG
ATGCTGGCCATAACGTTCGATGAGGACGGCGCGCGGCTGCAGGGGATACCGGTGCAGGCC
ATGACCATGGCCTTCAACCTCCTGGTGGCGGTGTCCATAGCGCTGTCGATCAAGGTCATA
GGGATCATCCTGGTGGTCGCCCTGATGGTGCTGCCCGGGCTCACCGCTTTGCAGCTGAAA
AGGTCGTTCAAGACCACTCTGATCGCTTCGACCGTGTTCGGCGTAGCGGCCGCGGTCCTA
GGCATCGTTCTATCCGTGCTCTTCAGCGTCTCCACCAGCGGTGTGATAGTGTTCAGCGCC
GCCGGGATCTTCCTGTTCGTGGCAGCGTACCAACGTCTGGCCTGA
>MALP_00211 Cobalamin import ATP-binding protein BtuD
ATGGGAATGGAGCCGATAATCGACGTAAAAGGATTGACGGTTAGGCGCGGGAACGCCGAT
GCCATCTACAGGTCCACCTTCTCCATTGAGAAGGGCGACTACGTCGGGATCGTCGGCCCC
AACGGTGGCGGCAAGACCACTCTGGTGCTGGCGATGCTCGGGCTGCTTCCGAAGGCCGAA
GGCAGCATCAGGATCATGGGGCAGGATATCGAGTCCTTCGACCAGTGGGAGAAGGTCGGC
TACGTGTCGCAGTTCGCCATCAACTTCGATCCTCAGTTTCCTTTGACCGTCAAAGAGCTG
GTCGGTCTTGGGCGGGTGAACCGGCGCAACATGGGCCGCTTCCGTAACAAGGAGGATTGG
ACGGCGGTGGACGAAGCGCTCCAACTGATGGGCATCTCCGACCTGGCGGACAAACGCATC
GGAATGCTTTCCGGAGGCCAGAGGCAGAGGGCGCTCGTCGCCAAGTCACTGGTAAGTCAG
CCGGAGCTGCTGGTGCTTGACGAACCGGTCACCGGGTTCGATCCGGTCACCCAGGAGAAG
TTCTTCATGCAGCTGGCGAACCTCAATCAGAAGAAGGGGATAACCATTCTCATCGTCTCG
CACGACCTGACCGCGGTGTTCTGCCGCATGTCCCGCTTGCTTTGCGTCAACCGTGAAGTG
CACAGCAGCGCGATCACCGATGGGACCGTTCCTGACGACGTGCTCAAACAAGGATACGGT
GAACATTTCCACTTCGCCTTCCACCAGCATCAATGCAAGGGGGTGTTCATCGATGAGCAG
CTTTGA
>MALP_00212 hypothetical protein
ATGAATCGCAAGCAGCTCATATTGGTAATAGGCTCGTTCGTGGTCGTTTTCATCCTCATC
TTCGCTTCATCCTTCTTCAGGGACCAGGGTGGGGATGACGACAAGACCAAGGTGGTGGCC
ACGTTCTATCCTCTGGCCTACATGGCGCAGAGCATAGGCGGGGATCGGGTGAGCGTCACA
TCCATGGTTCCCTACAACAGCGAGCTGCATTCCTGGCAACCCGCCCCGCAGGACATAATC
CGGGCGGATGATGCTGACGTGATATTGTACAACGGCGGCCCGGCCGACCGTTGGCTGGTG
GATGACGTGCTTCCGGTGGTCAACGACGCCGGTAAGGTGATCGTCAACACGACCATCGGC
GTCGATTACATCGCCGGCGGAGACGAGGACGAGGGCGGGACGGATCCGCACACCTGGTTA
AGCCCGAAGAGGGCCATGGTCCAGGCCAGGAACGTTTATAGCGCGTTGTGCGAGGCGGAC
CCCGAGGGCGAGCAGTACTTCACCGAGAGGTTCACCGACCTGAACGATGCTCTGGCAGCT
CTTGACGAAGAGTATCTGTCCCTGGGCAACTCCACGGTATCCGGGGTCATCATCTCCCAT
TCCGCCCTGGGTTACGTGGCGTACGATTACAACTTCACCCAGTACGGTGTGATCGGCCTA
AGCGCGGACGAGGAACCGTCCGCCATGGCGATAACGGACCTGGTCGAGATAATGGAGAAC
GAGAGCATATACACTGTCTACGTGGACCCGGTGTACAATCAGAACTACGCTACGATCCTC
AAGCAGGAACTGGAATCCAGGACCGGCCACGATGTGGCAGTGCTGGAGATGTTCCTGACC
CTCGGTCCGTACGAGGAACTGGATTACTTGGAGCAGCTATCTCAGAACCTGGCGAACCTC
AGGACAGGATTGGGAGTGGCCCGGTGA
>MALP_00213 Putative nickel-responsive regulator
ATGCCGGTAATCAGCGTCTCCCTGACGGATAAGAACGTAGAGGATCTCGAGGCGCTGCAG
AAGGACCTTGGCTTCGGCGGTCGCTCGGAAGCGATACGCGCGGCAATGCGGACCCTCTTG
GCGGAGACGAGCGAGCGCAGGTCCATGGTCGGGCAGGTGGACGGCGTTCTCATCATGGTC
AACGATGCCTGCGCATCCGTGTCGATCCACGACATCTATCACGACAACCATCCGCTGATC
AAGACCCACGTCCACAACCATCTGGGCAACCACAAGTGCATGAACATGATGGTGCTCAGC
GGAGAAGCGGCAGAGATAAACGAGCTCTTGGACCAGATGTACCGTCTGGAAGGGATCGCT
TATCTGAAGTTCATACGCTCCTGA
>MALP_00214 Hydroxyacylglutathione hydrolase
ATGTTCTTGAAGAGGGTCAGGTCGGAGGGTCTGGCGCACATCTCCTACTTCCTGGAGTCG
GACGGGGAGGCGGCGGTGATCGACCCGCGCCGGGACGTTGACGATTATCTTTTAATAGCG
AAGGAAAGGGACGCCCGGGTGGTGCTGGTCCTGGAGACGCACCGTAACGAGGATTATGTC
TCCGGCGCGTTGGAACTGGCCAACGCCACCGGCGCCGCCATCTTCCACGGTGACCAGCTG
GAGTTCGGTTATGGCAATCCTCTGGTGGACGGGCAGGAGTTTCAGCTTGGTGATCTGACC
ATCAGAGCCATGCACACTCCAGGGCATACCTATGAAAGTCATTGCTATCTGGTCTCGGAC
GATCACGGACCGTTCCTGCTCTTCTCTGGCGACACCATGTTCTCCGGTGACGTTGGGCGG
ACGGACCTTGCCGGCCCGGAAAACGCCCGGGACCTTTCGGAGAAGCTGTACGACTCGCTA
CACAAGCGTATCATACCGCTCGGCCCGGAGATCATGGTGCTCCCGGCCCATGGTGCCGGC
TCGGTCTGCGGGCACACCATCTCCGAACGGGAGACGACCACCGTCGGGCTGGAGATAAGG
GACGATCATGCCTTATCGTTAAAGAAACTGGACTTCATGATGGCCAAGATGGGCGAGGGC
ATGGAGAGGCCTCCCTATTTCGCAAGGATGGAGGCCTTGAACCTCAATGGACCGATAATA
TTCGGTAAGCTGCCGCAGCCTCCGCCTCTCTCCCCAACGAAGGTCATCGAGGCCCAGGAG
AACGGCGCGCTCGTGCTGGACGTCCGGGAGCCGCACAACTTCGCCGCGGCGCACATACCT
CGTTCGCTGAACGTCTGGCTGAACGGTCTGCCGGTGTACGGCGGGTACGCCATCCCTTAC
GGCCGTCCGCTGATCATCGTGGCGGAGGGTCAGCAGGAAGTGGATACTGCGGTACGATAT
CTCATCCGCATCGGGTACGAGGACATCGTCGGGCATCTGGTCCGTGGTATGGAGTCCTGG
ATCAAGGGCGGGAACGCCACGTCGACCATCGCGGCTTCCACCGTGCACGATGTTCGGAGG
AGGCAGCTGGCCGGGGACGAGATGTTATTGGTCGATCTGCGGGACCGCCGTGAACTTGTA
TCAGGGGTCATCCCGGGTGCACTGCAGATGCATCTAGGAGAGATCATCGAGAGGTCCTCG
GAGCTTCCGGCGAACAAGGAGATCGTTCTCTTCTGCGGCTCCGGTTACCGCGGCGGTATA
GCGGCAAGCATGCTGCGTAATAACGGCATAAAGAACGTCAGGATCATGCTTGGCGGATTC
GCCTCCTGGAAAGCGAACGGTCACCCGGTGGAGAAGCTCAGGAGCGTATGA
>MALP_00215 hypothetical protein
ATGTTCATGGCCAAATTCTGGTTGGACCGCCCCCCGCTCTACGTGCACCGAATCGGTCGG
AACGACGATTTCAAGGGCGAACGCTTCGCCACCGTGGACGAGGGGGACGAGACGACGGTG
ATCTCCCCGGACACCGGGCCGAAGGCCAACGGCCCTTATGCCTGTTTGACCATGGGTCCT
TTCGACCTTTCGCTGGTGGGAATACTGGCCAAAGCCTCTTCCGCCCTGGCCGGGGCCGGA
ATACCGGTCTTCGTCATCTCCACTTACCGCTTCGACCACATACTGGTGCCTCTGGGCCGT
CAGGACGAGGCGGTTCGCGCTCTCATGAGGGAAGGGTTCGAGCGGAAAGGCTGA
>MALP_00216 hypothetical protein
TTGGGAACGAACGGAGAAGGCCGGGAAGGCAAGGTCGGTCTAGGGGACCGGCTATTGGAT
TGGGCGTTGCAGGGCGATCTCAAACGCAAGCTCCTGGCCATTGTCATCTTCGGCCTGTTC
ATCTACGGGACCGTCATCGCTCTGGACGGACTTTTGATAAGGCCGCTGTTCGGAGACGTG
CTCTCCGACCCCACGGACCTGAACTTCTACCGCGACAGAGCGGAGAACATCCTGGACGGG
AAGATCCCGTACGTGGACTTCTATTCCGAGTCGCCGCCGCTCATCATGTACCTGTTCCTG
ATACCCCAGCTGGCCGGCGGTTCGACGCAGGTGTACCAGCTGTTCTTCGCCGCCTTCGCC
ATGATGACCGCGATGGCGTTCTTCCTGTTCCTGAGGGAGATCGACGAGCGCAAGGCCATG
GCCGCCTCCATCCTGTACCTCGTCTATCCGTTGGGAATGTTGGAGTTCGGCTTCGGGGTG
CAGGACGAGGCGATAACCACCTTCCTGTTCGTGCTGCCTTTGCTGCTCTTGCTGCAGAAG
AGAGCGGCCGCTTCCGGTGCGGCGTCGTTCATCGGCGTTCTGACCAAGATGTTCAACGTG
ATCGTACTGCCATGGACCTTCCTGCACTGCGATAACAAAGGGCGGTTGAAGATGGTGATA
GCCCTTGGCATACTGGCCCTGCTGGTGATCGTCCCGTTCATGCTCCTTTTCCCGGGTGAG
CTGCCTTCCTTTTCCTACTACTTCCTTGGCGATCCGGACTCGCCGACCGGCGGGTCGTCC
ATCAGCCCCTGGCACTACGTCGGCGAGCTGGGTTTCGGCCTTCCGGGCTGGGCGGGCGTC
GCGCTGACGCTCATCGGACTGGCGGCCGCTTCGTTGTTCGCCTACTGGAAGAAGATGTCC
CTGTGGCAGGGCGCGACGCTGGTAACCATGGTGTTCTTCCTCACCTATCCGAAAATCCTC
CTGGTCTACTTCATGATGCCTGCCGTTCTCCTTTTGATGTGGGGCGTGGAGGACCGAAAG
GTGGTGCTGAAGCTGTCCGCGATGCTGGTCCCTCTGTTCCTATCGGTCGCCGTCACCGGC
AACGGCAAGAACCCGTTGGTGGACGAGCCGTGGGTGTGGGTTGTGGGGATCGTGCTCAGC
CTGATGGGTTGGGCGCTGTTCGTCCACGCCTGGTGGAAGGTGAGGGACGAGAGGCCGTTC
TTCGAGCGTTCTGATGCTCAATGA
>MALP_00217 hypothetical protein
ATGCCTCGGCCTCTGAGGGGGCGTGGTCGTTCCCGGCGCGCCTGGGCCCTGCTGGTCGTG
GCCGGGCTCCTGGGACCGGTCTGGGTCACCGCCATGAAGTTATCCGAAGGCTTCACGGAC
ATCCCCCGGGCGGCCGCCACCTTCGTCGCCCTGTTCTTCAGCATGTACCTTCTCGGCAAG
GCGCTCGAGATGAGCATTCCAATGGGCACCGCTCACGCCGGCTGGGTCGGCACAGGGGCG
ATAGGCGCGCTCGTCGTCGGCGTTCCGCTGTTCAACGAACCCTCGGACATGTTGCGCCCG
TTCTTCGTGCTGCCGATCGTCGTCGGCATCGCAGGGGTGCAGGTCGCAGGCAAGTGA
>MALP_00218 hypothetical protein
GTGGAAGGGACCGGGTCATCCAGGTTCATCTCGTTAGGCGCTCTCTTTTTTGCAGTGATC
TTGCTGGCTTCCCTTTTCGGTCCGTTCTCTTTCGTCATTTCCGCAGCGGCGGAGACGGGC
GGGGATTATGAGTTCGAGCTGATCAACGGCGATACCGAGGTAAAGATCAGGAAATGCCTC
GGCCTCTGA
>MALP_00219 Putative multidrug resistance protein MdtD
ATGAAGGGAACGGAAGGACAGCGGGGCCGTTACGTAGCCCTGGTAATAGTGATGCTGGGT
GTGTTCATGTCCGTGCTGGACGCGGTCTCCTTGAACATCGCCCTGCCGGCCATAACCTCC
TATTTCCACATGGCCGTCGCCGACACCCAGTGGGTGGTGACCAGCTACCTTTTGGTCCAA
ACCTGCTTCCTGATCATCTGCGGCAGGATAGCCGAGCGGGTGGGCCAGGCCAAGCTCTTC
AACATCGGCCTGGTGGTCTTTTCCCTCGCCTCGCTGATGTGCGCCCTCTCCTCCAGCCTG
TCCCAGCTCATCATGTTCAGGGTGTTGCAAGGATTGGGCGCTTCAATGATGTTCAGCGTC
TCCACGGCCATTGTGTTCCGTCTCTTCACCATCAGGGACCGCGGCAAGGCATTGGGATTC
CTCGGCTCTACCGTCGCCGTCGGCGGCATGCTCGGCCCGGTTATCGGCGGCGTTCTGGTG
GGAACCTTCGGCTGGCAGTCGATATTCCTCATCAACGTGCCTATCGGCATCTTCGCCGCC
GTGGCGGCGTTCAAGTTCCTCCGCTTGGACGAGGTATTGTCGGAAAAGTTCCGGCTGGAC
ATCGTCGGAGCCGCGCTCTGGATCGTGATGATGGCGGCTCTGGTTCTGGCTTTAGGGGAT
ATCGGCAACACCGGCAAGGTCGGAACGAACACCGCGGTCCTGCTGATCGTTCTCCTCGCC
ACGTTCGTCCTGTTCATCAGGCGGCAGCGCCGCATCGACGAACCATTGCTGGACCTCACG
GTCTTCAGGGTCAGGAGGTTCTCTCTTACCATCCTGAGCATGGTCATGTTCTTCATCTCC
ATGAACATGGTCACCATCCTAGGGCCGTTCTATTTCGAAGGAGTTCTGGTGTACGATCCC
ATCACCGTGGGATTCATATTCATGATCTTGCCGGCCATAACCATGTTCGGCTCTCCGCTG
GTCGGCAGGATCTACGATCGCAAGCGGATCTTCCCATACACCACGCTGGCCCATCTCATC
AGGGCGCTGTCCTTCTTCATGATGGCCTATGGGTTCATGGACACCAACGTCCTCCTGGTT
CTGGCGGCGTTCGCGGTAATGGGCGTGGGAAGCTGCCTGTTCCAGACGCCCAACAACGCC
GAGGTAATGATGGCCTTGCCGATGAAGAAGAGCGGATTGGCCTCGAGCATACAGGCCACC
ACCAGGAATCTGTCCTTGGCGGTCGGCGTATCCTTGGCGACCATACTCATGACGCTGATG
ATGGGGTCCATGGACTATGGTGCGATAGCCGGCGGGCCGCTCGCCGGAGAGCTTTCTGAT
TCCGTCGCTATCGCCGTGGCCTTTAGCGGGATATTGTCTCTGGTAGGGGCTATAATAGCC
CGGCTGGGCGAGAAGGGAATGATTACATCCAAGGCGGACTGA
>MALP_00220 hypothetical protein
ATGATACCTTTGGACCTGGTAACCGAGCTGGCCTGGATAGTGTTCATCGTATGCTTCGCG
GCGCTGTTGATCCTTGACCTTGGCGTCTTCAACCGCAGGGCCCACGTCATCAAACCGAGG
GAAGCGCTGATCCAGATGGCCTTCTTCATCGGGGCCGCGATCGCCTTCAACGCTGGTATC
TATTACTACATGGGCTCGCAGGCCGGCCTGGAGTTCACCACCGGCTACCTCATGGAGCTC
ATGCTCAGCGTGGACAACCTCTTCGTCATCATTCTCATCTTCACTTCATTCTGCATTCCC
CGCAAGTTCCAGCACAAGGTGCTGTTCTACGGTATCCTTGGCGCTTTGATCTTCCGCCTG
GCCTTCATTTTAGTGGGTGTGACGCTGGTCGAGAGGTTCGAATGGGTGCTCTACATCTTC
GGGGCGTTCCTGATACTGACCGCCATCAAGATGGTGGTCGGCAAGGAGAAGGAGAACGTG
GATCCGGAGCACAACCTGCTGGTCCGCTTCTTCCGCAAGTTCCTGAGGGTCACCAAGGAC
TATCACGAGGACAAGTTCTTCGCGCGCCTGCCGAACGGCGCCGGGAAGATGGTGCTTTTC
GCCACCCCGATGTTCATAGCTCTGCTGGTGATCGAGAGCACGGACATAGTGTTCGCCGTT
GATTCCATACCGGCCATCCTTGGAATAACGACCTCGTCCTTCATCGTCTTCAGCTCCAAC
GCGTTCGCCGTTCTGGGCCTTCGATCCATGTACTTCGCGCTATCGCACATCATGACCCTG
TTCTGCTACCTGAAGTACGGGCTTGCGGGGATATTGGGATTCGTGGGCGTGAAGATGTTG
GCCGGGATGTTCGATTACCACGTGCCGGTGCTGAACTCGCTGCTGATAATCGTGACCATC
CTCGCCGTGGCCATTGCCGCCTCCTGGATCAGGACCCGAAAGACCGGCACTTGCCCGGTG
GTCAAGGAAGTGGAAGGGGAGGCGTGCCCGGCCCTGAAGAGCCTGGAAGAGAAAAAATGA
>MALP_00221 hypothetical protein
ATGTTCATCAAACTGAGGTCCGTGTGGATCGATCTTACGACCAGCTTCTGGTTCATCCCC
GTACTGTTCATATTGCTGGCGTTCGTTGGGGCCAACCTTTCCATCTTCGTCGACTCCTCG
GTGGACATCGACCCGCCCGGGTTCTTCCAGTATATCATTCCCAGCAACGTTGATTCCGCC
CGCAGCGTGCTGTCCACCATCTCCGGGGCCATGATCGGCGTCGCCGGGACCGTCTTCTCC
ATCACCCTGGTGGCTCTGACCTTGGCATCCTCTCAGTTCGGTTCCCGGCTGCTCAGGAAC
TTCATGCACGACCGAACCAACCAGGTGGTGCTGGGCAGTTACATCTCCACCTTCGTCTAT
TGCCTTTTAGTCCTGAACGCCACAAACGATGGTGCCGGTGTCGATTTCATCCCCGAGATA
TCCATTATCATCGCTATCGTGGCGGCCGTGGCCAACATCGTCCTCCTGGTCATTTTCATC
CATCACATCTCCATGGGCATCCAGGCCGACAAGGTCATCTCCGACATCTCCACGACCTTG
AACAAAAATCTGGGGAGCATATTCCCGGAGGAGGTGCAGGGAGACGAAGTTCAGGAAGAG
GCCCCGGACCTGGAGGAGATGAAAAAGGGGCACGATCAGAGAACGATGATAATCTCTCCC
AAGGGCGGATACATGCAGTATCTGAACTACAACACCGTGTTCTCCGTCGCCCTCGAGGAC
GACCTCCTCATCTTCGTGAATTTCCGGCCGGGCGACCATCTGGTGCAGGGCTCAAGGGTC
ATGGAGGTGTTCTCCCAGGAAGGGCTCGCTGAAAAGAGCGCGAGGAGGCTGGAGACGACG
TTCCTCCTGGGAAAGGTCAGGACCCCCTATCAGGATGCAGAGTTCTCCATCCATCAGATG
GTGGAGATCGCCGCCAGGGCGCTGTCCCCGGGGGTGAACGACCCCTATACGGCCATAGCT
TGCGTTGACAACCTCACTTCTACCATTTGCCATCTCACAAGGGTTAGGTTCCCGCCGAGA
TACCACTGCGATGAGGAAGGGAGGGTCAGGGTGGTGGCCGACGTTCTCACGTTCGAGGGC
ATGCTCAACGCCGCCTTCAATCAGATCCGGCAGTTCGCGGGCGGGAGCCCGGCGGTCCTG
ATCAGGCTGATGGAGTCGCTGGTCACCATCCATCAGTTCGTGCGCACCGACCACCAGAAA
CGAGCTGTCCAAAACCAGATGAGGATGGTCTACAGGATGGCCGAGTGCTCGTTCGTGGAG
AAGAACGACCTCTCCGACCTTAAGGATAGGATCAAGGCCATCGTCAGGGACGTTTGA
>MALP_00222 hypothetical protein
ATGTCCCCCTCCGACCGATTGCGCGACCATATAAATAATATAATGTACATAATAAAATTA
ATAATGTTGATATGCATAGTTTTAGCCAATTCAAAGAGCAAAAACAATGCGATAAATATT
TTATTAATTAAGTTCATATTATTAATAATATAG
>MALP_00223 hypothetical protein
ATGACAAGCACGAGTTCAACGGACATCGGGACCTCATCGGGCAATGATGTCGACAAGGGT
GTGAGCAAGTACATCTTCAATGAGCCAGAGAGAACTTACACCAAGCCGTACTACGTAACT
GAAAAAGAGGAAGCGATGGCTCTGGCAAAGAAGCTGGCCCTGAGCGCTAATTAA
>MALP_00224 hypothetical protein
ATGAGGATCGCCATTGCGGGCGCGGGAATGTCCGGTGCCTATCTGTTCAGGCGTCTTGTG
AACGACGGTTTCGAGGGCATCGATCTTTACGATGCCAAGAAGAACAATCCTTGCGGGTCC
AGACCGTGCGCCTGGGGATTCGCGCCACTCGCGGAAACCTATGATCTGATCGCCAAGGTG
ATCGATCCTGAACGTTTCGAACTGCAAAGATCTGGAACGATCTCGATCGATGGCATTGAC
ATCCGCTCAGATATGCTGACCATGAACAAACCCGCCCTGATCAGGGAGATGATAGGGGAC
GCGGAGATCAAGCAGGGCCAGATCGACCTGACCAAGTATGACCGGGTCATCGACGCCACC
GGGGTCAGCCGAGCATATCTCCCTCCTATCCGGGACGATTATATCGCGGAATGCACCCAA
TACAGGGCAAGGAGCGAAGAACCGCTTGGGTTTTGGTTCAGGACCTCGACCGTGGGATAC
GAGTGGTGCTTTCCGCTCGGAGGAGATGAATATCACATCGGGTTCGGAAGCCTCAAGTCC
GACGTTCGATCGTATCGACCGTCGAAGAACAAGGATGGACGCGATCTCTCGTTGCAGCTA
CTGTGCAAATGCCACAGCAGCGTGAGATTGACGGCCCCGTTCTTCTCACAGCCTTTCGTA
AAGGATGAGAAGATAGTCGGGATCGGGGAGAGCATCGGGGCGGTGGCCCCTCTTGCTTCG
GACGGCAATCTGTACGCCATGCAGTGCGGGGAGATGCTCCTGGAGAACTGGGACGATCTC
GAACGCTATTCGGAAAGAGTGTTAAAAAGATATGACTGGATGCGAACGGAGAGAGGGGGG
CTGGAAAAGCTGATGGAGGGACGGACCCCCTCGCTCATCGAGTCGATGAGCATGAGAAAA
CACCTTAGATCGGTGGGAGTGGACATCAGGGGCGGCCACATTCTCAAATTCTTGCGTAAT
ATGTCAAAGTGA
>MALP_00225 hypothetical protein
ATGCCATTCAACGAACGTGCTGAGGAAAAGGATAAGATAATAAACCTCTTGAATCCTCCT
GAGGTCGTGGTATTTGAATCACAGTTCGGAGCCCAAGCTTTAATGTTATTGGGCGGAGTG
CTGGTTCTTTTACTATTACTGTTCTTGCTGTTCGCGTTCATCGTGGTAGGCGTTGTCTTC
CTGTCGATAAAACATGGAAAATTCTATTTTCCCAAGTTGCTGAGGACCGGATTTTCATAT
ATGGAGGGCGCCATAAAAAGGATCTGCGCCATATTTGGTTTGCGGGAAGAGGATCTGACC
ATATTTTTTATCCAATTGCATAATCGGATGAGCGAGGGTGATTTCGCTAGGATCGATATG
AAGGACCGCGCCATCTTCCTTCCTCACTGCCTTCGGTCATCCAAGTGCCCTGCTACCCTG
ACCCTGGAAGGCCTATTTTGTAAGCATTGCGGGAATTGCGACCTCGATAATTCCATAAAA
GAGCTTGAGGAGATGGGCTACAAGGTCTTCATCGTTCCTGGCTCCACGTTCATCGGGCGC
ATGGTCAAGAAATATATGCCCCGCGCCATCATAGGGGTGGGATGTCTGAGGGAGATCAAG
GACGGGCTTGACTTCGCTGACAGTATCGGGGTGGTCGTCATGGGCGTGATCAATAGGACC
GATGGCTGCGTAGAGACGCTGGCGAATTGGCCCGAACTGATGAAGGTCGCTTCATTGAAG
GCTCCGAAGATCTGA
>MALP_00226 hypothetical protein
ATGAAGAAAAAGAAGGGATTCTCGACAGACCTGGAGAAGGAAACAAGAAAGAACTCCGAT
TTCCGCCATGTGCTCTACACCGGTAAATTCAGCCAGCTTGTTCTGATGAACCTAATGCCA
GGTGAAGATATCGGCGAAGAGGTCCACGATACAGTTGATCAGTTCTTCAGGTTCGAGGAA
GGCGAGGGGAAGGTCATCATCGATGGTACGGAACACATCGTCAAGGATGGCAGCGGGGTC
ATAGTGCCTTCGGGGGCAAGGCATAACGTGATCAACACCTCCTCAAAAACGAATCTAAAG
CTGTACACCATATATTCTCCGCCCGAGCATATCGACAAGGTCGTTCGCCATACCAAGGCC
GATGCGCTCAGGGAACCAGAGGAGTTCGATGGAAAGACCACTGAATGA
>MALP_00227 tRNA-Leu(taa)
GCGGGGGTAGCCAAGCTTGGCCAACGGCGCAGGACTTAAGATTCTGTCCTTAGTGGTTCA
AGGGTTCGAATCCCTTCCCCCGCACCA
>MALP_00228 hypothetical protein
ATGATGGGCCTCATGGCATCTATCAGAGAGGTGGCCAAGGTCATTCATGGCCAGCCCGCT
CGCGACGGGGCCGGGGTGAAGCTGACCAGGATGTTCAGCCGGGACGAGGCTGAGCTGCTG
GACCCCTTCCTGATGCTGGACCATTTCGGTTCCGACCGTCCAGAGGATTACATAGCCGGT
TTTCCGATGCACCCCCACCGGGGCATCGAGACGGTCACCTACATGCTGGATGGATACGTA
GATCACAAGGATTCCTTGGGAAACCACGGCACCATCGGTCCCGGGGACGTGCAATGGATG
ACCGCCGGGAGCGGGGTTCTGCACGAGGAGATGCCACAGGAGTCCAAGGGCTGGATGCAA
GGGCTCCAGCTCTGGGTGAACCTGCCGAAGGCCAACAAGATGATGCCTCCGCGTTATAGG
GAGATCAAGAAGGAGGATATCCCGGTCTTCGACCTGGGTAAGGGTTCGAAGATCAAGGTC
ATCGCCGGGGAATCCCAGGGTCTGGTCGGACCGGTCAAGGACCTGGTCGTGGACGTCAAA
TATCTCGACATGTCGCTCGGTCCCCGGACGTTCATGGAGCATGAGATGCCCGCGGAGAGG
AACGGTTTCGTCATGGTCTACGAAGGGGAGCTGATCATCGGGGACAAGCATCCCAAGACG
GTCCCGGCGGGGAGCGTCGCCGTTTTCGGTCCTGGCGACATGTACAGGCTGGGCACGGGC
AGGAGAACGGCCAAGTTCATACTGGCCTCCGCGAAGCCGCTCAAGGAGCCGATAGCCTGG
GGCGGGCCGATCGTGATGAACACCAGGGAGGAGCTGGACCTGGCGTTCAGCGAGCTGAAG
GCCGGGGCGTTCATCAAGTGA
>MALP_00229 hypothetical protein
ATGCCCAGGGAGAAACGCAAGATAATCTGGCACTGTGCCGCTGGACACGACTTCGAGGTG
GAGGACGAGCTCATGCGTACCAGCTGCCCGGTGTGCGGCGGCAACGACGTTGAGAGAGTG
CTGAAGGAAAAAGGAAAGGACCGCCCTCCCCGGGGCTCAGTGAGGTCTTGGTTCTGGCGG
TGA
>MALP_00230 hypothetical protein
ATGAACGAGAAAGGCAGCCGCAAGGAAGTTGAATTTATATCGTTCCCATCGGTCACAGAA
TGGAAGGACTGGCTCGCCGAGAACCACGGCAGATCGTCCGGTATCCGCATAAGGTTCTTC
AACCAAGGTTCCGGAAAGGAAGGACTGGGGCGCCGGGAAGCCCTGGAAACAACGTTGATG
TTCGAATGGATCGACAGCGTCCTGCACGATTATGACCAGGATAGCTATCTACTACGATCC
ACGCCGCGGAAGAACGGCAGCCATTGGTCTCGGGTGGACCTGGAGATCGCCAATAGGCCG
ATCAACGAAGGAAGAATGACCGAGGCGGGAAACTAG
>MALP_00231 Cyclic 2,3-diphosphoglycerate synthetase
ATGAAGAAGAGCAAGGTCGTCATCATGGGCGCCGCGGGGCGCGATTTTCACAACTTCAAC
ACTTACTTCCGGGACAACGAGAAGTACCAGGTGGTGGCCTTCACCGCCGCTCAGATCCCG
AACATCGAGGGGAGATGCTATCCGGCCTCGCTGGCAGGCTCGCTGTATCCGACGGGCATT
CCGATCTTGGCCGAAGAGGATCTTCCGACCATCATCCGCAAGAACAAGGTGGACCAGGTA
ATTTTCGCCTACAGCGACATCTCTCATACGGAACTGATGCACAAGGCGTCCTGGGTTCTA
TCGCTCAAAGCTGATTTTCGCCTCATGGGCAACCCGGCCATCACCCTCCGGGGGAACAAG
CCGGTGATAACCGTCTGCGCGGTGCGCACCGGAGCCGGTAAGTCGCAAACCACCAGGAAG
ATCTGCCGTATCCTGCACGACCGCGGTCTGAAGGTGGTTGCCGTCCGCCACCCGATGCCG
TACGGCGACCTCACGAAGCAGGCGGTGCAGCGCTTCGGCGAGTACGCCGACCTGGACAAG
CACGACTGCACCATCGAGGAGCGGGAGGAGTACGAGCCGCTGATCGACAACGGCATCGTG
GTTTACGCAGGCGTGGATTACGAACGCATTCTGAGAGAGGCGGAGAAGGAGGCGGACGTC
ATCGTCTGGGACGGCGGCAACAACGACCTGCCGTTCTTCGAGAGCGATCTGCATATCGTC
CTCGCCGACCCGCACCGCGCCGGGCACGAGATATCCTACCACCCTGGCGAGGTCAATCTG
CGCTTAGCCGACGTGGTCATAATAAACAAGGTCCAGACCGCCGACCGCCGCAACATCCTG
AAGGTCAAGGAGAACGTCCTGAAGTACAACCCGAAGGCCATCGTCATCGAGGCCGCCTCG
CCGATAAAGGTAGACGACCCTTCCCTGATCAAGGGAAAGCGGGTGCTGGTCGTGGAGGAC
GGTCCAACGCTGACGCACGGGGGGATGGCCTTCGGCGCGGGAACGATAGCGGCGGAGGAC
AACGGCGCTCTGGATATTGTTGATCCACGGCCGTACGCGGTCGGTTCGATCAAGGAGCTT
TACGAAAAGTACCGCCACCTCGGCCCCATCCTTCCGGCCATGGGCTACACCGACGAGCAG
ATCAAGGACATGGAGGAGACGATAAACAAGGCCGATTGCGACGTGGTCGTCGCCGGAACG
CCCGTCGACCTCCGGCGGGTCATGAACGTCAATAAGCCGATCGTCCGCGTGAGGTACGAA
CTGGCTGAGATCGGAAAGCCGACCCTGGAAGACATTCTGGACGAGAAGTTGGGTCCGCTG
CTCTTCGCCTGCCACGGAGACTCCTGCAAGGTGATGTGA
>MALP_00232 hypothetical protein
ATGAAAATTCCCGATATTCCGAGACCGTACCATGATATATTTAATGATAAAATTATAAAA
GATCCTGCCATCACAAAAGATAGAGCGGTCTCCGATTGTGTGAAACAATTCAACGAAGAG
TATCTTCATTGGGACGAGGTCAGGCGAAAGGAAGTACCTCAAGATCCCGAGGTCATCTGG
GCCTTGATGAAGATGTCCCGGGAAGGTCAATCGCGGCATGCGGTTTTTTTAGACATCTCT
TTGACGTACAATACAACCAGCGAATCACAAAAAATCATGCATATGCTGGATACCACCGCC
TCGGGGCTATTGGTGTTGGAGGAGCCACTGAAAGATCCAGAGATGAAGAGGTATGTGATC
AGCTCGCTCATGGAAGAGGCCATAGCATCGAGCCAGTTGGAAGGTGCGGTCACCACTACA
AAGGTGGCAAAGCAGATGCTACGGACGAACAGAAAACCGCGGACCCCATCCGAGCGGATG
ATCATGAATGATTATTTTACCATGAAAAGGGTCAAAGAGATAATGGATCAGCCATGCACT
GTGGAACTCATTCTGCAATTGCATGAGTTGATCACCTATAAAACACTGGACGATCCATCG
GACAGCGGTCGTTTCCGTACGGACGATGAAACAGTGGTCGCCGATCCCTTAGAGATAGAT
AAGGTGTACCACCAACCTCCATCTCACGAGAAGATACCCGGATACATGGAAGAATTGTGC
AGATTCATCAACGATGGATCGGGGTCAGAATTTCAGCATCCTCTGATCAAGGCCATCATC
TTGCATTTCATGATCGGTTACGTTCATCCCTTCGTTGATGGCAATGGGCGATTGGCGAGG
GCGCTGATGTATTGGTATGCGTTAAAAAGCAATTATTGGCTGTTCGAACACATGGCCATC
TCCAAGGTCATCAAGGAGCACCGTGGTAAGTATGGGACGGCCTATCTATATGCTGAAACG
GATGAAAGAGATATTACATATTTTATAAATTTCAATCTGAAGTGTATGGAAGAAGCTCTC
AGCAATACCCGACGATATATCCGGAGAAAACAGCAAGAGCAGAGAACGGCCATGAAAATG
GTCGAATCGCACCCAGAACTGAATTTCCGTCAAGCCGAGATCCTGCGAGATATGATAAAA
GATCGAGGGGGACCGGTCTCGGTTCGAGAGATCGCATCGAAGTTCAACGTCGTTCATCAG
ACCGCGAGGACCGATCTCTTATCCTTATTTGAGCGAGGATTCATTGAAAGAAGGAAGGTC
GGAAACAAATTATTCTTTTTATATACTGGCGTATCGAGTTTGAACGATCGCGACAGAGAT
AGGCTCTCGAACGATAGGAAGGAATAA
>MALP_00233 hypothetical protein
ATGGCCTACCGCATACCCTCGGTCAAGGTACTAGAGGACTCCATCAGACGGGTGATCCGG
GAGCAGCAGAGCATTCCCTCCCAGCGTCGCTTCACCGAGCTGGTGTTGGAAGACCTTCGC
AAGAAGAACCCCGAGTACAAGGTGGGAGAGGTTCGCTTGCGCCGTATGGCCCTGCACCGC
AATCTAGCCAAGGTGACCATCTCGTATCGCGAAACGAAAGAACCCAGCCGCAAGGGCCGC
TGCCCCGTGTGCTGCTCTCCGACCGAGGAGCTCCACAACCAGACGTTGGACGACAAGATG
GTCGAGCTGGGCGTCAAGTGCACCAAATGCCCGTACTGGACCGGACCTCGAAGACGTGTA
CCGGTGCGATACAATTTCACCATGTTCGGGGCGATCGTTCCCGAGACCAAGAAGAAGGGC
AGGTACGCCCAGTGGAAGTTCGCCTAG
>MALP_00234 hypothetical protein
ATGTGCCGCTCGACGGTGTACATGTCCACCAAGGAAGGCGTTCTGGAACTGGTCAAGAAC
GCGGTACGGCTGAACTTGGAAGACGAGCTATTGATCATCATTGACGATGCCGGGGAACGC
CTCGAGCTCAACAACATCCAGATCAAGGAGGTCAACCTGATCAGCAACAACATCGTGCTG
GAGAAGAAGGAGTGA
>MALP_00235 hypothetical protein
ATGCTCGTTCCAGATGATGTCGTGAAGGGACCGTTCGCCCATACGTATTCCATAGTCGCC
AGGGATGAAAGGACCGGGGAGATCGGTGCAGGCGTCCAATCTCACTGGTTCTCCGTCGGT
ACGGTGGTTCCCTGGGCTCTGGCGGGCGTTGGCGCCGTGGTAACGCAATCCTTCACCAAC
CCCGCCTTCGGTCCGGAGGGATTAAGGCTCCTATCCGAAGGAACGGCACCAATGAAGGCC
GTGGAGGAGATGGTTTCCAAGGACGAAGGACGCGACCTCCGGCAGCTAGCCATGATAGAT
CCCAAGGGGAGGGCGTTCGCCTACACCGGGAAAAAGTGCGTGGCCGAGGCCGGGCACATC
AGCGGGAAGAACTTCTCCGTCCAGGCCAACATGATGCTGAACGACACCGTCTGGCCGGCA
ATGGCCGAAGCTTTCGAAACGTCGGACGGCCCTCTGGCCGATAGAATATTGGCGGCGATG
CAGGCGGCCGAGGCCGAAGGCGGGGACGCCAGGGGAAGGCAGAGCGCAGCTCTGGTAATT
GTCAGGGCCAGAGGCACCGGGGAGGTCTGGAATGACCGCCTCATCGATCTGCGCGTCGAT
GACCACCGCGATCCGCTGAAGGAACTGGTAAGGCTGCTGAAGGTGCACCGGGCCTACGAG
AGCATGGACGCCGGGGACGCGGCGCTAGAAAAAGGTGATATGTCATCAGCCCTGAGGCAC
TACTCGAACGCGGAAAAGATGTTCCCGAGCAACGAGGAGATGGTCTTGTGGCACGCGGTC
GGGCTGGCCAACAACGGGCGCTTCGAGGAGGCGGTCCCGCTCTTCATGAAAGCCTTCCGG
AAGAACCCCAACTGGAAGGTTATGGTCCCACGCCTCGTTGCGAACGGCACCTTGCGCATG
AGCGAGGAGCAATCAAGGAAGTTAATGGGAAAGTGA
>MALP_00236 putative ABC transporter ATP-binding protein
ATGAGCGACGACGATAGCAAACCACCGAGAGGTGCAGGTGGGTTCGGTCGCGGGCGCGGC
CCGATGATGGCCGGGAAGCCGAAAAGCTTCACGACGGCCTGGAAGAAGATGTTGGGCTAC
ATGCGCCAGTACATACCGGCGCTCATCGTGGCGTGCGTATTGGTGATAATCGGAACCGTG
TTCACGGTCATAGGCCCGGACAGGCTGAGCGATCTGACGGACCTCATCGCCAGCGGGATG
TTCACCGGAACGATAGATCTGGACGGCGTCGCTGAGATAGGAACGTTCCTGGTGATCATC
TACCTGCTCTCGGCCGTGCTGACGTATGGCCAGGGGTTCATCGTCGCCACCATCGTGCAG
AAGCTGGCGAAACGGCTGCGCACGGACATATCCGAAAAGATAAACCGCCTGCCGCTGAAG
TATTTCGACAAGACCAGTTACGGAGACGTGCTCAGTCGAGTGACCAACGACGTGGACACC
GTCGGCATGTCCTTGAACCAGAGCCTGGGCACGCTGATGAGCTCCACCGCGCTGCTCATC
GGCTCGCTGGTGATGATGCTCTACACCGATGTGATCATGACGGCCGCTGCCGTCGGTTCC
GCGATCGCCGGATTCATGCTCATGGCCTTCATAATGTCCAGGTCGCAGAAGTACTTCGAG
CGCCAGCAGAAGCATCTTGGGCGTTTGAACGGGCACGTGGAGGAGATGTACACCGGCCAC
GTGATCGTGAAGGCGTACAACGGCGAGAAGGCCTCCCAGAAGGAGTTCGAGTCGATAAAC
GACGAGCTGTTCGACAGTGCCTTCAAGTCGCTGTTCCTGTCCGGCCTGATGATGCCTCTC
ATGGGCTTCATCAGCAACATCGGTTACGTGGCGGTATGCATCGTCGGCGCGGTACAGGTC
GTGAACGGAGCCATTTCCATCGGGGTCATCGTGGCCTTCATGCTGTACGTCCGCCTGTTC
ACCCAGCCGCTGACGCAGATGGCCCAGGCGATGACCAGCTTGCAGTCCGTGGCTGCGGCG
TCCGAACGGGTGTTCGAGTTCCTGGAGGAGCCGGAGATGGAGAACGAGGGCCAAAAGAAG
CTCGTCCACCACGACGTGAAGGGGGAGGTGGAGTTCCGCGACGTCTCGTTCGGTTATTCG
CCGGAGCGTGAGGTCATCCACCACTTCTCCTTCCACGTCCAGCCCGGGCAGAATGTGGCG
ATAGTAGGACCGACCGGCGCGGGAAAGACGACCATCGTGAACCTGCTGATGCGCTTCTAC
GAGGTGAACTCCGGGGACATCCTGATCGATGGTATATCGACAAAGGAGCTCACCAGGGAG
AACGTGCACGACATGTTCTGCATGGTGCTGCAGGACACCTGGCTGTTCGAAGGTACGATC
CGGGAGAACATCGTTTACCGCAAGGAGAACGTCACGGACGAGATGATCGAGGAGGCGTGC
AAAGCGGTCGGCATACACCACTTCATCGCCACTCTTCCGGACGGGTACGACACCATGCTG
GACGACGAGCCGAAGATCTCCGTGGGGCAGAAACAGCAGATAACCATCGCCCGGGCGGTG
GTGCAGAACGCGCCGCTGCTGATATTGGACGAGGCGACCAGCTCCGTGGACACCAGGACG
GAGAAGCTCATCCAGAAGGCCATGGAGGACCTGACGGTCGGGCGCACGTCCTTCATCATA
GCGCATCGTTTGTCCACCATCAAGGATTCCGACACGATACTGGTGATGAGGGAGGGAAGC
ATCGTCGAGAGCGGCACGCACGAGGAGCTGCTGAAGCAGGGCGGCTTCTACAGCGACCTG
TACAACAGCCAGTTCGAGAACTGCGATTAG
>MALP_00237 putative ABC transporter ATP-binding protein
ATGATCCTCAAGCATCTCAAAGCGAAGGAATGGGCTCTCATGGTGGCCAGCATTGGATTC
ATCGTCCTGCAGGTGTGGCTGGACCTGGAGATCCCTGATTACATGTACGAGATCACCAAA
CTGCTGCAGACCGGAGGGACAGTGGAGCAGGTCATGGGCGAGGGCTGGCCGATGCTCGGT
CTGGCGTTGGCCAGCTTGGGGACGGCGCTCGTGATCGGCTACATCGCGGCGTACGTGGCG
ACGTCACTGGCGAAACGTATACGCTCCCTGCAGTTCCAGAAGGTGCAATCCTTCTCGGCC
AACGAGATCAACAAGTTCTCCACGGCCAGTCTGATAACCAGGGCTACGAACGACGTCACC
CAGGTGCAGATGGCCGTGGCCATCGGTCTGCAGGTGATAGTGAAGGCCCCGATACTGGCT
GGCTGGGCGATAATCAAGATATCGGGCAAGAGCTGGCAATGGACCTCCGCCACTGCGGTG
GCGATCGTCGTAATGCTCACCTTGATCGGAATTTTGATGTACTTCGTCATCCCCCGTTTC
AAGAAGATCCAGTGGCTGACGGACGACGTAAATCGGATCATGCGGGAAAATCTGAAAGGT
ATACGGGTCATCCGGGCGTACAACGCTGAAGATTACCAGGAGCAGAAGTTCGAGAAGGCC
AACGAGGAACTGACGGCGACCCACCTGTTCACCGGCCGGGCGATGGCGCTGATGATGCCG
ATCATGTCCTCGGTCATCGGTCTTCTGTCGCTCTCCATCTACTGGATAGGGGCTTACCTG
ATCGACGCCGCCACCGGGATACCGGCGCAGATCGCGCTCTTCTCGAACATGATCGTGTAC
CTGGCCTACGCCATGCAGGTCGTGATGGGCTTCATGATGCTGGTCATCCTGTTCTTCATC
CTCCCGAGGGCCATGGTCTCCGCGAGGCGCATCGAGGAGGTCATCGAGACCGAGCCGTCG
ATAAAGGACGGGACGGTGGCCGCTCGACCGGGCAACGGCGAGATCGAGTTCGACAAGGTA
AGCTTCAAGTACCCTGGCGCGGCGGATTACGTGCTCAGGGACATCAGCTTCAAGGCGTAC
AAAGGTGAGACCGTGGCATTCATCGGCTCCACCGGCAGCGGGAAGAGCACCATCGTGAAC
CTGTTGCTCCGTTCCTACGACGTCACTGACGGGAAGGTCCTGGTGGACGGCGTGGACGTT
CGAGATTACACGCTGGAAGCGCTGCACCAGAAGATGGGGTACGTGCCGCAGAAGGCCACG
CTTTTCTCCGGTACGGTGTTCTCCAACGTCGCTTACGGCGACATGTCATCAGAGCGGACG
GAAGCGGACGTCCGTACCGCAGCCACCATCGCCCAGGCCGCGGAGTTCGTGGAGGCCATG
GACGGCGGCTACAACGCTTCCATAGCTCAAGGTGGTACGAACGTCTCCGGCGGGCAGAAG
CAGCGCCTGTCGATCGCCAGGGCGGTGTGCCGCCGGCCGGAGATCTACATCTTCGATGAT
TCGTTCTCAGCTCTGGATTACCGCACGGACCGTTGCCTAAGGAGCGCCCTGAAGAAGGAG
ACGGCCGACGTCACCAGCGTCATCGTGGCTCAGAGGGTCGGGACGATCATGGACGCCGAC
AGGATAGTCGTCCTGGACAACGGCTCGGTTGCCGGGATCGGCAAGCATCGCGAGCTCCTG
GACACCTGCCCGGTGTACCGGGAGATAGTTGAATCCCAGCTCACCGAGGAGGACATGAGA
CGATGA
>MALP_00238 hypothetical protein
ATGATCGGAAAACCGCACATGTACAAGGGCAACCGTATCAGCCCGTCGCAGCTGATAATG
CTGATCAAGCTGGCGGACCGGCCCATGTACGGCTATGAGCTATTGAAGGCTTTGCGCGAG
GACTACCACGGGGTCTGGGACCCGCAGACCGGTGCGGTTTATCCCGCTCTCCGTCGCCTG
CAGGAGCACGGGCTTCTGTCCGTGGAGAACAAGGAGGGCAAGGACCACTATTCCCTGACC
CCGGAAGGGGAGGCCTGGTTGGACGAGACCCTGGCCACCATATCCTCTGAAATTCTTTTC
ATGAGCCGGACCATGGAGGTTATGGGAAGGGCGTACCTTGCCCGGAAGGGGGAGGTGGAG
AACTTCATCCCCCTGGACGAGAGATCTCCCGAGGAGCGGCTCAAGCACCTCTGGGTGGTA
AGGGACGGGGTCCGGAACAATCTCCGGATGCTCGAGGCGCACATATCCGAGCTGGAGGGG
GAGCTGAATCAATGA
>MALP_00239 hypothetical protein
ATGGACCTCACCTACGAGGAGATCCCGGAGGACCTGTGGGAGGATTGGGTCTGGCTGGTG
TCTCCTCCGGGGCTGATGCGTTCCGTGGAAGAGGAAACGCAGCCGCTGCTCAACAGCCCT
TACCAGCTCACCTCCACCTACACGGTCAATCTTCCCAAGATCGTTCTATTCCACATGTCC
TGGTGCTGCGCGGTCGACGTGGACGCCGAGGGAGAGTTCGGTTCGGACAATCTTCACGTC
CCGGTGCACATGGATACGGACGTCGCTCTCCGGGGCCTGCTCTTCCTCCTGAAGAACTAC
CCGCTCGTGCTCCACTGGAAGCTGGACCCCGAGCAACGGGCGTCCCTGGCCCCAAATCTC
TGGGACGATGTGCAGGAGCCTCCGGAGCTGCTGTGGCATATACCGCAGGAGCTGGAGGGT
CGAACGTTGGACCTGGAGAGCATCGCCATCGAGTTCTTCAATCCCTTCGTGCCCGCCCTG
CGCATGCTGGGCATGCACCGTTCCGTCATAGGCGTCATCTCGCCGGTCCGGAGCCTGGAC
CTGGCCATATCATCGCTCGTTCCCGGCGTGGAGAGTGATTGGCGCGAGGCCATGACGATG
GCCATTTGCGAATTGGAACGGCGTGGTCTCATCGAAATGATCGAGGACGGAAGACGGCGC
TTCACGGAACGGGGGAAACGCATGGTGGTCACCGAGCCGCTCTCCGACTGCCTCGGCTGC
CGCTGCCGCATCGAGGAGGTAATGGAGTACGAGATGGGCGGAGACGAGGACTGA
>MALP_00240 hypothetical protein
ATGAAGCTGTGGGATTTCGGCAGGGTCAAGGACGGCAAGGTAAGGATAGGCGACAAGATC
TGCAGGCGTTTGGGCCTGGAGGACGGAAGCCAGGTCTATTCCACCCTCTTCCGCTACGAG
CAGAACGGCTCCCGCGGACACGAGATGGTCCTTTCCACCTTCGGACCGGAGAACTACCGC
GAGCTATGCAATCTTACCTTCTACATGATCGACGCCCCGGGCGCCTGCGCCCAAGCGGCC
AAGTTCCTGGCGGACCGCAACGTCGACATACTGAACTCGGTGTCGGTAAGCATGACCTGC
GGCATCTCCATGGTCTGGAAGATGCTGGTCGATCTTTCGTACTATGGCGACTCCACCCAG
CTCATGGAGGACTTCGCTTCCCTCCGCCGCACGAGCCCTGCAGCCCTGTCCAAGGTGGAA
GGGCTGGAGATCAACCACTCTCACATCAGCGACCGATACACCAAGGGCATGACCGGTCCG
ACCTCCGGACGGATCAAGGTCAAGCCGCTGCGCAAGGTGGCCCGCTCCCCCTCGCTCATA
AGCGAAGGGAACTTCACCATTCCCAAGGACTATATGGAGAACATGGACGACGTTAAGGAC
GGGACCCCGGTCATGATGGTCGGGGACGTGGACTCCTGGGTGCTGTCCATGTCCTTCCTG
CCCGAAGACTGCAGGCTGGCCGAGATCTCCCTGGAGATCCCGGACAAGCCCGGAGCGATC
TACAAGGCCACGGAGGCGTTGGCAGCCCAGGAGGTCAATCTCCTGGCGGTCCAGTCCCAC
GTCGTGGTCTACGGACAGATGATGTCCCTGGACCTGGTCGCCGACCTGCACAAGGCGGGG
GACCTGGACCAGGTGGTCGCCAGGGTCCTGGACTCCCTGGGCGGGGAGTTCAAGCTCCGC
AGCAAATGGCCGGTGACCTTCTGA
>MALP_00241 Putative biotin ligase
ATGCTCATAGGCCGCAAGGTGCTGGTCAAGGGGGAGGTGGACTCGACCAATGATATCGCC
AAAGCGCTCGCTATCGAGGGCGAACCGGAGGGCACTGTCGTCTCCGCCTCAGAACAAACA
GGAGGCAAAGGACGTACGGGCCGTCACTGGGAGTCGCCGGAGGGCGGGCTTTACCTGTCC
ATCATCCTGCGGCCGGACCTGCCGGCGCAGGACCTGACGCTCCTGACCGTTCTATCGTGC
CTGCCGGTCGCGCAGGCCATTGAGGAGGTTTGCAAGGTAGTGCCGCGCATCAAGTGGCCG
AACGATGTCCGGGTGGACGGAAAGAAGGTAGCTGGAATTCTGACGGAAGTATGCTACCGG
GGCGGTGAGCCTCGATTCATGGTCCTGGGGATCGGGATCGACCTCAACACCGACCTGTCC
GCTCTGAACGTCCCGGAGGCCGGGAGCCTGAAGGACGTGTGCGAACGGGACGTGGACCCC
GAGCATTTCTTGAACGTCCTGCTGTTCAAGCTGGACGAGTTCTACGAAAAGTTCAAGAAA
GGTGACCGGAACCTCGACCTGTACACCAGGTACTCGGAGTCCCTCGGCCAGGACATCGAA
GTTCGTTTAGGTGACCAGAAGGTGAAGGGGAGGGGGATGCACCTGGACCCCGACGGGGCG
CTGGTGTTCCGTTCGGAGGACGGGATGATCTATCGCGCCACGTCAGTTCACGACGTGGTG
CCCTTGGACCGCGGTCAGGTGAGGTTCGACAGCAAGTAA
>MALP_00242 Propionyl-CoA carboxylase, carboxyltransferase subunit
ATGGGCGAGGACAAGGTCAAAGAACTCCGGGAGATGAAGAAGAGGTCTCGAGCCGGGGGA
GGAGCTGAGAGGGTGGAGGCGCACCGCAGGCAGGGCAAGATGACCGCCCGCGAACGCCTG
GACGCTCTGCTCGATTCGGGCTCGTTCTCCGAGCTGGACACATTCGTGTCGCATCAGGCC
TACCACTTCGGCATGGAGAAGCAGAAGGTCCCCGGGGATGGCGTCGTCACCGGACGCGGT
ACCATCGATGGAAGACAGGTGTTCGTCTACGCCCAGGACTTCACCGTCTTCGCCGGTTCC
GTCGGCCGCATGCACGCCGAGAAGATCTGCAAGGTCATCGACCTGGCGGTCAAGACCGGC
TGCCCCATCATCGCTCTTTATGATTCCGGAGGGGCCCGCCTGCAGGAAGGCGTTGACTCT
TTGGCCGGTTACGGAGAGGTCATGTTCCGCCACTCCCTGGCCTCCGGCCTCATTCCGCAG
ATAGCCATGGTCATGGGCCCCTGCGCCGGCTCCGGCGTCTACGCGCCGATGCTCAGCGAC
TTCGTGTTCATGGTCAAGGACAAGTCCTTCATGTTCATGGTCGGTCCGGACGTCATCAAG
GCCGTTCAGAACGAGATCGTGACGTTCGAGGAACTGGGCGGCGCCAGCGTCCACGCTTCC
CGCTCCGGATCCGCGCACTTCGTGGCCGAGGACGACCTGGACTGCATCAAGCAGGTCAAG
AAGCTGATGTCCTTCCTTCCTAGCAACAACCTGGAGCAGCCGCCGAAGAAGCAGACGGGC
GACGACCCAGAGCGCCGCGAGGACTCGCTGGACACCATCATTCCCGAGGACCCGATGAAG
CCCTACGACATGAAGGAGGTCATCCGGAAGGTCGTGGACAAAGGTGAGCTGTTCGAGGTG
CAGGAGCAGTTCGCCCGCAATATAATCACGGCGTTCGCCAGGATGAACGGCGGTCCGGTC
GGCATCGTCGCCAACCAGCCCATTGCTTTGGCGGGAACGCTTGATGCCAGTTCTTCATTG
AAAGCGGCCCGCTTCGTTCGCTTCTGCGACTCCTTCAACATCCCGGTGGTTACGCTCGTC
GACGTTCCAGGCTACTTGCCGAGCGTGGAGCAGGAGAACGGTTCCCTGCTCAGGGATTCG
ACGAAGCTGCTGTACGCCTACGCGGAAGCTAGCGTTCCGAAGATCACCCTGGTGACCCGG
AAGGCCATAGGCGGAGCGTACTGCGTCATGGGCTCCAAGGCCCTGCGCTCTGACGTTAAC
TTAGCCTGGCCGACCGCTGAGATAGCCATCGTGGGACCGGAAGGCGCCATCAACATCGTG
TTCAAGCAGGAACTGATCATGGCCGACGACCCCCAGGAGAAGAGGGACGTCCTGATCTCT
GAATACCGAAAGCTGTACGCTTCCGCTTTCTTCTCCGCGGAGAGGGGCTATCTGGACGAT
ATCATCGAACCTAACAACACCCGCATGCGCATAATCGAAGCGTTGGAGATGCTGGACCGC
AAGCGCGAGGCCCGCCCGGCCAAGAAGCACGGCAACATGCCGCTCTGA
>MALP_00243 Pyruvate carboxylase subunit B
ATGAAGATCAAGATCACGGACACCGTGCTGAGGGACGCGCATCAGTCGCTGCTGGCGACC
AGAATGCGCACCGAGGACATGCTCCCCGCCGCAGCGATGCTGGATGAGATCGGCTACTGG
TCAGTGGAGATGTGGGGCGGGGCGACGTTCGATACCTGCCTGCGTTTCCTGCGCGAGAAC
CCCTGGGAGCGCATCTCGAGATTGAAGAAGGAGATGCCCAACACCCCCTTCCAGATGCTG
CTCCGAGGACAGAACGTGGTCGGCTACCGCCATTACTCCGACGACATCCTGGAGAAGTTC
GTCAAGAACGCCTGCCGGCGCGGTATCGACGTGTTCAGAATATTCGACGCGCTGAACGAC
CACCGCAACATGCAGATGGCCATGCGCGCCGTCAAGAGGTACGGGGGCGTGGTCGAGGCG
GCCATTTCCTACACCATCTCACCGGTGCACACCATCGACGGCTACATCAAGTTCGCCCGC
AGGCTGCAGGACATGGGCGCCGACACGATATGCATCAAGGACATGGCCGGCATGCTGGCG
CCGATGGACGCCTACGAACTGGTCAAGCAGCTCCGCGAGGACATCGGACTCCCGGTGCAC
CTGCACTGCCACGCCACCTCCGGCATGGTCATGTCCACGTACATGAAGGCCATAGAGGCC
GGGGCGGAGATCGTGGATACGGCGATATCCAGCATGTCCCTGGGCACCTCGCAGCCACCG
ACGGAGGCGGTCGTGGCCATGCTCCGCGGCACCGAGTACGACACGGGCCTGGACCTGAAG
AAGCTGACCGCGATCTCCGATTATTTCGAGGGAGTTCGCAAGAAGTACCACGCCTTCGAG
AGCGGTTTCACCGGCATAGACACCAACGTGCTGGTGTACCAGATCCCCGGTGGAATGATA
TCCAACCTCATCTCCCAGCTGCGGGAGGCCAAGAAGGAGGACCGCCTGGCGGACGTTTAC
GACGAGGTACCGAAGGTCAAGGCGGACCTCGGGCACGTTCCGCTGGTGACACCGACATCC
CAGATAGTAGGAACGCAGGCCGTGCTCAACGTGATAACCGGCGAACGGTACAAGATGGTC
ACGAACGAGACGAAGAACCTGGTCCGCGGGCTTTACGGAAAAACGCCGGCGGAGATCGAT
CCGGCGATAAGAAAGAAGATCATCGGCGACGAGAAGCCCATCACCGTCCGTCCGGCCGAC
CTTCTGGAGCCGGAGTTCGACAAGCTGTGCAAGGAGATCGAGGAGTACGCCTGCAAGGAG
AACATGACCTGCTCCGAGGAGGACGTTCTTTCCTACGCCCTCTTTCCGCAGGTCGCCCTG
GACTACTTCAAGCACCGCCAGATGATGGAGAAGGGCGTCAACCACAGAGATCTGGCGGCG
ATCGCCGTCCTGTACATGCGGTCCACGGAGAAGCACGCCTCCTCCAAGGACCGGGGCACC
AATGACGTGGATGCCTGGAAGTGCGCGGCGATGAACGAAGCGGTGGGCCGCGGGGGGTGG
CCGCTGTGA
>MALP_00244 Propionyl-CoA carboxylase, biotin carboxylase and biotin-carboxyl carrier subunit
GTGAAGCTGCGCATCACCGTCAATGGCCACGATTACGAGGTCATGGTCGAAAAGAACGGC
GGCGATTACCGCGTGGCCATAGACGACCACGTATTCAAGTGCATTTTCAAGGACGAGAAG
GTGCTGGTCAACGGGGAGGTGGTGCCGATAACCATCGAGGGCGACCTCGAGGAAGGCGCC
AAGGTGATGTCCGACGACCGCATCATGGAGCTAAAGCTCCAGCAGGTGCGGGAGATCGAG
CATATCGCCCTGGAGGAGACGGAGGACGGCGGCAGGTCCGAGGGTTCGTCCGGAGCCGTT
CTTGCGCCTATGCCGGGCAAGATCATGTCCGTGAAGGTGAAGGTCGGCGATTCGGTCGCC
GCAAACCAGGTGGTCTGCGTCCTGGAGGCCATGAAGATGGAGAACGAGGTGCAGACGGAA
GTGGCCGGCAAGGTCAAAGAGGTCAGGGTCAAGGCCGGGGAGATGGTGGAGGGCGGGCAG
CCCCTCATCGTCGTGGAGCCTTAG
>MALP_00245 hypothetical protein
ATGCCGTTGATATGCGTTACGAAAAGTGCCCCCAGTGCGGTCACGAGAACGGTCACGAAC
CCGATCTCTACCGATGGCTCCGCCGCCGGAAGGATAGGAAGGAGCGGAGGTCCGAAAAGG
CCTGAGGGCGACACACCTATCATCAGGGGGATCGATATCCCGCTCATGGAACGGTCCGGA
AAAGGCCGCAAGGCGCACCAGAACCTCACGGTCGGAAGCACCCCGGGCGGCATCAAGGTC
GTCGTGGAGAGCCTGCCTTACGTTCATACCGTGGCGCTCTCCGTCGCCGCCACGGTCGGC
TCCCGTGACGAAAAAATAAAGGAGAGCGGGGTATCGCACTTCCTGGAGCACATGCTGTTC
CGCGGTACGAAAACGAGGGACTACCGGGACATCAACGAGGGGATAGAGGCGTCCGGCGGT
TATCTGAACGCTTACACGACGCACGAGCACACCTGCTTCTACGCCTTCACCATCGACGAG
TCGTTGAAGGTCGCCGAGGACCTACTATCGGACGTCTTCCTGAACCCGCGCATGGACCCC
CAGCTGGTGGACCTGGAACGGAACATCGTGAAGCAGGAGATCGGCCTGCGCATGAACGAT
CCGGCGGCGCATCTGCGCACCAGGATGTCGGAGTCCATGTTCAAGGGGAACCCCCTCTCC
CGTTCGATACTGGGAACGCCTGAAAGCCTGGACGGATTCGATTCCGAGTTCCTTCTGAAC
TACCATGGGACGCACTATCACCCGCCGCACGTGGTGGTCTGCGCCGTCGGCAACGTGGAT
CTCTCCCGGGTGCTGGAGTGGGCCGGGAGATTCGATTCCGTCAGCGGCAAGGCCGCGCTA
AGACGTCGCCGAAAACCGGAAATGCGCACCGGGGTGAACTTCTTCGAGAAGGGTTCCGAT
CGCGCCTACATCGGCATCGGCGTTCCAGGTTACGCCGCTTCTCATAAGATGTCCTTGGCG
CAAGGGATGTTGACCACGGTGCTTTGCGGCGGCACGTCGTCCCGCCTGAACCACCGGATA
AGGGAAGTGGAAGGACTGGTGTACTCGATAAGCATGCATCCCCTGACGTTCCAGGACTGC
GGCGCTCTGATGACCTACTGTTCCACGTCAATGGAGCAGGTACCGCGTCTCTTCGACACC
TTCGGTCAGGAACTCTCCCGCTTCAAGAATGAGGGGCTGAACGAGGGGGAGCTGGAGAAG
GCCAGGAACGGTCTGAAGGGATCGTTATTACGCAACGCCTGCCGCCCGGACCAGAACATG
ACCTCCTACCTGATGCAGTTCCTTGAAAAAGGAGAAGTGAAGGGCATCGAGGAGCAGCTG
GCCGAGATCAACGCGGTGACGGCCGAGCAGATCGCCAAGGCGGCGGAAGAGCTGCTCATC
GGCAGCAAGGCATGCGTGACCATCTGCTCCTCGAACGCCATGAGGGCGGAGATGACGGAA
GCCGCTGGTTCGCTGGACTTCTAA
>MALP_00246 hypothetical protein
ATGTCAGGACTAGAGGACATCATGGGAAAGGAGGTCATCAGCTCCGACGCTATCATCATC
GGCACTGTGGACGGGGTCGGGGTCGACACGGACAACTGGAAGGTGCCGGCCATCCGGATA
AGTGTGCGGAAGGGCAACGAGGCCGCCTTGGGTCTGAAGAAGAAGATCATAGGCGTGCGG
AAGATATTCTTGGCCACCCCGCAGGTATCCTCGGTCAGCGACACCGTAACCCTGGCGGTC
AAGATGGACCAGGTCAAGGAGGTCGTGTTGGACGACAAGAAGGTGCCGGTCACCGCCGGT
GCCCTGCTCAACAAGAAGGTCGTCGGCCAGGGCGGCAAGCAGGTCGGCTTCATGGACAAC
ATCTATTTTGACCCGGGCAGGGGCTGGGAGATCGGCAAGCTAGGGGTCAGGCTGGACAAG
GCGGCCAAGCAGACCCTGGAACTCCAGAAGGGATTGGCTCCATCGTCGCAGATAACCGTC
CTCACGAAGGACGTCAGGACCGTGGGCGACATGGTCATGTTGCGCCTGGACCTGGATGGT
CTTAAGGACTATCTCAACAAGAAGCCCGTCTCGAAGAAGTGA
>MALP_00247 Chemotaxis response regulator protein-glutamate methylesterase
ATGACCGCGAACAAGGATGGGAAGATCAAGGTCTTGGTTCTTGATGATGAAGCTGATTTC
CTGGAGCTTTGCCAGGAGTTCTTCGGCCGGGATGAGGACCTCGACGCCGTTTTCGTATCT
ACGCCCGCCGAGGCGTTGGACATTCTGGCCGCTGATGATTACCAGGTGGTCGTATCCGAC
CACAACCTGCCGGGAATGAATGGGCTGCAGTTCATGCATGCCATGCGCTCCCTGAAGAGC
ATACCGTTCATCCTCATCACCGGCCATGGCCGGGAGGGATTGGCCATAGAGGCTTTGAGC
AACGGGGCGGACTTCTATCTGGAAAAGGCAGGCAGCCCGAAGGGAATGTTCGAGCAGCTG
CTGCGAGCCGTCAAAGCCGTCGGTTCGTCCGTGCGCAACGTGTCCGAGTGCTTGCCGGAC
CCGTTCCAGGTGTTCAGCCCCGGCGGTACGCTGCTGATAAGCAACGGCGGGGAAAGGGTT
CTGGCGGCCGCTAGCCGTTAA
>MALP_00248 2,5-dioxopentanoate dehydrogenase
ATGAACTTCAGTAACCTGAACACCTACGAGAACATGGTCAAGGAGGGAGAGGAATCGTCA
TTCCACACCAGATACGAAAGGGCGGTGGAGAGGTTCGTCCAATCCCTGGGGGTCCGGACG
AAGTACGAGAGCTTGATCGATGGAAAGGTCGTCTCCACCGGCAAGCACTTCACCGACACC
AGCCCCATCGATACCGACATGGTGGTCGGGGATTTCTCTCTGGGCGGCAAGAAGGAGGCG
TCCCTGGCGATATCATCGGCGCGCAGAGCGTTCCAGACCTGGTCGGTCATGGACCTCGAC
AAGCGTCTGGTGATCTTCCGCAAGGCGGCGGAGATCATGCGCCGCGAGCTGTTCGAGATA
GCCGCCGCGATCACGATCGACAACGGCAAGAACCGCTACGAGGCGGTCGGCGAAGTGGAC
GAGGCGGTGGACTTCATCTCGTTCTACGCGGACAGGATGGAAGCGCGGAACGGCTTCCGG
GAGGATACCAATCCCGCGTACGGGGACGAAAGGCCGGTCAGCGTCATGCGGCCTTACGGG
GTCTGGGCGGTGGTGTGCCCGTTCAACTTTCCCATAGCCATCTCCACCGGGATGCTCACA
GCTGCGATAATCACCGGCAACACCGCCGTGCTCAAGCCGTCCACCCCGGCGCCGTTGGCG
GTGCACATGCTGTACGACGTGTACGAGAGGGCCGGCGTTCCACCAGGCGTTATCAATCTG
CTCTCCGGCAGCGGCTCCCTCGCCGGGGAGGCGCTCGTCTCCAGCGACAAGATCGACGGA
ATAGCCTTCACCGGCTCCAGGGAGGTGGGCTACAAGCTGCTGGCGTCGTCCCTGCGCCGA
TATCCGATCCCGGTGATAACCGAACTGGGCGGGAAGAACCCGGCCATAGTCACCGACAAG
GCGGACCTCGCCAAGGCGATCGCCGGCATTGCCAGTTCGGCCTTCGGCTATTCCGGGCAG
AAGTGCAGCGCCTGCTCCCGGGCCTACGTCCACGAGCTGGTGTACGACGAGTTCATGATC
TACCTGATGAAGCATCTCTCCCGACTGCGCATAGGGGATCCCCGGGAGAAGGCGACGTTC
ACCGGGCCGGTCATACACCAGAAGGCATTGGACGATTACCTGGCGCATTCGCAGATGGCG
CGAATAGACGGCGTGGTGCACGCCGGCGGGGAGGCGATGAAAGGTAGGCTGTCCAAAGGG
TTCTACGCCACGCCCACGATAGTAACGGGGCTTCCGGAGGACCACTTCATGATCAAGAAC
GAGCTGTTCCTGCCGATACTGTGCGTTCAGCGCTTCACCGACCTGAAGGATGCGGTGCGC
AGGGCGAACGACGTGGACTATGGCCTGACGTCCGGGATATATTCGGAGGACGAGGACGAG
GTGAAGTACTTCTTCGAGAACATTGAAACGGGTGTAAGTTACGCCAACCGGGCTCGCGGC
GCCACCACCGGGTCCATGGTCGGATCTCAGCCCTTTGGCGGCTGGAAAGGAAGCGGTTCG
ACCGGACTGGGCAGCGGCACCGACATGTATCTGACGCAGTACATGAAGCAACAGAGCCGG
ACCGTCGCTCGTTAA
>MALP_00249 Acetyl-CoA decarbonylase/synthase complex subunit beta 2
ATGACCGCCGAGGAGGTCCTGGAACTGGTCCGATCGAAGCGCCTAGCCCTGCTCTCGGAT
GTCGTCGGAATGCCGGAGGACCCGGTCGCCGAGGTCCGGCGAAATTTGACCGGACAGCTA
TCCGCGACGGACCTGTGGAAGGTGGACCTGGGGGCGTGTCTGGACCTGGTCGACCGGGAC
CTGGCCAAGAAGGCCGGCGTGGAGCCGATGGCGGTACGTGAACGGAGGACGTGGGAGCAG
ACCGGACTGCTGGCACCTATTGACAGGATGCCCTCAGGCGGCATTCACTCTTTACTGTTG
GCACTACGAGAAGGTCTGGCATGCTCCATGCTGCGCTTCTGTTTGGACGCGGTCAGGGAG
AACATCGATCACGATCTCCGGGACTCTGATCTGAAGGAGGGAGTCCTGCGCGGTCTCGTT
TTCGACCTGGGGAAGGGATGGAGCGAGGTCGGAACTGGTGCTGTTCCAGATATCAAGGGG
GACGCGTCTCTGCGCTCTTTCCGCTCGGTAAGGCGCGGCCTGAGCCGTAAACTAGGCGTT
TCGTCCGCCCAGCTACCCCTGGGGCTCAGGACATCAGATCTGGCATTGGCGTTGGGCGAG
GTGCTGATGGGCGTCCCTGTTTCGCTCGAAGATCTCGAGTTAGATGCGCTCTGCAAGGAG
TTCTTCTTCCACACGGTTCGCGATCTGTTCGGCGGCTGCCTGGTTCCTGAAGATGGATTG
GGCATGGAGATCGAGCGCAGAAGGTGGCTGAGCGGGTTGCCGCACAGGTATGAGCCGCCT
GCGCCGGCCACCGCGAGCAACGCTGCCGTCATTGGTCTGGGTTTCCTAGGCGCCGAGCTG
CTCTCCGCACTGGCCATCGCGGCCGTCAAGGCCGCTATCGCACGTAAGGGCGATGCCCCA
CTGGAATACCCGGAAACTGCTTACGCACTGCCCTGCATCATGGGCTGGGACGGGGAGGAG
GTCACCAGCCTGGGCACCTTGCTCGACGTTCTTGAAAGACACTCCTCGTTGCCGTCGGAG
ATGGGGCTGGCGCAGGCCTTGGAGGCCGGTAGGGCGGCCATGATCGCCGCCGAGGCTCTC
GAGTCGCTCAGATATCTGGATGGGGACCCGCATGCCGGAACGGCGACCGTGGGCTTCATT
CCGGATAAGGTGCTCAGGGAGCTGGGTCTGGCGCTCGTGGACGACACCATCCCCGGCGCG
GCGGTCATCATGGGGATCCCCCAGGACCGCCGGCAGCTCGTCTCCACCGTTCGCGAGCTG
CAGGCGCGCGGCATGCTGATCATGGCCGCCGACGAGGCCGTCAAAGTGTTGAAGGAGAAC
GAGGTGCAGATGGGGCTGGGCATGATGCTCTACCCCCTGGGCAACTTCACCCAATTGGTT
CATTCACTTGACTTCGTCGTCCGTGCCGCCCTCTCCTTCGGAGGGGTGCAGAAAGGAGAT
TCCGAGAGATTGTCAGCTTACCTGGCCAAGCGGCCCAAGGCCTTCGTCCTGCACTACGGA
CCGCTGGACGCCTGCCGGGCGTCGCTAGCTCTGGCTGCGCTCCTTCACCACGTCCCGATC
GTGACCGACCAATTGGTCGAAGGCGTTCCCGACCTGCTCTTCCACAAGGAACCGGCGGAC
ATGCTGCAAGGGGGTCTGGAATCCAGGGACATCCGGACGGCCGTCACGTTGGTCGACATC
CCGGTGCCCTTCGGTCCGGCCTTCGAAGGGGAGACCGTCAGAAGACCGGACACCTACTTT
GAAGCTGGCGGCGGCCGAACGCCGTCCTTCGAGCTGCTGAAGATGCGCCCGGAGGAGCAG
GTGAAGGACGGAGCCATAATCGTCATCGGACCGGACGTGGACCGCCTTCCCGAGGGATCT
CAATCCCCGTTAGCGATACTGGTGGACGTTTTCGGAAAGCGCATGCAGGAGGACTTCGAA
TCGGTGATGGAGCGTCGCATCCACCTGTACCTGAACTTTGCCGAAGGCGTGTGGCATACC
GGGCAGCGCAACATGAACTGGTTGCGCCTCAGCAAGAAAGCGTTCCGGGCAGGCTTCCGC
CTGGAGCATCTGGGGCGGATACTGGTCACCAAGCTCAAGGAGGAGTTCGGGAACATCGTC
TCCCGGGTGCAGGTGACCATCGTTACCGACGAATCAGATCTCAAGAGGAGGATGCCGGAG
GCGTTCGCCTCCTATCAGCAGCGCGAAGAACGGATGGCCGGGCTGACCGACGAGAGCGTT
GATACCTACTACTCGTGCCTGATGTGCCAGTCGTTCGCCCCGGACCATGTGTGCATCATC
ACCCCGGAACGCCTCGGACTGTGCGGGGCGATCAACTGGCTGGACGCCAAGACCGGAAAG
GAGATAGTTCCGTCGGGACCCAACCAGCCCATAGTCAAGGGCGAGGCGGAGGACGCTGAG
AAAGGATCGTGGAAAGGGGTGAACGAAGCGGTGGCCGCCCTCACCCGCGGAAAGATCACC
AGGTTCTGCGCCTACAGCATGATGGAAGATCCGATGACCTCCTGCGGCTGCTTCGAGGTC
ATCGTGGCCATGAGCCCGGACATGCGGTCGGTGGTCGTCGTCAACCGTGAGTTCCCGGAC
ATGACCCCGGTGGGCATGAAGTTCTCCACCTTGGCCGGGAGCATCGGCGGAGGAAAGCAG
ACCCCGGGCTTCATCGGCGTGGGACGCAAGTACCTGGTGAGCAGGAAGTTCATCTCCGGG
GACGGCGGCCTCCTGCGCATATCCTGGATGCCTTCGTCGCTCAAGGAGAGCATGAGGGAA
GAGCTTATTAATAGGGCCAGGGAATTGGGAGCGCCGGACTTCCTGGACCAGGTGGCTGAC
GAGACGGTGGTCACCGACGCCGAGGGTCTGATGCAATGGATGATCAAGGTGGGCCACCCC
GCTTTGGGTATGCCCCCGCTGCTTTGA
>MALP_00250 Acetyl-CoA decarbonylase/synthase complex subunit delta
ATGGAAGTGCCGGTGCCGAAGGAGAAATGGACGGGTTCGATCGGAGAGATGGAGCTTGGA
GCTTCCCAGGAGAAAGGTGGATCACGACGCTCCCTGCGCCTGGGCGGCAGCAAGGGCCTC
CCGTTCCTTTCGTTCGAGGACCCCGCCAATCGAACGGTCGCCCTGGCCGGTTTCGTAGCT
GACTCCCTGGAGGACGTTCCGTCACCGGTCAAGAAGGCCTTCGGCGAGGCCGTGAACGAT
CCGGTTCGCTGGGCCGTCGCCTGGAAGGAGAAGGGCGCGGACCTCATCTGCCTGCACCTG
ACGTCGACCAATCCCGAGGAGAAGGACGTTTCACCGGAGGAGGCCGCGGCGACCGTCATG
GCCGTAATGAAGGCCGTCGAGCTGCCGCTCATCGTCTACGGCTCCGGCCACGCCGAGAAG
GACGTCAAGGTCCTGGAGAAGGTGGGAGAGGCGGCCAAGGGAGAACGGTTGCTATTGGGC
CAGGCCGAGGAGGGAGGGTATAAATCGATAGCCGCGGCGGCCATGGCCAACGGGCACGCG
GTGGTCGGCTTTTCCAATTTGGACATCAACCTGGCCAAGCAGATCGTGATATTGCTCACC
GACTACGGCGTCGGACGCGGGGACGTCGTCATCGACCCGCTGATGGCCGCCCTGGGCATG
GGACTGGAATATTCGTACTCGGTCAACGAGAGGATCAGGATCTCCGCCCTTTCCGGCGAC
TCCATGCTCCAGGTCCCTATGATATGTGATTGTGTTTCTTCCTGGAAGGCTCGCGAGGCT
ACGGACGAAGTGCCGCATGCCGGCGATACGTTGGAAAGGGGCATCTGGTGGGAGAGCACC
ACCGCTCTGGCGGCGCTGCTGTCCGGTGCGGACATTTTGGTATTGGGGCATCCGGAAGCC
ATGGAGATCGCCAAGGAGGCCGTGAAGGGGCTCAGGGGTGATGCCTGA
>MALP_00251 Acetyl-CoA decarbonylase/synthase complex subunit gamma
ATGGCCACCGCGATCGAGATATTCAAGCACCTTCCGAAGAAGAACTGCGGGGACTGCAAG
TTCCCAACCTGCCTGGCGTTCGCCATGCAGCTTGCCAATAACAAAGCGAAGCTCGATGAC
TGCCCGCACCTCAGCGAGGCGGGCAGGACCGCCCTAGCGAGTTCGTCCGCTCCCCCCATC
CGCCTCATCAAGGTCGGTTCCGGAAAGAACGTGGTGGACCTGGGCGACGAGACGGAGCTG
TACCGCCACGACAAGCGCTTCTTCCACCCCGCGGCCTTCGCCCTGCGGATCGCGGACGAC
CTGGGAGAGGACGATCTGTACAAGCGCCTCTCCTACGCCAGGTCCCTGCGCTTCGAGCGG
GTGGGCCAGGTGCTGAAGCTTGACATGCTGGAGCTGGAATGCCGTTCCGGGAACGCTGAG
ATCTTCGCTGCCTTCGTGAAAAAGGTGGCATCGGAGACCGAGCTGCCTTTGGTGCTTCGC
GCAAAACAAGCGGCGGTCATGTCCGCGGCGGCCAGCATGATCAAGGACCGGCGCCCCCTG
CTTCACGGGGCGGACGCTTCCAACGTAAAGGAGATGTGCGCCGTCGCTAAAGCGTGCGCC
TGCCCTCTCGCCGTCGGCGCGGACGACCTCAATGCTCTGGCCGAAATGGTCGAGGCGGCA
CGAAAAGAGGGCGTGGAGGACATCGTCCTCGATCCCCGGCCTACCGGCCTGAAGGACCTG
CTGGAGCGGTGCACCATCATCAGGCGAAGCGCCATACGCAAAACGTTCCGCGGCCTCGGG
TACCCCATCTACCTGTCGATCCCGGCTGGACGTGATGGAATCCTCATGGCCTCCACGGCC
ATCATGAAGTACGGCAGCCTGCTCTCCTTCGAGGACCTGCCCGCAGCGAACGCCATGCCG
CTGATGGTTCTGAGGCAGAACATCTATACCGATCCGCAGGTGCCGATCCAGGTCAAGCCG
GACCTATACCCCGTGAACAATCCCGGGTCGGAATCGCCGTTGCTGTTCACCACCAACTTC
TCGCTCACCTTCTTCACGGTCATGTCCGACCTGGAGAAGAGCAAGGTCCCGGTGTGGCTG
CAGGTGGTGGATACGGAAGGATTGTCGGTCCTGACCGCCTACTCGGCCGGCAAGCTGACG
CCCGAATCGGTCAAGAACGCCCTGCTGGCCACGGGCGCCATGGAGAGGTCGAGGATCGGG
ACGTTGGTGATCCCGGGCATGGTGGCCAGGATGGCCATAAAACTGAACGAGGCCACCGGG
CTGCAGATCATCGTCGGCCCCAAGGAATCTTCGGGACTGCCGAAGTTCCTGAGGTCCTGA
>MALP_00252 hypothetical protein
ATGCAACAAGGACCTTATGACCCGAACCAGCCTGGCCAGCGACCGTATCAAGGCCAGCAG
CAGGGGCCGCAGCAGTGGCCCCAGCAAAACCCACCCAATAATGATCAACAACCGCCTCAG
CAGCAGCCGCAGTACCAGCAGCAGTACCAGCCGAACCAGTATCAGCAGTACCCGCAGCAG
CAGTACTACCAGCCGCCGAAGAAGAAGCGGAACATGAAGCTCATCGTGGCCGTCGTCGCC
GTGGTGGCGATCCTCCTGATCGCCTCCATGGCGGTGCTCTTCTGGCCCGATGACGGAGGA
GACAACGGCAGTGAGACCATAGGTCCCCAGGGGGGCGTGCTCTCCATAACCAGCGGTGCG
CTTGACGGACTGCGCATAGAGGTGCCCTCCGGGGCCTCCGAGGACCCGGTGGACATCGAC
GTGACCAGCGAGGAAGTGGACGACCTTCCGGGGCTTCCCGAGGTGGGAAGCATAGCCAGC
CGGTTGATAACCATCAACACCGACGGCTCCGATTCGTGGAACGTCTTCAAGATGTTCGAT
GATGCGCTCACCGTCACCCTGCCCTACGATGAGGACCTGGTGGACGATGAGGAAGCGGTG
CGCTTCTACGTCTACGACCCGGCCCGCGACCACTTCGAGCCGACCGGGTTCATCTCCCAG
GACTATGAGGAGAACACCATAACCTTCCAGGCCTCCACGTTCTCCCAGTTCGTGGCCATC
GAGGTGGCCATGACCTTGCTGGAAGGAGCCGGCTCCAGCCTTTCCGTGGACACCGGGTTC
CGTCCGGCCGAGGATGGATGGTACATCCCCAACTACGGTTCGTACCTGGAGAGCGGAGGA
CTGTGCCTGGGCATGGTCAGCTATGCCAAGTGGTACTACACCTACCAGAAGGGTACCGGC
ACCGGCCTCTACGATAAGTACCGCGAGGGCGATCTGAACCAATGGAGGGACGACGCCACC
GCCTTGGAACTGGCCACCCGCGTGCAGCTGGGAGTGACGGGAATATGGGGAGCGATGACC
GCCGAGGAGCGGTCGAACACTACCACCAAGCAGACCGGGCTGAGCATCATACACGGCATG
CTGGTTTCCGGAGAGCCGCAGCTGGTAGGTCTGCAGACCATATACAACAACGGCTCCTGG
GGCGCGGGCGGCCATGCTATACTTGCTTACAAGTACGACAACGGGCGTTTCTACATGTAC
GACCCGAACAACCCCGGGACAGATCCCAGTGCAGCCCAGCAGCAGATGCCGTTCAACTAT
ACGACCGGCTTCTCTCAGATATACAAGTCTGGGCTCAACGCCGCCAATCCGCTGCAGTTC
AACGTGTTCTATCACGCCGGCGCCAAGGTGTTCAGCCCCCTGAACGCTTACAAGGGCCTA
TATGACAGCGCTGAGGATGGTTTCGACGACGACTCGGTGTTCCCCAACATCGAGCTGACC
GACGTGACCACCGAGATCACTGGTGAGACCCCTACGGACACCGACGCTGACGGGACCCGC
GACACCACGGAGTCGTACTGCAAGATCACCGGCACCATTGACGGCGGTCAGCAGGCGGTC
CAGAAGACCCTGGTGTTCGTTGGCAATAAAAAATTCCAGGCCACTGTAGCCAACGGAGAG
TTCGAGGTGCAGGTGCCGCTGAAGCAGGGGGTGAACGACATTGTCGTCCTAGCTACCGAC
CGCGACACATTCAGCAACTGGGCCGGCTTTTATCGCACGGAGATAGAGAGCACCGCCGCG
CGCGGCGCTCTGACCGTGACGATGAGCTGGGGCGAGGACAACAGTGACGTGGACCTGCAC
GTGCTGGAGCCGTATGGACGGCACATCTACTACAGCAACAGGGGCTACGATACCAACGGT
CCGTACCTGGACTTCGACAACACCTACGGATACGGCCCCGAACACTACTACGCCACGGAC
GACAATGTGATGTACGACAGCTCCGGCGCTCAGCAGAGCACGGACATCTTCGGGACCTAC
CAGATCGGAGTGCACTACTACGCCGACCACGATGACAACGACGAGGAGGACCAACCGATC
ACCTGGACCGTCACCATATCCTACCTGGTCATCTACATAGAGGCCACCGGGCAGGAGATC
TGGGAGGAGGTCACCTACTCCGGGTACCTAGATAGCGCGGATTCCGGAAGCGCCAGCAGC
TTCGGCTCCGGCGGCGGATGGTCGGAGATCATGACCTTCGAGTGCTTCGAGCCGGATCCG
GACGACTACAACATCCCGAACCCCGAGGACGTGACCTTCCCCGATTAA
>MALP_00253 hypothetical protein
GTGAAACGGCTGGCGTGCGTGCTGCTCCTTTTGTTCCTCATCCTAGCCTTGGCGCCATCG
GCGCAGGCGGAGGACGTTCCGGGAGCGCCTTTGAACTTGCAGGCGGAGCGGGACGGGACG
CGCATATACATCTCCTGGGAGCCACCGGAGGGAAACGTTTCCGTTCTGCGTTACAACGTC
TACCGGGGGACCGAGGCTAACAACCTGGAATTCTACGATTCCCTGGACGGCAACTACACC
GCGGGATACGATATGGAGGTCGTTCGCGATCAGAGGTACTATTACGCCGTCAGCGCCAAC
ACCACCGCCGGGGAAGGGGCGATGGGCGAGGTCGTGATCGTTGACGTTCCCTCGAACGAC
TATCCGGTGATGGTGATGACGATCATCATCACCATTGCCACCATCACCCTCGTCTTCGCC
TACTGGAAGGGAAGAGGTTCGGGACCATCTCCCTGA
>MALP_00254 hypothetical protein
ATGAGCTTTCTGACGGCCGTCGCCGGAAAGGGCGGGGTCGGAAAGAGCACGGTGTCCGCC
CTTTTGGTGAGCATCCTTTCAGAAGGGGATGTCGTTCTCGCGGTGGACGCAGACCCCAAC
AGCAACCTCGGGCAGAAGCTTGGCACGGACGTTCCCGGTACGGTCGGCCAGGTCCGCGAG
GGACTGCTGAGCAAAGGCGGCCAGCCGCCCCGGGACATGAGCAAGCAGGAATACCTGAAG
CTCAAGCTGCGGGAGATACTGGCCGAGGGGAACGGTTTCGACCTTCTGACCATGGGTCGC
CCGGAGGGTCCCGGATGCTATTGCTACGTGAACAATCTGCTCCGGGTGTTCGTGGACCAG
CTAATGGATTCCTATTCCCACGTAATAATTGACAACGAGGCGGGCATGGAGCATCTGTCC
CGCCGCACGGCCAGGGAGATGGACCTTTTGATATTGGTCTCGGATCCCACGGCCGTAGGC
GTGGCGACCGCGGTGCGTCTATCGGAATTGGCGGACGAGCTGGACCTCAAAGTGAAGCGG
AAGGTGCTGCTGGTCAACGGCGTCCGTTCCGGAATGGAAGGGAAGGCCGAGCAGCTGGCC
AAAGGCACCGGGCTCGAGTTCTTCCTTTTGCATGATGACGAGACCGTGCGAGACGCGTCA
ACTACCGGTGCTCCGGTCAAAGGAGACGAGCCACTGGCCTCAGAGATCAGGGAGATGGTC
CCGAACCTCTTCCCTTCCAGTAGGCGAAGACGAGGGTGA
>MALP_00255 hypothetical protein
ATGGCCTGGAACTGCGCCGCCACCGGGATAGGCTCCCTGCCGCACAAGGACCCCCAGAAG
GCTCTGGACATCGTCACGGCAAGCATGAGCGAGGTTCCCTACTGGCCGCAGCTGCCCGCC
CTGGGCTTCGGGGAAAACATGTACGCGCAGTTCTCCACCGCGCTCCCCGGTATAAACGTC
GACGGGCGGAGGAAGAGGATAACGGTCGATCTGAACGATTACGATCCAGAGGCGTTCTAC
ACCGCGGTGGTGACGGACGACGTGGAGCATTTCGCCCATTCCAAGAACAACTTCCAGGGG
CTGTACGCGCTTCTCGACAGGTACAAAGGAAAGAGGCTGTCGGCGGTCAAAGGCCAGGTG
ACCGGTCCGGTCAGCGCCGGGCTTCAGATCCTGGACCAGAACGGCAAGGCCGCCATATAC
GACGAGGCGTACGGGGAGATCATTCGACGAAACTTGAACATGCAGGCCAAGTGGCAGGCC
CGGAAGCTGAGGGAGATCTCCGACCGGCCGATCATCTTCCTGGACGAGCCGTCACTGACC
CTCATAGGAACGCCCTTCGCCTCCATATCCCAGCGCCAGGTGGTGGAGTGGACCGATGAG
GTGCTTGACGGCGTGGACGCCATCAAGGCCATGCACTGCTGCGGCAACACCGACTGGCCT
CTGCTGTTATCCACCTCCATCGACATGCTGAGCTTCGACGCTTACAACTACGCGCATACG
GTATCGTTATTCCCGAGGGAGGTCTCGGCCTTCCTGGGCCGGGGCGGTTCCATCGCTTGG
GGCCTCGTTCCGAACATGGAGGACCAGATCGCCAAGGAGACGGTCGGTACTCTGCTGCAG
AGGTTCGAGAAGTACATGGACATGCTGTACCGCAAGGGCATGGACCTGGACCTGATACTG
GAACGTTCGCTCATCACCCCGCAATGCGGCCTGGGCGGTCTGGACGAAGCGAATGCGGAA
AGGGTGCTGGAGCTTCTGACCGGGACGGTCGAGGCGATAAGGCAGCGCTACCGCCTGGGC
GGCATGGCATGA
>MALP_00256 hypothetical protein
GTGAACCGGGAGACGGTCCAGGAGTACCGCCGCCATCTTCCTCCGTCCACTATGACATGG
AACGCCGAGCCTGCCGGCGCCCAGGAGATCGAGGGCGTCGTATCCTCGCTGTCATCCGAT
CAGATGGGGCGCATGGTCGTCGAGGAGGCGGACGGCAAGCTGTTCGTGGACCAGTACTAC
ATAACCATCCGGGCCACCAAATGA
>MALP_00257 7-carboxy-7-deazaguanine synthase
ATGCGGTTGATCGCCGTCAACCGGGCCAAGCCCAACGCCTCGGTGGAGTTCTACGGATGC
CCGATGCAGTGCAGGTACTGCTCTCACACTGCAGCGCAGTTCAAGGACTACGATGTGGAG
AAGGTCCTCCTGGCCATGTCCGACAACGGGATCCGCAGCGTCTTCATCGGGGGAGCGGAG
CCTGCATTGCACGGCAAAGAAGCACTGGAGCTCATCCGCATGCTCAATGCCCGGGGAAAG
GAGGTGATCCTAAAGACCACTGGCCATGACCCGGATTTCGTCGCCGCCGCCAAGCCGAAG
GTCTCCCGCTTCGTCCTGGAGGTCAAGGCGCCTATGGACGACCCGGAACTGCTGACGAGG
CTCACCGCCTACGATCTGGACCAGGCCAAGGAGCAGCAGGTGAACGAGCGACGGACCCTG
GAGATCCTGAAGGGTTCTAAAGTGCGAGCGACAATGCGCATCATTCCCGAGCGGTACACG
GCGGACACGGTTGAGAGGATCGCCAAGGACCTCAAGGGTTATGTGGACGAGCTGCAGATC
GTCCAGTTCATGTCCAGTCAGAACGACGTGGGCTTCGCAGGGATCTTCAACCCGGGACCG
GACCAGGAGACGATGATTTCCTACGGACGAGCGGCTCGCAAGCACCTTCCCAGGGTGAAG
GTCAAGGGCAACGGCTTCGAGGTCATCCTCTGA
>MALP_00258 Na(+)-translocating NADH-quinone reductase subunit F
ATGAGCCCCCAGGTGACCTTCCATCCCAAAGGCCGCAGCATCGACGTTCCGGCAGGCACC
AGCCTGCTGGAGGCGGCAATACTCGCAGGAGTGGAGGTCAACAGCGCCTGCGCCGGAAAG
GGCGTCTGCGGACGCTGCCGGGTGGTGGTGGACGGGGACATCGATTCCGAGAAGACTCCC
AGGATGACCGATGAGGAATGGGGCAGCGGTTACCGATTGGCATGCCTCTCCAAGGTCAAG
GGCGATTGCATCGTCTTCGTCCCGGAGGAAAGTCAGCTCAAGCCCATGCAGATCGTCGGG
GGAAAAGTGAGCACCGATCTGAAGCAGCTCTCCCCTCTGGTGAGAGCGGTCTACGCGAAG
CTGCGTCCTCCGAGCCTTCAGGACAACGACGCCGACCTGGAGCGCCTGCTCAAACAGCTG
GGGTACGAACCTGGCGCACTGGACGTGCCGCTGTCGCTGCTCCGGGAACTGCCCGGGACC
ATCCGTGAAGGGGAGTGGACGGTGACGGCGTTCCTGGACGGCAACATCCTGGTGGACGTC
CGGCCTTGGAACTGCGTTTCCCGCAACTTCGGAGCGGCCGTGGACGTTGGAACGACCACC
GTCGCCCTGCAGCTGGTCGACCTGAGCACCGGAGAGATGATCTCCCAGGTTTCCGACTAC
AACCGCCAGCTGATGTACGGCGAGGACGTGCTGGCCCGCATAATGTACGGAGAGGATAAC
GGGCAGGACCGCCTCCGGCTCATGATAGTCGACACCATCAACCACATGCTGGCCCGGGTA
TACAATGCGAGCGAGGTCTGTGTCGGCAAGGGCAGGAAGGTCTGCGCCGAGGAGATAATG
GCGGTCAGCGTGGCTGGAAATACGACAATGATGCACATGCTGCTCGGCCTGGATGCCAGG
TGCATACGTTACGCGCCATATACGCCGGTGACGAATCTCTCGCCGCGCATCAACGCCAGC
GAGATAGGTCTGAACGTCAACCCCCGGGCATCGGTGCACCTGGTGCCCGGACGGGCCAGC
TACGTCGGCGGCGACGTCATAGCGGACGTGGTGGCCAGCGGCATGGCCAGGAACGAGGGC
ATCGGCCTGCTCATCGATGTCGGAACCAACGGCGAGGTCGTGCTCGGCAACAAGGACTGG
CTCCTGGCCTGCTCCGCTTCAGCCGGTCCCGCCTTCGAAGGGGGCGAGGTCTGCCACGGC
ATGCGCGCCGGGGACGGGGCGATCGAGAAGGTTTCGTTAAAGGGAGGCGTACAGTACAGT
ACCATCGGGAGGACCCGCCCCAAAGGGCTCTGCGGTTCCGGACTGATAGATCTGCTGGCG
CAGATGTTCCTCACCGGGGTACTTGATAAGAAGGGGCACCTGCAGCCCTCCGAACGCGTC
CGGGAGGGGGAGTTCGGGAAGGAGTACGTCCTCGTCTACTCCAATGACGCGGAGAAGGAC
GGCTACGACATCAAGGCCACCGGCATGGGCTGCTGCCCGACGGACAAGGTGGAGAGGCGG
AGAGACATCACGGTCACGGAGGAGGACATAGCGAACATCGTTCGAACCAAGGCGTCCATC
TACGCCGCGGCCGAGGTGCTGCTGGACACCGCCGGGATCGGCTTCGCCGACCTGGAACAT
GTCTACATCGCCGGCGGTTTCGGTCACCACATCGACCTTGATAACGCGGTGGCGATCGGT
CTCCTGCCGGACCTGCCTAGGGAACGCTTCACGTTCCTCGGCAACGCCTCATTGGACGGT
GCCAAGCTGTGCCTGCTGTCCAAGGATAAAAGAGAGGAGGCGCTGGCGGCGCATCGGGCC
ATGACCTATGTGGAACTGTCCACGGACCAGAGGTTCTTCGACCGCTTCTCGTCCGCTTCG
TTCCTGCCGCACACCGACCTGGGGCGCTTCCCGTCGATCGAGCAGATCAGAGGATGA
>MALP_00259 Zinc transporter ZitB
ATGCTCACGTACGCCCTGGCCATAACCGCCTCCTTCGCCCTGGTGGAGGTGGTGGGCGGC
ATCCTCAGCGGCAGCCTGGCCTTGCTGAGCGACGCCGGCCACATGTTCACCGACGTGCTG
GCGCTCGGCCTCAGCCTGGGAGCGGCGCTCATCGCCAACCGAGCCGCAACTGAAAGGCAT
ACCTTCGGATTGCTGCGGGTGGAGATACTAGTGGCCTTCATCAACGGCATCGCCCTGGTC
GGCATCTCGCTGCTGGTCGTGTACGAAGCCATAATGCGATTCTACGATCCGGTGGAGATC
GACACCGGGGTCATGCTATTGGTGGCACTTATTGGTCTGGGAGCCAATCTGATCGGGATG
GTCCTGCTGGAGCCCGGCTCGAAGGATAACCTGAACGTTCGGGGGGCTTTCCTGCACATG
ATGGGCGATCTGCTCTCCTCCATCGGGGTGATCGTGGCCGCCCTGATCATACACTTCTTC
TCCTGGTATGCTGCAGACCCGGTCATCAGCATCGGAATTGCGATGGTGATCATGCTTGGA
GCCTACCGCCTGATATCGCAATCCGTGTCGATCATGATGGAGGCGGTGCCTTCGCACATC
GATGTGAAGGAGGTGGAAGAGACCATCAAAGCGGTGGACGGGGTCGTCGGGGTGCATGAT
CTGCACGTTTGGACCCTGACCTCTGGGATCTACTCGCTCAGCGGGCACGTGGTGGTGCAG
GACCAGCAGGTGAGCTCCTGCTCGCGGGTGCTCAGGGAGATAGAGGAGGTGTTGGACCGC
CGCTTCAGCATCGTACACACCACCATCCAGGTGGAGACCGATATCTGCCCGCTTGACAAG
TATGATGTACACCGTGGAGCGCAATAG
>MALP_00260 hypothetical protein
ATGGAGACCCGAAAGATACAGGTCACCGGTAAATCAACTTACGTCGTTTCTTTGCCGAAG
AAATGGGTTAACAAGGTCAATATCAAGAACGGGGACAGCGTGGTGCTTTTTCCTTTACCT
GACAACACCCTTCTCATCAACCCCCACATTGGCGAGAAGGAGCGGCCGCAGACCAAGATG
GTCATAATGCTGAACACGGATGACATGGATGAGATGCTGCGACGTTTCGTAGGCGCCTAT
CTTGCCGGTTACTCCGTGATCGAGTTCCGATCTCAAAAGGACATACCCATGGCCGTACGC
CAGCGGGTGAGGCGTATTTCTCAGTACATGATCGGTCCGCAGATCATCGATGAAAACCCA
ACATCCATCTCGTTCAAGGACATGCTGGACGCCAGCGATTTTTCCATGAGCAAGGCGGTG
AAGCGCATGCAGCTTATCACCCTGGACATGCTCAAAGAATCAATGAAAACATTGAAGGAC
GGTAAGGGGCGCGGAGAGGACATGAACTTTCGTGATGATGAGGTGGATAAACTGTACTGG
ATGATCACGAAACAGTATAACCGAATTCTGAGGGATGCCTTGTTCGCTGACAAACTGAAC
ATGACCTCTCAAGAAGCCATGAGCTATCATCTCATAGCCCGATCGGTCGAGCGCATGGCT
GACCATGCCCTCAAAATTAACAATAACGTCCAGGCATTGAACGGGGGCGTCGCGATCGCG
AAGAACCTGGAGGAAATGGTCCAACGCATCGGTATTCTTAGCGACGAGGTTCTGAACTCG
TTCTTCCGTGGGCGTTACGATCAGTCGTACGACCTGGTCTCAAAGGCTCAAGTTATCGTA
GGGGATCTGGAAAAGATGAAGCGCGATCTATTGACGGAGGGCAAGGAGCCTAGGACCGTT
GTTCCGCTGGCTTACATAATTGACAGCCTGGAACGCATAGCGTCATATGCTGAGGACATT
GCGGAGATAAGTATCAATCATCACTTCGTCCATGAACACGACCAATCCCTGATCCAAAGC
CCCTGA
>MALP_00261 Molybdate/tungstate import ATP-binding protein WtpC
ATGGTCTTTCAAAAGCCGAATCCCTTTCCCTTTTCGATATTCGACAATATAGCGTACGGC
CCTCGGATGGCCGGGGTGAAGAACCGCCGGATCCTCGAAAATCTGGTCATCACCTCATTG
AAGAATGCCGCCCTTTACGATGAGCTGAAGGACCGCATGGATGACCTGGCCGTTGACATC
TCAGGCGGACAGCAGCAGAGGTTGTGCATAGCCAGGGCGATGGCGATGGGGCCGGAAGTG
CTCCTGATGGACGAGCCGTGCTCGGCATTGGACCCGATCGCCACGAGCAAGATCGAAGAG
CTCGTCAAGGACCTTAAAAAAGAGTTCACGGTGATCATAGTTACGCATAACTTGCAGCAG
GCGCTGCGGATTAGCGACCGTACCGGGTTCATGTATCTTGGGCGATTGGAGGAACATGGG
GAGACCCCAATTCTTTTCACCGCTCCCGAAAAGCTGAGTACGTACAACTATGTGAACGGC
AAGTTCGGTTGA
>MALP_00262 hypothetical protein
ATGAGAAAACTCACCATCGACAGGCGCATCGTTTACCTGCTCTCCCTGCAGGTCCTCTCG
TTCCTGTTGCTTCTATCGTTCTCCGCCGACCTTTCGTCCCAGCCTTTCTTGCCGATGCTG
GTGATGTTCAGTGAGATAGGGCTGCTCGGGCTTGTCAAAAAGCCCGTGAAATGGTTCTAT
TTCATCTGGCAGCTGCAGTTCTTCTTGGTATTCATTATCGGGGTACTTCTCTACCCCTCA
TCATTCTTCAACTGGGCCTCACCACCCATCAACGCGATCGTCATCTCGATAATCGGCGGG
TTGGTCCTGGAGGCGCTCGTTCTATCTATCCTGCTCTTCGGTGAGCGCCCAATTAAAACA
ATCCTGAAGGGATCCACGATAAGCATGATCGCCATCGTGGTGGTCATCATCCTGCTGATC
GGAAGCGAAGGGTTGAACGGATTCATCGAAAACGATCCTGTGGAGATGTTGACCACTACC
GAATGGTTCCCTGAACACAACCCCGACATCGTGGAGATCACTTATCTGAACACGACCCTT
CTGCCCTTCTCCTTCTCTCTCGCCGAAAACGATTCCGACATCCATTCAGTGTTGAACGAT
ACGAGGACCACCTCGATTCAGATCGTCAATACCGGGGCAACATCGAACACCATATCGATA
GTGGTCACAAGTTCGGACGATACGCTGATCGTTACTCCGAACAGTTCAATAATCTCACTC
GTCCAGGGCGAGGCGGTCAGCCTCGTTCTTAACGTCGTTCCGTCAAACCTTGGTGATCAC
TTCATCTTCATCGACGCCGAGGACACCGGTGGAAACACAGAGTCGAGAACGATCAATTTA
CATGTCGACTCCGACACCGCAGTCGATTTCAGCAGGGACTTCGATCACAGGTCGATCTCC
AACGTTCAATCCAACTCGTTCAACCAGATGATCACTTTGGAGAATAACGGAAGATCAGAG
GTCGATGTGTCCTTGGTGGTCCAAGCCGATCCCTCCCGTTTCCATCCTTCGCTCAACCTC
GCCCTGTGGAACTATTCGACGATGTCAGCTACTGTCACCTTGATGCCAGGCGACAATCTG
AGCTTCCTGCTTCTACCTGGTTATCTGGTTCAGGTGCAGGGTTCTCACGAGATCATCGTC
CAAGCGATGGTGGATGGAGACGTTCTTGATAATTACAGGTTCGAGTTCGATTTCACGTAT
ACGAAAATACTGCAGGGGCATGACGATCTCGTCATACCTGTGGTACCGGATTCGACGGTA
AAACGTTCCTATCAGGTCGTATCCTCCGGCACGCCGTACGTTCTGATCAAGGCGGTCGAG
CTACCCGATGGAGTGACCCCCTATCTCATAAACGGTTCTCATCTGATCGACCTATCAAAC
GAAACGGTGCTGTATCTCAATGGGACCACCACCAGCATCGAGATCGCCTATGTTACAGAA
AGAACGTATTCTGGAACCGGCCTTATCGGTATCCAGATCATCATTCCCGGCACGGAGAGC
CATTATGGGATGCTCGCTTTCATTCTGGGGACCGCCCTAACGACCGTTATCGCGTTGCTG
ATCGCAGTACCCCTGGCCCTCGGCAGCTCCCTGTTTCTGGCTGAACAATGCCCTAGGAAG
TTGAGGGGGGCGATAAAATCCATGATGGAGGTATTGGCGGGGATCCCGTCAGTTATCTAT
GGTCTGTGGGGGGGGCTTACTTTCGGCCCGCTCCTGTCCGAGCACATGTACCCTGTCTTG
TCATCCACGCTCGGCTCGTTCCTTCCCTTCCTATACCTGAACAGCGACGGAACCAACTCC
ATTATGACGGCCTCGATAGTACTGGGGATAATGATTCTTCCAATAATCCTGTCATTATCA
TACGATTCGATAGCGGCGGTCCCGTATGACATCAAAGAAGCGTCCTACGCGGTCGGAGCA
TCGAGGTGGCAGACATCTCGGAAGGTCGTATTGAAGCATGCCAGGTCTGGAATATTCGCC
GCGATAGTGCTCGGCATGGGAAGGGCAATAGGCGAGACCATGGCCGTACTGATGATCATG
GGGTCATCCTCAAGGATACCGGGGTCCATCTTCGATTCGGTTGGCACGATGACAAGTGTG
ATCGCCTCCTCGTTTGCTTCGAGCTATGGCGACCCGCAATCCCGTCACGGTCTGTTCTCG
GTCGCCCTCCTCCTGTTCGCCCTCGTCCTTATCCTGAACATAATGCTCTCCTATCTATCG
AATGGAACGAGGAGGAAAAGGTCCAGGCGGGCATGCTCCAGGGGAATTAAGCTGAAGATG
TGTTCGCTCCTATCGTCTTTGGACCTGAGGGGAACGGGGCCATCAAAAAATCGATGGGAG
GTGGAGTTCACACCAACCAACCGCGCCAGGACCTGGGACAGGGCGGCAACACTGGGAACG
CTTATGACCGTCATCCTGGTGATGACTTTCCTGGCCTATATCATAGGTGACATAATAATG
CGCGGAGGAACCTCCATCACCTTGGACTATCTGCTTCTTCCCGAGAGCGGAAGAAATGCT
GGGGGAGGTTTCCTGAACGCGTTGGCGGGGTCGGTCGGCATGGTCATCATAGCCTTGGCG
TTCGCTGTACCGATGTCCGTCATGTCGGCCATCTATGTCAACGAGTACGCCCGGCCGAAC
GGCCTTTTGGTCAAGGGATCGATGCTGGCTTCCAGCACATTGGCCAGCACGCCCTCGATA
ATTTTTGGCATATTCGGATTCATGCTGTTCATTTTCATATTGGATTTCGGATTTTCCATG
ATCTCCGGAGGTCTGACTTTAGCCTGCATGATGCTACCTTTGATATTCGTCAGCTCGGTG
GAATCGCTCAGGACCGTTCCCCACACATATCGTGAGGCCTCCCAGGCACTGGGGGCAACA
AAATGGGCGATGGTCCGGTCAGTCGTCCTTCCATCTTCCATATCGGGTGTGATCAGCGGG
GTCATCATCGCGATCGGAAGGGCCATAGGAGAGACCGCGGCCGTGCTGCTCACCGCCGGA
TATCTAATAATCACGCCCTCCTCCATATTATCTCCAGCGGCTTCCATGCCGAACATGATC
TATCAGTACTACGACCTGGTCAGTAAGATACCTGCGTATGGGGAGAAGCTGTACGCGGTG
GCGTTCGTGCTGATAATCATCGTGGTCATACTGAACATCACTGCGAAGATGATAGGCCGA
TTATCCATTAAGATGTCCTCTAACTGA
>MALP_00263 hypothetical protein
ATGCAAAAGATGTTGAAGAAAATGAAGAAAGATGTCAGTGCCATCTCGCCTGTCATCGCC
ACCCTGATGCTGGTGCTCATCGCCGTAGCGGCGTCGTCCGGCTTCTATCTGTGGCAATCC
GGATGGCAACAGGATATGCAGGATGATATGGGAGGTGTGGACATAACCAACACCATCACC
ATAGCCGGAAGCTCCACCGTGTTCGAGTTCATGACCCCGGCCGCTGCCGCCTACATGGAA
CAGAACCCCAGCTACGCGATCAGCATAAGCAACGTCGGGTCCGGCGCTGGTGTCGTGACC
ATCGGTCAGGACAAGTGCGACATCGGCATGGCCTCCAGGGCTCTGAAGGCTTCCGAGATC
GAGGCTTACCCGAACCTGGTCCAGACCACCATCGCCTATGACGGTATCGTCATGGTCATG
AACGACGCTCTGAGCGCCGAACTGGCCACAGCCGGTGTAGATGCTGCTGACTACGGCAAC
TTGACCGCCGTCATCGCCAAGGACATCTACCTGGGCACCATAGCGGATGTTGGAGACCTC
GCTACCGCTCTCAACCCCGACACCGGTGTTGACACCTCGATCGTCCTCCTCGTAACCTAC
GACAGGGCCGATGAGTCCGGTACCGAGGACGGCTTTGCGGAAATGATGCTCGACGATAAA
GCGTTCTTCGGCACGAACACGGCCGATGTGAGCGTCAATGGGAACCAGGGCATGATCGAC
GCGATGATGACCGGGACCAACATGAGGATCGGCTTCGCCTCCTACGGCATGGCGGAGTCC
GCCGATGTTGCCTACCTCGGGTTCAATGACGTCTTTCCTGACGCCAAGAAGATCGTGAAG
GGCGTCATGGGCATCGATGGTGGCTACGAGGCCTCCAGGCCCCTGGTCATTCTGACCAAC
GGCGAGCCGACCGGTGAGGTTCAGACCTTCATCAACTTCATCCTCGAGGCCGAGAACAAT
GTAGCGTTCTGCGAGGACGCCGGGTTCATCTCCTACACCCAGTCGATATACTGA
>MALP_00264 putative protein
ATGGGTAACATATTGGGCGCCTTCGCCGTCCCCCTGAAGACCGTCAAGGATAAGACGGAA
GGCGACCCTTTTTTTGATGTCAAGAAAAGGGACCTCTTAAGGTCCAAGCTCAAGGATCTG
GAGAAGGAGATCATGGGCGAATCGGCCGTGACCGATAAGATTGCCCTGCATGAGATCATA
TCGTACATGCGAAGGCAGAGGGAGAACCAGGGGACGAACATTGATCTCGCATACCCGGTT
AGACCTCCCTATTCCTTTGTCGAGGTGAACTTCGACCCCCGGGAGGGAGAGTACCGCTAT
AATGTCAGGGAGCCTCACCTGCGTTCCGAGGACGCGCATCTCATACAGGAGATCAAGGAG
AAGATGGAGGCCACCATGGACCAGGAGGAGATCCCTACCGATGATGGCAACGTATTCTGC
CGATCGCCCAATATGACCTCCTTCATAAAGAGGCGCTACTTGGAGGTCCTAGACCTGTTC
GACATCGGCGTGGACGCCAAACGAAATCCGGTGTATCAATATTACATAGAAAGGGACCTT
ATCGGATTGTCGCGGTGCGACGCCGTCCTGAACGACCCCTTCGTTGAAGATATCAGTTGC
AACGGGGCTGGCTTGCCTCTTTATGTTTTTCACCGGGTTTTTGGTTCCATGAAGACGAAC
GTGATGTTCCCGGACGACCTGGAGCTGAACCGTTTCGTGGTCAAACTTGCCCAGGTGTCG
GGACGCCACGTCTCCATCTATCAGCCAATATTAGATGCGACGCTGTGCGACGGGAGCCGA
GTGAATCTGACCCTGGGGTCGGAGGTGACCAAGAAGGGATCCACCTTCACTGTGCGTAAG
TTCTCCTACGACCCCATATCCCCGATCGACCTGATCAAGTTCGGTTCGGTCTCGTCCCAG
CAGTTGGCGTACTTCTGGACGTTGATCGAGAACAAGAAGTCATTGCTGGTGTCCGGGGGA
ACGGCCAGCGGGAAGACCACCCTCATGAACGCCCTGTGCATGTTCATCCGCCCGGAGGAC
AAGATCGTTTCCATAGAGGACACCCCGGAGATCCAGATAGAGCATACCAATTGGATCCAA
TCCGTCTCTCGTTCAGGGTACGGCATGGCCGGCAGCGGGTCGAACGCCGGGGGGGCGTCG
GGGATGAGCAATCCCGGGGGTTCCACGCCAGGCTCTATCACCCTGTTCGACCTATTGATC
GCCGCCCTCCGTCAGAGACCGGAGTACATCATCGTGGGGGAGGTCAGGGGGAAGGAGGCC
TTCACCCTGTTCCAGGCCATTGCAGTCGGCCACGCCTCCATGGGAACTGTCCACGCCGGA
GGGATTGACGAGCTGATGCATCGCATCGAGAACGAGCCCATGAACATCCCCCGGGTGCTT
TTCCAGAGCCTTGACGCCGTGGCGTTCCAAGGGCAGGTGATCTACAAGGGTCGCCGGGTC
CGCCGGATCAAGAGCGTCACCGAGATCCTGGAGATAGAACCGACCACCAACGATCTGATG
ACGAACGAGGTGTTCGCCTGGGACCCCTTCAACGACCAGTTCGAGTTCAACGGCCGGAGC
TACGTGTTGGAATCGATCGCCAAAGAGACCGGCCGCATGGCCGACCGCATACTCGAGGAG
ATGGGCAGAAAGAAGCGTTACCTTGACCAGATCCATAGCAGGGGCATTTCGTACTATAAG
GACGTAAGCGACGCCATCGGCGCATACTATGTCGATCCAGACAACGCCTTTGAAAAGCTC
GAAGGAAGGAAAAGTAATTGA
>MALP_00265 hypothetical protein
ATGATTGAGCTCCGCCGGAAACATGGGGCGTCGGCACCTGATGCCGAGGGATCCTCCGAA
CCTCGAAAAAAGTCGGCTGGCCGCCTATTCGGTCGACCATCGGCTGGTAATAAACGAAAT
AAGGCGGCGAAGCGCGATACCAAGGAATTCTCGGACTCCTACAAAAAACTAGCTTACCTC
CTGTTCGGCCGAAGGCTGGAGAGCGAGAACCATGAGCTGCTCATCGAGAAACTGAAAAAA
GCGAATGTGGGAATGACATCAAGTCAGTACATTTCGGTCATTCTCCTGAACGGAGTGGTG
GCGACCATCGTCTCCGCTGCCTTGTCGGTGTCCCTGTTTGCCCTGGTTCTTAATGTTGGC
CTTTGGTGGCTGTACTCCCTCCTGATGGTGGGAATATCTGCGTCCGTGGCCCTGGCCTCT
CTTCCCATGACGGTAAGCAACAGCATATCCTCACGGAGGTCCAAGGTGGACAGAGAGCTT
CCGTTCAGCCTTAGCGAACTGTCGATATTGGCCAGCACTGGACTGTCCCCGATAGATGTG
TTCCGCAAGATGGCCGCGCGATGCAAGAACGATGCCATGGCCTCGGAGTACAAGAAGGTG
ATCTACAAGACGGACATGGAGGGGAAGGACCTGATAACCGCCTTGGGCGAGACCGCCAGG
GAAACCCCCTCGGACGTGCTGCGTGAGACCTTGTGGGACCTGGCCAACATGATACATCAA
GGTGGCAGTCTGGACGATTATCTCCGGGTCAAGGCCGACGAGGTCATGAGCTTGAAGAGG
GCGATCCAAGAGGAGTTCATTTCCAAACTGACCGGGATTTCGGACATCTATGTGTCCTTG
GTACTGATAGGGGTGCTGTTCATCGGTATCGCCGCTTTCCTGATCAATGCCCTCGGTTCA
AATTTCGGTGGCTTGGATGCGAATACCCTGCTAGTCCTATTGACCTATCTTCTGCTGCCC
GTGATCATCGCAGCTTTCTCTCTGGTGGTGATGTCATCCTATTCGAAGACGGAATGA
>MALP_00266 hypothetical protein
ATGATCATCTCCTATGGCCCTGGATCCGAGATCACGAACCGGACACCGGTCATCTCCATC
CAATTCTATGCCGAGGCCGGCATAGATCAAGAAAGCGCGGTATTGGTCTTGGACGATGTT
AGCGTGTCGGATTACTTCGAACTGATTGAGATCGATGAAAATTCGTTCACATATCGCGTT
CCAGACCTGCTGTCCCTGGACCTTGGGAACCATAGCGTATACTTCGAGATCGCGGATGCG
AACGGAGCCGTCTCCTCGGTGGCTTGGAACTTCATGGTCGTGGAGCCTGCCCCGGATGAG
AGAACGGCGACCGACGTCCGAGCCATCCTGATCATCATAGGGACGGTCATCGTGCTCGTC
GGGGTGGGGGCGGCGATATACTATGCGTACATGCGCCGGTTCAAGCGTTTCACATTCAAG
AAGTACTTCCTGAGGAACCCGGTCAAACGCGGAAATCTGGTCCTCTATGTTCCTTTGGCA
ATGGCCCTGGCCTTCGTCATATTGGGCATGTTGATCGCAACCTCAAACCCAGATGAGGAT
AGCTTCGCTTTCGAATACATCGTGGTGACGGGGCTGTTCATTGGCATTTTCCCTTACGCC
CTATACAGCCATCTGTATGGCAATACCCGTCTGAAATATGAGATCGCCTTCGCTCAATTC
CTTTTCGAGCTGGCGGATTCCATTCGCGGCGGCATTGACCCGGCCCGCTCGGTGTTGAGC
TTCGCCGATGTTGAGAAAGGCATCCTACGGAAGCATCTGAGGGTGGCCGCGGACGGTTTA
AGGATCGGGCGGCCATTCGATGAGATGATCGAGCTTATGGTCAAGCCGATCGACAGCCCG
ATGGTCAGGCGATATGCCTCGCTGATCGGTGAGACCTCAAAGATGGGCGGGGATATTGCC
ATAGTTCTCCATAGAGCGGCCAAGGACATGGACGACCTGATCAAGATCGAACGAGATCGC
AAGCGCCAGCTCAGCGCGCAGGCCATGACCATATACATCTCTTTCGCGGTTCTGCTCATC
GTGATATACCAATTGATAAGCATCTACCCGATGATGGGCAGTATCGATGGCGCGCTCTTC
GGCGGTTCTAACCTAGAGAACGCCGATGCTGCGACCTCGCCCCCGACAATCATGGACCTC
TTCACGATCAAGCAGCGCTTCCTGCACTTGATGATCATCAACTCGATGGGGGCTGGCATA
CTCATCGGGGTGTTCACCGAGGGCAAACCTAAGATGGGGTTGATGCATGCCCTGATAATG
ACCGCGGCTTCCACGCTGTTCTTCGTGCTTATGATAATACCGATCGGCTGA
>MALP_00267 hypothetical protein
ATGGAAAAAAGCGGTTATCAGAGATATGGACTGACAGGCAATCCTTTCCGGGACCTGGCC
AGCGAGACCGTTGAGGCTATTGAGCTTCTGCACGTCAACCAATCCCTGGATAAGGACCTG
GCCACCATGGTCGATGAGGTTCGGGAGAAGATCAACAAATCGGTCATCCTTTTGATGGGG
GGCCACGGTATGGGCAAGACAGAGCGCCTGATGCTGATAAAGCACGAATGTACCAAAAAA
GGAGATTTCTGTGTCTTCCGCAACATCGCCGCGGAATGCCCCCGAACGGTCCAGAGCATC
TGCGAAGACATCGTCGAGGAATACCGTTCCCATAAGGACAAAAAGCTGCTGTCCCCCAAA
TGGCTGGCCAAGGTCAACTCCCTGGCAAAGCGGTCGAAAAAAGGTGTGGACCCTGACCGG
GCCGGCACGATCATTGCCGACGCCTTGAACAGCATGTCCCCCTCCTTCCTCCTGCTGAAC
GACCTTCAGGGCTTGAAGGATGAGAAGGAGGCGGAATCCTTCAACAACGTGATGAACACG
CTGTTAAACACCATCGGGTCCGGCGTCATGGTCGTCTTGGCATGCGAAATCGACTATTTT
CGTGATGTGATCTGCGGAGAAAACGGAAGCGCCGGGGAGATCAACAACTTCAATGATTAT
GTCAGCAAGAAGAACGCTTTGAAGGACCGCATAAACCGGCAAATGATCATACCTCCTCTC
AGCAGGAACGAGGCGATGCTAGTCATCGGCAAGCGCTTGCTGATCAAGAGGGTGGTCGAG
GACCTTCCCGCGCTGTATCCGTTCAATGAGGGGGCGGTTGACAGGATGAACCAGGCGGTA
CATGGGAATCCCCGACAACTGCTGAAGCTCGCTGACCATGTTATAGAATCGGCGGCTAAG
ATCAGGGCGGTCCAGGTCGACGAGGATTTTGTAGAGTCAGCCCTGTCGAGTTTCCAGGGC
GTCCAGCCAGGCAGCGCCGTTCCCTTGCACTGA
>MALP_00268 hypothetical protein
GTGGACGTCTCATTAGATATCGCTGGCCTAGAGCAAACCATCGGCAATATCCCCGGCGGG
TCGATCGTGGTCATCAAGGGCGGCCCGGATCCGGTAAAGAGCTATCTCGCCCAGCTCATC
GCCGCAGCCGCCGTGGTAAATGGTCATAGTGTGACCTACCTGAGCTCCTATGGTGGAGCG
ACGGCCAAGCTTTTGTTCTCAAATTACTTCCACGACGGGGCAGGCATCGATTTCCAGGCG
ACCAACGCACCCGAAATGTCATACATACATATTCAGCCCGATCGTATGCTGGTAATGGAT
AGTTTCTCCTTCATGGTAGCCACACGATCCATAGATGGTATCAAGGACATTCTGGATAAG
ATCAAGGCCAGGGTGCTGGAGACGTCCTCAAATTCAGTGATGGTACTTACTGCCGATATG
TTAAGTCCTCAGCTCGAATCGATGATACTCCATTACGCTGATGGGTTCCTCTGCTTGTTG
GAGAAGGAATCGGGGGAGGGGGTCAAGAGGTACATCCGCATACCCAAGTGGATGGGTGGT
AGGAGCTACGACCATAACATATTCTTCAATTTTAACGATAACCGACTGAACGTTGACACT
CGCTACAGGGTAGTCTAA
>MALP_00269 hypothetical protein
ATGAAAAGACTGCGGGGAGATCGGGGAGGCGTATCGGAGATAGTGGGGGCACTGATGATC
ACCCTGATAGTGGTCATTGCCGCCAGCTCATTTGCCATTTTCATAAGCCAGAGACAGGAA
GCGACACAGGACCAGCAATTGCTGGAGCAGAAGAGGGCTTTGGAGAACGTTACCGTCCTG
GGCGTGAGACCACAACTCAACACCACCTCCGGCAACACTTGGAAATCGATGAACTTCACG
ATATCGAGTTTGCACACCGGGATAACAAGCATCGAATCAATTTGGATAAATGGATACCCT
CTCTATAACGGCACCATGTATCGCATAGGGCCAAGCGGTTCCCTGATAGGGGAAACCTAT
TCGTTCACCTCGGGAATAAAAATGGACGAACTTGAATACATTTATCTCAATGTGACCTCA
GAGAATTTATTCAACAAAGGTGCGGTCTTCCTTGTCGACCGCAATATCAATATCGAACTG
AGCACCGAGCTGTTGAACAGCTTCCACGTCAATTTCGTTCCTCCCTCCGCCATAATAACC
ATCGACGTCCTACCTCTGTGGAACAACACCCTTTCCCGATATGACATGTCGTTTTTACTG
GACGCCTCTTTGTCCGACCAGATACCACCTGGATATGTGCTCAACTACTCCTGGATCGTA
GATCATTCCGGCTCTATGAATTATTACTGGGGAAGGAAGGTGGTTAGCGATGTTCAGCTT
ACTGCGGGGGATAGCGTGACCCTGATGGTGACCAACAACTTCGGAATGGTGGGCATCAAG
ACATTGATGTATTGA
>MALP_00270 hypothetical protein
ATGGGGATGCATAAAGATACTAAGACATACCTGTCATTGGCCGCCGGTTGCTGGATGCTC
GGTGAGGGGGCGAGGATGATGATCATGGGATTGTTATATCCCGAACATGTCTATCGTCCC
AATACTTTCGATCTGCTTTTTGATTGGGCGCCCTTGACATTGTTGGGACTACTGTTCATG
GGAATGAGCATCAGGTCTTTTCATGCGAATAGAGCGGCAAGGGATGCCTATGCTGATAAG
GGAAATGATCTTCACAAGAGCAATGGGCGTAAGGCCAAGCCCCTCAATTGA
>MALP_00271 Bifunctional purine biosynthesis protein PurH
ATGGTCAAGATCGAGCGGGCGGTCATCAGCGTCTCGGACAAGGATGGTATCGTTGACTTC
TGCAAGGGGCTGAGCCAGCTGGGCGTGGAGCTGATATCCACCGGCGGCACGGCCAAGCTG
CTCTCCTCCAACGGATTGAAGGTCATCGGGATCTCCGACCACACCGGCTCCCCGGAGATG
ATGGACGGACGCGTGAAGACCTTGCACCCGGCCATATTCGCTGGACTTTTGGCAAGAAGG
GATTCCCCGGAGCACATGAGGCAGCTGAACGAGGCGGGTCTCAAGCGCATCGACATGGTG
GTCGTCAATCTCTACCCGTTCCGGGAAACGGTGCTCAGCAAGGGCGACGATCTGGACGAG
GTCATAGAGAACATCGACATCGGCGGTCCGTCAATGATCAGGGCGGCGGCCAAGAACTCC
GATTCGGTGGCGGTCGTCACCGATCCGCGCCGTTACGCCGCTCTCCTGGAGGAGATGAAA
GCGAACGGAGGGGAACTATCGAGACCGACGTTGCGCAAGCTGATGCTGGAAGCGTTCCGT
TCCACCGCCTATTACGATTCACTGATCGCCTCCCACCTGGGCGGGGAGTTCGGGGACGGA
GGTTTCCCGGACACCTACAGCATGGGGCTGGAGAAGCGCCAGGACCTTCGATACGGGGAG
AACCCGCAGCAGACCGCAGCGTTCTACGTGGACCCGTTCGCCAAGGGCGTTTGCGTCTCC
CGCTCCGAGCAGCTGCACGGTAAGGAACTGTCGTACAACAACATCCTGGACCTAGAATCG
GCGTTGGAGCTGGTCCGCGAGTTCGAGAGGCCCACGGCCATCGTCATCAAGCACACCAAT
CCCTGCGGCGTCGCTTCCGCGGACACCATCTCCGAAGCGTTCGCCAGGTCCTACGCCGTG
GACCCGATGGCAGCCTTCGGCTGCGTCATCGGCTTCAACCGGAAGGTGGATATTGCGACG
GCGACGGACATCTCCCAGCACTTCGTGGACTGCGTCATCGCCCCTGATTATGACGCAGAA
GCCCTGGAGATGTTGAAGAAAAAGAAGAACATCCGTTTGCTCAGGACGAACGCCCCGATC
ACTCTGGACACCGCTCCGGAATGGCGAATGAAGCGCATCAAGGGCGGTCTTCTGGTACAG
ACCAACAAGTTCGTCCCGGTCACCGCTGCCGACCTAAAGGTCGTGACGACACGAGCCCCG
ACCGAGGAGGAGATACACGGCATGCTGTTCGCCAACAAGGTGTGCAAGCACGTGTGGTCC
AACAGCATCATCCTCGCCAAGGGCGAGACAGTGGTCGGCATCGGCGCCGGACAGATGTCC
CGCGTCGACTCGTCGATGATCGCCGCTCACAAAGCGGGAGAGAACGCCAGGGGAAGCGTG
ATGGCCTCCGACGCCTTCTTCCCCTTCCGGGACGGGATCGACACGGCGGCCAAGGCCGGC
GTTACCGCAATCATCCAGCCTGGCGGTTCGATACGGGACCAGGAGTCAATTGACGCGGCG
AACGAGCACGGCATGGCCATGGTGTTCACCGGCGTGAGGCTGTTCCGGCATTAA
>MALP_00272 hypothetical protein
TTGGTCATCAGCGAAAGGATAAATGGGCTGTTCGCCGCGGTCGGACGGGCCATAGACGCC
AGGGACGAGAAGTTCATCCAGCAGCACGCCGTCCAGCAGATGGAGTGCGGAGCGCAGGCG
CTTGACCTGAACGTCGGTCCGGGAAGGGACGACGGCCCGGCGGCCATGGATTGGCTGGTC
CGCACCGTCCAGGAGGTTTCCGATCTCCCGCTGTGCATAGACACCCCGGGAATAAAGACC
ATGACCGCTGGCGTCAAGGCCTGCCGCAACAAGCTGATCATCAACTCCACGACGGCGGAG
ATCAATAAGATGCAGGCACTGTTCCCGTTGGCCAGGGAGCATGACGCGGACGTCATATGC
CTGACCATGGACGAGCGCGGCGTGCCGAACGACTCCGAGTCCAGGGCGGAGATGGCCATG
CTGATGATGACCACGGCCATGGAACACGAGATCATGCCGGACCGTTTGCTCCTGGACCCC
TTGGTCATGCCCATCAAGGCCGCTCAGGACCAGGCCATGAAGGTCATCAGGGCCATGCAG
TTGTTCCAAACATTGAACGATCCCGCGCCGCGGACGGTCGTGGGGCTATCCAACGTCTCC
AACGGGGCGAAGGAGAGAAGCATACTGAACCGGACGTTCCTGGCCATGCTCATGGGCGCC
GGGCTCGGCGCGGCCATCGTGGACGTGCAGGACGCCGAGCTCATGGCGATCATAAAAGCT
GGCGAGCTTTTGAAGGCGGAAAAGCTCTACTGCGACGATTTCCTGAGGGCTTGA
>MALP_00273 hypothetical protein
ATGGAGGAATGGCGGGAGTCCATGGTGCAACGGTGGGAGTCGGAACGCATGTCGCGTCCG
ACCGAGACCGAGCTCGAGAACTGGGCAAGGACCGTGACCGACATACGGGCACGTTACAAG
CTGGCCGAGGGCCGCAAGGACCGCGCCGAGCTGTGCCACCGTCTCGCCGTCGCTTATATT
AAAATGGAGGATCACGCCCAGGCCATGAGCTGGGTCGATATCGGTCTGGCGGAATGCTCC
GAGGATCGGGTTCGCGAGCTCCAGGAGGACATGGCCCTCATTCTGTACCTTCAGGACCGA
AAGGAGGAGGCCATGGCGATCTTGGACGAGCTGTCCCAGAAGCCCCCTCTGGTTCCCAAG
GCCAAGCCCCCCGAGCGGATCGCGCCCCGGGTAACGGAGGAGGCGATACTCAACCTGATC
TGCCCCCATTGCGATGCCGAGGTCCCTTACGGGCAGCTGAGGTGCTCGGGCTGCGGGGCG
AAGGTGGACGACAGGTTCACCCTGGTCCGATCGACCAAGGATGGCCGAAGGGTGATGCCA
AAAGAAGAGGTGGAGACGCACCGCATCAAGGAGTTCTCTATCTTTCTGACGGTGTTCAAG
GTCGATTATGACGACCCCCTCAATTTCCTGACCGCTCATCGGGTCAGGTTCATGGGCGAG
GAGAGGGTGGCCGTCACCGAGAGATCGTGGTTCGTATGGACAGGTTTCCTCGTTCTGGCC
ATCCTGTACATCATCTACGGCGCCATGTTATGGAGGATAGCCACGGTCCCCGACCCGCCG
GCCATGGCCTTCATGGCTTTGGCCTTCATGATCCTGATCACGGTCTTCCCATTGACGGTG
CTCTACCTCTATGTGGTCTTCCCTAACTTCCTGGGGAACACGATGGACTATCCGATCCTT
GACGACTAA
>MALP_00274 Methylated-thiol--coenzyme M methyltransferase
ATGAGCGACGTGGCCGCTGCGATGAAGCCGATAGACGACAAGTGGTTGAAGGAGGCGAGG
AAGCGCTTCGCCTCCCCCTTCATGGGCACCAATTACGGCCATATCCCGGTCGATACGATG
ATGCTGTCGCACGCCGCGGTGGCCAACGGCCACACCATCAGGGAGTTCTACGAGAACCCC
GAGATGGGGGCGCACTGGGTGGCCGCGTCCATGGAAACCTATGACCTTTTGCCGATCACC
CACTGGTACTACTCCCTGCCCTGGTTGACCGAGATAGGCATGGAAGCGCAGTACATGGAC
TGGATGCCCCCGGTCCCGAAGGCGCCGCTGATATTCGATCCGTCGCAGGTGGAGGAACTA
CGTGTTCCAAGCAAGGAGGAGCTTCTGAAAGGAGCGACGCTAGACCAGCTGTTCCGCTCC
AACGACTACGTTAAGAAGCACCTGCCGGAGATGTTCTCGCCCATCGCCATCGCCACGGAC
CTGACCGGCAGCGGGGCGCAGCTGGTGGGGGTGGAGAACTTTATAATGTGGACGCTCCTG
GAGCCGGAGCTGGCGCACGCCCTCGTCCGCGTGTACATGGAGACGGCGGCGGCCGGCGCG
GGTCTCATAGCCGAGCGTTACGGCGACGCGGCGATAACCACCGGTTCCGTGCTGGGGAAC
AACGACATCTTCTCCGACGAAATGGTCAGGGAGTTCTCCGGGAAGTACCTGAACGAGTTC
GTGATGAAGTGCTTCGACAACGGTGCCGGGCCGCAGGTGTTCTACCACTTCTGCGGTAAC
CACGAGACGGACTACAAGGTGCTCAAGGAGGAGGTGGTGTGGTCCCCGATGACCATAGTC
CATGTCGGATATCGGGGCAGGGAGGTATTCCCGTCCGACCTTTTGGTCCAGGAGTTCGGT
GGTTACGCGACGTGCATGGGCAGCGTGGACACCAAGCTGATGCTTCACGGAACGCCGGAG
CAGGTGTACGAGCAGGCCAAGGAGCAGTTGATCAAGGGCCGGGATTGCTCCTCCGGCTAC
ATACTGGGAACGGCGTGCGAAGTGCCTCCGTTCACCCCGCCCGAGAACATCCGAGCGTTG
AACAGGGCGGCCAAGGACTTCGGGACGTACGGAAAGTGGTGA
>MALP_00275 hypothetical protein
ATGAGCGGAGAGCTAGGTTGCATAGACGTACCGTCGTTGAGATGGGAGCAGCCCAAGTGG
ACGCAGCGCCTGCATCGGCTGGTCTGCGGGGAGACCGTCTACGCCACCATGGAGTGGCCG
CAGGCCTTTCGTTCGACGGCAGTGTCGAACTCCCGCGAGGGGCGCTACACCTTCAAGCGC
GGCGGCTTCCTTCATCCGTTCATTACGGTGCGAAGGCAGGAGTTCGAGATGGAGATCGCC
AAGCTTTCATTGGACTGGAAGGGGAGCGGTGAGCTGGTCTTCACCAACGCGCAGCGGTTC
ACCTTCGCCCGGGACGGATTGGTGCGCTTTGATTACCAGGTGACGGACCATCGCGGCGCG
CTCCTGTTCTCCCTGAAGAAGGAGATGTCCGCGATAAAGCACAGCGGGGAGGTCCACATC
ACCCCGGCCGGGCTGGACCACCGGGACATCGCTCTGCTGGTTACCATAGCCTGGTACCTG
GCGGCGATGGTCACCGAGGACGCGGCCGCCGCCTCCTCCGCCTCTGTGGCCAGCGGCTGA
>MALP_00276 Iron-sulfur cluster assembly scaffold protein IscU 2
ATGCCATTGCCGTACAACGCCATAGTCATGGAGCATTTCAAGAACCCGCGCAACGTGGGG
AAGATGGAGAACCCGGACGGGAAGTCCACGGTGGGCAGCCCGGCCTGCGGGGACATGGTC
TCGGTGTACCTGGAGGTGGACGAGAAGACCAAGGTCATCACCAAAGTCATGTTCGAATCC
TACGGATGCGCGTCCAACATCGCCACCGGTTCGATAATCACCGAGCTGGCCAAGGGCAAG
ACGTTGGAAGAGGCCAAGAAGATCACCTGGAAGGAAGCCTCGGACGCCCTGGGCGGCCTG
CCGAAGATCAAATCGCACTGCTCCGTGCTGGCCGTGGAAGGGCTGCGCGACGCCATCACC
AACTATGAGGAGAAGCACGGGCTGGTGGTGGAAAAGGTCCCGACGACCCTGGAGGTCATC
CGGCGCCGCCTGAAGAACGTGCTCAATCCGCTTACGGGATTGGACATCGTTCGCACCAGC
CTGGTGACGGAGATGGGGATCAAGGACGGCGTAGTGACGATAAGTATCGACCTGCCGGAG
GACCACCAGTTCGCCAACAACATCAAGGAAGAGATCAAGGAGAAGATCGAGACCCTTTGG
GACGTGACCAGGGTCGACCTGGTGTTCAAGAAATAA
>MALP_00277 Cysteine desulfurase IscS 2
ATGATCTACATGGACAACGCGGCCGCCACCCGTCTTGACGAGAGGGTGTGGGAGGCCATG
CGGCCTTACTATCTGGATTCGTTCGCTGTGGCCACCTCGGAGTTCGGGCACTCCATGGGT
CTGGACGCCCGGGAGACGCTCGTCAACGCCCGAACGGAACTAACGCAGAGGCTGGGGATC
AAGGAAAAGGAGCTGGTCTTCACCTCCGGGGACACCGAGTCCAGCAACACCGCGTTGAAA
GGGGTGGCCAGGTCCCTGGAGGATAAGGGAAAGCACATCGTGGTAAGCGCCATCGAGGAC
TTTCCAGTGCTCAATTCGGCCAAGGCCTTGGAGCGGCGTGGTTACAAGGTGACCTACCTG
CCAGTGGACGCCGATGGACTGCTGGACATGGAAGCGTTGAAGTCCGCCCTGACCAAAGAG
ACCGTGCTCGTCTCGGTACAGCAGGCCAATCAGGAGATCGGCACGCTGCAGGACCTCAAG
GCCATCGGGGAGATCGCCCACGACAAGGAGGTGCTGTTCCACACCGACGCCACGCACGCC
TTTGCCCGGGTGCCCACGGACTATGGAAGGTTACCGGTGGACCTGGTGACGATAAGCGCG
CACACCATCCACGGGCCGAAAGGGGTCGGCGGATTGCTGGTGAAGGAGGGAACGCCGTTC
TCCAAATGGATGGACGGGGGGTTCCAGGAGAACAATCTGCGGGCCGGGCTGGAGAACATC
CCCGGCATCGTCGGTTTCGCCAAGGCCGCGGAGCTGGTCTCCGAGGAGGAGAACGAGCGC
ATACGGAAGATGAGGGACGTTCTGATCGAACGCCTGCTGTCGGAGGTGGAGGACACCATG
CTGAACGGTCACCGCACCAAGCGCGTCCCGCAGAACGCCAACATCACCTACCATTACGTT
GAGGGGGAGTCGATAACCTTGCATCTTGATATGAGGGAGATCGAGGTCTCCACCGGTTCC
GCCTGCTTCAGCCGTTCGTTGGAAGCGAGCCATGTCATCATGGGCATCGGCGGGAACCAC
GAACGGGCCCATGGCTCCATACGCTATTCCCTGGGGCGGTTCAACCGCATCGAGGAGGCG
CAGGAGGTCGTGGAGGCCATGAAGGACATCATCAAGAGGCTGAGGGAGATCAGCCCCTTG
AAGCACAAAGGAGGTAAGTGA
>MALP_00278 hypothetical protein
ATGACCGACAAGACCACCATCATCGTGCACAGCGGGGACATGGACAAGATATACAGCGCC
CTGATCATCGGGACCGGGTCGTTATCGATGGGCATGGAAGTGTCCATGTACTTCACCTTC
TGGGGTCTGGAGCGCCTAAAGAAGGGCGGTCTGGAGAAAGGCCCCCTTTCAAAGATGAAC
ATGTTCGGCCTCGGACGTTGGATGATCAAGAAGCGCATGAAGGCCGCCGGCGTGGAGGAG
CTGCACAAGCTCATGGCGGACTTCCGGGAGCTGGGCGGGAAGATAATCGCCTGCGAGATG
ACCATGGAGGTCATGAAGATATCAAGATCGGATCTCCGGGAGGACCTCATCGATGAGTAC
GGGGCGGTCGGCACGTACGTGAACGAGGCCAGGGGCGCGCAGATCACCCTGTTCGTCTGA
>MALP_00279 Putative sulfur carrier protein/Ta1414
ATGGTTGACATAAAGGTGGATTGCACCGGCAAGAACTGTCCCGTACCGCTCATAGAGATG
AGGAAGGCGATCAGGAAGGCCGCCAACGGCGACGTGGTGGAGATCACCGGCGACCACCCC
GCCTCGAAGAAGGAGATACCTATGGCCGTGGAGGCCCTAGGCCAGGAGCTGATGGAAGTG
CGGGAGGCCGGGGCCAAGTGGACCATCCGCATTCGCAAGGTGAAGGAGTGA
>MALP_00280 hypothetical protein
ATGAGCGTCTCCCGGCTTCAGGAAACGCTCGATTCCGGTAAATTCGCCGTGACCGCCGAG
ATCGGTCCGCCACGTTCATGCGAGACGGAGCGTCTGCGCGAGATGGCCCGCATGCTCAAG
GGCAGCGCTCACGCCTTCAACCTCACGGACAATCAAGCGGCGAACGTACGCATGTCCAGC
ATCGCCTCGTCCGTGATCTGCCTCCAGGAAGGTCTAGAACCGGTCATGCAGATGACCTGC
CGGGACCGCAACCGCATAGCGATGCAGAGCGATGTCATAGGCGCCAGCGCCCTGGGGGTC
AGGAACGTACTGTGCATCAGCGGCGACCACCAGGTTTTCGGCAACCACCCGCAGGCCAAG
AACGTCTACGACATCGACTCGATCCAGGAGCTCATGGTTCTGCGCAATCTGTGCCAGGGG
ACCAACTGGTCCGGTGAAACGCTCCCAGAGCCGCCGCAGCTCTATCTCGGCGCCGCGGCA
AATCCGTTCGCCGATCCCTTCGAGTTCCGTGCGGCTCGTTTGGCAAAGAAGGCGGACGCC
GGGGCGCAGTTCGTGCAGACCCAGTGCGTTCTGGACCTGGAACGTTTCAAGAAGTTCATG
AGCCTGGTGGTGGAGAAGGGTCTGCACGAGAGAGTGCACATCATCGCTGGCGTGATCCCG
CTGCGCTCGCACAAGGCCGCCCTGTTCATGAGGAACAAGGTGGCCGGGATGAGCGTTCCG
GACGAGCTGGTGGACCGTCTGAAGAAAGCGTCCGATCCCAAGGAAGAGGGCATCCGGTCG
TGCGTGGAGATGATGAACGAGCTGCTGTCCGTGAAGGGCGTCCATGGGGTGCACATAACC
GCCATCGCCTGGGAGGACATCATCCCCCGATTGGTGAACGAGGCTGGCGTCAGGCCTTAG
>MALP_00281 hypothetical protein
ATGATAATCGCCGAGAGGAAGCCGCTGCCCGAGGTCCTGGGAATGCTGGACGGTTCGAAC
GAGATACTGGTCCTGGGGTGCAGATCGTGCACGGCCATATGCCTCGCCGGAGGGGAGAAG
GAATCGAAGGCGGTATGCGAAGCGTTGGCGCTTCATTCCGAGCTCAAGGGCAAGGGCTGG
AAGGTTGATACGTCGACGGTCGAAAGGGCCTGCGAGAAGGAGTTCCTGACGCCTCTCGGG
GAATTCAAGGGCACCGTGATCAGCATGGCCTGCGGTGTCGGAGCGCAGGTGGTCCAGGAC
CTCTGTCCGGACGCCAGGGTGGTCCCGGGGGTGAACACATCCAACATGGGGGCGCCGGAG
AGCGTTGGGGTGTTCGTCGAGAAATGCGCCGGCTGCGGCGACTGCATCATTCATCTCACG
GCGGGAATATGTCCGATCGCCCGCTGCGCTAAAAGTTTATTGAACGGTCCCTGCGGCGGA
AGCCAGAGCGGTCTCTGCGAGGTGTCCAGGGACACGCCTTGCGTTTGGGACCAGATCGTT
CGGGCGTTGGAGAGGCAGGGCAGGCTGGACCTGCTCAGCGCGAACATCCCGCCCAAGGAC
TGGAGGCCCAGCCGCAACGGCGGTCCGAGGCGGATCGTGAACCAAGAGGCTTCACCTGGA
ACGGCGCAGAAGGAATGGAGGGGCGAGCAATGA
>MALP_00282 F420-non-reducing hydrogenase iron-sulfur subunit D
ATGATCGTCTGCTACTGCTGTTCCCGTTCCGGATTGCCGGCCGCTCTATCCGCGTTGGAG
GATGGGGGCATGGACGACGTTATCGTCAGAGAGGTCCCCTGCGCCGGTTCCGTCGAGCAA
TGGGAGGTGCTGCGCAGCTTCCGTCAGGGAGCCGAAGGCGTTCTTATCGTAGGGTGCCTG
CTGGAGAACTGCGCCCACCATTACGGGAGCGAGGTCGCCGCCCGCCGGTCCGCGGTCCTG
GAAAGGACGGTGCAGGACGTCGGACTGGCTAAAGGAAGAGTGGCCATGGTCCACCTGGCC
GAGCATCAGGCCGCGCGTTTCCGGAGGGCGGTCGAGGAGATGCGCGCCACCATCCGGGAG
CAGGGGGGTCAAGCATGA
>MALP_00283 Heterodisulfide reductase subunit A-like protein
ATGAGTGAGCCGATGAGGGCGGCGGTGTTCCTCTGCCGGGCGCATGGCGCGAACCTGGTT
GCGTACCGAGGTCTAGTGAAACATCCCCGGGTCGGGCACTCCGAGATGCTTCCCAGTTGC
TGTTCTACGGAGGGCAGGGACCAGATCCAGCTTCATCTGTTAGGGCGAACCACCCAGGCG
CTCCTGGTGCTGGGCTGTGCTTCATCCGAACTGAAAAAGTACCAGGACCTGGCCGCTCTG
GCCGGGATACCTCCGACCAGGGTGGCCGTCGTCCCGTTCCAGATGAGGACCGTTCATGCC
GCCGAGCTCGCTCTGGCCAGGGTGCTTGACGAGCGCGAGGCGAAGTTTCCCCACGAAGCA
CAGAGCGACGCGCTGCTGCTGGTCGGTGACGGAAGTTCAGCGGACGCCGCGTACGAACAG
GCGGTGGCCGAGGGCCTGAACGTCGTACCTCTGGCTCCGGACGATGTCGAATGGAACGAG
GCGTGCCTGACCGGAGGAAGAGGAAATTTCATCCTGGAGGCCGGAGAGGTGATGCTCCGG
TTCGGCCTCGCGCTCCTCTCGTTCGACCTGGGCGTGGAAGTGGACAGGATGTGCTTCGGG
GAAGGAGACACCGTGGTGGCCCTGGCCGGGGGCGAGGAATGCCTTCGTTCGTTCGTTTCA
GAGCTTGAGAACGCCCTGTCCAAGGGCGGAAAGGTGTTCGCCGTGGTCCAGGAGACGCCG
TTCTCCGGTGATGGCGAGATATTGTACCGGGACCTTCAGTTGCGCGGAGCGGTCTTCCTC
AGAGCGCCCGAGATGGAGGTGGCTGGCGGTTCGGTAACGGTCAACGATGAGCATCTGGGT
CATCCGTTGACGATCAAGGTCGGGGACCTGGTCACCATACGGTCCTCGAGACCGGAGATG
GCCGATGCTGTGCTGAAGGTCTTCGGAATGCCATCATCTCGTCGGCCTATAGGGCTGGTA
CCGGGCGACAGCGGCATGCCTGGCATATTCCTGTGCGGTTCAGCACTTTCCGCTCATCAC
GAGAGCGACCCGGCCGGGATGGCCAGGGCGACCGTCGCCTCTCTCATGAAAGTGATAAGT
TCTCCGCTTCCACGGACCCCGTTGGCCGCGATCGACAAGGAGAAATGCTCGTTGTGCCTC
ACCTGCCTTCGCGTCTGTCCTTATGGCGCTCCGTTCCTAGGTGAGGGAGAGATGTCCATT
TCCGCCGAGATATGCCAGGGTTGCGGAATGTGCCTGGCGCTGTGCCCTAGCGTGGCCATC
GAGATGCCGCCCGCGGACCTCAGGGCGGAGGTTGGCGGCGTTGAAATGGGAGGGGGTCTG
AAATGA
>MALP_00284 CoB--CoM heterodisulfide reductase iron-sulfur subunit A
GTGGTCCTCGGCGGTGGCCCGGCCGGACTGGCCTGCGCGGCGGAGCTGGCCGAAAGAGGG
GTTAGCGTGGCCCTGCTGGAGAAGCGCGAGGCGCTCGGCGGAAGGGTCCAGGACCTCGCC
TGCAAAGGCGCTGTTCACTGTCGTCAGTGCGACGTGTGCCGGGTGCACCGCCTGCGCTCG
CAGGTTCTCTCGTCCGAACTGGTATCGGTGCACACCAACGTCGAGCTGGAGCAGTTGGAG
CGCAACAACGGACGTTACCGCTTCGATCTGGTCCGCCCGAAGGACGCCATCGACCTCGGT
AGATGCTCGCGCTGCGGCAAGTGCGTTGAGGCGTGTCCGACCGGAGCAATGACCAAGGCC
GCCGGCAAGATCCGACTGGACCGGGGGGCGTGCCGCTCGATCCAGGGTCTGGAGTGCGAG
AGGTGCGTCAGCGTATGCCCCGTCGGGGCCATAGACCTCTTCGGTGAAGAGCACCTCAGC
ATCAACGGGAGCGCCGTGATCGTGGCCACCGGTTCTCTGGAGTTCCCGGCGTCCGAGGAA
AAACGCCTGGGCTTCGGGGAGATACCGGGCGTCATGACATCAATGGAGCTAGAATCGTTC
CTGGAGGGGAAGAGGGATGTCGACATCGGGAACGGTAAGAATGTCGCGTTCATCCTCTGC
GTCGGCTCGCGCTCATCGAAGATGGGAACGCCCAAATGCTCCTCGGTCTGCTGCAAATAC
TCTCTCCGCCAGGCGCTTACCCTCAAGGAGAGATTTCCCAAGCTCCCGATCACCATGTTC
ATCATGGACTGGCGCGGTCTGAGCCCTGATGACGGATTGCTGAAAGAACTGGCGACCACC
GACATCCGGGTGGTCCGCTCGCGTCCCGCGGAGATCGTCGCCGAGGGAGGACGTCCAATG
GTCCGTTATGCTTCCGGAGACGAGGTCGCGTGCCAGAACTTTGATTCCGTGGTCCTATCG
GTCGGGCTGGTTCCCGATCTGGAGGATGACGCGTTATGGCAGCTCGCGATACCCAGGGAC
CCCTGGGGGGACCTGAAGGAGGATAACTGTTCCGACCGCGGGATATTCCTGGCCGGTAGC
TGCCGTGGGCCCAAGGACATAGGACATTGCGTGGCCGACGGGATCGTGTCCGCTCACAAG
GCCATGAAGCATCTGGAGGAGGACCATGAGTGA
>MALP_00285 hypothetical protein
GTGCGCGCCGTGACCTTCACCGTGGACGTGGACCGGGATGTCAACCTGGCCTGTCAAGGG
GACGTCTGCTCCATCTCCAACGGGGGAGATCATCCCCGCTTCACTTCGTCGGCAAAGGGC
CTGGAGCTTATCGCCAACCTTCTGGATGGGATGGGGGTCAAGGGAACGTTCTTCTGGGAA
GGCCGGACGGCAGAGGTTCTCTCGGAGAAGATGGAGCTGAAGACCCTGATGCGCCGTCAA
GAGGTCGCCCTGCACGGATACGATCATGAAGATTTTACCGGGAAGGAGACCGGGATACTG
CTCGATCGGGAAAGCACCGGAGACATCCTGGACAGGGGGACAGCGGCCCTGGATCGAGTC
TTCGGAAAGAGCGTAAGGGGTTTCCGCGCCCCCTATCAGAGGACGACGGACATCTTGCTG
GACGAACTGCGCGCCAGGAACTTCCTGTACGATTCGTCGTATACCGTGGAACTAGTGGAG
GGCAAGGTCCGTCCATACCGCATTAAGAACGGATTGCCTGAGATACCGGTCTGCTGGTCC
CGCGACGGCCGGGGGAAGAAGATCGTCTCCTACCTGTGGCCGTACCACGAGGGAAAGCGG
CCGATCTCCGACTACCTGGACCTGGTCGACGGTTTCCAGGATGGACTGCTGGTGATAGCC
ACCCATTCCTGGCATCCGGTGGAGAGCTACTGTTCCGGGCTACGGACGAGAGATGATATG
GACCAGGGCATAGCCGACCTGAGAACGCTGCTGGAACACATCGAAGGTTCCGGTTGCGAG
CTGGTGAGCATCGCCGACCACCTGCGGAGGAAGGATGCCCTGTGA
>MALP_00286 hypothetical protein
ATGCCCTGTGATCCCGCTTACCGCCAGGCGATCATGCTGGCCTGGGACGCCCTTTCGGGA
ATTCCAGATAAAGAGCTGGCCTCAGCCTCGGGAGGTGAGCTTCGGGGGAGGGAGCTGGTG
CTTGAGAGCGGAGGGCAGGAGACGCTGATCGACCTGGCCGATCGAACCGTCACCGCCCCG
GACGTTCTAGGCGGGGGATGGGGACTGGCGACGCTGCACCATTTGAGAGGATGCTTGACC
TGGAAAAGGGATGATGAGTGGACGTCCTTCGACATGCTTTCCTCGGGACGACCGTTCGCC
GAAGCCTTCCGGCAGAGGGCGCTGATACCATTGGCGGACCGTTACGGGAGGTCTCCGGGC
GACCTAGTTGAGGATGCATCTGCGCTCAGTGCAACGCAGATAGGGATGGGGGACGCTGCT
GTCATCGTCCAAGCCTTTCCGCGTCTGAGGGTTGCCATAGCGGCCTGGCAGGGTGATGAG
GAGGTCTCCGGACGTGCGGTCATGCTCTTCGACCAGGGAGGGGCGAGAACCCTTCCGGCC
GAGGACCTGGCCGAGGTCGGGATAAGCATCGCCCAGGCGCTTCTCAGTACAGACCGGTGA
>MALP_00287 Formate--tetrahydrofolate ligase
ATGAAGAGCAATATCGAGATATCCCAGAATGCCAAGGTGCTCCCCATCGACCAGATAGCC
GCCCAATTGGGAATAGCCGAGGGGGAGCTCATTCCGTACGGCAGGCATATGGCCAAGGTG
CCGCTCTCGGTGCTCAAGCGCTACGAGGACCGCCCGAACGGGAAGCTCATCCTGGTCACG
GCCATCACCCCCACTCCCGCCGGGGAAGGGAAGACGGTCACAACCATCGGTCTGGTCGAG
GCGCTGGGAAAGCAGGGAAGAAGGGTGATGGGCGCTATTCGCGAACCTTCTCTTGGCCCC
ACCTTCGGCCTGAAGGGAGGGGCCACCGGCGGCGGGCTAGCCCAGGTCTATCCCATGTGG
GACATCGACCTGCACTTCACCGGGGACATCCATGCCGTGGGCGCTGCCCATAATCTCTTG
TCCGCAATACTGGAGAACCACATCGCCAAGGGGAACAAGCTGAACATCGACCCCACCCGC
ATCTTCCTGAAGAAGGCGATCGACATGAACTGCCGGGAGCTCCGCAACATCGTAGTGGGC
CTCGGCGGGCGCAAGGAAGGCGGGATACCTCACGAGAGCGGGTTCATAATCACCGTCGCT
TCGGAGATAAGCGCGATATTGGCGTTGACAACTTCGATGACCGACCTCAAGGACCGCCTA
GGGAGGATGCTCATCGGCTACACCTACGACAACCAGCAGGTCCACGCCCGGGACCTGGGC
TGCGTCGGCGCCATGGCCGCCCTTCTGAAGGACGCCATACATCCCAACCTGGTGCAGACG
CTGGAGGGGCAGCCCTTCTTCATCCACGGCTTTCCGTTCGCCAACATCGCCCACGGAAAC
AGCTCCATCATCGCTACCAAGTACGCTCTCAAGCTCGCCGACGTGGTGGTCACCGAGGCC
GGTTTCGGAGCCGACCTGGGGGCGGAAAAGTTCTTCGACATCGTGTGCCGGAGCGACGGC
TTCCGCCCGAACTGCGCCGTCCTCGTTTGCTCCATAAAAGCTCTCAAGATGCACGGGGGA
TGCCCTCTGAAGGCGGTTGGCTGCGAAGACCCGGACGCTCTCCGGAAAGGATTCTCCAAC
CTGGACAAGCACATTGAGAACCTACGCCATTTCGGAGTTCCGATCGTGGTCGCCATCAAT
CACTTCGCGGCCGACACCGAGGAAGAGGTGCGGACGATAAGGGAGCACTGCCGGCAGATG
GGCGTGCGCTGCGCCCTGTCCGAGGTGTTCGACAAGGGCGGAGCCGGCGGCCAGGAGCTG
GCCGATCAGGTGACCGAGGCGATCGAGAAGGACGAGTGCAGCTTCAGGTACCTCTACGAC
CTCGACCTTCCGCTGAAGGAGAAGATCAGGATCATCGCCACCGAGATGTATGGAGCTCAA
ATCGTGGAGTACGAGACCGCCGCCCAGAGGCACCTGCGCGTGATCGAGGAATCCGGGACC
GGCAACCTCATGGTGTGCATGGCCAAGACCCAGCTGTCCCTGACCGATAAGCCGGAGATG
AAAGGTGCGCCAACCGGTTGGGAACTGACGGTCAGGGAGATATTCGTTTCCGCGGGAGCG
GGCTTCGTCGTTCCGATATGCGGACGCATCATGCTCATTCCCGGGCTCCCCTCGCAACCG
TCCGCCCTTGGGATAGACATCGACGAGGACGGAAAGATCACCGGTCTGTACTGA
>MALP_00288 Bifunctional protein FolD protein
ATGGGCGCGAGACTTTTAGAGGGCAAGGAGGTCGCGGACCGCATCGGGAAGGACCTGGCG
GTCAGGATCGCCGCGCTGAAGGAGAAGGGGGTCGTTCCGGGACTGGCGGTCATCATCGTC
GGGGACGACCCCGCTTCGGTCTCATACGTGACCATGAAAGGAAAGGCGTGCCAGGACCTC
GGCATGTACTCTTTGACCGTGAGAGAACCGGCCGACCTCCGCGAGGAGGCGCTTCTGCAT
CTCATAGACGAGCTGAACCGGGACCCCAAGGTGCACGGCATACTCGTTCAATTGCCGGTG
CCCGGGCATATCGACGTCGGCAAGGTGATCGCCGCCATCGACCCGAAGAAGGACGTGGAC
GGCTTCCACCCGACCAACGTGGGGAAGATGCTCATCGGAGAGGACGGCGGTTTCCTGCCG
GCCACGCCGTATGGTATCCACGTCATGCTCTCCGCTTACGGGATCGACGTCGCCGGTAAG
CACGTTGTCGTCGTCGGTCGCAGCAACATCGTCGGGAAGCCTATGGCAGCCATGCTCATG
CAGAAGGGGATCGACGCCACCGTCACCGTCTGCCATTCCCGGACCAGGGACCTCAAGGCC
ATGACGCTTCAGGCCGACGTGCTGATCAGCGGGATCGGGAAAGCCCTTTTCATCACCGCC
GACATGGTCAAGGAAGGCGCGGTCGTCGCGGATGCTGGATCGAACCGGATAGACGATCCC
TCCACTCCCAAAGGCTACCGCTTCGTCGGCGACGTCGATTTCGACAACGTGAAGGAAAAA
GCCTCCGCCATCACGCCTGTGCCAAAGGGCGTGGGCCCGATGACCATCGTGATGCTCATG
AGCAATACGGTGCTGGCCGCGGAGAGGTCTCTGGAGCGTTAG
>MALP_00289 putative RNA 2'-phosphotransferase
ATGTTAAGGGAATGCGGCGAGCACGGATACTTTCGCGGGGAGACCTGCCCCATCTGCGGA
GAGCCTGGCAAGTTCTTGATGAGCGAGCAGGAGCTGGACCAGCTCGGCCGGACACTGGCC
GGAGTGCTCAGGCACTTCCCTGAACGTTTCGGACTGGACATGGACGAGCAGGGGTTCGTC
AGCATCCGGGGCTTCATCAACTCGCTCAGGGACAGTAACCGCCGCTACCACTGGCTCAGG
CCTCACCACATCGTGGCGATAATCGAGACCGACCCCAAGGGAAGGTACCAGATCAGCAAC
GACCTGATGCGGGCCACCTACGGCCACTCTCTGGAACTGGACCTCAAGCTGCCCACCGAG
AACATTCCAGATCACCTCTACTACCCGGCCACGCCGGAGGAGGCGGACATCATCCTGGAG
ACGGGACTGAGACCGTCGGACCGCAAGATGGTACATCTGTCGAAGACGTACCAGGACGCC
ATGAACGCCGGAAAGGTCAGGGTCGAGGAGCCGATCATACTGGAGATCGACGCCGCGGCG
GCTATCGCGTCTGGAAACGTCATCTCCCAGGCCGGAAGGACCGTCTTCCTGGCCCAGGAG
ATCCCCCCGGAGTTCCTCTCCCGAAAGGAAGAGGAAGAAGTCCTCTGA
>MALP_00290 hypothetical protein
ATGTCGCTGATATTAGTAAGCGCAGCTACATCGACAGCAGCGAGCAGCGCCGTATCCATC
ACCACCGCCATCGGCGTCGGGGTTGGTGGGGCGCTAATAGCTATACTGCTCATTATGTTG
CTATCTTCCAGAGAGCTGATATCCGCTTCCAACAAGAGCTCCAAGAAGGTGCTGGCCACA
TTGGACTCTGCTATCGTTCCGCTGCTCGTAGTGTTCTCCCTGACCATCGTGTTCCAGGTC
CTGGAGATCGTGGGCACCATCAGCGTCTGA
>MALP_00291 hypothetical protein
GTGTTCGAAACGGCCGACGAGATCCTGCGCCGGCGAGGGATGATCGCCTACGATCGCCAC
GCCATATCCTGGGAGTGGGATTCCTTCCAGCCTACGCTGGTCACCTACGACCAGAAGGCC
AAGGAGGTGCAGGAGCTCACGGACCAGTTCCGGCCTGGGGAACGCCTCGATCTCACCATA
TCGGACGCCAGACGGTGCGTCGGATCGTTCGTCGACGGTCGGTACGAGCCGTGCAAGATG
CGCAACGTGGTCTCCGGACAGTTCGATCAATGTCCGTTGTGCGCCTCAACCTGGATACCG
GTTCAGAACTGCGTGTTCGAGCCGGAATGCGACGGTACGAACATTACGAACGATAGGTGC
GTGGGCAAGGGCGGGGAGATCTGCGCCAAGCCGACCCACGTCTACGCCGCCTTCTACGGC
GACCTGGTCAAGGTCGGAATGACGTTGTCCACTCGATTCATGGAGCGGGCGATAGAGCAG
GGGGCGGACGCTATTGCCAGGCTAGGCACGTACCCCAACCGACGGGCGGCCAGGGACGCT
GAGAACGTTTTGTCCAAAGCGCTGCACGCCACGCAATGGGTGCGGAAGGGCACGTTCCTG
AAGGCGCAATCCTCGATTCGTGACCGCGACACCTACCAGGAGCGCCTGGACACATTGCTC
TCAACTTTGAACGGAGTGTCCGCCGACCCGGGGCCGGTGGAGATCCTGGACCGTTATCCG
CTTTTGCCTTACGATCCGTCGAGGTCTTCCTTCGCCGAGCTGGCCGGTCGGCATCGAGGA
GAGGTCCTGGGCTGCAAGGGGAAATGGCTCTTCTACCGTCCAAGGGACGAGCGCACGATG
ATGCTGGACATGTCCAGCGTCCCTTCGCGCTATGCGACGTTCGGTCTGGCAAACATAAAT
AAACGGTAA
>MALP_00292 tRNA(Ile2) 2-agmatinylcytidine synthetase TiaS
ATGGTGCAAGTTCTCAAACCGGAAGAGGTCACCGAGAAGTACGGAAGGCTGTTCTGCCGT
GGCGTTTTCACACTGGTGGACGAGAAGAACGGGGTCGCTCAGGTCATCGAGGAATGTTCC
GCGAAAGGTCCGGTCGAATGGGACGCCTGCAACCGCAAGCGCGCCGGCGGGGCGATAACC
AACATAACCGTGGAGGGCAACACCATCATCATGGACACCATCATCGGCGATGGCGAGCTG
CACTTCGGCCCGGCGTCCAAGGACCTCGGAGGCCAGGGGCTGCGCTCCCTGGTCATTGAC
GGAGACCGGGTCCGCACCACCTGGGTCGGTCTGGCCGGCGCCAACGTCGGCGTCGGGGCC
TGCATGCCCCAGGGACCGGGGACCATTGCGACGGAATACCCGGACGACGTGAAGATAGGA
GGCGCCCACAAGGTGGAGGTGACGGTGATCACCCCGAAGCTGGTCCGGGCGATAATCGCT
GTCGACGACACGGACACCAAGGAGAAGGGAGCTTCGTGGTCCATGATGCTCAAGGTTGCC
AGGGAATGCCCCGTCGGCACTTTCCTGCAGCACAAGATCATCCAGCTCAATCCGAACGTC
CCGCAGAAGACCACCAACTGCTCCTCGTCCGGGGTCAGCTTCGCCATTAAGGAAAGCGAG
CTGCCGGCGTTGCTGGAATACTTCAAGGAGGCTTTCAGGAAGAACACCTACTCCCAGGAG
ACCACCATGGCGTACTACGTCGGCCTGCGCATCCCCCGGGAGCTGGAGGAGTACGGCTGG
AACGCCAAGAAGGTCATCTACAATCCGCAGCAGGCCCTGGACGTTGCGAACAGGACCGGC
GTCCAGGTGGTGGAGATCACCGGGAACCGGGGAACCATCGGTGCCGTGGCGGCCATAGGC
TGCTTCGATCTAGGCGTCAAAGCGGCCGGACTCCCCGAGGACTTCGAAAGTTAG
>MALP_00293 Tritrans,polycis-undecaprenyl-diphosphate synthase (GGDP specific)
ATGTCCAACGAGATCACCCGCGTCATAGCGAACACCGCTTACCAGACGTACGAGAAGCGG
CTGTTCAAGGAAGTGATGGAGGGGGACATCCCTGAGCATGTGGCCATCATCATGGACGGC
AACCGCCGGTTCGCTCAGGAGATCGGGCTGGCCGTGCAGGAAGGCCACGTGAAGGGCAAG
GACAAGCTGGAGGAGGTCATGGAGTGGTGCCGGGAAATGGGCATCAAAGTTCTCACGGTC
TACGCCTTCTCGACGGAGAACCTCAACCGGGACGAGAACGAAGTGCATTACCTCATGCAG
CTGTTCGAGGAGAGCTTCCTCAAGCTGGCGGAGGACCAGCGCATCCACAAGAACCGCATC
AAGATCACCGTGCTCGGCCAACGCGATCTGCTACCGGCGAATGTCATAAAGGCCATCGAG
ACCGCGGAGAGCAGAACCAGGGACTATGACAGCTACTTCTACAACATCGCCCTGGCCTAC
GGAAGCAGGCAGGAGATGATCACCGCCATCAAGCGCATCGCCTGCAAGGTGAGGGACGGA
GACATTTCCGTGGACGATATCGACGAGAGGATGGTCTCCAACTTCCTGTACACCGCCGAT
TTCAAAGATCCCGACCTGGTGCTGCGAACGTCCGGCGAAGTGCGCGTGTCGAACTTCCTG
CTTTGGCAGCTGGCTTATTCCGAGCTTTATTTCACGGACGTGTTCTGGCCCGGCTTCCGC
AAGGTGGATTTTCTTAGAGCCATCCGCACCTACCAGGACAGGCAGCGGCGCTTCGGAAAG
TGA
>MALP_00294 hypothetical protein
ATGAGCAAAGAGGACATCATATTCCTGCACGCGCCGAGCGTCTACGACTTCAGGAAGGAG
TTCCTGTTCTACGGGCCGGTGAGCGACATGGTCCCCTCCACGCCGGTCTTCGAGATGTAC
CCGTTCGGATTCACCTCCATGGCCGCCCACCTGGCCAAGAACGGCTACAAGGTTCGTATC
GTTAATTTGGCGAGCATGATGCTCAACGACCGCAAGCTGGACGTGGAGAAGCTCATCTCC
AAGCTCAGATCGAAGGTCTTCGGCATCGACCTTCACTGGCTGCCGCACGCTCACGGGGCG
CTGGAGATAGCCAAGCTGGTCAAGAAGTATCACCCTGACGCTAAGGTGCTCTTCGGGGGC
TTCTCCTCCACCTACTTCCACGAGGAACTTCTGCGCTATCCGCAGGTGGACATGATCATG
AAGGGGGATTCCACCGAGGAACCCCTCAAACAGCTGATGGAGGCCCTGAAGGACGGAAAA
ACGCTGGAGAGCGTTCCCAATCTCAGCTGGAAGGACGAGAGGGGCGAGCATCACAGCCCC
ATCACCTATGTCCCGGACTCGCTGGACTACCAGGACGTCGATTACGGGTGGATCGTACGC
TCGGTCATACGGCACATGGACCTGGAAGGTCACAAGCCGTTCAAGGACTGGGACCGGTAC
CCCATCACCATGGTGTTCTCCATCAAGGGATGCCACCTGAACTGCGCGGTGTGCGGCGGT
TCGTGCCCGGCCATGCACAAGTTCCTCAACCGACAGAAGCCAGCATTCCGTTCGCCGGAG
AAGCTGGCCCGGGATGTTTACAATATTCAACAGTTCATCAAGGCCCCGACGTTCATAGTC
GGAGACCCCCGCCGCGGCGGTCTCGATTACATGCAGCGCTTCTTCGCCGAGGTGAAGCGC
CTGGGCGTCACGAACTCCCTGGTCTTCGAATTCTTCACCCCGCCGGACGAGGAGTTCTAC
AAGCTGGCGTCGACGCACACCAAGGGTTTTGCCGTGGAAATTTCCCCGGACTCCCACGAT
CCCGAGGTGCGCGAGGCCCTCGGACGCAAGTATTCCAACGAGGAATTGGAAACGTCCATC
AAGAACGCCCTGAAGTACGGCGCGGAAAGGTTCGACGTGTTCTTCATGATCGGACTGCCG
AAGCAGACCAGGGAGTCGGCCGTCAAGAGCGCGGAGTACGCCAAGACGCTCTATCTCGCG
GCCAACAAGGACCCGAGGCTCTGCGTGTTCATTTCCCCGCTGGCGCCTTTCCTTGACCCG
GCATCGTTGGCGTTCGAGGACCCCGAACGGTTCGGTTACGTTTCGCTCGCCAGAACGCTC
GAGGAGCACCGCGCCCGCCTCACCTCGCCGTCCTGGAAGCACGTGCTTTCCTACGAGACC
AAGTGGATGACCAGGGACGATATCGCCGAGGTTTCTTACGAGGCGGCCGACGCGATCAAC
AAAGCGCGCTTCGAGTGCGGCCTGATCGACAAGGAGGAACTCGAATACCGTCTCAAGCGC
TCAGCAGAAGCCGCTGACATGATGAAGCGCGTCGATGCGGCCATGGCCATAACCGACCCG
GAGGAGAAGAGGAAGGCCTTCCAGGAGCTGCAGAGGCGTTCCGAGGAGCTCATGGAGAGC
ACCATCACCCACAAGCGGGAGATGGAGTGGGCCACGAAGGGGCTCATAAGGAGCGTTCCT
AGGGCGGCCTGGGCGATCATTCGCGGCGTCTAA
>MALP_00295 Digeranylgeranylglycerophospholipid reductase
ATGGTCAAGGAGCTTAGTTACGACATAGTGGTAGTGGGGGCGGGTCCCGCCGGGTCCACC
GCGGCCCGCTTCGCCGCCGAGGCGGGAGCGAGCGTCATGGTTCTGGAAAGGCGGACCCAG
GTCGGCGTTCCAGTGCGTTGCGGGGAGCTCATGCCCGACCTGACGGAGATGAGGAACATC
TTCCCCCTGGCCGGGGACATGTCCGATATCTTCGACGTTCCGTCCGATCTCGTCTCTCTC
AAGTTCAGCTCCATTCGCATCTTCTCCCCGAAGAACACCAGGTACGAGGTACCTTTCACC
GGCTACACCACCGACCGCGACCGTCTGGACCAGTTCTTCGCCTCCCAGGCCATCAGGGCC
GGGGCGGAGATCATGACCGGTCAGAGGGTGACCAGGGTCGAGGAGGGGATGGTTCACACC
GACGATCTAAGCGTCAGGGCCAAGGTCATCGTTGGCGCCGACGGTCCACTGTCCATCGTC
GGAAAGGCGTTCGGGCTGGACCGCTCCGCGGACCTGTGCCCCGCCGTGACCGTGCAGGTT
CCAGGGGAGTTCGAGCCGGTGCCGGAGATGTACTTCGGCACCGTGGCGCCGGGCGGCTAC
GCCTGGATCATTCCCAAGAAGGGCTGCGCCAATGTCGGTCTGGGCGTATCGAGGAAGTTC
GCCAAGATGACCGTCGGGGAGTACTTCGATATGTTCGTGAAGTCCAGAGGGCTGACCGCC
GGGAAGCCGGAAGGCAAGGTCGTCCCCATGTCCATGCCGGTGAAGAGGACCGTTGCAGGC
CAGGCCATGATCGTCGGCGACGCCGCCGGGCAGGTCATGGCCGTGAACGGTGGCGGAATC
CCAATGGCCCGCATCACCGGCAAGGTGGCCGGCACGGTCGCCGCTTCCAACGTCCTCAAG
GGAACGCCGCTCACCGACTACGAGACGGAATGGCGCAGGCAGGTCTACAAGCCTCTGCGC
ACCGCGGCCCGGACGAAGGTCCTGGCGGAGCTGTGCTTCGGCAGCGCCTGGCGCACGGAA
ATGGCCATGAAGGTCCTCGGACCGCGGAGGATGAACAACCTCATCCGCTGCCGGCCGATA
TTCCCTTAG
>MALP_00296 Geranylgeranyl diphosphate synthase
ATGTCTCAGGGCTGGGATTCCTCTATCAGGGATGAGCTTCGGATGGTGGAGCAGGAGATC
CACCGCAGCATCCTATCGGAGCAGCCATTGCTCACTGAGATATGCGATTACGTCATCTCC
TCCGGCGGCAAGCGCATGCGCCCCGGGGTGACCATCCTATCCTATCTTGAGTGCGGAGGC
AAGGAGGTCAGCGAGGCGGTCAAGATCGCCGCGGCCTTCGAGATGATACATTCCGCCACG
CTCATCCACGACGACATCAATGACCGCTCGGAGATGCGCCGCGGTCGTTTGTCAGCTTAC
AAGAAGTTCGGGCTGCAGCAAGCTCTGGTGAGCGGTGACTTTCTTTTCGTCAAGGCCTTC
GCCATAGGCGGCTTCTTCAACGAGGAGATCGTGGGCCTTGTCGCCGAGGCATGCACGGCC
ATCGCCGAGAGCGAGATAGTTCAGTTCGAGAAGGAGGGCGAGGTGGCCTCTATCGACGTC
TACCTTGGCATCATTGAGGGGAAGACCGCCAAGCCCATCATGGCCGGTGCCCGCATCGGC
GCCTACCTGGCCAACGCCGATCCGGACCGCATACACGCCATGGGCGAGTACGGCCTCAAC
ATCGGAATGGCCTTCCAGATAGTCGACGACATCCTGGACATAGTGGGTACCGAGAGCTAC
CTGGGGAAGCCGCGCATGGTGGACTTCTTCGAGGGCAAGGCGACCCTTCCGTTAATTCAC
GCGATGGAGGACACCGCGGCAGGCCCGCGCCTTTCCCAGCTCTTCCACGTCAAGGTCAAG
TCCGAATCGGACCTCGAGGAGGCGCAGGCGCTCATCCTCGGTACTGACGCGATAGAGAGG
TCCAAGCAGAAGGCCAAGGAGTACGCTGAGAAGGCGCTCACGGCCTTGAGCGGCCTCCCG
GACTCGGAGCACAAGCTGGGGCTTCAGAGGCTGGCGGCCAAGATCGTCGACCGCAACTAC
TGA
>MALP_00297 F(420)H(2) dehydrogenase subunit N
ATGGACTATACGGCATTGTATCCCGAGATAATCGTGGCCCTGTTCGCGCTGGTATTGCCC
GCGGTGAATCTGCTGCTCAAGGACAATAAGTTCCTGGCAGCTGTATCGCTATCCGGTGTT
GGCCTATCGATGATGGCCGTGATCATGTTCTTCGTGGAGGGAACGGGTCCGATGGCGTTC
GACAATGGCCTTCTGGTGCTGGACAACTTCAGCGCCCTGTTCATGATGGTGTTCCTGTCC
GTGGCCTTCGTGGTCATCCTGGCCTCGGCAAAATACATCGAGAACGACAGGCACGCCGCG
GAGTACTACTCCCTGATCCTGCTGGCCACCGTCGGCATGATGCTGGTGGCTTCCGCTACC
GACCTGTTCGTGCTGTACATCGGCATCGAGATCACCAGTCTGTCCTCGTACGCCCTGGTG
GCCTTCCGCAAGAAGGATATGAAGGGCACCGAGGCGGCGACGAAGTACTTCATCTTCGGC
GGCATCTCTTCGGCCTTCACACTGTTCGGCATATCCCTGATCTACGGATTGACCGGAACC
ACCAGCTTCGAGGAGATCGGAGCCTTGGTCGGTACCCTGGACGCGTACAAGGAGATGCTC
TGGCTGGCCCTGGTAATGGTCACCGTGGGCTTCGGCTTCAAGGTGGCCATGGTCCCGTTC
CACTCCTGGGCTCCCGACGTGTACGAAGGCGCGCCTACCACGATCACCGCCATGCTGGCG
GCCGGGTCCAAGAAGATGGGTTTCGTGGCCATGTTCAAGTTCTTCCTCATCGCCATGCTG
GCCATAAAGGCCGACTGGGAGATCGTGGTGGCCGTGCTGGCCATAGTCACCATGACCGTG
GGGAACCTGGCGGCCTTGAACCAGACCAGCATCAAGAGGATGCTGGCCTACTCGAGCATC
GCCCAGGCCGGTTACATCCTGATAGCCGTGGCGGTGGGAACCGAGTTCGCTGTGACCGGA
GGCATATTCCACATAATGACCCACGCCTTCATGAAGGGCGGCGCGTTCATCGTCGTGGCG
ACGCTGGCCACCGTGGCCATCGGAGAGAGGATCGCGGACTACAAGGGACTGGCCAAGAGG
TCCAACTTCATGGCCTTCTCCATGACGGTGTTGCTGTTCTCCCTGGCCGGAATACCCCCG
CTGGCCGGATTCGCCAGCAAGGTCGTGCTGTTCTCCTCGCCCATCATGGGTGGGGTGGAA
GGGGCCGACTGGATGATCTGGCTGGCCGTGGCCGGTATCATAAACAGTGCCATATCCCTG
TACTACTACGCCCGCGTGGTCAAGTACATGTACGTGGACGAGCTGGAGGAGGGCGCCCCG
TCCGAGAGGCTGAAGCTGCCCAGGAGCATGGTCGCCGCGGTGGCCATCTGCGTCGTGGCG
ATAATCGGCATCGGCGTGTTCCCCGAGCCCTTCATACAGCTATGCCAGGACGCCGCCCAG
GCTTTGTTCGCTTGA
>MALP_00298 F(420)H(2) dehydrogenase subunit M
ATGGAAATACCGATACTATCTCTGATGTTGCTCGTATCCCTGGTCGGTGCAGTGGTCACC
TTCTCCCTGGGCAAGAACCCCAAGATGGCCAAGATGTCCGCTCTGATCTTCTCCGCCATC
CCGATGCTGCTGTCCCTGTACATGCTCACCCAGTATGTGCAGACCGGTGGCGGGTACCAG
TTCAGGGAGTCCTTCACCTGGATCGAGTCGCTTGGCATATCCTACATACTGGGAGTTGAC
GGAATAAGTGTGCCCATGGTCTTCCTGACCACGCTGCTGGTGTTCCTGTCGGTCATATTC
TCCTGGGACGTCGACGACCGTACCAACCAGTTCATGGCCCTCCTGCTGGTGCTGGAGCTG
GGAGTTCTAGGCGTATTCATGGCCCTGGACTACTTCCTGTTCTACATCTTCTGGGAGGTC
GTGCTGATCCCGATGTACTTCCTGATCGGCGTATGGGGCGGTCCGCGTCGGGCCTACGCG
GCGATCAAGTTCTTCATCTACACCCACATCGCCAGTCTGGTCATGTTGCTGGGTATCTTC
GCCCTGTACTTCGAGGCCGCTTCGTTCAACGGGTTCTACTCCTTCGGAATGGAGGACATA
AACGCCGTCTCTCCGATGTTCGGCCTGACGTTCCAGGTCATCGTGTTCGGAGCGCTCTTC
TTCGGCTTCGCCGTGAAGATGCCCTCCTTCCCGTTCCATACCTGGTTGCCGGACGCGCAC
GTCGAAGCGCCCACCGCCGGGTCGGTCCTGCTGGCCGGCCTGCTGCTTAAGATGGGCGCC
TACGGTGTCATACGCATCGCCTTCCCGGCACTGCCCGACGGCGCTAGCGAATGGCAGTGG
GTCATGGTCATCCTGGCCATACTGTCCATCGTCTACGGCGCCATCATGTGCATCGCCCAG
AAGGACCTCAAGAAGATGGTCGCGTACTCCTCCATCAGCCACATGGGGATCGTGATGCTC
GGGTTCGCCACCTTCACCGAGATCGGCATAGCGGCCGGCGTGTTCCAGATGTTCGCCCAC
GGTCTCATCACCGCCGTCCTCTTCATGATGTGCGGCGTAGTGCAGCACAAGGCGGGCACC
AGGAACATTCCCCGCCTCGGCGGACTGGCGGCTAAGATGCCCCTCGGCGCGACGTTCATG
ATGATCGGCTTCATGGCCTCCCTCGGGCTCCCCGGGATGGTGGGCTTCGTGGCCGAGTTC
TCGGTCATGACCGCCACCTTCGACGCCTTCGGCTGGCTGCTGCTGATACCCGTTACCAGC
ATCGCCTTCACCGCCGCCTACTACATTTGGGCGATGCAGCGCACGTTGTTCGGCCCGCTG
ACCAAGGAGATCGACACCGATCACCTGCACGACGTGTCCTGGTTCGAGGCGCTGCCCCTG
GCGGTGCTGTGCGGCCTCATCGTGCTGTTCGGCATGTTCCCCGCCCTGATCATGGACTAC
ATACGCCCCGCGCTCGGGCCAGTACTGGGCCTTCTGGGAGGGATCTAA
>MALP_00299 F(420)H(2) dehydrogenase subunit L
ATGGACATACTGGAATACGCATGGTTGATACCGGTCCTTCCGCTGCTGGCCTTCGTCTTC
ATCGGCTTCTTCGGCAAGAAGCTGGGCGACCTCAACGGTTACATCGCCGTCGGAGGCGTC
GGGGCCGGAATGGTCCTGGCGCTGTGGACGGCCTTCGAGCTGCTGACCACCGGAAGGGTG
TACACCACCAGCCAGGAATGGGTCGTCCTAAGCTCCAAGTACACATTGGAGATGGGGGTA
TACCTGGACAACGTGGCGGCCATGATGCTCATCGTGGTCTCCTTCATCTCCTTCCTGGTG
GTGGTCTACTCCACCGCCTACATGCACGACCAGGGCCCCAGGCGCCACCGGTACTTCACC
GAGATCTGCCTGTTCGTGGGCGTCATGCTTGGATTAGTTCTCGCCAACAACTTCTTCCAG
ATGTTCGTGTTCTGGGAGCTGGTCGGTGTCTGTTCCTATCTGCTGATCGGGTTCTGGTAC
GAGAGGCCCTCCGCGGCCCGCGCCGCCAAGAAAGCATTCCTGGTCACCAGGGTGGGCGAC
GTCATGTTCATGATCGGCCTGTTCATCCTGTTCACCGAGCTGGGCACCTTCAACTACGAA
GAGGTCTGGCACGCGTTGGACACTGCCGACCCCACGATGATGGCCTTCGCGGCCTTCTTC
CTGTTCGGCGGGGCGATAGGCAAGAGCGCCCAGTTCCCGCTGCACGATTGGCTTCCTGAC
GCGATGGAAGGCCCCACGACCGTCTCGGCCCTGATACACGCGGCCACCATGGTGAACGCG
GGTGTCTACCTGGTCGCCAGGTCCTTCCCGATCATCGCCACCAGCGCCGAGGTATCCCTG
TTCGTCGGAGCGATCGGAGGCATAACCGCCTTCATCGCCGCCACCATGGCCCTCTGCGCC
CCGAAGATCAAAGGAGTACTCGCATATTCGACCGTCTCCCAGCTGGGATACATGATACTG
GGTCTTGGCGCAGGGGCGTTCCTGTGGCACTACGGCCACTACACCGCAGGATCAATAGCC
TTCGGTGCCGGCCTGTTCCACCTGATGAACCACGCCTTCTTCAAGGGCCAGCTCTTCCTT
GGTGCCGGAGCGGTCATCCACTACGTGGACACTGAAGAACTGGCGGAGATGGGGGGACTG
GGCAAGTACATGAAGGTGACCATGATAACCATGCTCATCTCCTGCATATCCATCGCCGGT
ATCCCTCCGCTCTCCGGATTCTGGAGCAAGGACGAGGTATTGGCCGTGACGTTCGAGGCC
GGGGACGCCGGCCTGACCTTCATGGTCCTGTGGGTATTGGGTGTGCTTACGGCCTTCATG
ACCGCCTTCTACATGTTCCGCATGTGGTTCATGGTCTTTGCTGGAAAGCCCAACAAAGGC
ACCAAGCACGCCACCGAGCACGGGCACCACAAGCATGAGGCGCCCTTCGCCATGCTGCTC
CCGCTGGTCGTCCTGGCCTCCCTGGCCTTCGCCTCCGGCTTCTCCCTGTTCATCGGGGAC
GGGTTCTTCGGGGCCATCTACTTCGAGCATGCCCACGTGCTGAGCATAGGCGAGCGGCTG
ACCGAGGTGTTCACCTCCCCGCTGACCTACATATCCATAATAGCTGCGGTCGCCGGCATA
ATGCTGGCCTACTTCAGCTTCTACAAGACCAAGATATCGGCGGAGAAGGTGGTGTCCAAG
GGCTTCCCCAAGGCCATGCACCAGCTGCTGCTGGACCGCTACAAGTTCCCGGTGGCCTAC
GACAAGATCGGCTACGTGGGGGTGTACGGGTTCTCCCTGCTGCTGGACAAGTTCGATCGC
TACGTCATAGACGGCATAGTGAACGGTATCGCCGCCTTCCTGACCAAGAGCGGAGGCGTG
GTGCGCAAGCTGCAGAACGGCTTCGTGCAGAGCTACGCCACCCTTCTGTTGATCGGTGTC
TCGGCGATTGTGATCCTTTTCTACGTCGTAGGAGTGCTGAGGTGA
>MALP_00300 F(420)H(2) dehydrogenase subunit K
ATGATCCCGCTGGAGTTCGTGTTGATAATATCATCGGTCCTGTTCGTCATCGGGGCGGCC
GGGGTCATACTGAAGAAGAACGCCATCGTGGTGCTCATGTCCATTGAGATCATGCTCAAC
GCGGCCAACATAAACCTGGTCGCGTTCTCCTCGTACTTCGGTGACGCCACCGGACAGGGT
TTCGCCCTGTTCTCCATAGGCATCGCCGCGGCCGAGGTGACCATTGGTCTGGCGATACTG
CTGAACCTCAACAAGCTGAGGAAGACCGTGGATGTGGACGACATTAACCTGCTGAGGTGG
TAA
>MALP_00301 hypothetical protein
ATGAAGCGCGGTGACTCTACCCAGACCATAGTGGCCAAGGTGCTGGTCGTCGGGCTCCTT
CTGGAGCTCATGCTTTACTCCGTGTTCACCATCGAATGGGGCGACATCGGAAACACCGTG
CTAAAGACCGCCGAGATCGGAACGGCCATATTCACCGACTACGGGGTGGCCGTTCTCATG
CTCGGTCTATTGCTTTTCTCCGTCATCATCGGCGGAGTGTTCATCGCTCAGGAGGAGGAT
GACGAATGA
>MALP_00302 F(420)H(2) dehydrogenase subunit J
ATGATTTTGGATGGAACCACTCTGTTCTTCCTGATATTCGGCGCCCTGACCGTCGGATGC
GCCGCCATGGTGATCATCTCCAAGGACATCGTGCACAGCGTGGTATGGCTAGCGGCGACG
TTCGTCGGGGTCGGTATACTTTACATATTCCTGAACTCGGAATACCTGTTCCTCATCCAG
CTGCTGGTGTACGTCGGCGCCATAAACGTCCTGATCCTGTTCGGTATCATGCTCACCAAG
CACCGGATGGTCGGGGGAGACGCCTGCGAGGAGTATGAGCAGGACATCATCAAAAGGAGG
CGGTCCAAATGA
>MALP_00303 F(420)H(2) dehydrogenase subunit I
ATGAGGATCGAGGAGAGGAGATACACTAAAGCAGATCACTTCCGGGCCACCGGTTACATA
CTGAAGACCATGCAGGTCACCTTCAAGGGCATGATACGCGCCACTAAGCACCGGCCCTGC
ACCATACTGTACCCGTGGGAGAAGCTGCTCTATCCTGACAACTTCCGCGGACGCCCTGGC
ATCGTCCTCGAGAGGTGCATCGGCTGCGCCCGCTGCGCCAAGCAGTGCCCGAACCAGTGC
ATCGAGATGATCGATTTCCAGGATGCCGAGAAGGGCAAGGTCAAGCGCCCGCAGGTGAAC
GTAGGACGCTGCATGATGTGCGGCAACTGCGCCGAAGTGTGCCCGACCAACGCCATGATC
GTCACTCCCGAGTTCGAGCTGTGCTCCTACAGCCGGGGCGGCCTCATATTCGACCCGGTG
AAGCTGCAGCACCCCCACAAACCCGGTTACGAGGTGAACTATGAGTTCGCTTTGCTATCC
GAAATGAAATCCGGTGGGGAGGTCAAGACCTACGCCAAGAACGATCCGAACGTCCACGAC
ACCATCGTTCTGGACGGATCGAAATGCATCTCCTGTTCGAGGTGCGCCAAGACCTGCCCG
GCCGATGCCATCGAGATGGCTGACACCGGCGAGGTCAACCCCAAGACCAAGAGGCCGATC
AAGCAACCCAAGTTCGACAACGCCAAATGCGTGGTGTGCGAACAGTGCGTCGAGGTGTGC
CCGAAATCGTGCCTTAGTTTGAAGGAGGTGTTGTAA
>MALP_00304 F(420)H(2) dehydrogenase subunit H
ATGTCGAACCTCTACATTGAACTGACCAACTTCACCGAGTGGCTGCTGGGACTGGTCGCC
TCGCTCCTCGATTGGACCAAGCTGGGATTCCTCAGCGACCTCGGGGAATGGCTGCAGACC
GCTCCGGTGGTCGACTTCGTTTCCACTCTGCTTGTCGCGGTGATATACCTTATCACGGCC
ATGATGTTCGGGCTGTGCTTCATCTGGCAAGAGAGGAAGTTCCTGGGAAGGTTCATGGAC
CGCCGCGGTACCCAGGTCGGGGTCCTCGGTTTCTTCCAGAACTTCGCCGACGGTATCAAG
GTGATCCTGAAGGAGCACATCGTGCCCAAGGACTCCGACCACCGACTGTTCGAGGTGGCC
ATATTCGTGTACCTGGCCTCGACCTTCATGCTGTTCGGGTGCATACCGTTCTCTGACAAC
TTCTACGTAATAAACGTCAACCTGGCCGTGCTGCTCGGTGTGGCGGTGTTCGCCTTCGGG
CCTTTCAGCATCCTGATCGGCGGATGGTCCTCCAACAACAAGTACACCTTGATCGGTGGT
ATGAGGGCCGCCGCCCAGCTGATCGCCCTGGAGATACCGCTCCTGCTGTGCATCGTCTCC
GTGGTCGTTCTGACCGGCGATCTGTCCTTCGTGGGCATAGTAACCTGGCAGGAGCAGAAC
ATCTGGCTCATCGTTCCGTTGTGCATCGGTGCGCTGACCTTCTTCATAGCCGCCATCGGA
GAGTCCGAACGCATTCCGTTCGACCTTCCCGAGGCCGAGGCGGAACTCGTGGAAGGATGG
GCCACTGAATACGGTGACATTAGATGGGGATTGCAGATGGCTTCCGATTACTTCCGGGCC
TACGTCCTCTGCGGACTGTTCACCATGCTCTTCCTGGGCGGATGGGCGGGTCCGGAGTTC
ATATGGGCCGAAGCGTGGTACCTGGCCAAGACGTTCATCGTGTTCTTCTTCTTCATATGG
GTCCGCGCGGCCAGCGTGAGGATCAGGACCGATCAGATACTGAGGCTCGGATGGAGGCGG
CTGCTTCCCATGGCCGTGATCAACCTGTTGATCGCTGTCGCCCTTAAGGTCGCGGGGGTG
TTCTGA
>MALP_00305 F(420)H(2) dehydrogenase subunit D
ATGCCATCTGATGAGATGTGGATCAACATGGGTCCCCAGCACCCCTTCAACCACGGTCTG
TGGAACCTCAGGATAAAGCTTAAGGGAGAGACCATCACCCAGGCCGAGCCGATCATCGGC
TACCTGCACCGCGGCTGGGAGAAGATGATGGAGAACCGCACCTACTCTCAGATCGTTCCA
CTGGCCGACCGTCTCTGTTACGGCTCGTCCCTTTCCTGGAACCACCTCTACTGCCTCACC
GCCGAGAGGCTCTATGGCATCGAGGCCCCGGAACGCGCCAAGTACATACGAGTGGCCGTC
CTGGAGCTGCAACGAATAATCTCGCACTTGACGTGGCTGATGGCCATGGGTACCGACCTC
GGAAGCTACACCGTAATGACCTGGTCGATCAGGGAGAGGGAGCTGTTCCTGGACCTGCTC
TGCAAGTTGAGCGGGGCGCGCATGACCTACAACTACTGCCGCATCGGCGGGGTCCGCAAC
GACCTCCCCGAGAACTACGAGCGCGACGTCCTGCGCGTCCTGGACGAGTTCGAGAAGCGC
CTGCGCGACCTCGAATCTCTGATGGACGAGAACGAACCGTTCCTGATGAGGACGGTCGGG
ATCGGCCATATGGACGGCAAGACCGCCATGAACCTCGGCCTCACCGGCCCGATAATGAGG
GCCAGCGGAGTGGACATGGACCTCCGCAAGCTGGACCCCTACGAGGTCTACGCGGACATG
AAGTTCGAGGTCTGCACGCACACCGACGGCGACGTTTACGCCAGGTACCGCGTGCGCATG
GACGAGATGCGGGAGAGCATGAAGATCGTCCGCCAGGCGTTGGCCGCGGTCCCGTCCGGC
CCCATCCGGGTCAAGGTGCCCAGGTGCCCGCCGAAGGGGAACGTGGTCTGCCGCGTGGAG
GACCCCCGCGGAGAGTCGCTGATGTACATGGTCAGCGACGGATCGGAGAAGCCGTACCGC
CTGAAGGTGCGGTCCCCCAACTTCGTCAATCTGTCCGCATCACCGCCGATGCTGGTCGGC
TACAAGATTTCCGACGTACCGGCCATCATGGGCGTCATGGACATGTGCATAGGAGAAACG
GACAGGTGA
>MALP_00306 F(420)H(2) dehydrogenase subunit C
ATGAGCCAAGTCATAGTTTACGACACGCCTGACCGGTCCGTGGAAGACCTATCCAACGAC
ATAAGGTCCAAGTTCCCCGACGTGGAGGTCCTCAAGACTGCCCCCAAGAGGCTGCACATC
CAGGTCCCCCGGGACATATCGTTTGAAGTATGCAAGTTCATGAAGGAAGGTCTCAACTTC
GAGCACTGCTCCTGCGTGACCACTGTAGATTATATGGACCATTTCACCGTCGTGTTTCAC
ATATCCTCGTGGACCAACCACATACTTTCCGAGGTGCTGGTCGACCTGCCCAGGGACGAT
CCCACCGTGGACTCCATAACCCCCTTGTGGGGCGGAGCCAACTGGCACGAGAGGGAGGCC
TACGACCTCATGGGGATCGTTTTCAAGGGCCACCCCGACCTGCGCCGCATAATGATGCCC
GAGGAGTTCAAGTTCCACCCGCTGAGAAAGGACTTCATCGTTGGGAGGAGGGTTTGA
>MALP_00307 F(420)H(2) dehydrogenase subunit B
GTGGATATAGACCTGTCATTCAACGCCATGACCATGACCGCCAAGCAGTTTGGCGAGATG
ACCAAGACCATGATGCGGGAGACCATGGTGGCCACCGGCGGCAAGAAGGTCATCGATAAG
ATCACCGCTCCCATCTGGTCATGGGGTCTGAGGAACTCCGTATATCCATTGCATTTCGGT
ATCGCCTGCTGCGCCCTGGAGATGGCCGCCGCCGGCGGTCCCCGCTATGATATCGAACGC
CTCGGGGTCGTTTTCAGGTCCTCCCCGAGGCAGTCCGACGTGCTGCTCCTGAACGGCTGG
ATATCCGCCAAGCTCCGACCTTCCCTGAAGGCATTGTACGAGCAGATGCCTTCTCCCAAG
TGGGTCATCGCCATGGGCGAGTGCACCATATCCGGCGGTCCGTGGTACGACGCGTACAAC
GTCATACAGGGCGCGGACACCTTCATCCCCGTGGACGTCTACATCCCCGGATGCCCGGCC
CGCCCCGAGGCCCTGATACAGGCCTTCAACATGCTGAACCGAAAATTGACCGCCGAGAAC
CGCGGCAGCTTCCTGGACGATTGA
>MALP_00308 F(420)H(2) dehydrogenase subunit A
ATGCTCGTAGACGATTATTTCCCGGTAGCAATGTTCGCTCTGGTGGCTCTACTTGTCCCC
GTTATTGCCATAGTCACGGGGAAGCTATTCAGGCCGACGAAGCACGCTGAGATGAGGGAC
ACGACCTACGAGTGTGGTGAGAGGCCCATCGGAGTGGCCCAAATTCAGTTCCACGTACAA
TTCTACATCTACGCCATCATCTTCGTGGCCTTCGATATCCTTACGGTTTTTCTCATCGTT
TGGGCCATGGCGTTTGAAGGACTCTCCGACATCGCCAACATCGCGGCGATAACGTTCCTC
GTCATCCTGCTCGCCGGAGTCTATTATTCTTTGAAGAAGGAGAGGATATTGTGGATATAG
>MALP_00309 Deglycase PfpI
ATGCCGGAGGAGCGGAGGAAGGTAGCGGTCCTGGTCGAGGACGATTACGAGGACCTGGAG
CTTTGGTACCCATATTACCGGTTGATCGAGGCAGGCTACGAGCCGGTGCTGATCGGCCCC
AAGGTAGGTACGTACCGGGGAAAGCGCGGCTACGAGGCGAACGCGTCATTGTCCGCCGGC
GAGGCGGACGTTGGCGACCTCCTGGGATTGGTCATCCCGGGCGGATGGGCCCCGGACCGG
CTCAGAAGACACCATTCGGTGGTGGAGCTCGTGCGCAGCGCGTTCGATGGGGGATCGGTC
ATCGCCTCCATCTGCCACGGCGGATCGCTGCTCGTCTCGGCCAATGTGGTCCGAGGGATG
AAGGTGACCTCCTTCCACTCGATCGAGGTGGACCTCATCAACGCTGGAGCTCGCTACATG
GACCGGGAGGTGGTGGTCGACGGGAACCTGATAACCTCGCGCAAGCCAGACGACCTGCCG
GCGTTCATGCGGGAGCTGCTAAAGGCGTTAAAGGGGCCGCGGACCAAATCGGATTAA
>MALP_00310 Pyrroline-5-carboxylate reductase
ATGAGGATCGGATTCGTAGGCGCGGGCAACATGGCCGAGGCCATGATGAAGGGCATCATA
TCGGGTGGACTGGCCAAGACCGAGGACTTGATCGCCAGCGAGATCGTGCCGGAGAGGAGG
GACTATATAACCAACACTCTCGGCGTTCAGACCGTCTCCGACAACATAGAGGTCGTGCGT
TCATCGGACGTGGTCATATTGGCGGTGAAGCCTCATCACGTCGGCCCGGTCCTGGACGAG
CTGAAGCCGTACCTCAGCGGCAACCACCTTCTCATATCCATCGCCGCCGGGGTCAAGATA
GCCTTCATGGAGTCTCATCTGAACTGGGGCGTGCGCGTGGTCAGGGTGATGCCCAACCAG
CCCTGTTTCGTTGGAGCGTCCGCCTCCGGGTTCGCCTTGGGACGTTCGGCGAAGAAGGAG
GACAAGGATACCGTGCAGAGCATCCTGAACTCGGTAGGATTAGCCTTCGCCCTGGACGAG
AAGCTGCTCGACGCCGTGACCGGTCTCAGCGGCAGCGGCCCGGCCTACATCTATCTGGTG
ATCGAGGCCATGGCCGACGGTGGTGTGCTAGCCGGGCTCCCCAGGGACGTGGCTCTGCAG
CTGGCGGCGCAGACGGTCATCGGCGCCGGGAAGACCTACCTGGAGACCAGGAAGCACCCT
GGCGAGCTGAAGGACATGGTGGCGTCCCCCGGCGGAACGACCATCGAAGGGCTCAGGGTC
CTGGAGGAAGCGGGCGTACGCGGCGCGTTCATAGATGCCGTGGAGGCCGGGGCCAAGCGC
AGCGAGGAGCTGGGCGGGAAGAACTGA
>MALP_00311 Endoribonuclease Nob1
GTGACATCGGACTTCGTTTATCAGGAACAGGTATTTAACTTCCACGCCAAAAACACCGTC
CTCCGTAAAGTTATCAAGGCGTTCGACGTTAACCTGGTCGTGAAGGTCGTTCTGGACACC
TCAGCCCTGTTCGGGCTGGAGCAGGTCCCTCCAAACTGGGAGGCTTACGTTACGGAAGGG
GTGCTGGCCGAGCTGGAGAAGTACAACGACCGCCGGGCGGAGAACCTTCTGCACACGATC
AAGGTGTCCCAGGCCACGACGGCATCGCTGTCCAAGGTGAAGGAGGCCGCGAGGGGCACC
GGGGACTCCTCGCGCCTGTCAAAAACGGACATGGAAGTGCTGGCGCTCGCTCTCGAGCTC
AAGGCCGCGCTGGCCACCGACGACTATTCGATCCAGAACCTGGCTTCTGTTCTGGGCGTT
GAATATCTGCCGATGAACATGAAGGGGATATCCAAGGTGGTGCGTTGGAACTACCTCTGC
ACCGGCTGCGGTAAGGTGTTCAAGGAGCCGCAGCCGGACTGCCCGGTGTGCGGCTCGCCC
CTGCGGACCACTCGCAGAAGATGA
>MALP_00312 hypothetical protein
GTGATCGATTTCATCACTCAGAACAGGCAGGACTACCGCATCTGCACCTCCTGTTCCGGA
CCGGTCATGCTCCCGGTGGCGTTGAAGTCCCCCAAGTCCACCGACATCGTCATCGAGATC
GGGGAGAACAAGCTCTACATATCCAGGGTCCAGGCGCGGTACATCAGAAGGGTGACCTCG
GACATGATCTACGACCCCGAGGTCGGGCTGTCCTGCAACGCCTACCCCGGGCTCTAG
>MALP_00313 tRNA sulfurtransferase
ATGGCACAACGCGGGGCGGAGATGGTCCTGCTCCATATGGACAACCGTCCCTTCAGCGGC
GAGCTCGGCGTGCGGAAGGCGATGCTTCTCGCGGAAGCGCTTCGCCGGGAAACGGGGCAG
GGGATGCCTCTCTACATGGCCCCGCACGGAGAGAACCAGGCGGTGAACCAGGAAAAGTGC
CAGAGCTCCTATCAGTGCGTTCTGTGCAAGAGGCTGATGATCCGAACCGCCCAAGCACTG
GCGCGAAAGCTCGGAGCGTCCGGGATCGTCATGGGGGATTCCCTGGGCCAGGTGGCCTCA
CAGACCCTGAACAACATCAGGGCCGAGCAGCACGGGCTGGAGCTTCCGGTCCTGCGCCCC
CTGATCGGCCTGGACAAGCTGGAGATCGAGCGGATCGCCAAGGGCATCGGCACCTACGAG
ATATCCATAATGAGCGATGGCAGCAAGGACTGCACCGCCGTGCCGTCAAGGGTCATAACC
AATGCCTCGGTCAGGGACATCCTGAAAGAGGAGGCCAAGGTGGACCTGGAATCCATGGCC
CTTCGCTCCGCTGAGCTGGCGAAAAGGATCTAG
>MALP_00314 hypothetical protein
GTGGGGCTCCTGACCGAGGCCGACCTGGCGCGGGAGATCAGGGACCTTGGATCGGAGGTA
AGGCAGATGAAGGAGCTGATCGACCTGCTGGTCGTCGAGAGCGAGGACATCGATGAGGAG
GGGCTGGTCCTGGCCGGCGGGGCGGAGGTCCCCCGCCCTAACAACTGA
>MALP_00315 Exosome complex component Csl4
ATGAGTGACAAGAAAAAGGTTTTACCAGGTGACGAGGTGGCCGTGGCGGAGGAATACCTC
CCGGCCGAAGGCACTTACGAGGAGGGCGGGATCGTGTACTCCGCCCTGACCGGCGAGCTG
AAGGTGAACGATATCGATAAGACCGTCAGCGTGGAGGCCGAGAACCCCATGGTCTCCCTG
GCGATCGGCGATTCCGTTTTCTGCGAGGTGACCGACGTGCGCGCCTCCATGGCCATATGC
GAGGTCGTGGCCGTCGAGGGACGCTCCCGCAATATCACGGGGGACACCAACGGGACCATA
CACGTCTCCAAGATATCCTCGGACTACGTCCAGGACGTCGGCCGCGAGTACCGGCCCAGC
GACATAATCCGGGCCAAGGTCATGCAGGTCAGGCCGTCCATACAGCTGAACACGACCCAT
CCGCACTTCGGCGTCGTCAGGTCCTTGTGCCGCAACTGCCGCTCCAAGCTCAGAAGGGCG
GAAAAGGGGCTGTACTGCGATCACTGCGAGGCGTACGAATCGCGGAAGATCGCCGACGAC
TACGGCTTCGTGGAGACCATCCTCATCACCGGCAAGGAATGA
>MALP_00316 tRNA (uracil(54)-C(5))-methyltransferase
GTGAAGAGAAGGGAGCTGGAGATGGCCTTGCAATCCCTTTCCCCCTTTTCAGCTCCCAGT
CCGGACCTGGAGCAGTACTCCACCCCGGCGGTCATCGCCGCCGACCTTTTGTTCGACGCG
TTGGCCAGGGGGGATCTGGAAGGACGCAAGGTGCTCGATCTGGGGTGCGGGACCGGACCG
TTGGGCATCGGGGCGGCCCTGCTGGGTGCGGACGAGGTAATAGGCTTTGACAAGGACCCG
GCGGCGTTGGAGCAGGCTTCGGCCAACGCGGTCAGGGCCGGCGTGGAGTTGGAGCTCCGC
CAGGCCGACATATCCGACGTCCAGGAAAAGGCGGACACGGTGATCATGAACCCGCCCTTC
GGAGCGCAGCGCAAAGGGGCCGATCGGCCGTTCCTGACCGCGGCCATGAGGTGCGCCCCG
GTTATCTATTCGCTCCACATGAGCAGCACCGAGGACTTCGTCCAGCGTTTCGTCCGCAGG
TCTGGGTACACCGCGACCCCGTTAAAAAGGTATAAATTCGGGATCCCTTATATGTTCGAA
TTCCATAGCAAGGCGAAGAAAGAGGTCGACGTCACGCTATTTTACATTCTGAAGACAGGT
GTGTTGGAATGA
>MALP_00317 hypothetical protein
TTGACATCCTCCCGTACGGCATTGGTACCGCAACTGCCAGACCTCGACAAGATAAGGCAG
ATGAGAAAGCGTCTTAACCTATCGCAGCGGGAATTGGCTGGCCTGGCCGGTGTGAGCCAG
TCCTTGATCGCCAAGATCGAGAGGGGCACCATAGACCCCTCCTACAGCAACGTCCGCAAG
ATACTGTCCGCCTTCGAGGAAGTGATAAGGCGCCGGAAGGTGGAGGGCGTACGTTCCGGA
ACGCAGCTCACCGTCGGGGACCTAGCTACGCGAGGCGTGATCTTCGTCACTCCCGACCAG
ACGATAGGTGAGGCGGTGGAGAGGATGATGAAGGGGCGCTTCACTCAACTGCCGGTGATA
GTCGGAGAACGCATAGTGGGCGGACTGACCGACGACGCCATTCGAGATCATACCATAGAG
CAGACCAAGACCCGGAAGAAGACCTATGAGGAGGTCATGCGGACCAGGATAGAGGAGATA
ATGGACGCTCCGTTCCCAATACTGAACGAGGACACCCCAATCGATCTGGCCTCGTTCCAC
CTGCAGAGGGAGGAAGCGATACTGGTCTCCCGCAAGGGCGCTATCGTGGGCATCCTCACC
AGCGCGGACTTCCTGAACCTGGGGCTCGATCAGTGA
>MALP_00318 Amidophosphoribosyltransferase
ATGATTGACAGAACGGACCGGGAGGGCAGGACCGACCGGTTGGGAAGGCCAGTGCGAGCT
GAGAACTACACCGCCAGCAGACCGCCCGGATGGCAGGGCCAGCCCGGGGGCTGCGGCATA
GCTTCCTGCATCTCCTTGAAGGGGGAGAAGATCAGCGGGGACCGCATCGGCCGGATGCTC
ACCATCATGGAGGAGAGGGAGAACGGGCTGGGTGCCGGTTACGCCTGCTACGGCCTTTTC
CAGGAGCGCCGGGACCAGTACTGCCTGCAGTTCTTCTTCGACGACGAGGAGGGCAAGTGC
AGCGCCGAGAACTTCCTCGACGGACGCCTGGACATTCTGCACGACGAGAAGGTCTTCACC
CGCGACCGCTCCACCATCTCCCCCCCGTATCCGATGGTATGGCGCTACTTCGCCAAGGTT
CCGGACGCCCGGGAGTGGAGAGGAGACCGCGATCTCGGGGAAGATGACTACATGGTGGAG
ATCGTCCAGCATATCAACGAGAAGATACCCAAGGCCTTCTGCGTCTCCAGCGGCAAGGAC
ATGGCGGTGTTCAAGGGCAACGGCTACTCGTACGAGATCGCCGAACTGTACGACCTGGAA
CGGTATTCGGGGACCATGTGGCTGTCGCATTCCCGCTTCCCCACCAACTCACCGGCCTGG
TGGGCCGGGGCGCATCCCCTGTCCCTTCTGGACTGGGGGGTATGCCATAACGGGGAGATC
ACCTCCTATGGCGTAAATCGCAAGCTGGTGGAGATGAACGGTTACAAGTGCACGGTACTG
ACGGACACCGAGGTCGTCACCTACCTATGGGACCTGCTGGTCCGCCGCAACCGGCTGCCC
ATCGAGGTCGCTGCCTTTGTCATGGCCCCCTCCACCTTCCAGGAGATCTCACAAATGCCG
CCGGCAGAACGCCGTCTGGCGGAATGGTTGAGGATAACGTACAAGGAAGCTTTCCTGAAC
GGACCGTTCAGCATCATCGTCGGGAGAAGCCAGCCTGACATCTCGTTGATCGCTTTGGCC
GACAGGAAGAAGCTGAGACCGATGATCGCAGGGCTGTCGCCGGACGAAGGCGTGGCCTAC
TGCGCCAGCGAGGAGAGCGCCATCCGCATCGTGGAACCGGACGCCCGCACCTGGGCGCCT
GGTGCCGGTAATCCGTTCATAGCCGTAGCTGGAAAAGGTATCTTGCGGCGCGGCACCGAG
CCGCCCTTCCAGGGGGTGAGCCTTTGA
>MALP_00319 Electron transport complex subunit RsxB
TTGAGCGAGACGCCGCCGACAAAAAGGTTGGATCACCGCCTGCCGGAGAGGTTCGTGCCC
ACCATCAACTACGACCTGTGCCGGGTGTGCCGCCGCTGCGTGAACGACTGCTCCTACCAG
GCGCTGGAGTTCCTGGAGTCCAAGGTCGTGTCGTCCGGCGGATGCGTGGCCTGCGGCCGC
TGCATAGCGGTCTGCCCGGCCAACTGCATTGAGATCCGACCGGTTCCGCCGCAGTTCGCC
CCCCACGGCAACTGGTCCGAACGCAGCAGGAGATCGATCCTGGCCCAGGCCAGCTCTGGT
GGCGTACTATTGTCGTCATGCGGCGCGGACGACCCGCACCCGGCGATATTCGACGATTTG
CTGCTGGACGCGGCGCAGGTGACCAACCCCTCCATCGACCCCTTGCGGGAGCCGGTGGAG
ACCGTGACCTACCTGGGCCGACGCCCGGGCAAGCTGGAGGTCTGCGACGGTAAGGTGATC
ATCCGTGAGGACGACACCCCGTTGATACGGATGAACATGCCGTTGATGTTCGGGCACATC
TCCCTCGGTTCCATATCCTACAACGCCCAGAAGGCGCTGTTCATGGCCGCCAGGGAGCTT
GATATCGTGGCTGGAAGCGGAGAGGGCGGACTGCATCCGGACTTCTACCAGTACGCCGAC
CACATCTGTTCGGAGGTCGCTTCCGGCCGCTTCGGGATCAAGCCGGAATACCTCAAGGGG
GTGGCGGCCGTGGAGATCAAGATCGGCCAAGGCGCCAAGCCCGGACACGGAGGACACCTG
CCGGGGGAGAAGGTCACCACCATGATCTCCGAGACCAGGATGATCCCCCTGGGGACGGAC
GCGCTATCCCCGTATCCGCATCACGACATCTACAGCATCGAGGACCTGGCGCAGCTGATA
TCCGTCCTCAAGGAGAGCACCGAGTACCGCCTGCCGGTGGGGGTGAAGATCGCCGCCGTG
CATAACGTTGGCGCTATCGCCTCCGGGCTGGTGCGGGCGGGAGCTGACTTCCTCACCGTG
GACGGGTTCAAGGGCGGCACCGGCGCCGCGCCTCGGGTCATAAGGGACCATGCCGGCCTT
CCCGTCGAGGTGGCCATAGCCGCCGTGGATAGGCGTCTAACGCAGGAGGGGCTGCGCAAC
CGGGTGACCGTTTGCGCCGGGGGCGGCATACGCTCCTCGGCGGACATGATCAAGGCGATA
GCGCTGGGCGCGGACGTGGTGATGGTCTCCACCTCGGCCATGGTCGCCATGGGCTGCCGG
GTGTGCCAGCAGTGCCACCGCGGCCTCTGCTCGTGGGGCATCGCCACCCAACGCGACGAT
CTCACGGCCAGGCTGGATTCGAACGTGGCCGCCGCGCGCATCGTACGCCTGTTCCAGGCC
TGGAACGAGGAGCTGAAGGAGGTCCTGGGAGCCATGGGAATAGATGCCGTGGAAAGTCTG
GTCGGCAACCGTGATCGGTTACGGTACCGGGGACCCAACCCCAAGATCGCTGAAGTGATG
AACGTCAAGCACATCGGGGAAGGGTGGGGCTGA
>MALP_00320 Tungsten-containing formylmethanofuran dehydrogenase 2 subunit C
ATGAAGGACGTCTGCAAGCCCAAGGGGCACTCCCACGAATGCGACTGCGGCAAGGAGTGC
TTCAGCGTGGTCGGGGACCGGGCGGTCATCGACCTTCATCTATCCACGGCTCAGCCTATG
CACTACACCACCCTGAACTGCGTCATGCGCAAGGCCATGCGCCGGGGTTGCTCGTCGATC
GAACTGAAAGGGGTCATGGGGCAGCGCTACCTGGCGTCCACCGCCTCCGCCCCTGGTCTT
TACATAGCTGTTCACGGCACCCCGGGGAACGACCTCGGGGCGTTCCTCAACGGACCGACC
ATCGAGGTGTTCGGCAACGCCCAGGACATGACCGGGAACACCATGAACTCCGGAAGGATA
ATCGTACACGGCAACGCCTGGGACGTTACGGGACTAGCCGCTCGAGGCGGACAGATCCTG
GTGAAGGGCGATACCGGCTATCGCGTCGGAATACACATGAAGGAGTTCGGAGAATCGCGG
CCGACCATGGTCATCGGCGGGACGGCCAAGGACTACCTGGGCGAGTACATGGCCGGCGGG
ACCATACTTGTGCTAGGTCTCGGCGGAGGAGCCCCGGTCGGACGCAGCCTGGGGGCGGGA
ATGCACGGCGGGCGCATATTCGTTCGCGGCAAGGTATCCCCTGAACAGCTGGGACCCGGC
GCGGCGATCTCTCCGCTGAACGCTGACGACGAGAGGGAAGTGCGCACATTGCTGGAGGAG
TTCGTGAAAGCGTTCGGCGCCGATGTCCCGGACGATATGGACGATTACGTGAAGGTCGCG
CCAAGCTCCAGCAGGCCGTTCTCCGGCTACTACGACAAGACCAACGTCTAG
>MALP_00321 HTH-type transcriptional regulator Ptr1
ATGCCCGTGGTCGACGCCATGAACCGGCGCATCCTGCATCTTCTGGTCGATGACGGCAGG
ATGACCCATAACGAGATAGCCGCCAAGCTCAAGCGCTCCCCGTCCACGGTGCGCGACCGC
ATCAAACGCATGGAGGACGACGGGATCATCCTCGGCTATTTCGCGGTCGTCAACAACGAG
CGCATGGGCCTCAAGGTGGACGCCATACTTTTCGCCAATCTGCGTCCTGGTGTTCCGTCC
GAGGAGCTCAGGAAGCTGAAAGGGGTGGAGGAGGTGAAGGAGGTGCTGCAGGTGACCGGT
CCCCGCCGGATCATGGTCCGCCTGCAGGCCAGGGACGTCATTTCCCTGGAGCAGGCCATC
TCCTCCAGGGTGATACCGCTGGGGCTGGAGGACGTCGAGCTGCGCATGGTCACCAGCTCC
GCCAACCGTTTGCCGGGCAACTAG
>MALP_00322 hypothetical protein
ATGCAGTCCGGAGACAAGGCCCCGACCAGATTCGTGGTGCTGGGCGGATACCTCGGCGCG
GGAAAGACCACGTTGGCCGCCGCGCTTGGTAAGGAACTGAGGTCCAAGCACGGAAGGTCG
GTGGCCATCATCACCAACGACCAGGGCAACGTTCTCGTCGACACGGAGTACATGAAGGAC
GCCGGTTTCGATGTCAAGGACGTGCTGGGCGGCTGCTTCTGCGCCAACTTCGGGGAGTTC
GTCAAGAACGCCCGGGCCCTGGTGTCCATGGGACGTCCGGACGTCATCATCGCTGAACCG
ATCGGCACCTCCACGGCCATACTGGGTTCGGTCGTCGCGCCTCTGCGCTCCATGTACCCC
GACGAGTTCCAGGTGGCGCCCTTCTTCGTGGTCGTGGACGGGACACGGGCGGCCGAGACG
CTGCGCAGGCCGGAAGGTTTTGGGCTGGGCGGAGGCAAGCTCATACCGTCGCACCAGGTC
CGCGAGGCGGAGTACGTCCTCATCTCCAAGGTGGACCGCTTGAAGGACGATGAGGTCAGA
AGCGCCATCGAGCTGATCGGCAAGGAGGTCTCGGATGCGGGCATCATTCCCTGCTCGGCC
TTCAGCAAGAAGAACCTGGACGCAATAGTCGAGATCATCCTCTCGGACAAGGTCAGCACC
AAGGAGCCCAAGGAGGTGGACCAGCGGATGTTCGCCGTGGAGAAGGCCTCCATGGGCTGG
TTCAACGCCCACGCGAAATTGATCGCCGACGGCCGTTTGGACATCAACGCCTTCGTCACC
GCATTGATGCGCCGGGTGGCCACCGACTTCCCGCCGGAGACCATCGGCCACGTCAAGGTC
ATGCTCACCTCGCCGACCGCCTCGGCCAAGATGAGCCTGGTGGAGGACCGCATGCAGGTG
GACGGGCTGAAGGGAGGGCGTTACTTCACCGGAGAGGGAAAACTGGTGCTCAACGCAAGG
ATTTCCGCCTCACCCAACGAGCTGAAGAAGGCCTTCGAGAAGGCGATATACGAGACGGCC
TTGGAGACCGGGGCCCAGGTCCAGGAGATGGGCGAGGCCTGCTTCTCCCCCAGGCCGGAA
GCCCCCTCGCTCTTCATGAAGTGA
>MALP_00323 hypothetical protein
TTGACAGCCGATTGCCGCATCGAGATGGCCTACATCGACCCGGAGACGTACACCTCCATA
GTGAACCACGACATGCGCAAGCGCATCCTGACCAAGCTGTACCGGTCCACCAGGGACGCG
CCGATCAGCAAGCAGGACCTGGCCGACTCGCTGGGCTTGGACTATAACCAGCTGGTGTAC
CAGCTCAACCATCATCTCCGGGACTTCTGGTCGGTGAAGGAGGAGAAGAAGGTGCGGGGG
ACCCGCATGGAGCTCATAGAAGCATCCTTCCCGTATGCGGTCTTCATCACCATCGGCAGG
GACCACGGCATTTTCCTGGTGGATCCGTTGGCCGACCTCTACGGGGCGGTGGTAAAGGTC
GGCGCCCGCTGCGACCAGTGCAGCAAGGAGGAGGCGGAGAAGTGCATGGAGTTCGCCCAG
TCCCGCTTCGACTCCGAGTCGTTGACGGAGGCCGAAATGGCGGTGTTGACCGCCAACAAC
CGGAAGCCTCCGTTCAGGCCTATGGACCTGGCGCTCCTGGCCGCGATAAAAGGCATACCG
GCCGGGCAGCGCTGCGTCATCGACATCCCTTGTCAGACCTGTGCGTTCTTACGGCGGACG
GTACGCATCGAGGGACTGTAA
>MALP_00324 hypothetical protein
GTGAGCCCTCCCAGGGTGCTGCCGGTCCAGAGAACGAAGCACGAGGGGAAAGCCAAGACC
GCTGATGACGCGATACCACGCCGGGAGCTGGTCATAGCGCTTCTGGCAATGACCTGCATG
GCGCCGTTCTGCACCTGGCTGAGCTCCTTGGGGGGCTTGATCGGTATAAGCGCCGCCTTC
AACGAGGCGTTCTACGGTCGGTTCGTGGTGCTATTGGCGGCGATGGGGCTGCTGACGATC
ATGGCCGGCGATCTTCTGCCTGCCGGCATCCCACGCCGGGCGATCATCGCAGGCGTTGGC
ATCGGCACTTTGGCGCTGACCGCCGTGGACTATGTGGAGATCATGAGATACAACCTGACC
CCCGAATCGTTCTATATCACGGCCATGCCGGGAATCGGGATGTACCTGGCCTTCGCCCTG
GGGATAACGCTTACCCTGGCCGTGCTGGTGCCTAGGAGGAAGCGCACGCCCTTTTCAGCC
GACCGTCCGGTGCTCAGGCCAGGTTCTCGGGGTTCAGACCCTTGA
>MALP_00325 hypothetical protein
ATGTACGACCCCAGGATGCGCAAGTTGGCCGACGTGCTCATAGATCACTCCGTTCGCCTC
CAGAAGGGAGAGACGGTGTACATCGAGGCGTTCGACATCCCCTCCGAGATGGTGGAGGTG
CTGCTCGACAAGATCTACGAGGTCGGAGGCGTGCCCATGGTGGCCCTCCGCTCCGCCAAG
GTGTTCCGGAAGCTGCTCATGAACGCGGACCAGAAGACCATCGCCCAGATCGGCGAGGTC
GAGCTGGAGAAGATGAAGAGGGCCCAAGCGTACATCGGCATGCGCGGTTCGTACAACATC
ACGGAGAACTCGGACGTCCCGGCGGACAAGCTCGACCTTTACATGAAGTACTGGTCCGGG
CCGGTGCACACCGGATGGAGGGTGCCCAACACCAAGTGGGTGGTGCTGAGATGGCCGACA
TCTTCCATGGCCCAGCAGGCCCAGATGTCCACCGAGGGCTTCGAGGACTTCTACTTCAAC
ACCTGCACGCTCGACTATCCGAAGATGTCCAGGGCAATGGACCCTCTGGTGGCATTGATG
GAGCGCACGGACAAGGTGCGCATAGTCAGCCCCGGCACGGACCTTGCCTTTTCCATCAAG
GGGATGCCGGCGGTCAAATGCGAGGGTGACCGGAACATCCCCGATGGGGAGGTATTCACC
GCTCCCATCAAGGACTCGGTCAACGGGGAGATCAGTTACAACACCAGGACGCTCTACCAG
GGCAAGGTCTTTGACAATGTGGTGCTCAGGTTCAAGGACGGAAAGATCGTCGAAGCCACC
AGCTCCGATACCAGGTCCCAGAACATCATCCACGACACCGACCCTGGCGCGAGGTATGTC
GGCGAGTTCGCCATTGGTGTCAATCCGTACATCAATCAGGCCATGCTGGACACCCTGTTC
GACGAGAAGATCGCCGGTTCCATACACTTCACGCCGGGCAGCGCCTACAAGGAGTCGGAC
AATGGCAACAAGTCCACCGTCCATTGGGACATGGTGCTGATCCAGACCCCGGAAATGGGC
GGAGGGGAGATTTATTTCGATGATGTGCTGGTCCGAAAGGACGGCCGCTTCGTCATCGAG
GAGCTCAAGGGTCTGAACCCCGAGAACCTGGCCTGA
>MALP_00326 putative ABC transporter ATP-binding protein
ATGCCCGGCGAGCCGATCATCGAGATGCGGAAGGTAAGGGTCAGCAAGGGCTCGGCGACG
CTGCTGAGGGACGTGGACCTGACCATCCGAAAAGGGGAGAGATTGGTGATACTGGGCCCC
AACGGTTCCGGGAAATCGTCCCTGATCAAGACCATGATGGGCGAGCATCGCCACGATACC
TCCGTTCCCGGTTCGTACGTCAAGCTGAAAGGTTCGGAGCTCTGGAACCTCTTCGACGTG
CGCCAAGCGTTCGGACTGGTGTCCGCCGACCTGCAGGTCGATCTCGCCAGGGACATGGAC
TGTATGGAGGCCGTGCTGTCCGGATTCTTCGGCTCCGTCGGAACCAACCGCTCGCAGGAC
GTCGGCCCGGAGATGGAGAAGCTGGCCATGACCGCTCTCGAGGCGGTCGGTTCAGCTCAT
CTGGCATCCAGAAGGTACTGCACGCTTTCCACCGGCGAGGCCCGCCGGGTGCTGATGGCC
CGCGCCCTGGTGAACTCCCCGGAGGCGCTGATCCTGGACGAGCCGATGAGCTCCCTGGAC
CTCACCGGGAAAAGGCTGGTCCGTTCGGCCATAAGGGCCCTGGCGAAAGAGGGGCGATCC
CTGGTGCTGGTCACCCACGACCCGGCGGACATCGTGCCGGAGATCGACAGGGTCATAATG
ATCAAGGACGGCGGGGTGTTCAGGGATGGAGGGCTCCAGCTGCTCGACGAGGAGAACCTC
TCCATCCTGTACGACGGACCGATCGGGCTGCGCCGGTTGGAAGACCGTTATGTGGCCTGG
CCCAAGGAACTTTGA
>MALP_00327 hypothetical protein
ATGGCGATGTCCAAGAAGGATCTGGGGAAGCAAAAGAAAAAGAACGAGGAGAAGAAGAGC
GCTGCCGCTGCCAAGGCGGCCCCCAAGGGAAAGAAGAAGTAA
>MALP_00328 hypothetical protein
ATGCCCCGCTTTGAGTACGGCCAGGTGGAGCTCGATCACCTCCGCCGGAAGGATAGGAAG
CTGGGCCGGGTGATAGACTCCCTCGGAATGCTGCGGGCCGAGATGTATCCCGATCTTTTC
ACCGCACTGGTCAGCAGCGTGGTCGGCCAGCAGATATCCGGCAAGGCCGCCGCCACCGTC
TGGAGCCGGGTGGTGGAACGCTTCGGCGAGATCACTCCGGAAAGGCTTCACCAGGCGTCC
TTGGAGGAGATACAGTCCTGCGGCATGTCCTTCCGCAAGGCCGAGTACGTCAAAGGCATA
GCTGAAGCGTGCACAAACGGAGGTCTGGACCTGGAAGTGCTGAAAACACTTCCGGACGAG
GGGGTCGTCAAGTCCCTCGTCTCACTGAAAGGCATCGGCCCCTGGACCGCGGAGATGATG
CTGATATTCTCCCTGGGAAGGAAGGACGTGGTGAGCTGGGGGGACCTGGCCATCCGCCGC
GGGATGATGTCGCTGTACGGCCTGGGATCTATGGATAGGCGGGTGTTCGACAGGTATCGT
GCGAAATATTCGCCGTACGGCAGCGTCGCCTCCCTGTACATTTGGGAGCTGGCGCACAGG
CCGGAGCTTCTGGCGACGCCATCTAGGAAGGCGGTATAA
>MALP_00329 Methylated-DNA--protein-cysteine methyltransferase
TTGAAGCGTGTCCATAGTTTCATGACCGACATCGGATGGGTCCACGTGGCCGAGGAGAAC
GGAGCCATCACCGAGGTGACGCTCCCCGGGGAGAAGGCGCCCGCGGGGGAGATCTCGAAG
ACGCCCCTTCTCGAAAAGGCCTCCTTCGAGATATCGGAATATCTCAGGGGGGAACGCCAC
AAGTTCTCTCTTCCACTGGCCCCCCAGGGGAGCGATTTCGCCATGATGGTCTGGAAGGAG
ATGTTGACGATCCCATACGGGAAGGTCCGCACCTATGGCGAGCTGGCCGAGGGCATCGGC
CGCCCCGGGGCGGCCAGGGCGGTAGGTCAGGCCTGCAATCGAAACCCCATCTCCATACTG
ATCCCATGTCATCGGGTCGTCGGCGCCGGAGGCAAGCTGACCGGCTACGCCGGAGTCCTG
GACCTGAAGCAAAAGCTGCTGGAGCTAGAAGAAGATGCCCCGCTTTGA
>MALP_00330 hypothetical protein
ATGGCTGGAACGAAGGTAAGGATGGCGAGGGAGGCGGAATCCGTAGATGAATACCTGGCA
GCTCTTCCAGTAACGGTCCAGGAGATCATAGGGAACCTGCGTTCGGTCATAAGGTCGGCG
GCCCCGGAGTCCAAGGAGATCTTCCGCTACCGCATCCCGATCTTCGTGCACCACGGCCAT
CTGGTCGGTTACGCCGCCTATCAGGACCATTACAGCCTGCACCTCATGAGCCCCAAGCTG
ATGCAGGAGTTCCGCGACGAGCTCGAGCCGTACGGCAAGACCACGGCCACCATCCACTTC
TCCTACGATGATCCGCTGCCCAGGGACCTCGTCCACCGACTGGTCAAGGCCAGGATGGCC
GAGAACGAGGCGCGAGGAAAGAACTGA
>MALP_00331 hypothetical protein
ATGTCCAGCCTTCTCACCCACCATATCGGCCACAATATCGAAGGCCATATGAACAAACAA
ACCATGACCACCACGGTCGCCAAGGCCGAGATGGAGAGCACCACCGGGGATGAAGAAGAC
CGCCTCCTCCATGAGCAGGCCGAAGCACATCTCGTCGCGCCATTCGCCTTCGTGAAGTCA
TCCTAG
>MALP_00332 hypothetical protein
ATGGGAAAACAGATCGATGTAAAGAATGAGATAAGAGCCCAGATAGTGGGCGCCCTCGCG
AACGCGCAATTTCCGATCAGATCGGATAAGGAATTGCTGGATTCATTCCCGAACGGAGCC
GAGACGACCTGTCAAGCGGGTGATGTGAAGATGACCGCAGGCGAGGCGGGGAAGTTATTA
TTCATGAACGACTTCCCCTTTGAGAGCGCGGAGAGCGTGGCTGACACCATACTGAAAAGG
GCTGGACTCTGA
>MALP_00333 hypothetical protein
ATGATGAAGCCCTTCCTCCGCACCTACGACCGGAACGGGAGCCAGTACGTCTACGAGGTC
ACCCCCTACGTCGACCAGGCCACAGGAAAGGTGCGGCAGAGGAGCAAGTATCTGGGCAAG
AAGGTCGACGGCAAGGTGGAGAAGGTGCGCATGGCCTTGCCGAGGCGCAGCTTCGACTAC
GGCGACGTCCTGCTGGCCTACCACGCCATGCGCGATCTCCGACTGGACGAGGATGTGTAC
CGGCTGCTGCCGACGGAGAAGGCCAGGTGCGTGCTCGCCCTGGCCTTCGGCCGCGTACTG
GAGAAGTGTTCTCTGGGCAACACCAAACTTTGGTATCAGGGGACCATACTGGCCAAGAAA
TGGGGCGACCTGCCGCTGTCCTCCTCGGCCATCGGCGAGCTGCTGCCCCGCCTGGGAGAC
AGCAGCGTCATGGAGGAGCTGTGCGACAGCCTGCTCCGCCGCTGGGGCAGCGGTTCGCCG
CTGCTCTACGACCTGACGGCGTTCTCCGGCTCGTCCAGCTCGCTGGACCTGATGGAGTAC
GGCGACCAGTACCGCCGTACCGGGCTTCCCCAGGTCAACATGAGCATCATCGCGCACAAG
GACCTCGGGATACCGCTCTCGCTTAGAGCCTACCCGGGCAGCATACCGGACGTGTCGCTG
CTCAGGGGCGAGGTGGAGCGCCTGAAGGCGCTCGGCCTTCAGGCGCCCACCCTGATCATG
GACCGGGGCTTCCATTCGACCACCAACGTGGAACTGCTGGTCAAGGAGAAGTTCGATTTC
ATAATGCCGGCGTCGTCGTCCTTCAAGGAGGTGCGCAGCCTGATCAGCCAGGCATCGAAA
GGCCTGGCGGTGCACGATAACTACCGGCAGCACGAGGGCGAGGGCATCTTCGTGAAGGAT
GTACGCCTGTCCACCGGGCCGGTGGACGGCTTCCTGTTCTACGATCCGGCATCGGAGGCG
GAGGAGAGCTATGGATTCCACCTCCGCCTGGAGGAGGCGCTGCGCCGCCTCCAGGCCCGG
GAGGTGAGGAGGTGGGAGAGGCCGATGCTGGTATTCTCCGAAACGGCGAGGGACATGGGC
CAGTTCATCCGCTACAAGGTCGTCAACGGCCGCTTCCAGACAACGGTGCGGGACAAGGCG
GTGGCGCAGCACCTCAACCGGGCCGGCAAGTTCGTCCTGATGGACAACGGACGGCATGGC
TGGAAGGAGTGCCTGACCTGGTACCGGCAACGGGATGGGATCGAGAAGATGTTCATGTCG
CTGAAGAACGACCTGGCCGCCTCGCCCCTGCGGGTGCAGGGGCGCGAGTCGCTGCTCGGG
GCAGCGCTGGTGAACTTCCTGGCCCTGCTGATCCGCTGTCGCTTGCTGGCGATGATGCGC
TCGGCGGAGCTGTGCCGGAAGCGCTCGCTTCCGGCGCTATTCCTGCTCATGGGAGCGCTC
GGCATCGTGGAGATGGCGGACGGAACAATGCGCATCGACCAGATCACCGCCCAGCAGAGG
GCGGCGCTCAAGGCGTTGAACATCGACATCAACATGCTTTGTGCGTAA
>MALP_00334 hypothetical protein
ATGGGAATCATGATGGCGGCCCGATTGGAAAACAGTGAGCTGTTGGATATCAAGAAATCG
TTGGCTGAGATAAAAATGGAGCTTAAACGAATTGCCGATTCCGGGGGACGGGCTCCGAGT
CATGGCGGAGGTGACGATCGGGCCGTCGACGCACTGATGAACCAGCTGTTCGAGGAGATC
GACAATGGACTGGAGAATGGGATGGTTCCTCGATGTGGTATGAGGGAAACTTGCAAGGGC
GTCTTCACGGACCTGCTCCAGAAAAGCGCAGGAATGGCCGGTTCTGACAGGGTATCGGAG
GAGACGGTGAGGAAGTACCGATCGGACCTTGAAAAGAGGAGGAACGAGGCGCCCCGGACC
CAGTGCACCAAGTGCTTTGAAGAGGTGTCCGACCTGTTTGAGAAGCACGTTCGCGTAGCC
CGCTCCCTGAGAATATACCAGACGGACGAGGAGATTCGAAGGGCGATAGAGGACTTGAAG
GAGGATGTGCTATTGAAAGAGATTCTTGAACCGGTATCGAACCGTCAGCGGTTGCAGATA
TTGAAGATGCTGTCCCCTGAGGCCCGTTCATTCTCATTCATTTCCGAGCAGAGCGGTCTT
CGAGGTGGTAACCTTCTGTTCCATCTGCTGCGCCTAATGGAAGGAGGACTGATAATCCAA
CAGTACGAACGAGGGAATTACATGCTCTCCGAAAAGGGGTACGCGATCCTGAGGAACTTG
ACCGAGCTAATGTCGATCGTCGAGGGAGAGACCGAATCTAGTTACCAAGGCGACCCGATG
GAGCATGAGTCCGGGGTCAGGGTTCCATGA
>MALP_00335 hypothetical protein
ATGATGCTGGGTATTGTGGGATGCGCGATGTTCGCGGATGAAATCGTCCATGGGATCAGA
AGGGATCCGGATATTAGCACGATCTATCTGATAGAGAACGGTGATTCTGACGCGCTCCTG
CGCAAGATCGAAGCGGCACCGCAACATCCGCCGGTGGTGCTGGTAACAAGGGAGCAACTG
GAGGATCTGCATGTTGATTCGTTCTCCCTGATGATATGTATGCAACCGATGGCCCTGCAT
GAGGACCCTCCTCACTTACGGGAGGAGGTTTCCAAGGTCCTAGAAGACCTTGCAGGCCCT
TGTGACTCGATACTGCTTTTCTACGGATTATGCGGGAACGCATTCCAGAACATGAAGGGA
CTGGAGGAGCGGATCGGGCGTCCGATCAGCATCATTGCCGATGAAAAAGGGCAGGCCGTC
GACGATTGCATCGCAGCGGTCCTGGGAGGGACCGACGGGTACCTGAGCCTTCTGCGGAGG
TATCCAGGCGTGTTCTACCTGACCCCGGCATGGGCCGAGAACTGGCGCGACATGATGTTC
AAGATGGAGATCACCAGAGGGGTGAACAGGGACGATCTCTCGATGATAAGATGGCTCTTC
GACGCAACCGGATACAAGCTTGCCTTGAAGATCCCGACCGGGCTCGGAGACCAGAGCACC
TTCGACCGGAACGTGGCCGAGTTCGCCAAGGCCTTCGACTTCGATGTCGCAGAGTTGGAG
AAGGAGAGGGTCACATTGGATTGCGTCGAAAGGTCCTACGAGAAAGCGAAGGAAGTGGGC
TGA
>MALP_00336 TATA-box-binding protein 2
ATGCCTATTGAGCCCAGGTTTTCTATTTTCAAGTATAAGCCATTATCGAAAACGTTTATA
AAGGGTTATATAAATAACGACGGGAAGGTGACTGTTTTGGCCAAGATACAGATCGAGAAC
GTTGTCGCTTCCACCACCCTCGGTGAGGAACTGGACCTGCCGTCCATCGCCCTGTCCCTG
GACGGCGCGGAGTACGAGCCGGAGCAGTTCCCCGGCCTGATCTACCGTCTCAAGGACCCC
AAGACCGCCACGCTGCTCTTCCGCAGCGGGAAGGTCGTTTGCACCGGGGCCAAGTCCCTG
CCGCACGTGGAGATCGCCATAACCAAGGTGGCCAAGCAGATCGAGAAGGCGGGCATCAAG
ATCAAGGTAAAACCGGTGATCGTGGTCCAGAACATAGTCGCCTCGTCGGACCTGGGTCAG
GAGATAAACCTGAACGCCATAGCCATCTCCTTGGGCTTGGAGCGCGTGGAGTACGAGCCG
GAGCAGTTCCCCGGCCTGGTCTATCGCCTCGACAAGCCGAAGGTGGTCGTGCTCCTGTTC
GGCTCCGGCAAGCTGGTCTGCACCGGCGCCAAGGTCGAAGAGGACGCCGCTGAGGCCGTC
GACAAGATCACCGAGGAGCTGAAGGCAGCGGGTCTCTTGAAGTGA
>MALP_00337 hypothetical protein
ATGAGCGACAGCGAGAGGATAACCGTAAGGATCCAGGCGGACAAGCTGGGGGCACTGCAA
GCGCTCGTGGATGGCGGCAAGTTCCCGACCATATCCGACGCCATCCGAGCGGCCATCGAC
TCCTTCATCGAGACGAACTTCACTCCCGAGCATATCCAGAGGGTTACGGTGGAACTTCCC
AAGGTGAAGGTGATCGAGCTGGAATCGCTGATCAGAGACGGCGACTCGGTCTCCATCGAC
GATGCCATTCGCAACGCGGTGCGCGAGTACGTCCGCATGAGATTGGACAAGGCCATGGGC
GAGATGAGGTGA
>MALP_00338 Cell division protein FtsZ
ATGGGGTCGCGCTTCGAAGGGCTGGATGAGCCGGAGGTCGAGCTGCACGAGCTCAACATT
CTGGTCGTGGGTTGCGGAGGAGGCGGGTGCAACAGCATCCACCGTCTCAATCTTCTGGGA
ATAGCGGCAGCCACGACCATCGCCATCAACACCGACCAGAAATCACTGAGGGCCACCGAG
TGTCCGAATCGCCTGCTTCTAGGGGTGGAGTACACCAAGGGGCTGGGCACCGGAGGCCGC
CCGGACATCGGCGAGGAGTGCGCCTTGAACGCCGCGCCCATGCTCTCCAAGATCTTCCAG
AACGTGGACCTGGTCTTCATCGTCACCGGACTGGGCGGCGGCACCGGCACAGGCGCTTCG
CCCGTGGTGGCCGACATCGCCCGGCGTTCCGGGGCCATGGTCATATCCATCGCCACCACC
CCGTTCTCCTTCGAGGGCGCCAACCGGCGCAACATCGCCATGAAAGGTCTGAAACGGCTG
AGGGAGGCTTCCAACAGCCTGCTGGTCATGGACAACGACCGCCTGCTGGAGATAGTGGAG
AACCTGCCGGTCGACCACGGACTGGCGATTATCGATCAGCTGATATCCGAGCTGATAAAG
GGCACGGTTGACATATTGACCACGCCGTCGCTAATCAACCTGGACTTCGCCGATCTTAGA
ACGATCATGGAGCAGGGCGGGATCTCCACCATCCTCTACGGCGAGAACGCCGATCCTGAA
GGAGTCGTGCGGGACGCGATAAGCAGCCCGTTGCTCGACGTGGACATCAAAGGAGGGACC
GGGGCCCTCATTCATATTTCCGGAGGAAGCAACCTCACCATGAGGCGGGCCAACAAGATC
GTCTCCAGCATAACCAAGATGCTTGACGACGAGGCCACCGTCAAGTTCGGGGTAAGGGTG
GAGGACGGGATGGAGGGCCTGATTCGCATGATAGCCATCGTCACCGGGATCTCGGAAGTG
GGCGAGGAAATGCCCAGCGTGGCGCCGGGTGACGACCTAGGAAAGGTTCTTGGAAAGTAC
GCCCCTTGA
>MALP_00339 hypothetical protein
ATGGATTGGACGATGATGTTGGCCGCGGCACTGGGCATAGGTCCGGCCCTGGCCTTGATG
TTCTGGACCCTTCGCGATTACACCTATCCGAAGGTGGAGAGGCCCTTCTTCGACGACCGC
AAGCTGTTCGCGCTTCTGGCCGTGGGCATGGTCATCGGGGTCATCGTCTACGTCCTGCAG
TCCTATTTCAACCTGGGCTACCTTCTGTTCGCTCTGCTTTTCGCGGTGTTCGAGGAGCTC
ATAAAACTGATCATACTCAACATGCCCCGCTTCGCCCGCAAGCTGGACACTTCCTTCTAC
GGTCTCTCGTTAGGATTGGGCATCGGCAGCACCATGGCCTTCGGTGTGGTGTTCTCAACC
ATTCAACAGTGGGATGGTTTGGGGATCGAAGAATGGTTGTTGGTCATCGTTATTGGCGTT
CAGATGGTCCTCCTGCACGCGTCCGCCGGCGCGATGATCGGGACCGGTACGGCACGCGGT
GAGGTCCGGGGCTACTTCGCTCAAGCCGGTCTGTTGCATATTGGATACAACCTGCTCATG
GCCATCCCCCTCAACTTCGACTCCGTTTACCTGCGGTGGATCGGAATTATATTGGCCACC
TTGCTTGTCGTGTACTATTACGCGCAGGTGCACCGCCATCTTCTCCCGGCAGTGGTGAAG
GACGCCCTGAAGGCGATGGATAAGGCGAAAGGATGA
>MALP_00340 Phosphoadenosine phosphosulfate reductase
ATGAGGCATTACCAGCACGGCAAGGTCATCTTCCGGTGGTGCGACACCTGCGGCACCCTG
GTCCTGGGCGAGGTCTGCGGGATCTGCGGCCGCCCCGGGCGGGAGTTCGAGGTCTCCGCA
CCCGGGGACATACGACCCTGTTTCGGAAAAGGGGTGGACACCGTCGCCGATTTGTTCCAA
AAGCACTTCGGCACTTCGGGGCTGTTCCGCACCAGGAACGTGTTCCTGAACAAGGTGGCC
GGCGAGGACCGCACCGACGAGGTCATCCTGGACGGGAGGATCGTGGCCGTGCTCCGATTC
GAACTGGTCAAGGACGATTTCGCTCTGGAGCTGAAGGCGGAAGGGGCGGCGCTCCTGGCC
AAAATGGCCCGCAAAGGAGTGGTCAAGGCCAGGCGTCCGCAGGGCCACCTCAAGGGCAAG
AAGCTGGACGGCGCCGACGTGCTGGAGTTCTCTGGCGGGTTCAGGGCCGGCGACCCGGTA
GTGGTCGTCATGGGCAACAACATAGCCGCCGGAGAGGCCCGGGTCGACTCTTCCCAGGTG
AAGGAGGGCGAGAAGGTCATCCACCTGCGGAGCGTATGCAAAGCAGACGTACCATTCCCG
TTGGTCTCGGCGGACTGGAACGATTTCGTTAAAGCCAACCAAAGGCACCTTGAGCGGCTG
GAATCCGTCGTCGTTAGCGACATCCGTTCTTTCGCCAACAATACCAAGCTCCCCATAACT
CTGTCGTTCTCCGGGGGCAAGGACTCCCTGGCCTGCTACGGTCTCGCCAAGAAGGCTCTC
AGGAAGTTCGACCTTCTGTTCGTGGACACCGGTCTGGAGTTCCCGGAGACGGTGCAGTAC
GTCCAGTCCTTCGCCAAGAGCAGGAACGAGCGCCTCAAGATCGCCAAGGCCGGCAACGCA
TTCTGGGACAACGTCGGCGCATTCGGCCCGCCGGCCAAGGACTTCCGCTGGTGCTGCAAG
GTCTGCAAGCTTGGGCCGTTAACGACGCTGATCGAGGAGAACTATCGCGACGGGACGGTC
ACCATCGAGGGCAACCGGGCGTTGGAATCGTTCGCTCGAACGGACATCGGTTTCGTGGAA
CGCAACCCGTTCGTTCCCAACCAGACCGTCCTGAACCCCATCCGCCACTGGATCGCGGCG
GAGGTCTGGGGCTACATCTGGATGGAGGACCTGGAGTTCAACCCCCTGTACGAGCAGGAC
TTCGAGCGTATAGGCTGCTACCTCTGCGCCTCCTGTCTAGGCAGCGAGTGGAAGGCCACC
GGGGAGATACACCCGGACCTGCATGCGGAATGGGAGGCCTCCCTCGGCGAATGGGGGGAA
CAGGTCGGGGTGTCCCCGGAGTTCGTGCGCTACGGATTCTGGCGCTGGAAGTCGCTGCCG
CCCAAGATGAGGCTGGTGGCCGAAGAACTGCAGATGAAGGTGCCGCAGATGAGGAGCGAT
AGCATGGAGCTTAGGATATCCAAGGGAGCTAGTCCCTGCGTGGCCGGCGGCTTCTCCATG
GAGGGCGTGCTGACCGTGCCGCACAAGAGGGACTTCTCGCAGGTGGCGGAGGCGCTCAAG
ACCGTGGGCAAGGTGAAGTTCTCGCCGGAGTTCGAGGTGGTCATGGTCAAGGCCGGGGAC
GGCACCTTGAAGATGTTCGGCGGCGGGCACATTTCCGCCATAGCACCGACCAAGGACGGC
GCGCAAGCGCTTTTCAGGGCCGGGGCCGAGGCCTTCCTGCGCGGGCAGCTATGCACCAGC
TGCCGCATCTGCGAGCGCAACTGCGAGTTCAGCGCCATCACAGCCGACGGGCAGCTCAAG
GTCGACGATCGCAGGTGCCGCCAGTGCGGCAAGTGCGTCGAGGCTTGCGTGGTGGCGCAT
TATTATGATAAGCTAGTAACGGCCGGGGAAGGAAGACCGGCCTACGCAGGCGTTAAATAA
>MALP_00341 Zinc metalloprotease
ATGTACGACGAGTATGGGAACCTGATCATATCACGTAACTTCGGGCGATTCCATTTCGGC
CGCCAGGAGCTCGTTCAGATAACGATCAGCGTGGCGGTCTTGACCGCTGCCTTCACCATA
GTTCTCTTGGGCAGCTCCCCCTGGTACTTCGCCTTCGGGGTGGCGGCAACGGTTTCCCTG
ACTGGATTCCTGCTGCATGAGATGGGGCACAAGTACATGGCCCAGCGCTTTGGCGCCTGG
GCCGAGTACAGAATGTACCCCACCGGGCTGTTCATGGCCTTGCTGTTCTCGTTCCTGGGA
TTCCTCTTCGCCGCTCCCGGCGCAGTGTACATCCAGGGAAGGATAAGCAAGAAGCAGAAC
GGGATCATATCCCTGGCCGGACCGTCCACCAATATCATGTTCGGGACGGCGTTCATAATC
CTTTGGCTGCTGTTCCCGTCCTACGGCATGTGGTCCGCCGCGTTCAACTGGGTAGGAGTG
CTGTCCCTCATCCTGGCCGGCTTCAACCTGATCCCCCTGGGACCTTTGGACGGCAAGAAG
GTGTTGGCCTGGAGCCCCACCGCCTGGGTACTGGCGATCGTCGTAACCGCCGTTCCCCTG
GCCATCGGCTATGGGTTCATCTAG
>MALP_00342 D-lactate dehydrogenase (acceptor)
ATGAACCTAGCTAAAGATGTCGTCAAGAAGATAATTTCGATCGTGGGGGAGGAGCACTGC
TCGACCAGCATCGCCGATCTCTACACCTATGGTTTCGATTCGTCCATCCATCATCACACC
CCGGACGTGGTCGTGCGTCCGGGAAGCACCGAAGAGGTCTCTTCCCTGGTGAAACTGGCC
TCCCGGGAAGGGATTCCCATAGTGCCTAGGGGCGGAGGGACCGGGCTCTGCGGGGCGGCC
GTACCTATCAAAGGGGGAATGGTCATGGACCTCACCCGCATGAACCGCATCAAGGAGGTC
AGGGTGAACGACCTCTACTGCGTGGCGGAGGCGGGCGTCGTCTATGACCGTCTGAACGAA
GCTTTGGCTCCGCACAAGTTCTTCTTCCCTCCCACGCCGGGAAGCGGCGAGGCCTGCACC
ATCGGCGGGATGGTGGCCACGAACGCTTCGGGAATGAGGGCGGTGAAGTACGGCGCCACC
AGGGACTACGTGCTCGGGCTGGAGGTGGTTATGGCGGACGGATCGGTGATCCACGTTGGC
ACGAACACCATCAAGAACTCCTCCGGTTACCAGCTGGAACGTATGTTCGTGGGCAGTGAG
GGAACGCTAGGCATAATCACCGAGGTGACCCTCAAGATCGCCCCCAGGCCCAAGAAGGCC
GCGATGGTCCTTGCCGCATTCGACCGCCTGGAGGACGCTGGAAAATGTGTCTCCAACCTC
ATCTCCGTGCCGCTCATACCGTCAGCCACCGAGCTTATGGACGACATCTGCATCCGTGCC
GTCAACAAAGCGGTCGGGGCCGATCTCCCCGACGTTCAGGCCATCTGCATGATAGAGGTG
GACGGGGACCCGGAGATGGTGGCCAAGGAGCTGAAGGTGGCGGAAGACGTAGCTCGCAGG
AGCGGCGCCTCCAGCGTTCAGGTGTCCGACGACACCAAGCAGATGGCCAAGTGGACCAGC
GCCCGCAAGTCGGTCATGTCCGCCCTCAGCCGCCTGGGGGACCAGCTCGTCTCCGTTTCG
CTGGCAGATGACATGGCGGTCCCCATATCCAAAATTCCGGAAGCGGTGGTGGCGTTCCAT
CGCATCGCCGATGAGAACCAGGTCATCGTTGGCACTTACGGCCACGCGGCGGACGGTAAT
CTGCACACCAAGATGTTGCTCGATCCTTGCTCGGAGGATTCCTGGAGACGGGGCGAAAGA
GCCGTCGGCCAGATTTTCGATGTTGTAATTTCCCTGGGAGGAACCGTTACCGGGGAGCAT
GGCATCGGGATATCCAAGGCGCCTTACATGATGAGGGAACGGCCTGACGCCTGGCAGACC
ATGCTGACGATCAAGAAAGCTATGGACCCCAAGGACATCCTGAACCCCGGCAAGCTGATG
CAGTGGGAGGGCGGGATCATCCGCGACCTGAGGTACCCTTGCCAGGACCTGAGTCCTAGA
TGA
>MALP_00343 hypothetical protein
ATGGTCGTCGGATTGTTGGAAGAGATCACCGCGGAGTGCTTCCGACGGGGAGCCAAAATG
ATCGGTCACGTAAAATCGTTCCTAACCGCGGAAGACGGTTCGACCACCGACATTAGCCTG
ATAGATATGGACATAGGACCTACAGTGCACAATCGCTTCGAAGGGGCGAGGATGAATAAG
GGGGAGCTGATCGTGCACGTGATCGTTCAAGGTATGTGGGACCCCCAGGTTCGTGAGGCC
GCCTTGGAGGTAACCAAGCGCTTCATGTCGGAGCGCGGGATCGAATATGAGGCCGTCAGC
GATTTCTATGAGAAGGAAAAGCGCTTAAAGGATTGA
>MALP_00344 Methylcobamide:CoM methyltransferase MtaA
ATGTATCAGCATCTGGGGGCGGCAAAGCATGTACTTGCCGCTGCCGGTCTTACCATGCGC
GAGGGGTTCCATGACCCTGAGACCTTTGCCCGAATAGCTATGATGGGGCAGAGGATCACC
GGTTTCGATAACGTGATGGCTGGATGGGGAGATGTCCTAGTGGAGGCACGCGCCCATGGT
ATGCAATGGGTCTTCCCGGAGAGGGACTTCTACCCTCGCGCGAAGAAATATGTGGAGATG
ACCCCGTCTAACCTCGATAAGATAGTTCCTGTTGATCCTATGAAGGATGAATACTGGTCC
GTCCCTTTGAAGGCCGCCAAGTTGATGATGGACCGTGTTGGCAGGGAAGTGGAGGTCTTG
GGATCTATGGTCACGCCCATGGGCATCGTGGGCGAGATGGTGGGTATGGAGAACCTGCTC
ATGGCTACAATGAGCGATCCAGGGATCGTAGAACAACTGTTAGGAACGGTCGTTGAATCC
CTCAAGACCTATGGAGAACATATCTCTCGCTTTGGCATTTCCACCATATATGTAGAGGAT
GCGGCTGAACTGAGCCTGAGCTCGCCGGAGAACATCGAACGATACCAGCTTGCCAGCCTC
AAGAAGGCCGTTAGCTCCTTCCATTCCCATGACATCAAGGTGATAACGCACAACTGCGCC
GCCAACCCTTATCTGGACGGATATATAGGAATAGGGGCGGACGCTGTTACTTTTCATGTG
ACGGCGGTCGACCTAGAAAAAACGATGGCCATGTTTCGGGGTCACGTTGCCGTCATGGCG
GGGGTAGACCAAACGGGTCTATTGTTCAATGGGACCGAGAAAGAGATACAGACCGAGGCG
GGTAGGATATTTAACGTCTGGGGAGATAGCCCAGGGTTCATGTTCACCACCGGTTGCGAG
ATGGCCTTCAAAACACCTATGGAGAACATCATTGCATTCAGGGAGGCGGTGGCACGGCAT
GGAACATCACTGGACTGA
>MALP_00345 hypothetical protein
ATGGTGCAAGTGGAACGCAGGGTGATCTTCGGAGCGGACATCGCCGCCGGCGAGATCACC
ACCTCGTTCGTGGAGAGGTGCGATCTGACCATGAGGCAGTACAATAAACGACTGGCCAGG
AAGACGCTGGCCTTCTCTGAGAAGCAACGCGACCTGGATGAGCAGATGACGCTTTACTTC
GCTCACTTCAACTGCTGCCGGCCGCATATGTCGCTGAAGCGTGACGACGCTTCAGGCAGT
TCGGCCAGACGAACTCCGATGATGGTCCTGGGCGCGACCGATCATGTCTGGAGCCTGCGA
GAATTGCTCACTTTTCCTTATCACAATACATCACCATGA
>MALP_00346 hypothetical protein
ATGAAAGTATTCAATTTTTCTAAACCAGCTCTAAGCGTTTTAAATAAATTTCACAGGAAA
AAAATTTTAATTTATGTTGAAGAAAAAGATGATAAACTATTTTGGGGAAAATTTATAGAA
AGATCAGAAATATTAAATTATCACATTGAAATTTGTGGGGGAAAACTAAGATTACTCGAT
ACGTATAAAAAATTGAAAAATACGAATACTCCATTCATAATCATGTGTGATGATGATTAT
GATAGCATTTTAGGTAAAGAAATAGTTGATTATCGATTTATACATTCATATGGATATTCT
ATTGAGAATACATTATATTGTCCAAGCAACGTTTCAAGAGTAATTTCAAACGAGATTAGA
GAAATTGCCGATATTACTGATGAAATTCAAAAATGGTATAAATTTACAGAAACCAATTGT
CGTGATTTGTTAATATGTGATTTAGCCAGTATGAAATTTCAAAAAAATTTATGTGTCATG
GGAGAGTCGTGTGGAAAATTTTGTGAATTAAAGGATTCAATATATATCGAATCGAAAAGA
ACGATATTGCATCTTGAAAGTTTAATTGATAAATTTGATTTATCAGAATTAAACATTTGT
CATAAATTAATTAAAAACGATCCACGTGACATAAGATATTTGATTAGAGGACATTTTTTA
ACGTTATTAATTTTAAATTATATTAATTATAAAGTAAGAACAAACAGTGAAAAAGAAAAA
TTTTCATTATCAAAACACAATTTATTTAGCAGTCTTATTGATGGATGTAGTTTATGTGGG
AAAGTGAAATGCGAAGAAAACGAGTTTATAAAAAGAAAATTAATCAAGATCAAAAAGAAG
TATTCCATATGA
>MALP_00347 2,3,4,5-tetrahydropyridine-2,6-dicarboxylate N-acetyltransferase
ATGAACTGGAAGGATGATGTACAGACCGTCCTGGAGAGGGACCCGGCCAACAAGTCGTTC
CGCGAGGCCTTCTACTTCAGCCCGGGGCTTCACGCCATCCTCCTTCAACGCATATCCCAC
AGGCAGTACCTGGAGGGCAATTTCATCATGGCCAGGGCGATCAACTACTTCGCCCGATTC
CTCACTGGGGCGGACATTCATCCTGGCGCCACCATCGGCAGCGGCTTCTTCATCGATCAC
GCCGTCGGCGTGGTCATCGGGGAAACTACAATAATCGGCGATAACGTATCCCTCTTCCAG
GGAGTCACCCTGGGAGGCGTCAGCGCCAGCCCGGGAAAGCGTCACCCCACCATCGGAAAT
AACGTGACCATCGGCGCCGGAGCTAAGGTGCTGGGAAACCTCACTATCGGCGACAACGTC
AAGATCGGCGCCGGTTCCGTGGTGGTAAGGGACGTCCCGCCGGACTCCACGGTAGTCGGC
GTTCCCGGCCGCGTGGTGAAACGGGAAGGCGCTTGCGTCAAGGTGGACCTCCGCCATGAC
GAACTGCCGGATCCGTTGAGGGACGCGATGATGCAACTTACCAACAACATTTCCGAGCTG
GACCACCGCCTGGAGCGGCTGGAAAAGCTGATCAACGGGAAGAACGAAAAATGA
>MALP_00348 Cysteine--tRNA ligase
ATGGCGCTGCAGATCTACAACACCATGGCCAAGGCCAAGCAGGAGTTCAGACCGATCGAG
GACGGCAAGGTCAAGATGTACGTCTGCGGCGTCACCGTTTACGATGACGTGCACATGGGC
CACGCCCGCTTCCTGGTGGTCTTCGACATGGTCTCCAGGTACCTGAGGTACCGGGGTTAC
GACGTCAAGATGGTCATCAACTTCACCGATGTGGACGACAAGATCATCAAGCGGGCGAAC
GAGGAGAACGTTGACGCTCTCGTAGTATCGGCAAGGTGCATCCAATCTTTCTTCCGAGAT
TCAGACGCCCTCCGGGTCAAGCGTGCCGACTTCTATCCGAAAGCGAGCGAGACGATCCCC
GAGATCATCGGCATGGTCGAGGACATCATCAATGCCGGCTACGGATACGTAACCCCGGAT
GGCAGCGTTTACTACGATGTAAGCAAGGCGTCCGAATACGGTAAGCTCTCGGGGAACAAG
CTGGAGGAGATGCAGTCCGGGGCGCGCATCGAAGTGGACGAGATCAAGCGTAACCCCATG
GACTTCTGCTTGTGGAAGGCGGCGAAACCAGGTGAGATATCCTGGGACTCACCCTGGGGA
AAAGGGCGTCCCGGCTGGCACATCGAGTGCTCGGCCATGGTCCGCAAGCTGCTCGGGGAA
ACGATCGATATCCACGGCGGTGGAAATGATCTCATCTTCCCTCATCACGAGAACGAGATA
CTGCAATCCGAATCGGTGACGAAGAAACCACTCGCAAACTATTGGATGCACAACGGGATG
CTGCAGGTGGCGGACGCCAAGATGTCCAAATCACTGAAGAACTTCTTCTCGGTGAAGGAT
GTTCTTGATCGGTATCCACCAGAGGTCGTCCGGTTCTACCTGCTCAACACCCATTACCGC
GGTCCCCTGGTTTACGGGGAAGCAGCACTAGATGAAGCGGCCGTCTCCCTCAAGCGCATT
CACAACGCATACGAATCATTGAGGACCTACGTTCCCCGAGGGAACGATGCGGCGGAGGAA
CTGATAACCAAGGCCAAGGCAGGCTTCCTGACCGAGATGGATGATGATTTCAATTCCCGC
AGCGCCCTCTCTTACCTGTTTGACGTCGCCAGGGAAGCCAACCGGCTCATGGACATTGGT
GAGCTTAGTGCCGAAGGCGCAGCTAACATCCTGGGCTTCATTAAGGACCTCGACAGCATA
TTCGACATCCTTCCCGAGGAGAAGAAGGGCGAAGAGAAGCTGGACGATGTCATGATGCTC
CTCATAGACATCCGCAAGGAATTGCGCAAGCGCAAGATGTACGACCTTTCCGATATGATA
CGCGACCGGCTTGAGGAAGCGGGGATCAAGATAGAGGACACATCCGAAGGTGCGAAATGG
AAACTCATCTGA
>MALP_00349 Lipoyl synthase
ATGGAAACTCATCTGAGCCCGGTGGAGAAGAAGGCAGTTCTCATCTGCGGTGGCAACGTC
AAAGTACCAAAGGACTTCCGGCCTCCGTTCCGCTTGAGCCGTTCGACAGCCGGACCTGGC
GCCGGCTCATCATCGCTCGTCCTTTCGTTCGAAGGGCTACGCGTCAAGAAGAGCATCTCC
CGTGATGAGGGGGATTTCGAGCTTGTCGGAGGGCCGGAAGGTTACTCCATGCTCAGGAAC
GGGCAGCCGTTCATTGCTGATCTGGAACTAATGCCGGTGCTGTACCATTCGCCCGAGCAG
GCGTTCTTCAACCTAGGCCAGGACTGCATATTCGACTGCCTGTTCTGTACTTCCCGCAAG
CTCAGCAAGGACGTGGCCAAGGACCTGGACCTCGATCGAGTGGTCGACCTCATCCTGGAA
GCGCATCGTAAGGGCGAGCTGAAAGCTGTCGCCCTCACCTCCGCAGTTGTCGGTTCCATA
CGAGAAACGATCGACCGCATGGTCTACGTCGTTCATAAAGTGCGCAAGGCGCTTCCGGAC
GTTCCGATCGGCGTCGAACCGTACGTCGAGTCGTTCGAGGACATCGACCGTCTGCACGAG
GCGGGAGCGGACGAGATCAAGATCAACATCGAATCGTTCGATGAGCGCATCATCGAGATA
GCCTGCCCCAAGTTGGACCTGGAGAAGCAATTGGGGTTCCTGCGTTACGCTGTCCAGGTG
TTCGGAAGAGGGAAGGCCACCTCTAACATCATCATCGGTCTGGGGGAGACGGACCGCAAC
GTGCTGGAAGGCGTTTCCGCACTGGCAGGCCTAGGTATAGTCCCCTCCATCCGGGCTTTG
AAGGTCAATCCGATCAATAGGACGGTCATGGAGGCGGCCCTCGGTAAACTAAACCCGGTG
ACCCCCGAGAGGCTCATCCACCTGAACCAAGAGGCGAAGCTCATCATCATGGCCCATGGT
CTCAGCACTACGTCGTACCATACCATGTGCCACGAGTGCGGTTGCTGCGATCTCGTGCCC
TTCAAGGACCTCTGA
>MALP_00350 Transcriptional regulator MntR
ATGGTCAGCGAGAACATCGAGGAGTACCTCGAGTGCATCTGGGAATTGACGCAGGACGGT
ACGCCCGCGCGTACCACGGACATCGCCAAGAAGATGAAGGTGTCCCCTGCCAGCGTAACA
GAGATGATGCAGCGTCTTGATTCGTTGGGATACATCGCCTACGAGAAGTACAAGGGCGTC
ACGCTGACCGATTCCGGCAAAAAGATCGGGGAGACGATAAAGCGCAAGCACCGCCTGCTG
GAGCGATTCCTTGTCGACGTATTGGGCATCGCCAAGGAGAAGAGCCATGATGAGGCGTGC
CGTCTGGAGCATATGCTTTCCGACGAGAGCGAGAGGCGCATCTCGGAGATGATGAACCAC
CCGACCACCTGTCCGGACGGAGATCCGATCCCGGCGCTGGACCAGCTCTGCCTGAACAGG
GACGAGAACTCGTCCGTGCTGAGCGAGATGTCCGAGGGGGACGAAGGAATAATTTCCCAC
CTCTCCTGCGACGACCCGCAGAAGATCCGCCGCATAATCGCCATGGGCTTCGTTCCCGAG
CGCCGTTTGACGGTCGAGGAAAAGCTGCCCATGGGCGGCCCCGTTCTAGTGCAGGTAGGA
GATTGCCGCGTCGCGCTAGCGAAAGAGTACGCCGACCTCGTATACGTGAACACCAAGAGG
CGATGCCAGAAGCGGCACCGGCACGGTGGTAGGTGA
>MALP_00351 Fe(2+) transporter FeoB
ATGGAAGTACTGCTGGTCGGAAACCCGAACGTAGGAAAGAGCGTTGTGTTCAACCGCCTC
ACCGGGGTCGGCGCCATATCATCTAACTATTCCGGCACGACGGTCGACTTTCTCAAGGCG
GACATGATGGTGAACGGCAAGAAGGTCACGTTCATCGACCTTCCCGGCCTTTACTCTTTG
ACCAACGGCACGGAGGACCAGATCGTGGCGGCCAAGATGCTGCACTCCGCGAACCCGGAT
TGCGTTCTGGTCATAGCGGACGCCACCCGCTTGGAACCTTCTCTGGTCCTGATCTTCCAG
CTCATTGAACTGGGCTATCCGATACTCGTGGCCATGAACATGATGGACACGGCCCGCAAG
CGCGGGGAACTTGACGTTCAAAAACTATCGAAGATACTGGACGTTCCGATCGTTCCAACG
GTGGCTGTCACCGGCGAGGGCATGGAAGATCTGTTGAAAGCACTGGACATCTGCTCCGCC
CGCCGTTCCAATTTCAAGGTCAGCTACGATTCGCACATCGAAGCCTACCTGGAGGTCATG
AAGCTCGGTATTGCCGAAGCGGAACTGAAGTACCCTGCCCGAGGCGCCTCGATCAAGCTC
CTGGAAGGGGACGAGGAGTTCACCGAAGGCATTCCGAAGGACCTCCCTGTCCAGGTTAGA
AAATTGAGGGAGGAGTTCCGCAAGGAGCACAATGAAGATCTGGAGGTCCACGTCAACCGC
GATCGTTACGGGGAGGCTGGCCGAATAATATCGGAGGTTTCCAGGCCCAATATCCAGCCG
CGCACCCGTCGCCAAAAGCTATCCGACCTCACCATGAGGCCGCGCACTGGCATACCGGTT
CTCATCGGAGTCCTTGCCGGCGTTCTCCTGACCATCATATTGCTAGGCGGATGGCTGGAG
GGAACGCTCCTTTCGCTCTACGCCGACCTGACCGGTACCTTCTTCGCCGATCTGGCCGAC
GCCATCGGCGGGGAGCTAGGTCAAGCGCTGGCATCCGGAGTGGACCTCAGCATCCAGGCC
ATTTTGGCAATCGTCGTTCCGTACATCCTGCTGTTCTACCTGATACTGGCGTTACTGGAG
GACTCCGGATATCTTCCCCGGGTGGTCGTGCTTCTGGACGGGGTGATGCACAAGATAGGG
CTGCATGGTCAGGCCATAATCCCGATGCTGGTGGGAATGGGTTGCAACGTCCCGGCGATA
CTGGCTACCAGGGTCATCGAGTCCCGTCGGGAGAAGCTGATCCTCGGCACCATCATCATA
ATGGCCATTCCCTGCTCGGCGCAGATGGCCGTTATCATCGGAACGGTGGGCAACTACGGC
GGCATCGTGTATGTGCTCGCCATACTGGGCATCCTGCTCGGTCTGGTATTGATACTGGGA
CGGCTGCTGCACAAGGCCATCAAGTTCGAGCCGACCAGCCTGATGATCGAGATACCGGAC
CTCAGCGTGCCCCGCGTCGACAACATTCTCAAGAAGACCTGGATGCGCATCAAGGAGTTC
TTCGTCATCGCCTTCCCGATACTGCTGATAGGAAGCATCGCCCTGGAGCTGCTTAACGCC
TACGGCGTACTGGACATGCTCGTTGAGCCGTTAGCGTTCTTCACCGAGGGCTGGTTAGGA
CTTCCGGCGATCATAATCGTCGCCCTGGTGTTCGGCGTGCTGCGCAAGGAGATGTCCTTC
CAGTTGCTGGTCGTGCTCTTCGGAACCGCGAATCTCGCAACGGTAATGACCGTGGAGCAG
CTGTTCGTGTTCGCCTTGGTCATGGCCACGTTCATGCCCTGCATGTCCGCTTTCGCGGTG
ATGATACGCGAGTACGGTCTCAAGGACACGCTGAAGATGTCCTTCGCGTCGATAGTGCTG
GCGTTCACGCTCGGAGGAATGGCCAACTTCCTGTTCCAGGTGTTCTAG
>MALP_00352 hypothetical protein
ATGTACCGCCTGTTCCTGGCCGCCCTGGTGCTCAGCCTGATCTTCTGCGCAACGCCAGGC
GCCGTAAACACGCAGGCGCTTCGCGTCGGGGTCACCGGCGGTTTCCGACGAGCGTTCGGG
GTCGAGATGGGCTCCATAGTCGGCGACATGAGCTGGGCGGTGATAGCGTTGGCGGGACTA
GCCGTCATCTGGGACAACGATGTCGCGAGGATCGTACTGGCAATGATCGGTGCGGCGTTC
CTTATCTATCTCGCCTACCAGGGGTTCATGGACGCCCGGAAGAAGGAGATCCCGGAGGTC
GACGCGCCGAAAGGGCACACCGACTTCGTCACCGGCGTGATAATGTCCTTCGCCAATCCG
TTCCAGCTACCGTTCTGGATAGGGATCGGAAGCTCGAGCATAGCGGTAATAATGTCCGAC
CCCGGGCTCATGGACTTCGTGGTGTTCTACTTCGGTTATCTCATCGGAGCGATCATCTGG
GGTACGTCGTACTCGGCGCTCATCGGTCACGGAAAGCGGTACATCACGCCGAAGCTGTTC
CGGGCTCTGAGCTTGATCTGCGCACTGGTGCTGCTATACTTCGCTCTGAATCTGCTGTAC
AGCACATTCCTCAGTGGGTGA
>MALP_00353 Glutamate--tRNA ligase
ATGTCCGAGGACCTGGAAGCGACCATTCGGAAGTACGCCCTGCAGAATGCAGTACTTTAT
TCCGGCAAGGCCAACCCCAAGGCCGTGCAAGGCAAGGTGCTGGCCGAATCTCCCGAGCTG
CGCTCCCGCGTGAAGGACGTCCTGCCGCTCATCGCTTCCATAGTGGATGAGGTGAACGCG
CTAGCTCCAGAGGTCCAGCACAAGCAGCTGGAAGGTATCGACTCCTCTATGCTGAAGAGG
GAGAAGACCGAACGCCGCGTAGGCCTGCCGGAGCTTCCGGGCATGGAACGTGGGAAGGTC
GTAATGCGCTTCGCCCCCGGTCCCTCCGGTCCGCTGCACCTGGGCCATACCCGCGTAGCG
ATCCTCAATGACGTTTACTGCCGCAACTACGACGGCAAGTTCATCAACCGCATTGAGGAC
ACCAATCCCGATAAGATCGATCCGAACGCCTACGACATGATCCCCGAGGACCTGGAATGG
CTGGGCGTCAAGGTGCACCAGACGGTCGTGCAAAGCGACCGCTTCGATATCTACTACGAC
ATCGCCAGGAAGCTCATCGATATGGGGAAGGCGTACATCTGCACCTGTCCCGCCGAGGTC
TGGCGTGCCTTGAAAGAAAAAGGCCAGCCCTGTCCACATCATGACGAGGATATCGCGACG
ACCATGGACAAGTTCGAGAAGATGCTGGCCGGTGATTATGAAGAAGAAAAAGCCATATTC
GTGGTCAAGACCGACCTGAAGCACCCCAACCCGGCCATCAGGGATTTCGTTGGACTTCGT
ATCATAAAATCCACCCCCCACCCGCTGAAAGGCGATAAGTATTGCCTCTACCCGATGATG
AACTTCAGCGTGGCCATAGACGATCATTTCCTTGGCTTGACGCACGTGCTCCGGGGAAAG
GACCACCTGAACAACACGCAGCGTCAAGCTTACTTGTTCGATTACTTCGGCTGGAAGGTG
CCGCACTACACTCATTACGGTCTGGTTTCAGTCCCGGACGCCATCCTGAAGACGTCCACG
GTCGGCAAGGGCATCAAGACCGGGGAGTACTCAGGCTGGGACGACGTGCGATTAGGAACC
GTCCGTGCTCTGGCAAAAAGAGGTTTCCGCCCGGAAGCGATACGCAACTACTGGGTGGAC
TGCGGCATAAAGGAGACGGACGTGGAGTTCTCCTGGGACAACATCTACGCTTACAACAAG
GCCATAGTGGACAAGACGGCGAACCGCTACTTCTTCGTGTGGGACCCGGTCCCGCTGCAG
ATATGCGGTGTGAACGAACTTCATTCCCGAGCCCCAAGACACCCGGACCACCCTGAGCTC
GGCAACAGGGAGTTCCAGCTGAACTCGCCGATCATCATCTACGTGGTGGAGAAGGACCTC
GATACGGCGATGGAGGCCGGCAAGGTGCGCCTGAAGGACCTTGGCAACGTCGAGTTCCGT
TCCGGGAAGGCGTTGTACCAGGGGAACGACCTTTCCGTCCTCAAGGAAGGGTACCGCATC
ATTCACTGGGTGCCGGACAACTGCACGCCAGCCACTGTGATGATGCCGACCGGCGAGAGG
AAGGACGGCTTCGTGGAGACCATGCCTGCGGACGAGGAAGGCAAGGTCGTGCAGTTCGAA
CGCTTCGGCTTCGTGAAGGTCGAGAAGGTAGCGCCGAAGATGCTGGCATACTTCACCCAC
TGA
>MALP_00354 hypothetical protein
GTGGAAGATGCAAACGAGGCATACAACGCGATTAGGACCAATTACCAATACATAGGAAGC
ATCCACGATCTGAACGCGGGAAACAAGTCCTGCTATCTCGACATGACCGTTTTCATCTTT
GGAGCCTTTCAAAAAGGGAATGTGGTCGTTGAGTTCGAGTATTACAAAGGATTGGAGACC
ATCTATCCTTCAGAATTAAAGGACGTTGCTGAGTCGCAATATGAGAAAATACAAACCTGA
>MALP_00355 hypothetical protein
ATGAAGGCCCGCAAGCTAACCCCGGAGGAATTGAAACAGTACCCGCTTTTCCTAACCCCG
CAAGACGAAGCGGACACCAGGAAGCGGTTGGGGCTACCGGACGACACTCAGATAAGACCC
CTTTGA
>MALP_00356 tRNA-Leu(gag)
GCGGGGGTAGCCAAGCTTGGCCAACGGCGCTAGATTGAGGGTCTAGTCCTTAGTGGTCCT
TGGGTTCAAATCCCAACCCCCGCACCA
>MALP_00357 hypothetical protein
ATGAACGACAGGGAAGGAAAGCTGGTCATGATCAAGGAGCGCGTGCCTCTGCGCACCAAC
GAGATGCTCAGGAGGGAGCTGCGCAAGGGACGGAAGGCGCTGTACATATCCAAGAACTCG
CCGAGGCAGCTGGAGATGCAGTTCGAGCTGGTCAAGGACAATATGACCGCCTTCTGGCTG
TCGCCGCGCCCGGAGGATGATTGCATCCCGCCGATGAACCTGGAGAACTTCGAGGCCAGG
ATAAAGGAGTTCCTGAAGGAGAACGAGTCGCCCATCGTGGTCCTGAACGGCGTCGACGTG
CTGTACTCCTGGAACGGCCTGCGGCCGGTCATAGACTCCTTGAAAAGAGCCAGGGGAGGG
CTGGGCAACGCCGAGTTCTTCATCAGCCTGGACCCCAACGAGCAGAACCCCGGGTACGTT
GGCGCCCTGGAAAGGATCTCGGACGAAGTGGTCTGCACCTGA
>MALP_00358 Putative translation initiation factor eIF-2B subunit 2-like protein
ATGACAAGTCTCGCATCATTGCTTGATAAAATTTCCAACGACCGGGTCTCCGGTTCCTCC
GAGATATATTCGGAATTGCTGGACGGCCTGCAGGAGGCTTTGGCCCAAAAGCCAAAGGTG
CAGGAGTGGAGGGACTTCTCCGACGGCCTTTCCAAGGTCAAGAGGTCCATGGCGCCCTTG
CAGAACGTGGCCGGGTCGATACGTGTACTGTTGAACGCCCAGATACCGGACGAGCAGTTC
AACGGATTCGTCAAGGGATTTCTCACCGACCTGAGGGAAAGGGAGGCCACGGCACCAGGG
AAGATCGCCAATACCCTGGTTAGTGAGTTCAAGCCTGGAAAAGTGGTTACCATCTCCTAC
TCCGGAACGGTCCTCAATTCCCTCCTGTCCCTGCCGAAGGACGTCGAGGTATCCATAGCT
GAGTCTCTGCCGATGGGAGAGGGGACGTTGACCTGCAAGAGGCTGTTGGAGAAGGGTTAC
CATCCCTCGCTCTTCAGAGATTCGATGATCGCCTCAGAGGTGCAGAAGGCGGACCTGGTC
CTCGTCGGCGCGGACGCCATCTGCCCGGAGGGCGTGGTGAACAAGGTGGGAACCACGCTG
ATGGCCCTGGCGGCCAAGGAGCACGGAAAGCCGTTCGTGGTGCTCTGCTCCACCTCCAAG
CTCATTCCGGTGCTGGAGATGGACGATATGGAGGGCGAGGCTTTGTTGGATCGGCTCAGG
GTAAGGGAGGTCGTTTTCGAAATGACCCCTCTGGACCTGGTCACCGCGGTCGTCACCGAC
GAGGGCGTTCTCTCTGGAGAGGAGATGAGGAAGCGACTTCTGAAGGACCGCGGCAATATG
AAGGTCACCGAATGCCAGTCCTGCTAG
>MALP_00359 hypothetical protein
ATGAGATACGGTGCCACCACCAGGCTGAGCCCGGAAAGGGCCTTGGAGAAAGCCAACGAG
TACTTCGTAAAACTGGAGCTGGCCTTGCAGGAAGGTTCCGACCGGCACGCTCTTTTCAGC
AGCGCCGCCGGTCACGTTCTAATTACCATCACCACGGAACACGGCACCGAGCTGGACATC
GAGACCATGGGGTACGATAAACAGGTCAAGACCTTCCTGCAGCGCATCGGCTAG
>MALP_00360 Tryptophan synthase beta chain 2
ATGAGACACGATGTGAAGTTCTCACTGAGCGTTGATGATATCCCCAAGCGCTGGTATAAC
ATCGCGGCCGATTCCCCCGTGCCGCTGCCGCCTCCGCACAACCCGGCGACCAACGAGCCG
GCGACCCCCAAGGACCTCGAGGCAATATTCCCGCGCAACCTGATCGAGCAGGAGGTGTCC
CAGGAGCGTTACATCGACATACCGGAGGAGGTGCGCGACGCCTACGTGATGCTGAACCGC
CCCTCCCCGCTGGTGAGGGCGGTGAGACTGGAGAAGGTGCTGAAGACCCCGGCCAAGATC
TACTACAAGCGGGAGGACCTCAGCCCCTGCGGATCGCACAAGCCCAATACGGCCGTGCCG
CAAGCGTACTACAACATGAAGGCCGGGACGGAGCACATAACCACCGAGACCGGGGCCGGC
CAATGGGGAATGTCCCTGGCGCTCGCGTGCTCCATGTTCGACATCAGCTGCAAGGTGTTC
ATGACCTGCTCCTCCTACGATTCGAAACCATACCGGCGCATAGCCATGGAGACGTACGGC
GCCAAGGTGTACTCCTCCCCTAGCGGCGAGACCAAGTTCGGCCGCGAGTTCAAGGAGAAG
TTCCCCGACACCCCAGGCAGCCTGGGCATAGCCATCAGCGAGGCCGTGGAGATGGCGGTG
AGCGAGAAGAACACCAAATACAGCCTGGGCAGCGTGCTCAACCACGTTATGCTGCATCAG
ACCGTCATCGGGCAGGAGCTCATAACGCAGCTGGAAATGGCTGACGTAGTTCCGGACCAC
ATGGTCGCCTGCGTCGGCGGAGGGAGCAACTTCTCCGGGTTCTCCTTCCCCATGCTGGCC
AAGAAGATCAAGGGGAAGATAGACACTGACTTCGTTGCCGCCGAGCCGGCGTCCGTGCCC
TCCCTCACCAAGGGCGAATACCGCTACGACTTCGGCGATACGGCCGGAATGACGCCATTG
CTGAAGATGTACACCCTCGGCCACGAGTTCATCCCCTTGGCCATACACGCCGGCGGCCTG
CGCTACCACGGCATGGCCCCGACGGTGAGCTTGATGAAGAACCTCGGCTACGTCCGCCCG
GTGGCCGTCGAGCAGAAGGCCACGTTCGAGGCGGGGATCATGTTCGCCAACGCCGAGGGA
GTGATCCCCGCTCCCGAGAGCACGCACGCCATCGCCGCCACCATCGACCTGGCGATGGAG
GCGAAGCGCAAGAACGAGGAGAAGGTCATCGTCTTCAACCTGTCCGGGCACGGGCTGCTG
GACATGACCGCCTACGAGAAGTACCTCAGCGGCACCATGGTCTGA
>MALP_00361 hypothetical protein
ATGAACGCCGATCTCGATTTCAGTGGGAAGTTCTACTCCATCGACGTCCGTTCAGACTAC
GGTCTTTTCAGTCTCGATCACGGGCGCATCTACATGGTCATCAACGAGCGAATGGACAAG
ACCCTCTCGCTCATAAACGGCCTGGCCTCCGCCGGAAAGGAGATCATCTGCGTCAGCAGG
ATGCACCCGGACATGCTTCGGGAACGTTATCCGTTGCAGGAAATCAGGGGTGTTTGGTTG
AGCGAGACTGGTAGCGGCCCGCGCCTCTCACCGGATCATTTAGATAAGATAGTGGAGGAG
ATATCCAAGTTCGTCTCCTCCCGGAAGAACGCCGTGGCGGTACTGGATGGATTGGAGTAC
ATCTCGCTGTTCACGGACTTCCGAACGTTGAACATATTCTTGGAGGAATTGAACGACTTG
GTCATGGCGTCGCGGTCAATCCTCCTGATACCAGTAGATCCGCGCCTATTCGACCCTTGC
CAGCTGGCTCGTCTGCGCCGATTTGCCGAGATCCTGCGGTGA
>MALP_00362 hypothetical protein
ATGACAGGAACTATGGATGCCAAAGTGTCTCTTCTCATGGAAGGCTACCCGCGCAACGGG
TTCACGGTTTTCTCGAACTACCTGGGTAATGACCAGGGCGTGTGCATAACCCGTCTTCAC
CCCGAGTACGTGGTGGAGAAGTACGGCCTGAAGAACTCCCGCTTCCACTGGCTGAGCGGA
GTGAAGCAGCAAGGGACCCTATCACCGAAGAACGTTTCGCTGCTGGTGAAGCAGGTGAGG
GGCGAGATCAAGGACGGTGAGCGAAAGTTCTTCCTGGACGGTCTCGAGTATCTGCTGCTC
TGGAACGATATGAACGGTATCGTATCTTCTCTCAAGGAGATCGAGAAGGACCTGGAGAGG
GCCGAGGGAACCCTGATAGTGTCGATCGATCCGCTCACCTTCGAGGAGAAGGACCTCAGG
AAGCTGAAGGAATCCTTTCCCGAGCTGTCCGCTGAGCTCACCGCAGGATCTCGGCAAATC
GGCGCAGACGAGCCAGCTGGCAAGGGTCGAATAGGCGCGGATCTACTGGTATCAGGAGGA
TTGACCGCGACGCCATGA
>MALP_00363 hypothetical protein
ATGATAGACCTTCCTCTGCCGTGGCGTCAAGCGCGACAGCGCGAACTCCCGAAGCAGGTC
GTGCATTCCTATGAGCCGGCCGACCGACTCGTAGATTATCGATTTGGACAGCAGGGAATC
GACCGCCTCGTAGCTGACGGCGTAATCGGCCCCTTCCAGCTCCACCTTGTCCATTCCCGC
GGCCAGGTGGATCTCCTCCTCCATTATGAAGAAGGCATCGATCAGCACAGGGTAACGGAA
AACCGCGGCTATGCTCATTATCTTCCGTTCCGCCACCCCCAGCCGGGAGAACACCTCCTG
CTCGATGAATATCCGGATGTTCTTTCCCAGGGCCAGCTTCGGATCGTCGATCAGCTCCAG
GAACAGCGGATGCCCGCTGGTGACCCGGAACACCTCCTCCACGTCCGCCTGGGAGAGCCC
CCGCGAGCGCATCATCTGCACACTGCTCTCCCTGTCAAGCCCTTCAAGATTGAGCTCCAC
CACCAGCCCCTGGAACACTGCGGCACGCGAATAGAACGTCGGCAGCTCGCGTGCCGTGCA
TACGGCCCTCACGTGCTCCATGCCCTCCATGATGGTCAGCAAGGCCCCCAGGAACTCCAG
AACGGAGGGATCGGCCTTGTGCACGTCGTCGAAGATCAACAGAACGGATACGTCCTTCAG
GTCCGTCTCCAGGATATGTGTGGCCTCCCCGACCAGGGGCGCCTCGGTCTGGTTCAGATA
CCATTCCAGGTTCCTGCGACCCATCTGCGAGAGGAACTCGGCCAAGGGCCGGAGCAGCGC
CTTCAGGTTGGCCCACTCGTGCACCTTGTACCAGAACACGTTGGTGCTCTCCCGCACCAT
CTGGGCGAACTTGGCCAGCAGGGTGGTCTTCCCGATGCCGGGAATGCCGTTGATGACCAC
CATGCGCTTGGTCTCGGAGGTCAGTAG
>MALP_00364 hypothetical protein
ATGATCGACCTGCGGGCCATGAAGGCCGCCCTGAAGCAGCAATCGATCCATTTCTTCGTC
GACCCGCAGTGGATCATACCCAGCATCATCGCTCCTTTCATATTCACCACCGTCACGCTG
TTCCTCTTCCGCCATGCCGGCGGGGACCTGTTGCTGTACGCCGTCCTGGGCGGCGGGGTC
CTGGGCATGTGGGGGAACACCATACACAGCAGCAGCTGGTCCATCGGATATGACCGGATG
AACGGCACTCTGGAGGCCATCATGGTCACTCCCGCTCCCCTTTCGTCCGTGGTCTTCGGC
CGCTGCCTCTGGAACTCGTTCCTGGGGTTGCTGAACGCTCTGGCCGTGTTCCTGGTCGCC
CAGTTCGCCTTCGGCATCGATGTCACCATACAGAATCCGCTGGGCTTCGTCATCGCGCTT
ACCGCAACGCTGCTTTCGCTGTCCGTCCTGGGAATGGTCTTCGGGGCGTTCTACGTCGTA
ACGCGGGCGTCGTCCGCCTTCTTCCAGATACTGGAGTTCCCGATCTACGTGCTGTCGGGC
GCGGTGTTCCCGCTGATCATCCTTCCCGAATGGTCCCGGCCCCTCTCCTACGTCATCCCG
GCCACCTGGGGCGCCGAGGCCTTGAAGATATCCGCCCTCTCCGGTTACGACTCGCTGGGC
ATCGGCTACTATGGCGCCCTGGGTCTGACCGCATTGACGACCGCGATCTTTCTTCTGTTA
TCCCTGTGGCTCTTCACCTACCTGGAAAGAAGGGCCAAGGTGAACGGAACGCTGGTGAGG
TACTGA
>MALP_00365 hypothetical protein
ATGCTGAGGGATGCGCTGGGCGTCAAGGCTTCGGCCCTGGTGGCAATGCGTTCGCAGTTC
GCGGTGGTCGGCCCCGGGCTCTGGCTGATCCAGATACTCTCCACGGCGCTCTTTCAGATG
TGGTTCTTCGTGCTGGTCAGCGATTTCGCCGGAGACCCGGGAGCGACCCCTGCCTACGTG
GCATTGGGGAACGCCGTTTCGGCGCTGACCTATTCCGCGGTGTACGGCGTCACCATGTCC
GCCGGGTCCGAGAAGCACATCGGGACCATGGCCACCATCATGTCCACCCCGACGCGCATG
TTCTACGTGTTCCTGGGGAAAGGAGCGTATCAATCGATCATCGGCCTCTTCACCGTCACG
GTATCGCTGGCCTTCGCCTCGCTCTTCTTCGGGGTCGACCTTTCCGGGGCGAACTTGATC
GCCCTGGCGGCGGTGCTGCTGGCCACCTGCTTCGCCATGGTCGGTTTCGGCATGGTCGTC
GGCAGCGTGGGCGTGTACCTGCGCTCGTCCATGGTCCTCGGCTCGATGGTGCTCTACCTG
GGGCTCCTGCTCTGCGGCGTCAACTTCCCGATATCCTACCTGCCGGGATGGCTGCAACCC
GCCTCGTACGTATTCCCGCTCACCTACGGAGTGCAGGCCGTCCGGGAGGTGGCGGCCGGG
GCCGGACTGGCCGACGTGTCGTTCCTGGTGATGTTGATGCTTGGTCTGGGCGTCCTGTTC
TTCGTGATGGCCTACGCCCTGTTCGACTACTTCGAAGAACTGGCGCTGAAGCGTGGCTCC
CTGGACATGTTCTAG
>MALP_00366 hypothetical protein
ATGGACCCACTGGCCGCCCTCAGCGTGTTCCTCGGCGCCTTCGCCGCCCTCCTCCTTCTG
ACCATGAGGGTATTCCCGCGGAGGTGGGCCAGGATGTTCGCTGACGCCGGACGGGAGAGA
GGTCGTCCTCTCTGGGCCTGGGCGTCCATCGCGCTGTCGATGGTCGGCATCGTTCTGTTC
TGGTACCTGCATTTCGTCGGGAACGCCGACCTCTCGCTGGCCATGGCCGTGCTGGGCACG
TTCCTTCTGGTACGTACGGCCCAGGCGCTATTGACCAAGAACGGATTGCGTCAGAACGCG
CAGGTCCTGCTGCAACGGAAGACCGGTCCGACCTTCCTTCCATTCACCGTCGCCAGCATC
GCCCTCGTCGTGCTCGGGCTGCTCTAG
>MALP_00367 hypothetical protein
GTGAACGCGGCACTGGGCCGCGAACCGGGATGCTCCGCGGAGGAGGTCCTGGCCATGGGC
AACGCCTACCGGTTCCCGGGGCCTCAGAAGGACGGCGAAGGTCGTATCCGGCGGATCAAC
GCTTATGGCCGCATCTCCATGCCCAGCGTCCTTGCCCGCAGGGACGGCCCCACCCAAAAG
GTGATGCGCTACGTCGTTCACGCCAGTGATGGCGCCGAACCTCGGACGATGACGGTCATG
CGCTCCGGACCTTGGATCACGGGGGTAATCTGTTTTATCCTTTGGTCGCCATCATGGTCC
AAGATGGACCACATCGTCTACCTGGACAAGTCCGCCGGCGCTTTGGAAGCGATGCGCCAT
GGTAAGAAGACCATGGTCGGCCGGGCCTACAACGGCCGTCGCTCGCCCTACGGTAAGGTG
AAAACAGGTGACATGCTGTATTTCACGGAGAACGATGGCAAGCAGATCATCTACGGCCGG
GGGAGGGTGACCGTGGTCTACGACTCGCCCAAGCTCACCCACGATGAGAGCGTGGGTTTG
CTGGAAAGATTCCGCCGCCCTCTCTGGCTGTCCGAGGCGCAGTTCCTGAGGATGGCCGGA
AAACGATACTTGGTGCTGGTGACGGTGGACGGATTCCAGGAGGTCCCTCGTTTCCGCTTC
ACCCGCCGCGACTTCCACACCATGGACGACTGGATCTTGGTTGGCGACGTCGAAAAGGCG
CGCGATGATGACCCGGTGTGGAATATGAAGTAA
>MALP_00368 hypothetical protein
ATGAGCGCATGTGTCATGCGTTCAGTGGTGCGTTCCAACGGTCTCAGGAATGGTGATATC
CCCTCCTCTTCCAGTCCCGCCCTGGTCATGCCTCTGGGGGAGAAGGCCGACATGCTGAGG
GACGATCTCCTGGACCCCACGGGGCCGGCGGCCGGGGCCATGGAGTTCTGTCCACATCCG
GTGCTGGTCACCGTTCCGGAGAGGAACTTTACCGCGTGA
>MALP_00369 Deoxycytidine triphosphate deaminase
ATGTGCCTGGTCCCCGACCACGAGATCGAATCGCGAATGAAGGACGGTTCGCTGGTGATC
ACCGATTACGATCCCGAGGGTTTGACGCCGAACGGCTACGACCTTCGGGTGGCCGAGGCG
CGCCTGGAAGGAGGAGATAGCGTTTCTTCCGGGGTCTTCATCATCCCTCCCGGCAAGCTT
TTCTTCGTTTCCACCGTGGAGAGGGTGGAGCTGCCGGACGACCTTGCCGCGCAGCTGTGG
ACCAGGACGTCCTGGTTGCGCAAAGGTTTGCTCATGGGGCTGGGAAAGATAGACGCCGGC
TTCCATGGCACGCTGACGTTCAGCGGATTCAACGCCTCATCCGCCCCGGTGGAACTGCCC
ATCGGAAGCCGCATGGTGCAGATGGTCCTGGAGCACATGCGTTCCCCCGTCGAGCGCACG
TACGCCAAGCGCAGCGGGAACTACCAGGGGCAGAAAGGAATAACGCTAAAGCCAGCCGAC
AAGAAGTAG
>MALP_00370 tRNA (guanine(37)-N1)-methyltransferase Trm5b
GTGCGTTCCCTTTGCGTCAGGGTCCGAAAGGGGGAAGGAGAGTCCGTCCGTAAAAAGCTT
TTAGAGGACGGGCTGCTGGACCGGTCGCTGTACGTCGACAGGGACCAGGACCTGCTCTAC
CTGCCGGTGCTGGCCGCTCCGGAGGGCGTTCCGACGGAGGAGCGGGAGTTCAAGGAACGA
GAGCGCGAGGAACGCGACTACAAGGCGTTGGCCAAGGTGCCCGACGAACTTCGGCCGTTG
CTGCCCACGGCCTTCGACACCCTCGGCGATATCGCGGTGATAAGATTGCCGGACGAGCTT
CTTCCTTACGCCAAGCAGGTCGGTGACGCCCTCATGTCAGCGTTCCCGCGACTGCGCTCG
GTGTTCCTGGACCACGGGGTGGTCGGGGAGTTCCGGGTGCTGGACCTGGAGGTCATGGCC
GGGGAGGACGTGAGCGGGACGGTGCACACGGAGCATGGTCTCCGCTTCAGGGTCGATCCC
CGCAGGGCGTACTTCAATCCCCGCCTTTCGAACGAGCGGAGAAGGATAGCGTCATTGGTA
AGGGACGGCGAGACGGTGGTCGACATGTTCTCCGGCGTCGGACCGTTCGCCATAATGATC
GCCAAGCTCTCCCGTCCCGGGGTCGTATACGCCATCGACCTCAACCCGGAGGCGGTGCAG
CTGATGCGGGATAACGTGGAGCTGAACAAGGTGAAAGGCGTCGTCCCGCTGGAAGGCGAC
GCCCGGCAGTGGGTCTTCGATCTTCCGTGCGCCGACCGGGTGATCATGAATCTGCCGCAC
TCGGCCATCGACTTCTTCGCCGACGCCCTCACCCGATTGAAGCTGGGAGGGGTGATGCAC
CTCTACCACATATGCGACCGGAACGATTTCCAACAGGTGCTTGAGGACCTCAAGCGGAAG
GCGTTGGGGATGGGCGTGCAGCTCGAGGTGCTCAGGAGCGAGGAGCTGAAGACGTACTCG
CCCTCGTCATCCGTATACTCGGCCGACCTACTTCTTGTCGGCTGGCTTTAG
>MALP_00371 Diphthine synthase
ATGGGAGAATTGATATTTGTTGGTTTAGGGCTGGGAGGGGTGGATGACCTGAGCGCCAGG
ACCGTCCGCTCGCTGAAGGAGTGCGACCAGGTGTTCGGGGAGTTCTATACGTCCAAGCTC
ATCGACTCCACGCCGGACGATCTGGAGAAGGTCATCGGCAAGAGCATCGTTCGCCTCAGG
CGTCGTGAGGTCGAGGAGGAGGAGACGGTGATCGAGGCGGCCAAGAAGGGAAAGGTCGCC
TTCGTCACCGCCGGGGACACCATGGCCGCGACTACGCACGTGGACCTGAAGATACGGGCG
ATGGAGGAGGGCGTCCGAACCACCGTTCTTTACGGCGTCTCCATATTCACCGCCTGCGCT
TCCGCGCTCGGATTGCAGCCGTACAAGTTCGGCCGCGCCGTAACGATACCGTTCCCCGAG
CCCGGCTATACACCTTTGTCACCGTTCGAGAACATCTACGAGAACTGGTCCCGGGGACTG
CACACCTTGGTGCTGTTGGACATACGCGAGGAGGAAGGCCGCTACATGACCGCCAATCAG
GCGGTTCGGTGGCTGATCGACGCGGAGAAGGCCAAGGGCCTGGGGATGATCACCGGGAGC
ACCGTGATCTGCGCTGCGGCCCGCATCGGCTCCCGCACGGAGAGGGTTTCGGCCGGATAC
CCGTCGAAGATGTTGGACGAGGATATGGGGCCGCCGCTGCACACCGTCGTGGTTCCGGGA
AAACTGCACTTCGTGGAGGCGTACGCACTGGTCAAGTTCGCTGGGGCTCCCGAGGAGATC
GCGGACGATCAGAACTTGTAG
>MALP_00372 Cell division protein FtsZ 1
ATGTCCTCCAGGGTGTATAGAAATTTCTGCGGGTGCGGTGAAAATGCCATATCCAATGAG
CGTGTTAATGAGCTTGTGCGACCAGAGATAGTCGAGCTTCCGGCCCAATCCTCACGACCC
CGGCCAGAGGTACTGGTCGTGGGAGTGGGCGGAGCGGGAAGGCACATGGCCGCACAAATG
CCAGGTAGCAAGCTCACCGTCTGCCTGGAAGGGGACGCGGGAATACCCGGGCACCGGCAG
GTGCTCCTGCGGAAGGGAGAGGTCACCGTCGCCCGCACCAGCTCCGCTACCGCCCTGCAC
GTTTCCGATCTTCCGTGGAAGAATCGGCTCGTGGAGGCGGTGGGAAGGCCGGACGTGCTC
TTCCAGTTCAGCGGGCTCGGCGGTGAGACCGGCAGCTTCATCGCCCCTCTGATAACCGAG
CTCGCTCACTATTCAACCATGACCTTCACCAGCGTCTGTCTTCCATTTTCCGTCGAGGGC
TCCAACCGCCGGGCCATGGCCAAGGAGGGACTGGCCCGTCTGAAGGCGGCATCGCACATG
GTGGCGGTATACGCCAACGATCCCCTCATCAAGCTGGCTCCCAACCTTCCGTTGGGAAAG
GCCTTCGGGGTCATGGACCAGATCATGCTATCGCTTCCGACCGACCTCTGCCAATGCCTT
ACCGCGGAAGCGATACCGCTGCTGAAGGAGAACCTTGGGCGACGGGAACTGCGAGCCGGG
ATCGGCTACGGCATGGGGTTGGAGAAGGAGCGGTTGGCCGTGGAGGACGCCCTGACCTCT
CCCTGGTTTCCTTCGGCCGAGTTCCAGCCGGACACCGCACTGATGCTGGTGAGCCTGGGA
AAGGAGGACCGGACCGGTCTTGACGACTGCACAAGGGAGGTGTCCGGTAGGCTGAAGGTA
AGAAAGCTTCTGGTCGCCTCGCGCGCGGACCAGTCGCTCGGCCGCCGGGTGAAGGTCTCT
CTTCTGCTGGGCTACAAGTTCTGA
>MALP_00373 DNA double-strand break repair helicase HerA
ATGACGGACATTGGCAGGATTTTCGGCAACAAGGTCATGGAGCTGCGCTTCCGCACGGGC
GAGGCGGAGGACCTCCAGGTCGGGGAGATGCTGGTTGTCGAGGAGGGCGGCGTCAAGTTC
CTGGTCCGGACCATGGACGTGCTGTTCGGCGCCGATTCGGATGATGACGACTACCTGGAA
TGGCAGGCCGGGGTGGCGTTGAAGGACGGCTTCGATTACGAGCGGATCAAGGGCGACCTG
TACAAGGTGGGCGTCTGTTCGCCACTGGGCTGTCTCCGGGATGGCGTTTATCGAAAGGCC
AAGTCCATCCCAAGGCACTTCTCCCGTGTCCGCCGGGCGGACCAGGACGATTACGATTTC
CTGCAACCGATGATGGGCGATGTGGAGGTCGGACGCCTTCGTTCCGGCGATCGCGTCCTG
GACTTCCGCGTCGGGATCGACTCGCGCGGGTTCCCGCATCACGTGGGAATATTCGCCACC
ACCGGCATGGGCAAGAGCAACCTGATGAAATCGCTGGCGCTGTCGTGCATGGAGTCCCGG
CGCTGCGGCTTTCTCATCCTTGACCCGCACGGAGAGTACTTCGACGGCGGGGAGCGCGGT
AAGAAGGGATTGTCGCATTCCAAGCTCGCCGCGGAAGCCTTGGATGTGTACTCGTCACGC
AAATTGGACGGGGCGTACAGCTCCATACATATCTCCAGCTCGGAGATCGATATCCCGGAC
CTGGCGAACCTCTACGAGTTCTCGGGGCCGCAATTGGAATGCCTTCAGGCCTCCCAGTGG
AAGTACGGGGAGAGATGGCTGGACGAGCTTCGCGACAAGAGCGTGGCCACCATCGTCACC
GATCTGAACGGACGCTTCCACGAGGGCAGCGTGAACGTCATAAAGCGCCGCCTGGATTCC
ATATTCCAGTTCGATCTGGTCACCACCGACCGCAACCTGAGCATGACCAGGGCGGTGATG
AGCGCCCTGCAGTCCGGGAAGACCATATTGGTGGACACCTCCAACATGTTCGAGGCCGAG
GAGCTGCTCGTCTCCACCGTTCTGACCCGCGCCATATTCGAGCATTACAAGGCACTGTAT
TCGGATAAGTCGAAGTTCGAGAGGGCGCCGCCGGTGCTTATCGCCATGGAGGAGGCTCAG
CGAGTCCTGTCGCAAGCCAAAGGCACCGTCTTCGCCCAGATAGCCCGTGAGGGCCGCAAG
TTCAAGGTCGGTTTCTGCGCCGTGTCGCAACAGCCGAAGCTGATCAACGAAGAGATCATC
TCGCAGTTCAACACCCTGTTCATCCTGGGACTGGCGGACAAGCGGGACAGAGATATCCTG
AGGAACTCGGCCAAGCAGGACATCTCGATGCTGGACAACGAGATACAGATGCTGATGCCC
GGCGAGGCCCTCATCGCCTCCCCGTTCACTCCCTTCGCCATCCCTTGCAAGGTGCACCTG
TACGAGGATTACGTGGAGGAGTCGAACGCCAAAGCGGGCGAAAGAAAAAATATCGTCAAG
AAGGATGTGGGTCAGACGTTCTTCTGA
>MALP_00374 Glutathione-regulated potassium-efflux system protein KefB
ATGGTATCGGAGACCGCGTTCCTGCTGGAGATGGCCATAATCATGGTCACCGCTGGAGTG
ACCTCCGTCGTTTTCTCTAAACTTCGTCTGCCAGTGGTTATCGGGTACCTTGCCGCCGGG
ATGATCCTGGGCCCTAACCTCTTCGAACCTTCCTTCGTCTCCGACCTGGACACCATCAAC
GCCCTGGCCAACGCCGGCATAGTCCTGCTGATGTTCACCCTGGGGCTGGAGTTCAATTTT
CGCCGCCTGAAGAAGGTCGGCCTCTTCGCCGCCCTGGCCGGGAGCGTGGAGATCGTTCTG
ATGATCACCCTGGGCTACGGCCTCGGTATGGCGTTAGGATGGTCAACCATCCAGTCGATA
TTCCTTGGCGCGGTCATGAGCATCAGCTCCACCGCGGTGATCATACGGGTGCTCACTGAC
GCGGGGATGATGAAAGAGGAGTTCGCCGAGGCCATCGTCGGGATATTGATCGTAGAGGAC
ATCGCCGCGGTCATCATTCTGACGCTGGCATCGCCGTTGGCCGCCGGGAACGGGGTCACC
CTTACCAGCATCGTCCTTCAGGTCGCCTATATCGGGGCGTTCATGCTCATACTCCTGGTC
CTGGGCCTGGCCGTGCTCCCGAGGCTCATGGACCGCCTGTACTCCACCGCCTCCCCGGAA
ACGTTATTGATCGTCTCCCTGGGGCTGTGCTTCGGCATGGCCATCGTGGCCAATTTCTTC
GGGCTGTCGGTCGCGATCGGCGCGTTCCTGGTGGGCATCATCATCTCCCAGTCCAATGCC
CAGGAGAAGGTCGTCGAACGGATCACGCCGATCAAGGAGATGTTCATGGCCCTGTTCTTC
ATCTCCATCGGGCTGCTGATAGATCCATGGATGATCATGGACAATATCATCGTGGCCTTG
GCCATCGCCGCGGTGTTCATCGCCGGCAAGATATTCAGCGTGACCATAGGAACCTTCCTG
AGCAACAAGGACGCGCGCACCTCGGCCATGACCGGGCTGGGCATGGTGGCCATGGGGGAG
TTCTCCTTCGTCATTGCCAAAACCGCCTTCGACCTTGGCGCTGTCGACCAGCTGTTCTAC
TCCTCGGTGATCGGGGCGGCGTTGATCACCATGCTGTACCTGCCCGCCTCGTTCCGTAGG
GCGCCGGCGACCGTCACCGCTCTGGGATATGCCCTTCCGGCCTCGGTGCGCGAATCATTG
CACCGGGTGGACCACCTGCGAACGGACATGGGCGTGTGGATGAACGCTCACGCCGACCGC
CGGCGGGAGGTGCAGCGGCAGACATTCTGGATATTCATCGACATCGTCATCATCTTCCTG
CTGCAGGTGCTGGCCGTGGCCTTCTACGAAATAGTCGGCCTCTTTGGAGTGGACCCCGAC
GGCGTCAGGGCGATAACCTACATGGCGGCTACGGCCGTCTTCGTCGGACTGATGCTCCCC
CCGCTCATCAACATCCTGAGCCGGGTCAGGGTGGTCGGCCTGATGCTTATCCGGGGGGTC
ATGGAAGCAGGACATTTCGAGGCCGGCGCGGAAAGAAGGCTGTTCAGGGTCTTCGTGAAC
CTGATAATCTCCATAATCGGCATCGTGCTGTTCTTCCTGTTCATACCGATCGCCCCGCAG
GTGGAGGGGTTCCCCGTCCTGCTCGTCTTCGGCGGGGCGGTCGGCCTGGTGATCGCCTAC
CTGCTCTGGGACGCCAACAAGAACGCCTACGACCGCATGTGCCACATCATTACCGACCGG
CTGCACGAGGAGTGA
>MALP_00375 DNA double-strand break repair protein Mre11
ATGAGGATCGCCCATATCGCCGACAGTCACGTCGGCTTCTCCGCCTACCGCCGCTCGGAC
CCCGAAACGGGTATGAACCAGCGGGAGGTCGACATATACCAGGCGTTCGAGCGCCTGGTC
GATTCGCTCATCTCAGAACGTCCGGACGTCGTGCTGCACTCGGGCGACCTCTTCGATTCC
GTGCGCCCTTCCAATAGGGCTTTGTCAGTGGTCTTGGAGCAGCTTCTGCGATTGTCCGAA
GCGAGCATTCCCGTAGTCCTGATCGCCGGCAATCATTCCACCCCCCGCCTCAAGGAGACG
GGAAGCGTTTTCCGGCTTTTCGAGCACATCGAAGGGGTCACCGCGTTCTACACGCCGGGC
ATGCACCGCCTGGAGATCGGCGATCTGACGATAACCGGCTTCCCCCATCAGGAAAAGGGA
TCCATGGTCGAGGCGCTCCTTAACTGGAAGCGCGGTCGCAGCCGTTACGAGGTCGGGATG
CTACACGCCGGGATCCAGGGTTTGACGCGCTACAGCATGGGCGAGGCGAACGAGCTCAAC
CTGCCCTCCTCGCTGCTGAACCTGGAGGCGGACTACATAGCCCTGGGGCATTTCCACGAT
AAGGAACAGATCACCCAGAACGCCTGGTACAGCGGTTCCCTGGAACGCCTGTCGTTCGCC
GAGGCCGGCCAGGAAAAAGGATACATGCTCGTCGACCTGGAGCGCGACAGAAAGGATTTT
GTCAAACTACGGTCCCGGCCCATGTACTCCCTGGGGCCATTCAAGGCCAAGGGGAAGGGG
GCCGGCGCATTGCAGGAAGAGCTGGCCTCCGCTCTCGGTTCGATCGAGATGGAGGGAAGC
ATCGTCCGCCTGGTGGTGGAGGAGGTCCCCGCCGCCCTTTACCGGAGCCTGGACCTCAAT
GGCCTGAGAGCCATGGGGGAGAAGGCCGTCCACCTGGAGCTGAAGACCGAGGTGGTGCAG
GGAACGGACGCCGTGCAGTGGCGGTCTACCTCCTTCGGTTCCTTGGACCAGGAGTTCCAA
TCGTATCTTTCACAGGTGCCGGTGGAGAGCGTCGACAAGGACGTTCTGCGCCGCCGAGGC
CTGGAGTACCTGAGAAGGGAGGACGGGGAATGA
>MALP_00376 DNA double-strand break repair Rad50 ATPase
ATGAGGCTGCGCTACATGGAGCTGCGCAATTACCGCAAGTTCCGCGAGGCCCGCATAGAG
TTCCCTGACGGCGTGGTAGCCATTGTTGGCAACAACGGGACAGGCAAGACCACCATCCTG
GAGGCCGTGACCTGGGCGCTGTTCGGCAACGCCTCGTCCGTGGTGAGGGACAACAAGGAG
GGCGTGGTCAGCTTCGGCGCGTCCCCGGGGGACGAGTGCTCGGTGGTGCTGGAGTTCGAC
CTCGGCGAGGATTCCTACCGCCTGGCTCGGAACATGAAGGTGAAGAGCCTCAAGACGGAC
GCCTCCCTGGAAGTCAACGGCAAGCTGCTGGCCACCGGGGATACCGAGGTCACCAACGCC
ATCGTCGACAGGCTGGGAATGGACCATCAGGCCTTCTTCGTGTCCGTGTTCACCAAGCAG
AAGGACCTCAACGCCCTGGCCAACCTCAGGCCGGCCGAACGGAAGGCGCTGGTGCTGAGG
ATGCTCCGCGTGGATTCCCTGGACAGGGTGATCAAGGCCATCGACGCGGACGCCAACAAC
GCGAAGAAGGAGGCCGAGGGGGTCTCGGTCTCGCTGCGCGACGCCAACGGGAACGACAAG
ATCGGATCGCTGAAGGAGGAGGAGCGCGCCGCCGCCGATTCCCTGAAGAGGATCGTGGAC
GGAAGCTCGAAGCTTCTTGCCGACAAGAAGGCGGCGGCCGAGAAGAGCCGGATGACCAGG
GGACTTTGGGAGGCCGAGGAGGAGCGCTACCGCCAGGACGTGGCGCTGGAGAGAAGGCAG
ACCGGCGCCCGGGCCGGACTGCAGGCCATGCACGAGTCCCTCGGCAAACTGGAGAAGGAG
GTCGGGGAGCTTCAAGCCCTTCGCGGTTCCCTTCCCGATCTGGAGGCCAAGGAGAAGGAG
TACCAGAACGCCAGGTCCGCCGCGGAGAGGCACGCCGCCCTGCGCGAGGCCTTCCTCAAG
CGTCAGAGGCTGGAGGAGGAGCTCGCCGCGAAGAAGGCCGAGCTCGAATCCCTGCGGGCG
GAGGCGGAGCAGGCGGCCAAGGAGATGTCCGGCCTGCCGGACATCGAGACCAGTCTGGCC
ACGGTCGAAGCGACCTTGAACGAGACCAGGGAGCTGATGTCCTCGATATCCGCCCAGGCC
GGGGTGGCCGAGGCCGAGGCGGGAAGGCTGCGCGCTGAGATCGCAAGATCGAAGCAGAAG
GCCGACGAGATCATCAAGCTCGGCGAGGACAGCAACTGCCCGACGTGCCAGAGGCGCATG
GGGGAGCAATTCACCGACCTGCTGCGACGGTACCAGGAAGAACAGAAGGCGTTCGAGGAG
GGAGCGGTCCTTCAGGACGAGGTCCGGAAAGGGCTGATGGAGCAACGTTCTCGAAGCGAA
CAGCGCCGGGATGCCCTGGAAGCGAGAAGGTCCAAGCTCCTCTCGCAATCCCGTTTGAAG
GCTTCCCTGGAAGAAAGGTTGCGCAGGTCCCAGCAGTCCCTGTCCCGGACGCAGGAGAGG
GCGGACGCCCTGCAGAAGGACCTGGATTCCCTGGGACCGGTGGAGTACGACTCCAAAGCG
CACGATGCCGCCAAGCGCAGAGCGGCCGAACTGGAGCCTTCGCATCTCGCCCTGAACCGG
GCCATGACTAAGATGGAACGCCTCCCCCTGGCCCTGGAGGAGAAGGACAAGATGGCCATC
GCTGTAGCCAGCGAGGAGGAGGCGCTCCGGACCGCCTCGCAGGAACGGAGGGCGCTAGGC
TTCGACATGAAGGCGCTGCTGACCCTGAAGAAGGAACACGAGGAGGCGCGGCAGAACGAG
GAACGCCTGGCCCAGGAGATCATAAGAGCAGAGGGGGAGCAGCGCCGCCTGGCGTCCGAG
ATCGACTCGCTGCGGAAGCGGGCCGCGGACCTGGAGATGCTGCGCTCCAGGCAGGCCTAC
CTCAAGACGGAGCTGGAGACCCTGAGCCGCCTGAGCCAGGTGATGAAGGGGTTCAAGGAG
AACGTCATCTCTCGTATCGTCCCCACGCTCTCGGACGTCTCGTCCGATCTTCTGTCGCAG
CTCACCGAGGGCAGGTACGGCGGCATGCGACTGGACGACAACTACCAGATGTGGCTGTAC
GACCAGGGGGAGGAGTTCCGCCTGGAGCGGTTCTCCGGCGGAGAGGTGGACCTTGCCAAC
CTCTGCCTCCGCCTGGCGATATCGCGCATGATCATGGAACGCTCCGGCAACCAGATGAAC
TTCCTGGTGCTCGACGAGATATTCGGCTCGCAGGACCAGTCGCGCAAGCGCAGCATACTG
GAGACGCTCGGGCAATTGCAGAAGCAGTTCCGGCAGATCCTGCTCATAACGCACATAGAC
GACGTCAAGGACAACGTCAGCGCCGTCCTCAGGGTACAAGAAAAAGAGGATGGGTCCAGC
ACGGCGGTGCTGGAGGATTAG
>MALP_00377 Foldase protein PrsA
ATGGTCAAAGAGGTAAGGGCAGCTCACATCCTGGTGGCCAAGGAGGACAAGGCCAAGGAA
CTCCTGCAGATGATCAAGAACGGCAGCAGCTTCGCCGATCTGGCCAAGCAGTACTCCACG
TGCCCCTCCGGCAGGAAGGGCGGGGACCTCGGCTGGTTCGGGAAGAACATGATGGTGAAG
GAGTTCGAGGACGCCGCCTTCAACCACGCCAAGGGCGAGGTGGTAGGGCCCGTGAAAACG
CAATTCGGCTGGCACCTCATCCAGATCGTCGACCAGAAGTAA
>MALP_00378 putative protein
ATGAGATCCATATATCTGGGTTCGGTGGTGGAGAAGTCCGGCAAGTCCATGGTGACCCTC
GGGCTGGCCAGGAACTTCGAGGGTCAGGCGGGCTTCTTCAAGCCATTCAAGGAACGACTC
ATGCGCGAGGGGGACAGGGTCATCGACCAGGACGCCTACCTCATGCGCCAGGTGCTAGAT
CTGGATAAACCGGAGGAGGTGCTCTGCCCCTTCACCTACGACATATTCCGACCGGTGCGC
ATGGACGACATCTGGAAGGCCTACAAGATGGCCTCCTGCGATTGCGAGATGATGCTCATA
GAGGGGACCAGGGAGGTGACCACCGGGTACCTGAACGACGTCTCCGGGCTGGCCATAACC
GAGGCGACCGGTTCCGACCTGGTGCTGATATCCACCCCGGAACCGGCGGCCCTGGACAAG
ATCGCCATGCTGTGCAAGCTCATCGGTAATTACAAGATCAACCTGAAGGGGGTGATCCTC
AACAAGACCGACGACCTGTCAGTGGCGAACTTCCTGGAGGCCAAGGGCATCAAGGTGCTC
GGGTGCATCCCCCACATCCCCGAGATGACCTACTTCACGGTCAAGGAGGTGGTGGAGGCC
ATCTCCGCCGACGTGGTGGTCGGGCAGGGGGACCTGGACCGCGTGGTGGAAGGCGTGTTC
ATCGGGGCCATGACCATGGAGACCGCGCTGAAGTACATGCGCCGGCACCGGCGCAAGGCC
ATCATCACCGGCGGCGACCGTTCGGACATTCAGCTGGCGGCGCTCTCCACCGATACGTCA
TGCCTCATACTCACCGGCGGCATGTACCCGGCGAACCAGGTGGTGTCGAAAGCGTACGAG
AAAGGGATACCGATCCTGGTGACCAGGTACGATACCCTCGCGACCTCGGAGATGGTGGAG
CACCTCATCGCCCGCATCGAGCCGCAGGACGCCGAAAAGGTAAGGCTCGTCGAGAAGGCC
ATCGCCGACAACGTGGACCTCGAGGCGGTCTTCCGCTAG
>MALP_00379 Acetate--CoA ligase [ADP-forming] I
ATGCGAGAGCTTTTCGAGCCGGCTAGCGTGGCGGTCATAGGCGCTTCTGCCGAGAAGAAC
AAGGTGGGGAACATCATCCTTGGAAATATCATCGAATCTGGTTTCCAGGGACCGCTATAC
CCCATCAACCCCCGCTATCCGGAGATAATGGGGTTGAAATGCTATCCCCGCATCACCGAC
GTTCCCGGACCGGTGGAGATGGCCGTTGTCGTCGTTCCCGCTAAATTCGTTCTCCAGGTA
ATGGAGGAGTGCGGGCAGAAAGGGGTCAGGGCCGCCGTGGTCATCAGCGCCGGGTTCAAG
GAGGTCGGTCTGGAAGGCGCCAAGCTCGAGAAGCAGCTCGGCGAGATAGCGCACCGCTAC
GGCATGCGGGTGCTGGGCCCGAACTGCCTTGGTCTGGTGAACACGCATCATCACATGAAC
GCCACCTTCGCCCAGGAGGGACCGAGGGAAGGCAACATAGCCATATCCTCGCAGTCGGGC
GCCATATGCGTGGTGATCCTGGACTGGGCGGCGAACATCAATATCGGATTCTCCAAGTTC
ATCAGCGTCGGCAACAAGCTGGACATTGACGAGGGGCATCTGCTGGAGTATCTCCGCAAA
GATCCCAGGACCACGGTCATCGGCATGTACATCGAGGGAACCGACCGCGGACGCGAGTTC
CTGCGGCAGGCCGAGCTGACCACCAGGGTGAAGCCGGTCATCGCCCTGAAGGCCGGGAGG
ACCAGCAGCGGTGCGAAGGCCGCATCCTCGCACACCGGCGCCATGTCCGGCAGCGATAAG
GTCTACGACGCGGCCATGAAGCAGGCCGGGGTGGTCCGGGTGCGCAACATAGAGGAGATG
TTCGATCTTCTTCAGGCCTTCTCCACGATGCCCCTGCCGCAAGGCGACGGCGTGGCCATA
GTCACCAATGCCGGCGGCCTCGGCGTCATGGCCGCGGACGCCTGCGCCGATAACGGGTTG
CCGTTGGCGACCTTCGAACCATCCACGATCGAGAGGCTCAGGGAGAAGCTGCCCCCGGCG
GCCAGCCTTTACAATCCGATCGACGTGGTGGGGGACGCCGATTCAGAGCGCTACGATCAT
GCCATCCGCACGGTGATGGACGATCCCAACGTGGCCTGCGTGGTGGCGCTTTTGGCGCCC
ACGGACCTGGTGGACATATCGTCCGTGGCCGGCACGCTGACGGCCTTCGCCGGCTCGTCC
CCCAAGCCCATCGTCACCTCTTTCGTTGGAGGCAAGGAGATGGCCGCCCCCATCGAGATG
CTCAAGGCGGCCGGCATTCCCAACTATCCCTCACCGGATCGCGGCGTCCGGGCGCTGGCG
GCCATGGTGGAGCACCGGCAAAGCATGGGCCGTCCGGAACCGCGGCCGGTACCACCGTAT
CCGGTGGACCGCGCTTCGGTCGAGGGGATAATCGGGCACGTGCGTTCGGAAGGTCGCCTG
CAGCTGAGCGAGGCGGAGGGGAAGGGCATCCTCAAGGCCTACGGGATAGGGATCCCGCGG
GAGGGCATCGCCAGGGACCTCAGGAGGGCCATCGACCTGGCGGAATCGATCGGCTTCCCG
GTGGTCATGAAGGTGGAGTCCCCCGACATAGCGCACAAGACGGACGTGGGAGGGGTGGTG
CTGAACATAGATTCCAGCGAGGAGCTCACCCGTTCCTACGAGGTCATGCTCAGCAAGGTG
AGGGAGAAATTGCCCCGGGCGAGGATCACCGGCGTCTCCATCCAGAAGATGGTGAAGGGA
CGCGAGGTCATCGTGGGCATGGTGCGGGACGATCAGTTCGGCCCGGTCATCACCTTCGGC
CTGGGAGGCATATTCGTGGAGTTCCTGAAGGACGTCACCCAGGGAATAGCTCCCTTGGAC
CGGGACGAGGTCGAACGGATGGTCCGGTCCATCAAGGCCTATCCGACGCTCACCGGGGCC
CGCGGCAGGCGCCCGGGGGACATCCCGGCGCTGGTGGAGGTCATCCTCAAGATATCGCAG
ATGGCCATGGACTTCCCCGAGCTGGAGGAGCTGGAGATGAACCCGGTCATGGTGGGAGAT
GAGGGAACGGGAGTCACGGCGGTGGACGCGTTGGTCACGATCAAGGAGGAAAAGAAATGA
>MALP_00380 hypothetical protein
ATGACAGCCATCACAGTTGTCAATAACAACAGGAACACCAGCACGATCGGCGAGATCACC
CAGAGGATGATGAACTATATGCTCGCGCTGCGTATGTCGAAATACCAGGCGAAAAACCCG
AGGATGAAAACCCCTAACAATGGGATCAAGAACGCTCTGAAGAAGAACCGATGA
>MALP_00381 3'-5' exoribonuclease YhaM
TTGACCGGAGCCATATTCCACGATATTGGCAAGCTGCGCGATTACAAGGTGACCAGCATA
ATAGGTTCTACGGACGAGGGGCGGTTGATCGGGCATCTGGTCATCGGGGCGGAGATGGTG
CACGATGCCTGCCGATTCATAGAGGGGTTCCCGTCAGAGCTTTCCATGAAGCTGCAGCAC
TTGGTGCTGTCGAGCCATGGGACCACGGAGTTCGGCTCGCCGAAGGTACCCATGTTCCCT
GAAGCTGTGGCGCTTTCCCTGGCGGACCTGACAGATACCAGGATAGAGGACATGATCATG
GTCAAGAGCAATCCCAACACCGAGGAGGATTGGGCGCAGAACAAGAGCGTGGGAAGCGTT
TATCTCAGGTGA
>MALP_00382 N-(5'-phosphoribosyl)anthranilate isomerase
ATGACAGGTCTCAAGATCTGCGGGATGCGGAGCGTGGACGACCTGGAAGCGTGCCGGGGC
GCGGACTACCTGGGATTCGTGGTATTGTCAGATTCGCCCAGGTGCCTGGAGCTCGATCAT
GCCAGGGACCTAATGTCCGTGTGCGAGGGACGGCGGGTGGCGGTGACCACCGAAAGGCGG
CCGGAGGTGCTGAAGAGCATGGTCCGGACCTTGGACCCGGACGTCCTGCAGTTGCATTCC
CCATTGGACCGTACGTTGCTTTCAGAGATGGCCGGGATCGGCGTTCCGCTCTGGGGCATG
CTCCCGGTCCGGCCCGGTACGGAGGTGGATATGCCGTCCCTGCCGCACCTGAGCGCCCTG
GTCCTGGATTCTCCGGGGCTCCGGGCGGGTGGTAACGGGAGAACGCACGATTGGTCGCTC
AGCAGGGCGCTCCGGGACATGGTCGCCCCTTTGCCGGTGGTGCTGGCCGGCGGTCTGACC
GCAGAGAATGTTCATAGGGCGATCGAGGTCGTGCAGCCTTCCGTCATCGACGTTTCCAGC
GGAGCGGAGGCGAACGGCAGGAAGGACCCATGCATATTAATGAGGATCATCGAAGCGATA
AGAGGTGCTCAGGAATGA
>MALP_00383 Indole-3-glycerol phosphate synthase
ATGCTGAACGGGGTGGAGGACCGCCTGTCGCTCCTGGTGCGCAACGCCTGGGAGCTAGTG
GACTGCGGGTTCTATTCGAACGGAGCTGTCAAGCGATCCAGGGACGGAACGGCCGGAAGG
GCCTCCCTGGCAGACGCCCTGCGCGCCTCGTTGACCTTCCCGATCGTCGCCGAGGTCAAG
CTGGCCTCGCCCACCGCCGGAAGGCTGGGGGCCCACATTGCCGAGGAGCTGATCGACGAT
TACCAATCAGGAGGGGCGGCCGCCCTGTCCGTGATCACCGAACCGCGCTACTTCCTCGGT
TCGCTGCGCTATCTGGAACTGGCCGCGCGGACCGGGATGCCGGCGATGATGAAGGACTTC
GTGGTGGACGGGGAGCAAGTGGAAGCTGCGTCACGTTCGGGAGCGTCGGCCATTCTCCTC
ATTCAAGGGGTGTTCGATCGGCGTCTTGCGGCCGGCAGGGACGCTCTTATCGAGAAGGCT
CACCATCTAGGACTGGAGGTGGTCCTGGAATCCTCCAACCTGGGGGAGCTGGAAGGTTCC
TTCGACTCCCGCGCGGACATACTTGCGTACAATCGAAGGGACCTTCGGACCTTTCGCCCG
GGCCAGGATGTTCTGGTCCAGGCGTTGGAGCTGATGGGGTCGGACGGAAGGCCGGCATTG
GCCATGAGCATGATGGATTCGGCCGAGGATGTACGGAAGATGCGCGACCTGGGCGCCTCG
GGAGTGCTCATCGGCTCGGCCCTGAGCGGTTCGCCATGCCCGAAGGAGAAGCTGCTGTCC
CTGAGGATACCCCGATGA
>MALP_00384 Anthranilate phosphoribosyltransferase
ATGAGCCAGGCCGCGGAGGCCGAACAGGCGAGGAGCTTCGCCTGCGACATATTGGAAGGA
AGGATGTCCGACCGGGAGATCGCCGACCGCCTGCAGCGCATGGGGGAGCGCGGGGAAAGG
GCGGAGGACGTCCTGGGAATGATCTCCGCCTTCTACCCTCGGAGCAAGAGGATCTCCACA
TCACATCCCGTGGTCATGGACCTGTGCGGAACGGGCGGGGCGCCGGTCCGGACGTTCAAC
ATGAGCACCATCAGCTCTTTCGTCCTGGCCGCGGCGGGAGTGCCGGTGGCCAAGCACGGC
AACCGTTCATCGATCGGACGCTGCGGAAGCGCCGACCTCCTGGAGGCCATGGGTGCCAAC
ATCTCACCCAGCCTCGAGACGTCCTCCATGATGCTGGACCGCATCAACTTCGCCTTCCTG
TTCGCCCCCCTCTACCACCCTTCCATGCGCCAGGCCTCCAAGGCCCGCCGGATGGTCCAC
TGCCGCACGGTGTTCAATGTGATGGGGCCCCTGATGAACCCGGTCCTGGGAAGACGCCGG
CAGCTCATGGGCGTCAGCGACGTAGGACTGCTGGAAGTGGTCCCCGGGGTGCTGGATTCA
CTGGGCGTCGAGGAGGCCATGGTCGTTCACGGCCTCCCGGGGATGGACGAGGTGTCGCCC
TGCGACATCACCCTGGTCGCCCATCTGAAGCATGGGGATGTGGAGAGGTACGAGCTCACC
CCCGAGGAGCTGGGCATCGGGAGATGCTCACCCCGGGACGTGGCCGAGCTGTCGCCTCAG
GCCGCCGCCCGCTGCAGCTACGAGGTCCTGCGTGGCCGGAAGGGAGCGCGCCGGGACGCG
GTCCTGATTAACAGCGCCTGCGCTTTTCTCGTCTCTGGAAAGGTTGCCAGCCTGGCTTCA
GGCCTCGCCCTGGCGGAGATCACCATCGACAGCGGGAAGGCCTTCGCCAAGATGAAGGAG
TACATAAAGGCCAGCCAGGGGGAGGCTTGA
>MALP_00385 Anthranilate synthase component 2
ATGAGGCCCAAGGTGCTGCTGGTGGACAACTACGACTCCTTCGTGTACAACCTGGCGCAG
TATCTGGCCATCGCCGGCGCCGAACCCGAGGTGGTCAGGAACGACCAGGTGGAGCTGGGA
TCGGTGGAGCGCCGTTTCCAGGGCGTCGTGATCTCGCCGGGGCCGGGACATCCGGCCAAC
CCGGGAGATTTCGGTCGATGCGTCGAACTGATAAGAGGCGCATCCCGCTCCGTTCCCACC
CTGGGAGTGTGCCTGGGGCATCAGGGGATAGCTTACGCCTTCGGCGGCCAGGTGGTCAAG
GCCCCCTTGCCTTTGCATGGGAAGGGAAGCCTGGTCCTGCACGACGGGCGCGGCATATTC
AAGGGCATACCGTCGCCGATGATGGCCGGCCGATATCACTCCCTGTGCGTCCTCGAGGGC
TCATTGCCCGACTGTCTGGAGGTGACCGCTCGAAGCGAGGACGGCACGGTGATGGGGCTG
AGGCACCGCCACTACCCGATGGAAGGGGTGCAGTTCCACCCCGAGTCCATCCTTACCGAC
CGCGGGCAGGACCTGATGGACAACTTCGTGCGTTCACTGGAGGGGAGGACATGA
>MALP_00386 Anthranilate synthase component 1
ATGAGATCATCGCCGAAGATAGTCTTTGAGGAGGTGTCCGTGAGCCTCGGTCCTGCCGAG
GCCTATGCCAAGATGCGGATGCCAGACCGGCCGTCCTTCCTCCTGGAGAGCGCCGAAGGG
TCCTCCCGGACCGTGGCCTATTCTTTCCTGGGGACATCTCCGGTAACGGTCCTGCGCGGC
CAGGACGGGCAGGACCTGCAGGAGGTGCGAGCGGTCATGCGCTCCCGTCAAAGGAACCGC
TCGCCCTTTCCGTTCATGGGCGGACTGGTCGGTTACTTCTCATATCATTTCGTCAACTCC
ATGGAAAAGGACCTTCACCTCCGGGACGACGGGTTCCCGGCATACGAGCTTGGCCTTTAC
GACAGCGGCCTGGTCTATGACCATTCGGCCTTCAAAGTGTATCATTTCCATCCCGAGAGC
GAGGAGGGCTCGCTCCCTCGTTTCGACAACGGGAACGACGTGGAGCCCTTCCGCTTGCGG
GAACGCCTTTCTGGGACAGAGAGGGCTGACTACGAGGAGGGAGTGCGCGATCTCAAGCAA
AGGATCGAGGAGGGGGAGGCCTTCCAGGTAGTTCTCTCCGGGCATGAGGAGCACCGCTTC
GAAGGCGATCCGTTCCAATACTACCTGCGTTTGCGTCAGGTGAACCCATCCCCCTACATG
TTCTACCTGGACTTCGGGGAGCGCAAGGTGCTAGGGTCCAGCCCGGAGACGCTGGTCACC
GTCCGGGGCAGGGAGACCGTCACCTATCCCATCGCCGGCACACGTCCGTTGGGAGCGGAC
CTGCAGGAGAGGAGGAGCAATCGCCGATCGATGCTGGCGGACGAGAAGGAACGGGCCGAG
CATCTCATGCTGGTGGACCTGGCCCGCAACGACCTGGGCAAGGTCAGCGAGTCCGGAACG
GTGGAGGTGGCCGACCTTATGCGGGTGGAGGAGTACAGTCACGTGCAGCACATGGTGTCC
AGGGTGCGCGGCATCCTCCGGAAGGACGTGGACGCCTTGGACGCCCTGGGGGCGGTCTTC
CCGGCCGGTACGGTCAGCGGGGCGCCCAAGCACCGGGCCATGCGCCTCATAGAATCGCTC
GAGGGGCGCGGACGGGGGCCCTACGCCGGAGCGGTTGGCTACATCTCGGACTCCGGGGAC
CTCGATACCGCCATCACCATCCGTTCGGCCTACGTCAACGGGGACCGCATCCGCCTGCAG
GCCGGGGCGGGAATAGTGCTGGACTCCGTGCCGGAACGGGAATACATGGAATGCCAGGGC
AAGCTGGGGGCCATGCATCGCTCCCTGCAGCTGTGCGAGGGGGGACGATGA
>MALP_00387 hypothetical protein
ATGGGAGCTTTCTTGGAGGGGCTGGTAGCAGGGTTCGGGATCGCCATCCCGCTGGGGGCG
GTGTCCATTCTCATCGTCAACACCGCCCTGGACCACGGGTTCCGACAGGGCTTCGTGGCC
GGAGCCGGAACGGCGACGGTGGACCTGTTATGCGCCTCGTTGGCCGTCTTCGCCGGGGCG
GCGGCGGTGGCGTTCATCGCCCCCTATTCATCGCTGCTCCAGATAGCCAGTGGGATCGCG
CTGATGGCCATGGGCGCTTACGGCATGATGCGGTTCCGGAGAAGGTCGAAGGAGAGCGAG
GCGGACCAGGCCAAGGATGGCGAGATGACCGTCTACGCCAAGTTCGTAGCGCTTACGTTG
CTGAACCCCTTCACGGTGGCCTACTTCCTGGCGCTCATCATTGGTAAAGGGGCGTCATGG
TCCTTCTCGCCCGGGGACTGCCTGTGGTTCGTCGCCGGGGTGGCCATGGCGTCGCTGTCC
TGGGAAACTGTGCTAGCCGCGACAGGTGCTTTGGCCAGGAAGCATCTGACGCCGCGCTTC
ATGACCGCCAGCATCATCGTCGGGAACGGCATCGTCATCCTTCTCGGCGTCCAGATAATC
TGGTCCATCTGA
>MALP_00388 Iron-sulfur flavoprotein
ATGAAAAACGATAATACCGGGGGGCTGTATTTGGTGAACGGGAATACTATGAAGGTAGTG
GCGTTCAACGGCAGCCCGAGGGTCAACGGCAACACCCATCAGGCACTGGATACAGTGCTC
GAGGAACTGAGGAAAAAGGGTTACGAGACCGAGCTGATAGACATCTGCCGGGAAGATATC
AAGCCCTGCCGGGCCTGCGGCACGTGCGGCAAGAACAAGGACGAGAGATGCGTCATGGCC
GAGGACCGTTTGAACGAGTACGTGCAGAAGATGAAGGCCGCCGACGGCATCATCGTCGGA
TCCCCGGTCTACTTCGGCAACATGACCGCCCAGACCAAGGCCTTCCTGGACCGGGCGTTC
TATGTCGCCAAGGCGAACGGCGACATGTTCCGCCGAAAGGTCGGGGCGGCCGTGGCGGTG
AACCGCCGGGCGGGCGCACTGGACACCTTCGACGAGATCAACAAGCTCTTCCTGATCAGC
CAGATGATCGTTCCGGGCAGCAGCTACTGGAACACCGTCACTGCGCTGAAGCCGGGCGAC
ATCGCCGCGGACGAGGAGGGCGTTCGAACGTTGCGCACCCTGGGAGAGAACATGGCCTGG
CTGCTCAAGAAGCTGGGATGA
>MALP_00389 hypothetical protein
ATGGACGATATCGGACTGGTCCACGTATACACCGGCGACGGCAAGGGCAAGACGACCGCC
GCCCTCGGCATGTGCGCCCGGGCCGTCGGCCACGGCTTCCACGCGCTCATCGTCCAGTTC
ATGAAGACCGCCGGCACCTACGGGGAGAACTTTCTAACGCTTCCAGGTCTGGAGGTCGTG
GCTTCCGGCCACGACTGCCTTGTTTTCTCGAACGAGATCACCCAGGCCGACCGTGACAAG
GCTGCCGAAGGAATGAGATTGGCGGCAGAGGCATTGAGGTCCGGCAAATATCGGATCGTG
GTCCTGGACGAGGTCAGCGTGGCCATCAGGTTCGGTCTTGTCGACGTGAACGACGCGGTC
CGAGCCATCGAAGAACGTCACAAGGGCGTCGAGGCGGTCGTCACCGGCCGATACGCTCCC
CAGGAACTTCTGGACATCGCCGATTACATCAGCGAGACGAGGTCGGTGAAGCACCCCTAT
CAGAAGGGGACCACCTCGAGGAAGGGCGTGGACCGTTGA
>MALP_00390 hypothetical protein
ATGGTCGAGGCCAAGCCCGGGGAGGGCAAGTCCAAGTGCACGGTGTGCGAGTCGTTCGAC
CTCAAAGGCACCTGGACCTGCGAGTGCGACGCCGTCAACATCTCCCGCGACGCCAGGTGC
TGGAGGTGCGGAAGGCCGCGCTTCGAGATCGAGAAGGTCTAG
>MALP_00391 hypothetical protein
ATGGAACTAAGCAGCGTGGACAAGAAGAGGGTCATCAGCAAGGACGGCAATGAGGTGGGC
GTCCTGTTCGGCAGCACCATCGACACCGCCAAGTGGACGGTCCTGAACATCCTGGTCAAA
GTCAGCAAGGACGCCGCCAGGAAACTGCACATCAAGAAGAAGCTGTTCAAGCCGCTCATC
ATCAACGTCTCCACCGACCTGGTGGAGGTGGTGGGCGACGTGATACAGCTGCGCTCGACA
ATGAAGGAGCTCGACGAGCTCTTCTAG
>MALP_00392 hypothetical protein
ATGGCCGTCGAGCTTTGGGTAATGGCGGGGGCCCTTCTTCTGGTGGTCGTCGGCGTGATC
ATCCTGTTGGTGATAGGCAGCCTGATCCGGTTCTTCCCGGCCACCTTGGCGGCCATCTTC
GTCCTGATGTTGACCGGGAATTGGCTTCTGGCCGGGTTGGCGTTCCTGATCGTGGCCATC
ATCATGGCGGTCACGAGATGA
>MALP_00393 hypothetical protein
ATGGACAGGGCGTGGGAGAAGGAGTACCGGTCGAAGGTCCTCACCGCCGAGGAGGCGGTG
CTCAAGATAGGTCCCGGGAGAACGGTCTTCCTGGGCACCGCGTGTGGTGAGCCTCAGGCG
CTAGTGAAAGCGCTGCTCGCCAAGTCCTACGCCATGATCGACAGCGAGGTCATCCAGGCG
TTATCGCTAGGTCAGACGTTCTACGCCGAGGACCAGTTCCGCGACCAGTTCCGCCTGAAC
GCCTTCTTCATCGGCCCCAGCGTGAGGGAGGCGGTGAACGAGGGGAGGGCCGATTATACC
CCGGTCAATTTTTCTGACATCGAGCGTCTGTTCTCCAGCGGGCTGAAGCCGGTGGACGTG
GCGTTGATCCAGGTCTCCCCGCCGGACGACGACGGGTATTGCAATCTGGGCGTCTCGGTG
GACATCACCATGTCCGCCGCCATGCACGCTGATGTCGTCATAGCCGAGGTCAATCCTAAC
ATGCCCCGCCTGGGCGGGGACAGCCGGCTGCACATGAAGGAGATCGACCACTTCGTGGAG
AACGACCAGCCCATCCTGGAGTTCACCGGGGACGGGGAGGACTCACGCACCGCGCCGCGC
ATCGGAAAGCATGTTGCCGAGCTCATCCCGGACGGGGCGACGATACAGATCGGCTACGGC
AACGTTCCCGATGCGATATTGGCGTACCTGGACGAAAAGAAGGACCTGGGCGTTCACACC
GAAATGTTCTCCGACGGGATCATAGACCTGGTGGAGAAGGGTGTCATCACAGGTAAGAGG
AAGGGCTTCCACGAAGGCAAGATCGTGTCGTCGTTCTGCATGGGCAGCAGGCGCCTCTAC
GAGTTCATCGACGGCAACGAGATGTTCGAGATGTATCCGTCGTCGTATACGAACGATCCA
TGCAACATCTCCCGAAACAACAACATGATCGCCATAAACTCCGCTCTGGAGGTGGACCTC
ACCGGTCAGGTGTGCACGGACCAGATCGGACATCGCTTCTACTCCGGTATCGGCGGTCAG
GCCGACTTCACGCGGGGAGCCGCGCGTTCCCCGGGTGGAAAAGCGATAATCGCCATGCCC
TCCACCGCCCAGCATCACACCATCTCGCGCGTCGTTCCGACGCTTTCGACCGGAGGAGGG
GTCACTACCACCAGGGGCGACGCGCAGTTCGTGGTGACCGAGTTCGGGGTGGCCGACCTG
CGCGGGAGGAGCATAATGGAACGGGCGTTGTCGCTCATCGGCATCTCGCACCCCCGCTTC
CGCGCCGAGCTCCTGATGCACGCCAAATCCCTCCATTACGTTTACCAGGACCAGTTGGAG
GCCGGATACGTTGGCATCTATCCGGAGCAGTACGAGTCCGTACGGGTAGTAGCCGACGTG
GAGATGTACTTCCGGCCGGCGAAGCCGACCGACGAGCCGATGCTCAAGGAGATGTTCTAT
TCCTTGTCCAGGGACACCGTCTACAACCGGTTCATGGGCCTCAAGCGCAGCATGCCCCAT
CGGGAGCTGATGCACATCGTCAACATCGATTACGATACCAGGATGACCGTCTGCGGCTTC
GTGAACGAGGATGGCGTATGGTCGATGACCTCTTTCGCCATGTACGATCTCGACAAGGCG
TCCAACACCGCCGAGATATCCTTCGCGGTGAGCGACAGGTGGCAGAACAAGAGGATCGGA
ACGATGCTCATGGACATGATGATCGCCATCGCCCGGGACCGCAAGATAAAGGCGTTCACC
GCCGAGCTGCTGGGGGAGAACATGCGCATGCTGGACCTCTTCTACCGCACCGGCCTCAAG
GTGGAGACCAGGCTGATGGAGGACACGTACCTCGTGACCATCGACCTATGGTCGAAGTGA
>MALP_00394 SAMP-activating enzyme E1
ATGAACATCTTGATGGGCATGAAGGACCGGTACGCCCGCCAGCTGTCCATTCCTGGATTC
GGACCTCAGGCCCAGGAGAAGCTTTCCCAGGCCAGCGTGGCCGTGGTCGGGGTGGGAGGA
CTGGGTTCACCGGTCTGCCAGTACCTGGCCGCGGCCGGCGTTGGCAAGCTGATATTGATC
GACGACCAGAACGCCGAGCCGTCCAACCTGAACCGCCAGGTCATCCACTTCGAGGAGGAT
GCGCTGCTACCCCGCTACAAGGTGGAATCGGCGCGCAGGAAGCTGGAAGCGCTGAATTCC
GACGTGGACATCGAAGCGCTGCCGATGAAGCTGGAGGAGGAGACGTCCTTCATCCTGGAG
AACGCCGACCTGGCCGTGGACTGCCTGGACAATCCCAAGGGACGATACCTGCTGAACCGG
ATATGTTTGGAAAGGAAGATCCCCCTGGTGCACGGGGCGGTGGAAGGATTCTCCGGTCAC
GTCCTCAGCATCGTTCCCGGCGGGCCGTGCCTGAGATGCGCCTTTCCATCGCTGCCGAAC
CGCTGGAGCGGCGTTCCGGTGCTGGGGGCGGCGGCCGGGGTCATCGGCTCGATGCAGGCG
ATGGAAGTGATCAAGATAATAACCGGAATAGGGGAGGCGCCCAACGGCCGCGCCCTGTTC
CTGGACCTCAGGAGCGGACAGGTGGACGAGGTCGTCTTCACGCGCAACCCGTCATGCCCG
GACTGCGGCTCACTTCGACCATAG
>MALP_00395 putative ABC transporter ATP-binding protein
TTGGTGGAAACGGTGATCGAGGTTAGGAACCTCTTTAAAAAATACGATGACCTGGTGGCC
GTGAACGGCATCGACCTGGACGTCAACGCCGGGGAGGTCTATTCCATCCTCGGGCCGAAC
GGCGCCGGGAAGACCACTTCGGTGGAGATCATGGAATGCCTCAGGAAGAAGACCTCCGGA
GAGGTGCGCATACTCGGGTACGATATCGAGAAGGGGCAGAAGGAGATCAGGAAGCGCATC
GGGGTTCTTCCGCAATCTTTCAACGCCTTCGACTATCTGACGGTCAGGGAGAACATCGAA
TACTTCGGCGGGCTTTTCGACAAGCGCATCGCCACCGGGGAGCTCATCGAGGCGGTGCAG
CTGCAGGACAAGCGTGACGCCTGGTTCATCGATCTGTCCGGTGGTCTCAAGCAGAGGGTG
GGGGTGGCCATCGCCATGGTCAACGACCCCGACCTGATATTCTTGGACGAGCCGACCACC
GGTCTAGATCCTAAGGCGAGGCGAGAGGTCTGGGATATCATCCGGAAGCTCAGGTCCCAG
AACAAGACCGTGATACTCACCACCCACTACATGGAGGAGGCCGAGGTCCTCTCGGACCAC
GTGGCCATAATGAACAACGGCAACTTCATCGCCCTGGGCACACCAAGGGAGATCATCGAC
CAGCACGGTTCCGGAAGCACCTGCATCGTGAAAGGCGCGAACGCCGCCGCGACGGAAGCG
GTCCGCTCCGCCGGAATGATGTACGAGGCGAGCAACGGCGACCTGCTGGTCAGGATGGAG
AACAAGGGTTCGCTGCCCAAGCTGATCGGCCTTCTGTCCGCGTCCGAGGTGACCTACGAT
GAGGTGCTCATCAAAGGCTCCACTCTGGAGGACGTGTTCCTCAGGCTCACCGGAAAGAAA
CTGGCGGAGGCGGAGCGATGA
>MALP_00396 hypothetical protein
ATGAGGCCGAAGCACGTCCTGGTGGACCTGAAAGGTCAGGCCAGATCTTTCTTCCGCGTC
AAGAGCAACCTGTTCTGGGTGTTCGCCTTCCCACTGCTCCTGATCATCATCTTCGGGGCC
ATCTTCTCCAACCTGGGCTCGGAGGCGGTGACCCTGAACGTGCAGGACCTGGACGGAGGG
CCTGGTTCCAAACAACTTATGGCCGCTCTGAACGAGACCGGGATGGTCGAGATAAAGCTC
ATCTCTCCGTCGACGGACCTGGACCAGCACATCAAGGACAACTCCTTGGCGCACGTCATG
GTCATCCCCGCGAACTACTCCAGCAACCTGGCGACGAACGTCACGGCCACGGTCGAACTC
CGTCTGGACGAGACGGTCTCCACCTCCGGAACGGTGTTCAACGCTGTGAACGGGGTTATC
AACGCCATCAACCTCCAGATGGCCGGGGGAGAGCAGCACATCGCCATCGAGGTGGGCAGC
ATAGTGCAGAAGCGATTCACCTTCCTGGACTTCTTCGTGCCGGGCATAATCGGCCTCACC
GTCATGACCACCTGCGTGTTCAACGTCCAGGGCACCATCTCCCGCTTCCGGGCGAACGGG
ATATTCCGCAAGCTGGCGACCACTCCGATGACCCCGTTCGAATGGCTACTGTCACGCATA
CTGTGGCACCTGTTCATCTCCTTCCTGACGCTGGCGGTGATCATGGGCTTCGGCATGCTC
ATTTTCGGAATGAACATGAGCGTCAACCTGGCGGTCATCCTGATGATCGTCGCCGGCAGC
GCCATGTTCTCCGCCCTGGGCATGATCGTCGCACGTTTCGTTAAGAACGAGGAGACGGCC
AGCATGGCCGCGAACGCTATCACGTTCCCGATGATGTTCCTGTCCGGGACGTTCTTTGAG
CTGGAGATGATGCCCTCCTACCTGCAGCAGATCGCGGCGGTGCTCCCGCTCACCTACATG
AGCCAGGGGCTGAGGGACGCCATGGTCTACGACAACCAGGCGGGAGCATACTTCAACCTG
GCGGTGGTCGCCGTGATCGGAGTGATATTCGTGATCGTGGCCGTGCTGATCACCAAGTGG
GGGGAAGAATGA
>MALP_00397 putative flippase AglR
GTGCTAGGTCGAAGGTCGTTCATTCTGTTCCTGTCGAAGATGATATCCGCAGCCCTGGCC
TATGTAGGGCTGTACTTCATCACCAGGTACCTGGAGACGGACATATACGGAACGGTCACC
GCGGCCATGGCCCTGGTGGCCACCTTCAACGCCGTCGCCGACCTGGGCTTCAGCAGCGCT
CACGTCAAACGGATATCCGAGGGCGCCGATCCGAACGAATGCATCAGCACCTTCGCCTTC
ATCAAGGTGGTCCTGACCGGGTTGATGGTGCTGGTCATCCTCGTTTCCCTCTTCGTGTGG
ACGACGGTGATGGGCAACGCCCTGACCGGCACCAGCATCGACATCATCTTCCTGTTCATC
CTCTATCAGGTGCTCTACGACCTGTCGGGCATAGCCACCGTCACCTTCCAGGCCCGGATG
GAGATGGCCAAGATGCCCCTGGCCACGCTGATAGAACCACTGGTCCGGGTGCCCCTGGTG
ATATTCGTGGCCCTCAACTACATGGGCGTAATGGAACTGACCTTGGCGTATCTGATGGGA
GCGGCGGTGGTCTTCGTCACCTCCATGTACTTGCTGCTTCGGGAAAGGATCAAGTGGACG
CGGCCTGTGCTGCTCCGATCCTACTACACCTTCGCCCTGCCGCTGCTGATCATAACCGTG
ATAAGCGCGGTTAGCGGGAACGCCGATAAGCTACTCATCACCTTCTTCTTCAACACCACC
GATGTGGGACTATACGCCGCCCCTGCGGTGTTTCTCGGCGTCTTCGCCACCATAAGCACG
GCCGTTTCCACGCTCACTTTCCCCTCCTTCTCCAAACTGCACAAGGAGGGCAACCTGGCG
GAGATACGAGCGTTATCCAAGCAGGCCGAGCGGTACATAGCCATGATCGGACTGCCGATA
ACCGTACTCATCATCATGTTCCCCTACGAGGTCTGCGAGGTGCTTCTCGGCCCGAAGTAC
ATCGATTCCGGGAGGGTCATAGGCATCATGGTGGCCACCACCTTCATCACCATGATCAAC
GCCGTTCACGGCTCCCAGATCATAGCCGTCGGCCGGCCGGACATCTCGGCCCGGATCACG
ATCATAACGGTCATAATGAACATCTCCCTGATGCTGTTATTCATACCCGGCTTCGGCCTC
GGCCTCTCCTTCGTTGGCGCCGCGCTGGCCCTGCTCATCGGGAACTTCGTCAGCTTCCTG
ATGGTGCGCTACGCGGTGTACCGGTTGACCGGTACGGTTCCGAACGCCAGGCTGGGCCTG
CAACTGTTGGCCGGTCTGGCGGCTGCCGGGGCGATGTTCTTCCTGGACCTGTTCATCTCG
ATCGACCGGTTCTACACCCTCATCATCTTCGGGATGGTGGCCTTCGCGGTGTTCCTGGCG
GTCCTGGCCGCGGTCAAGGAGTTCACCCGGAAGGACGTGGAGTACTTCCTGGACCTGATC
AACGTGAAGAAGATGTTCTCCTACATCGGCGAAGAGCTCAAGGGAAAGTAA
>MALP_00398 Acetyl-coenzyme A synthetase
ATGAGCGACGGAAATACCATCGAGAGCGTAATGGATGAGGTGCGGCGTTTCCCGCCCCCG
AAGGAGTTCAGCGAGCAGGCGCATGTAAAGAGCCTTGAGCAGTACCAGAAGATGTACGAG
GAGTCCGTTGCGGACCCGGAGGCCTTCTGGGCCAAGATGGCCTCCGAGGAGCTGCACTGG
TTCGCCAGATGGAACAACGTTCACAGCTGGGACAAGGATAACGCCATCATAAAGTGGTTC
GAGGGAGGCAAACTGAACGTCTCCTACAACTGCCTGGACCGCCACCTGGAGAACGGACGC
AAGAACAAGGCGGCCATCATCTGGCAGGGGGAGAACGAGGATGACGTGAAGACCTACACC
TACCAGCAGCTGCATACCGAAGTCTGCCGCTTCGCCAACGTCCTGAAGTCCCTGGGAGTG
CAGAAGGGTGACCGCGTCTCCATGTACATGCCGATGATCCCCGAGCTGGCCATAGCCATG
CTGGCCTGCACTCGCATCGGCGCGGTGCACAGCATCGTGTTCGGCGGGTTCAGCTCCGAA
TCGCTGAAGGACCGTATCGCCGACTGCGGATCCAAGGTCCTGATCACCGCCGACGGCAAC
CATCGCGGCAGCAAGTTCGTTCCGCTCAAGACGAACGCCGACGTGGCGTTAGAGAAGGGG
ACCTCCGTCGAGAAGGTCATCGTGGTCAAGCGCGCCGGTGCCGAGTGCCCGATGGAGCCC
GGACGGGACACCTGGTGGCACGAGGAGATGGCCAAGGCCGACCGCTCCTGCGAGCCGGTG
TGGTGCGACGCGGAGGACCCGCTCTTCATCCTGTACACCTCCGGTTCGACCGGAAAGCCG
AAGGGCGTGGTGCACAGCACCGCCGGCTATCTGCTCGGCACTTCGGTCTCCTTCAAGTAC
ATATTCGACTACCACGAGAACGACACCTACTGGTGCACGGCTGACATAGGCTGGATCACC
GGGCACAGCTACATCGTCTACGGACCGCTGTGCTCTGGCGCCACCACCCTGATGTTCGAG
GGAATCCCGACGTACCCGCAGGTGGACAGATTCTGGAACATCGTGGAGAAGTTCAAGGTG
AACATATTCTACACCGCGCCCACGGCGATCCGCTCCCTGATGAGGGAGGGCGAGAAGTGG
CCACAGGGCCGGGACCTGAGCTCCCTGCGCGTGCTCGGCTCCGTCGGTGAACCGATCAAC
CCCGAGGCGTGGATGTGGTACCACAAATACGTCGGCAACGAGAAGTGCCCGATCATGGAC
ACCTGGTGGCAGACGGAGACCGGTTCCATCATGATCACCCCGCTTCCCGGAGCGATAACC
ACCAAGCCCGGTTCGGCCACTCTGCCGTTCTTTGGCGTGGCGCCAGAGATAGTCAAGGAC
GACGGCAGCAAGGCCGGGGTGAACGAAGGGGGATACCTGTGCATAACCAAGCCCTGGCCG
TCCATAATGCGCACCGTCTGGGGAGAGCACGAGAGGTTCAAGGAGACCTACTGGGTGCGG
TTCCCGGGGAAGTACTTCACCGGGGATTCCGCCCGCTGCGACGAGGAGGGATACTACTGG
ATCATGGGCCGGGTCGACGACGTGATCAAGGTCTCCGGCCACCGCATCGGAGCGGCCGAG
GTGGAGTCCGCCCTGGTTTCGCACCACGACGTGGCCGAGGCTGCCATCGTTCCCGTGCCG
CACGCCATCAAGGGAGAGGCCATCTACGCCTTCGTCACCCTGAAGAGCGGCGTGGAGGAG
ACCGAGCAGCTGCGCAAGGAGCTGGTGGCCCACGTTCGACGGGAGGTCGGCCCGATCGCC
ACCCCCGAGGTCATCCAGTTCTGCCCCGGGATGCCTAAGACCCGCTCGGGCAAGATCATG
CGCCGCATCCTGAGGAAGGTCGCGACCGGTACTGCGGAGGAACTGGGCGACACCTCGACA
CTGGCCGACCCCGGGATACTGGACGTTCTGATCCAGGGTTCCCGCGCCCTGCACAAGAAG
TAG
>MALP_00399 hypothetical protein
ATGGGAAATATGCACGTCTTAGAGACCTCTAGATTACTGACGGAGGAGTACACCGCCAAG
ATCCTCATGGCCACCATGGGACGGGCCAAGAGCGCCTTCGAGCTGAGCGACGCCCTGGGA
ATTCCGATCGCCGCCTGCTATCGCAAGATCAGGGTCCTCGAGAAAGCGGGGCTGATCAGA
TGCAGCGAGCGGCGCCTGACCCAGTCGGGGAAGCGCATGAGCATGTACAAGTCCATGGTC
CGCAACGCCAACATATCGTTCGAGCGCAACAAGATCCGCGCCCGCATCGAGATGGAGGAC
GGCAGCAGCACCGACGACTGCCTGGACATAGACCTGGGAATGATGTTCAAGGAGACCCAC
GCCTGA
>MALP_00400 hypothetical protein
ATGGACCGCTACAATTTCGTTAGCGTGGGTCTCCCCCATAGGAGGTCAAGCATGTCCTGC
GGAAAGTGTGGTCCCAAGGGTGAGAAGAAGAAGGATGACAAGAAGAAGAAGTGA
>MALP_00401 hypothetical protein
ATGACCGCCGCCATGGAACGACTCGTTGACCGACGGACCGGGGCAGTGCTAACCACCCTG
CTCTCCAGCCTGATGCTTGGAACGTCGTACGTGGCGGTCAAGATGACCGTCGGTGAGGTG
AACCCTTTCCTGCTGGGAGCGGCCACCATGGCCGTGGGTTCCGCCGTTCTTCTGGCATAC
ATGCTCTGGAAAGGGATGCTGGACCCGGCGATGTTGAGGCGTTGGGAGTTCTGGGCCGGC
CCGATCATCAACACCGGGGTGGTCGCCCCCTCCTACGTTGGATTGACGATGACCACCGCC
TCCGTGGCCGGCCTCATAATCGGCACCAACGTGGTGTTCGTGGCCCTGTTCAGCCGTCTA
CTGTTCGGGGAACGGCTGGGCAAGCGACGGCTGTTCGGGCTGGCCATAGCCCTGCTGGGA
TTGATAACCCTCACCACCCGCTGGGACCTTTCGCTCCTGGACGGCTCCCGGATGACCGGC
AACCTCCTGGTCCTGATATCCGCGGTGTGCATCGGAGTATCGGTGGTTACCTCCAGGATA
GCGCTCCGCAGTCTTACGCCGGAGCAATGGAGCCTCAGCCTGCACCTGATGCTGCCGCCG
GCGCTACTGGCGTTGTACTTCCTCGTGCCCATGGACGGCGGGCTTTCGACCGTGAACATC
CCTGCCGCCCTGTTCATCGGCATCGTATGCACCACCGTACCGACCGTGCTGTGGACCTCG
GCACTGAAGCACATCAGCGTGGTCACCTCTGCAACGATATTGATGGTCGAGTCCGCTTTC
GCCGTTTTCCTGAGCTGGATATTCCTGGGCGAGGTCATCGACGCCTTCGTCGTTACCGGC
GCAGTGATGATCTTCGCCGCCATACTGCTCATGGCCAGATCGGACTGA
>MALP_00402 hypothetical protein
ATGTTCAAGAAGCTCCTGGTCCCGGTGGACCTTTCCCCCCAGTCGATGATGATGGTCGAT
ATCGCCACCCAGATGGAGAGGTACGGGGTAATGGAGGTCATGATCTACTCCGCTCTGGAT
CACGTCTCCAAACGGGACCCCTTGCTGAAGGCGATGGAGGAAAGGATAAGCAAGGCCGGT
CTCGGGCACCAATTGGTGACCGAGGTCCGCAAGGAGCCGGCGCCGGCCATACTCAAGGCC
GCCGATACGCACGAGGTCACCATGATCGCCATGGCCGCTTCCGGAAAGGGGAGGGTGAAG
GAGTTCATCGTGGGAAGCACGTCCCTGGCCGTCATACGCCGCTCCAAGCTTCCCGTCCTA
TTGGACAAGTTTCCCATGGGGGCGAACGACGACCCGCTAGGTTACTGTGAGAAGTGCCCG
GCCCTGCTCGACAGGGTTCTGGTGACCATCGATCTGAGCAATAGGTCCAAGGCCATGCTG
CCCTTCGTTCAACAGATCATCGACGCCGGGGCGAAGGGGATGACCCTGTTCCATGTGGTT
CAATCGTCCAGGTACAGCATGACCGACGAAAAGCGCTTCAAGGAGGTCAGGCATAAGATC
GAAGCGTACAAGGCCAAGCTGGACGAAAAGGAATGCGAGATCGACACGCACCTGCATTTT
GGTACCACGGCGTACAACATCCTGGAAGCGGCGCGGGAGATCGACGCTACGCTCGTCGTG
CTGGGCACCACCGGAAAAGGCTACCTGCGGGGAGCGACGCTCGGGTCCACCTCGGAGGAG
GTGGTAAAACGCTCCACCAGGCCGCTTCTCCTCATACCCACCTGA
>MALP_00403 UTP--glucose-1-phosphate uridylyltransferase AglF
ATGAAGGCGGTCATTCCAGCGGCTGGATGGGGGGTGAGGTTCCTCCCGCTGACCAAGGAG
CAGCCCAAGGAGATGCTCCCGGTCATCGACAAGCCGGTCATCCAGTACGTGGTCGAGGAG
GCGGTCGAGGCCGGCATCAGGGACATCATCATCGTCACTGGACGGCACAAGCGGACCATC
GAGGACCACTTCGACCGAGCGTTCGAACTGGAGAGCGTCCTGAAGAACGGGAACCGCCAG
GCGCTCCTGGACAGCATCAAGGGACTGTACGAGATGGCCGATCTTCATTATATCCGTCAG
CACGAACAGCGCGGTCTGGGCGATGCGGTCTACCAAGCAAGGCATCACGTCGGCGACGAG
CCGTTCGCGGTCATGCTCGGGGACACCATCCACGTATCGGACGTGCCGGTGGTGAAGCAG
CTCATGGAGATACACGCCCGCACCGGTAGGTCGGTCATAGCCGCGGAACGCGTGCCAGGA
GAGAAGGTCAAGGACTACGGCGTACTGGACGCCGTCAAGCTGGACGACCGCCTCTACGAG
ATCAGGGACCTGGTCGAGAAGCCGAGGCCGGAGGAGGCCCCCTCCGACCTGTGCATCGCC
GGCACGTACGTGCTGACGCCAGGCATATTCGAGTGCCTGGAGAACACGCCGCCCGGTCAC
AACGGGGAAGTGCAGCTGACCGACGCGTTGCGCCTATTGCGGAAGAAGGAAGGAATGCTG
GCCTGGGAGTTCGCTGGCAAACGGTACGACATCGGCGACATCCCGGGATGGCTGAACTCG
CAGTTCGAGCTGGCCCTCAATCATCCGGTTTACGGTGAGAAGCTCAGGCAGCGCATCCGG
GAGCTTAACCAGCAGGAGCACTTCCTCTGA
>MALP_00404 UDP-glucose 6-dehydrogenase AglM
ATGTACGTCTCCATAATCGGTACTGGTTACGTCGGGCTGGTGTCCGGGGTGTGCTTCGCG
GAGCTGGGCCACCGGGTGCTTTGCGTGGACACCGTGAAGACCAAGGTGGAGAGCATCAAC
GCCGGAACGCCGCCGATCTTCGAGGAAGGCCTGGAGGAGATGCTGCGCCGGCACCTGGCG
TCCGGCTCGTTCAGGGCCACCTCCGATCATTCCGAGGTTCCGGGGACGGACATCACGTTC
CTGTGCGTCGGAACACCGTCCCACGGGGACGGCTCGCTGGACCTGAGATACCTTCTGAAG
GCGACGGAGGACCTGGGAAAGGCCCTGGCCAAAAAGGAAGGAAGGCACACCGTGGTGGTC
AAGAGCACCGTGCCCCCGAACACCACCCGGGACGTGGTGGGACCTCTGCTTCTCAGATCG
TCCGGCAGGTCCGCGGAGGACCTGGGACTGGCCATGAACCCCGAGTTCTTGAAGGAGGGA
ATGGCCGTCAAGGACTTCCTGAACCCGGACCGGGTGGTCATCGGAGCCTCGGACGAGCGC
ACCTACGAAAAGGTGGCCTCTCTTTACGAGCGATTGCAGGCACCTATGCTCCGTACCGAC
CTCTCCACGGCGGAGATGATCAAGATGACATCCAACGCCTTCCTGGCCGCTCGAATATCC
CTGGTCAACGAGCTGGGCAACCTGTGCAAGTCGCTGGGACTGGACTTTCGTGAAGTGGCA
AGGGGCGTAGGCATGGACCCCCGGGTAGGTCCGCTGTTCCTGAAGGCCGGCTGCGGCTTC
GGCGGCTCCTGCTTCCCCAAGGACGTCAGGTCGATAAGGGCGCAGGCGAGGTCGCTGGGG
GTTCGCACGGACATGCTGGACGCCACGCTTTCCGTCAACGAAAGGCAGCCCAGGAGGGTG
ATCGAGCTGCTGGAGAAGCGCACCGAGGTGTACGGGAGCACGGTGGCCGTTCTGGGCCTG
GCGTTCAAGCCCGGTACGGACGATATACGGGAAGCTAGCTCGCTGACGGTGGTGGCCGAG
CTACTGCGCAAAGGAGCGAAGGTCCGGGCGTACGACCCGCAGGCCATGGACAATTTCAAA
CGGGAATTTCCGCAGATCGCCTACTGCGACTCGGCCAAGGAGTGCCTGAAGGGCGCCGAT
TCCGCTCTGATCCTGACCGAATGGCAGGAGTTCTCGGACCCCGCGCTCTACGGCAGCATG
CTGGTCGTGGACGGTCGGGGCGTGGTAAAAACCAATAACTACGAAGGGATATGCTGGTAG
>MALP_00405 hypothetical protein
ATGGACAGGGTCTGCCGAAAGAACGGGATCAAATACTTCCTGTTCTCCGGGACCCTGCTG
GGAGCCGTCCGTCATCGAGGGTTCATACCCTGGGATGACGATATCGACGTGGTACTGCTG
AGGGACGAGTACGATCGTTTCGTACGCCTTCCGCAGGAGGAGTTCGGTCCCAACTTCTTC
CTGCAGACCAACGATTCCGATCCGGAGTACCACAACGTCTACGCCAAGCTTCGGAGGTCC
GACACCACCTACGTGGAATCGTACATGGACCACAAGCGAATAAATCACGGGGTCTTCATC
GACGTCTTCCCCATGGACGGCGTGCCGTCCAACCGTTTCCTGCAGGCATTGTTCTGGTAT
CCCATTTCCGTCCTAGGATACACGGCCAGCCTCAAGGCCTTCAAGAAAGAGCCGAAGCGT
CACCTCATCTTCCCTTTCATGCTCTTCAAAGAACTCAGTCCACTGAGTGGCGGGACCTTG
ATGAGGGTGTACGGCAAGCTCATGGGCATGTTCGACATCGCCCGCACGGACAAGGTCGGC
TTCCTGACGCATGCCGGCTTCCCGCTTGACCACGTGATCTATCAAAAATCGTGGTTCGAC
AGCACCGTGGAGCTTGAATACGAGGGTTTACCGATGCCGGCGCCTGGCGAGCACCACAAG
GTGCTCACGCAGCTGTTCGGAGAGTACATGAACACTCCTCCGGAGGATAAGCGGGTGTCG
CATCACGGGGCCACCCTGATCGACCTGGACCTCCCTTACAAGGAAGCATTCCACGAGATT
TAA
>MALP_00406 2-C-methyl-D-erythritol 4-phosphate cytidylyltransferase
ATGATAGTGACCGCGATAATCCTGGCGGGCGGTGTTGGCGAGCGCTTCGGTACGGAAGTG
CCCAAGCAGTTCGTCAAGCTCTCCGGCAAGCCCATAATCGGGCACACCTTGGATATTTTC
GAGGGTAACGCATCCATCGATCACGTGGTGGTGGTGGTCAACAGCCAGTACCTGGAACTG
ACGCGGTCATTGGTGAACGAGTACGGCCTGCAGAAGGTCAAGGCGGTCGTGCCAGGGGGC
GCCACCCGCCAAGCGTCATCCTTTGAAGGCCTCAAGGCATGTCCGGAGGGGACCACGCAC
GTTCTCATCCACGACGCCGTGCGTCCGTTCGTGGACGACGACATCATCGACCGCTGCGTT
TCCTCTTTCCAAGAGCATCAGGCGGTGGACGTCTGCCTGGCGTCAACCGATACCATAGTG
GAGATAGATGCAGACCAGGACATATCCGGAATACCGCTGCGCTCCACGCTCCGCCGCGGA
CAGACCCCGCAAGGGTTCCAACTGTCCGTCATATTCAAGGCTCACCAGCGAGCCCTGGAG
GAAGGGTTCACCGACTCCACCGATGACTGCAATCTGCTGGTCCGTTCGAAGCTGGCCCCG
GTGCACACCATTGACGGTTCGGCGTACAACATCAAGATCACCGACCCGCTCGACATCTTT
CTCGCCGAGCGGATATTCCAGCTGCGGAGACGCAATCTATCCGCTCTGTCCAAGGAGGGG
CTTTCGTCCTATCTCGACGGAAAGGTGCTGGCCGTTTTCGGCGGCAGCTCCGGGATAGGG
AAGAGCATATGCGACCTGGCCAACGAGTGCGGAGCCACCGCGATATCGCTGTCCAGGGCG
AACGGGGTGGACATCACCGATGCCGGCAAGGTCAAGAGCTCGTTGGAGAAGGTGGCGAGG
GGCCATGGCCGCATAGACGCGGTCGTGCTGTGCTCGGCGGTCATGCACCGCGGAAAGCTC
GCTGAAGCCGAGGACGAGCACATCCTCGGCCAGGTCCAGGTGAACCTGGCCGGGAACATA
CTGGTCTCCAAGTACGCCATTCCCCATCTCGTGAGAACCAGGGGCAAGCTGGTCTTCTTC
GCCTCCAGCTCCTACACCAAGGGGAGGGAGGGGTACGCGGTGTACAGCGCCACCAAGGCG
GCCATCGTCAATCTGATGCAGGCCCTGGCGGACGAGCTCAGCGGGCAGGTGGACGTCATC
GCCATCAATCCGCAACGGACAAGAACTCCGTTACGGGTCTCGAACTTCGGTGACGAGGAC
TCAAGCACCCTGCTGAGCCCGGAGTTCGTGGCCATGCGCACCCTGGGCGCCATGGCTTCC
GGGCTCACGGGAAGCGTTTTCGACATCTCGCTGACGGACGAGTCGGGCAAGGGAAAGTGA
>MALP_00407 hypothetical protein
ATGAACATCGGTGAGTTCGACAGGAAGCACTTCTCCCCTGTAAATGGGGGCATCACCGCC
ACGGTGCACGCCCTGAAGTATCTGGCCATCCCGTACATACTGTTCACCGTAGGACTGATG
GCGCTCGCCGGCCTGGACGGGCCGCAACGGGTGGCCGACCTTTTGAGGGAGATGCAGACC
CTGGTGCTCATCTTCGGTATCGTCCTCACGGTCCTGGGATTCTTCAAGGGAGCGTACCCG
AAAGGAAGCTACTCGCGCTTCCTGTTCGGCATCACCGCCTCCGTGCTGGTGATCGTCTAC
GTCTTCTCGCTGTTGCTGGACGGCCGCACCGAGGAGGTCATCGCCCGGGAGGCATTCGAG
CTGGACCTGTACCAGATCTTCGTACTGTTCTTCTTCCCGGCCCTGCTGGCGGTGCTGATG
CAGTTCGGCGAGTTCGCCGATCATCGCCGCCCGTTCCTGGAAAAGGAAGGTACGATCGCG
GTAAAAGAGAGGGAGGACCCCAAGGACCGCCGCTTCTATCATGACTTCCGGTTGAGGTAT
GGTTCGTTGTACAACGGGCTCAAGCTGGCCAGGAGCACGCTGATCGGGTTCGTGATCATA
CCCCTGATCATAGTGATCCTCATGAAGGCGGGGTTCTCCTCCCTGAACGTGGAGGAGGTG
GACTCCATGATGTCCAATCTGGACGACATCTCCGCCTACATGGTGATGCTCGGCGTCCCC
ATGGCCGCCCTGGCCTTCTTCAAGGGGTTCTATCCCAAAGGCTCGCTCTCCAGATCCATT
CCGGCCGTGATAATGGTCCTGATCACCCTGTACTGGATATGGGTGATCGGCCTGGGAGGC
AAGTTCATCTTCGATTCGATAGAGGAGATCTCGCTCGAACTGGACTTCTCCAAGCTGCTC
CTGCTCATAATGGTCGGCACCGCCCTGTGGATCGTCTACTACGTACTGGAGCTGCTGCTC
TACCGTCCGGAGTGGAAGGATGCCGGCTTCCCCAAGGACCTGCCCGAAGAGCGCAAGGCC
CGCAAGGAGGCGCAGCGGAAGGCCAAGGAGGAGAGGAAGGCGGCCAAGGAGAAGGCGAAG
GAGGAGAAGAGGGCCGCCAAGGAGGAGAAGAAAGAGGCGGCCGAGCAGCCCAAACCGGAG
GCTAAGAAGGAGGAGTGA
>MALP_00408 hypothetical protein
ATGCTCCTGCGTTTCTGCATGAAGCTGCCCCTGGTGGCCACCCGCTTGATCATCGTCGCC
TTCAAGCTGATGGTGGCGGCGATAGTTGTTCTGAGCATACTCCCGCTCCTCACGGGCGGC
CTAGGCCTCGACCTAGAAGGTGAAGACGATGGTGAAATGACCCTCGAGGACAGCACCATC
CGCGTTCAGATGCCGATAACCGTCCGCAACGATGGTTTCTTCGACATCAACGACCTGCAG
GTGTCCTTCATCTTCATGGATGAGAACGGGACCTTGCTGGCGGAGAGCGAAGGAGAGCAG
ATGGACATACCCGCCGGAGAGGAGACCGAGGTCTCCATCGAGCTGGCCCTGGACCTTCTA
GACCTGGACCAGCAGGTCCGTTCTGACCTCATATTCAACGGTACGGAGATGATGTTCGAC
GCGAAGATCTCCGCGAAGTACACCCTGGACATGGTGCAGCTGAGCGTCGAGGCGGGAAGC
GACATGGGATGGGGGCCGTTCATCAATGACCTGCAGGTCGATGAATGGAACGCCCAGGCC
ACGGCGGAGGGGGACGATCGTTTCGTTAGCGTGCCGTTCTCCCTCCGGGCTGACGAGGTG
TTCAATGGGCTTCAGACGATGACCGTCACCGAGTATAGGGACGAGAACGGGTACACCAGC
AATGTGAGCCAATCCGTTCATCTGTCCCAACAGGTGAACGAGATGGCGAAGATCCCTCTC
TCCCAGGAGGCTTACGACCGTTTGCTGAACGGGACCGCCAACGCCACCGTCCGCACCACC
CTGTACGTCCTGGACTGCTCGACCTATGACGAAGGATATCTGAACCTGGGAGGGGGCGGA
GGAGGAGATCCCATATGGAACCTGCAGCTGCAGATGGGCAGCTCGAACCTGCAGGGCATG
GGCGGTTCGTACTTTGTTTCCATCCCGTTCAGCTTCCAGACCGATCCCGCATACCAGGGA
CAGCTCGCCGATGCTTTCGTCGAATACTCGGACTCCCACGGATTCCATACCAACGTGAAC
CAGATGGTGAACCTGCAGGAGAACGGCTGGGCAGAGGTTCAGATCTGGCTTTCCCCGGAA
GCCTACGATACCGTATACAACGGCAACGAGATGGTCCACGTAAAGGTCACCATGACCTAT
GAGCACTGGACCGGCATCAGCGAGCAGGATTACAGCGAACCCTGGGGGGTGAGCCCATGA
>MALP_00409 hypothetical protein
ATGAACCTATGCCACTGCCAGTCCCTTCACGGTGATCAGGGCGTAAAGTTAATTGGCATC
ATGATCATATGGACAGGCGTGAGCGAGATCAGGGTGAGGAAGCGCAAACGGCTCCGCGAG
AAGGAGCTGAAGGCACTGACGGAGACGTTGCGTTCGGCCACCGGCGTGGACATCATCGGG
CCCAAGGACACGGTGGACACCGCGGAGGGCCCGGAATGCGAGCTGATCATCATCAACAAC
GTCATCGAGGGTCTGATGGTCGACGGCCGTCCGTTCCCGACCATACGCGGGCTGCTGAAG
CACAAGGCCACCAAAAGCTTCGTCTCGGTGGACATGGGCGCCGTGCCCTACGTGACCAAC
GGAGCGGATGTCATGGCCCCGGGAATAGTGGAGGTCGACCCGGACATAAAGGAGGGGGAC
CTGGTCTGGATCAGGGACGTCACGCACAAGCGGCCCCTGGCGATAGGGAAAGCTCTAGCG
TCCGCCGAGGTCATGTCCGCCAAGGCCCCAGGGAAGGTCATCAAGAACCTGCACTTCGTG
GGCGACAAGATCTGGAAGTACGATGAAAGGTGA
>MALP_00410 hypothetical protein
ATGCCGATTCTCAAGAAACCGCTGGGAAAGGGGAAGGAAGACGTCAAGAGCGTGGAGACC
GACCAGTACATCGATCTTGGGGCGTTGTACTTCCAGGAGGAGAGCTCCGTCTCCGCCGGA
GGCATCAAGATTGCCGAGATCTATCGCTACGAGGACGTGGGTCCGATAACCCAGCCGGTG
TACCAGGGCAACATCCTCATGATCGATTATTCGCCGATCGCCAATGACCAGAACACCCTG
AAGCGCATCACCAACGAACTGAAGTCGGTGGCCAGGGACACCAACGGGGACGTGGCCGCC
ATCGGCAACAACTTCATCGTCGTCGCGCCCAACGGCATCCACATCGACCGTAAGAAGATA
AAGGGCGGCTACCAGTAA
>MALP_00411 Deoxyguanosinetriphosphate triphosphohydrolase-like protein
ATGTCCGGGCAGAAGATAATACACGACAGCGTGCACGGCAGCGTCAAGGTGGACGGCGCC
TTTCTGGAGATATTGCACCGCCCCGAGATGCAGCGGCTGCACGGGGTGAAGCAGCTCGGC
CTGGCACATCTCGTTTTCCCTGGCGCCAACCACACCCGCTTCGAGCATTCCCTCGGTACG
TACCACGTGGCCGACCTGATGTGCGACGCGTTGGAGCTTGGCAAGGAGGACCGAGATCAG
GCGTTGGCGTCAGCCTTGCTGCATGATCTGGGCCATGCTCCGTTCTCTCATACTCTGGAG
GAAGTGCTGGAGAACCGCTTCTCCCTGGACCACATGGAGATCGGGGCGGCGCTCATCGAT
GGCCGCAGAAGCGTCTTCAGGGATGATGAGGGGGACCTCATCGGCTGCATCGGCACCATA
TCCGAACTGCTGGAGCGGAACGGCATCTCCTCCGAGGCGGTATCGGACATCATCGTCTCC
CCGGGGCACAAGGCCCGCCGCGGGCAGAGCATGATAACCGAGACCAGCGGGCAATCCCAT
TTCAACTCCCACGATTACCTGAACCAGATGCTGCACGGGCCGGTGGACGCTGACCAGATG
GACTACCTGCTGAGGGACGCGCATTATACCGGCGTGGCCCACGGCACCATCGACATCGAC
CGCCTCATTCACACCATCGCCTTGCACCACGGCGACATCGTGGTTAGAAAGAACGGCATG
GTGGCCGCCGAGGGGCTGATGGTCGCTCGAGCGTTGATGTACACCTCGGTGTACTTCCAC
AAGACCGTGCGCATCGCGGAGATGATGCTCTGCAAGGCGGTGGAGGCGGCGGACGATTCC
ATCGCTGACGGATTGCAGAGGGAGAGCGACGCCTCCCTCGTGGAACGGTTGATCGCGCAG
GGCGGCGGTCCCAAGCGCATCGTCACCCTTCTCCGCTACCGCCAGCTGTACAAGCGCGCC
TTCTCCGTGTACGTCCCGGACATGACCGAGGAGGACGCCGAGAGGCTGCTGCCGATAACC
GAGTACCGCCGCCGCAAGACGGTCGAATCGATGATAGCCGACCGGGCCGGCGTGGATCGG
TCCGAGGTCATCCTGGACGTGCCGTCAAGGCAGCTCATCACCGGCGAGGTGCGCAAAGGG
AAGACGGAGGTGCCGATACTCAACGGGGAAAGGGTGCGACCGTTGACCAGATTGAGCCCC
ATCAGCAAGGCGCTGCAGTCCCGCGGGGTGCACGACTGGGCGGTGATGGTGTCCTGTCCG
GAAAGGCACGTGGAAAGGGTGGAGAAGGCGGCCATCCGAACGCTGAGCGACCTCTAA
>MALP_00412 tRNA-splicing ligase RtcB
ATGAGCTGGAACGGTCCGCTGGAAAAGATCGATGATTATCGCTGGAAGATCCCCCGCTCC
TACAAGGAGTGCATGAACGGGGATGCGGTCATCTTCGCGGACGAGAAGATGATCAAGACC
ATCATTTCCGACAATTCGCCGGAACAGGCCGCGAACGTCGCTTGCCTTCCCGGATTGGTC
GGTAGGTCGCTCGCCATGCCGGACATCCATTGGGGTTACGGTTTCCCCATCGGCGGCGTG
GCGGCCTTGGACGCCGAGGAGGGGGTCATCTCCCCTGGCGGGATCGGATTCGACATCAAC
TGCGGCGTTCGGCTGATCACTACGAACCTGGGCGTGAACGACGTAACGCCGAAGATCAAG
GAGATAATCAACACCCTCTTCCAGAACGTTCCGGCCGGGGTCGGCTCCAAGGGCGTGGTG
GACGTGGCGGCGAACCAGATGGACCGCATCCTGGAGGAAGGCGCCGAATGGGCGGTGGCC
GAAGGCTACGGCTGGTCCGAGGACCTTGTGCGTACGGAAGAGAACGGGCGCATGAAGAAC
GCCGATCCCTCCAAGGTCTCCGCGAAAGCGAAGCAGCGCGGCGTGCCCCAGGTCGGTTCG
CTCGGCTCCGGCAACCACTTTCTGGAAGTGGACAAGGTGGAGAAGATCTTCGATCCCGTC
GCCGCAAAGGCGTTCGGGCTGGTGGAGGAGGGGCAGATCACCGTTTCCATCCATTGCGGC
TCACGCGGCTGCGGGCACCAGATAGCCACCGATCACCTGCAGGTGATGGAAAGAGCGGTC
AAGGACCGCGGCCTGAGGTTGCCGGATAGGCAATTGGCCTGCGCTCCCATCAACTCCAAG
GAGGGGCAGGACTATCACGCCGCCATGGCCTGCGGGGCGAACTACGCCTGGGCCAACCGC
CAGATGATAATGCACTGGGTGCGCCAGTCGTTCGAGAAGGTGTTCGCCCGTCCCGCCGAG
GACATGGGCATGAACCTGGTGTACGACGTGGCGCACAACATCGCCAAGGTGGAGGAGCAC
ACTTACGAGGGGAAGAGGCGCAAGGTGTACGTGCACCGGAAAGGCGCCACCAGGGCGTTC
CCGGCCGGGCATCCGGAGGTCCCGTCCATCTACCGCTCCGTAGGCCAACCGGTACTGATC
CCGGGGGACATGGGGGTCGGTTCCTATGTGCTGGTCGGTACGGAACGGGCCATGCAGGAG
TCGTTCGGTTCAACATGCCATGGCGCGGGCAGGATCATGTCCAGGGAGGCGGCCATCCGC
TCCTATTCCGTTAAAGCGATCACGCAGGAGATGGAGGCCAAGGGCATCTATCTCAAGGGA
AGCACCCGGGACGGCATCCAGGAGGAGGCGCCTGGAGCGTACAAGGACATCGACGACGTC
ATACGAGTGGTCGTCGGTGCTGGACTGTCGCGCCCGGTGGCCAAGCTCACGCCGATCGGA
GTGATGAAGGGTTAG
>MALP_00413 hypothetical protein
ATGGTCGAGCTAAGCCCACTGGCGCCTGCCTTCCTACTATTGGCGTTCTCCGAGATCGCC
CTTGGGTCGTACGTGCTTATGAAGGGGCGACTATCTCCGGTGAACCGATCCTTCTTCGCG
CTCACCCTCCTGGCCGGGGTGGGCAGCGTGCTGGACCTAATGGTGGTCAGCGTCGGTTCG
GAACAACAGGCGGCATGGACCTTCCGGCTGTTGGTCTTCCTGCTCATCGTGGAGGTGGGG
GTAGCGTACCGTCTCAGCACCATGATACCCCACCCCATACCTATGATCCTTTTTGGCACC
AACCGATGGGCGTACGAACTTTCCGTGCTGGGGATATCCCTGGCCACGGCGCTGTCGGTC
GGTGATATGGTGAACGACGATCTCGGCTGGGTGCCGGCCAGCGACCTCCCCTTCGCCCTC
TTGGCGTTTCTACTGACCATCTATCTGGTGCTACTGACGATGACCCTGTTCCGGAGGTGG
AGTGGGTTGCAGGGGCTCAAGAAGAGACAAGCGGTCGTGATCACTGGCGCTCTGGCCATA
CTGGCCGTGGTGACGCTCGCGATCATGACCATGGCAGCGTTCGGCATCGAGGTCCCCCGC
ATCTACGGCCTTGGCGAACTGGTCTCGGTCTTTCTGGTGGCCTACGGGCTATTGCGCTAT
CAGCTGCTGGTACCGACTCGGGTGATGGAGCCATCCGTCCCTCATCGCCCCGTGCCCTCG
CTCGTAAAAGGCAGGGCGTACCTCTTCGAGTTCTCCTCCCCCGACCGCATGTTCGAATCG
GTGGCCCACGAAATGGCCGGCGGGATGTCCGCCTTCATTATCGCCCGGACACATCCGGAT
CAGCTTCGGGCCAAATATCAGCTGATGCACACCCCCATCCTATGGCTGGCCCAGACCCCC
GGCCCGGACCGGATGGACCCCTCCAACGTTCAGATGCTCACCCATATGACCATGGGGTTC
GTGCGCAAAGGTTCGTCCGTGATCGCCATGGAAGGCCTGGAGTACCTGATGCTGAACAAC
GACCTGAACAAGGTGCTGCGGTTCCTTGCTCAACTGAGGGACGAGGTCATCGTGGAAGGT
TCCATCCTTCTCGTTTCCGTCGACCCGCGCGCTCTAACGGAAAGGCAGAGGGCCATACTG
GAACGGGAGATGGAAGTGGTGAAGGAATGA
>MALP_00414 tRNA-His(gtg)
GCCGGGATGGGGTAGCCTGGTTATCCTTGGGGACTGTGGATCCCCGGACCCGCGTTCAAA
TCGCGGTCTCGGCCCC
>MALP_00415 hypothetical protein
ATGACCGAGATAGGTGTCGAACAGATCAAGGTGCTGTCGGACCAAAACCGTCTGGCCATA
CTTTCCTTGCTTGCTATAAGAGAGATGACCACCACTGCCATATCCGACCTTCTTGGTCTG
AGCGTGCAGAACGCCCAATACCATATCAAGAAGCTGCTGGAGGCAGGGCTCATCGTTCCA
ACCCGCACCGAGCTCGTCGGCAACCTGGTCGAGAAGTATTATCGCTCCGCGTTCGAGCCG
GGCATCATGGGCGACGCGGCCGGCGTCAGTTCCGTGGATATTGCTGAGCGTTTGGATATC
GTCTTCGCCGCCTTGGGCGCGATCAAGGGCATATTGAACCGCGGGATCCGGACTATGGAC
GAGAGAAAGGACTACTTCATGAACGTGACGGACCGGCCTAACTACCCGTTCGGCGCGAAC
TACGTCATCCTGCCGGTGAGCGATTCCGCCGCTCAGGAAGCGGAGAAGCTCATATCCGAC
CTCGACGACAAGTTGAAGGAGCTCTCGGACAAGCATCCAGAAGAAGGGAGGCCCAAGTTC
GCCATCCTCTATTCGGTGTTCCCGTTCGAGTGA
>MALP_00416 hypothetical protein
ATGCGGGACAAGGCCGGGCTGCTGCTACCGATCTTCATAATCACGGTAGCCGAAGCGTTC
TACTTCGACGGTTCGGCCGAGTCCTGCCTGGGATTGCACGCCCTGAACATCTTCGTGTGC
ATACTGCTCCCGATCTGGTCCGATAAGCGCATGCTGCTCTACCAGTCCTTCGCGTTGGTG
TCGTTGCTTCGCGTCCTGAACATAGGCATGCCGGTGTTCTTCACGGAAACTCTGCTGTGG
ATGCCGTTCGTTTATGGCCCGATCATCATCGCCGGCTACATCGTCTGGAGGCAGACGGTG
GCGGACGCCGGCAAGCTGCAATGGCGCAACCTTTTGCGTTTCCTCAACGGCCATGGCCTG
CGGCCGGAGGTCAAATGGAAATGGGAGTACCTGCTCGTCGCCATCATATTCGGTTACCTG
GTCGCCAACCTGGAGTACTTCGTGCTCGGCAACACGGCCCTGGTCAAGGACCTGGGTCCC
CTGGACCTCGGCAAGCTGTTCCTGGTGATGGTGGTGTTCGTAGGGTTCGGCGAGGAGCTT
ATTTTCCGCGGGCTCCTGCAAAGTTCGGTAGAAAAGGAGCACGGAAAGTACGTGGCCATC
ATAGTCTCCGCCCTGCTGTTCTCCATCATGCACTCCGGCTACCAGAACGCTCCCTACCTC
CTGTTCGTCTTCGGCGTCGGGCTGGCGCTCGCCTACGCTTACGAGAGGACTGGCAGCCTC
GGCCTTGTCGCTCTGATGCACGGCATACTGAACTTCTTTCTGTTCTCGTTCCTGCCGTTC
GGCTACGGACTGTTGCCTTGA
>MALP_00417 Ornithine carbamoyltransferase, anabolic
ATGTTTACGACGGTGCAGAAGATGAAGCGGGACCTAACCACCATGCTGGACGTCCAGAAA
GACATACTGGACATATTGGAGACGGCCGAGGATATGAAGAAGAAGCGGGACCTGGACTTC
CAGCCGCTGAAGGGGAAGGTACTGGCCATGATATTCGAGAAGTCCTCCACCCGCACCAGG
GTCTCCTTCGAGGTGGGGATGATCGAGCTCGGCGGTTTCGCGGTGACGCTGAACACCAAG
GACCTGCAGATGGGCCGCGGGGAGACGGTGGCCGACACCGCCCGCGTTCTATCCCGCTAC
GTCGACGGCATCATGTACCGGGCGTACGAACACGAGATGGTCATGGAGCTGGCGAAGCAT
GCCACCGTCCCGGTCATCAACGGTCTGGACAATTTCGAGCACCCCTGTCAGATCATGGCC
GACCTGCTGACGGTGAAGGAGCACCTGGGCAAGCTGAAAGGCGTCAAGATGGCCTACGTG
GGCGACGGCAACAACGTGTGCAACTCGCTCATCCTCGGCTGCGCCATGGTCGGAATGGAC
CTCTCCTGCGGCTGCCCCAGGGGCTATGAGCCCGACCAGGGCGTCCTGAGGAAAGCGAAG
GCCATCGCTAAAAAGAACGAATGCCAGCTGGAGGTCGTGGAATCCGCCAAGGAGGCGGCC
AAGGATGCGGACGTGGTATACACGGACGTCTGGGTCTCCATGGGCCAGGAGGAAGAGCAG
AAGCTGAGGGAGAGGATATTCAAGCCTTTCCAGGTCAATGCCGACCTGATGTCCGTGGCG
CGCAAGAACGCCATCGTCATGCACTGCCTGCCGGCGCACCGGGGCATGGAGATAACCGAC
GAAGTCATAGACAGCAAGGCGTCGGTCGTGCTGGACCAGGCGGAGAATCGTCTGCACGCT
CAGAAGGCCATCATGGTCGCTCTGATGGGCTGA
>MALP_00418 hypothetical protein
ATGACCGGAGACGCTCGGGCCTTCATGGACCGTGCGAAGAGCCTCGCCGCCCGCGTCAAG
CGAGCGAGGTCCGTAGCGATATTCTCGCACATCGACGCGGATGGCGTTTCATCCGCGGCC
ATAGCCTATCGCGCCGTGGAAAGGCTGGGAGTGGACCCCAAGGTCCATTTCCTGAAATCC
CTGAACGAGAAGGAGATAAAGCTCATCAACTCCAGCAGCGAGGACCTGATATGGATCTGC
GACCTGGGAGCTGGATCGTACAAGTCCATCGACCGGTCCCGGGCCATCATAACCGACCAT
CACCATATCTTCGGGAGCGGGCAATCCTTCCTGGAGTTCTTCGGGGGCATGGACAACATG
CTCAACCCCGTGGAGTTCGGATTCGAAGGCTCCACCCACCTGAGCGGGGCGGGCTGCACA
TATTTCGTGGCCAGGGAACTCGATCCAGCGAACGTCGACCTGGCGTATCTGGCGATCGTC
GGCGCGGTGGGCGATCTGCAGGATAGGAAAGCTCGAAGATTGGAGGGGCCCCTTCACACC
TCCGTGATCGAGGACGCCTTGGGAACCGGGGTACTTCAGGTGGTGGAGGATGACCTGCCC
TTCTTCGGCTGGGTCACCCGAACCGCGGTGGCCATGATCGCCTTCTCCAACGATCTCAGG
GCCATAGGATGGGAGTGCACGTTCAGCGAAGTTAGCCAACTGTTCAAGAGCTATGGAGTG
AACACGTTCCGCGGTCGACGTGACCTTTCCATCAAGGATGAGAACCTCAGCAAGTTCTAC
AGCTGGTCCGAACTGGAGAACGGAAGCCGGAACATACTCAAGGTCGCTCTGCGCAACTCG
TTGCAGGACATGGGCAAGGACCCTGCCATACTGGACGGCATGCTGGGGGATGTCTACCTG
TTCCCTTCATACCCCGTTGGCTCGGCCAGCCGGGAGGCCAAGGAGTTCGCCACCATGCTG
AACGCTTCTGGCCGGTATCTTCGTTCAAAGAGCGAGGCCGGGCCGACGGGATCGATCGTC
GAACAGCAGGCAGCGGATGGGGACGAAAGGGGCGAAGGGTTCCAAGGCGAGCTGATCATC
AAGGCCTGCCTGGACCCGGTATCGTTCTCCTCCGATGCCATGGCGAGGCTCGGAAATCAC
CGCGATAATTTGAAAAAGGGCATGGGGGAGATCCATTCCATAGTGCCCATGAACCACATC
CAGTACATCAAAGGGAGAATGAGTGGTCAGGATAACAAGAACAAGTCCAAGTACACCCTC
ACCGCCGAGGACACCATATTGGGGATCATCGTAGGCATGGCCTTGGACCAGAAGCCCAAT
GGTGATGGGGCCCGCCTTTCCGTTCGCGACGATATGCCCCTCATCGCCTTGACAGATGTC
TCCCCCGATTCCCTGGAAGAAGATGTCACCGTTCAGGGCAGGAACGGGCCTTCCGGAGAA
CGCGTCAAGGTGTCCGGGCGCATGAAGCGGGAGCTGGTCGATAAAGGGGTCCACCTGGGA
GAAGCGATGAAGCAGGCGGCCTTGAAGGTGAAAGGCGTGGGCGGCGGGCACGACGTCGCT
GCTGGCGCCACCATCCCCAAGAGAAGGATGAAGGCCTTCCTGGATGCCCTGGATGAGGAG
ATCGGGGGGCAGAAGGAAAGGTTCAGCCCATCAGAGCGACCATGA
>MALP_00419 hypothetical protein
ATGATCAGGCGCACCTTCCTTCTCCTTCCGGGCATCGGACAGCTGAAGGAGCGCAGGCTG
TGGGAAACGGGCGTGCTCTCCTGGGAGGAGTTCTTCGACAGGAGTCATCTCGCCGGCATA
TCCGTCCAAAGGAAGGAGGCCCTGGACCAGGAGCTCGGCACGGCCAAGGACCTCTGGGAC
CGGGGACGCACGGAATACTTCACCAAACTCCTCCCGTCGGGACAGCATTGGCGCATGTAC
CGTCGTCTCAAGGAGGACACCGCCTACCTGGACATAGAGACGGACGGACTGGGACCCGGG
GCCGTAATAACCATGGTGTCCGTGCACCGCAACGGAGATACGACCACTTTGACCCGGGGG
ATGGACCTCAGCTCGGAGAATATGACCAGGGCCCTCTCCGGAGCGAAGATGCTGGTCACC
TTCAACGGCGCCTCGTTCGACCTGCCGATGATCGAGAGGGCGTTCCCCTTCTCCGTTCCC
AAGGTCCCCCATTACGATCTCCGGCACGCCTGCCCCAAAGTAGGTCTCCGTGGCGGGCTC
AAGCAGGTCGAGGTGCTGCTCGGCTACCGCCGCCCGCAGGAGGTGGCATACGTCACCGGC
GAGGAGGCGGTCTACCTCTGGCATCTTTGGGAGAGGAAGGGCAACGAGAACGCCCTCAGA
CTGCTACGCCGCTACAACCAGGAAGATACCAGGAACCTGGAGCCGTTGGCCGAGACGGTG
TACGGGAGGCTTGAGGAGAGGTCGCTCACAGGGTGCGCCAGATGA
>MALP_00420 hypothetical protein
ATGCAGCATATCGACGTGACGCCCGACATCCGTATATTCAACGGGCGTTGCGCCATGCTC
CTCCGGTCCCGCGCCCTTGTGCTCGGAGACATGCACCTGGGAATAGAGGCCAGCCTGGAA
CTTGAGGGAATGCAGCTCCCCCGCGCCCAGGCCCGGGAGTCCAAACGGAGGATCGACGAG
CTGGTCGAAGCAGATCCGCCGAAACGGATCGTGGTGCTAGGCGACCTCAAGCACGAGTTC
TCCCGAAACCTGGACCAGGAGTGGTCGCAGGTACGGGGAATGCTGGAGCATCTCGGTTCC
ATCGCTGAGGTCACCGTGGTCCGCGGCAATCACGATAACTATCTGGCCACCATAACCTCC
AGCCTCGGTCTGGATCTCGTGGACGAGGTGGTGGTGGACGGGATACACCTGTCGCACGGT
CACATAGCCAATCCCGGAAGACCGCTGATCCAGGGACACGAGCATCCATCCGCCCGTCTC
TTCGACGGCGTGGGCGGTTACGTCAAGCTTCCGGCGTTCCTTTACCATCAGCAGGCGGAG
GTGCTCGTCCTTCCGGCCTTCAGCCCCCTGGCCTCCGGGAACGACGTAAGCACCCTTCTG
GCCGGAGATGTGCTTTCCCCGGGCCTAAGGGAGTTGGACATGGGCGAGGCGCAGGTCATC
GGCTGCAGCGACATCGGGCTCATCCGGCTGGGCAAGGTCAGGGACCAGGGTAAGGGACGC
CGACGGGCATAG
>MALP_00421 L-arabinose 1-dehydrogenase (NAD(P)(+))
ATGACGTTCATCATGCGAACCATCAAGAGCAAGAGGGTGCTCATCACCGGTGGCGCCGGG
TTCATCGGATCCAACATCGCCCAGGCCCTGCACGAAGAGAACGAGGTGCTGGTCCTGGAC
GACCTGACCACGGGTACGAGGAACAACCTGGACGGGTTGGACGTTGAGCTTATCACAGGC
AGCATACGGGACGCCGACAAGGTCCGGGGGGCGATGGAGGGCGTCGATTACGTGTTCCAC
CACGCGGCCATCGCCTCCGTGCCGCGCAGCGTCGACGATCCGGTGTCCAGCAACCAGGTG
AACGTGTGCGGTACGCTCCGGGTTCTCATGGAGGCCCGGGACGCCAAGGTGCGCAAGGTG
GTGTTCGCGTCATCCTCCGCCGTCTATGGCGACGCCCCCTCCGAGATCAAGCGGGAGGAC
GACCTGCCCGCTCCCATCTCCCCGTACGCCGTCACCAAGATGACCGGCGAGATGTATTGC
CGGAACTTCTGGCTGAACTACCGCTTGCCGACCTGCAGCCTGCGGTACTTCAATGTTTAT
GGTCCTAGGCAGGATCCGGCATCTGATTACGCCGCGGTCATCCCCCGATTCATCTCCGCG
GCCAAGGCCGGCAAGCCGCTCACGGTCTTCGGGGACGGAGAGCAGACCCGGGACTTCGTG
TACGTCAAGGATGTGGTGCAGGCGAACATTCTGGCCGCCACGGACGAGGAACATCACGGC
GAGGTGTTCAACGTAGCGAATCAGGAAAAGGTCACGGTGAACCAGCTGGCGTCCCTGGTG
CTCAGGTCTCTCGGTCGGAAAGAGGAGGGAGGGATCGTGCATCTGGATGAGAGAAAGGGA
GACGTGAAGCATTCCCTGGCCGACATCGGGAAGGCTCGCCGCATGCTCGGCTACGCACCG
CGATTCGGTCTGGAAGAGGGACTCTCGCTCACGGTGGCGAGCATGGATCAGTCGCCGGTG
CGAGGAAGGAGTTCCTTCCCCATTTTATGA
>MALP_00422 7-carboxy-7-deazaguanine synthase
ATGATAGATCAGATCGAGAAGAAACCGATCTACCATTACCGGCCGGGTTCCAAGCTCCTA
TCGATAGGCACCTTCGGCTGCAACCTCGATTGCGATTGCTGTCAGAACGCCGCCCTGGCC
TCGTCCGGGCCCGAGGGGCGTGCTGAACTGGTGACGTCTCCGGAGGAGATCGTCTCGTTC
GCTGTGCAAAAAGGCGCGCAGGGCATCGCCTTCACCTTCAACGAGCCGGTGGTCTGGAGC
GAGTTCATCATCGATGTCGCCAGATCGGCCAAAGGGCGGGGCCTATACATCATGATGAAC
TCCAACGGTTATGTGGAGGTGGAGCCGTTGACAGAGCTCCTCGAAGAGGTGGACGTTTTC
AAGGTGGACGTCAAAGGGTTCACGGACGAATTCTATCGGAACAGCTGCGGAGGGACGCTA
TCCCCGGTGCTGCGCACCTGCCATATGATCAAGGAAAAGGGAAAACATCTTGAACTGGCC
TACCTCATCATTCCGGGTATGAACGACTCAAGGGAGGAGATCGAAGGATTCTTCAGATGG
ACGGCAGAACTTGGCAGGGACGTCCCCGTGCACCTGTATCGCTTCATGCCCGCTCACCGC
CTCTCGCATATCCGATCCACGGGGATGGGGGCGATGAGGGACGCCAAGGCCGTGGCCGCA
TCTCACGGCCTGCGCTTCGTTTACCTCCGCGGAATGGTGGAGGGCGACGAGCATCAGACC
TTATGCCCCAATTGCGGGGCTTTGGTGATAAGCAGGGCGGCCAAGGACGCGCCTGAGAAG
GTGGTCTACGAAGGCACCCGCTTGAGCAAATTCTGTCCTTCGTATTCAGAAATCGAGGAC
CGGACGATCGAAGGCCGGTGCGCGTCCTGCGGTGAATTTATTTACAAATATCCATGA
>MALP_00423 Trimethylamine corrinoid protein
ATGACAAACATGGACGCATTGATTGACATAGTGGTTAAGGGGAGGATCAAGGAAGCCAAG
GGAGAGACCCAGAAGCTCCTTGACGCTGGAGTCACCGCCAGGGAGATCATCTTCGACGGC
TTGAGCAAGGCGATGGAGATCGTCGGCGAGAAGTACGAGAAGAAGGAGTACTTCCTGCCC
CAGGTCTTGCTGTCCGCCCAGACCCTGTACCAGGGATTGAACCTGGCCCTGCCGAAGTTG
GACACCGCTTCCGCTGAAGCTGCCGGTAAGATCGTCCTCTGCGTGGTCGAGGGAGATGTT
CACGACATCGGTAAGAACATCGTCAAGGCCCTGCTGACCGGCGCTGGCAACACCATCTTC
GACCTTGGCCGCGATGTGCCCCTGAAGGACATCGTGCAGAAGGCGAAGGACGAGAACGCC
CAGATCGTCGCGACCTCCACCCTGATGACCCCCACCCTGGCGGGCATGAAGGAGATCGAG
AAGATGCTGGCCGAGGGCGGCATGAAGGGAAAGGTAAAGACCATGGTTGGCGGCGGTGCC
ACCTCCGCGGACTTTGCCAAGAGCATCGGTGCAGACGGCTGGGGCTATGACGCCAACGAA
GCCGTTCGCGAAGCCATCAGGCTCCTGAAGCACTAA
>MALP_00424 hypothetical protein
ATGCCGACCAAAGAGGATGTGGTTAGCAAGGAGATCATTCATCTCAAGCAGAAGGTGGAC
GAGATGGGGCTGGAGCTTCGCTACATAACCACCCTCCTGCAGAGCTCGCAAGGTTCTGAT
CCCAGAAGCCCGGAGCTGTTCGATCTGCTGAAGGACGAGGCCCGGAAGAAGGCAGAGACA
CGTTTGGACGCGGGGATGGCCAAGAGATGTGATATGCGACCGGAGTGCCGGCAAAGGTTC
ATGGATCTCCTGGATGAGAACCTTGACCTTCTTGACCGGCCGCGGGTGACCGAGGAGGAC
CTCGACCGGCAAACGGACAAATTGGAAGCCCTCAAGTCCCAGGCCGTGACGGGAAGGTGC
GACGGATGTTTCCGCGAGGTCGGCTCGCTCTTTCAGGACCAGGCGGAGCTGATGCGCCAG
CTGCGGTTGTATCGTAGCAAGGAGGAGATCAGGGACAGCATCGACATCATGCCGGAAGAT
ATCATCGTCCGCGACCTGCTGGAACCTTTGTCCAATCCGCAGCGCATGGTGATAATGAAG
GCGCTAAGCCGGTCCCAGCGATCGTTCACCGAGCTGTCGTCGCTCACCAACCTGAGAGGG
GGGAACCTTCTGTTCCATTTGCAGAGGCTAACCGGTACAGGAATGGTCTTCCAGAGGGGC
GGACGTGGAGATTACGCTCTCACCCCCAAAGGCCAAAGGTCCCTGGAGACCGTGAACGAC
CTCTACATAAGGACGTCCGAAGCGGAGCGCGATAAATCGGCCGCAGGGACCTCCAGCGAC
CGGCCTCGAGCATCCGCGAACTCGAATTGA
>MALP_00425 hypothetical protein
ATGAAAGGTATATCCAGCCGGACATTGCAAGGCATCCTATGGGGCTGGGTCATAGCTTTC
GAGGGATTCTTCGCCCTGAGCCTGGCGAACGTGACCAGCATCGATGGGATCGGGACCATC
AGGGCCTCGACGTTCCAGCTGGCCGCCATACAGCTGGCGGCTCTGGGTATTTTCATCTCC
GCCATGTGGGCCTTCAAAATGGCCTTCCCCGAGCTGGATAAGCCCGTGCTCATCAAACTT
TTCAATATCCTGACCTATCTGGCCATTGGCTTGGTGGCAGTTGAAGGCGTAGCGGTGGCG
GTGCTTGCCGGCAATATGATGATAACCGATTTCGGCGGCGTCGGAAAGAAGTGGATAGTC
CTGGCAGGTGCCCAGCTGTTCGGCATCGGCATGATCTCCCTGCGCTCGTGGAGGCTCCGC
AACGTAAGGCCGGAGAACTGGCTCACCGACACGTTCGGGCAGATCGCCGCAGCGCTGATA
GCGGTTGAAGGTCTGGTCGCCTACGGCATCGCTGGAACCACCCGGGTGATCGGGGTCACC
GGTTTTCAGGAGAGCACAATGGCCAACGGTGGTCTCCTCCTGATGGGGCTCGGATCGCTC
ATCTTCGCTCTTTGGACCCTATCCTACGATCAATGGTTCGCCCCCAAGCTGCCCAAACCG
CTCAACGGCTGGCCCAGCATGGTGGCCATGACCGTTCTGGGTGGCGTTATCGCTGCTGGA
TGCGTCGCCGCCACCTTTTTCGTCGGACCGGTGGCCGTTGACGGTGTTGGCAGCGTCACC
AAGATCGTGGTCGTCGCCGGGGTTTCCCAACTGTTCGCCCTCGGCCTGGTGACCCCGTTG
CTGTGGAAGATCCGCAAGGAGCCGCTGGACAGGCATTACCTAAGCGTTTTACTGGTGACC
ACTGCCCTTTCCCTGCTGGCCTTCGAAGGCGTCTTCGCCATGGCCCTCGCCGCGAACACC
TACATCGAGGGACTGGGCGGCATTCTGGAGAGCACCTTCCGATCGGCAGGCGCCCAGCTT
TTGGTCCTCTCGACCATCGCCCTCTTCGCCTGGATGGTCAAGGACAGCCCCCTGCTGACC
AGGTGGCCCAGGCGCATCGCGTCGTCCACCTTCCTGGTGGCGACGACGGCGATCGCCCTG
GAGGGTCTGGCGGTCATCTTGATGGCGGTCAACATCCGCATCGACGGTTTCAGCGGCGTT
GGGGAAAGGTACGTTGTCCTAGGGGGTCTCCAGATGACGCTTCTTGCCTCCATCGCCCTG
GTCTGCTGGACGAGGACCCATGGGATCGCTGCAGGATTCAAGCTGGCCGGTATCGCGGCG
GCGGCCTTCTTGGTCCTCATGTTGCCCGTAGCCCTCCTTCTTTGA
>MALP_00426 hypothetical protein
ATGGCCGGGAGAAGACTGGGGTTGGGGCTGGACACTGGCGGGACCTACACCGATGCCGCG
ATCGTTGATATGAACACCTTGGAAGTACTGGCCAAGGGCAAGTCCCAGACCACCTATCAC
GACCTGTCCGTAGGCATCCTCGGAGCGATCGACGAGGTCTTGCGAAGCGACGCCTATGAC
CGGGCGGACATTCAGTTCGTCGGGCTGTCGACTACTCTGGCGACCAACTCCATCCTCACC
GGAAAAGGAGGAAAGGTCGGGCACATCGGGATCGGCTGGACGCCTATGGCCGAGTATCGT
TCGGGGGCGGACATGGACGCATACATCAAGGGCGGCCACGGGGTGTGGGCCCAGCAGATC
GCCCCCCTCGATACCGAGGCCTTGGAGGGATCCATCGATAAGATGCAGGCGGAGGTCGAC
TCGTTCGTGGTCTCCGGTCATTTCAGCGTTTACAATCCAGCACACGAGCTGGAGGCCGCC
CGCATGATAAAGAAGCGCACCGGGCTCCCCGTGGTGCTGGGGCATCACCTCACCTCTCAG
CTGGGCGTACCGGAGAGAAGCGTGACCGCAGTGTTGAACGCTCGTTTGCTTCCCATAATC
TCGGACTTCCTGGACGGCGTGGAGAGGTCCCTGAAGGAAAGGGGCATCGACGCCACCATA
TTGGTGTTCAAGGGCGACGGCACCTTGATGAACATCGAGAAGGCCCGGGAGAGGCCGGTG
GAGACCATTCTTTCAGGTCCGGCGGCCAGCCTCATGGGCGGCAAGCTGCTCTGCAAGGAG
GACAACTTCATAGTCGTGGACATAGGCGGAACCTCCACCGACATCGCCTATCTGGACGAC
GGGTTCCCGCGCATCTCCAAGGAAGGCGCCACGGTCGGCCACTGGAGGACCCGCGTGCGG
GCGATAGACATCTGGACCGTGGGATTGGGCGGAGATTCCCACGTGGTGTCGGACCAGCGT
GGCAACTTCAGGATCGGGCCGGAGCGCGTGGTGCCTCTGTCGGTCGCCTCGGCGTCAAAT
CCGGAAATCAAAGAGAGAATGAACGCCACCAGCGAGACGAACTACTATGTTCACGTGGAA
AGGGGGACCACCAAGCTGTCGCCCAAGGAGAGGTCGGTGTACGAGTTCGTCAAGGCCCAT
CCCATATGCACCCTGGAGGAGATCCGCCTCGGCAATCCCGAGGTATACACCTACCGGGAC
GTGGTGAAGCATATCAAGGACCGCGGCTTCCTGCAGATGACCGGCCTGACGGCCACGGAT
TTCATGCACGTGCAGGGCCACTTCGACCGTTTCGATGTCGAGGCGGCCCGATTGGGCGTC
CAGTTCATGGCCAATTGGTGCCACAGGTCCTTCGAGGAATACGTCGAGTCCTTCCAGCAA
GAGTTCATCACCAGGGTCGGCGAGGAGATCATGCGCAAGGTGGTCCTTGACGAGTCGGGG
GAAATGCCCAGCGGTCCCGGCTTCAACTACCTTCTCCGTTCCATGGTCAACGGCAACAGT
GGGAGCAGCATAAGCTCCAATACCGGATTGGACCGGCCATTGGTTGGAATCGGGGCGCCG
ACGCACATCTACCTGCCGCCGCTCGAGAAACGTATGAACGTAAGGGTCATCATGCCCAGG
GACCACGACGTCGGGAACGCCGTTGGCGCCGTCTGCAGCCAGATCTCCGAGACGGTAACC
GCGCAGGTGTTCCCGAACATGGACAATCTGTTCTTTGTTCTGGGCCCGTTCGGTACGCCC
GTAACATATGGTCACGTGGAGCAGGCGATAGGGGCGGCCCGACGCCAGGCCGAGGAGTAC
GTGAGGAACAAGGTGTACGAGGCGGGGGCGGAGAACATCCGCGTCCGCAGCGACATCTAC
GAGAACAAGTTCTACGGCGGGGACAACGTGGAAGGGGAGCAGACCGCCTGGGTGGACATA
GTCGCCCGGGCCACCGGGGACCCGGCGCCCAGGGTGAAGAAAGGTTAG
>MALP_00427 hypothetical protein
ATGTTGTTCGGGGCATTGCAGAGCGGCGTCGACGGGTTGATAGAATACGTTTCACAGCAC
ACCCTCACATGCCTGATACCGGCGTTCTTCATCGCTGGGGCGATCGCGGCATTCGTCAAG
AAGGAGGCGATCCTGAAGTACTTCGGGCCCCAGACCAAAAAATACATTTCCTATCCAGTG
GCCTCGGTATCCGGTCTGGTGCTGGCAGTGTGCAGCTGCACCATACTGCCACTCTTCACG
GGTATATACAAGAAAGGGAGCGGGCTCGGACCGGCGATCACGTTCCTTTTCGCCGGTCCG
GGCATAAACGTGCTGGCGATCATCTACACGGCCCAAATACTAGGTTACGACATCGGTATC
GCCAGGGCCGTCGCCGCCATAGGCATGTCGGTGCTGGTCGGCCTGATCATGGCGACGCTG
TTCCGCAGTGAGAGGCCCAAGGGTGAGTTCAAGCTGCTCTCCAGCGGCGACGACAAGCCG
AAATGGGTCATCCTCAGCCTCTTCCTCCTTCTGACGCTCATACTGGTCATAGGCGCCTCC
CAGCTGGATTGGCTGGTCAAGCTGCCGATCATCTATGCGCTGACGTTGGTGGTGGCCTAT
CTGGCGATATACCACTTCGAGAGGGACGAGATAACCGACTGGGGAATGGAGACCTGGGAC
CTGGCCAAGAAGATCGTCCCGATACTGCTCATAGGCACCTTCGCGGTCGGGGTCCTGGCG
TATTTCCTGCCGCCGGAGACCTTCGCCCCGTACCTGGGAAACAACTCGCTCTCGGCCAAC
CTGATATCATCCCTGCTTGGTGCCATCCTCTACATGCCCACTCTGCTCGAGGTGCCTATA
ATCGGCACCACCTTCGGCTACACCACCGGGGCCATGGCCGCCGGCCCGGCCTTGGCCTTG
CTATTAGCAGGTCCGACCATCAGCGCTCCGTCCCTGGTGGTACTGGCACGGGTGATGGGG
GTGAAGAAGACGCTGACCTACGCGCTTCTGGTGGTCATCATGTCCACCATCGCCGGGATG
ATCTTCGGATCATTGGTCGGGTGA
>MALP_00428 Thioredoxin
ATGATGAGGATCGAAGTGTTCGGTACCGGATGCGCCAAGTGCAAGAGGCTCGAGAAGAAC
GTCAACGAAGCTTTAGCAAAAGCTGGGATCAAGGCCGAGGTGTTGAAGATCGAGGATATC
GACGACATGATGGAACGCGGCATCATGGTGACCCCGGCGTTGGCGATCGACGGCGATCTC
AAACTCATGGGCAAGGTCCCCTCGGTCGACGAATTGATCGGGATGTTCAAGACGTGA
>MALP_00429 hypothetical protein
ATGGAAGGGAAGAAATGTCCCAGTCAGGGCGGCACGGTCATCGTTTACGCGTGCTCGGGC
AACGCCAACCCGGGCCAGGCCTGCAACGAGCTGGCCCAGAGGTTCATGGAGCGCGGTGTG
GGGAGGGTGGGCTGCTTGGCCGGCGTGGGAGGTCGCTTTCCGAACATGGGCATGTCGGCC
CAGAGCGCCGACGAGATCATCGTCCTCGACGGATGTCAGATGGGCCGTGCCCTCAAGATC
ATCGAGCACGGCGGGGCCAAATCATCAGTACATCTGGTGGCCACCGGGCTCGCTAGGAAG
AACGGCAAGAGGTGGACAGAGGGCGAAGTGAATGTCCTGGATGATGAACTGACCAGGATC
AGATCATCTTGA
>MALP_00430 Protein ArsC
ATGGTCTATCGCGTTCTATTCATCTGCACCCACAACTCGGCCCGAAGTCAAATGGCCGAA
GGGATCTCCAATGCCCTATTCCCAGGACGGGTGGAGGCCCGCAGCGCGGGCACCAGGCCT
GGAACGGTGCACCCCCTGGCCATCGAGGTCATGGCTGAAATCGGTATTGACATCTCCAGG
AGCCGGTCCAAGCACTTGGACGAGTTCAGGAACGAAAGGTTCGACCTTGCCGTCACTGTC
TGCGACGGGGCGAACGAGATCTGCCCGTTCTTTTCCGGAGCGAAGGACCATGAGCATGCT
GGCTTCCCGGACCCCTCTGCCGTGGAAGGCGAACGAGAGGAAAGACTTGCCGCCTTCCGT
CAGGCCAGGGAGGATATCGCTCGATTCGTACGAAGCCGTTTCAAGATGATCTGA
>MALP_00431 hypothetical protein
GTGAGACCTCTGACCGAACAGATCGCCAAGCTATCGTTCCTGAACAGATTCCTGACCATC
TGGATATTTCTGGCCATGGCCCTGGGAATTGGCCTCGGCATAACCATTCCCGGGCTGGCC
GATGCTCTCGACTCCTTGAGCGTGGGAACCACCTCGATCCCCATCGCCATTGGCCTTATC
CTGATGATGTACCCTCCTCTGGCAAAAGTACGGTACGAAGATCTGCCGAAGCTCACCAGG
ATGCCCGAGACCAAGAGGATGTTCTCGGTCTCGCTTCTGCTCAACTATCTGGTCGGCCCG
ATGCTCATGTTCGCCCTGGCCTGGATATTCCTTCCGGACCTTCCGGAATACCGCATCGGC
CTGATACTCACCGGCATCGCACGCTGCATCGCCATGGTCCTGGTCTGGAACCAACTGGCG
AAGGGGGATTCGGAATACGCCGCCGTGCTGGTGGCATTGAACTCTTTGTTCCAGATCGCC
CTGTACGCCTTCTACGCCTACTTCCTGGTGTTCGTGCTCTCTGAGGCGCTGGTTCCCGGT
TCGGGCGTACAGGTGGACATCACCATCGTGGAGGTGGCGGTCACCGTCCTGATCTATCTG
GGGATACCTTTCTTCGGAGGGATGCTCACCAGATACGCCCTCCGAAGGCGTAAGGGGGCG
GAATGGTACGATGGTCGGTTCATGCCCATCATGGGCAAGGTCTCGCTTCTCGCGCTCCTG
TTCACCATCGTGGTGATGTTCTCTCTGAAAGGAGAATATCTGGTGCAGCTGCCTCTGGAC
GTCGTGCGCATCGCCATTCCCCTGCTGATCTACTTCCTGGCGATGTTCCTGCTCTCCTTC
TATCTCTCCATCAGGCTGCGTTTCGATTACCCGCACGCCGCGGCGCAATCGTTCACCGCC
TCCTCCAACAACTTCGAGCTGGCCATCGCCGTGGCGATCGGGGTGTTCGGTATCGGCTCC
GGCGTGGCCTTCGCCGCGGTGGTCGGACCTTTGGTGGAGGTCCCGGTGCTGATAAGCCTG
GTCAACCTGTCGCTTTGGTTCAAGGAACGGTACTTCGACCAGGATGGTAAAGTGAAGAAA
AAGAAAAGATAA
>MALP_00432 Methylcobamide:CoM methyltransferase MtaA
TTGTCTGAAAAATTGACTCCAAGGGACAGGGTATTGGACGCCCTGAAGGGAAAGAAGCAT
GACAGGCCGCCGGTCGCAGTTTTCACCCAGAGCGCAACCATGGGACAGATGGACGCACTC
GGTGTTGCCTGGCCGGAAGCCCACTACAACGTAGACATGATGGTCAAGCTGGGAGCTGGA
CAGGCCAAGGTCTTCGGTTTCGAGGCCGTCAGGGCCCCGTTCTGCCTGACCGTTGAGGCC
GAGAGCCTGGGCATGACCGTCGACAAGGGCCGCAAGGACCGTACCCCGATGGTCAAGGGT
CACTCGCACCAGATGGAGGACGAGCCCGCCCTCATGGATGTCGGGACCGTCCTTAAGACC
GGACGCGCCGCCATATGCCAGGAAGCCATCTCCAAGATGAAGGCCGCCTACGGCGCCGAG
TACCCGGTCATCGCCGGCAACACCGGACCGTTCACCCTGGCCGGTCACCTGGTCGGCACC
GAGAACCTGGTGCTGTACATCATGGTCGAGCCGGAACTGGTGCACAAGTGGGTCAAGGCC
GCCAACGTGATCTGCAAGGGATACAGCCAGGCCCTGGCCGACGCCGGAGCCGACGTCGTG
CAGATGTCCGAGCCGTCCGCCAGCACCGACCTGCTGTCCCCGGACATGTTCAACGAGTAC
GCGGGTGCCTACATATCCGACTCCCTGGCCCCGGTCAAGGGAGCGACTGGAGTTCTGCAC
ATCTGCGGCAACACCACCGACATCCTGAGCAACATGATCAACACCGGCGTGAAGGCCTTG
TCCATCGAGGAGAAGGTCGTTCCGGAAGAGGCGGTCAAGATCGTTAACGGCAGGGCCGCC
CTTATCGGTAACGTCGGCGTCGTCAACCCGCTGTTGCAGGGAACCCCTGCGGACGTCCTG
GCCCACGGAAAGCGCTGCGCTGCCGCCGGCTTCGACGTGGTGTCTCCGGGATGCGGGCTG
TCCGCCCTTATCTCGAACGACAACCTGGCCGCGCTGGTCAAGGCCGTCAAGGGCTAA
>MALP_00433 Methylcobamide:CoM methyltransferase MtbA
ATGTTACCGCGGGAGAGGTTCGAGGCAGCTTTCGAGAGGACGCCGGTCGACCGGCCGCCC
ATCATGTACCAGCACCTTGGTGCGGCGAGGACCGTTCTGAACGCCGCCGGCCTTACTATG
CGAGAAGGGTTCCACGACCCGGAGAAGTTCGCCAAGATCTGCATAATGGCCCAGCGGATC
ACCGGCTTCGACAACGTCATGGCCGGCTGGGGTGACCTTCTTACGGACGCTAGGGCTCAC
GGCTCGAAGTGGAAGTGGCCGGAGAGGGACTTCTATCCCCGTTCCGACGGCTACGCAATT
TCGTCGCTGGCCGAGCTGGACCGGATCCAACCGGTCGACCCTATGAAGGACGAGTTCTGG
TCCGTGCCGCTGCGGGCCGGAGGCCTGTTGCAGGAGCGCTACGGGAACGAGGTGGCCGTG
GCCGGTTTTCTGAACGGCCCGATGGTCCTGGGCGGGGAGATCATGGGCTACGAGGAACTG
CTAATGGCCATCTGGTCCGAGCCGGACCTGGTCATTGACCTTTTCAACCGGCTCATGGAG
TCGGCGCTCATGTACGGAGAGCACCTGTCGAGAATGGGCATTGGCTACGTCTTCATCGAG
GATGCGACCTGCAGTCCGGAGGTAAACACCCCGGAAGGTCTAGAAAAGTTCGACCTGGCC
TTCCTATCCAGGATCGTGTCCGATTTCCGTTCGAAAGGGGTCCGGTCGATAGTTCACAAC
TGCAACGAGAAACCCTATCTAGACGGATATCTCAAGATGGACCTGGACGCTCTGCACATA
ATCCCTAAGGCCGAGGATAGAAAGGACGTCTACGACAAGTTCCGCTCAAGGACGACGGTC
GTCGGTGGAATTGACCAGATGTTCCTGCTCTTCAAGGGCACCCCGGCGGAGGTGGAAACG
GAGGTCCGGTCGATGATGACCGATTGGGGCGACGGTCCGGGATTCATGATCGCCCCGGGA
TGCGAGATGGCCTTCAAGACCCCTGTCGAGAACATAATCGCGCTCCGGGAGGCGGCCGCC
AAATGCTCGAAAGGAGCAAGGAACGATGGTTGA
>MALP_00434 hypothetical protein
ATGGACCAGAAGGAAAGACAGATCCTCACGCACCGCGCGTCGGACGAGCTGGGCAAGTTC
TCCATGTGGGTCCGGCTTTACATCAAGGACCCCCTGGACGGTGAACGGTCGGAGAGGATG
GTCCTGGACCTGATGAACGGCATCACCAGGGAATGCTTCGCCCGGGGGGCGGACATGATC
GGGCACGTAAAATCGTTCCTCACCGCCGAGGGCGGTTCTACGCTATCCGTCAGCCTCATC
GACATGGACATCCCGCCGACGGTGCAGAATCGCTTCGACGGCACCAGGATGATGCGCGGC
GAGCTGATCGTCCACGTCATCGTGCACGGCCTGTGGGACCCCCAGGTCCGCGAGACCTCG
TTGGAGTTCACCAAGGGGTACATGGCCGAACACGGTATCGATTACGAAGTGATCAACGAC
TTCTACGAGAAGGAGAAGCGGGTCAAGGACTGA
>MALP_00435 hypothetical protein
ATGAGGATCGCCCAGGTAACTGGTTTCTTGGGGAGCGGCAAGACCACCTTCCTTATCGAG
GTGGCCAAGGAGCTGAACTCGCGCGGGTTGAAGGTGGCCACCATAGTGAACGACGTGGGC
CACATCAACGTGGACCGCAAGTGCATGGAGGTGCACGGCATCGACACCATGGAGATCTCT
GGCGGCTGCATATGCTGCGAGGTGCAGGGCACCCTGACCACCACTGTGACCAACATCTAC
ATGAGCTACAGGCCGGACGTTATTCTCGTCGAGCCGACCGGGGTGGCCATACCTCTAGGC
CTGAAGCAGGCCGCGGCGGAGACGGTGAAGAAGATGCCGAAGGTATTGGAGCAGTCCCCG
ATCGTCACCTTCGTGGACGCCATGCGCATCGACAAGCTCATGAACAACGTGCGCCGGCTC
GTCGAAACGCAGATCATCGAGGCGGACGCCGTGCTCATCAACAAGGTGGACGCGGTCAGC
GAGGAACGCCTGCGGTACGTGACGGAGATGGTCGCGGGCCTGAACCCGGACGTGCGCTTG
TTCTACGGTTCTTCACGGACGGGGCAGGGCATCAAGGAGGTGGCCGACCTGATGGTGCAC
GGAAAGGCGGTGGTTTACGACCTCACGGAGGCGGAGGACCGCTTCGACAAGAAGTACGGG
GAGTGA
>MALP_00436 hypothetical protein
ATGGCATTGGGAGTCGCACTGGATTTGGGTACTAGCGGTTACCGGGGGCACCTGGTGGAC
CTGGACAAGAAGGGCAAGATCCTGGCTACGGCCATAACCATGAGGCACCCGCTGCCCGGG
GCCAACATCATGGACCATCTGCATTTCTGGATGGAGAACGGTTCCGACGTGGGGCACCGC
ATAGTGATCGAGACGATCGACAAGCTGATCGCCACCATGGGCGCCAAGCCCGAGGAGATC
GACCGGGTGTCGGTCTGCGGGAACCCCGCCCAGATGTCCATGTTCGAGAACATCGAGATC
CGCGACCTGGCCTTCGCCGGCCAGTCCATCCTGAAGAGATTGAACGTCAAGGTTCCCGAG
CGCAAGGCCCACTCCATCAGGGCCGAGGAGCTCGGCCTGAGATCCGTCAAGCGCACCGCC
GAGGTCCGTATACCGCCGTCCATCCGCCACGAGATAGGAGCGGACGCCCTGGCCATGATC
ATGAAGACCGGGCTTATGGACAAGAAGGAGACCTGCATGGTGACCGATTACGGGACCAAT
GCCGAAATGGGATTGTTCTACAAGGGCGAGCTGTACACCGGCTCCGCCGCCGCCGGACCG
GCCATGGAAGGTCAGTCCATTGATTTCGGCATGCTCGCGGCGCCCCATGCCATCTCCGAC
ATCGCTCTCGGCGAGAACGGCAAGTGGTACAATATCGTGCTGAACGACAAGCTGCACCCG
GTGAGGTCCGCCCTGGTGGACCCGCGCACCGGAGAGGAGCAGCGCCTGGACGGGGTGGTC
GCCCGCGGAATTACCGGCACCGGAACGGTAGCGGCCATGGCCATCGGCCTGGAGACCGGT
GTGATCAAACTGCCCTACATAGACACCCCTGACCGCAAGATACACCTCACCAACGGCATC
TACTTCGGCGAGGAGGACGTACGGGAGGCGGGAAAGGCCATAGGGGCCATCCGAGCCGGG
CACCGCACTCTGATCGAAGAGGTCGGCGTTGACGACGCGGAGATCAGGACCATGTACATG
GCCGGAGCGTCCGGTACGTACGTCGACCCGATCAAGGCGCAGACCGTCGGGCTCATCCCG
AGGGTCCTGGAGAAAACGGTACAGGCAGGAAACACCTCGCTGATGATGTCCTACGACATC
CTGGTGGACGACGACGGCCTGGACAAGATGCAGGACGTGGCCAACGCCATATCGAGCAAG
CATATCATGTTCGCCACCAGCAAGGTGTTCGAGGACATATATGTCAACGAGCTCGCCTAC
TGGACGGAGGGCATGTCCATGGACATGTACAACGAGATGGTCCAGTACGCCGGCTTACGC
CCGCTGCCCGATATCGTCCGCCCGAAGGAGATAGTCCGCCTCGTGCTGTCGGATATCCCG
GTCATCGGCGCCCGCGGCCTGAAGACCTTGGACGATGTCGGCGTGTATCTCATGGGCTCG
TTCGAGGGCTGCATCGGCTGCAAGAAGTGCCAGAAGGAATGCCCCGAATGCGCCTTGCAG
GTGTCCACCATCTCCGACAAGAAATACCAGATCAGGATAAACACCGAGCATTGCCTGGGA
ACCGCCTGCAAGAACTGCCAGTCCGTGTGCCCCGAGAGCGTCTTTAACTTCTCCGGGCTC
AAGATAGTCAGGAAAGGAGAAGCTTAA
>MALP_00437 7,8-dihydropterin-6-methyl-4-(beta-D-ribofuranosyl)-aminobenzene-5'-phosphate synthase
TTGCGCCTCACCTGCCTGGTCGACGATAATTCGGGCACAGCAAACCCCTTAAGTTCCATT
TCCAAGGCCCCCGGCGACTTTCTGGCCGAGCACGGGCTTTCCATTTTGATAGAGACCGAC
CGCGGGAAAAAGGTCCTGCTCGACACCGGTTCTTCGGAACAGACGTTCCTGCACAACCTG
GGCCTGGTCGGACTAAGGCCGAGGGACATCGACCTGGTCTTCGTATCTCATGGACATTAC
GACCACCTGGGCGCCTTGCCGCTTCTGCTCAGGGAGGGGGTTCCAGTGCACACCCATCCC
TTGACGTTCCAGGGCCGGCGTTTCGTGGAAACGTCCGGCGTCCGCAGGCAGATAGGGCCG
TCGGCCGAACTGCTCTCCCTTCTGAAGGATCACCCTCCGGTATACGACGGCCGACCCAAG
GAGCTGGTCGCCGGGGTAAGCACCTCCGGGGAGATATTCCGAAGGACGGACTTCGAAAAG
CCAGCCTCCTTCCTGATCGAGCGGGAGGGCGTGACGGCGCAGGACATCATAAAGGAGGAG
CAGGCGCTGTGCGTATCCACCCGGAACGGCCTGGTGGTGCTCACCGGCTGCGGTCATCCG
GGCATCGTGAACATCCTCACCCAGGTGCGCATGCATACCGGACGGAAGCTGCTCATGGCC
GCCGGAGGGTTCCACACGTGGAAGGCGGAAACCGATGTTCTTCTGAAGACCATGGACGGG
GTGAAGCGGGCGGGAGTGAACAAGGTGGCTCCGCTGCACTGCACCGGGTTCGCGGCGACC
AAGCTGTTCTCGGACCGCTTCCCCGGATTCCTGTTGTTGGGTACGGGATGTTCGATGGAG
ATCTAG
>MALP_00438 Tetrahydromethanopterin S-methyltransferase subunit H
ATGTACAAGTTCCAAACCGCGCAGCGGGAATTCTGCATCGGGGGCGTGAAGGTCGGAGGT
CAGCCGGGCAAGAGGCGGACCATGCTGGTCGGCTCCCTTTTCTATCCGAGGCATTCGGTG
GTCCTCGACCCCCGCCAGGGGACGTTGGATCGTGAGAAGCTGAACGAGAGGCTGGACAGT
TATCTTGGAACGATATCCAAATGCGGCTGCCCCTCCGGCCTGATGCTATATTCTGAAAGC
TGCGAATCTGCCCGCGCGTACCTGGAAGCGGTGTGCGACAGGGTTCCCGGACCGCTGTTC
GCCGATTCCGGCAGCGCCGAGGTGCGGCTTTCATTCCTGAGAAGCGCGCAGGAGATGGGA
GTACTGGACAGGGTGGTCTACAACACCATCAACGCCGGTCTTTCGGAGGAGGAGACCGAG
GCGCTCCGATCCTGTCCTCCGGTCAACGCGGTCGTCCTAGCGTTCAATCCCCGCGGGGAC
GATGTCAAGGGAAGGATATACATGCTGGAGAGCGGGGACGATCTCATCCCTAAGGGGCTG
GTCCCGGCGGCGGAGGAGCTGGGGATAAAGAACCTGCTCATCGACACCGCGGTCACCTCT
CCCGACCTTAGCGCTGGATCTGCTCTCAGGTCCATACTGGTGGCCAAGGCCAAGTGGGGT
TTGCCTACCGGTTGCGCCCTTCACAACGCCGTGGAGTGCCTGCGGCTGGATGATCTGGAG
GACCCCAAGGAGGCGAGGAGGAGCGTGGACGCCTCTGCGGTGGCCATCAGCATAATGGCC
GGAGCGGACTACGTCGTCTACGGTCCGTTGGAGTATGCCAAGCGCACCATGCCGGTGGCG
TCGTTCGCGGACAAGATGATGGAGCAGGCGGCGCGGGATCTCTAG
>MALP_00439 Tetrahydromethanopterin S-methyltransferase subunit A 1
ATGGCGGAAACGAACACATGGCCTATGGCCAGTGGTGACTACGTCCTGGGCAACGAAGCT
TCGCCTGTGGCGGTGCTCATCGTCGGCCGGGGTGCGGTGGAGGTCCCGCGGGAGCTGTAC
TGCATCAAAGGCATCCTGAAGACGGAGAACATCGGTCTGGAAAGGGTCATCGCCAACGTC
ATCTCCAATCCCAGGATCAGAGTGTTGGTGATCTGCGGAAAGGAGGAGTTCGGACATTTT
CCAGGCGAGGCCATCCACGCTTTGATGAAGAACGGAGTGGACGAGCACCGGCGCATCCGG
AACACACGGTCGGCCATCCCGTTCCTGTGCGACCTGTCGCCGGAGGCCATTGAAAGGTTC
CGCGAACAGGTGGAGCTGGTGGATGTCATGGACGACTCGCCGGCGCAGGAGATAGCCGCC
TACGACCCGATATACGAGTTCGACGCGGACAACCGTGACCGGCTGGAGAGAAAGTTGAGG
GAGCTGGCTGAGAGGACGTACGTACCTTACCCCGGGGAGGCCGTGTTCGTCCGCTCCAAA
GCGTTCGCCGGAGAAGGGGGAAGCGTGGCCAAACAGCTTCACCTGGCCTCGGACGACTTC
ATCACCCCCATGCTGCGCCTTCCCTCGGACGGGCTGAACACGGACATGGGGATGGTATTA
TTGGACCAGGAGTTCGGTGTGGTGCTCGAGCCCCTTCAGGGCAGGATCCTCACCGTTCCG
TCCATCGAGCTGGCATTGAAATTGCGTTCCTATCTAACGGGGTTCTGA
>MALP_00440 hypothetical protein
ATGGGCGTATCAATAGCCATTTGCGAAGTGGACAGCGACAGTGCGTTATGCAAGATCGGG
AAGACCACCCTGTTGAAGGTCAACCTGAAGGACGTCTCCGGCTTCGAGGACCTGGCCGAG
TTCGACCTGGTGGTGCCGATAAACCAGGCCAAGCTGCTCATGGGCGCGGACTGGGAAGCG
TTCCTCAAGCGGAACCGTCTGGACCCGGAGATGGAGACGCTGTACCTGGAGAAGGTCAAG
AACGAAGGGGACCGCCAGCTGCTGACCGCCGAGAGCCAGAAGCTTTACACCGGATGGATA
TCCGTGGACAAGGTGCCCGCCGACCGGATGAACGCTCTGATGCAGAAGGCCGGCAAGGAC
GACCGGCTCACCGGCTGGGACATGCTTTCCTTCGATGAGATGTCCGCCACCTGCCTGAAG
TGCCCGCTTTCCTGGGACGAGGGGAGGGGCTGCATGGGTACTTTCGGACCGGAGAACAGC
GCGCTGCCCGGGATCGCTCAGAAGTACAACTGCGCCATAGTAGCCAGCGTTCCGTCGTCC
GTGGAGAGCAAGAAAATATTCTCCGTGGAGGACGCCAACAAGCTCCTGGAGGAGGTAAAG
CTGCTCAGGGAGAAGCTTCCGGACGAGGGAAAGGTGATGGTCCGCCGCTACTCCGGGGTG
CTGGACCGCCTGGAGAAGATGGGGAACGTCTGCCTCACCTACAAGACCCGGTTCTACTTC
CTGTAG
>MALP_00441 hypothetical protein
ATGAGGGGCGACGATACCAAACTGAACTGCATGGACTGCGACACAGGACTTTTCCCAAGC
GAAAGCGAGAAGCTGCTGGTCAACGGGCAGCTGATCGAGATCGTCGGCCTGGACGAGATC
ATGGAACAGGTCCGCAAGCTCAAGATGCCGCAGCGAAAGCTTGTGGCCGACGAGCTTCTG
GCCCGGGCGAAGGAACGCAGGGCCGTTCCGGAAGGGTCCGAGAAGCTGTACCGCGACGCG
CTGATGGACGAGTACGACCGGCGCTATCTCACCGTGATGTGA
>MALP_00442 hypothetical protein
ATGCGAGACTGCCGCAAACCGATAAATACGCTCATTCGCTCCCCGTTAGGGATGAGAGCG
CAGCCCAGGAGGGATTGGGACCTCTGGTCCATCGGGATCCTTTCCCTAATACTAATATTG
GTGATATACGCCCTTCCGGACAGCGCGCTACGCATAATCATCGGGCTGCCGTTCATCCTG
TTCTTCCCGGGATATTCCGCGCTCTCGGTGCTCTTCCCGGAGAGCAAGGACCTGGAGATC
ATTGAACGTGTGGCACTATCTTTCGGCCTGAGCATTGCCATATCCCCGCTGGTGGGCTTC
GGCCTCAACTATACGCCTTTCGGGATACGCCTAGCACCGATACTGTTCTCCTTGGCCGCG
CTGAACGTGGCCCTGAGCGTCGGCGGGCTTTATCGCCGCGAAAAGGCCGAGGCTCCGTAC
CTTCCCTTCGACCCCGCCGTCGTTTGGAAGAAGTATTCAACCCAGTTCAAGGCCGAGAAG
GGCGTTGACAAGCTGCTGACGATCGTCCTGGTGATATCGATCCTCTCATCGGTGATCGCT
CTCGTCTACGTGGTCGCCGTTCCCCGCCAGGGGGAGAGCTTCACCGAGTTCTACATACTC
GGCCCGGGCGGCAATGCCACCGGATATCCCAGGAACCTGACCGTGGGGCAGGACGCCTCG
GTCATTATCGGGATAGCTAATCACGAGCATCGCACGGTGGAGTACACGGTCGAACTTTGG
CTGGTGAACATGAGCTTCGTGGACAACGCAACGCAAGTTCACGCCATGTACTTCTTCGAT
GCCTTCAACGTCACGTTGGATCACACCGACGTCGATCTGGAAGGGGAATGGCAGTCTCAA
TGGGAGCTGTCCTACGAGTTCAATATCACCATCGATGGCAATTACAAGCTGTGGTTCCTG
CTCTACAAGGACGGCGCACCCGCGCTTCCCTTCGCCGCATCGCCGATGCTCGATTACACC
GGCACCTCCGCTGAGGATAGGATCATCAGAGCGGTGGAGAACGAGGTGCAGAGCCTGAAC
CTGAATCTGCGCGTGACGGAATGA
>MALP_00443 hypothetical protein
ATGGCGCTATGCGAGCTTTTCGACCTGGAGGAACTCCGGCTGCTGGAGAATAATCTGGAG
GACCTGGGGAACGAGATGTTCCTGGCTCAGATGCTGCGCGGATCCGATAAGGTCCGCCTG
CTGATATCCAGCGACGAAACGCCTTTGGCCATGGCAAGGGAGGACGGCGGCTGGAAGGCG
GTCAGCTTTCTCTGGAAGGAGCCGTCGGACGAGCTGATCGAGATGCTTCCCGGACTGGAC
ATAAGCGTGTACACCTGCGATACCGAAACGTACCGCGAGGCGGTTTACGACCATTTCGCC
CGGAAGATCATGAACGAGGTGGAGCCGGCCTTGGACGATGTTCCCGTTGATCGTGTAAAA
AAGGTCTCCAACCTGGTGTGGAAGGAATGGGACTTCAGGCCCGGCGATCTTTGCTACGAT
TGCTGCTGCGGGTCCGGTGTCGGCAGTTTAGCACTGACCAAGGTAGGATTGCGCCCCTTC
GCATTCGATATTGATGCGGCGCTTCTTAGCCGCGGCTTGCGATCGGGCCGCCTGCAGGCC
CCGAGCACTGCTCAACTGGATGCCACCAAGGCCTCGCAATATCTGGAAAGAGCGCCTTTC
GCCCTCATGCTTATGGCCGGGGACATCAATGTAGGGAACACCTGGATATGGCAGAGGATA
TTCGAGCAGGTGCTGCTGATCGCCGACCAGGTCATGGTCACCGTGGGATCCCAGGAGGAG
GCTGACACGCTCAGGTCATGGGCCGAGGCCAAGGGCCGGTCGCCCAAGGTGTTCGAGAAC
GAGCGGGACCCGTTCTATGACCGATGGGTGTGTTCCGTTCGATGA
>MALP_00444 hypothetical protein
ATGACCGATTACGCCAACTGTTCTCGCATCATCATGGATGTCCTGGAGCTGTCGACCGAA
CCCGTGGCGGTCACTCTGGTGAAGAAAGGCCAGCCGTTGCCCGATGGCTACCAGGTCCCG
GAGAAGAACATCCGGCATTGCCAGTCCATCATGCGGGCCAGGCGGGGCGAGAAGTTGTTA
CTGACGGGAGAGAAGCATGCCTGCCACGTCGGAGCATCCGCCCTGGGCATCGTCCCCATT
CCCGACAAGGTGCGATCGGGGGAGTTCCATTACAACCTGGGCATGTTCGATAGTATCGAG
GCCGCCAAAAAGATGATCGACGAGCGCCCCCAGCTGGACTGCGGGAGCGTCATCGCCACG
GCCATATCCCCACTGAGCAAGGCGGAGCTGGCACCGGACGTGGTGGTGGTGACCGGAACG
CCCGAGCAGATGTATTGGCTTCTTCCGGTAGCGGCCAGGTTCTTCGAGGGCGGGAAGATC
ACGGTGGAACTGGAACCTTTCCAGGCCAGCTGCGCCTACTCCACCGTATACCCGTACATT
CACGACGCCATCAGCATGTCCATAGGATGCTACGGCTGCCGAAAGGCCACCGACCTGGAG
ACGACCGAGATGATGGTCGGGATACCGGCGACCAAGCTGGAGGCGGTGGTGCAGGTCCTG
CAGAAGATCAAGCCGGTCCGGGAGAAGGGCAAGATCAAAAGCGGCTGA
>MALP_00445 HTH-type transcriptional regulator Ptr2
ATGGACCTCATCGACCTAGAGATACTCAGGATGTTGAGGAAGAACGCCCGGGCGAACCTG
GGGACCATCGGGGATCAGCTCGGGGTGTCCAAGGCCACGGTCAGTCGGCGCATCTCCCGC
CTAGAGGATGACGGGTACGTCAACGCCTACACCATGCAGGTGAACACCGGAAAATTGGGC
CTGATGCGCGCCCTGATCGGGCTCCAGGTGGTCGGTTCTCCGCTGAGCACGGTGATCGAC
GAGCTGAAGAAGTTCCCCGGCATCCAGTACGCCTACAAGGTGTTCGGGGACCACTCCCTC
ATATGCGAGGTCTACGCGAGCAGCGTGGACAGCTTGTACGACCTGATACAGGACAAGATC
GTCAACATTCCGAACGTGCAGAGGGTGGAGGTCGACATCCTTATCGAACGGATCCCGATC
AACGAGGACGCCATCTTCGATCTGGCCCTGCCGTTGGCAGAGAGCGAAGGGTCCCGGGAC
TGA
>MALP_00446 hypothetical protein
ATGGAACTCCACCCTGTTCCCAAGACGTACACCAAGGACGGTCACCGGGCGATCAGCCCC
AGGGTCACCCTGAGGCGGGTGGAGCCGCTGCTCCCCGCGGCCGGAATAACCCGTGTGGCG
GACATCACCGATCTGGACCGCATCGGCATTCCGGTGTTCTCCAGCATCCGCCCCGGGGCG
AAGGAGGGAGCGATATCCATCTACAACGGCAAGGGCGCCAGCCGGGAACAGGCCCGCGTG
TCAGCGATCATGGAAGCCATGGAACGCTACTCGGCCGAACCGAAGGACGAGAAGGTCCGG
CGGGACCTCATGGAGAACATGATGGCCTCCGAGAACGCCGTCGACCCCCGCTCGCTGATA
CTTCCTCAGATGATCAACGTCCATGTCAACTTCCATCCCATCGCCTGGGTGAAGGGGTAC
GACCTCATCGAGGGTGAGGACATCTGGGTGCCGGCCGGGGCGGTGTACCATCCTTACGGA
TCGAACAAGGACCTCCAGCTCTTCAGGAGCAACACGAACGGCCTGGCGTCCGGCAACAAC
CTCGAAGAGGCGATACTGCACGCCATGTGCGAGGTCGTGGAACGAGACGCCTGGTCTATA
TGCGAGGCCAGACGGAAACCCCGAGGCGAGATCGTCGTCGGGGACGATTGCCCGGTGGTG
AGCGACCTTCTGGACAAGTTCAGGAAGCAAGGCGTCGAAGTGCATCTCAAGGACCTCACC
AGTGATGTCGGCATTCCGACCATCGCCGCGGCAGCGGACGACGTGAGGATGAAGGACCCC
GCCCTGCTGAACCTGGGGGTGGGAGCTCACCTGAGCCCAAGGGTGGCGGCGATCCGAGCG
CTGACCGAGGTCGCTCAGAGCCGCTGCACACAGATACACGGCGCCCGCGAGGACACCACC
AAGGCCGACCTGAATCGCACGCTTGGATATGAGCGAATGAAGGCCATGAACTCCATGTAC
TTCTCCCCTTCCGAGGGGGTCAGCATCTCCGACTTCCCGGAGTTCGACACCAAGGACCTC
CTGGAGGACATCGAGGTGGTCCTGGACCATCTGATGGAACGCGGTTTCGAGAAGGTCATC
GTGGTGGAGCTCACCAGACCGGAGCTTGGCGTTCCAGTCGTGCGCGTGATCATACCTGGG
ATGGAGATATACGCCATGGACATGGACCGCCTGGGACCGAGGCTGGTGGCATGA
>MALP_00447 hypothetical protein
ATGAGGCCGGTTATCTATCTGGGGCCGAGCCTCCCTCTCGCCGAGGCCAAGGATATCCTG
GACGCAGATTACCGTCCGCCAGTCAAGCGGGGGGACCTGCAGCGTCTGGAAGGCGTTGAG
CTAGTAGGCATTATCGACGGCGTTTTTCTGCAAAGCTGCTCGGTCGGCCACCGGGAGATA
CTTTCGCTACTGAACCGCAAGGTGAAGGTGGTCGGCGGAGGAAGCATGGGGGCGCTCCGC
GCCGCCGAGATGGGTCATTACGGAATGATCGGCGTGGGACGGATCTTCAAAATGTACGCC
AGCGGGGAGGTGCAGGGGGACGACGAGGTGGCGTTGGTCTTCGACCCGGAGACCATGGAG
CCATTGTCCGAGCCGCTGGTTAATCTGCGGGTCCTTCTGGACGCGGCCTTGATGGCTGAT
GTGATAGATATGGCGCAGAGGGCCGGGATATTGAGCGAGATGCGATCGATCTATTATCCC
CGTAGGACGGTCCCAGCCTTCCTCGAGGTTGCTCGCCGGAGATTGGGCAAAAGCCATTTC
GAGGAATTTGACCGGTTTTTTGCGGATAATTACCGAGATATTAAAAAGGAGGACGCGATA
ACCGTGCTCAAATTCATCAAGGACGCCTGCGAGCAGCCATATAAATTATTATAA
>MALP_00448 Methyl-coenzyme M reductase II subunit beta
ATGGCAAAATACAAGGACAAGGTGGACTTGTATGACGACAGAGGCAAACTAATCGAGAAA
GACGTGCCTCTCGACGCATTGAGTCCGTTAAACAACGCCGCCATTAAGCGAACCATATCT
CTGACCAAGAGAACGATCGCTGTCAACCTCGAGGGTATTGAGAAAGGTCTCAAGACCGGA
GCGGTTGGCGGATTGAACGTTCCAGGCAGGGTTCTGGACCTCGCTGTAGTGGCGAACGCT
GACAAATTGAAGAAGAGGATCGCTGACATCGTCAAGGTCGCCAAGGACGACGACACTGAG
GTTCAGTTGAAGGATGCTGGTAAGAGGATGGTCGTCACCGTTCCGTCCGTTAGGATAGAG
GCCGGTGCCGAGTACACCACTGGATTTACCACCGTTGCTGCCGCCGTGACCGAGGCGATC
ATCGACCAGTTCGACGTGAACATGTTCGAGGCCTCCATGGTCAAGGCCGCGGTCTGGGGC
AGATACCCGCAGACCATCAACATGCTGGGATCCAACCTGAGGTCCATTCTCGATGTCCCG
CAGCTGAACGAGGGTACTGGATACGCCCTTAGGAACATCATGGCCAACCACATAGTCATG
CTGACTGGAAGGAACGCCATGAACGCCGCCGCTCTCTCCTCGATCTACGAGACCGCCGCC
GCCTACGAGATGGGTGACGCGATCGGTAACTTCGAGAGACAGCACCTGTTGTCCCTGGCC
TATCAGGGCCTGAACGCCAACAACATGGTCTACAGCTGGGTCAAGGAGAACGGCAAGACC
GGCACCGTCGGTGACGTCGTCGCTTCCGTCGTTGGCCGCGCCCTGGATGACAAGGTCATC
AAGAAGGGAAAGAAGTTCCCCTCTGGATTCGTTGAGTATGTCACGACCGACTACCCGCTG
TGGAACGCCTACGTGTCTGCTGGTATGCTCGCCGCGATCTGTGTGAACATCGGTGCCGCA
AGGGCCGCTCAGGGTGTTCCGTCCACCATTCTGTACTACAACGACCTGGTGGAGCACGAG
ACCAGCCTGCCCGGTGTAGACTACGGCAGGGCCATGGGTACTTCCGTCGGTATGTCCTTC
TTCAGCCACTCCATCTATGGCGGTGGCGGTCCGGGACTGTTCCACGGAAACCACGTGGTC
ACCAGGCATGCAAAGGGAACTGTTAACCCCGTCATCGCTGCTGGATGCGCTCTGGATGCT
GGTACTCAGTACTTCAGCGCTGAGAACACCTCCTTGGCGTTCAAGGAGATCTTCGGCGAT
ATCGCGGAGTTCAAGAGCCCCATGAAGACGGTCGGCAAGGAGGCCAAGAAGCTGAAGGAG
CTGGGCTGA
>MALP_00449 Methyl-coenzyme M reductase I operon protein D
ATGAGTACGCTTACCTCTGAAGGAGTCCCGCTACCCGAGATCCAGATCTTCCCGGAGAGG
CTGCTGTCCGCGTCCACCACGGAAGCGTTGCTGAACAAGCTGTACACCGTGAAGAACGTA
AGGCAGATCAATATCCAGGGCGAAGGCCTGCCATCGATCATGAAGGCCGGCCCCGGTACT
GGAGGTCCGGTAAATCACCCGGAACGGAGGATGATCAAGGTCAGAGGGGAGGACATCGAG
CTTACGATACAGGTCGGTCGCATTTTCGTTGAGATATGTGACATCGACTTCGTCCCGCAG
GCTCTGAAGGAAGTTGAGGAGATATGCAAGGAATTGCTGCCCTTCAACTTCACCCTGGAG
GTAGGTCGCTACAACAAGTTCCAGGCCACTACTTCAGACTATAAGAAAGGATTGGTGAAA
TAA
>MALP_00450 Methyl-coenzyme M reductase I subunit gamma
ATGGCTAAGACAAAGTACAAGGCACAATTCTATCCTGGCAACACCCTGCCCGCCAAGAAC
CGCAGACGGTTCATGGACCCTAGCGTTAAGCTGGAGAAGCTGCGCGACGTTCCGATGGAC
GACGTGGTCAAGATCTTGGGACACAGGGTCCCCGGTTCCGACTACGCAACCATCCACCCG
CCGCTGGCCGAGGGTAGCGAGCCCGACTGCCCGATCAGGGCGTTGGTCGAGCCAAGTGAT
GGTGCGAAGAAGGGAGACAGGATCAGGTACGTTCAGTTCACTGACTCCGTATACTGGGCC
CCCATCGTTCCGTACGTGAGGGCGCAGATGTACATGTGGAGATTCAGGGGGATCGACACT
GGTACCCTGTCCGGAAGGCAGATCATCGAGATGAGGGAGAGGGACGTTGAAAAGGTCGCC
AAGGAACTCATCGATGGCGAGACCTTTGATTCCGCTAGGACCGGCATCAGGGGAGCCACC
GTGCACGGACACGCCGTCAGGCTGGACGAGAACGGATTGATGTTCGATGCCTGGCAGAGG
TTCCGGTGGAACGCTAAGAAGGGCGAGGTGGAGTACGTGAAGGACCAGGTCGGTGTCCCG
TTGGACAAGCCGGTCCCGGTCGGAAAGCCGATGCCCGAGAAGTGGTTGAAGGAGCACACC
ACCATGTTCCGCGCCGATGGCGTGGACATGAGGGACGACGAGGAGGTCATGAGACAGAAC
CTCAGGATACACACCCTCAGGTCCAAGTGCGGCTTCAAACCCTTCGATGTCAAGGAGGAC
TAA
>MALP_00451 Methyl-coenzyme M reductase I subunit alpha
ATGGCGAAGGAAAAGGAAAAGATGTTCATCGCCGCCATGCACAAGAAGTTCAAGGAGGAC
CCCACGGAGGTCCGCTCCAAGCACTATTCCTACGGAGGCTGGAGACAGTCGAAGAGGAAG
CGGGAGTGGGTTGAGCAGTCCAACAAGATTGCCAAGGCCCGTGGGATCCCCATGATGAAC
CAGGATGTTGGTGTGGCTCTGGGCCAGCGTGTCTTGATGCCCTACCAGCTGTCCCACACG
GACATCTATGGCGAGGCCGATGACCTGCACTGGGTCAACAACGCTGCCATGCAGCAGTGC
TGGGACGACATACGCAGGACCGTCATCGTCGGTCTGGATGTCGCCCACAACGTTATAGAG
AAGAGGCTGTCGAAGGAGGTCACCCCCGAGACCATAAACCGCTACCTGGAAGCTGTCAAC
CACACCATGCCAGGCGGCGCAGTGGTTCAGGAGCACATGGCCGAGCTTTGCCCTGAGATG
GTGAAGGACTCCTACGTCAAGGTGTTCTCTGGCGACGACGAGTTGATCGACGAGATCGAC
AAGTGCTTCGTCATCGACATCAACAAGGAGTTCCCCGCGGACCAGGCCAAGCAGCTGAAG
GCCGCTGTCGGCAAGAAGCTGTGGCAGGTCGTCCGTGTTCCGTCCATCGTCGGACGCGTG
TGCGATGGTGGTACGATCTCCAGGCACTCTGCGATGCAGATCTCCATGGCCTTCATCACC
GCGTACCGGCTGGCTGCCGGTGAAGCCGCTATCGCCGACTTCGCCTTCGCCGCCAAGCAC
GCCGCAGTGGTGGAAATGGGTACCATGATGCCCGCCAGGAGGGCCAGGGGCCCCAACGAG
CCCGGTGGAATTCCGTTCGGTGTTATGGCCGATATGGTCCAGAGCACCAGGACCAAGCCG
GACGACCCCGCCAGGTCATCTCTGGAAGCTGTCGCCATGGGAGCAGTGATATTGGACCAG
ATATACCTCGGATCATACATGTCCGGAGGGGTCGGGTTCACTCAGTACGCCACCGCCGCC
TACACCGACAACATCCTGGAGGACTACACCTACTGGGCAGTGGACCACATCAAGGACAAG
TACGGCGGGTTCTGCAAGAGCAAGCCGTCCTCTGAGCTCATCGAGAAGCTCGGGTCCGAG
ATCAACTCCTACGCCCTGGAGATGTACGAGCGCTACCCGGCCGCCATGGAATCCCACTTC
GGTGGGTCCCAGAGGGCGACCGTCGCCGCTGCCGCCACCGGTATCGGTGTCGCGATGGCC
ACTGGTAACGCCAACGCAGGTGTCAACGGATGGTACCTCTCTATGTACCAGCACCGTGAG
AGGCTTGGAAGGCTCGGGTTCTACGGATACGACCTGCAGGACATGTGCGGTGCCGCCAAC
TCGTTCTCCTACCGGAGCGACGAGGGTCTGCCGCACGAGCTGCGCGGTCCGAACTTCCCG
AACTACGCCATGAACGTTGGTCACCTGAGCGGATACTGCGGTATCGCCATGGCCCCCCAC
GCCGCTCGCGGAGACGCCTATGTGTGCAGTCCCCTCATAAAGATCGCATTCGCCGACAAG
AACCTCCCGTTCGATTTCGCGAACATAACCAAGGAGTTCGGTCGCGGCTGCCTGAGGGAG
TTCGTGCCCATGGGTGAGAGGACCGCCATCATCCCCGCTAAGTAA
>MALP_00452 hypothetical protein
ATGCAAGTAGGAGATATCGCGAAGTACAGGGTCACCGGGACGGTGGGAAAGGTACTGGAA
GTGCGAGAGCGCGACGGGGTGGAATGGGCTCTGCTCGACACCTACAGCCTCTGGTACGTC
ACCAGTTTCCTGGACCCCGCGTCGGCGGACGAGTACAAGCGGACCTCCTACAAGGAGAGG
ACCCGGACGGTGGTGCTGGGGGAGTTCCAGGGCTTGACGAAGGACGTCGAGGTCGACATC
TCCACCATCACCCCCAGCGGGGGCGGTTGA
>MALP_00453 hypothetical protein
GTGCTACCTGAGGAGAGAGCGGTCGAGATCATCAAGGGAATGACCGGCACCCGCCTGGCC
TTCCTGCTCAGCCCGGAAGTTATCATCGCGGTCCAGAGGATCGAGGACAGCATCAAGTCC
CAGATCGGTCTGGACGTGGTGAACGAGGGAGTCAACCAGTGCCTGAGGAGGCAGCATGTG
ATCTGCGTGATCAAGGACGCCCGGTTCCGTCCTCCGCCGGAGCCGACCGTGCTCATGATG
GGCGACTCGGACCTGGTCATCGGGACCGAGATCCTTCCGGGGCAGCATACCCATTACAAA
GAGATGGATAACATATGCTGGCTAGGCGATGATTTCGTGGTGTTCACCGACAAGGTCCCG
AAGACCAAGGAGTTCTTTCTCATGCCACCCGTTTCGTTCCCGGAGCTGGAGCAGGTGCCT
GGCGCCACCAACATCGTCTCCTGCAGCCCATCACCACTGGGAGACCTGATCATCAAGAAC
CATTACGGGCTTGAGGACGATCCCAAGCTGGCCAGCATATTGGTCGGCTTCGACATTTCC
TGA
>MALP_00454 hypothetical protein
ATGGCCGAGCAGCAGCCCGAGGTCATTCGAGCCATGTACCGCTTCAAGAACGAGGTCTTC
AGGGACAACAAGCTGAGCTTCAAGGAGAAGGAGCTCATCGCTGTGGCGGTGACCGCGGTG
TTGAAGTGCGATGAGTGTTTCAGGCTCCATGCCAATAAGGCCATGGAGGCCGGGGCGACC
AAGGACGAGATCCGCGAATCGTTGTTCGTGGCAATGTACCTGGCCGGGCCAAGCGCCGCG
GTTGGTATGCCGTCCATCGACAACCTGCTGTCTGAATGA
>MALP_00455 hypothetical protein
ATGTCCGATGAAACGGAACTCCCGCTCCAGGCCACGGTCAGGGTCGACCCTGGCGTTTGC
CGCCTGCCCAGCACCATCCAGGCCCGCACCGACGGGATGCTGGTGGAGTTCGAGGTCCTG
CACAGCGATTGCCCCCAGGTGCGCAACCTGAAGAAGGTACTGAAGCAGATGGAGATCTGG
GACGTTATGAAGATGCCTTATTCCGAGAACACCGTCTACCTGCTTTGCGGGGAGGTGCTC
AAGCACTCCTCCTGCCCGATCCCCATGGCCATGGTCAAGTGCGCCGAGGCCGCTGCCGAA
CTCGCCCTCAAGAAGACGGTTACCGTGGAGTTCGTTCCCTGA
>MALP_00456 L-lysine 2,3-aminomutase
ATGCGCAATACGAAGGCCCCGGCGAGAGCTTCCGCGAATGCCGGGAGAATGGTAAATGAC
ATCGGACAGGCCATGCTATGGAAGAGCGATCCCCAGCTGCGTGACGCGCTGATGTCGGCG
GATGACCCGCGAGAGGCCCGTTCGGCCGTGTTCGATATGCTGAAGGAAAGGGAATCGGCG
CTGCACTCCCGGAACTGTCGCATTCACGCTCTGGAACGATCCAACTCCATTCACTGCATA
AGGGTGATGCGCAACTTCATGTCCCCGAGGAACGAGAGGGTGAGCGGCGAATCGGTGATC
AAGCATCTGTTCGACATATCCCGCGACTCCACAAGGAACGTAAGCCAGGCCTTTGTCAGC
GATATCATGCACATCATGAAAGGCACCACCGGGGAACCGGTGCTGGAACTTCAGGAAGCG
CCGGACTTCGCCGCGCTCGACGGACTTGAAGGCGGTCGCCTGCGCTCGGATTTCCTGGAC
GGGATGGCCGGGGCGGTGAGCGAATGGACGGAGAGATATCCAAGCGGTCTCGAGCCGTCG
GTCATCAAAAGGCGGCAGGAGAACCGGGAAAGGATAATGGACTATCTGGGTGCCAGCTCG
GATGACTGGAACGACTACACCTGGCATATGAGGAACGTCATGCTCACCCCCGACATCATG
GGTGACATCATAGAGCTGACCGATGAGGAGCGCGAGGCGGTCTCGCTCTGCGTGGCGAAC
CGCATCCCCTTCGCCATCACGCCCTATTACCTATCGCTAATGGACCGGGAGCCCTCGCGC
AAATGGGACCACGCGGTGCGCGCCCAGGTGATCCCTCCCCTGAGCTACGTGCAGGCGGTG
CTCAGGTCCAGGGACGACCCGTCCGCGAGCCTGGACTTCATGATGGAAGGCCAGACCTCC
CCGGTGGAACTGGTCACCAGGCGCTATCCCATGATAGCTATATTCAAGCCGTACAACACC
TGCGCCCAGATATGCGTATATTGCCAGAGGAACTGGGAGATCGAAGGTGTTCTATCCGAG
GACGCCATGGCCCCGCCCGAGAAGGTGGATGCCGCTCTGGAATGGTTCCGGGAACATCCG
GCGGTCTGCGAGGTGCTCATCACCGGCGGGGACCCCGCCATGCTGTCGAACACCCACCTG
GGCTCCATTCTCGGCAGGTTGGCGGACATCCCGCACATAAAGCGGATAAGGCTCGGCACA
AGGGTGCCGGTGGTCCTGCCCATGAGGATGGACGCCGGTCTCTTGAGGGCGCTCGCGGAA
GTGCACGACCCTCCCGACAGGGAGCTCGCAGTGGTCACCCATTTCGAACATTCCTACGAG
ATAACGCCGGAGGCCGCCGCCGCCATTCGCTCCGTACGTACGCTAGGCGTATCCGTCTAC
AACCAGCAGGTCTTCACCATGGAGAACTGCCGGCGCTTCGAGACGGTCGCGTTGCGTTCA
GCTCTCAAGGGGATCGGGGTGGACCCTTACTACACCTTCAACGCCAAGGGCAAGGAGGAG
ACCTCCGAGTACCGGGTGCCTATAGCCCGGCTATTGCAGGAGCGTAAGGAGGAGGCAAGG
TTGCTGCCGGGGCTGAGCAGGACCGACGAGCCGGTGTTCAACATCCCCGCGCTGGGGAAG
AATCATCTGAGGGCGTGGCAGCATCACGACCTGATATCGATCACCCCTCGCGGCGAGCGG
ATCTACGAGTTCCATCCCTGGGAGAAGAACATCACCGTGGCGCCGACGTACGTGCACCGC
GACGTTCCGATCGCGGACTTCCTGGCGGCTCTGACCGTCAGAGGAGAGGACCCCGACCAG
TATCGAAGCATCTGGTATTACTTCTAG
>MALP_00457 hypothetical protein
ATGCCAATGTCCTTCAGTTCCTACTTTGCCGGGGGTCCGACGCCGAAGTTCAACGCCTAT
CACATTTGGAAGGCGCATCAGGTGGTGGCCAAGGAAGGCCCCATCGGACGGAAGGCCTTG
GCCGAGCTATTGCAGATAGGAGAGGGCAGCACCCGGACCATTCTGGACAAGATGATGCGC
GAGGGCTCCATCGAGAGCTCTCGCCTGGGCATAACCATCACCGAGCGTGGAAAGCGTAAA
CTGGACAACTCCGGGATCGAGGTAAGGCAGATCGACCTGTCCGATCTGACGTTGGGAAAG
TTCAACTGTGCGGTTCTCATCAAAGGAGCCGCGGAGCGCTTGCATCTGGGATGCGAGCAG
AGGGACGAGGCCGTGCGGGCCGGAGCGGTCGGGGCGACCACCTTGGTAGTGAGCGGTTCC
CGCATCGTGTTCCCGGGCGACGAGGAGTTCCCGGACCAATCACTGGTCTCGCCATTGAAG
AACTATTTCCGCATGGACGATGGCGACGTGATCATCATCGGCTCCGCCTTCAGCTATGAC
GCCGCTGAGAAGGGCGCGGTCACCGCCGCTCTTTCGTTAGGCAATCTATCCCGCCGTTGC
TGGAACGAGGGCACTAACATCCTGAGCCAGGACACCGAGGCTGACGACCTGAGGTGTCTG
GCCTTGGCCATTCATGAGCTTCTTGGGCGGTTACCGGTCACCATGCGCAGCAAGAACCAT
CCAGGCGTGCGGTGCGAGGAGGGCGAGGTCATCGACACCCACTTCACCGGCCCCATGCTC
GAGGAGTCCATGAAGAAGGGCATGATCATTCGCAGGATGTCCACCAGCGGACCGTACCGC
GGAATGCCGGTCATCGCCGTTCCCATAATGCGCAAGAAGGAGGCGATCGCTTCCATCGCC
ACCATGGACCTGGGGAAGGGGACGCCCTCGGAGCTGCTGACCAGGCTCGCCGAGCGGTCC
TAG
>MALP_00458 Trehalose/maltose import ATP-binding protein MalK
ATGCCCGAGGGTTCAGAGGTTTTCATAGTTTTGGATAAGGTCTCCAAGAGCTTCAACGGA
AACCAGGTGCTCAGGGACATCAGCACCACTGTCCGAACCGGCGAGGTTCTCGGGCTCATA
GGCAAGAGCGGAAGCGGCAAGTCGGTCCTCATCAACGCCATGCGCGGGAACAAGGAGTAT
AAGCCGGACTCCGGGCGCATAATCTATCGGGTCAATCATTGTGATTCCTGCGGCTGGATC
GATATGCCCTCTCCAGGCGCAAAGTGTCCTCGGTGCGGGAAGGGCACGAAGATCGTCGAG
ATCGACTTCTGGGCGTTGAGCGAGAGGGACCCGTTGCGCATGGCCATGCGAGGGCGCATC
GCCATCATGCTGCAGAGGACGTTCGCTTTGTACGGTGACCTGAGCGTCATCGAGAACGTC
TTCGAGGCCATCAAGGAGAGGTCCGACGAGAAGAAGGTGGCCAGGGCGATAGAGCTGCTG
GAGATGGTCAACATGACCTACCGCACCATGCACATCGCCCGCGACCTTTCCGGCGGAGAG
AAGCAGAGGACCGTGCTCGCCAGGCAGCTGGCGCGTGAACCACTGTTGTTCCTTGCTGAC
GAGCCGACCGGTACCCTCGACCCAGAAACTGCGGACATCGTGCACAAGGCCTTGATCAAG
GCGGTCAAGGACACCGGGATGGCCATGGTGGTCACCTCTCACTGGCCCAAGGCCATAGAG
CTTCTGTCGCACCGGGCCATCTTGCTCGAGGACGGGATGATCAAGGCCGAGGGCGATCCC
AAGGAGATCACGAAGGCCTTCGACGTCAAGTTCGTCAGGGACAAGGATATGGACGTCCAG
GTAGGCCAGCCGATCATACGCGTCGAGAATGCCAAGAAGTACTTCTATTCCATCGTCCGC
GGTGTCGTGAAGGCCGTTGACGACGTAACCTTCGACGTCAACGAAAAGGAGATCTTCGGC
CTCATCGGGTTGAGCGGGGCCGGGAAGACCACGCTGTCCCGTATGATATCAGGCATCACC
CCGGCCACCCACGGCGACGTTCTGGTGCGCATCGGCGACGACTGGGTGAACATGTCCGAC
ATGGGGGAGGAGGGCAGGGGTCGCGCCACCCAGTACATCGGCATCATGCACCAGGAGAAC
GCTCTATATCCGTTCAACACCGTCCTGCAGAATCTGACCGTCTGCCTGGGAATGAAGCTC
CCGCAGGAACTGGCCAAGATGAAGGCCATCCAGGTCATGCGCGGGGTCGGCTTCACCGCC
AAGGAGGTGGAGCGCATACTCTACGCCTATCCGGACGCCTTGAGCGTGGGGGAGAAACAA
CGTATCGCTTTAGCGCGCACGATGATCATCGAGCCCCGCTTCGTCGTCCTGGACGAGCCG
ACCGGGACCATGGACCCCATCACCCGCCAGGCGGTTGCGAGATCGGTCCTGAACGCCCGC
AAGGAGCTGAACGAGACGTTCCTCATCGTCAGCCACGACATGGACTTCATCCTGGCCTGC
TGCGATCGCGTAGCCCACATGAAAGGCGGCAAGATGGTGGCGTTGGGAACCCCGCAGGAG
GTCCTGAAGGACCTTACCCAGGAAGATCTGGAAGGCGACGAGTCCGACGTCTGCGAGGTC
TGA
>MALP_00459 Methyl-coenzyme M reductase I operon protein C
TTGAAGGACTCCATCGGCCGCAAGACGCGCTTCGTGGAGTGCCGCGAGGCCCGGGGCATG
GGGGTCGGGGGGAGCCTGGCGCAGAGAGCTACGATCTCCGACAGCGGACGGGACGTGGTG
GCGGTGGCCATGGGTCCCGGGAAGCGCCACATCACCAAGCCGGTGTGCGAGATCACTTAC
GGTCTACGAGAGGAAGGCATCGATACCTCCGTCATCGTCATCACCGCCGGTTCCGGCGTG
CCTTCCGATGCGGTGGACGTCTCCACCAGTTCCTTGTTCGGTCTGGAACCCATCGAGGTT
GCCCGCATCCAGCAGTTCAAGGTGGCGCTCATCCACCTGGGCAACGTTCGAAACCACATC
ATCTACAAGGCTCGATTGATCCTGAGGAACGTTGACCTGCCAGCAGTCATATGCTGCCAG
GCCCCGGTGGACTTCGAGGACTTCGCCCGCATCGGTTGCAAAACGCGCCTGGTGATGCCC
AAGGACGAGGACATCAACACCAAGGGCACCATCATGGAGATAGTCACCGGCGTGGTACGG
GGCACCTCCGTCAGCCAGGTGAAGCTGGACGAGATAGTGGCCAAGGTAAAGCGGACCATG
CCTTAA
>MALP_00460 hypothetical protein
ATGCAAGTTTTGAATAGCCATAAAACGGTAAAGCTCAGCGTGGAGAGGAACACCATCCGC
TCGGCGGTGCGGGAGAGGATACTGGCATTGAAGGGTATCGAAGCCCTGGAGTACCTCGAC
CAGGACTTCCGCCAGGAGATCGAGCAGCGCGAACGTGACGCGGAGAGTAACGGTGCCGTC
GGCGGCCTTATGGCATTCGTGAACACCGGAGTATGGGACGTCCTGACCAGGCAGGAGGTT
TTCGTCATCGTGGCCAGGCCGAAGGTGGAGATGCTGTATACCCAGGAGCACCTGGTGCAC
[truncated: 1,102,712 more chars]
