# Supplementary material for: Metabolic marker gene mining provides insight in global mcrA diversity and, coupled with targeted genome reconstruction, sheds further light on metabolic potential of the Methanomassiliicoccales
Source: PeerJ. 2018 Sep 17;6:e5614. doi: 10.7717/peerj.5614 (PMC6147122; doi:10.7717/peerj.5614)
Supplement: File S5 [file peerj-06-5614-s009.gz › MALP_prokka/MALP.tbl]

>Feature gnl|Prokka|MALP_1
54	449	CDS
			inference	ab initio prediction:Prodigal:2.6
			locus_tag	MALP_00001
			product	hypothetical protein
			protein_id	gnl|Prokka|MALP_00001
54	449	gene
			locus_tag	MALP_00001
550	1842	CDS
			EC_number	6.3.5.-
			dbxref	COG:COG0252
			gene	gatD
			inference	ab initio prediction:Prodigal:2.6
			inference	similar to AA sequence:UniProtKB:Q9V0T9
			locus_tag	MALP_00002
			product	Glutamyl-tRNA(Gln) amidotransferase subunit D
			protein_id	gnl|Prokka|MALP_00002
550	1842	gene
			gene	gatD
			locus_tag	MALP_00002
1842	3701	CDS
			EC_number	6.3.5.-
			dbxref	COG:COG2511
			gene	gatE
			inference	ab initio prediction:Prodigal:2.6
			inference	similar to AA sequence:UniProtKB:O26803
			locus_tag	MALP_00003
			product	Glutamyl-tRNA(Gln) amidotransferase subunit E
			protein_id	gnl|Prokka|MALP_00003
1842	3701	gene
			gene	gatE
			locus_tag	MALP_00003
4257	3691	CDS
			EC_number	2.1.1.-
			dbxref	COG:COG2813
			inference	ab initio prediction:Prodigal:2.6
			inference	similar to AA sequence:UniProtKB:Q58292
			locus_tag	MALP_00004
			product	putative S-adenosylmethionine-dependent methyltransferase
			protein_id	gnl|Prokka|MALP_00004
4257	3691	gene
			locus_tag	MALP_00004
4329	5225	CDS
			EC_number	3.4.21.105
			gene	glpG
			inference	ab initio prediction:Prodigal:2.6
			inference	protein motif:HAMAP:MF_01594
			locus_tag	MALP_00005
			product	Rhomboid protease GlpG
			protein_id	gnl|Prokka|MALP_00005
4329	5225	gene
			gene	glpG
			locus_tag	MALP_00005
5204	5815	CDS
			EC_number	3.1.2.6
			gene	gloB_1
			inference	ab initio prediction:Prodigal:2.6
			inference	protein motif:HAMAP:MF_01374
			locus_tag	MALP_00006
			product	Hydroxyacylglutathione hydrolase
			protein_id	gnl|Prokka|MALP_00006
5204	5815	gene
			gene	gloB_1
			locus_tag	MALP_00006
5812	6411	CDS
			inference	ab initio prediction:Prodigal:2.6
			locus_tag	MALP_00007
			product	hypothetical protein
			protein_id	gnl|Prokka|MALP_00007
5812	6411	gene
			locus_tag	MALP_00007
6435	7061	CDS
			EC_number	2.1.1.77
			dbxref	COG:COG2518
			gene	pcm
			inference	ab initio prediction:Prodigal:2.6
			inference	similar to AA sequence:UniProtKB:Q57636
			locus_tag	MALP_00008
			product	Protein-L-isoaspartate O-methyltransferase
			protein_id	gnl|Prokka|MALP_00008
6435	7061	gene
			gene	pcm
			locus_tag	MALP_00008
7715	7053	CDS
			EC_number	3.1.3.3
			dbxref	COG:COG0560
			inference	ab initio prediction:Prodigal:2.6
			inference	similar to AA sequence:UniProtKB:Q58989
			locus_tag	MALP_00009
			product	Phosphoserine phosphatase
			protein_id	gnl|Prokka|MALP_00009
7715	7053	gene
			locus_tag	MALP_00009
7762	8463	CDS
			inference	ab initio prediction:Prodigal:2.6
			locus_tag	MALP_00010
			product	hypothetical protein
			protein_id	gnl|Prokka|MALP_00010
7762	8463	gene
			locus_tag	MALP_00010
8501	9175	CDS
			EC_number	2.1.1.148
			dbxref	COG:COG1351
			gene	thyX
			inference	ab initio prediction:Prodigal:2.6
			inference	similar to AA sequence:UniProtKB:Q8U3C9
			locus_tag	MALP_00011
			product	Flavin-dependent thymidylate synthase
			protein_id	gnl|Prokka|MALP_00011
8501	9175	gene
			gene	thyX
			locus_tag	MALP_00011
9214	9405	CDS
			dbxref	COG:COG1383
			inference	ab initio prediction:Prodigal:2.6
			inference	similar to AA sequence:UniProtKB:Q8U0U1
			locus_tag	MALP_00012
			product	30S ribosomal protein S17e
			protein_id	gnl|Prokka|MALP_00012
9214	9405	gene
			locus_tag	MALP_00012
9589	9663	tRNA
			inference	COORDINATES:profile:Aragorn:1.2
			locus_tag	MALP_00013
			product	tRNA-Arg(gcg)
9589	9663	gene
			locus_tag	MALP_00013
11678	11752	tRNA
			inference	COORDINATES:profile:Aragorn:1.2
			locus_tag	MALP_00014
			product	tRNA-Thr(ggt)
11678	11752	gene
			locus_tag	MALP_00014
11790	14108	CDS
			inference	ab initio prediction:Prodigal:2.6
			locus_tag	MALP_00015
			product	hypothetical protein
			protein_id	gnl|Prokka|MALP_00015
11790	14108	gene
			locus_tag	MALP_00015
14361	14158	CDS
			inference	ab initio prediction:Prodigal:2.6
			locus_tag	MALP_00016
			product	hypothetical protein
			protein_id	gnl|Prokka|MALP_00016
14361	14158	gene
			locus_tag	MALP_00016
14598	15482	CDS
			dbxref	COG:COG1226
			gene	tvoK
			inference	ab initio prediction:Prodigal:2.6
			inference	similar to AA sequence:UniProtKB:Q979Z2
			locus_tag	MALP_00017
			product	Calcium-gated potassium channel TvoK
			protein_id	gnl|Prokka|MALP_00017
14598	15482	gene
			gene	tvoK
			locus_tag	MALP_00017
16670	15483	CDS
			inference	ab initio prediction:Prodigal:2.6
			locus_tag	MALP_00018
			product	hypothetical protein
			protein_id	gnl|Prokka|MALP_00018
16670	15483	gene
			locus_tag	MALP_00018
17814	16708	CDS
			dbxref	COG:COG1145
			inference	ab initio prediction:Prodigal:2.6
			inference	similar to AA sequence:UniProtKB:P00202
			locus_tag	MALP_00019
			product	Ferredoxin
			protein_id	gnl|Prokka|MALP_00019
17814	16708	gene
			locus_tag	MALP_00019
19782	17839	CDS
			inference	ab initio prediction:Prodigal:2.6
			locus_tag	MALP_00020
			product	hypothetical protein
			protein_id	gnl|Prokka|MALP_00020
19782	17839	gene
			locus_tag	MALP_00020
19884	21335	CDS
			EC_number	3.6.3.-
			gene	ravA
			inference	ab initio prediction:Prodigal:2.6
			inference	protein motif:HAMAP:MF_01625
			locus_tag	MALP_00021
			product	ATPase RavA
			protein_id	gnl|Prokka|MALP_00021
19884	21335	gene
			gene	ravA
			locus_tag	MALP_00021
21346	22773	CDS
			gene	viaA
			inference	ab initio prediction:Prodigal:2.6
			inference	protein motif:HAMAP:MF_01626
			locus_tag	MALP_00022
			product	Protein ViaA
			protein_id	gnl|Prokka|MALP_00022
21346	22773	gene
			gene	viaA
			locus_tag	MALP_00022
23744	22734	CDS
			EC_number	3.5.3.12
			gene	aguA
			inference	ab initio prediction:Prodigal:2.6
			inference	protein motif:HAMAP:MF_01841
			locus_tag	MALP_00023
			product	Agmatine deiminase
			protein_id	gnl|Prokka|MALP_00023
23744	22734	gene
			gene	aguA
			locus_tag	MALP_00023
24651	23788	CDS
			EC_number	3.5.5.1
			dbxref	COG:COG0388
			inference	ab initio prediction:Prodigal:2.6
			inference	similar to AA sequence:UniProtKB:Q9UYV8
			locus_tag	MALP_00024
			product	Nitrilase
			protein_id	gnl|Prokka|MALP_00024
24651	23788	gene
			locus_tag	MALP_00024
25254	24706	CDS
			inference	ab initio prediction:Prodigal:2.6
			locus_tag	MALP_00025
			product	hypothetical protein
			protein_id	gnl|Prokka|MALP_00025
25254	24706	gene
			locus_tag	MALP_00025
25464	25279	CDS
			inference	ab initio prediction:Prodigal:2.6
			locus_tag	MALP_00026
			product	hypothetical protein
			protein_id	gnl|Prokka|MALP_00026
25464	25279	gene
			locus_tag	MALP_00026
25682	25610	tRNA
			inference	COORDINATES:profile:Aragorn:1.2
			locus_tag	MALP_00027
			product	tRNA-Val(tac)
25682	25610	gene
			locus_tag	MALP_00027
27893	25755	CDS
			inference	ab initio prediction:Prodigal:2.6
			locus_tag	MALP_00028
			product	hypothetical protein
			protein_id	gnl|Prokka|MALP_00028
27893	25755	gene
			locus_tag	MALP_00028
28131	28724	CDS
			inference	ab initio prediction:Prodigal:2.6
			locus_tag	MALP_00029
			product	hypothetical protein
			protein_id	gnl|Prokka|MALP_00029
28131	28724	gene
			locus_tag	MALP_00029
29379	28726	CDS
			EC_number	2.1.1.163
			gene	ubiE_1
			inference	ab initio prediction:Prodigal:2.6
			inference	protein motif:HAMAP:MF_01813
			locus_tag	MALP_00030
			product	Ubiquinone/menaquinone biosynthesis C-methyltransferase UbiE
			protein_id	gnl|Prokka|MALP_00030
29379	28726	gene
			gene	ubiE_1
			locus_tag	MALP_00030
30099	29389	CDS
			inference	ab initio prediction:Prodigal:2.6
			locus_tag	MALP_00031
			product	hypothetical protein
			protein_id	gnl|Prokka|MALP_00031
30099	29389	gene
			locus_tag	MALP_00031
31262	30216	CDS
			EC_number	2.7.4.16
			gene	thiL_1
			inference	ab initio prediction:Prodigal:2.6
			inference	protein motif:HAMAP:MF_02128
			locus_tag	MALP_00032
			product	Thiamine-monophosphate kinase
			protein_id	gnl|Prokka|MALP_00032
31262	30216	gene
			gene	thiL_1
			locus_tag	MALP_00032
31364	31441	tRNA
			inference	COORDINATES:profile:Aragorn:1.2
			locus_tag	MALP_00033
			product	tRNA-Arg(tcg)
31364	31441	gene
			locus_tag	MALP_00033
32047	31472	CDS
			inference	ab initio prediction:Prodigal:2.6
			locus_tag	MALP_00034
			product	hypothetical protein
			protein_id	gnl|Prokka|MALP_00034
32047	31472	gene
			locus_tag	MALP_00034
32268	32372	CDS
			inference	ab initio prediction:Prodigal:2.6
			locus_tag	MALP_00035
			product	hypothetical protein
			protein_id	gnl|Prokka|MALP_00035
32268	32372	gene
			locus_tag	MALP_00035
32519	32812	CDS
			inference	ab initio prediction:Prodigal:2.6
			locus_tag	MALP_00036
			product	hypothetical protein
			protein_id	gnl|Prokka|MALP_00036
32519	32812	gene
			locus_tag	MALP_00036
33521	32802	CDS
			EC_number	1.17.99.6
			gene	queG_1
			inference	ab initio prediction:Prodigal:2.6
			inference	protein motif:HAMAP:MF_00916
			locus_tag	MALP_00037
			product	Epoxyqueuosine reductase
			protein_id	gnl|Prokka|MALP_00037
33521	32802	gene
			gene	queG_1
			locus_tag	MALP_00037
33954	33577	CDS
			gene	arsR_1
			inference	ab initio prediction:Prodigal:2.6
			inference	similar to AA sequence:UniProtKB:O52029
			locus_tag	MALP_00038
			product	Putative arsenical resistance operon repressor ArsR
			protein_id	gnl|Prokka|MALP_00038
33954	33577	gene
			gene	arsR_1
			locus_tag	MALP_00038
34648	34013	CDS
			inference	ab initio prediction:Prodigal:2.6
			locus_tag	MALP_00039
			product	hypothetical protein
			protein_id	gnl|Prokka|MALP_00039
34648	34013	gene
			locus_tag	MALP_00039
34980	34717	CDS
			inference	ab initio prediction:Prodigal:2.6
			locus_tag	MALP_00040
			product	hypothetical protein
			protein_id	gnl|Prokka|MALP_00040
34980	34717	gene
			locus_tag	MALP_00040
35840	35025	CDS
			EC_number	4.2.99.18
			gene	mutM
			inference	ab initio prediction:Prodigal:2.6
			inference	protein motif:HAMAP:MF_00103
			locus_tag	MALP_00041
			product	Formamidopyrimidine-DNA glycosylase
			protein_id	gnl|Prokka|MALP_00041
35840	35025	gene
			gene	mutM
			locus_tag	MALP_00041
35945	36379	CDS
			inference	ab initio prediction:Prodigal:2.6
			locus_tag	MALP_00042
			product	hypothetical protein
			protein_id	gnl|Prokka|MALP_00042
35945	36379	gene
			locus_tag	MALP_00042
36703	36362	CDS
			inference	ab initio prediction:Prodigal:2.6
			locus_tag	MALP_00043
			product	hypothetical protein
			protein_id	gnl|Prokka|MALP_00043
36703	36362	gene
			locus_tag	MALP_00043
37613	36693	CDS
			EC_number	3.6.3.16
			gene	arsA
			inference	ab initio prediction:Prodigal:2.6
			inference	similar to AA sequence:UniProtKB:O52027
			locus_tag	MALP_00044
			product	Putative arsenical pump-driving ATPase
			protein_id	gnl|Prokka|MALP_00044
37613	36693	gene
			gene	arsA
			locus_tag	MALP_00044
37748	37846	CDS
			inference	ab initio prediction:Prodigal:2.6
			locus_tag	MALP_00045
			product	hypothetical protein
			protein_id	gnl|Prokka|MALP_00045
37748	37846	gene
			locus_tag	MALP_00045
39374	37869	CDS
			inference	ab initio prediction:Prodigal:2.6
			locus_tag	MALP_00046
			product	hypothetical protein
			protein_id	gnl|Prokka|MALP_00046
39374	37869	gene
			locus_tag	MALP_00046
39676	39443	CDS
			inference	ab initio prediction:Prodigal:2.6
			locus_tag	MALP_00047
			product	hypothetical protein
			protein_id	gnl|Prokka|MALP_00047
39676	39443	gene
			locus_tag	MALP_00047
40327	39722	CDS
			inference	ab initio prediction:Prodigal:2.6
			locus_tag	MALP_00048
			product	hypothetical protein
			protein_id	gnl|Prokka|MALP_00048
40327	39722	gene
			locus_tag	MALP_00048
40849	41589	CDS
			inference	ab initio prediction:Prodigal:2.6
			locus_tag	MALP_00049
			product	hypothetical protein
			protein_id	gnl|Prokka|MALP_00049
40849	41589	gene
			locus_tag	MALP_00049
41916	42410	CDS
			EC_number	4.1.99.3
			dbxref	COG:COG0415
			gene	phr
			inference	ab initio prediction:Prodigal:2.6
			inference	similar to AA sequence:UniProtKB:P58818
			locus_tag	MALP_00050
			product	Deoxyribodipyrimidine photo-lyase
			protein_id	gnl|Prokka|MALP_00050
41916	42410	gene
			gene	phr
			locus_tag	MALP_00050
43902	42394	CDS
			EC_number	3.1.-.-
			gene	rnj_1
			inference	ab initio prediction:Prodigal:2.6
			inference	protein motif:HAMAP:MF_01491
			locus_tag	MALP_00051
			product	Ribonuclease J
			protein_id	gnl|Prokka|MALP_00051
43902	42394	gene
			gene	rnj_1
			locus_tag	MALP_00051
>Feature gnl|Prokka|MALP_2
535	1104	CDS
			inference	ab initio prediction:Prodigal:2.6
			locus_tag	MALP_00052
			product	hypothetical protein
			protein_id	gnl|Prokka|MALP_00052
535	1104	gene
			locus_tag	MALP_00052
1175	2137	CDS
			dbxref	COG:COG1136
			inference	ab initio prediction:Prodigal:2.6
			inference	similar to AA sequence:UniProtKB:Q58206
			locus_tag	MALP_00053
			product	putative ABC transporter ATP-binding protein
			protein_id	gnl|Prokka|MALP_00053
1175	2137	gene
			locus_tag	MALP_00053
2137	2958	CDS
			inference	ab initio prediction:Prodigal:2.6
			locus_tag	MALP_00054
			product	hypothetical protein
			protein_id	gnl|Prokka|MALP_00054
2137	2958	gene
			locus_tag	MALP_00054
2955	3881	CDS
			EC_number	3.6.3.-
			dbxref	COG:COG3839
			gene	wtpC_1
			inference	ab initio prediction:Prodigal:2.6
			inference	similar to AA sequence:UniProtKB:O30144
			locus_tag	MALP_00055
			product	Molybdate/tungstate import ATP-binding protein WtpC
			protein_id	gnl|Prokka|MALP_00055
2955	3881	gene
			gene	wtpC_1
			locus_tag	MALP_00055
3887	4633	CDS
			inference	ab initio prediction:Prodigal:2.6
			locus_tag	MALP_00056
			product	hypothetical protein
			protein_id	gnl|Prokka|MALP_00056
3887	4633	gene
			locus_tag	MALP_00056
4793	4918	CDS
			inference	ab initio prediction:Prodigal:2.6
			locus_tag	MALP_00057
			product	hypothetical protein
			protein_id	gnl|Prokka|MALP_00057
4793	4918	gene
			locus_tag	MALP_00057
4963	5196	CDS
			inference	ab initio prediction:Prodigal:2.6
			locus_tag	MALP_00058
			product	hypothetical protein
			protein_id	gnl|Prokka|MALP_00058
4963	5196	gene
			locus_tag	MALP_00058
6149	5550	CDS
			inference	ab initio prediction:Prodigal:2.6
			locus_tag	MALP_00059
			product	hypothetical protein
			protein_id	gnl|Prokka|MALP_00059
6149	5550	gene
			locus_tag	MALP_00059
7090	6251	CDS
			inference	ab initio prediction:Prodigal:2.6
			locus_tag	MALP_00060
			product	hypothetical protein
			protein_id	gnl|Prokka|MALP_00060
7090	6251	gene
			locus_tag	MALP_00060
7405	7157	CDS
			inference	ab initio prediction:Prodigal:2.6
			locus_tag	MALP_00061
			product	hypothetical protein
			protein_id	gnl|Prokka|MALP_00061
7405	7157	gene
			locus_tag	MALP_00061
8091	7471	CDS
			inference	ab initio prediction:Prodigal:2.6
			locus_tag	MALP_00062
			product	hypothetical protein
			protein_id	gnl|Prokka|MALP_00062
8091	7471	gene
			locus_tag	MALP_00062
8234	9601	CDS
			inference	ab initio prediction:Prodigal:2.6
			locus_tag	MALP_00063
			product	hypothetical protein
			protein_id	gnl|Prokka|MALP_00063
8234	9601	gene
			locus_tag	MALP_00063
9603	10574	CDS
			inference	ab initio prediction:Prodigal:2.6
			locus_tag	MALP_00064
			product	hypothetical protein
			protein_id	gnl|Prokka|MALP_00064
9603	10574	gene
			locus_tag	MALP_00064
10652	10798	CDS
			inference	ab initio prediction:Prodigal:2.6
			locus_tag	MALP_00065
			product	hypothetical protein
			protein_id	gnl|Prokka|MALP_00065
10652	10798	gene
			locus_tag	MALP_00065
10890	11324	CDS
			inference	ab initio prediction:Prodigal:2.6
			locus_tag	MALP_00066
			product	hypothetical protein
			protein_id	gnl|Prokka|MALP_00066
10890	11324	gene
			locus_tag	MALP_00066
11470	11601	CDS
			inference	ab initio prediction:Prodigal:2.6
			locus_tag	MALP_00067
			product	hypothetical protein
			protein_id	gnl|Prokka|MALP_00067
11470	11601	gene
			locus_tag	MALP_00067
11614	11868	CDS
			inference	ab initio prediction:Prodigal:2.6
			locus_tag	MALP_00068
			product	hypothetical protein
			protein_id	gnl|Prokka|MALP_00068
11614	11868	gene
			locus_tag	MALP_00068
11929	12690	CDS
			EC_number	3.6.5.-
			dbxref	COG:COG1100
			inference	ab initio prediction:Prodigal:2.6
			inference	similar to AA sequence:UniProtKB:Q9UYR9
			locus_tag	MALP_00069
			product	GPN-loop GTPase
			protein_id	gnl|Prokka|MALP_00069
11929	12690	gene
			locus_tag	MALP_00069
12721	12894	CDS
			inference	ab initio prediction:Prodigal:2.6
			locus_tag	MALP_00070
			product	hypothetical protein
			protein_id	gnl|Prokka|MALP_00070
12721	12894	gene
			locus_tag	MALP_00070
14085	12874	CDS
			dbxref	COG:COG1222
			gene	pan
			inference	ab initio prediction:Prodigal:2.6
			inference	similar to AA sequence:UniProtKB:O28303
			locus_tag	MALP_00071
			product	Proteasome-activating nucleotidase
			protein_id	gnl|Prokka|MALP_00071
14085	12874	gene
			gene	pan
			locus_tag	MALP_00071
14917	14192	CDS
			dbxref	COG:COG0580
			gene	aqpM_1
			inference	ab initio prediction:Prodigal:2.6
			inference	similar to AA sequence:UniProtKB:O28846
			locus_tag	MALP_00072
			product	putative aquaporin AqpM
			protein_id	gnl|Prokka|MALP_00072
14917	14192	gene
			gene	aqpM_1
			locus_tag	MALP_00072
15023	16102	CDS
			inference	ab initio prediction:Prodigal:2.6
			locus_tag	MALP_00073
			product	hypothetical protein
			protein_id	gnl|Prokka|MALP_00073
15023	16102	gene
			locus_tag	MALP_00073
16154	16645	CDS
			inference	ab initio prediction:Prodigal:2.6
			locus_tag	MALP_00074
			product	hypothetical protein
			protein_id	gnl|Prokka|MALP_00074
16154	16645	gene
			locus_tag	MALP_00074
17200	16649	CDS
			inference	ab initio prediction:Prodigal:2.6
			locus_tag	MALP_00075
			product	hypothetical protein
			protein_id	gnl|Prokka|MALP_00075
17200	16649	gene
			locus_tag	MALP_00075
17441	19075	CDS
			dbxref	COG:COG0459
			gene	thsB
			inference	ab initio prediction:Prodigal:2.6
			inference	similar to AA sequence:UniProtKB:P48425
			locus_tag	MALP_00076
			product	Thermosome subunit beta
			protein_id	gnl|Prokka|MALP_00076
17441	19075	gene
			gene	thsB
			locus_tag	MALP_00076
19153	19695	CDS
			dbxref	COG:COG0576
			gene	grpE
			inference	ab initio prediction:Prodigal:2.6
			inference	similar to AA sequence:UniProtKB:P0CW10
			locus_tag	MALP_00077
			product	Protein GrpE
			protein_id	gnl|Prokka|MALP_00077
19153	19695	gene
			gene	grpE
			locus_tag	MALP_00077
19688	21529	CDS
			gene	dnaK
			inference	ab initio prediction:Prodigal:2.6
			inference	protein motif:HAMAP:MF_00332
			locus_tag	MALP_00078
			product	Chaperone protein DnaK
			protein_id	gnl|Prokka|MALP_00078
19688	21529	gene
			gene	dnaK
			locus_tag	MALP_00078
21538	22662	CDS
			gene	dnaJ
			inference	ab initio prediction:Prodigal:2.6
			inference	protein motif:HAMAP:MF_01152
			locus_tag	MALP_00079
			product	Chaperone protein DnaJ
			protein_id	gnl|Prokka|MALP_00079
21538	22662	gene
			gene	dnaJ
			locus_tag	MALP_00079
22920	22669	CDS
			inference	ab initio prediction:Prodigal:2.6
			locus_tag	MALP_00080
			product	hypothetical protein
			protein_id	gnl|Prokka|MALP_00080
22920	22669	gene
			locus_tag	MALP_00080
23271	23065	CDS
			inference	ab initio prediction:Prodigal:2.6
			locus_tag	MALP_00081
			product	hypothetical protein
			protein_id	gnl|Prokka|MALP_00081
23271	23065	gene
			locus_tag	MALP_00081
23708	23268	CDS
			inference	ab initio prediction:Prodigal:2.6
			locus_tag	MALP_00082
			product	hypothetical protein
			protein_id	gnl|Prokka|MALP_00082
23708	23268	gene
			locus_tag	MALP_00082
23755	23868	CDS
			inference	ab initio prediction:Prodigal:2.6
			locus_tag	MALP_00083
			product	hypothetical protein
			protein_id	gnl|Prokka|MALP_00083
23755	23868	gene
			locus_tag	MALP_00083
23958	25232	CDS
			gene	mdtH_1
			inference	ab initio prediction:Prodigal:2.6
			inference	protein motif:HAMAP:MF_01529
			locus_tag	MALP_00084
			product	Multidrug resistance protein MdtH
			protein_id	gnl|Prokka|MALP_00084
23958	25232	gene
			gene	mdtH_1
			locus_tag	MALP_00084
25741	25229	CDS
			inference	ab initio prediction:Prodigal:2.6
			locus_tag	MALP_00085
			product	hypothetical protein
			protein_id	gnl|Prokka|MALP_00085
25741	25229	gene
			locus_tag	MALP_00085
25854	26594	CDS
			inference	ab initio prediction:Prodigal:2.6
			locus_tag	MALP_00086
			product	hypothetical protein
			protein_id	gnl|Prokka|MALP_00086
25854	26594	gene
			locus_tag	MALP_00086
28149	26629	CDS
			EC_number	2.4.2.57
			dbxref	COG:COG0213
			gene	deoA
			inference	ab initio prediction:Prodigal:2.6
			inference	similar to AA sequence:UniProtKB:Q5JCX3
			locus_tag	MALP_00087
			product	AMP phosphorylase
			protein_id	gnl|Prokka|MALP_00087
28149	26629	gene
			gene	deoA
			locus_tag	MALP_00087
29390	28146	CDS
			EC_number	4.1.1.39
			dbxref	COG:COG1850
			gene	rbcL
			inference	ab initio prediction:Prodigal:2.6
			inference	similar to AA sequence:UniProtKB:Q58632
			locus_tag	MALP_00088
			product	Ribulose bisphosphate carboxylase
			protein_id	gnl|Prokka|MALP_00088
29390	28146	gene
			gene	rbcL
			locus_tag	MALP_00088
30321	29395	CDS
			EC_number	5.3.1.29
			dbxref	COG:COG1184
			inference	ab initio prediction:Prodigal:2.6
			inference	similar to AA sequence:UniProtKB:Q5JFM9
			locus_tag	MALP_00089
			product	Ribose 1,5-bisphosphate isomerase
			protein_id	gnl|Prokka|MALP_00089
30321	29395	gene
			locus_tag	MALP_00089
32096	30369	CDS
			EC_number	3.1.3.-
			gene	ycdX_1
			inference	ab initio prediction:Prodigal:2.6
			inference	protein motif:HAMAP:MF_01561
			locus_tag	MALP_00090
			product	phosphatase YcdX
			protein_id	gnl|Prokka|MALP_00090
32096	30369	gene
			gene	ycdX_1
			locus_tag	MALP_00090
32638	32093	CDS
			inference	ab initio prediction:Prodigal:2.6
			locus_tag	MALP_00091
			product	hypothetical protein
			protein_id	gnl|Prokka|MALP_00091
32638	32093	gene
			locus_tag	MALP_00091
32807	33091	CDS
			dbxref	COG:COG1581
			gene	albA_1
			inference	ab initio prediction:Prodigal:2.6
			inference	similar to AA sequence:UniProtKB:O27527
			locus_tag	MALP_00092
			product	DNA/RNA-binding protein Alba
			protein_id	gnl|Prokka|MALP_00092
32807	33091	gene
			gene	albA_1
			locus_tag	MALP_00092
33168	33464	CDS
			dbxref	COG:COG1581
			gene	albA_2
			inference	ab initio prediction:Prodigal:2.6
			inference	similar to AA sequence:UniProtKB:Q5JF39
			locus_tag	MALP_00093
			product	DNA/RNA-binding protein Alba
			protein_id	gnl|Prokka|MALP_00093
33168	33464	gene
			gene	albA_2
			locus_tag	MALP_00093
34168	33461	CDS
			inference	ab initio prediction:Prodigal:2.6
			locus_tag	MALP_00094
			product	hypothetical protein
			protein_id	gnl|Prokka|MALP_00094
34168	33461	gene
			locus_tag	MALP_00094
34259	35758	CDS
			inference	ab initio prediction:Prodigal:2.6
			locus_tag	MALP_00095
			product	hypothetical protein
			protein_id	gnl|Prokka|MALP_00095
34259	35758	gene
			locus_tag	MALP_00095
36749	35745	CDS
			EC_number	2.5.1.114
			dbxref	COG:COG2520
			gene	taw2
			inference	ab initio prediction:Prodigal:2.6
			inference	similar to AA sequence:UniProtKB:O58523
			locus_tag	MALP_00096
			product	tRNA(Phe) (4-demethylwyosine(37)-C(7)) aminocarboxypropyltransferase
			protein_id	gnl|Prokka|MALP_00096
36749	35745	gene
			gene	taw2
			locus_tag	MALP_00096
37910	36753	CDS
			EC_number	1.3.7.11
			dbxref	COG:COG0644
			inference	ab initio prediction:Prodigal:2.6
			inference	similar to AA sequence:UniProtKB:O29786
			locus_tag	MALP_00097
			product	Digeranylgeranylglycerophospholipid reductase
			protein_id	gnl|Prokka|MALP_00097
37910	36753	gene
			locus_tag	MALP_00097
38640	37993	CDS
			EC_number	2.2.1.2
			dbxref	COG:COG0176
			gene	tal
			inference	ab initio prediction:Prodigal:2.6
			inference	similar to AA sequence:UniProtKB:Q9HKI3
			locus_tag	MALP_00098
			product	putative transaldolase
			protein_id	gnl|Prokka|MALP_00098
38640	37993	gene
			gene	tal
			locus_tag	MALP_00098
39581	38637	CDS
			EC_number	2.2.1.7
			gene	dxs_1
			inference	ab initio prediction:Prodigal:2.6
			inference	protein motif:HAMAP:MF_00315
			locus_tag	MALP_00099
			product	1-deoxy-D-xylulose-5-phosphate synthase
			protein_id	gnl|Prokka|MALP_00099
39581	38637	gene
			gene	dxs_1
			locus_tag	MALP_00099
40414	39578	CDS
			EC_number	2.2.1.7
			gene	dxs_2
			inference	ab initio prediction:Prodigal:2.6
			inference	protein motif:HAMAP:MF_00315
			locus_tag	MALP_00100
			product	1-deoxy-D-xylulose-5-phosphate synthase
			protein_id	gnl|Prokka|MALP_00100
40414	39578	gene
			gene	dxs_2
			locus_tag	MALP_00100
40542	41312	CDS
			inference	ab initio prediction:Prodigal:2.6
			locus_tag	MALP_00101
			product	hypothetical protein
			protein_id	gnl|Prokka|MALP_00101
40542	41312	gene
			locus_tag	MALP_00101
42046	41309	CDS
			dbxref	COG:COG0592
			gene	pcn
			inference	ab initio prediction:Prodigal:2.6
			inference	similar to AA sequence:UniProtKB:O29912
			locus_tag	MALP_00102
			product	DNA polymerase sliding clamp
			protein_id	gnl|Prokka|MALP_00102
42046	41309	gene
			gene	pcn
			locus_tag	MALP_00102
42418	42113	CDS
			gene	tfs
			inference	ab initio prediction:Prodigal:2.6
			inference	similar to AA sequence:UniProtKB:Q56254
			locus_tag	MALP_00103
			product	Transcription factor S
			protein_id	gnl|Prokka|MALP_00103
42418	42113	gene
			gene	tfs
			locus_tag	MALP_00103
43383	42475	CDS
			inference	ab initio prediction:Prodigal:2.6
			locus_tag	MALP_00104
			product	hypothetical protein
			protein_id	gnl|Prokka|MALP_00104
43383	42475	gene
			locus_tag	MALP_00104
43830	43474	CDS
			inference	ab initio prediction:Prodigal:2.6
			locus_tag	MALP_00105
			product	hypothetical protein
			protein_id	gnl|Prokka|MALP_00105
43830	43474	gene
			locus_tag	MALP_00105
44061	45308	CDS
			EC_number	3.1.-.-
			gene	rnj_2
			inference	ab initio prediction:Prodigal:2.6
			inference	protein motif:HAMAP:MF_01491
			locus_tag	MALP_00106
			product	Ribonuclease J
			protein_id	gnl|Prokka|MALP_00106
44061	45308	gene
			gene	rnj_2
			locus_tag	MALP_00106
45346	46161	CDS
			inference	ab initio prediction:Prodigal:2.6
			locus_tag	MALP_00107
			product	hypothetical protein
			protein_id	gnl|Prokka|MALP_00107
45346	46161	gene
			locus_tag	MALP_00107
46599	46162	CDS
			inference	ab initio prediction:Prodigal:2.6
			locus_tag	MALP_00108
			product	hypothetical protein
			protein_id	gnl|Prokka|MALP_00108
46599	46162	gene
			locus_tag	MALP_00108
46684	46863	CDS
			inference	ab initio prediction:Prodigal:2.6
			locus_tag	MALP_00109
			product	hypothetical protein
			protein_id	gnl|Prokka|MALP_00109
46684	46863	gene
			locus_tag	MALP_00109
46914	47618	CDS
			EC_number	2.1.1.-
			dbxref	COG:COG1964
			inference	ab initio prediction:Prodigal:2.6
			inference	similar to AA sequence:UniProtKB:Q58036
			locus_tag	MALP_00110
			product	7,8-dihydro-6-hydroxymethylpterin dimethyltransferase
			protein_id	gnl|Prokka|MALP_00110
46914	47618	gene
			locus_tag	MALP_00110
47694	48410	CDS
			inference	ab initio prediction:Prodigal:2.6
			inference	similar to AA sequence:UniProtKB:O58022
			locus_tag	MALP_00111
			note	UPF0273 protein PH0284
			product	hypothetical protein
			protein_id	gnl|Prokka|MALP_00111
47694	48410	gene
			locus_tag	MALP_00111
48415	49728	CDS
			inference	ab initio prediction:Prodigal:2.6
			inference	similar to AA sequence:UniProtKB:O58022
			locus_tag	MALP_00112
			note	UPF0273 protein PH0284
			product	hypothetical protein
			protein_id	gnl|Prokka|MALP_00112
48415	49728	gene
			locus_tag	MALP_00112
49785	50504	CDS
			inference	ab initio prediction:Prodigal:2.6
			inference	similar to AA sequence:UniProtKB:O58022
			locus_tag	MALP_00113
			note	UPF0273 protein PH0284
			product	hypothetical protein
			protein_id	gnl|Prokka|MALP_00113
49785	50504	gene
			locus_tag	MALP_00113
50563	50638	tRNA
			inference	COORDINATES:profile:Aragorn:1.2
			locus_tag	MALP_00114
			product	tRNA-Val(cac)
50563	50638	gene
			locus_tag	MALP_00114
51473	51571	CDS
			inference	ab initio prediction:Prodigal:2.6
			locus_tag	MALP_00115
			product	hypothetical protein
			protein_id	gnl|Prokka|MALP_00115
51473	51571	gene
			locus_tag	MALP_00115
51591	53207	CDS
			EC_number	1.2.1.8
			gene	betA
			inference	ab initio prediction:Prodigal:2.6
			inference	protein motif:HAMAP:MF_00750
			locus_tag	MALP_00116
			product	Oxygen-dependent choline dehydrogenase
			protein_id	gnl|Prokka|MALP_00116
51591	53207	gene
			gene	betA
			locus_tag	MALP_00116
>Feature gnl|Prokka|MALP_3
551	150	CDS
			inference	ab initio prediction:Prodigal:2.6
			locus_tag	MALP_00117
			product	hypothetical protein
			protein_id	gnl|Prokka|MALP_00117
551	150	gene
			locus_tag	MALP_00117
1021	551	CDS
			EC_number	4.1.1.19
			dbxref	COG:COG1945
			gene	pdaD
			inference	ab initio prediction:Prodigal:2.6
			inference	similar to AA sequence:UniProtKB:Q57764
			locus_tag	MALP_00118
			product	Pyruvoyl-dependent arginine decarboxylase
			protein_id	gnl|Prokka|MALP_00118
1021	551	gene
			gene	pdaD
			locus_tag	MALP_00118
2012	1062	CDS
			inference	ab initio prediction:Prodigal:2.6
			locus_tag	MALP_00119
			product	hypothetical protein
			protein_id	gnl|Prokka|MALP_00119
2012	1062	gene
			locus_tag	MALP_00119
2520	2014	CDS
			inference	ab initio prediction:Prodigal:2.6
			locus_tag	MALP_00120
			product	hypothetical protein
			protein_id	gnl|Prokka|MALP_00120
2520	2014	gene
			locus_tag	MALP_00120
2650	3150	CDS
			inference	ab initio prediction:Prodigal:2.6
			locus_tag	MALP_00121
			product	hypothetical protein
			protein_id	gnl|Prokka|MALP_00121
2650	3150	gene
			locus_tag	MALP_00121
3910	3152	CDS
			inference	ab initio prediction:Prodigal:2.6
			locus_tag	MALP_00122
			product	hypothetical protein
			protein_id	gnl|Prokka|MALP_00122
3910	3152	gene
			locus_tag	MALP_00122
4025	5281	CDS
			inference	ab initio prediction:Prodigal:2.6
			locus_tag	MALP_00123
			product	hypothetical protein
			protein_id	gnl|Prokka|MALP_00123
4025	5281	gene
			locus_tag	MALP_00123
5739	5278	CDS
			inference	ab initio prediction:Prodigal:2.6
			locus_tag	MALP_00124
			product	hypothetical protein
			protein_id	gnl|Prokka|MALP_00124
5739	5278	gene
			locus_tag	MALP_00124
5830	6630	CDS
			inference	ab initio prediction:Prodigal:2.6
			locus_tag	MALP_00125
			product	hypothetical protein
			protein_id	gnl|Prokka|MALP_00125
5830	6630	gene
			locus_tag	MALP_00125
6718	7227	CDS
			EC_number	1.8.98.1
			dbxref	COG:COG1150
			gene	hdrC
			inference	ab initio prediction:Prodigal:2.6
			inference	similar to AA sequence:UniProtKB:Q50754
			locus_tag	MALP_00126
			product	CoB--CoM heterodisulfide reductase iron-sulfur subunit C
			protein_id	gnl|Prokka|MALP_00126
6718	7227	gene
			gene	hdrC
			locus_tag	MALP_00126
7229	8083	CDS
			EC_number	1.8.98.1
			dbxref	COG:COG2048
			gene	hdrB
			inference	ab initio prediction:Prodigal:2.6
			inference	similar to AA sequence:UniProtKB:Q50755
			locus_tag	MALP_00127
			product	CoB--CoM heterodisulfide reductase subunit B
			protein_id	gnl|Prokka|MALP_00127
7229	8083	gene
			gene	hdrB
			locus_tag	MALP_00127
8093	8377	CDS
			inference	ab initio prediction:Prodigal:2.6
			locus_tag	MALP_00128
			product	hypothetical protein
			protein_id	gnl|Prokka|MALP_00128
8093	8377	gene
			locus_tag	MALP_00128
8496	9212	CDS
			dbxref	COG:COG1890
			gene	rps3ae
			inference	ab initio prediction:Prodigal:2.6
			inference	similar to AA sequence:UniProtKB:Q8TZE1
			locus_tag	MALP_00129
			product	30S ribosomal protein S3Ae
			protein_id	gnl|Prokka|MALP_00129
8496	9212	gene
			gene	rps3ae
			locus_tag	MALP_00129
9405	10586	CDS
			EC_number	3.6.3.16
			dbxref	COG:COG0003
			inference	ab initio prediction:Prodigal:2.6
			inference	similar to AA sequence:UniProtKB:O27555
			locus_tag	MALP_00130
			product	Putative arsenical pump-driving ATPase
			protein_id	gnl|Prokka|MALP_00130
9405	10586	gene
			locus_tag	MALP_00130
10596	10895	CDS
			inference	ab initio prediction:Prodigal:2.6
			locus_tag	MALP_00131
			product	hypothetical protein
			protein_id	gnl|Prokka|MALP_00131
10596	10895	gene
			locus_tag	MALP_00131
11463	10897	CDS
			dbxref	COG:COG0517
			inference	ab initio prediction:Prodigal:2.6
			inference	similar to AA sequence:UniProtKB:Q58622
			locus_tag	MALP_00132
			product	putative protein
			protein_id	gnl|Prokka|MALP_00132
11463	10897	gene
			locus_tag	MALP_00132
11579	12172	CDS
			dbxref	COG:COG2078
			inference	ab initio prediction:Prodigal:2.6
			inference	similar to AA sequence:UniProtKB:O57770
			locus_tag	MALP_00133
			product	Protein
			protein_id	gnl|Prokka|MALP_00133
11579	12172	gene
			locus_tag	MALP_00133
12177	13427	CDS
			EC_number	3.5.2.5
			gene	allB
			inference	ab initio prediction:Prodigal:2.6
			inference	protein motif:HAMAP:MF_01645
			locus_tag	MALP_00134
			product	Allantoinase
			protein_id	gnl|Prokka|MALP_00134
12177	13427	gene
			gene	allB
			locus_tag	MALP_00134
13420	14550	CDS
			inference	ab initio prediction:Prodigal:2.6
			locus_tag	MALP_00135
			product	hypothetical protein
			protein_id	gnl|Prokka|MALP_00135
13420	14550	gene
			locus_tag	MALP_00135
14630	14845	CDS
			dbxref	COG:COG1958
			inference	ab initio prediction:Prodigal:2.6
			inference	similar to AA sequence:UniProtKB:O29386
			locus_tag	MALP_00136
			product	Putative snRNP Sm-like protein
			protein_id	gnl|Prokka|MALP_00136
14630	14845	gene
			locus_tag	MALP_00136
14856	15023	CDS
			dbxref	COG:COG2126
			inference	ab initio prediction:Prodigal:2.6
			inference	similar to AA sequence:UniProtKB:Q8U0P5
			locus_tag	MALP_00137
			product	50S ribosomal protein L37e
			protein_id	gnl|Prokka|MALP_00137
14856	15023	gene
			locus_tag	MALP_00137
15041	16447	CDS
			EC_number	2.6.1.16
			dbxref	COG:COG0449
			gene	glmS_1
			inference	ab initio prediction:Prodigal:2.6
			inference	similar to AA sequence:UniProtKB:Q6LWM9
			locus_tag	MALP_00138
			product	Glutamine--fructose-6-phosphate aminotransferase [isomerizing]
			protein_id	gnl|Prokka|MALP_00138
15041	16447	gene
			gene	glmS_1
			locus_tag	MALP_00138
16509	16901	CDS
			inference	ab initio prediction:Prodigal:2.6
			locus_tag	MALP_00139
			product	hypothetical protein
			protein_id	gnl|Prokka|MALP_00139
16509	16901	gene
			locus_tag	MALP_00139
16999	17072	tRNA
			inference	COORDINATES:profile:Aragorn:1.2
			locus_tag	MALP_00140
			product	tRNA-Ala(ggc)
16999	17072	gene
			locus_tag	MALP_00140
18291	17788	CDS
			EC_number	4.2.1.22
			dbxref	COG:COG0031
			gene	cysO
			inference	ab initio prediction:Prodigal:2.6
			inference	similar to AA sequence:UniProtKB:Q9YBL2
			locus_tag	MALP_00141
			product	Protein CysO
			protein_id	gnl|Prokka|MALP_00141
18291	17788	gene
			gene	cysO
			locus_tag	MALP_00141
>Feature gnl|Prokka|MALP_4
25	327	CDS
			inference	ab initio prediction:Prodigal:2.6
			locus_tag	MALP_00142
			product	hypothetical protein
			protein_id	gnl|Prokka|MALP_00142
25	327	gene
			locus_tag	MALP_00142
439	600	CDS
			inference	ab initio prediction:Prodigal:2.6
			locus_tag	MALP_00143
			product	hypothetical protein
			protein_id	gnl|Prokka|MALP_00143
439	600	gene
			locus_tag	MALP_00143
752	889	CDS
			inference	ab initio prediction:Prodigal:2.6
			locus_tag	MALP_00144
			product	hypothetical protein
			protein_id	gnl|Prokka|MALP_00144
752	889	gene
			locus_tag	MALP_00144
1776	856	CDS
			inference	ab initio prediction:Prodigal:2.6
			locus_tag	MALP_00145
			product	hypothetical protein
			protein_id	gnl|Prokka|MALP_00145
1776	856	gene
			locus_tag	MALP_00145
4391	1773	CDS
			EC_number	2.7.9.2
			dbxref	COG:COG0574
			gene	ppsA_1
			inference	ab initio prediction:Prodigal:2.6
			inference	similar to AA sequence:UniProtKB:P46893
			locus_tag	MALP_00146
			product	putative phosphoenolpyruvate synthase
			protein_id	gnl|Prokka|MALP_00146
4391	1773	gene
			gene	ppsA_1
			locus_tag	MALP_00146
4503	5276	CDS
			EC_number	3.1.3.11
			dbxref	COG:COG0483
			gene	suhB
			inference	ab initio prediction:Prodigal:2.6
			inference	similar to AA sequence:UniProtKB:Q57573
			locus_tag	MALP_00147
			product	Fructose-1,6-bisphosphatase/inositol-1-monophosphatase
			protein_id	gnl|Prokka|MALP_00147
4503	5276	gene
			gene	suhB
			locus_tag	MALP_00147
5273	6082	CDS
			EC_number	2.7.1.23
			dbxref	COG:COG0061
			gene	nadK
			inference	ab initio prediction:Prodigal:2.6
			inference	similar to AA sequence:UniProtKB:O58801
			locus_tag	MALP_00148
			product	NAD kinase
			protein_id	gnl|Prokka|MALP_00148
5273	6082	gene
			gene	nadK
			locus_tag	MALP_00148
6076	6453	CDS
			dbxref	COG:COG1310
			inference	ab initio prediction:Prodigal:2.6
			inference	similar to AA sequence:UniProtKB:D4GVJ3
			locus_tag	MALP_00149
			product	putative metalloprotease
			protein_id	gnl|Prokka|MALP_00149
6076	6453	gene
			locus_tag	MALP_00149
7676	6450	CDS
			dbxref	COG:COG1208
			gene	glmU_1
			inference	ab initio prediction:Prodigal:2.6
			inference	similar to AA sequence:UniProtKB:Q58501
			locus_tag	MALP_00150
			product	Bifunctional protein GlmU
			protein_id	gnl|Prokka|MALP_00150
7676	6450	gene
			gene	glmU_1
			locus_tag	MALP_00150
9018	7723	CDS
			EC_number	5.4.2.10
			dbxref	COG:COG1109
			gene	glmM
			inference	ab initio prediction:Prodigal:2.6
			inference	similar to AA sequence:UniProtKB:Q6LYB4
			locus_tag	MALP_00151
			product	Phosphoglucosamine mutase
			protein_id	gnl|Prokka|MALP_00151
9018	7723	gene
			gene	glmM
			locus_tag	MALP_00151
9274	9498	CDS
			inference	ab initio prediction:Prodigal:2.6
			locus_tag	MALP_00152
			product	hypothetical protein
			protein_id	gnl|Prokka|MALP_00152
9274	9498	gene
			locus_tag	MALP_00152
11107	9548	CDS
			EC_number	3.6.1.40
			gene	gppA_1
			inference	ab initio prediction:Prodigal:2.6
			inference	protein motif:HAMAP:MF_01550
			locus_tag	MALP_00153
			product	Guanosine-5'-triphosphate,3'-diphosphate pyrophosphatase
			protein_id	gnl|Prokka|MALP_00153
11107	9548	gene
			gene	gppA_1
			locus_tag	MALP_00153
13241	11094	CDS
			EC_number	3.6.1.40
			gene	gppA_2
			inference	ab initio prediction:Prodigal:2.6
			inference	protein motif:HAMAP:MF_01550
			locus_tag	MALP_00154
			product	Guanosine-5'-triphosphate,3'-diphosphate pyrophosphatase
			protein_id	gnl|Prokka|MALP_00154
13241	11094	gene
			gene	gppA_2
			locus_tag	MALP_00154
15370	13244	CDS
			EC_number	2.7.4.1
			gene	ppk
			inference	ab initio prediction:Prodigal:2.6
			inference	protein motif:HAMAP:MF_00347
			locus_tag	MALP_00155
			product	Polyphosphate kinase
			protein_id	gnl|Prokka|MALP_00155
15370	13244	gene
			gene	ppk
			locus_tag	MALP_00155
15497	16291	CDS
			EC_number	2.7.7.-
			dbxref	COG:COG0476
			gene	ubaA_1
			inference	ab initio prediction:Prodigal:2.6
			inference	similar to AA sequence:UniProtKB:D4GSF3
			locus_tag	MALP_00156
			product	SAMP-activating enzyme E1
			protein_id	gnl|Prokka|MALP_00156
15497	16291	gene
			gene	ubaA_1
			locus_tag	MALP_00156
16350	16595	CDS
			inference	ab initio prediction:Prodigal:2.6
			locus_tag	MALP_00157
			product	hypothetical protein
			protein_id	gnl|Prokka|MALP_00157
16350	16595	gene
			locus_tag	MALP_00157
16592	17098	CDS
			inference	ab initio prediction:Prodigal:2.6
			locus_tag	MALP_00158
			product	hypothetical protein
			protein_id	gnl|Prokka|MALP_00158
16592	17098	gene
			locus_tag	MALP_00158
17095	17727	CDS
			inference	ab initio prediction:Prodigal:2.6
			locus_tag	MALP_00159
			product	hypothetical protein
			protein_id	gnl|Prokka|MALP_00159
17095	17727	gene
			locus_tag	MALP_00159
18267	17728	CDS
			dbxref	COG:COG0794
			inference	ab initio prediction:Prodigal:2.6
			inference	similar to AA sequence:UniProtKB:O28478
			locus_tag	MALP_00160
			product	putative protein
			protein_id	gnl|Prokka|MALP_00160
18267	17728	gene
			locus_tag	MALP_00160
19262	18264	CDS
			EC_number	3.1.21.2
			gene	nfo_1
			inference	ab initio prediction:Prodigal:2.6
			inference	protein motif:HAMAP:MF_00152
			locus_tag	MALP_00161
			product	endonuclease 4
			protein_id	gnl|Prokka|MALP_00161
19262	18264	gene
			gene	nfo_1
			locus_tag	MALP_00161
19585	19944	CDS
			dbxref	COG:COG1727
			inference	ab initio prediction:Prodigal:2.6
			inference	similar to AA sequence:UniProtKB:Q8U0E5
			locus_tag	MALP_00162
			product	50S ribosomal protein L18e
			protein_id	gnl|Prokka|MALP_00162
19585	19944	gene
			locus_tag	MALP_00162
19949	20368	CDS
			dbxref	COG:COG0102
			inference	ab initio prediction:Prodigal:2.6
			inference	similar to AA sequence:UniProtKB:O59300
			locus_tag	MALP_00163
			product	50S ribosomal protein L13
			protein_id	gnl|Prokka|MALP_00163
19949	20368	gene
			locus_tag	MALP_00163
20370	20771	CDS
			dbxref	COG:COG0103
			gene	rps9
			inference	ab initio prediction:Prodigal:2.6
			inference	similar to AA sequence:UniProtKB:P05763
			locus_tag	MALP_00164
			product	30S ribosomal protein S9
			protein_id	gnl|Prokka|MALP_00164
20370	20771	gene
			gene	rps9
			locus_tag	MALP_00164
20778	20969	CDS
			EC_number	2.7.7.6
			dbxref	COG:COG1644
			gene	rpoN
			inference	ab initio prediction:Prodigal:2.6
			inference	similar to AA sequence:UniProtKB:Q980Z8
			locus_tag	MALP_00165
			product	DNA-directed RNA polymerase subunit N
			protein_id	gnl|Prokka|MALP_00165
20778	20969	gene
			gene	rpoN
			locus_tag	MALP_00165
20993	21068	tRNA
			inference	COORDINATES:profile:Aragorn:1.2
			locus_tag	MALP_00166
			product	tRNA-Pro(ggg)
20993	21068	gene
			locus_tag	MALP_00166
21193	22194	CDS
			EC_number	1.1.1.87
			dbxref	COG:COG0473
			gene	aksF_1
			inference	ab initio prediction:Prodigal:2.6
			inference	similar to AA sequence:UniProtKB:Q58991
			locus_tag	MALP_00167
			product	Homoisocitrate dehydrogenase
			protein_id	gnl|Prokka|MALP_00167
21193	22194	gene
			gene	aksF_1
			locus_tag	MALP_00167
22362	22736	CDS
			inference	ab initio prediction:Prodigal:2.6
			locus_tag	MALP_00168
			product	hypothetical protein
			protein_id	gnl|Prokka|MALP_00168
22362	22736	gene
			locus_tag	MALP_00168
22989	24335	CDS
			dbxref	COG:COG0569
			gene	trkA_1
			inference	ab initio prediction:Prodigal:2.6
			inference	similar to AA sequence:UniProtKB:Q58505
			locus_tag	MALP_00169
			product	Trk system potassium uptake protein TrkA 
			protein_id	gnl|Prokka|MALP_00169
22989	24335	gene
			gene	trkA_1
			locus_tag	MALP_00169
24345	25910	CDS
			inference	ab initio prediction:Prodigal:2.6
			locus_tag	MALP_00170
			product	hypothetical protein
			protein_id	gnl|Prokka|MALP_00170
24345	25910	gene
			locus_tag	MALP_00170
27540	25921	CDS
			inference	ab initio prediction:Prodigal:2.6
			locus_tag	MALP_00171
			product	hypothetical protein
			protein_id	gnl|Prokka|MALP_00171
27540	25921	gene
			locus_tag	MALP_00171
27648	28358	CDS
			gene	rsxB_1
			inference	ab initio prediction:Prodigal:2.6
			inference	protein motif:HAMAP:MF_00463
			locus_tag	MALP_00172
			product	Electron transport complex subunit RsxB
			protein_id	gnl|Prokka|MALP_00172
27648	28358	gene
			gene	rsxB_1
			locus_tag	MALP_00172
28806	28348	CDS
			inference	ab initio prediction:Prodigal:2.6
			locus_tag	MALP_00173
			product	hypothetical protein
			protein_id	gnl|Prokka|MALP_00173
28806	28348	gene
			locus_tag	MALP_00173
30538	28811	CDS
			inference	ab initio prediction:Prodigal:2.6
			locus_tag	MALP_00174
			product	hypothetical protein
			protein_id	gnl|Prokka|MALP_00174
30538	28811	gene
			locus_tag	MALP_00174
30682	31680	CDS
			EC_number	1.1.1.103
			dbxref	COG:COG1063
			gene	tdh
			inference	ab initio prediction:Prodigal:2.6
			inference	similar to AA sequence:UniProtKB:Q8U259
			locus_tag	MALP_00175
			product	L-threonine 3-dehydrogenase
			protein_id	gnl|Prokka|MALP_00175
30682	31680	gene
			gene	tdh
			locus_tag	MALP_00175
31693	32802	CDS
			EC_number	2.4.2.18
			dbxref	COG:COG0547
			gene	trpD_1
			inference	ab initio prediction:Prodigal:2.6
			inference	similar to AA sequence:UniProtKB:Q9YGB4
			locus_tag	MALP_00176
			product	Anthranilate phosphoribosyltransferase
			protein_id	gnl|Prokka|MALP_00176
31693	32802	gene
			gene	trpD_1
			locus_tag	MALP_00176
33197	32799	CDS
			inference	ab initio prediction:Prodigal:2.6
			locus_tag	MALP_00177
			product	hypothetical protein
			protein_id	gnl|Prokka|MALP_00177
33197	32799	gene
			locus_tag	MALP_00177
33283	33870	CDS
			inference	ab initio prediction:Prodigal:2.6
			locus_tag	MALP_00178
			product	hypothetical protein
			protein_id	gnl|Prokka|MALP_00178
33283	33870	gene
			locus_tag	MALP_00178
33905	34099	CDS
			inference	ab initio prediction:Prodigal:2.6
			locus_tag	MALP_00179
			product	hypothetical protein
			protein_id	gnl|Prokka|MALP_00179
33905	34099	gene
			locus_tag	MALP_00179
35240	34080	CDS
			inference	ab initio prediction:Prodigal:2.6
			locus_tag	MALP_00180
			product	hypothetical protein
			protein_id	gnl|Prokka|MALP_00180
35240	34080	gene
			locus_tag	MALP_00180
36347	35247	CDS
			EC_number	1.8.98.1
			dbxref	COG:COG0247
			gene	hdrD_1
			inference	ab initio prediction:Prodigal:2.6
			inference	similar to AA sequence:UniProtKB:P96797
			locus_tag	MALP_00181
			product	CoB--CoM heterodisulfide reductase iron-sulfur subunit D
			protein_id	gnl|Prokka|MALP_00181
36347	35247	gene
			gene	hdrD_1
			locus_tag	MALP_00181
37578	36340	CDS
			inference	ab initio prediction:Prodigal:2.6
			locus_tag	MALP_00182
			product	hypothetical protein
			protein_id	gnl|Prokka|MALP_00182
37578	36340	gene
			locus_tag	MALP_00182
>Feature gnl|Prokka|MALP_5
280	480	CDS
			inference	ab initio prediction:Prodigal:2.6
			locus_tag	MALP_00183
			product	hypothetical protein
			protein_id	gnl|Prokka|MALP_00183
280	480	gene
			locus_tag	MALP_00183
537	701	CDS
			inference	ab initio prediction:Prodigal:2.6
			locus_tag	MALP_00184
			product	hypothetical protein
			protein_id	gnl|Prokka|MALP_00184
537	701	gene
			locus_tag	MALP_00184
713	1405	CDS
			inference	ab initio prediction:Prodigal:2.6
			locus_tag	MALP_00185
			product	hypothetical protein
			protein_id	gnl|Prokka|MALP_00185
713	1405	gene
			locus_tag	MALP_00185
1407	2081	CDS
			EC_number	5.3.1.6
			dbxref	COG:COG0120
			gene	rpiA
			inference	ab initio prediction:Prodigal:2.6
			inference	similar to AA sequence:UniProtKB:O50083
			locus_tag	MALP_00186
			product	Ribose-5-phosphate isomerase A
			protein_id	gnl|Prokka|MALP_00186
1407	2081	gene
			gene	rpiA
			locus_tag	MALP_00186
2453	2082	CDS
			inference	ab initio prediction:Prodigal:2.6
			locus_tag	MALP_00187
			product	hypothetical protein
			protein_id	gnl|Prokka|MALP_00187
2453	2082	gene
			locus_tag	MALP_00187
2945	3223	CDS
			dbxref	COG:COG1631
			inference	ab initio prediction:Prodigal:2.6
			inference	similar to AA sequence:UniProtKB:Q8U475
			locus_tag	MALP_00188
			product	50S ribosomal protein L44e
			protein_id	gnl|Prokka|MALP_00188
2945	3223	gene
			locus_tag	MALP_00188
3229	3402	CDS
			dbxref	COG:COG2051
			inference	ab initio prediction:Prodigal:2.6
			inference	similar to AA sequence:UniProtKB:Q8U474
			locus_tag	MALP_00189
			product	30S ribosomal protein S27e
			protein_id	gnl|Prokka|MALP_00189
3229	3402	gene
			locus_tag	MALP_00189
3402	4184	CDS
			dbxref	COG:COG1093
			gene	eif2a
			inference	ab initio prediction:Prodigal:2.6
			inference	similar to AA sequence:UniProtKB:Q9V0E4
			locus_tag	MALP_00190
			product	Translation initiation factor 2 subunit alpha
			protein_id	gnl|Prokka|MALP_00190
3402	4184	gene
			gene	eif2a
			locus_tag	MALP_00190
4245	4406	CDS
			dbxref	COG:COG2260
			inference	ab initio prediction:Prodigal:2.6
			inference	similar to AA sequence:UniProtKB:Q9V0E3
			locus_tag	MALP_00191
			product	Ribosome biogenesis protein Nop10
			protein_id	gnl|Prokka|MALP_00191
4245	4406	gene
			locus_tag	MALP_00191
4412	5170	CDS
			inference	ab initio prediction:Prodigal:2.6
			locus_tag	MALP_00192
			product	hypothetical protein
			protein_id	gnl|Prokka|MALP_00192
4412	5170	gene
			locus_tag	MALP_00192
5502	5263	CDS
			inference	ab initio prediction:Prodigal:2.6
			locus_tag	MALP_00193
			product	hypothetical protein
			protein_id	gnl|Prokka|MALP_00193
5502	5263	gene
			locus_tag	MALP_00193
7108	5810	CDS
			EC_number	3.5.4.41
			dbxref	COG:COG0402
			gene	dadD
			inference	ab initio prediction:Prodigal:2.6
			inference	similar to AA sequence:UniProtKB:Q58936
			locus_tag	MALP_00194
			product	5'-deoxyadenosine deaminase
			protein_id	gnl|Prokka|MALP_00194
7108	5810	gene
			gene	dadD
			locus_tag	MALP_00194
7212	8006	CDS
			EC_number	3.1.26.11
			gene	rbn
			inference	ab initio prediction:Prodigal:2.6
			inference	protein motif:HAMAP:MF_01818
			locus_tag	MALP_00195
			product	Ribonuclease BN
			protein_id	gnl|Prokka|MALP_00195
7212	8006	gene
			gene	rbn
			locus_tag	MALP_00195
8159	9484	CDS
			EC_number	2.7.7.72
			dbxref	COG:COG1746
			gene	cca
			inference	ab initio prediction:Prodigal:2.6
			inference	similar to AA sequence:UniProtKB:Q58511
			locus_tag	MALP_00196
			product	CCA-adding enzyme
			protein_id	gnl|Prokka|MALP_00196
8159	9484	gene
			gene	cca
			locus_tag	MALP_00196
10143	9481	CDS
			inference	ab initio prediction:Prodigal:2.6
			locus_tag	MALP_00197
			product	hypothetical protein
			protein_id	gnl|Prokka|MALP_00197
10143	9481	gene
			locus_tag	MALP_00197
10315	11256	CDS
			dbxref	COG:COG0468
			gene	radA
			inference	ab initio prediction:Prodigal:2.6
			inference	similar to AA sequence:UniProtKB:O74036
			locus_tag	MALP_00198
			product	DNA repair and recombination protein RadA
			protein_id	gnl|Prokka|MALP_00198
10315	11256	gene
			gene	radA
			locus_tag	MALP_00198
11265	12260	CDS
			EC_number	2.1.1.213
			dbxref	COG:COG1041
			inference	ab initio prediction:Prodigal:2.6
			inference	similar to AA sequence:UniProtKB:Q9UY84
			locus_tag	MALP_00199
			product	tRNA (guanine(10)-N2)-dimethyltransferase
			protein_id	gnl|Prokka|MALP_00199
11265	12260	gene
			locus_tag	MALP_00199
13707	12247	CDS
			inference	ab initio prediction:Prodigal:2.6
			locus_tag	MALP_00200
			product	hypothetical protein
			protein_id	gnl|Prokka|MALP_00200
13707	12247	gene
			locus_tag	MALP_00200
13828	14643	CDS
			EC_number	2.5.1.42
			dbxref	COG:COG0382
			inference	ab initio prediction:Prodigal:2.6
			inference	similar to AA sequence:UniProtKB:O27170
			locus_tag	MALP_00201
			product	Digeranylgeranylglyceryl phosphate synthase
			protein_id	gnl|Prokka|MALP_00201
13828	14643	gene
			locus_tag	MALP_00201
14640	15380	CDS
			EC_number	2.5.1.41
			dbxref	COG:COG1646
			inference	ab initio prediction:Prodigal:2.6
			inference	similar to AA sequence:UniProtKB:Q5JDY1
			locus_tag	MALP_00202
			product	Geranylgeranylglyceryl phosphate synthase
			protein_id	gnl|Prokka|MALP_00202
14640	15380	gene
			locus_tag	MALP_00202
15979	15389	CDS
			EC_number	4.3.3.6
			dbxref	COG:COG0311
			gene	pdxT
			inference	ab initio prediction:Prodigal:2.6
			inference	similar to AA sequence:UniProtKB:Q59055
			locus_tag	MALP_00203
			product	Pyridoxal 5'-phosphate synthase subunit PdxT
			protein_id	gnl|Prokka|MALP_00203
15979	15389	gene
			gene	pdxT
			locus_tag	MALP_00203
17469	16018	CDS
			inference	ab initio prediction:Prodigal:2.6
			locus_tag	MALP_00204
			product	hypothetical protein
			protein_id	gnl|Prokka|MALP_00204
17469	16018	gene
			locus_tag	MALP_00204
17547	18323	CDS
			inference	ab initio prediction:Prodigal:2.6
			locus_tag	MALP_00205
			product	hypothetical protein
			protein_id	gnl|Prokka|MALP_00205
17547	18323	gene
			locus_tag	MALP_00205
18400	18705	CDS
			inference	ab initio prediction:Prodigal:2.6
			locus_tag	MALP_00206
			product	hypothetical protein
			protein_id	gnl|Prokka|MALP_00206
18400	18705	gene
			locus_tag	MALP_00206
20111	18738	CDS
			EC_number	2.1.1.-
			dbxref	COG:COG1964
			inference	ab initio prediction:Prodigal:2.6
			inference	similar to AA sequence:UniProtKB:Q58036
			locus_tag	MALP_00207
			product	7,8-dihydro-6-hydroxymethylpterin dimethyltransferase
			protein_id	gnl|Prokka|MALP_00207
20111	18738	gene
			locus_tag	MALP_00207
20691	20242	CDS
			inference	ab initio prediction:Prodigal:2.6
			locus_tag	MALP_00208
			product	hypothetical protein
			protein_id	gnl|Prokka|MALP_00208
20691	20242	gene
			locus_tag	MALP_00208
21832	20702	CDS
			EC_number	2.1.1.251
			gene	mtsA_1
			inference	ab initio prediction:Prodigal:2.6
			inference	similar to AA sequence:UniProtKB:Q48924
			locus_tag	MALP_00209
			product	Methylated-thiol--coenzyme M methyltransferase
			protein_id	gnl|Prokka|MALP_00209
21832	20702	gene
			gene	mtsA_1
			locus_tag	MALP_00209
22860	22036	CDS
			inference	ab initio prediction:Prodigal:2.6
			locus_tag	MALP_00210
			product	hypothetical protein
			protein_id	gnl|Prokka|MALP_00210
22860	22036	gene
			locus_tag	MALP_00210
23632	22847	CDS
			EC_number	3.6.3.33
			dbxref	COG:COG1120
			gene	btuD_1
			inference	ab initio prediction:Prodigal:2.6
			inference	similar to AA sequence:UniProtKB:Q9HQ18
			locus_tag	MALP_00211
			product	Cobalamin import ATP-binding protein BtuD
			protein_id	gnl|Prokka|MALP_00211
23632	22847	gene
			gene	btuD_1
			locus_tag	MALP_00211
24558	23632	CDS
			inference	ab initio prediction:Prodigal:2.6
			locus_tag	MALP_00212
			product	hypothetical protein
			protein_id	gnl|Prokka|MALP_00212
24558	23632	gene
			locus_tag	MALP_00212
24766	25149	CDS
			dbxref	COG:COG0864
			inference	ab initio prediction:Prodigal:2.6
			inference	similar to AA sequence:UniProtKB:O58316
			locus_tag	MALP_00213
			product	Putative nickel-responsive regulator
			protein_id	gnl|Prokka|MALP_00213
24766	25149	gene
			locus_tag	MALP_00213
26506	25136	CDS
			EC_number	3.1.2.6
			gene	gloB_2
			inference	ab initio prediction:Prodigal:2.6
			inference	protein motif:HAMAP:MF_01374
			locus_tag	MALP_00214
			product	Hydroxyacylglutathione hydrolase
			protein_id	gnl|Prokka|MALP_00214
26506	25136	gene
			gene	gloB_2
			locus_tag	MALP_00214
26901	26548	CDS
			inference	ab initio prediction:Prodigal:2.6
			locus_tag	MALP_00215
			product	hypothetical protein
			protein_id	gnl|Prokka|MALP_00215
26901	26548	gene
			locus_tag	MALP_00215
27216	28439	CDS
			inference	ab initio prediction:Prodigal:2.6
			locus_tag	MALP_00216
			product	hypothetical protein
			protein_id	gnl|Prokka|MALP_00216
27216	28439	gene
			locus_tag	MALP_00216
28796	28440	CDS
			inference	ab initio prediction:Prodigal:2.6
			locus_tag	MALP_00217
			product	hypothetical protein
			protein_id	gnl|Prokka|MALP_00217
28796	28440	gene
			locus_tag	MALP_00217
28969	28781	CDS
			inference	ab initio prediction:Prodigal:2.6
			locus_tag	MALP_00218
			product	hypothetical protein
			protein_id	gnl|Prokka|MALP_00218
28969	28781	gene
			locus_tag	MALP_00218
30490	29069	CDS
			gene	mdtD_1
			inference	ab initio prediction:Prodigal:2.6
			inference	protein motif:HAMAP:MF_01577
			locus_tag	MALP_00219
			product	Putative multidrug resistance protein MdtD
			protein_id	gnl|Prokka|MALP_00219
30490	29069	gene
			gene	mdtD_1
			locus_tag	MALP_00219
30874	31893	CDS
			inference	ab initio prediction:Prodigal:2.6
			locus_tag	MALP_00220
			product	hypothetical protein
			protein_id	gnl|Prokka|MALP_00220
30874	31893	gene
			locus_tag	MALP_00220
33529	32213	CDS
			inference	ab initio prediction:Prodigal:2.6
			locus_tag	MALP_00221
			product	hypothetical protein
			protein_id	gnl|Prokka|MALP_00221
33529	32213	gene
			locus_tag	MALP_00221
33800	33952	CDS
			inference	ab initio prediction:Prodigal:2.6
			locus_tag	MALP_00222
			product	hypothetical protein
			protein_id	gnl|Prokka|MALP_00222
33800	33952	gene
			locus_tag	MALP_00222
34019	34192	CDS
			inference	ab initio prediction:Prodigal:2.6
			locus_tag	MALP_00223
			product	hypothetical protein
			protein_id	gnl|Prokka|MALP_00223
34019	34192	gene
			locus_tag	MALP_00223
34457	35428	CDS
			inference	ab initio prediction:Prodigal:2.6
			locus_tag	MALP_00224
			product	hypothetical protein
			protein_id	gnl|Prokka|MALP_00224
34457	35428	gene
			locus_tag	MALP_00224
35559	36293	CDS
			inference	ab initio prediction:Prodigal:2.6
			locus_tag	MALP_00225
			product	hypothetical protein
			protein_id	gnl|Prokka|MALP_00225
35559	36293	gene
			locus_tag	MALP_00225
36969	36562	CDS
			inference	ab initio prediction:Prodigal:2.6
			locus_tag	MALP_00226
			product	hypothetical protein
			protein_id	gnl|Prokka|MALP_00226
36969	36562	gene
			locus_tag	MALP_00226
37209	37123	tRNA
			inference	COORDINATES:profile:Aragorn:1.2
			locus_tag	MALP_00227
			product	tRNA-Leu(taa)
37209	37123	gene
			locus_tag	MALP_00227
38129	37269	CDS
			inference	ab initio prediction:Prodigal:2.6
			locus_tag	MALP_00228
			product	hypothetical protein
			protein_id	gnl|Prokka|MALP_00228
38129	37269	gene
			locus_tag	MALP_00228
38183	38365	CDS
			inference	ab initio prediction:Prodigal:2.6
			locus_tag	MALP_00229
			product	hypothetical protein
			protein_id	gnl|Prokka|MALP_00229
38183	38365	gene
			locus_tag	MALP_00229
38369	38704	CDS
			inference	ab initio prediction:Prodigal:2.6
			locus_tag	MALP_00230
			product	hypothetical protein
			protein_id	gnl|Prokka|MALP_00230
38369	38704	gene
			locus_tag	MALP_00230
40320	38962	CDS
			EC_number	6.5.-.-
			gene	cpgS
			inference	ab initio prediction:Prodigal:2.6
			inference	protein motif:HAMAP:MF_01908
			locus_tag	MALP_00231
			product	Cyclic 2,3-diphosphoglycerate synthetase
			protein_id	gnl|Prokka|MALP_00231
40320	38962	gene
			gene	cpgS
			locus_tag	MALP_00231
40606	41952	CDS
			inference	ab initio prediction:Prodigal:2.6
			locus_tag	MALP_00232
			product	hypothetical protein
			protein_id	gnl|Prokka|MALP_00232
40606	41952	gene
			locus_tag	MALP_00232
42144	42590	CDS
			inference	ab initio prediction:Prodigal:2.6
			locus_tag	MALP_00233
			product	hypothetical protein
			protein_id	gnl|Prokka|MALP_00233
42144	42590	gene
			locus_tag	MALP_00233
42627	42821	CDS
			inference	ab initio prediction:Prodigal:2.6
			locus_tag	MALP_00234
			product	hypothetical protein
			protein_id	gnl|Prokka|MALP_00234
42627	42821	gene
			locus_tag	MALP_00234
43757	42822	CDS
			inference	ab initio prediction:Prodigal:2.6
			locus_tag	MALP_00235
			product	hypothetical protein
			protein_id	gnl|Prokka|MALP_00235
43757	42822	gene
			locus_tag	MALP_00235
45662	43833	CDS
			dbxref	COG:COG1136
			inference	ab initio prediction:Prodigal:2.6
			inference	similar to AA sequence:UniProtKB:Q58206
			locus_tag	MALP_00236
			product	putative ABC transporter ATP-binding protein
			protein_id	gnl|Prokka|MALP_00236
45662	43833	gene
			locus_tag	MALP_00236
47404	45659	CDS
			dbxref	COG:COG1136
			inference	ab initio prediction:Prodigal:2.6
			inference	similar to AA sequence:UniProtKB:Q58206
			locus_tag	MALP_00237
			product	putative ABC transporter ATP-binding protein
			protein_id	gnl|Prokka|MALP_00237
47404	45659	gene
			locus_tag	MALP_00237
47895	47401	CDS
			inference	ab initio prediction:Prodigal:2.6
			locus_tag	MALP_00238
			product	hypothetical protein
			protein_id	gnl|Prokka|MALP_00238
47895	47401	gene
			locus_tag	MALP_00238
48015	48788	CDS
			inference	ab initio prediction:Prodigal:2.6
			locus_tag	MALP_00239
			product	hypothetical protein
			protein_id	gnl|Prokka|MALP_00239
48015	48788	gene
			locus_tag	MALP_00239
48941	49864	CDS
			inference	ab initio prediction:Prodigal:2.6
			locus_tag	MALP_00240
			product	hypothetical protein
			protein_id	gnl|Prokka|MALP_00240
48941	49864	gene
			locus_tag	MALP_00240
49875	50633	CDS
			EC_number	6.3.4.15
			dbxref	COG:COG0340
			inference	ab initio prediction:Prodigal:2.6
			inference	similar to AA sequence:UniProtKB:Q59014
			locus_tag	MALP_00241
			product	Putative biotin ligase
			protein_id	gnl|Prokka|MALP_00241
49875	50633	gene
			locus_tag	MALP_00241
50673	52220	CDS
			EC_number	6.4.1.3
			gene	pccB
			inference	ab initio prediction:Prodigal:2.6
			inference	similar to AA sequence:UniProtKB:I3R7F1
			locus_tag	MALP_00242
			product	Propionyl-CoA carboxylase, carboxyltransferase subunit
			protein_id	gnl|Prokka|MALP_00242
50673	52220	gene
			gene	pccB
			locus_tag	MALP_00242
52230	53738	CDS
			EC_number	6.4.1.1
			dbxref	COG:COG0511
			gene	pycB_1
			inference	ab initio prediction:Prodigal:2.6
			inference	similar to AA sequence:UniProtKB:Q58628
			locus_tag	MALP_00243
			product	Pyruvate carboxylase subunit B
			protein_id	gnl|Prokka|MALP_00243
52230	53738	gene
			gene	pycB_1
			locus_tag	MALP_00243
53735	54238	CDS
			EC_number	6.4.1.3
			gene	pccA_1
			inference	ab initio prediction:Prodigal:2.6
			inference	similar to AA sequence:UniProtKB:I3R7G3
			locus_tag	MALP_00244
			product	Propionyl-CoA carboxylase, biotin carboxylase and biotin-carboxyl carrier subunit
			protein_id	gnl|Prokka|MALP_00244
53735	54238	gene
			gene	pccA_1
			locus_tag	MALP_00244
55698	54235	CDS
			inference	ab initio prediction:Prodigal:2.6
			locus_tag	MALP_00245
			product	hypothetical protein
			protein_id	gnl|Prokka|MALP_00245
55698	54235	gene
			locus_tag	MALP_00245
56340	55759	CDS
			inference	ab initio prediction:Prodigal:2.6
			locus_tag	MALP_00246
			product	hypothetical protein
			protein_id	gnl|Prokka|MALP_00246
56340	55759	gene
			locus_tag	MALP_00246
56472	56972	CDS
			EC_number	3.1.1.61
			gene	cheB_1
			inference	ab initio prediction:Prodigal:2.6
			inference	protein motif:HAMAP:MF_00099
			locus_tag	MALP_00247
			product	Chemotaxis response regulator protein-glutamate methylesterase
			protein_id	gnl|Prokka|MALP_00247
56472	56972	gene
			gene	cheB_1
			locus_tag	MALP_00247
58543	56969	CDS
			EC_number	1.2.1.26
			dbxref	COG:COG1012
			gene	aldhT
			inference	ab initio prediction:Prodigal:2.6
			inference	similar to AA sequence:UniProtKB:Q97UA1
			locus_tag	MALP_00248
			product	2,5-dioxopentanoate dehydrogenase
			protein_id	gnl|Prokka|MALP_00248
58543	56969	gene
			gene	aldhT
			locus_tag	MALP_00248
58704	61610	CDS
			EC_number	2.3.1.169
			gene	cdhC2
			inference	ab initio prediction:Prodigal:2.6
			inference	similar to AA sequence:UniProtKB:Q9V2Z4
			locus_tag	MALP_00249
			product	Acetyl-CoA decarbonylase/synthase complex subunit beta 2
			protein_id	gnl|Prokka|MALP_00249
58704	61610	gene
			gene	cdhC2
			locus_tag	MALP_00249
61620	62567	CDS
			dbxref	COG:COG2069
			gene	cdhD
			inference	ab initio prediction:Prodigal:2.6
			inference	similar to AA sequence:UniProtKB:O29870
			locus_tag	MALP_00250
			product	Acetyl-CoA decarbonylase/synthase complex subunit delta
			protein_id	gnl|Prokka|MALP_00250
61620	62567	gene
			gene	cdhD
			locus_tag	MALP_00250
62567	63886	CDS
			EC_number	2.1.1.245
			dbxref	COG:COG1456
			gene	cdhE
			inference	ab initio prediction:Prodigal:2.6
			inference	similar to AA sequence:UniProtKB:O29871
			locus_tag	MALP_00251
			product	Acetyl-CoA decarbonylase/synthase complex subunit gamma
			protein_id	gnl|Prokka|MALP_00251
62567	63886	gene
			gene	cdhE
			locus_tag	MALP_00251
63971	66238	CDS
			inference	ab initio prediction:Prodigal:2.6
			locus_tag	MALP_00252
			product	hypothetical protein
			protein_id	gnl|Prokka|MALP_00252
63971	66238	gene
			locus_tag	MALP_00252
66308	66763	CDS
			inference	ab initio prediction:Prodigal:2.6
			locus_tag	MALP_00253
			product	hypothetical protein
			protein_id	gnl|Prokka|MALP_00253
66308	66763	gene
			locus_tag	MALP_00253
67469	66711	CDS
			inference	ab initio prediction:Prodigal:2.6
			locus_tag	MALP_00254
			product	hypothetical protein
			protein_id	gnl|Prokka|MALP_00254
67469	66711	gene
			locus_tag	MALP_00254
68497	67466	CDS
			inference	ab initio prediction:Prodigal:2.6
			locus_tag	MALP_00255
			product	hypothetical protein
			protein_id	gnl|Prokka|MALP_00255
68497	67466	gene
			locus_tag	MALP_00255
68730	68527	CDS
			inference	ab initio prediction:Prodigal:2.6
			locus_tag	MALP_00256
			product	hypothetical protein
			protein_id	gnl|Prokka|MALP_00256
68730	68527	gene
			locus_tag	MALP_00256
68805	69497	CDS
			EC_number	4.3.99.3
			gene	queE_1
			inference	ab initio prediction:Prodigal:2.6
			inference	protein motif:HAMAP:MF_00917
			locus_tag	MALP_00257
			product	7-carboxy-7-deazaguanine synthase
			protein_id	gnl|Prokka|MALP_00257
68805	69497	gene
			gene	queE_1
			locus_tag	MALP_00257
71403	69487	CDS
			EC_number	1.6.5.8
			gene	nqrF
			inference	ab initio prediction:Prodigal:2.6
			inference	protein motif:HAMAP:MF_00430
			locus_tag	MALP_00258
			product	Na(+)-translocating NADH-quinone reductase subunit F
			protein_id	gnl|Prokka|MALP_00258
71403	69487	gene
			gene	nqrF
			locus_tag	MALP_00258
71530	72396	CDS
			gene	zitB
			inference	ab initio prediction:Prodigal:2.6
			inference	protein motif:HAMAP:MF_00552
			locus_tag	MALP_00259
			product	Zinc transporter ZitB
			protein_id	gnl|Prokka|MALP_00259
71530	72396	gene
			gene	zitB
			locus_tag	MALP_00259
72531	73556	CDS
			inference	ab initio prediction:Prodigal:2.6
			locus_tag	MALP_00260
			product	hypothetical protein
			protein_id	gnl|Prokka|MALP_00260
72531	73556	gene
			locus_tag	MALP_00260
73895	74386	CDS
			EC_number	3.6.3.-
			dbxref	COG:COG3839
			gene	wtpC_2
			inference	ab initio prediction:Prodigal:2.6
			inference	similar to AA sequence:UniProtKB:O30144
			locus_tag	MALP_00261
			product	Molybdate/tungstate import ATP-binding protein WtpC
			protein_id	gnl|Prokka|MALP_00261
73895	74386	gene
			gene	wtpC_2
			locus_tag	MALP_00261
77622	74416	CDS
			inference	ab initio prediction:Prodigal:2.6
			locus_tag	MALP_00262
			product	hypothetical protein
			protein_id	gnl|Prokka|MALP_00262
77622	74416	gene
			locus_tag	MALP_00262
78789	77776	CDS
			inference	ab initio prediction:Prodigal:2.6
			locus_tag	MALP_00263
			product	hypothetical protein
			protein_id	gnl|Prokka|MALP_00263
78789	77776	gene
			locus_tag	MALP_00263
79095	80855	CDS
			dbxref	COG:COG1372
			inference	ab initio prediction:Prodigal:2.6
			inference	similar to AA sequence:UniProtKB:Q58191
			locus_tag	MALP_00264
			product	putative protein
			protein_id	gnl|Prokka|MALP_00264
79095	80855	gene
			locus_tag	MALP_00264
80856	81872	CDS
			inference	ab initio prediction:Prodigal:2.6
			locus_tag	MALP_00265
			product	hypothetical protein
			protein_id	gnl|Prokka|MALP_00265
80856	81872	gene
			locus_tag	MALP_00265
81959	83269	CDS
			inference	ab initio prediction:Prodigal:2.6
			locus_tag	MALP_00266
			product	hypothetical protein
			protein_id	gnl|Prokka|MALP_00266
81959	83269	gene
			locus_tag	MALP_00266
84263	83271	CDS
			inference	ab initio prediction:Prodigal:2.6
			locus_tag	MALP_00267
			product	hypothetical protein
			protein_id	gnl|Prokka|MALP_00267
84263	83271	gene
			locus_tag	MALP_00267
84894	84277	CDS
			inference	ab initio prediction:Prodigal:2.6
			locus_tag	MALP_00268
			product	hypothetical protein
			protein_id	gnl|Prokka|MALP_00268
84894	84277	gene
			locus_tag	MALP_00268
85032	85826	CDS
			inference	ab initio prediction:Prodigal:2.6
			locus_tag	MALP_00269
			product	hypothetical protein
			protein_id	gnl|Prokka|MALP_00269
85032	85826	gene
			locus_tag	MALP_00269
86015	86305	CDS
			inference	ab initio prediction:Prodigal:2.6
			locus_tag	MALP_00270
			product	hypothetical protein
			protein_id	gnl|Prokka|MALP_00270
86015	86305	gene
			locus_tag	MALP_00270
87885	86332	CDS
			EC_number	3.5.4.10
			gene	purH
			inference	ab initio prediction:Prodigal:2.6
			inference	protein motif:HAMAP:MF_00139
			locus_tag	MALP_00271
			product	Bifunctional purine biosynthesis protein PurH
			protein_id	gnl|Prokka|MALP_00271
87885	86332	gene
			gene	purH
			locus_tag	MALP_00271
88101	88874	CDS
			inference	ab initio prediction:Prodigal:2.6
			locus_tag	MALP_00272
			product	hypothetical protein
			protein_id	gnl|Prokka|MALP_00272
88101	88874	gene
			locus_tag	MALP_00272
90236	89328	CDS
			inference	ab initio prediction:Prodigal:2.6
			locus_tag	MALP_00273
			product	hypothetical protein
			protein_id	gnl|Prokka|MALP_00273
90236	89328	gene
			locus_tag	MALP_00273
91410	90289	CDS
			EC_number	2.1.1.251
			gene	mtsA_2
			inference	ab initio prediction:Prodigal:2.6
			inference	similar to AA sequence:UniProtKB:Q48924
			locus_tag	MALP_00274
			product	Methylated-thiol--coenzyme M methyltransferase
			protein_id	gnl|Prokka|MALP_00274
91410	90289	gene
			gene	mtsA_2
			locus_tag	MALP_00274
91494	92033	CDS
			inference	ab initio prediction:Prodigal:2.6
			locus_tag	MALP_00275
			product	hypothetical protein
			protein_id	gnl|Prokka|MALP_00275
91494	92033	gene
			locus_tag	MALP_00275
92729	92094	CDS
			dbxref	COG:COG0822
			gene	iscU2
			inference	ab initio prediction:Prodigal:2.6
			inference	similar to AA sequence:UniProtKB:P0DMG2
			locus_tag	MALP_00276
			product	Iron-sulfur cluster assembly scaffold protein IscU 2
			protein_id	gnl|Prokka|MALP_00276
92729	92094	gene
			gene	iscU2
			locus_tag	MALP_00276
93891	92731	CDS
			EC_number	2.8.1.7
			dbxref	COG:COG1104
			gene	iscS2
			inference	ab initio prediction:Prodigal:2.6
			inference	similar to AA sequence:UniProtKB:O29689
			locus_tag	MALP_00277
			product	Cysteine desulfurase IscS 2
			protein_id	gnl|Prokka|MALP_00277
93891	92731	gene
			gene	iscS2
			locus_tag	MALP_00277
94320	93901	CDS
			inference	ab initio prediction:Prodigal:2.6
			locus_tag	MALP_00278
			product	hypothetical protein
			protein_id	gnl|Prokka|MALP_00278
94320	93901	gene
			locus_tag	MALP_00278
94555	94325	CDS
			dbxref	COG:COG0425
			inference	ab initio prediction:Prodigal:2.6
			inference	similar to AA sequence:UniProtKB:Q9HI35
			locus_tag	MALP_00279
			product	Putative sulfur carrier protein/Ta1414
			protein_id	gnl|Prokka|MALP_00279
94555	94325	gene
			locus_tag	MALP_00279
95532	94633	CDS
			inference	ab initio prediction:Prodigal:2.6
			locus_tag	MALP_00280
			product	hypothetical protein
			protein_id	gnl|Prokka|MALP_00280
95532	94633	gene
			locus_tag	MALP_00280
96221	95529	CDS
			inference	ab initio prediction:Prodigal:2.6
			locus_tag	MALP_00281
			product	hypothetical protein
			protein_id	gnl|Prokka|MALP_00281
96221	95529	gene
			locus_tag	MALP_00281
96595	96218	CDS
			EC_number	1.12.99.-
			dbxref	COG:COG1908
			gene	mvhD_1
			inference	ab initio prediction:Prodigal:2.6
			inference	similar to AA sequence:UniProtKB:P84624
			locus_tag	MALP_00282
			product	F420-non-reducing hydrogenase iron-sulfur subunit D
			protein_id	gnl|Prokka|MALP_00282
96595	96218	gene
			gene	mvhD_1
			locus_tag	MALP_00282
97917	96592	CDS
			EC_number	1.8.-.-
			dbxref	COG:COG1148
			gene	hdlA_1
			inference	ab initio prediction:Prodigal:2.6
			inference	similar to AA sequence:UniProtKB:P84626
			locus_tag	MALP_00283
			product	Heterodisulfide reductase subunit A-like protein
			protein_id	gnl|Prokka|MALP_00283
97917	96592	gene
			gene	hdlA_1
			locus_tag	MALP_00283
99082	97910	CDS
			EC_number	1.8.98.1
			dbxref	COG:COG1148
			gene	hdrA_1
			inference	ab initio prediction:Prodigal:2.6
			inference	similar to AA sequence:UniProtKB:Q50756
			locus_tag	MALP_00284
			product	CoB--CoM heterodisulfide reductase iron-sulfur subunit A
			protein_id	gnl|Prokka|MALP_00284
99082	97910	gene
			gene	hdrA_1
			locus_tag	MALP_00284
99256	100080	CDS
			inference	ab initio prediction:Prodigal:2.6
			locus_tag	MALP_00285
			product	hypothetical protein
			protein_id	gnl|Prokka|MALP_00285
99256	100080	gene
			locus_tag	MALP_00285
100070	100669	CDS
			inference	ab initio prediction:Prodigal:2.6
			locus_tag	MALP_00286
			product	hypothetical protein
			protein_id	gnl|Prokka|MALP_00286
100070	100669	gene
			locus_tag	MALP_00286
102326	100653	CDS
			EC_number	6.3.4.3
			gene	fhs
			inference	ab initio prediction:Prodigal:2.6
			inference	protein motif:HAMAP:MF_01543
			locus_tag	MALP_00287
			product	Formate--tetrahydrofolate ligase
			protein_id	gnl|Prokka|MALP_00287
102326	100653	gene
			gene	fhs
			locus_tag	MALP_00287
102425	103306	CDS
			dbxref	COG:COG0190
			gene	folD
			inference	ab initio prediction:Prodigal:2.6
			inference	similar to AA sequence:UniProtKB:Q05213
			locus_tag	MALP_00288
			product	Bifunctional protein FolD protein
			protein_id	gnl|Prokka|MALP_00288
102425	103306	gene
			gene	folD
			locus_tag	MALP_00288
103354	104001	CDS
			EC_number	2.7.1.-
			dbxref	COG:COG1859
			gene	kptA
			inference	ab initio prediction:Prodigal:2.6
			inference	similar to AA sequence:UniProtKB:Q9YFP5
			locus_tag	MALP_00289
			product	putative RNA 2'-phosphotransferase
			protein_id	gnl|Prokka|MALP_00289
103354	104001	gene
			gene	kptA
			locus_tag	MALP_00289
104353	104084	CDS
			inference	ab initio prediction:Prodigal:2.6
			locus_tag	MALP_00290
			product	hypothetical protein
			protein_id	gnl|Prokka|MALP_00290
104353	104084	gene
			locus_tag	MALP_00290
104493	105401	CDS
			inference	ab initio prediction:Prodigal:2.6
			locus_tag	MALP_00291
			product	hypothetical protein
			protein_id	gnl|Prokka|MALP_00291
104493	105401	gene
			locus_tag	MALP_00291
105445	106398	CDS
			EC_number	6.3.4.22
			dbxref	COG:COG1571
			gene	tiaS_1
			inference	ab initio prediction:Prodigal:2.6
			inference	similar to AA sequence:UniProtKB:O59476
			locus_tag	MALP_00292
			product	tRNA(Ile2) 2-agmatinylcytidine synthetase TiaS
			protein_id	gnl|Prokka|MALP_00292
105445	106398	gene
			gene	tiaS_1
			locus_tag	MALP_00292
106427	107209	CDS
			EC_number	2.5.1.89
			dbxref	COG:COG0020
			gene	uppS
			inference	ab initio prediction:Prodigal:2.6
			inference	similar to AA sequence:UniProtKB:Q9HH76
			locus_tag	MALP_00293
			product	Tritrans,polycis-undecaprenyl-diphosphate synthase (GGDP specific)
			protein_id	gnl|Prokka|MALP_00293
106427	107209	gene
			gene	uppS
			locus_tag	MALP_00293
107264	108976	CDS
			inference	ab initio prediction:Prodigal:2.6
			locus_tag	MALP_00294
			product	hypothetical protein
			protein_id	gnl|Prokka|MALP_00294
107264	108976	gene
			locus_tag	MALP_00294
110061	108973	CDS
			EC_number	1.3.7.11
			dbxref	COG:COG0644
			inference	ab initio prediction:Prodigal:2.6
			inference	similar to AA sequence:UniProtKB:O29786
			locus_tag	MALP_00295
			product	Digeranylgeranylglycerophospholipid reductase
			protein_id	gnl|Prokka|MALP_00295
110061	108973	gene
			locus_tag	MALP_00295
111046	110084	CDS
			EC_number	2.5.1.29
			dbxref	COG:COG0142
			gene	gds
			inference	ab initio prediction:Prodigal:2.6
			inference	similar to AA sequence:UniProtKB:P39464
			locus_tag	MALP_00296
			product	Geranylgeranyl diphosphate synthase
			protein_id	gnl|Prokka|MALP_00296
111046	110084	gene
			gene	gds
			locus_tag	MALP_00296
112611	111157	CDS
			EC_number	1.12.98.3
			dbxref	COG:COG1007
			gene	fpoN
			inference	ab initio prediction:Prodigal:2.6
			inference	similar to AA sequence:UniProtKB:F1SVL2
			locus_tag	MALP_00297
			product	F(420)H(2) dehydrogenase subunit N
			protein_id	gnl|Prokka|MALP_00297
112611	111157	gene
			gene	fpoN
			locus_tag	MALP_00297
114099	112612	CDS
			EC_number	1.12.98.3
			dbxref	COG:COG1008
			gene	fpoM
			inference	ab initio prediction:Prodigal:2.6
			inference	similar to AA sequence:UniProtKB:F1SVH9
			locus_tag	MALP_00298
			product	F(420)H(2) dehydrogenase subunit M
			protein_id	gnl|Prokka|MALP_00298
114099	112612	gene
			gene	fpoM
			locus_tag	MALP_00298
116068	114104	CDS
			EC_number	1.12.98.3
			dbxref	COG:COG1009
			gene	fpoL_1
			inference	ab initio prediction:Prodigal:2.6
			inference	similar to AA sequence:UniProtKB:F1SVK0
			locus_tag	MALP_00299
			product	F(420)H(2) dehydrogenase subunit L
			protein_id	gnl|Prokka|MALP_00299
116068	114104	gene
			gene	fpoL_1
			locus_tag	MALP_00299
116373	116071	CDS
			EC_number	1.12.98.3
			dbxref	COG:COG0713
			gene	fpoK
			inference	ab initio prediction:Prodigal:2.6
			inference	similar to AA sequence:UniProtKB:F1SVE0
			locus_tag	MALP_00300
			product	F(420)H(2) dehydrogenase subunit K
			protein_id	gnl|Prokka|MALP_00300
116373	116071	gene
			gene	fpoK
			locus_tag	MALP_00300
116618	116370	CDS
			inference	ab initio prediction:Prodigal:2.6
			locus_tag	MALP_00301
			product	hypothetical protein
			protein_id	gnl|Prokka|MALP_00301
116618	116370	gene
			locus_tag	MALP_00301
116926	116615	CDS
			EC_number	1.12.98.3
			dbxref	COG:COG0839
			gene	fpoJ
			inference	ab initio prediction:Prodigal:2.6
			inference	similar to AA sequence:UniProtKB:Q8PU61
			locus_tag	MALP_00302
			product	F(420)H(2) dehydrogenase subunit J
			protein_id	gnl|Prokka|MALP_00302
116926	116615	gene
			gene	fpoJ
			locus_tag	MALP_00302
117681	116926	CDS
			EC_number	1.12.98.3
			dbxref	COG:COG1143
			gene	fpoI
			inference	ab initio prediction:Prodigal:2.6
			inference	similar to AA sequence:UniProtKB:Q8PU60
			locus_tag	MALP_00303
			product	F(420)H(2) dehydrogenase subunit I
			protein_id	gnl|Prokka|MALP_00303
117681	116926	gene
			gene	fpoI
			locus_tag	MALP_00303
118766	117681	CDS
			EC_number	1.12.98.3
			dbxref	COG:COG1005
			gene	fpoH
			inference	ab initio prediction:Prodigal:2.6
			inference	similar to AA sequence:UniProtKB:Q8PU59
			locus_tag	MALP_00304
			product	F(420)H(2) dehydrogenase subunit H
			protein_id	gnl|Prokka|MALP_00304
118766	117681	gene
			gene	fpoH
			locus_tag	MALP_00304
119859	118771	CDS
			EC_number	1.12.98.3
			dbxref	COG:COG0649
			gene	fpoD
			inference	ab initio prediction:Prodigal:2.6
			inference	similar to AA sequence:UniProtKB:F1SVE4
			locus_tag	MALP_00305
			product	F(420)H(2) dehydrogenase subunit D
			protein_id	gnl|Prokka|MALP_00305
119859	118771	gene
			gene	fpoD
			locus_tag	MALP_00305
120337	119861	CDS
			EC_number	1.12.98.3
			dbxref	COG:COG0852
			gene	fpoC
			inference	ab initio prediction:Prodigal:2.6
			inference	similar to AA sequence:UniProtKB:F1SVL1
			locus_tag	MALP_00306
			product	F(420)H(2) dehydrogenase subunit C
			protein_id	gnl|Prokka|MALP_00306
120337	119861	gene
			gene	fpoC
			locus_tag	MALP_00306
120910	120347	CDS
			EC_number	1.12.98.3
			dbxref	COG:COG0377
			gene	fpoB
			inference	ab initio prediction:Prodigal:2.6
			inference	similar to AA sequence:UniProtKB:F1SVH7
			locus_tag	MALP_00307
			product	F(420)H(2) dehydrogenase subunit B
			protein_id	gnl|Prokka|MALP_00307
120910	120347	gene
			gene	fpoB
			locus_tag	MALP_00307
121260	120901	CDS
			EC_number	1.12.98.3
			dbxref	COG:COG0838
			gene	fpoA
			inference	ab initio prediction:Prodigal:2.6
			inference	similar to AA sequence:UniProtKB:Q8PU58
			locus_tag	MALP_00308
			product	F(420)H(2) dehydrogenase subunit A
			protein_id	gnl|Prokka|MALP_00308
121260	120901	gene
			gene	fpoA
			locus_tag	MALP_00308
121442	121978	CDS
			EC_number	3.5.1.124
			dbxref	COG:COG0693
			gene	pfpI
			inference	ab initio prediction:Prodigal:2.6
			inference	similar to AA sequence:UniProtKB:Q51732
			locus_tag	MALP_00309
			product	Deglycase PfpI
			protein_id	gnl|Prokka|MALP_00309
121442	121978	gene
			gene	pfpI
			locus_tag	MALP_00309
122022	122828	CDS
			EC_number	1.5.1.2
			gene	proC_1
			inference	ab initio prediction:Prodigal:2.6
			inference	protein motif:HAMAP:MF_01925
			locus_tag	MALP_00310
			product	Pyrroline-5-carboxylate reductase
			protein_id	gnl|Prokka|MALP_00310
122022	122828	gene
			gene	proC_1
			locus_tag	MALP_00310
123392	122829	CDS
			EC_number	3.1.-.-
			dbxref	COG:COG1439
			gene	nob1
			inference	ab initio prediction:Prodigal:2.6
			inference	similar to AA sequence:UniProtKB:O58440
			locus_tag	MALP_00311
			product	Endoribonuclease Nob1
			protein_id	gnl|Prokka|MALP_00311
123392	122829	gene
			gene	nob1
			locus_tag	MALP_00311
123413	123649	CDS
			inference	ab initio prediction:Prodigal:2.6
			locus_tag	MALP_00312
			product	hypothetical protein
			protein_id	gnl|Prokka|MALP_00312
123413	123649	gene
			locus_tag	MALP_00312
124218	123646	CDS
			EC_number	2.8.1.4
			gene	thiI_1
			inference	ab initio prediction:Prodigal:2.6
			inference	protein motif:HAMAP:MF_00021
			locus_tag	MALP_00313
			product	tRNA sulfurtransferase
			protein_id	gnl|Prokka|MALP_00313
124218	123646	gene
			gene	thiI_1
			locus_tag	MALP_00313
124446	124279	CDS
			inference	ab initio prediction:Prodigal:2.6
			locus_tag	MALP_00314
			product	hypothetical protein
			protein_id	gnl|Prokka|MALP_00314
124446	124279	gene
			locus_tag	MALP_00314
125032	124451	CDS
			dbxref	COG:COG1096
			gene	csl4
			inference	ab initio prediction:Prodigal:2.6
			inference	similar to AA sequence:UniProtKB:O30033
			locus_tag	MALP_00315
			product	Exosome complex component Csl4
			protein_id	gnl|Prokka|MALP_00315
125032	124451	gene
			gene	csl4
			locus_tag	MALP_00315
125640	125029	CDS
			EC_number	2.1.1.35
			dbxref	COG:COG2265
			inference	ab initio prediction:Prodigal:2.6
			inference	similar to AA sequence:UniProtKB:Q9UZR7
			locus_tag	MALP_00316
			product	tRNA (uracil(54)-C(5))-methyltransferase
			protein_id	gnl|Prokka|MALP_00316
125640	125029	gene
			locus_tag	MALP_00316
126318	125683	CDS
			inference	ab initio prediction:Prodigal:2.6
			locus_tag	MALP_00317
			product	hypothetical protein
			protein_id	gnl|Prokka|MALP_00317
126318	125683	gene
			locus_tag	MALP_00317
126751	127977	CDS
			EC_number	2.4.2.14
			gene	purF
			inference	ab initio prediction:Prodigal:2.6
			inference	protein motif:HAMAP:MF_01931
			locus_tag	MALP_00318
			product	Amidophosphoribosyltransferase
			protein_id	gnl|Prokka|MALP_00318
126751	127977	gene
			gene	purF
			locus_tag	MALP_00318
127974	129506	CDS
			gene	rsxB_2
			inference	ab initio prediction:Prodigal:2.6
			inference	protein motif:HAMAP:MF_00463
			locus_tag	MALP_00319
			product	Electron transport complex subunit RsxB
			protein_id	gnl|Prokka|MALP_00319
127974	129506	gene
			gene	rsxB_2
			locus_tag	MALP_00319
129506	130336	CDS
			EC_number	1.2.7.12
			dbxref	COG:COG2218
			gene	fwdC
			inference	ab initio prediction:Prodigal:2.6
			inference	similar to AA sequence:UniProtKB:O27600
			locus_tag	MALP_00320
			product	Tungsten-containing formylmethanofuran dehydrogenase 2 subunit C
			protein_id	gnl|Prokka|MALP_00320
129506	130336	gene
			gene	fwdC
			locus_tag	MALP_00320
130776	130333	CDS
			dbxref	COG:COG1522
			gene	ptr1
			inference	ab initio prediction:Prodigal:2.6
			inference	similar to AA sequence:UniProtKB:Q57615
			locus_tag	MALP_00321
			product	HTH-type transcriptional regulator Ptr1
			protein_id	gnl|Prokka|MALP_00321
130776	130333	gene
			gene	ptr1
			locus_tag	MALP_00321
132002	130899	CDS
			inference	ab initio prediction:Prodigal:2.6
			locus_tag	MALP_00322
			product	hypothetical protein
			protein_id	gnl|Prokka|MALP_00322
132002	130899	gene
			locus_tag	MALP_00322
132672	132052	CDS
			inference	ab initio prediction:Prodigal:2.6
			locus_tag	MALP_00323
			product	hypothetical protein
			protein_id	gnl|Prokka|MALP_00323
132672	132052	gene
			locus_tag	MALP_00323
132886	133410	CDS
			inference	ab initio prediction:Prodigal:2.6
			locus_tag	MALP_00324
			product	hypothetical protein
			protein_id	gnl|Prokka|MALP_00324
132886	133410	gene
			locus_tag	MALP_00324
134494	133379	CDS
			inference	ab initio prediction:Prodigal:2.6
			locus_tag	MALP_00325
			product	hypothetical protein
			protein_id	gnl|Prokka|MALP_00325
134494	133379	gene
			locus_tag	MALP_00325
135383	134589	CDS
			dbxref	COG:COG1136
			inference	ab initio prediction:Prodigal:2.6
			inference	similar to AA sequence:UniProtKB:Q58206
			locus_tag	MALP_00326
			product	putative ABC transporter ATP-binding protein
			protein_id	gnl|Prokka|MALP_00326
135383	134589	gene
			locus_tag	MALP_00326
135629	135528	CDS
			inference	ab initio prediction:Prodigal:2.6
			locus_tag	MALP_00327
			product	hypothetical protein
			protein_id	gnl|Prokka|MALP_00327
135629	135528	gene
			locus_tag	MALP_00327
136307	135669	CDS
			inference	ab initio prediction:Prodigal:2.6
			locus_tag	MALP_00328
			product	hypothetical protein
			protein_id	gnl|Prokka|MALP_00328
136307	135669	gene
			locus_tag	MALP_00328
136761	136294	CDS
			EC_number	2.1.1.63
			dbxref	COG:COG0350
			gene	ogt
			inference	ab initio prediction:Prodigal:2.6
			inference	similar to AA sequence:UniProtKB:Q97VW7
			locus_tag	MALP_00329
			product	Methylated-DNA--protein-cysteine methyltransferase
			protein_id	gnl|Prokka|MALP_00329
136761	136294	gene
			gene	ogt
			locus_tag	MALP_00329
136875	137261	CDS
			inference	ab initio prediction:Prodigal:2.6
			locus_tag	MALP_00330
			product	hypothetical protein
			protein_id	gnl|Prokka|MALP_00330
136875	137261	gene
			locus_tag	MALP_00330
137296	137481	CDS
			inference	ab initio prediction:Prodigal:2.6
			locus_tag	MALP_00331
			product	hypothetical protein
			protein_id	gnl|Prokka|MALP_00331
137296	137481	gene
			locus_tag	MALP_00331
138080	138331	CDS
			inference	ab initio prediction:Prodigal:2.6
			locus_tag	MALP_00332
			product	hypothetical protein
			protein_id	gnl|Prokka|MALP_00332
138080	138331	gene
			locus_tag	MALP_00332
138583	140130	CDS
			inference	ab initio prediction:Prodigal:2.6
			locus_tag	MALP_00333
			product	hypothetical protein
			protein_id	gnl|Prokka|MALP_00333
138583	140130	gene
			locus_tag	MALP_00333
140175	140984	CDS
			inference	ab initio prediction:Prodigal:2.6
			locus_tag	MALP_00334
			product	hypothetical protein
			protein_id	gnl|Prokka|MALP_00334
140175	140984	gene
			locus_tag	MALP_00334
141028	141810	CDS
			inference	ab initio prediction:Prodigal:2.6
			locus_tag	MALP_00335
			product	hypothetical protein
			protein_id	gnl|Prokka|MALP_00335
141028	141810	gene
			locus_tag	MALP_00335
142612	141968	CDS
			dbxref	COG:COG2101
			gene	tbp2_1
			inference	ab initio prediction:Prodigal:2.6
			inference	similar to AA sequence:UniProtKB:D4H071
			locus_tag	MALP_00336
			product	TATA-box-binding protein 2
			protein_id	gnl|Prokka|MALP_00336
142612	141968	gene
			gene	tbp2_1
			locus_tag	MALP_00336
142742	143053	CDS
			inference	ab initio prediction:Prodigal:2.6
			locus_tag	MALP_00337
			product	hypothetical protein
			protein_id	gnl|Prokka|MALP_00337
142742	143053	gene
			locus_tag	MALP_00337
143081	144109	CDS
			gene	ftsZ_1
			inference	ab initio prediction:Prodigal:2.6
			inference	similar to AA sequence:UniProtKB:Q9V2S6
			locus_tag	MALP_00338
			product	Cell division protein FtsZ
			protein_id	gnl|Prokka|MALP_00338
143081	144109	gene
			gene	ftsZ_1
			locus_tag	MALP_00338
>Feature gnl|Prokka|MALP_6
1333	638	CDS
			inference	ab initio prediction:Prodigal:2.6
			locus_tag	MALP_00339
			product	hypothetical protein
			protein_id	gnl|Prokka|MALP_00339
1333	638	gene
			locus_tag	MALP_00339
3279	1360	CDS
			EC_number	1.8.4.8
			gene	cysH_1
			inference	ab initio prediction:Prodigal:2.6
			inference	protein motif:HAMAP:MF_00063
			locus_tag	MALP_00340
			product	Phosphoadenosine phosphosulfate reductase
			protein_id	gnl|Prokka|MALP_00340
3279	1360	gene
			gene	cysH_1
			locus_tag	MALP_00340
3374	3997	CDS
			EC_number	3.4.24.-
			dbxref	COG:COG0517
			inference	ab initio prediction:Prodigal:2.6
			inference	similar to AA sequence:UniProtKB:Q57837
			locus_tag	MALP_00341
			product	Zinc metalloprotease
			protein_id	gnl|Prokka|MALP_00341
3374	3997	gene
			locus_tag	MALP_00341
5432	3990	CDS
			EC_number	1.1.99.6
			dbxref	COG:COG0277
			gene	dld_1
			inference	ab initio prediction:Prodigal:2.6
			inference	similar to AA sequence:UniProtKB:O29853
			locus_tag	MALP_00342
			product	D-lactate dehydrogenase (acceptor)
			protein_id	gnl|Prokka|MALP_00342
5432	3990	gene
			gene	dld_1
			locus_tag	MALP_00342
5693	6028	CDS
			inference	ab initio prediction:Prodigal:2.6
			locus_tag	MALP_00343
			product	hypothetical protein
			protein_id	gnl|Prokka|MALP_00343
5693	6028	gene
			locus_tag	MALP_00343
6135	7112	CDS
			EC_number	2.1.1.246
			dbxref	COG:COG0407
			gene	mtaA_1
			inference	ab initio prediction:Prodigal:2.6
			inference	similar to AA sequence:UniProtKB:Q48927
			locus_tag	MALP_00344
			product	Methylcobamide:CoM methyltransferase MtaA
			protein_id	gnl|Prokka|MALP_00344
6135	7112	gene
			gene	mtaA_1
			locus_tag	MALP_00344
7558	7220	CDS
			inference	ab initio prediction:Prodigal:2.6
			locus_tag	MALP_00345
			product	hypothetical protein
			protein_id	gnl|Prokka|MALP_00345
7558	7220	gene
			locus_tag	MALP_00345
>Feature gnl|Prokka|MALP_7
371	1222	CDS
			inference	ab initio prediction:Prodigal:2.6
			locus_tag	MALP_00346
			product	hypothetical protein
			protein_id	gnl|Prokka|MALP_00346
371	1222	gene
			locus_tag	MALP_00346
1293	1946	CDS
			EC_number	2.3.1.89
			gene	dapH
			inference	ab initio prediction:Prodigal:2.6
			inference	protein motif:HAMAP:MF_01691
			locus_tag	MALP_00347
			product	2,3,4,5-tetrahydropyridine-2,6-dicarboxylate N-acetyltransferase
			protein_id	gnl|Prokka|MALP_00347
1293	1946	gene
			gene	dapH
			locus_tag	MALP_00347
1956	3347	CDS
			EC_number	6.1.1.16
			dbxref	COG:COG0215
			gene	cysS
			inference	ab initio prediction:Prodigal:2.6
			inference	similar to AA sequence:UniProtKB:Q9HQL9
			locus_tag	MALP_00348
			product	Cysteine--tRNA ligase
			protein_id	gnl|Prokka|MALP_00348
1956	3347	gene
			gene	cysS
			locus_tag	MALP_00348
3332	4366	CDS
			EC_number	2.8.1.8
			gene	lipA_1
			inference	ab initio prediction:Prodigal:2.6
			inference	protein motif:HAMAP:MF_00206
			locus_tag	MALP_00349
			product	Lipoyl synthase
			protein_id	gnl|Prokka|MALP_00349
3332	4366	gene
			gene	lipA_1
			locus_tag	MALP_00349
4453	5148	CDS
			gene	mntR
			inference	ab initio prediction:Prodigal:2.6
			inference	protein motif:HAMAP:MF_00732
			locus_tag	MALP_00350
			product	Transcriptional regulator MntR
			protein_id	gnl|Prokka|MALP_00350
4453	5148	gene
			gene	mntR
			locus_tag	MALP_00350
5148	7055	CDS
			dbxref	COG:COG0370
			inference	ab initio prediction:Prodigal:2.6
			inference	similar to AA sequence:UniProtKB:Q57986
			locus_tag	MALP_00351
			product	Fe(2+) transporter FeoB
			protein_id	gnl|Prokka|MALP_00351
5148	7055	gene
			locus_tag	MALP_00351
7092	7712	CDS
			inference	ab initio prediction:Prodigal:2.6
			locus_tag	MALP_00352
			product	hypothetical protein
			protein_id	gnl|Prokka|MALP_00352
7092	7712	gene
			locus_tag	MALP_00352
9384	7702	CDS
			EC_number	6.1.1.17
			dbxref	COG:COG0008
			gene	gltX
			inference	ab initio prediction:Prodigal:2.6
			inference	similar to AA sequence:UniProtKB:O26157
			locus_tag	MALP_00353
			product	Glutamate--tRNA ligase
			protein_id	gnl|Prokka|MALP_00353
9384	7702	gene
			gene	gltX
			locus_tag	MALP_00353
>Feature gnl|Prokka|MALP_8
86	325	CDS
			inference	ab initio prediction:Prodigal:2.6
			locus_tag	MALP_00354
			product	hypothetical protein
			protein_id	gnl|Prokka|MALP_00354
86	325	gene
			locus_tag	MALP_00354
488	613	CDS
			inference	ab initio prediction:Prodigal:2.6
			locus_tag	MALP_00355
			product	hypothetical protein
			protein_id	gnl|Prokka|MALP_00355
488	613	gene
			locus_tag	MALP_00355
927	841	tRNA
			inference	COORDINATES:profile:Aragorn:1.2
			locus_tag	MALP_00356
			product	tRNA-Leu(gag)
927	841	gene
			locus_tag	MALP_00356
1463	1924	CDS
			inference	ab initio prediction:Prodigal:2.6
			locus_tag	MALP_00357
			product	hypothetical protein
			protein_id	gnl|Prokka|MALP_00357
1463	1924	gene
			locus_tag	MALP_00357
1992	2858	CDS
			dbxref	COG:COG1184
			inference	ab initio prediction:Prodigal:2.6
			inference	similar to AA sequence:UniProtKB:O58185
			locus_tag	MALP_00358
			product	Putative translation initiation factor eIF-2B subunit 2-like protein
			protein_id	gnl|Prokka|MALP_00358
1992	2858	gene
			locus_tag	MALP_00358
3088	2855	CDS
			inference	ab initio prediction:Prodigal:2.6
			locus_tag	MALP_00359
			product	hypothetical protein
			protein_id	gnl|Prokka|MALP_00359
3088	2855	gene
			locus_tag	MALP_00359
3320	4624	CDS
			EC_number	4.2.1.20
			dbxref	COG:COG1350
			gene	trpB2
			inference	ab initio prediction:Prodigal:2.6
			inference	similar to AA sequence:UniProtKB:Q97TX6
			locus_tag	MALP_00360
			product	Tryptophan synthase beta chain 2
			protein_id	gnl|Prokka|MALP_00360
3320	4624	gene
			gene	trpB2
			locus_tag	MALP_00360
4747	5268	CDS
			inference	ab initio prediction:Prodigal:2.6
			locus_tag	MALP_00361
			product	hypothetical protein
			protein_id	gnl|Prokka|MALP_00361
4747	5268	gene
			locus_tag	MALP_00361
5725	5168	CDS
			inference	ab initio prediction:Prodigal:2.6
			locus_tag	MALP_00362
			product	hypothetical protein
			protein_id	gnl|Prokka|MALP_00362
5725	5168	gene
			locus_tag	MALP_00362
7346	6420	CDS
			inference	ab initio prediction:Prodigal:2.6
			locus_tag	MALP_00363
			product	hypothetical protein
			protein_id	gnl|Prokka|MALP_00363
7346	6420	gene
			locus_tag	MALP_00363
>Feature gnl|Prokka|MALP_9
163	948	CDS
			inference	ab initio prediction:Prodigal:2.6
			locus_tag	MALP_00364
			product	hypothetical protein
			protein_id	gnl|Prokka|MALP_00364
163	948	gene
			locus_tag	MALP_00364
950	1744	CDS
			inference	ab initio prediction:Prodigal:2.6
			locus_tag	MALP_00365
			product	hypothetical protein
			protein_id	gnl|Prokka|MALP_00365
950	1744	gene
			locus_tag	MALP_00365
2127	1741	CDS
			inference	ab initio prediction:Prodigal:2.6
			locus_tag	MALP_00366
			product	hypothetical protein
			protein_id	gnl|Prokka|MALP_00366
2127	1741	gene
			locus_tag	MALP_00366
2902	2150	CDS
			inference	ab initio prediction:Prodigal:2.6
			locus_tag	MALP_00367
			product	hypothetical protein
			protein_id	gnl|Prokka|MALP_00367
2902	2150	gene
			locus_tag	MALP_00367
3117	2899	CDS
			inference	ab initio prediction:Prodigal:2.6
			locus_tag	MALP_00368
			product	hypothetical protein
			protein_id	gnl|Prokka|MALP_00368
3117	2899	gene
			locus_tag	MALP_00368
3177	3665	CDS
			EC_number	3.5.4.13
			gene	dcd
			inference	ab initio prediction:Prodigal:2.6
			inference	protein motif:HAMAP:MF_00146
			locus_tag	MALP_00369
			product	Deoxycytidine triphosphate deaminase
			protein_id	gnl|Prokka|MALP_00369
3177	3665	gene
			gene	dcd
			locus_tag	MALP_00369
4652	3642	CDS
			EC_number	2.1.1.228
			dbxref	COG:COG2520
			gene	trm5b
			inference	ab initio prediction:Prodigal:2.6
			inference	similar to AA sequence:UniProtKB:Q9V0Q0
			locus_tag	MALP_00370
			product	tRNA (guanine(37)-N1)-methyltransferase Trm5b
			protein_id	gnl|Prokka|MALP_00370
4652	3642	gene
			gene	trm5b
			locus_tag	MALP_00370
4662	5462	CDS
			EC_number	2.1.1.98
			dbxref	COG:COG1798
			gene	dphB
			inference	ab initio prediction:Prodigal:2.6
			inference	similar to AA sequence:UniProtKB:O58456
			locus_tag	MALP_00371
			product	Diphthine synthase
			protein_id	gnl|Prokka|MALP_00371
4662	5462	gene
			gene	dphB
			locus_tag	MALP_00371
6433	5450	CDS
			dbxref	COG:COG0206
			gene	ftsZ1_1
			inference	ab initio prediction:Prodigal:2.6
			inference	similar to AA sequence:UniProtKB:Q57816
			locus_tag	MALP_00372
			product	Cell division protein FtsZ 1
			protein_id	gnl|Prokka|MALP_00372
6433	5450	gene
			gene	ftsZ1_1
			locus_tag	MALP_00372
6445	7971	CDS
			EC_number	3.6.4.12
			dbxref	COG:COG0433
			gene	herA_1
			inference	ab initio prediction:Prodigal:2.6
			inference	similar to AA sequence:UniProtKB:F2Z5Z6
			locus_tag	MALP_00373
			product	DNA double-strand break repair helicase HerA
			protein_id	gnl|Prokka|MALP_00373
6445	7971	gene
			gene	herA_1
			locus_tag	MALP_00373
7981	9735	CDS
			gene	kefB_1
			inference	ab initio prediction:Prodigal:2.6
			inference	protein motif:HAMAP:MF_01412
			locus_tag	MALP_00374
			product	Glutathione-regulated potassium-efflux system protein KefB
			protein_id	gnl|Prokka|MALP_00374
7981	9735	gene
			gene	kefB_1
			locus_tag	MALP_00374
9795	10907	CDS
			EC_number	3.1.-.-
			dbxref	COG:COG0420
			inference	ab initio prediction:Prodigal:2.6
			inference	similar to AA sequence:UniProtKB:Q58719
			locus_tag	MALP_00375
			product	DNA double-strand break repair protein Mre11
			protein_id	gnl|Prokka|MALP_00375
9795	10907	gene
			locus_tag	MALP_00375
10904	13324	CDS
			dbxref	COG:COG0419
			inference	ab initio prediction:Prodigal:2.6
			inference	similar to AA sequence:UniProtKB:Q58718
			locus_tag	MALP_00376
			product	DNA double-strand break repair Rad50 ATPase
			protein_id	gnl|Prokka|MALP_00376
10904	13324	gene
			locus_tag	MALP_00376
13609	13328	CDS
			EC_number	5.2.1.8
			gene	prsA
			inference	ab initio prediction:Prodigal:2.6
			inference	protein motif:HAMAP:MF_01145
			locus_tag	MALP_00377
			product	Foldase protein PrsA
			protein_id	gnl|Prokka|MALP_00377
13609	13328	gene
			gene	prsA
			locus_tag	MALP_00377
14651	13653	CDS
			dbxref	COG:COG0857
			inference	ab initio prediction:Prodigal:2.6
			inference	similar to AA sequence:UniProtKB:O29056
			locus_tag	MALP_00378
			product	putative protein
			protein_id	gnl|Prokka|MALP_00378
14651	13653	gene
			locus_tag	MALP_00378
16747	14648	CDS
			EC_number	6.2.1.13
			dbxref	COG:COG1042
			inference	ab initio prediction:Prodigal:2.6
			inference	similar to AA sequence:UniProtKB:O29057
			locus_tag	MALP_00379
			product	Acetate--CoA ligase [ADP-forming] I
			protein_id	gnl|Prokka|MALP_00379
16747	14648	gene
			locus_tag	MALP_00379
17188	17361	CDS
			inference	ab initio prediction:Prodigal:2.6
			locus_tag	MALP_00380
			product	hypothetical protein
			protein_id	gnl|Prokka|MALP_00380
17188	17361	gene
			locus_tag	MALP_00380
17885	17514	CDS
			EC_number	3.1.-.-
			gene	yhaM
			inference	ab initio prediction:Prodigal:2.6
			inference	protein motif:HAMAP:MF_01427
			locus_tag	MALP_00381
			product	3'-5' exoribonuclease YhaM
			protein_id	gnl|Prokka|MALP_00381
17885	17514	gene
			gene	yhaM
			locus_tag	MALP_00381
>Feature gnl|Prokka|MALP_10
781	164	CDS
			EC_number	5.3.1.24
			dbxref	COG:COG0135
			gene	trpF
			inference	ab initio prediction:Prodigal:2.6
			inference	similar to AA sequence:UniProtKB:Q9YGB1
			locus_tag	MALP_00382
			product	N-(5'-phosphoribosyl)anthranilate isomerase
			protein_id	gnl|Prokka|MALP_00382
781	164	gene
			gene	trpF
			locus_tag	MALP_00382
1575	778	CDS
			EC_number	4.1.1.48
			dbxref	COG:COG0134
			gene	trpC
			inference	ab initio prediction:Prodigal:2.6
			inference	similar to AA sequence:UniProtKB:Q06121
			locus_tag	MALP_00383
			product	Indole-3-glycerol phosphate synthase
			protein_id	gnl|Prokka|MALP_00383
1575	778	gene
			gene	trpC
			locus_tag	MALP_00383
2564	1575	CDS
			EC_number	2.4.2.18
			dbxref	COG:COG0547
			gene	trpD_2
			inference	ab initio prediction:Prodigal:2.6
			inference	similar to AA sequence:UniProtKB:Q9YGB4
			locus_tag	MALP_00384
			product	Anthranilate phosphoribosyltransferase
			protein_id	gnl|Prokka|MALP_00384
2564	1575	gene
			gene	trpD_2
			locus_tag	MALP_00384
3154	2561	CDS
			EC_number	4.1.3.27
			dbxref	COG:COG0512
			gene	trpG
			inference	ab initio prediction:Prodigal:2.6
			inference	similar to AA sequence:UniProtKB:Q06129
			locus_tag	MALP_00385
			product	Anthranilate synthase component 2
			protein_id	gnl|Prokka|MALP_00385
3154	2561	gene
			gene	trpG
			locus_tag	MALP_00385
4461	3151	CDS
			EC_number	4.1.3.27
			dbxref	COG:COG0147
			gene	trpE
			inference	ab initio prediction:Prodigal:2.6
			inference	similar to AA sequence:UniProtKB:Q06128
			locus_tag	MALP_00386
			product	Anthranilate synthase component 1
			protein_id	gnl|Prokka|MALP_00386
4461	3151	gene
			gene	trpE
			locus_tag	MALP_00386
5205	4594	CDS
			inference	ab initio prediction:Prodigal:2.6
			locus_tag	MALP_00387
			product	hypothetical protein
			protein_id	gnl|Prokka|MALP_00387
5205	4594	gene
			locus_tag	MALP_00387
5264	5884	CDS
			dbxref	COG:COG0655
			inference	ab initio prediction:Prodigal:2.6
			inference	similar to AA sequence:UniProtKB:Q58483
			locus_tag	MALP_00388
			product	Iron-sulfur flavoprotein
			protein_id	gnl|Prokka|MALP_00388
5264	5884	gene
			locus_tag	MALP_00388
5886	6404	CDS
			inference	ab initio prediction:Prodigal:2.6
			locus_tag	MALP_00389
			product	hypothetical protein
			protein_id	gnl|Prokka|MALP_00389
5886	6404	gene
			locus_tag	MALP_00389
6451	6612	CDS
			inference	ab initio prediction:Prodigal:2.6
			locus_tag	MALP_00390
			product	hypothetical protein
			protein_id	gnl|Prokka|MALP_00390
6451	6612	gene
			locus_tag	MALP_00390
6875	6609	CDS
			inference	ab initio prediction:Prodigal:2.6
			locus_tag	MALP_00391
			product	hypothetical protein
			protein_id	gnl|Prokka|MALP_00391
6875	6609	gene
			locus_tag	MALP_00391
7124	6924	CDS
			inference	ab initio prediction:Prodigal:2.6
			locus_tag	MALP_00392
			product	hypothetical protein
			protein_id	gnl|Prokka|MALP_00392
7124	6924	gene
			locus_tag	MALP_00392
7221	9080	CDS
			inference	ab initio prediction:Prodigal:2.6
			locus_tag	MALP_00393
			product	hypothetical protein
			protein_id	gnl|Prokka|MALP_00393
7221	9080	gene
			locus_tag	MALP_00393
9809	9066	CDS
			EC_number	2.7.7.-
			dbxref	COG:COG0476
			gene	ubaA_2
			inference	ab initio prediction:Prodigal:2.6
			inference	similar to AA sequence:UniProtKB:D4GSF3
			locus_tag	MALP_00394
			product	SAMP-activating enzyme E1
			protein_id	gnl|Prokka|MALP_00394
9809	9066	gene
			gene	ubaA_2
			locus_tag	MALP_00394
9908	10828	CDS
			dbxref	COG:COG1136
			inference	ab initio prediction:Prodigal:2.6
			inference	similar to AA sequence:UniProtKB:Q58206
			locus_tag	MALP_00395
			product	putative ABC transporter ATP-binding protein
			protein_id	gnl|Prokka|MALP_00395
9908	10828	gene
			locus_tag	MALP_00395
10825	11916	CDS
			inference	ab initio prediction:Prodigal:2.6
			locus_tag	MALP_00396
			product	hypothetical protein
			protein_id	gnl|Prokka|MALP_00396
10825	11916	gene
			locus_tag	MALP_00396
11963	13453	CDS
			dbxref	COG:COG2244
			gene	aglR
			inference	ab initio prediction:Prodigal:2.6
			inference	similar to AA sequence:UniProtKB:D4GYG8
			locus_tag	MALP_00397
			product	putative flippase AglR
			protein_id	gnl|Prokka|MALP_00397
11963	13453	gene
			gene	aglR
			locus_tag	MALP_00397
15467	13485	CDS
			EC_number	6.2.1.1
			dbxref	COG:COG0365
			gene	acsA_1
			inference	ab initio prediction:Prodigal:2.6
			inference	similar to AA sequence:UniProtKB:P27095
			locus_tag	MALP_00398
			product	Acetyl-coenzyme A synthetase
			protein_id	gnl|Prokka|MALP_00398
15467	13485	gene
			gene	acsA_1
			locus_tag	MALP_00398
16066	15701	CDS
			inference	ab initio prediction:Prodigal:2.6
			locus_tag	MALP_00399
			product	hypothetical protein
			protein_id	gnl|Prokka|MALP_00399
16066	15701	gene
			locus_tag	MALP_00399
16307	16420	CDS
			inference	ab initio prediction:Prodigal:2.6
			locus_tag	MALP_00400
			product	hypothetical protein
			protein_id	gnl|Prokka|MALP_00400
16307	16420	gene
			locus_tag	MALP_00400
17387	16500	CDS
			inference	ab initio prediction:Prodigal:2.6
			locus_tag	MALP_00401
			product	hypothetical protein
			protein_id	gnl|Prokka|MALP_00401
17387	16500	gene
			locus_tag	MALP_00401
17521	18345	CDS
			inference	ab initio prediction:Prodigal:2.6
			locus_tag	MALP_00402
			product	hypothetical protein
			protein_id	gnl|Prokka|MALP_00402
17521	18345	gene
			locus_tag	MALP_00402
19215	18346	CDS
			EC_number	2.7.7.9
			dbxref	COG:COG1209
			gene	aglF
			inference	ab initio prediction:Prodigal:2.6
			inference	similar to AA sequence:UniProtKB:D4GYH1
			locus_tag	MALP_00403
			product	UTP--glucose-1-phosphate uridylyltransferase AglF
			protein_id	gnl|Prokka|MALP_00403
19215	18346	gene
			gene	aglF
			locus_tag	MALP_00403
20477	19218	CDS
			EC_number	1.1.1.22
			dbxref	COG:COG1004
			gene	aglM
			inference	ab initio prediction:Prodigal:2.6
			inference	similar to AA sequence:UniProtKB:D4GYH5
			locus_tag	MALP_00404
			product	UDP-glucose 6-dehydrogenase AglM
			protein_id	gnl|Prokka|MALP_00404
20477	19218	gene
			gene	aglM
			locus_tag	MALP_00404
20665	21447	CDS
			inference	ab initio prediction:Prodigal:2.6
			locus_tag	MALP_00405
			product	hypothetical protein
			protein_id	gnl|Prokka|MALP_00405
20665	21447	gene
			locus_tag	MALP_00405
21477	22856	CDS
			EC_number	2.7.7.60
			gene	ispD
			inference	ab initio prediction:Prodigal:2.6
			inference	protein motif:HAMAP:MF_00108
			locus_tag	MALP_00406
			product	2-C-methyl-D-erythritol 4-phosphate cytidylyltransferase
			protein_id	gnl|Prokka|MALP_00406
21477	22856	gene
			gene	ispD
			locus_tag	MALP_00406
24039	22882	CDS
			inference	ab initio prediction:Prodigal:2.6
			locus_tag	MALP_00407
			product	hypothetical protein
			protein_id	gnl|Prokka|MALP_00407
24039	22882	gene
			locus_tag	MALP_00407
25235	24036	CDS
			inference	ab initio prediction:Prodigal:2.6
			locus_tag	MALP_00408
			product	hypothetical protein
			protein_id	gnl|Prokka|MALP_00408
25235	24036	gene
			locus_tag	MALP_00408
25244	25816	CDS
			inference	ab initio prediction:Prodigal:2.6
			locus_tag	MALP_00409
			product	hypothetical protein
			protein_id	gnl|Prokka|MALP_00409
25244	25816	gene
			locus_tag	MALP_00409
25897	26274	CDS
			inference	ab initio prediction:Prodigal:2.6
			locus_tag	MALP_00410
			product	hypothetical protein
			protein_id	gnl|Prokka|MALP_00410
25897	26274	gene
			locus_tag	MALP_00410
26314	27630	CDS
			inference	ab initio prediction:Prodigal:2.6
			inference	protein motif:HAMAP:MF_01212
			locus_tag	MALP_00411
			product	Deoxyguanosinetriphosphate triphosphohydrolase-like protein
			protein_id	gnl|Prokka|MALP_00411
26314	27630	gene
			locus_tag	MALP_00411
29081	27627	CDS
			EC_number	6.5.1.-
			dbxref	COG:COG1690
			gene	rtcB
			inference	ab initio prediction:Prodigal:2.6
			inference	similar to AA sequence:UniProtKB:Q8ZY09
			locus_tag	MALP_00412
			product	tRNA-splicing ligase RtcB
			protein_id	gnl|Prokka|MALP_00412
29081	27627	gene
			gene	rtcB
			locus_tag	MALP_00412
29210	30379	CDS
			inference	ab initio prediction:Prodigal:2.6
			locus_tag	MALP_00413
			product	hypothetical protein
			protein_id	gnl|Prokka|MALP_00413
29210	30379	gene
			locus_tag	MALP_00413
30459	30384	tRNA
			inference	COORDINATES:profile:Aragorn:1.2
			locus_tag	MALP_00414
			product	tRNA-His(gtg)
30459	30384	gene
			locus_tag	MALP_00414
31080	30508	CDS
			inference	ab initio prediction:Prodigal:2.6
			locus_tag	MALP_00415
			product	hypothetical protein
			protein_id	gnl|Prokka|MALP_00415
31080	30508	gene
			locus_tag	MALP_00415
31358	32158	CDS
			inference	ab initio prediction:Prodigal:2.6
			locus_tag	MALP_00416
			product	hypothetical protein
			protein_id	gnl|Prokka|MALP_00416
31358	32158	gene
			locus_tag	MALP_00416
32303	33235	CDS
			EC_number	2.1.3.3
			dbxref	COG:COG0078
			gene	argF
			inference	ab initio prediction:Prodigal:2.6
			inference	similar to AA sequence:UniProtKB:Q51742
			locus_tag	MALP_00417
			product	Ornithine carbamoyltransferase, anabolic
			protein_id	gnl|Prokka|MALP_00417
32303	33235	gene
			gene	argF
			locus_tag	MALP_00417
34877	33213	CDS
			inference	ab initio prediction:Prodigal:2.6
			locus_tag	MALP_00418
			product	hypothetical protein
			protein_id	gnl|Prokka|MALP_00418
34877	33213	gene
			locus_tag	MALP_00418
35638	34874	CDS
			inference	ab initio prediction:Prodigal:2.6
			locus_tag	MALP_00419
			product	hypothetical protein
			protein_id	gnl|Prokka|MALP_00419
35638	34874	gene
			locus_tag	MALP_00419
35734	36465	CDS
			inference	ab initio prediction:Prodigal:2.6
			locus_tag	MALP_00420
			product	hypothetical protein
			protein_id	gnl|Prokka|MALP_00420
35734	36465	gene
			locus_tag	MALP_00420
36491	37480	CDS
			EC_number	1.1.1.376
			inference	ab initio prediction:Prodigal:2.6
			inference	similar to AA sequence:UniProtKB:D4GP33
			locus_tag	MALP_00421
			product	L-arabinose 1-dehydrogenase (NAD(P)(+))
			protein_id	gnl|Prokka|MALP_00421
36491	37480	gene
			locus_tag	MALP_00421
37812	38708	CDS
			EC_number	4.3.99.3
			gene	queE_2
			inference	ab initio prediction:Prodigal:2.6
			inference	protein motif:HAMAP:MF_00917
			locus_tag	MALP_00422
			product	7-carboxy-7-deazaguanine synthase
			protein_id	gnl|Prokka|MALP_00422
37812	38708	gene
			gene	queE_2
			locus_tag	MALP_00422
38871	39506	CDS
			dbxref	COG:COG5012
			gene	mttC
			inference	ab initio prediction:Prodigal:2.6
			inference	similar to AA sequence:UniProtKB:O93659
			locus_tag	MALP_00423
			product	Trimethylamine corrinoid protein
			protein_id	gnl|Prokka|MALP_00423
38871	39506	gene
			gene	mttC
			locus_tag	MALP_00423
39624	40433	CDS
			inference	ab initio prediction:Prodigal:2.6
			locus_tag	MALP_00424
			product	hypothetical protein
			protein_id	gnl|Prokka|MALP_00424
39624	40433	gene
			locus_tag	MALP_00424
40488	41852	CDS
			inference	ab initio prediction:Prodigal:2.6
			locus_tag	MALP_00425
			product	hypothetical protein
			protein_id	gnl|Prokka|MALP_00425
40488	41852	gene
			locus_tag	MALP_00425
41906	43873	CDS
			inference	ab initio prediction:Prodigal:2.6
			locus_tag	MALP_00426
			product	hypothetical protein
			protein_id	gnl|Prokka|MALP_00426
41906	43873	gene
			locus_tag	MALP_00426
44034	45077	CDS
			inference	ab initio prediction:Prodigal:2.6
			locus_tag	MALP_00427
			product	hypothetical protein
			protein_id	gnl|Prokka|MALP_00427
44034	45077	gene
			locus_tag	MALP_00427
45127	45363	CDS
			dbxref	COG:COG0526
			inference	ab initio prediction:Prodigal:2.6
			inference	similar to AA sequence:UniProtKB:O26981
			locus_tag	MALP_00428
			product	Thioredoxin
			protein_id	gnl|Prokka|MALP_00428
45127	45363	gene
			locus_tag	MALP_00428
45369	45740	CDS
			inference	ab initio prediction:Prodigal:2.6
			locus_tag	MALP_00429
			product	hypothetical protein
			protein_id	gnl|Prokka|MALP_00429
45369	45740	gene
			locus_tag	MALP_00429
46140	45727	CDS
			EC_number	3.1.3.48
			gene	arsC_1
			inference	ab initio prediction:Prodigal:2.6
			inference	protein motif:HAMAP:MF_01624
			locus_tag	MALP_00430
			product	Protein ArsC
			protein_id	gnl|Prokka|MALP_00430
46140	45727	gene
			gene	arsC_1
			locus_tag	MALP_00430
46200	47291	CDS
			inference	ab initio prediction:Prodigal:2.6
			locus_tag	MALP_00431
			product	hypothetical protein
			protein_id	gnl|Prokka|MALP_00431
46200	47291	gene
			locus_tag	MALP_00431
48327	47311	CDS
			EC_number	2.1.1.246
			dbxref	COG:COG0407
			gene	mtaA_2
			inference	ab initio prediction:Prodigal:2.6
			inference	similar to AA sequence:UniProtKB:Q48927
			locus_tag	MALP_00432
			product	Methylcobamide:CoM methyltransferase MtaA
			protein_id	gnl|Prokka|MALP_00432
48327	47311	gene
			gene	mtaA_2
			locus_tag	MALP_00432
49551	48499	CDS
			EC_number	2.1.1.247
			dbxref	COG:COG0407
			gene	mtbA_1
			inference	ab initio prediction:Prodigal:2.6
			inference	similar to AA sequence:UniProtKB:O30640
			locus_tag	MALP_00433
			product	Methylcobamide:CoM methyltransferase MtbA
			protein_id	gnl|Prokka|MALP_00433
49551	48499	gene
			gene	mtbA_1
			locus_tag	MALP_00433
50045	49593	CDS
			inference	ab initio prediction:Prodigal:2.6
			locus_tag	MALP_00434
			product	hypothetical protein
			protein_id	gnl|Prokka|MALP_00434
50045	49593	gene
			locus_tag	MALP_00434
50715	50050	CDS
			inference	ab initio prediction:Prodigal:2.6
			locus_tag	MALP_00435
			product	hypothetical protein
			protein_id	gnl|Prokka|MALP_00435
50715	50050	gene
			locus_tag	MALP_00435
50884	52530	CDS
			inference	ab initio prediction:Prodigal:2.6
			locus_tag	MALP_00436
			product	hypothetical protein
			protein_id	gnl|Prokka|MALP_00436
50884	52530	gene
			locus_tag	MALP_00436
52531	53376	CDS
			EC_number	2.5.1.105
			dbxref	COG:COG1237
			inference	ab initio prediction:Prodigal:2.6
			inference	similar to AA sequence:UniProtKB:Q57749
			locus_tag	MALP_00437
			product	7,8-dihydropterin-6-methyl-4-(beta-D-ribofuranosyl)-aminobenzene-5'-phosphate synthase
			protein_id	gnl|Prokka|MALP_00437
52531	53376	gene
			locus_tag	MALP_00437
54257	53373	CDS
			EC_number	2.1.1.86
			dbxref	COG:COG1962
			gene	mtrH
			inference	ab initio prediction:Prodigal:2.6
			inference	similar to AA sequence:UniProtKB:P80187
			locus_tag	MALP_00438
			product	Tetrahydromethanopterin S-methyltransferase subunit H
			protein_id	gnl|Prokka|MALP_00438
54257	53373	gene
			gene	mtrH
			locus_tag	MALP_00438
55026	54259	CDS
			EC_number	2.1.1.86
			dbxref	COG:COG4063
			gene	mtrA1
			inference	ab initio prediction:Prodigal:2.6
			inference	similar to AA sequence:UniProtKB:P80184
			locus_tag	MALP_00439
			product	Tetrahydromethanopterin S-methyltransferase subunit A 1
			protein_id	gnl|Prokka|MALP_00439
55026	54259	gene
			gene	mtrA1
			locus_tag	MALP_00439
55187	55912	CDS
			inference	ab initio prediction:Prodigal:2.6
			locus_tag	MALP_00440
			product	hypothetical protein
			protein_id	gnl|Prokka|MALP_00440
55187	55912	gene
			locus_tag	MALP_00440
55959	56240	CDS
			inference	ab initio prediction:Prodigal:2.6
			locus_tag	MALP_00441
			product	hypothetical protein
			protein_id	gnl|Prokka|MALP_00441
55959	56240	gene
			locus_tag	MALP_00441
57284	56241	CDS
			inference	ab initio prediction:Prodigal:2.6
			locus_tag	MALP_00442
			product	hypothetical protein
			protein_id	gnl|Prokka|MALP_00442
57284	56241	gene
			locus_tag	MALP_00442
57329	58153	CDS
			inference	ab initio prediction:Prodigal:2.6
			locus_tag	MALP_00443
			product	hypothetical protein
			protein_id	gnl|Prokka|MALP_00443
57329	58153	gene
			locus_tag	MALP_00443
58216	58923	CDS
			inference	ab initio prediction:Prodigal:2.6
			locus_tag	MALP_00444
			product	hypothetical protein
			protein_id	gnl|Prokka|MALP_00444
58216	58923	gene
			locus_tag	MALP_00444
59033	59515	CDS
			dbxref	COG:COG1522
			gene	ptr2_1
			inference	ab initio prediction:Prodigal:2.6
			inference	similar to AA sequence:UniProtKB:Q58133
			locus_tag	MALP_00445
			product	HTH-type transcriptional regulator Ptr2
			protein_id	gnl|Prokka|MALP_00445
59033	59515	gene
			gene	ptr2_1
			locus_tag	MALP_00445
59558	60751	CDS
			inference	ab initio prediction:Prodigal:2.6
			locus_tag	MALP_00446
			product	hypothetical protein
			protein_id	gnl|Prokka|MALP_00446
59558	60751	gene
			locus_tag	MALP_00446
60748	61401	CDS
			inference	ab initio prediction:Prodigal:2.6
			locus_tag	MALP_00447
			product	hypothetical protein
			protein_id	gnl|Prokka|MALP_00447
60748	61401	gene
			locus_tag	MALP_00447
61664	62992	CDS
			EC_number	2.8.4.1
			dbxref	COG:COG4054
			gene	mrtB
			inference	ab initio prediction:Prodigal:2.6
			inference	similar to AA sequence:UniProtKB:P21111
			locus_tag	MALP_00448
			product	Methyl-coenzyme M reductase II subunit beta
			protein_id	gnl|Prokka|MALP_00448
61664	62992	gene
			gene	mrtB
			locus_tag	MALP_00448
62995	63417	CDS
			dbxref	COG:COG4055
			gene	mcrD
			inference	ab initio prediction:Prodigal:2.6
			inference	similar to AA sequence:UniProtKB:O27235
			locus_tag	MALP_00449
			product	Methyl-coenzyme M reductase I operon protein D
			protein_id	gnl|Prokka|MALP_00449
62995	63417	gene
			gene	mcrD
			locus_tag	MALP_00449
63419	64201	CDS
			EC_number	2.8.4.1
			dbxref	COG:COG4057
			gene	mcrG
			inference	ab initio prediction:Prodigal:2.6
			inference	similar to AA sequence:UniProtKB:P11562
			locus_tag	MALP_00450
			product	Methyl-coenzyme M reductase I subunit gamma
			protein_id	gnl|Prokka|MALP_00450
63419	64201	gene
			gene	mcrG
			locus_tag	MALP_00450
64204	65868	CDS
			EC_number	2.8.4.1
			dbxref	COG:COG4058
			gene	mcrA
			inference	ab initio prediction:Prodigal:2.6
			inference	similar to AA sequence:UniProtKB:P11558
			locus_tag	MALP_00451
			product	Methyl-coenzyme M reductase I subunit alpha
			protein_id	gnl|Prokka|MALP_00451
64204	65868	gene
			gene	mcrA
			locus_tag	MALP_00451
65877	66146	CDS
			inference	ab initio prediction:Prodigal:2.6
			locus_tag	MALP_00452
			product	hypothetical protein
			protein_id	gnl|Prokka|MALP_00452
65877	66146	gene
			locus_tag	MALP_00452
66775	66233	CDS
			inference	ab initio prediction:Prodigal:2.6
			locus_tag	MALP_00453
			product	hypothetical protein
			protein_id	gnl|Prokka|MALP_00453
66775	66233	gene
			locus_tag	MALP_00453
66870	67148	CDS
			inference	ab initio prediction:Prodigal:2.6
			locus_tag	MALP_00454
			product	hypothetical protein
			protein_id	gnl|Prokka|MALP_00454
66870	67148	gene
			locus_tag	MALP_00454
67490	67149	CDS
			inference	ab initio prediction:Prodigal:2.6
			locus_tag	MALP_00455
			product	hypothetical protein
			protein_id	gnl|Prokka|MALP_00455
67490	67149	gene
			locus_tag	MALP_00455
67632	69458	CDS
			EC_number	5.4.3.2
			dbxref	COG:COG1509
			gene	ablA
			inference	ab initio prediction:Prodigal:2.6
			inference	similar to AA sequence:UniProtKB:Q8PYC9
			locus_tag	MALP_00456
			product	L-lysine 2,3-aminomutase
			protein_id	gnl|Prokka|MALP_00456
67632	69458	gene
			gene	ablA
			locus_tag	MALP_00456
70417	69455	CDS
			inference	ab initio prediction:Prodigal:2.6
			locus_tag	MALP_00457
			product	hypothetical protein
			protein_id	gnl|Prokka|MALP_00457
70417	69455	gene
			locus_tag	MALP_00457
70530	72152	CDS
			EC_number	3.6.3.19
			gene	malK_1
			inference	ab initio prediction:Prodigal:2.6
			inference	similar to AA sequence:UniProtKB:Q9YGA6
			locus_tag	MALP_00458
			product	Trehalose/maltose import ATP-binding protein MalK
			protein_id	gnl|Prokka|MALP_00458
70530	72152	gene
			gene	malK_1
			locus_tag	MALP_00458
72155	72760	CDS
			dbxref	COG:COG4056
			gene	mcrC
			inference	ab initio prediction:Prodigal:2.6
			inference	similar to AA sequence:UniProtKB:O27234
			locus_tag	MALP_00459
			product	Methyl-coenzyme M reductase I operon protein C
			protein_id	gnl|Prokka|MALP_00459
72155	72760	gene
			gene	mcrC
			locus_tag	MALP_00459
73359	72757	CDS
			inference	ab initio prediction:Prodigal:2.6
			locus_tag	MALP_00460
			product	hypothetical protein
			protein_id	gnl|Prokka|MALP_00460
73359	72757	gene
			locus_tag	MALP_00460
>Feature gnl|Prokka|MALP_11
239	493	CDS
			inference	ab initio prediction:Prodigal:2.6
			locus_tag	MALP_00461
			product	hypothetical protein
			protein_id	gnl|Prokka|MALP_00461
239	493	gene
			locus_tag	MALP_00461
1202	510	CDS
			inference	ab initio prediction:Prodigal:2.6
			locus_tag	MALP_00462
			product	hypothetical protein
			protein_id	gnl|Prokka|MALP_00462
1202	510	gene
			locus_tag	MALP_00462
1410	2378	CDS
			inference	ab initio prediction:Prodigal:2.6
			locus_tag	MALP_00463
			product	hypothetical protein
			protein_id	gnl|Prokka|MALP_00463
1410	2378	gene
			locus_tag	MALP_00463
2837	2379	CDS
			inference	ab initio prediction:Prodigal:2.6
			locus_tag	MALP_00464
			product	hypothetical protein
			protein_id	gnl|Prokka|MALP_00464
2837	2379	gene
			locus_tag	MALP_00464
3304	2885	CDS
			inference	ab initio prediction:Prodigal:2.6
			locus_tag	MALP_00465
			product	hypothetical protein
			protein_id	gnl|Prokka|MALP_00465
3304	2885	gene
			locus_tag	MALP_00465
3498	3821	CDS
			gene	erpA
			inference	ab initio prediction:Prodigal:2.6
			inference	protein motif:HAMAP:MF_01380
			locus_tag	MALP_00466
			product	Iron-sulfur cluster insertion protein ErpA
			protein_id	gnl|Prokka|MALP_00466
3498	3821	gene
			gene	erpA
			locus_tag	MALP_00466
3873	5438	CDS
			EC_number	3.6.4.12
			dbxref	COG:COG1204
			inference	ab initio prediction:Prodigal:2.6
			inference	similar to AA sequence:UniProtKB:O73946
			locus_tag	MALP_00467
			product	ATP-dependent DNA helicase Hel308
			protein_id	gnl|Prokka|MALP_00467
3873	5438	gene
			locus_tag	MALP_00467
5472	7232	CDS
			EC_number	6.5.1.7
			dbxref	COG:COG1793
			gene	lig
			inference	ab initio prediction:Prodigal:2.6
			inference	similar to AA sequence:UniProtKB:A3DP49
			locus_tag	MALP_00468
			product	DNA ligase
			protein_id	gnl|Prokka|MALP_00468
5472	7232	gene
			gene	lig
			locus_tag	MALP_00468
7274	7549	CDS
			EC_number	2.7.7.6
			dbxref	COG:COG1761
			gene	rpoL
			inference	ab initio prediction:Prodigal:2.6
			inference	similar to AA sequence:UniProtKB:Q9HIC5
			locus_tag	MALP_00469
			product	DNA-directed RNA polymerase subunit L
			protein_id	gnl|Prokka|MALP_00469
7274	7549	gene
			gene	rpoL
			locus_tag	MALP_00469
7555	8856	CDS
			EC_number	5.4.99.27
			dbxref	COG:COG0585
			gene	truD
			inference	ab initio prediction:Prodigal:2.6
			inference	similar to AA sequence:UniProtKB:Q8Q0M2
			locus_tag	MALP_00470
			product	putative tRNA pseudouridine synthase D
			protein_id	gnl|Prokka|MALP_00470
7555	8856	gene
			gene	truD
			locus_tag	MALP_00470
13155	8857	CDS
			EC_number	3.4.-.-
			gene	bepA_1
			inference	ab initio prediction:Prodigal:2.6
			inference	protein motif:HAMAP:MF_00997
			locus_tag	MALP_00471
			product	Beta-barrel assembly-enhancing protease
			protein_id	gnl|Prokka|MALP_00471
13155	8857	gene
			gene	bepA_1
			locus_tag	MALP_00471
13390	13566	CDS
			inference	ab initio prediction:Prodigal:2.6
			locus_tag	MALP_00472
			product	hypothetical protein
			protein_id	gnl|Prokka|MALP_00472
13390	13566	gene
			locus_tag	MALP_00472
13716	13788	tRNA
			inference	COORDINATES:profile:Aragorn:1.2
			locus_tag	MALP_00473
			product	tRNA-Gly(tcc)
13716	13788	gene
			locus_tag	MALP_00473
14286	13870	CDS
			dbxref	COG:COG2101
			gene	tbp2_2
			inference	ab initio prediction:Prodigal:2.6
			inference	similar to AA sequence:UniProtKB:D4H071
			locus_tag	MALP_00474
			product	TATA-box-binding protein 2
			protein_id	gnl|Prokka|MALP_00474
14286	13870	gene
			gene	tbp2_2
			locus_tag	MALP_00474
16440	14782	CDS
			EC_number	2.6.1.97
			dbxref	COG:COG1549
			gene	arcS
			inference	ab initio prediction:Prodigal:2.6
			inference	similar to AA sequence:UniProtKB:Q58428
			locus_tag	MALP_00475
			product	Archaeosine synthase
			protein_id	gnl|Prokka|MALP_00475
16440	14782	gene
			gene	arcS
			locus_tag	MALP_00475
16857	16498	CDS
			inference	ab initio prediction:Prodigal:2.6
			locus_tag	MALP_00476
			product	hypothetical protein
			protein_id	gnl|Prokka|MALP_00476
16857	16498	gene
			locus_tag	MALP_00476
17219	16863	CDS
			inference	ab initio prediction:Prodigal:2.6
			locus_tag	MALP_00477
			product	hypothetical protein
			protein_id	gnl|Prokka|MALP_00477
17219	16863	gene
			locus_tag	MALP_00477
17504	17229	CDS
			gene	tusB
			inference	ab initio prediction:Prodigal:2.6
			inference	protein motif:HAMAP:MF_01564
			locus_tag	MALP_00478
			product	Protein TusB
			protein_id	gnl|Prokka|MALP_00478
17504	17229	gene
			gene	tusB
			locus_tag	MALP_00478
17949	17539	CDS
			inference	ab initio prediction:Prodigal:2.6
			locus_tag	MALP_00479
			product	hypothetical protein
			protein_id	gnl|Prokka|MALP_00479
17949	17539	gene
			locus_tag	MALP_00479
18219	17977	CDS
			dbxref	COG:COG0425
			inference	ab initio prediction:Prodigal:2.6
			inference	similar to AA sequence:UniProtKB:Q9HI35
			locus_tag	MALP_00480
			product	Putative sulfur carrier protein/Ta1414
			protein_id	gnl|Prokka|MALP_00480
18219	17977	gene
			locus_tag	MALP_00480
18298	18657	CDS
			inference	ab initio prediction:Prodigal:2.6
			locus_tag	MALP_00481
			product	hypothetical protein
			protein_id	gnl|Prokka|MALP_00481
18298	18657	gene
			locus_tag	MALP_00481
18763	19692	CDS
			EC_number	2.1.3.2
			dbxref	COG:COG0540
			gene	pyrB
			inference	ab initio prediction:Prodigal:2.6
			inference	similar to AA sequence:UniProtKB:P77918
			locus_tag	MALP_00482
			product	Aspartate carbamoyltransferase
			protein_id	gnl|Prokka|MALP_00482
18763	19692	gene
			gene	pyrB
			locus_tag	MALP_00482
19692	20153	CDS
			dbxref	COG:COG1781
			gene	pyrI
			inference	ab initio prediction:Prodigal:2.6
			inference	similar to AA sequence:UniProtKB:Q58801
			locus_tag	MALP_00483
			product	Aspartate carbamoyltransferase regulatory chain
			protein_id	gnl|Prokka|MALP_00483
19692	20153	gene
			gene	pyrI
			locus_tag	MALP_00483
20188	20718	CDS
			inference	ab initio prediction:Prodigal:2.6
			inference	similar to AA sequence:UniProtKB:Q97Z90
			locus_tag	MALP_00484
			note	UPF0200 protein SSO1041
			product	hypothetical protein
			protein_id	gnl|Prokka|MALP_00484
20188	20718	gene
			locus_tag	MALP_00484
20715	20984	CDS
			inference	ab initio prediction:Prodigal:2.6
			locus_tag	MALP_00485
			product	hypothetical protein
			protein_id	gnl|Prokka|MALP_00485
20715	20984	gene
			locus_tag	MALP_00485
21086	26065	CDS
			inference	ab initio prediction:Prodigal:2.6
			locus_tag	MALP_00486
			product	hypothetical protein
			protein_id	gnl|Prokka|MALP_00486
21086	26065	gene
			locus_tag	MALP_00486
26093	26812	CDS
			inference	ab initio prediction:Prodigal:2.6
			locus_tag	MALP_00487
			product	hypothetical protein
			protein_id	gnl|Prokka|MALP_00487
26093	26812	gene
			locus_tag	MALP_00487
26861	27319	CDS
			inference	ab initio prediction:Prodigal:2.6
			locus_tag	MALP_00488
			product	hypothetical protein
			protein_id	gnl|Prokka|MALP_00488
26861	27319	gene
			locus_tag	MALP_00488
27374	27489	rRNA
			locus_tag	MALP_00489
			product	5S ribosomal RNA
27374	27489	gene
			locus_tag	MALP_00489
28874	27630	CDS
			inference	ab initio prediction:Prodigal:2.6
			locus_tag	MALP_00490
			product	hypothetical protein
			protein_id	gnl|Prokka|MALP_00490
28874	27630	gene
			locus_tag	MALP_00490
>Feature gnl|Prokka|MALP_12
2087	600	CDS
			inference	ab initio prediction:Prodigal:2.6
			locus_tag	MALP_00491
			product	hypothetical protein
			protein_id	gnl|Prokka|MALP_00491
2087	600	gene
			locus_tag	MALP_00491
2244	5054	CDS
			inference	ab initio prediction:Prodigal:2.6
			locus_tag	MALP_00492
			product	hypothetical protein
			protein_id	gnl|Prokka|MALP_00492
2244	5054	gene
			locus_tag	MALP_00492
5379	5834	CDS
			EC_number	1.11.1.15
			dbxref	COG:COG0450
			inference	ab initio prediction:Prodigal:2.6
			inference	similar to AA sequence:UniProtKB:Q5JF30
			locus_tag	MALP_00493
			product	Peroxiredoxin
			protein_id	gnl|Prokka|MALP_00493
5379	5834	gene
			locus_tag	MALP_00493
6620	5835	CDS
			EC_number	2.4.2.28
			dbxref	COG:COG0005
			gene	mtnP
			inference	ab initio prediction:Prodigal:2.6
			inference	similar to AA sequence:UniProtKB:Q8U4Q8
			locus_tag	MALP_00494
			product	S-methyl-5'-thioadenosine phosphorylase
			protein_id	gnl|Prokka|MALP_00494
6620	5835	gene
			gene	mtnP
			locus_tag	MALP_00494
6776	7300	CDS
			dbxref	COG:COG1853
			inference	ab initio prediction:Prodigal:2.6
			inference	similar to AA sequence:UniProtKB:O58586
			locus_tag	MALP_00495
			product	putative protein
			protein_id	gnl|Prokka|MALP_00495
6776	7300	gene
			locus_tag	MALP_00495
7355	7885	CDS
			dbxref	COG:COG1853
			inference	ab initio prediction:Prodigal:2.6
			inference	similar to AA sequence:UniProtKB:O58586
			locus_tag	MALP_00496
			product	putative protein
			protein_id	gnl|Prokka|MALP_00496
7355	7885	gene
			locus_tag	MALP_00496
8698	7874	CDS
			EC_number	4.2.1.51
			dbxref	COG:COG0077
			gene	pheA
			inference	ab initio prediction:Prodigal:2.6
			inference	similar to AA sequence:UniProtKB:Q58054
			locus_tag	MALP_00497
			product	Prephenate dehydratase
			protein_id	gnl|Prokka|MALP_00497
8698	7874	gene
			gene	pheA
			locus_tag	MALP_00497
10064	8700	CDS
			EC_number	2.7.2.4
			dbxref	COG:COG0527
			inference	ab initio prediction:Prodigal:2.6
			inference	similar to AA sequence:UniProtKB:Q57991
			locus_tag	MALP_00498
			product	putative aspartokinase
			protein_id	gnl|Prokka|MALP_00498
10064	8700	gene
			locus_tag	MALP_00498
10711	10052	CDS
			EC_number	3.1.3.-
			gene	ycdX_2
			inference	ab initio prediction:Prodigal:2.6
			inference	protein motif:HAMAP:MF_01561
			locus_tag	MALP_00499
			product	phosphatase YcdX
			protein_id	gnl|Prokka|MALP_00499
10711	10052	gene
			gene	ycdX_2
			locus_tag	MALP_00499
11310	10708	CDS
			EC_number	3.5.4.19
			dbxref	COG:COG0139
			gene	hisI
			inference	ab initio prediction:Prodigal:2.6
			inference	similar to AA sequence:UniProtKB:O26347
			locus_tag	MALP_00500
			product	Phosphoribosyl-AMP cyclohydrolase
			protein_id	gnl|Prokka|MALP_00500
11310	10708	gene
			gene	hisI
			locus_tag	MALP_00500
12062	11307	CDS
			EC_number	4.1.3.-
			dbxref	COG:COG0107
			gene	hisF_1
			inference	ab initio prediction:Prodigal:2.6
			inference	similar to AA sequence:UniProtKB:Q8ZY16
			locus_tag	MALP_00501
			product	Imidazole glycerol phosphate synthase subunit HisF
			protein_id	gnl|Prokka|MALP_00501
12062	11307	gene
			gene	hisF_1
			locus_tag	MALP_00501
12610	12059	CDS
			EC_number	4.2.1.19
			dbxref	COG:COG0131
			gene	hisB
			inference	ab initio prediction:Prodigal:2.6
			inference	similar to AA sequence:UniProtKB:P58880
			locus_tag	MALP_00502
			product	Imidazoleglycerol-phosphate dehydratase
			protein_id	gnl|Prokka|MALP_00502
12610	12059	gene
			gene	hisB
			locus_tag	MALP_00502
13316	12615	CDS
			EC_number	4.1.3.-
			dbxref	COG:COG0107
			gene	hisF_2
			inference	ab initio prediction:Prodigal:2.6
			inference	similar to AA sequence:UniProtKB:Q8ZY16
			locus_tag	MALP_00503
			product	Imidazole glycerol phosphate synthase subunit HisF
			protein_id	gnl|Prokka|MALP_00503
13316	12615	gene
			gene	hisF_2
			locus_tag	MALP_00503
13912	13313	CDS
			EC_number	6.3.5.2
			dbxref	COG:COG0518
			gene	guaAA_1
			inference	ab initio prediction:Prodigal:2.6
			inference	similar to AA sequence:UniProtKB:Q58970
			locus_tag	MALP_00504
			product	GMP synthase [glutamine-hydrolyzing] subunit A
			protein_id	gnl|Prokka|MALP_00504
13912	13313	gene
			gene	guaAA_1
			locus_tag	MALP_00504
14955	13903	CDS
			EC_number	2.6.1.1
			dbxref	COG:COG0436
			gene	aspC_1
			inference	ab initio prediction:Prodigal:2.6
			inference	similar to AA sequence:UniProtKB:P14909
			locus_tag	MALP_00505
			product	Aspartate aminotransferase
			protein_id	gnl|Prokka|MALP_00505
14955	13903	gene
			gene	aspC_1
			locus_tag	MALP_00505
15828	14965	CDS
			EC_number	2.4.2.17
			dbxref	COG:COG0040
			gene	hisG
			inference	ab initio prediction:Prodigal:2.6
			inference	similar to AA sequence:UniProtKB:O27550
			locus_tag	MALP_00506
			product	ATP phosphoribosyltransferase
			protein_id	gnl|Prokka|MALP_00506
15828	14965	gene
			gene	hisG
			locus_tag	MALP_00506
16005	16172	CDS
			inference	ab initio prediction:Prodigal:2.6
			locus_tag	MALP_00507
			product	hypothetical protein
			protein_id	gnl|Prokka|MALP_00507
16005	16172	gene
			locus_tag	MALP_00507
>Feature gnl|Prokka|MALP_13
1349	246	CDS
			inference	ab initio prediction:Prodigal:2.6
			locus_tag	MALP_00508
			product	hypothetical protein
			protein_id	gnl|Prokka|MALP_00508
1349	246	gene
			locus_tag	MALP_00508
1822	1349	CDS
			inference	ab initio prediction:Prodigal:2.6
			locus_tag	MALP_00509
			product	hypothetical protein
			protein_id	gnl|Prokka|MALP_00509
1822	1349	gene
			locus_tag	MALP_00509
2797	1862	CDS
			inference	ab initio prediction:Prodigal:2.6
			locus_tag	MALP_00510
			product	hypothetical protein
			protein_id	gnl|Prokka|MALP_00510
2797	1862	gene
			locus_tag	MALP_00510
4402	2813	CDS
			EC_number	2.3.3.13
			dbxref	COG:COG0119
			gene	leuA_1
			inference	ab initio prediction:Prodigal:2.6
			inference	similar to AA sequence:UniProtKB:Q58595
			locus_tag	MALP_00511
			product	2-isopropylmalate synthase
			protein_id	gnl|Prokka|MALP_00511
4402	2813	gene
			gene	leuA_1
			locus_tag	MALP_00511
5499	4477	CDS
			inference	ab initio prediction:Prodigal:2.6
			locus_tag	MALP_00512
			product	hypothetical protein
			protein_id	gnl|Prokka|MALP_00512
5499	4477	gene
			locus_tag	MALP_00512
5998	5501	CDS
			inference	ab initio prediction:Prodigal:2.6
			locus_tag	MALP_00513
			product	hypothetical protein
			protein_id	gnl|Prokka|MALP_00513
5998	5501	gene
			locus_tag	MALP_00513
6219	6119	tRNA
			inference	COORDINATES:profile:Aragorn:1.2
			locus_tag	MALP_00514
			product	tRNA-Val(aac)
6219	6119	gene
			locus_tag	MALP_00514
7603	6263	CDS
			dbxref	COG:COG0569
			gene	trkA_2
			inference	ab initio prediction:Prodigal:2.6
			inference	similar to AA sequence:UniProtKB:Q58505
			locus_tag	MALP_00515
			product	Trk system potassium uptake protein TrkA 
			protein_id	gnl|Prokka|MALP_00515
7603	6263	gene
			gene	trkA_2
			locus_tag	MALP_00515
8814	7603	CDS
			inference	ab initio prediction:Prodigal:2.6
			locus_tag	MALP_00516
			product	hypothetical protein
			protein_id	gnl|Prokka|MALP_00516
8814	7603	gene
			locus_tag	MALP_00516
9639	8866	CDS
			EC_number	3.5.5.1
			dbxref	COG:COG0388
			inference	ab initio prediction:Prodigal:2.6
			inference	similar to AA sequence:UniProtKB:Q9UYV8
			locus_tag	MALP_00517
			product	Nitrilase
			protein_id	gnl|Prokka|MALP_00517
9639	8866	gene
			locus_tag	MALP_00517
9719	10516	CDS
			EC_number	6.3.1.5
			dbxref	COG:COG0171
			gene	nadE
			inference	ab initio prediction:Prodigal:2.6
			inference	similar to AA sequence:UniProtKB:O57921
			locus_tag	MALP_00518
			product	NH(3)-dependent NAD(+) synthetase
			protein_id	gnl|Prokka|MALP_00518
9719	10516	gene
			gene	nadE
			locus_tag	MALP_00518
10996	10517	CDS
			inference	ab initio prediction:Prodigal:2.6
			locus_tag	MALP_00519
			product	hypothetical protein
			protein_id	gnl|Prokka|MALP_00519
10996	10517	gene
			locus_tag	MALP_00519
11092	11169	tRNA
			inference	COORDINATES:profile:Aragorn:1.2
			locus_tag	MALP_00520
			product	tRNA-Glu(ctc)
11092	11169	gene
			locus_tag	MALP_00520
12210	11170	CDS
			gene	xerC_1
			inference	ab initio prediction:Prodigal:2.6
			inference	protein motif:HAMAP:MF_01808
			locus_tag	MALP_00521
			product	Tyrosine recombinase XerC
			protein_id	gnl|Prokka|MALP_00521
12210	11170	gene
			gene	xerC_1
			locus_tag	MALP_00521
>Feature gnl|Prokka|MALP_14
62	277	CDS
			inference	ab initio prediction:Prodigal:2.6
			locus_tag	MALP_00522
			product	hypothetical protein
			protein_id	gnl|Prokka|MALP_00522
62	277	gene
			locus_tag	MALP_00522
893	258	CDS
			inference	ab initio prediction:Prodigal:2.6
			locus_tag	MALP_00523
			product	hypothetical protein
			protein_id	gnl|Prokka|MALP_00523
893	258	gene
			locus_tag	MALP_00523
1537	893	CDS
			inference	ab initio prediction:Prodigal:2.6
			locus_tag	MALP_00524
			product	hypothetical protein
			protein_id	gnl|Prokka|MALP_00524
1537	893	gene
			locus_tag	MALP_00524
1679	6778	CDS
			inference	ab initio prediction:Prodigal:2.6
			locus_tag	MALP_00525
			product	hypothetical protein
			protein_id	gnl|Prokka|MALP_00525
1679	6778	gene
			locus_tag	MALP_00525
6857	6784	tRNA
			inference	COORDINATES:profile:Aragorn:1.2
			locus_tag	MALP_00526
			product	tRNA-Asp(gtc)
6857	6784	gene
			locus_tag	MALP_00526
7066	7866	CDS
			dbxref	COG:COG0517
			inference	ab initio prediction:Prodigal:2.6
			inference	similar to AA sequence:UniProtKB:Q58622
			locus_tag	MALP_00527
			product	putative protein
			protein_id	gnl|Prokka|MALP_00527
7066	7866	gene
			locus_tag	MALP_00527
10180	7874	CDS
			EC_number	2.7.9.2
			dbxref	COG:COG0574
			gene	ppsA_2
			inference	ab initio prediction:Prodigal:2.6
			inference	similar to AA sequence:UniProtKB:P46893
			locus_tag	MALP_00528
			product	putative phosphoenolpyruvate synthase
			protein_id	gnl|Prokka|MALP_00528
10180	7874	gene
			gene	ppsA_2
			locus_tag	MALP_00528
10668	11228	CDS
			dbxref	COG:COG1014
			gene	porG_1
			inference	ab initio prediction:Prodigal:2.6
			inference	similar to AA sequence:UniProtKB:Q51799
			locus_tag	MALP_00529
			product	Pyruvate/ketoisovalerate oxidoreductases common subunit gamma
			protein_id	gnl|Prokka|MALP_00529
10668	11228	gene
			gene	porG_1
			locus_tag	MALP_00529
11229	11513	CDS
			dbxref	COG:COG1144
			gene	porD
			inference	ab initio prediction:Prodigal:2.6
			inference	similar to AA sequence:UniProtKB:Q51803
			locus_tag	MALP_00530
			product	Pyruvate synthase subunit PorD
			protein_id	gnl|Prokka|MALP_00530
11229	11513	gene
			gene	porD
			locus_tag	MALP_00530
11510	12673	CDS
			EC_number	1.2.7.1
			dbxref	COG:COG0674
			gene	porA_1
			inference	ab initio prediction:Prodigal:2.6
			inference	similar to AA sequence:UniProtKB:P80900
			locus_tag	MALP_00531
			product	Pyruvate synthase subunit PorA
			protein_id	gnl|Prokka|MALP_00531
11510	12673	gene
			gene	porA_1
			locus_tag	MALP_00531
12670	13608	CDS
			EC_number	1.2.7.1
			dbxref	COG:COG1013
			gene	porB_1
			inference	ab initio prediction:Prodigal:2.6
			inference	similar to AA sequence:UniProtKB:P80901
			locus_tag	MALP_00532
			product	Pyruvate synthase subunit PorB
			protein_id	gnl|Prokka|MALP_00532
12670	13608	gene
			gene	porB_1
			locus_tag	MALP_00532
14346	13639	CDS
			inference	ab initio prediction:Prodigal:2.6
			locus_tag	MALP_00533
			product	hypothetical protein
			protein_id	gnl|Prokka|MALP_00533
14346	13639	gene
			locus_tag	MALP_00533
14620	14402	CDS
			inference	ab initio prediction:Prodigal:2.6
			locus_tag	MALP_00534
			product	hypothetical protein
			protein_id	gnl|Prokka|MALP_00534
14620	14402	gene
			locus_tag	MALP_00534
14982	14626	CDS
			dbxref	COG:COG1308
			gene	nac
			inference	ab initio prediction:Prodigal:2.6
			inference	similar to AA sequence:UniProtKB:P0C0K9
			locus_tag	MALP_00535
			product	Nascent polypeptide-associated complex protein
			protein_id	gnl|Prokka|MALP_00535
14982	14626	gene
			gene	nac
			locus_tag	MALP_00535
15733	15056	CDS
			inference	ab initio prediction:Prodigal:2.6
			locus_tag	MALP_00536
			product	hypothetical protein
			protein_id	gnl|Prokka|MALP_00536
15733	15056	gene
			locus_tag	MALP_00536
17145	15802	CDS
			EC_number	6.3.1.2
			dbxref	COG:COG0174
			gene	glnA
			inference	ab initio prediction:Prodigal:2.6
			inference	similar to AA sequence:UniProtKB:Q60182
			locus_tag	MALP_00537
			product	Glutamine synthetase
			protein_id	gnl|Prokka|MALP_00537
17145	15802	gene
			gene	glnA
			locus_tag	MALP_00537
18515	17277	CDS
			EC_number	6.1.1.7
			dbxref	COG:COG0013
			gene	alaS_1
			inference	ab initio prediction:Prodigal:2.6
			inference	similar to AA sequence:UniProtKB:O28029
			locus_tag	MALP_00538
			product	Alanine--tRNA ligase
			protein_id	gnl|Prokka|MALP_00538
18515	17277	gene
			gene	alaS_1
			locus_tag	MALP_00538
18593	19057	CDS
			dbxref	COG:COG1522
			inference	ab initio prediction:Prodigal:2.6
			inference	similar to AA sequence:UniProtKB:O59188
			locus_tag	MALP_00539
			product	putative HTH-type transcriptional regulator
			protein_id	gnl|Prokka|MALP_00539
18593	19057	gene
			locus_tag	MALP_00539
19225	21045	CDS
			EC_number	6.1.1.23
			dbxref	COG:COG0017
			gene	aspS_1
			inference	ab initio prediction:Prodigal:2.6
			inference	similar to AA sequence:UniProtKB:Q976I3
			locus_tag	MALP_00540
			product	Aspartate--tRNA(Asp/Asn) ligase
			protein_id	gnl|Prokka|MALP_00540
19225	21045	gene
			gene	aspS_1
			locus_tag	MALP_00540
22376	21042	CDS
			EC_number	6.3.5.-
			dbxref	COG:COG0064
			gene	gatB
			inference	ab initio prediction:Prodigal:2.6
			inference	similar to AA sequence:UniProtKB:O27341
			locus_tag	MALP_00541
			product	Aspartyl/glutamyl-tRNA(Asn/Gln) amidotransferase subunit B
			protein_id	gnl|Prokka|MALP_00541
22376	21042	gene
			gene	gatB
			locus_tag	MALP_00541
23686	22373	CDS
			EC_number	3.5.1.4
			dbxref	COG:COG0154
			inference	ab initio prediction:Prodigal:2.6
			inference	similar to AA sequence:UniProtKB:P95896
			locus_tag	MALP_00542
			product	Amidase
			protein_id	gnl|Prokka|MALP_00542
23686	22373	gene
			locus_tag	MALP_00542
23955	23683	CDS
			EC_number	6.3.5.-
			gene	gatC
			inference	ab initio prediction:Prodigal:2.6
			inference	protein motif:HAMAP:MF_00122
			locus_tag	MALP_00543
			product	Aspartyl/glutamyl-tRNA(Asn/Gln) amidotransferase subunit C
			protein_id	gnl|Prokka|MALP_00543
23955	23683	gene
			gene	gatC
			locus_tag	MALP_00543
24062	24490	CDS
			EC_number	3.1.26.4
			dbxref	COG:COG0328
			gene	rnhA
			inference	ab initio prediction:Prodigal:2.6
			inference	similar to AA sequence:UniProtKB:Q9HSF6
			locus_tag	MALP_00544
			product	Ribonuclease HI
			protein_id	gnl|Prokka|MALP_00544
24062	24490	gene
			gene	rnhA
			locus_tag	MALP_00544
25884	24637	CDS
			EC_number	6.1.1.21
			dbxref	COG:COG0124
			gene	hisS
			inference	ab initio prediction:Prodigal:2.6
			inference	similar to AA sequence:UniProtKB:Q9HLX5
			locus_tag	MALP_00545
			product	Histidine--tRNA ligase
			protein_id	gnl|Prokka|MALP_00545
25884	24637	gene
			gene	hisS
			locus_tag	MALP_00545
25975	26352	CDS
			inference	ab initio prediction:Prodigal:2.6
			locus_tag	MALP_00546
			product	hypothetical protein
			protein_id	gnl|Prokka|MALP_00546
25975	26352	gene
			locus_tag	MALP_00546
26769	26398	CDS
			inference	ab initio prediction:Prodigal:2.6
			locus_tag	MALP_00547
			product	hypothetical protein
			protein_id	gnl|Prokka|MALP_00547
26769	26398	gene
			locus_tag	MALP_00547
27470	26898	CDS
			inference	ab initio prediction:Prodigal:2.6
			locus_tag	MALP_00548
			product	hypothetical protein
			protein_id	gnl|Prokka|MALP_00548
27470	26898	gene
			locus_tag	MALP_00548
28704	27529	CDS
			EC_number	2.6.1.9
			gene	hisC
			inference	ab initio prediction:Prodigal:2.6
			inference	protein motif:HAMAP:MF_01023
			locus_tag	MALP_00549
			product	Histidinol-phosphate aminotransferase
			protein_id	gnl|Prokka|MALP_00549
28704	27529	gene
			gene	hisC
			locus_tag	MALP_00549
29860	28745	CDS
			dbxref	COG:COG0370
			inference	ab initio prediction:Prodigal:2.6
			inference	similar to AA sequence:UniProtKB:Q57986
			locus_tag	MALP_00550
			product	Fe(2+) transporter FeoB
			protein_id	gnl|Prokka|MALP_00550
29860	28745	gene
			locus_tag	MALP_00550
30841	29873	CDS
			EC_number	2.7.2.2
			dbxref	COG:COG0549
			gene	cpkA
			inference	ab initio prediction:Prodigal:2.6
			inference	similar to AA sequence:UniProtKB:P95474
			locus_tag	MALP_00551
			product	Carbamate kinase
			protein_id	gnl|Prokka|MALP_00551
30841	29873	gene
			gene	cpkA
			locus_tag	MALP_00551
30887	31864	CDS
			inference	ab initio prediction:Prodigal:2.6
			locus_tag	MALP_00552
			product	hypothetical protein
			protein_id	gnl|Prokka|MALP_00552
30887	31864	gene
			locus_tag	MALP_00552
31942	33927	CDS
			EC_number	5.99.1.3
			dbxref	COG:COG1389
			gene	top6B
			inference	ab initio prediction:Prodigal:2.6
			inference	similar to AA sequence:UniProtKB:Q8PUB8
			locus_tag	MALP_00553
			product	Type 2 DNA topoisomerase 6 subunit B
			protein_id	gnl|Prokka|MALP_00553
31942	33927	gene
			gene	top6B
			locus_tag	MALP_00553
33920	35014	CDS
			EC_number	5.99.1.3
			dbxref	COG:COG1697
			gene	top6A
			inference	ab initio prediction:Prodigal:2.6
			inference	similar to AA sequence:UniProtKB:Q8PUB7
			locus_tag	MALP_00554
			product	Type 2 DNA topoisomerase 6 subunit A
			protein_id	gnl|Prokka|MALP_00554
33920	35014	gene
			gene	top6A
			locus_tag	MALP_00554
35087	35374	CDS
			inference	ab initio prediction:Prodigal:2.6
			locus_tag	MALP_00555
			product	hypothetical protein
			protein_id	gnl|Prokka|MALP_00555
35087	35374	gene
			locus_tag	MALP_00555
35429	35788	CDS
			inference	ab initio prediction:Prodigal:2.6
			locus_tag	MALP_00556
			product	hypothetical protein
			protein_id	gnl|Prokka|MALP_00556
35429	35788	gene
			locus_tag	MALP_00556
37330	35798	CDS
			EC_number	6.1.1.6
			dbxref	COG:COG1384
			gene	lysS
			inference	ab initio prediction:Prodigal:2.6
			inference	similar to AA sequence:UniProtKB:P0CW66
			locus_tag	MALP_00557
			product	Lysine--tRNA ligase
			protein_id	gnl|Prokka|MALP_00557
37330	35798	gene
			gene	lysS
			locus_tag	MALP_00557
37455	37622	CDS
			inference	ab initio prediction:Prodigal:2.6
			locus_tag	MALP_00558
			product	hypothetical protein
			protein_id	gnl|Prokka|MALP_00558
37455	37622	gene
			locus_tag	MALP_00558
38024	38296	CDS
			inference	ab initio prediction:Prodigal:2.6
			locus_tag	MALP_00559
			product	hypothetical protein
			protein_id	gnl|Prokka|MALP_00559
38024	38296	gene
			locus_tag	MALP_00559
39619	38351	CDS
			gene	kefB_2
			inference	ab initio prediction:Prodigal:2.6
			inference	protein motif:HAMAP:MF_01412
			locus_tag	MALP_00560
			product	Glutathione-regulated potassium-efflux system protein KefB
			protein_id	gnl|Prokka|MALP_00560
39619	38351	gene
			gene	kefB_2
			locus_tag	MALP_00560
39796	40332	CDS
			EC_number	3.6.1.1
			dbxref	COG:COG0221
			gene	ppa
			inference	ab initio prediction:Prodigal:2.6
			inference	similar to AA sequence:UniProtKB:P37981
			locus_tag	MALP_00561
			product	Inorganic pyrophosphatase
			protein_id	gnl|Prokka|MALP_00561
39796	40332	gene
			gene	ppa
			locus_tag	MALP_00561
41395	40334	CDS
			inference	ab initio prediction:Prodigal:2.6
			locus_tag	MALP_00562
			product	hypothetical protein
			protein_id	gnl|Prokka|MALP_00562
41395	40334	gene
			locus_tag	MALP_00562
41731	41435	CDS
			inference	ab initio prediction:Prodigal:2.6
			locus_tag	MALP_00563
			product	hypothetical protein
			protein_id	gnl|Prokka|MALP_00563
41731	41435	gene
			locus_tag	MALP_00563
41841	42221	CDS
			inference	ab initio prediction:Prodigal:2.6
			locus_tag	MALP_00564
			product	hypothetical protein
			protein_id	gnl|Prokka|MALP_00564
41841	42221	gene
			locus_tag	MALP_00564
42622	42224	CDS
			inference	ab initio prediction:Prodigal:2.6
			locus_tag	MALP_00565
			product	hypothetical protein
			protein_id	gnl|Prokka|MALP_00565
42622	42224	gene
			locus_tag	MALP_00565
42762	43769	CDS
			EC_number	3.6.3.19
			gene	malK_2
			inference	ab initio prediction:Prodigal:2.6
			inference	similar to AA sequence:UniProtKB:Q9YGA6
			locus_tag	MALP_00566
			product	Trehalose/maltose import ATP-binding protein MalK
			protein_id	gnl|Prokka|MALP_00566
42762	43769	gene
			gene	malK_2
			locus_tag	MALP_00566
43762	44550	CDS
			inference	ab initio prediction:Prodigal:2.6
			locus_tag	MALP_00567
			product	hypothetical protein
			protein_id	gnl|Prokka|MALP_00567
43762	44550	gene
			locus_tag	MALP_00567
44552	45358	CDS
			inference	ab initio prediction:Prodigal:2.6
			locus_tag	MALP_00568
			product	hypothetical protein
			protein_id	gnl|Prokka|MALP_00568
44552	45358	gene
			locus_tag	MALP_00568
45406	46155	CDS
			EC_number	2.1.2.2
			gene	purN
			inference	ab initio prediction:Prodigal:2.6
			inference	protein motif:HAMAP:MF_01930
			locus_tag	MALP_00569
			product	Phosphoribosylglycinamide formyltransferase
			protein_id	gnl|Prokka|MALP_00569
45406	46155	gene
			gene	purN
			locus_tag	MALP_00569
>Feature gnl|Prokka|MALP_15
483	740	CDS
			inference	ab initio prediction:Prodigal:2.6
			locus_tag	MALP_00570
			product	hypothetical protein
			protein_id	gnl|Prokka|MALP_00570
483	740	gene
			locus_tag	MALP_00570
745	1029	CDS
			inference	ab initio prediction:Prodigal:2.6
			locus_tag	MALP_00571
			product	hypothetical protein
			protein_id	gnl|Prokka|MALP_00571
745	1029	gene
			locus_tag	MALP_00571
2015	1077	CDS
			dbxref	COG:COG0530
			gene	maX1
			inference	ab initio prediction:Prodigal:2.6
			inference	similar to AA sequence:UniProtKB:Q8TPA6
			locus_tag	MALP_00572
			product	Sodium/calcium exchanger MaX1
			protein_id	gnl|Prokka|MALP_00572
2015	1077	gene
			gene	maX1
			locus_tag	MALP_00572
2076	3326	CDS
			EC_number	2.8.4.3
			gene	miaB
			inference	ab initio prediction:Prodigal:2.6
			inference	protein motif:HAMAP:MF_01864
			locus_tag	MALP_00573
			product	tRNA-2-methylthio-N(6)-dimethylallyladenosine synthase
			protein_id	gnl|Prokka|MALP_00573
2076	3326	gene
			gene	miaB
			locus_tag	MALP_00573
3356	3431	tRNA
			inference	COORDINATES:profile:Aragorn:1.2
			locus_tag	MALP_00574
			product	tRNA-Gln(ttg)
3356	3431	gene
			locus_tag	MALP_00574
3489	3716	CDS
			inference	ab initio prediction:Prodigal:2.6
			locus_tag	MALP_00575
			product	hypothetical protein
			protein_id	gnl|Prokka|MALP_00575
3489	3716	gene
			locus_tag	MALP_00575
5659	3713	CDS
			EC_number	2.4.2.48
			dbxref	COG:COG0343
			gene	tgtA
			inference	ab initio prediction:Prodigal:2.6
			inference	similar to AA sequence:UniProtKB:O58843
			locus_tag	MALP_00576
			product	tRNA-guanine(15) transglycosylase
			protein_id	gnl|Prokka|MALP_00576
5659	3713	gene
			gene	tgtA
			locus_tag	MALP_00576
5754	5972	CDS
			inference	ab initio prediction:Prodigal:2.6
			locus_tag	MALP_00577
			product	hypothetical protein
			protein_id	gnl|Prokka|MALP_00577
5754	5972	gene
			locus_tag	MALP_00577
5980	6339	CDS
			EC_number	3.1.1.29
			dbxref	COG:COG1990
			gene	pth
			inference	ab initio prediction:Prodigal:2.6
			inference	similar to AA sequence:UniProtKB:Q9HLW6
			locus_tag	MALP_00578
			product	Peptidyl-tRNA hydrolase
			protein_id	gnl|Prokka|MALP_00578
5980	6339	gene
			gene	pth
			locus_tag	MALP_00578
6340	6912	CDS
			inference	ab initio prediction:Prodigal:2.6
			inference	similar to AA sequence:UniProtKB:O28839
			locus_tag	MALP_00579
			note	UPF0215 protein AF_1433
			product	hypothetical protein
			protein_id	gnl|Prokka|MALP_00579
6340	6912	gene
			locus_tag	MALP_00579
6954	7367	CDS
			inference	ab initio prediction:Prodigal:2.6
			locus_tag	MALP_00580
			product	hypothetical protein
			protein_id	gnl|Prokka|MALP_00580
6954	7367	gene
			locus_tag	MALP_00580
7499	7927	CDS
			dbxref	COG:COG0048
			inference	ab initio prediction:Prodigal:2.6
			inference	similar to AA sequence:UniProtKB:P61994
			locus_tag	MALP_00581
			product	30S ribosomal protein S12
			protein_id	gnl|Prokka|MALP_00581
7499	7927	gene
			locus_tag	MALP_00581
7924	8520	CDS
			dbxref	COG:COG0049
			gene	rps7
			inference	ab initio prediction:Prodigal:2.6
			inference	similar to AA sequence:UniProtKB:Q8U0M8
			locus_tag	MALP_00582
			product	30S ribosomal protein S7
			protein_id	gnl|Prokka|MALP_00582
7924	8520	gene
			gene	rps7
			locus_tag	MALP_00582
8535	10739	CDS
			dbxref	COG:COG0480
			gene	fusA
			inference	ab initio prediction:Prodigal:2.6
			inference	similar to AA sequence:UniProtKB:O59521
			locus_tag	MALP_00583
			product	Elongation factor 2
			protein_id	gnl|Prokka|MALP_00583
8535	10739	gene
			gene	fusA
			locus_tag	MALP_00583
10824	12101	CDS
			dbxref	COG:COG5256
			gene	tuf_1
			inference	ab initio prediction:Prodigal:2.6
			inference	similar to AA sequence:UniProtKB:O27132
			locus_tag	MALP_00584
			product	Elongation factor 1-alpha
			protein_id	gnl|Prokka|MALP_00584
10824	12101	gene
			gene	tuf_1
			locus_tag	MALP_00584
12139	12450	CDS
			dbxref	COG:COG0051
			inference	ab initio prediction:Prodigal:2.6
			inference	similar to AA sequence:UniProtKB:P61885
			locus_tag	MALP_00585
			product	30S ribosomal protein S10
			protein_id	gnl|Prokka|MALP_00585
12139	12450	gene
			locus_tag	MALP_00585
12515	13387	CDS
			dbxref	COG:COG0668
			inference	ab initio prediction:Prodigal:2.6
			inference	similar to AA sequence:UniProtKB:Q58543
			locus_tag	MALP_00586
			product	Large-conductance mechanosensitive channel MscMJLR
			protein_id	gnl|Prokka|MALP_00586
12515	13387	gene
			locus_tag	MALP_00586
13427	14296	CDS
			dbxref	COG:COG0668
			inference	ab initio prediction:Prodigal:2.6
			inference	similar to AA sequence:UniProtKB:Q58543
			locus_tag	MALP_00587
			product	Large-conductance mechanosensitive channel MscMJLR
			protein_id	gnl|Prokka|MALP_00587
13427	14296	gene
			locus_tag	MALP_00587
14338	15984	CDS
			EC_number	4.2.1.9
			gene	ilvD
			inference	ab initio prediction:Prodigal:2.6
			inference	protein motif:HAMAP:MF_00012
			locus_tag	MALP_00588
			product	Dihydroxy-acid dehydratase
			protein_id	gnl|Prokka|MALP_00588
14338	15984	gene
			gene	ilvD
			locus_tag	MALP_00588
16028	16102	tRNA
			inference	COORDINATES:profile:Aragorn:1.2
			locus_tag	MALP_00589
			product	tRNA-Ala(tgc)
16028	16102	gene
			locus_tag	MALP_00589
16188	17843	CDS
			inference	ab initio prediction:Prodigal:2.6
			locus_tag	MALP_00590
			product	hypothetical protein
			protein_id	gnl|Prokka|MALP_00590
16188	17843	gene
			locus_tag	MALP_00590
19051	17948	CDS
			dbxref	COG:COG0330
			inference	ab initio prediction:Prodigal:2.6
			inference	similar to AA sequence:UniProtKB:O59180
			locus_tag	MALP_00591
			product	Stomatin
			protein_id	gnl|Prokka|MALP_00591
19051	17948	gene
			locus_tag	MALP_00591
19521	19069	CDS
			inference	ab initio prediction:Prodigal:2.6
			locus_tag	MALP_00592
			product	hypothetical protein
			protein_id	gnl|Prokka|MALP_00592
19521	19069	gene
			locus_tag	MALP_00592
19707	20378	CDS
			EC_number	1.11.1.15
			dbxref	COG:COG0450
			gene	ahpC
			inference	ab initio prediction:Prodigal:2.6
			inference	similar to AA sequence:UniProtKB:O58966
			locus_tag	MALP_00593
			product	Peroxiredoxin
			protein_id	gnl|Prokka|MALP_00593
19707	20378	gene
			gene	ahpC
			locus_tag	MALP_00593
21688	20417	CDS
			gene	nhaB
			inference	ab initio prediction:Prodigal:2.6
			inference	protein motif:HAMAP:MF_01599
			locus_tag	MALP_00594
			product	Na(+)/H(+) antiporter NhaB
			protein_id	gnl|Prokka|MALP_00594
21688	20417	gene
			gene	nhaB
			locus_tag	MALP_00594
22172	21729	CDS
			dbxref	COG:COG1522
			gene	ptr2_2
			inference	ab initio prediction:Prodigal:2.6
			inference	similar to AA sequence:UniProtKB:Q58133
			locus_tag	MALP_00595
			product	HTH-type transcriptional regulator Ptr2
			protein_id	gnl|Prokka|MALP_00595
22172	21729	gene
			gene	ptr2_2
			locus_tag	MALP_00595
22886	22197	CDS
			EC_number	3.6.1.13
			dbxref	COG:COG1051
			gene	nudF
			inference	ab initio prediction:Prodigal:2.6
			inference	similar to AA sequence:UniProtKB:Q58549
			locus_tag	MALP_00596
			product	ADP-ribose pyrophosphatase
			protein_id	gnl|Prokka|MALP_00596
22886	22197	gene
			gene	nudF
			locus_tag	MALP_00596
22932	23918	CDS
			EC_number	3.6.5.-
			gene	obg
			inference	ab initio prediction:Prodigal:2.6
			inference	protein motif:HAMAP:MF_01454
			locus_tag	MALP_00597
			product	GTPase Obg
			protein_id	gnl|Prokka|MALP_00597
22932	23918	gene
			gene	obg
			locus_tag	MALP_00597
23964	27416	CDS
			EC_number	2.7.7.7
			dbxref	COG:COG1933
			gene	polC
			inference	ab initio prediction:Prodigal:2.6
			inference	similar to AA sequence:UniProtKB:Q59024
			locus_tag	MALP_00598
			product	DNA polymerase II large subunit
			protein_id	gnl|Prokka|MALP_00598
23964	27416	gene
			gene	polC
			locus_tag	MALP_00598
28285	27449	CDS
			EC_number	2.7.7.6
			dbxref	COG:COG0202
			gene	rpoD
			inference	ab initio prediction:Prodigal:2.6
			inference	similar to AA sequence:UniProtKB:P95989
			locus_tag	MALP_00599
			product	DNA-directed RNA polymerase subunit D
			protein_id	gnl|Prokka|MALP_00599
28285	27449	gene
			gene	rpoD
			locus_tag	MALP_00599
28680	28297	CDS
			dbxref	COG:COG0100
			inference	ab initio prediction:Prodigal:2.6
			inference	similar to AA sequence:UniProtKB:P10788
			locus_tag	MALP_00600
			product	30S ribosomal protein S11
			protein_id	gnl|Prokka|MALP_00600
28680	28297	gene
			locus_tag	MALP_00600
29366	28680	CDS
			dbxref	COG:COG0522
			gene	rps4
			inference	ab initio prediction:Prodigal:2.6
			inference	similar to AA sequence:UniProtKB:P61992
			locus_tag	MALP_00601
			product	30S ribosomal protein S4
			protein_id	gnl|Prokka|MALP_00601
29366	28680	gene
			gene	rps4
			locus_tag	MALP_00601
29872	29369	CDS
			dbxref	COG:COG0099
			inference	ab initio prediction:Prodigal:2.6
			inference	similar to AA sequence:UniProtKB:Q8U0E2
			locus_tag	MALP_00602
			product	30S ribosomal protein S13
			protein_id	gnl|Prokka|MALP_00602
29872	29369	gene
			locus_tag	MALP_00602
32776	30095	CDS
			EC_number	6.1.1.7
			dbxref	COG:COG0013
			gene	alaS_2
			inference	ab initio prediction:Prodigal:2.6
			inference	similar to AA sequence:UniProtKB:O58035
			locus_tag	MALP_00603
			product	Alanine--tRNA ligase
			protein_id	gnl|Prokka|MALP_00603
32776	30095	gene
			gene	alaS_2
			locus_tag	MALP_00603
33320	32844	CDS
			EC_number	1.8.4.11
			gene	msrA
			inference	ab initio prediction:Prodigal:2.6
			inference	protein motif:HAMAP:MF_01401
			locus_tag	MALP_00604
			product	Peptide methionine sulfoxide reductase MsrA
			protein_id	gnl|Prokka|MALP_00604
33320	32844	gene
			gene	msrA
			locus_tag	MALP_00604
34940	33363	CDS
			EC_number	3.7.1.22
			gene	iolD_1
			inference	ab initio prediction:Prodigal:2.6
			inference	protein motif:HAMAP:MF_01669
			locus_tag	MALP_00605
			product	3D-(3,5/4)-trihydroxycyclohexane-1,2-dione hydrolase
			protein_id	gnl|Prokka|MALP_00605
34940	33363	gene
			gene	iolD_1
			locus_tag	MALP_00605
36223	34946	CDS
			EC_number	4.-.-.-
			dbxref	COG:COG0535
			gene	nifB
			inference	ab initio prediction:Prodigal:2.6
			inference	similar to AA sequence:UniProtKB:D5VRM1
			locus_tag	MALP_00606
			product	FeMo cofactor biosynthesis protein NifB
			protein_id	gnl|Prokka|MALP_00606
36223	34946	gene
			gene	nifB
			locus_tag	MALP_00606
36352	36759	CDS
			inference	ab initio prediction:Prodigal:2.6
			locus_tag	MALP_00607
			product	hypothetical protein
			protein_id	gnl|Prokka|MALP_00607
36352	36759	gene
			locus_tag	MALP_00607
39807	36924	rRNA
			locus_tag	MALP_00608
			product	23S ribosomal RNA
39807	36924	gene
			locus_tag	MALP_00608
39851	40408	CDS
			inference	ab initio prediction:Prodigal:2.6
			locus_tag	MALP_00609
			product	hypothetical protein
			protein_id	gnl|Prokka|MALP_00609
39851	40408	gene
			locus_tag	MALP_00609
41103	40231	CDS
			EC_number	6.2.1.5
			dbxref	COG:COG0074
			gene	sucD
			inference	ab initio prediction:Prodigal:2.6
			inference	similar to AA sequence:UniProtKB:Q58643
			locus_tag	MALP_00610
			product	Succinate--CoA ligase [ADP-forming] subunit alpha
			protein_id	gnl|Prokka|MALP_00610
41103	40231	gene
			gene	sucD
			locus_tag	MALP_00610
42242	41100	CDS
			inference	ab initio prediction:Prodigal:2.6
			locus_tag	MALP_00611
			product	hypothetical protein
			protein_id	gnl|Prokka|MALP_00611
42242	41100	gene
			locus_tag	MALP_00611
42299	42988	CDS
			EC_number	3.1.2.6
			gene	gloB_3
			inference	ab initio prediction:Prodigal:2.6
			inference	protein motif:HAMAP:MF_01374
			locus_tag	MALP_00612
			product	Hydroxyacylglutathione hydrolase
			protein_id	gnl|Prokka|MALP_00612
42299	42988	gene
			gene	gloB_3
			locus_tag	MALP_00612
42989	43630	CDS
			EC_number	2.7.7.87
			dbxref	COG:COG0009
			gene	sua5
			inference	ab initio prediction:Prodigal:2.6
			inference	similar to AA sequence:UniProtKB:Q9UYB2
			locus_tag	MALP_00613
			product	Threonylcarbamoyl-AMP synthase
			protein_id	gnl|Prokka|MALP_00613
42989	43630	gene
			gene	sua5
			locus_tag	MALP_00613
43614	44513	CDS
			EC_number	3.4.11.18
			dbxref	COG:COG0024
			gene	map
			inference	ab initio prediction:Prodigal:2.6
			inference	similar to AA sequence:UniProtKB:B6YTG0
			locus_tag	MALP_00614
			product	Methionine aminopeptidase
			protein_id	gnl|Prokka|MALP_00614
43614	44513	gene
			gene	map
			locus_tag	MALP_00614
45206	44850	CDS
			inference	ab initio prediction:Prodigal:2.6
			locus_tag	MALP_00615
			product	hypothetical protein
			protein_id	gnl|Prokka|MALP_00615
45206	44850	gene
			locus_tag	MALP_00615
45494	46429	CDS
			inference	ab initio prediction:Prodigal:2.6
			locus_tag	MALP_00616
			product	hypothetical protein
			protein_id	gnl|Prokka|MALP_00616
45494	46429	gene
			locus_tag	MALP_00616
>Feature gnl|Prokka|MALP_16
647	973	CDS
			inference	ab initio prediction:Prodigal:2.6
			locus_tag	MALP_00617
			product	hypothetical protein
			protein_id	gnl|Prokka|MALP_00617
647	973	gene
			locus_tag	MALP_00617
954	1400	CDS
			EC_number	3.1.3.48
			gene	arsC_2
			inference	ab initio prediction:Prodigal:2.6
			inference	protein motif:HAMAP:MF_01624
			locus_tag	MALP_00618
			product	Protein ArsC
			protein_id	gnl|Prokka|MALP_00618
954	1400	gene
			gene	arsC_2
			locus_tag	MALP_00618
1397	1933	CDS
			dbxref	COG:COG2042
			inference	ab initio prediction:Prodigal:2.6
			inference	similar to AA sequence:UniProtKB:Q9UWV6
			locus_tag	MALP_00619
			product	putative ribosome biogenesis protein
			protein_id	gnl|Prokka|MALP_00619
1397	1933	gene
			locus_tag	MALP_00619
2019	5138	CDS
			EC_number	3.6.4.12
			dbxref	COG:COG1241
			gene	MCM
			inference	ab initio prediction:Prodigal:2.6
			inference	similar to AA sequence:UniProtKB:Q9UXG1
			locus_tag	MALP_00620
			product	Minichromosome maintenance protein MCM
			protein_id	gnl|Prokka|MALP_00620
2019	5138	gene
			gene	MCM
			locus_tag	MALP_00620
5155	5475	CDS
			inference	ab initio prediction:Prodigal:2.6
			locus_tag	MALP_00621
			product	hypothetical protein
			protein_id	gnl|Prokka|MALP_00621
5155	5475	gene
			locus_tag	MALP_00621
5477	6523	CDS
			inference	ab initio prediction:Prodigal:2.6
			locus_tag	MALP_00622
			product	hypothetical protein
			protein_id	gnl|Prokka|MALP_00622
5477	6523	gene
			locus_tag	MALP_00622
7383	6532	CDS
			inference	ab initio prediction:Prodigal:2.6
			locus_tag	MALP_00623
			product	hypothetical protein
			protein_id	gnl|Prokka|MALP_00623
7383	6532	gene
			locus_tag	MALP_00623
8326	7388	CDS
			EC_number	3.6.3.19
			gene	malK_3
			inference	ab initio prediction:Prodigal:2.6
			inference	similar to AA sequence:UniProtKB:Q9YGA6
			locus_tag	MALP_00624
			product	Trehalose/maltose import ATP-binding protein MalK
			protein_id	gnl|Prokka|MALP_00624
8326	7388	gene
			gene	malK_3
			locus_tag	MALP_00624
8443	9312	CDS
			inference	ab initio prediction:Prodigal:2.6
			locus_tag	MALP_00625
			product	hypothetical protein
			protein_id	gnl|Prokka|MALP_00625
8443	9312	gene
			locus_tag	MALP_00625
9309	9887	CDS
			EC_number	4.2.1.32
			dbxref	COG:COG1838
			inference	ab initio prediction:Prodigal:2.6
			inference	similar to AA sequence:UniProtKB:Q58034
			locus_tag	MALP_00626
			product	Putative L(+)-tartrate dehydratase subunit beta
			protein_id	gnl|Prokka|MALP_00626
9309	9887	gene
			locus_tag	MALP_00626
10895	9873	CDS
			inference	ab initio prediction:Prodigal:2.6
			locus_tag	MALP_00627
			product	hypothetical protein
			protein_id	gnl|Prokka|MALP_00627
10895	9873	gene
			locus_tag	MALP_00627
11745	10930	CDS
			inference	ab initio prediction:Prodigal:2.6
			locus_tag	MALP_00628
			product	hypothetical protein
			protein_id	gnl|Prokka|MALP_00628
11745	10930	gene
			locus_tag	MALP_00628
11874	17231	CDS
			EC_number	3.6.4.12
			dbxref	COG:COG1204
			inference	ab initio prediction:Prodigal:2.6
			inference	similar to AA sequence:UniProtKB:P0DMI1
			locus_tag	MALP_00629
			product	ATP-dependent DNA helicase Hel308
			protein_id	gnl|Prokka|MALP_00629
11874	17231	gene
			locus_tag	MALP_00629
18024	17233	CDS
			EC_number	4.-.-.-
			dbxref	COG:COG1635
			gene	thi4
			inference	ab initio prediction:Prodigal:2.6
			inference	similar to AA sequence:UniProtKB:Q58018
			locus_tag	MALP_00630
			product	Thiamine thiazole synthase
			protein_id	gnl|Prokka|MALP_00630
18024	17233	gene
			gene	thi4
			locus_tag	MALP_00630
18208	18582	CDS
			inference	ab initio prediction:Prodigal:2.6
			locus_tag	MALP_00631
			product	hypothetical protein
			protein_id	gnl|Prokka|MALP_00631
18208	18582	gene
			locus_tag	MALP_00631
19359	18583	CDS
			inference	ab initio prediction:Prodigal:2.6
			locus_tag	MALP_00632
			product	hypothetical protein
			protein_id	gnl|Prokka|MALP_00632
19359	18583	gene
			locus_tag	MALP_00632
20174	19356	CDS
			inference	ab initio prediction:Prodigal:2.6
			locus_tag	MALP_00633
			product	hypothetical protein
			protein_id	gnl|Prokka|MALP_00633
20174	19356	gene
			locus_tag	MALP_00633
20601	20119	CDS
			inference	ab initio prediction:Prodigal:2.6
			locus_tag	MALP_00634
			product	hypothetical protein
			protein_id	gnl|Prokka|MALP_00634
20601	20119	gene
			locus_tag	MALP_00634
20688	21479	CDS
			EC_number	3.1.21.2
			gene	nfo_2
			inference	ab initio prediction:Prodigal:2.6
			inference	protein motif:HAMAP:MF_00152
			locus_tag	MALP_00635
			product	endonuclease 4
			protein_id	gnl|Prokka|MALP_00635
20688	21479	gene
			gene	nfo_2
			locus_tag	MALP_00635
21532	22515	CDS
			inference	ab initio prediction:Prodigal:2.6
			locus_tag	MALP_00636
			product	hypothetical protein
			protein_id	gnl|Prokka|MALP_00636
21532	22515	gene
			locus_tag	MALP_00636
23519	22512	CDS
			inference	ab initio prediction:Prodigal:2.6
			locus_tag	MALP_00637
			product	hypothetical protein
			protein_id	gnl|Prokka|MALP_00637
23519	22512	gene
			locus_tag	MALP_00637
24984	23716	CDS
			EC_number	4.1.99.17
			gene	thiC
			inference	ab initio prediction:Prodigal:2.6
			inference	protein motif:HAMAP:MF_00089
			locus_tag	MALP_00638
			product	Phosphomethylpyrimidine synthase
			protein_id	gnl|Prokka|MALP_00638
24984	23716	gene
			gene	thiC
			locus_tag	MALP_00638
25245	27656	CDS
			EC_number	5.99.1.3
			dbxref	COG:COG0187
			gene	gyrB
			inference	ab initio prediction:Prodigal:2.6
			inference	similar to AA sequence:UniProtKB:D4GZ01
			locus_tag	MALP_00639
			product	DNA gyrase subunit B
			protein_id	gnl|Prokka|MALP_00639
25245	27656	gene
			gene	gyrB
			locus_tag	MALP_00639
27667	30285	CDS
			EC_number	5.99.1.3
			gene	gyrA
			inference	ab initio prediction:Prodigal:2.6
			inference	protein motif:HAMAP:MF_01897
			locus_tag	MALP_00640
			product	DNA gyrase subunit A
			protein_id	gnl|Prokka|MALP_00640
27667	30285	gene
			gene	gyrA
			locus_tag	MALP_00640
30386	31087	CDS
			inference	ab initio prediction:Prodigal:2.6
			inference	similar to AA sequence:UniProtKB:O58022
			locus_tag	MALP_00641
			note	UPF0273 protein PH0284
			product	hypothetical protein
			protein_id	gnl|Prokka|MALP_00641
30386	31087	gene
			locus_tag	MALP_00641
31866	31438	CDS
			inference	ab initio prediction:Prodigal:2.6
			locus_tag	MALP_00642
			product	hypothetical protein
			protein_id	gnl|Prokka|MALP_00642
31866	31438	gene
			locus_tag	MALP_00642
>Feature gnl|Prokka|MALP_17
2005	1193	CDS
			dbxref	COG:COG0206
			gene	ftsZ1_2
			inference	ab initio prediction:Prodigal:2.6
			inference	similar to AA sequence:UniProtKB:Q48327
			locus_tag	MALP_00643
			product	Cell division protein FtsZ 1
			protein_id	gnl|Prokka|MALP_00643
2005	1193	gene
			gene	ftsZ1_2
			locus_tag	MALP_00643
2466	2107	CDS
			inference	ab initio prediction:Prodigal:2.6
			locus_tag	MALP_00644
			product	hypothetical protein
			protein_id	gnl|Prokka|MALP_00644
2466	2107	gene
			locus_tag	MALP_00644
2644	3174	CDS
			inference	ab initio prediction:Prodigal:2.6
			locus_tag	MALP_00645
			product	hypothetical protein
			protein_id	gnl|Prokka|MALP_00645
2644	3174	gene
			locus_tag	MALP_00645
4335	3175	CDS
			EC_number	3.1.3.89
			gene	yfbR
			inference	ab initio prediction:Prodigal:2.6
			inference	protein motif:HAMAP:MF_01100
			locus_tag	MALP_00646
			product	5'-deoxynucleotidase YfbR
			protein_id	gnl|Prokka|MALP_00646
4335	3175	gene
			gene	yfbR
			locus_tag	MALP_00646
4687	4400	CDS
			inference	ab initio prediction:Prodigal:2.6
			locus_tag	MALP_00647
			product	hypothetical protein
			protein_id	gnl|Prokka|MALP_00647
4687	4400	gene
			locus_tag	MALP_00647
4834	5100	CDS
			inference	ab initio prediction:Prodigal:2.6
			locus_tag	MALP_00648
			product	hypothetical protein
			protein_id	gnl|Prokka|MALP_00648
4834	5100	gene
			locus_tag	MALP_00648
5162	6034	CDS
			gene	fieF
			inference	ab initio prediction:Prodigal:2.6
			inference	protein motif:HAMAP:MF_01425
			locus_tag	MALP_00649
			product	Ferrous-iron efflux pump FieF
			protein_id	gnl|Prokka|MALP_00649
5162	6034	gene
			gene	fieF
			locus_tag	MALP_00649
7174	6017	CDS
			EC_number	2.6.1.57
			inference	ab initio prediction:Prodigal:2.6
			inference	similar to AA sequence:UniProtKB:H3ZPU1
			locus_tag	MALP_00650
			product	Aromatic-amino-acid aminotransferase 2
			protein_id	gnl|Prokka|MALP_00650
7174	6017	gene
			locus_tag	MALP_00650
7300	7683	CDS
			inference	ab initio prediction:Prodigal:2.6
			locus_tag	MALP_00651
			product	hypothetical protein
			protein_id	gnl|Prokka|MALP_00651
7300	7683	gene
			locus_tag	MALP_00651
7749	8096	CDS
			inference	ab initio prediction:Prodigal:2.6
			locus_tag	MALP_00652
			product	hypothetical protein
			protein_id	gnl|Prokka|MALP_00652
7749	8096	gene
			locus_tag	MALP_00652
8382	9515	CDS
			EC_number	2.3.3.16
			dbxref	COG:COG0372
			gene	citZ
			inference	ab initio prediction:Prodigal:2.6
			inference	similar to AA sequence:UniProtKB:D4GS06
			locus_tag	MALP_00653
			product	Citrate synthase
			protein_id	gnl|Prokka|MALP_00653
8382	9515	gene
			gene	citZ
			locus_tag	MALP_00653
9739	10593	CDS
			inference	ab initio prediction:Prodigal:2.6
			locus_tag	MALP_00654
			product	hypothetical protein
			protein_id	gnl|Prokka|MALP_00654
9739	10593	gene
			locus_tag	MALP_00654
11551	11036	CDS
			inference	ab initio prediction:Prodigal:2.6
			locus_tag	MALP_00655
			product	hypothetical protein
			protein_id	gnl|Prokka|MALP_00655
11551	11036	gene
			locus_tag	MALP_00655
>Feature gnl|Prokka|MALP_18
4	429	CDS
			inference	ab initio prediction:Prodigal:2.6
			locus_tag	MALP_00656
			product	hypothetical protein
			protein_id	gnl|Prokka|MALP_00656
4	429	gene
			locus_tag	MALP_00656
536	1042	CDS
			EC_number	6.3.2.34
			gene	fbiB_1
			inference	ab initio prediction:Prodigal:2.6
			inference	protein motif:HAMAP:MF_01259
			locus_tag	MALP_00657
			product	Coenzyme F420:L-glutamate ligase
			protein_id	gnl|Prokka|MALP_00657
536	1042	gene
			gene	fbiB_1
			locus_tag	MALP_00657
1089	1520	CDS
			inference	ab initio prediction:Prodigal:2.6
			locus_tag	MALP_00658
			product	hypothetical protein
			protein_id	gnl|Prokka|MALP_00658
1089	1520	gene
			locus_tag	MALP_00658
1517	1801	CDS
			inference	ab initio prediction:Prodigal:2.6
			locus_tag	MALP_00659
			product	hypothetical protein
			protein_id	gnl|Prokka|MALP_00659
1517	1801	gene
			locus_tag	MALP_00659
1806	2081	CDS
			inference	ab initio prediction:Prodigal:2.6
			locus_tag	MALP_00660
			product	hypothetical protein
			protein_id	gnl|Prokka|MALP_00660
1806	2081	gene
			locus_tag	MALP_00660
2075	2824	CDS
			EC_number	6.3.1.20
			dbxref	COG:COG0095
			gene	lplA_1
			inference	ab initio prediction:Prodigal:2.6
			inference	similar to AA sequence:UniProtKB:Q9HKT1
			locus_tag	MALP_00661
			product	Lipoate-protein ligase A subunit 1
			protein_id	gnl|Prokka|MALP_00661
2075	2824	gene
			gene	lplA_1
			locus_tag	MALP_00661
4057	2825	CDS
			inference	ab initio prediction:Prodigal:2.6
			locus_tag	MALP_00662
			product	hypothetical protein
			protein_id	gnl|Prokka|MALP_00662
4057	2825	gene
			locus_tag	MALP_00662
5032	4067	CDS
			EC_number	2.2.1.7
			gene	dxs_3
			inference	ab initio prediction:Prodigal:2.6
			inference	protein motif:HAMAP:MF_00315
			locus_tag	MALP_00663
			product	1-deoxy-D-xylulose-5-phosphate synthase
			protein_id	gnl|Prokka|MALP_00663
5032	4067	gene
			gene	dxs_3
			locus_tag	MALP_00663
6084	5029	CDS
			EC_number	2.2.1.7
			gene	dxs_4
			inference	ab initio prediction:Prodigal:2.6
			inference	protein motif:HAMAP:MF_00315
			locus_tag	MALP_00664
			product	1-deoxy-D-xylulose-5-phosphate synthase
			protein_id	gnl|Prokka|MALP_00664
6084	5029	gene
			gene	dxs_4
			locus_tag	MALP_00664
6956	6078	CDS
			EC_number	2.8.1.8
			gene	lipA_2
			inference	ab initio prediction:Prodigal:2.6
			inference	protein motif:HAMAP:MF_00206
			locus_tag	MALP_00665
			product	Lipoyl synthase
			protein_id	gnl|Prokka|MALP_00665
6956	6078	gene
			gene	lipA_2
			locus_tag	MALP_00665
8035	6983	CDS
			EC_number	2.1.1.246
			dbxref	COG:COG0407
			gene	mtaA_3
			inference	ab initio prediction:Prodigal:2.6
			inference	similar to AA sequence:UniProtKB:Q48927
			locus_tag	MALP_00666
			product	Methylcobamide:CoM methyltransferase MtaA
			protein_id	gnl|Prokka|MALP_00666
8035	6983	gene
			gene	mtaA_3
			locus_tag	MALP_00666
9003	8032	CDS
			inference	ab initio prediction:Prodigal:2.6
			locus_tag	MALP_00667
			product	hypothetical protein
			protein_id	gnl|Prokka|MALP_00667
9003	8032	gene
			locus_tag	MALP_00667
9815	9000	CDS
			dbxref	COG:COG1136
			inference	ab initio prediction:Prodigal:2.6
			inference	similar to AA sequence:UniProtKB:Q58206
			locus_tag	MALP_00668
			product	putative ABC transporter ATP-binding protein
			protein_id	gnl|Prokka|MALP_00668
9815	9000	gene
			locus_tag	MALP_00668
10701	9817	CDS
			inference	ab initio prediction:Prodigal:2.6
			locus_tag	MALP_00669
			product	hypothetical protein
			protein_id	gnl|Prokka|MALP_00669
10701	9817	gene
			locus_tag	MALP_00669
12187	11180	CDS
			EC_number	2.7.4.16
			gene	thiL_2
			inference	ab initio prediction:Prodigal:2.6
			inference	protein motif:HAMAP:MF_02128
			locus_tag	MALP_00670
			product	Thiamine-monophosphate kinase
			protein_id	gnl|Prokka|MALP_00670
12187	11180	gene
			gene	thiL_2
			locus_tag	MALP_00670
12524	12234	CDS
			inference	ab initio prediction:Prodigal:2.6
			locus_tag	MALP_00671
			product	hypothetical protein
			protein_id	gnl|Prokka|MALP_00671
12524	12234	gene
			locus_tag	MALP_00671
>Feature gnl|Prokka|MALP_19
143	571	CDS
			inference	ab initio prediction:Prodigal:2.6
			locus_tag	MALP_00672
			product	hypothetical protein
			protein_id	gnl|Prokka|MALP_00672
143	571	gene
			locus_tag	MALP_00672
1020	589	CDS
			inference	ab initio prediction:Prodigal:2.6
			locus_tag	MALP_00673
			product	hypothetical protein
			protein_id	gnl|Prokka|MALP_00673
1020	589	gene
			locus_tag	MALP_00673
1778	1212	CDS
			inference	ab initio prediction:Prodigal:2.6
			locus_tag	MALP_00674
			product	hypothetical protein
			protein_id	gnl|Prokka|MALP_00674
1778	1212	gene
			locus_tag	MALP_00674
2490	1780	CDS
			inference	ab initio prediction:Prodigal:2.6
			inference	similar to AA sequence:UniProtKB:O58022
			locus_tag	MALP_00675
			note	UPF0273 protein PH0284
			product	hypothetical protein
			protein_id	gnl|Prokka|MALP_00675
2490	1780	gene
			locus_tag	MALP_00675
2566	3864	CDS
			dbxref	COG:COG0269
			gene	faeB-hpsB
			inference	ab initio prediction:Prodigal:2.6
			inference	similar to AA sequence:UniProtKB:Q46DY5
			locus_tag	MALP_00676
			product	Bifunctional enzyme Fae/Hps
			protein_id	gnl|Prokka|MALP_00676
2566	3864	gene
			gene	faeB-hpsB
			locus_tag	MALP_00676
4050	4319	CDS
			inference	ab initio prediction:Prodigal:2.6
			locus_tag	MALP_00677
			product	hypothetical protein
			protein_id	gnl|Prokka|MALP_00677
4050	4319	gene
			locus_tag	MALP_00677
4312	5727	CDS
			dbxref	COG:COG0004
			inference	ab initio prediction:Prodigal:2.6
			inference	similar to AA sequence:UniProtKB:Q58739
			locus_tag	MALP_00678
			product	Putative ammonium transporter
			protein_id	gnl|Prokka|MALP_00678
4312	5727	gene
			locus_tag	MALP_00678
5724	6062	CDS
			dbxref	COG:COG0347
			inference	ab initio prediction:Prodigal:2.6
			inference	similar to AA sequence:UniProtKB:Q60381
			locus_tag	MALP_00679
			product	putative nitrogen regulatory PII-like protein
			protein_id	gnl|Prokka|MALP_00679
5724	6062	gene
			locus_tag	MALP_00679
6174	6878	CDS
			inference	ab initio prediction:Prodigal:2.6
			locus_tag	MALP_00680
			product	hypothetical protein
			protein_id	gnl|Prokka|MALP_00680
6174	6878	gene
			locus_tag	MALP_00680
7765	6896	CDS
			EC_number	3.4.24.-
			gene	htpX
			inference	ab initio prediction:Prodigal:2.6
			inference	protein motif:HAMAP:MF_00188
			locus_tag	MALP_00681
			product	Protease HtpX
			protein_id	gnl|Prokka|MALP_00681
7765	6896	gene
			gene	htpX
			locus_tag	MALP_00681
7917	8861	CDS
			EC_number	1.1.1.376
			inference	ab initio prediction:Prodigal:2.6
			inference	similar to AA sequence:UniProtKB:D4GP33
			locus_tag	MALP_00682
			product	L-arabinose 1-dehydrogenase (NAD(P)(+))
			protein_id	gnl|Prokka|MALP_00682
7917	8861	gene
			locus_tag	MALP_00682
9454	8858	CDS
			inference	ab initio prediction:Prodigal:2.6
			locus_tag	MALP_00683
			product	hypothetical protein
			protein_id	gnl|Prokka|MALP_00683
9454	8858	gene
			locus_tag	MALP_00683
9545	10747	CDS
			EC_number	2.7.7.-
			dbxref	COG:COG1467
			gene	priS
			inference	ab initio prediction:Prodigal:2.6
			inference	similar to AA sequence:UniProtKB:Q58249
			locus_tag	MALP_00684
			product	DNA primase small subunit PriS
			protein_id	gnl|Prokka|MALP_00684
9545	10747	gene
			gene	priS
			locus_tag	MALP_00684
10797	11636	CDS
			inference	ab initio prediction:Prodigal:2.6
			locus_tag	MALP_00685
			product	hypothetical protein
			protein_id	gnl|Prokka|MALP_00685
10797	11636	gene
			locus_tag	MALP_00685
12439	11627	CDS
			inference	ab initio prediction:Prodigal:2.6
			locus_tag	MALP_00686
			product	hypothetical protein
			protein_id	gnl|Prokka|MALP_00686
12439	11627	gene
			locus_tag	MALP_00686
12509	12751	CDS
			inference	ab initio prediction:Prodigal:2.6
			inference	similar to AA sequence:UniProtKB:P14125
			locus_tag	MALP_00687
			product	50S ribosomal protein L18Ae
			protein_id	gnl|Prokka|MALP_00687
12509	12751	gene
			locus_tag	MALP_00687
12751	13176	CDS
			dbxref	COG:COG1730
			gene	pfdA
			inference	ab initio prediction:Prodigal:2.6
			inference	similar to AA sequence:UniProtKB:O27646
			locus_tag	MALP_00688
			product	Prefoldin subunit alpha
			protein_id	gnl|Prokka|MALP_00688
12751	13176	gene
			gene	pfdA
			locus_tag	MALP_00688
13184	14125	CDS
			dbxref	COG:COG0552
			gene	ftsY
			inference	ab initio prediction:Prodigal:2.6
			inference	similar to AA sequence:UniProtKB:P27414
			locus_tag	MALP_00689
			product	Signal recognition particle receptor FtsY
			protein_id	gnl|Prokka|MALP_00689
13184	14125	gene
			gene	ftsY
			locus_tag	MALP_00689
15386	14136	CDS
			EC_number	3.-.-.-
			dbxref	COG:COG0624
			inference	ab initio prediction:Prodigal:2.6
			inference	similar to AA sequence:UniProtKB:Q6LXF3
			locus_tag	MALP_00690
			product	putative metallohydrolase
			protein_id	gnl|Prokka|MALP_00690
15386	14136	gene
			locus_tag	MALP_00690
16615	15440	CDS
			EC_number	2.3.1.16
			gene	fadA
			inference	ab initio prediction:Prodigal:2.6
			inference	protein motif:HAMAP:MF_01620
			locus_tag	MALP_00691
			product	3-ketoacyl-CoA thiolase
			protein_id	gnl|Prokka|MALP_00691
16615	15440	gene
			gene	fadA
			locus_tag	MALP_00691
18002	16695	CDS
			EC_number	6.3.4.22
			dbxref	COG:COG1571
			gene	tiaS_2
			inference	ab initio prediction:Prodigal:2.6
			inference	similar to AA sequence:UniProtKB:O28025
			locus_tag	MALP_00692
			product	tRNA(Ile2) 2-agmatinylcytidine synthetase TiaS
			protein_id	gnl|Prokka|MALP_00692
18002	16695	gene
			gene	tiaS_2
			locus_tag	MALP_00692
18087	18434	CDS
			inference	ab initio prediction:Prodigal:2.6
			locus_tag	MALP_00693
			product	hypothetical protein
			protein_id	gnl|Prokka|MALP_00693
18087	18434	gene
			locus_tag	MALP_00693
19858	18566	CDS
			dbxref	COG:COG2262
			gene	hflX
			inference	ab initio prediction:Prodigal:2.6
			inference	similar to AA sequence:UniProtKB:Q980M3
			locus_tag	MALP_00694
			product	GTPase HflX
			protein_id	gnl|Prokka|MALP_00694
19858	18566	gene
			gene	hflX
			locus_tag	MALP_00694
20010	21305	CDS
			dbxref	COG:COG1474
			gene	cdc6
			inference	ab initio prediction:Prodigal:2.6
			inference	similar to AA sequence:UniProtKB:Q9V2F2
			locus_tag	MALP_00695
			product	ORC1-type DNA replication protein
			protein_id	gnl|Prokka|MALP_00695
20010	21305	gene
			gene	cdc6
			locus_tag	MALP_00695
22205	21306	CDS
			inference	ab initio prediction:Prodigal:2.6
			locus_tag	MALP_00696
			product	hypothetical protein
			protein_id	gnl|Prokka|MALP_00696
22205	21306	gene
			locus_tag	MALP_00696
22292	22750	CDS
			EC_number	3.5.4.33
			gene	tadA
			inference	ab initio prediction:Prodigal:2.6
			inference	protein motif:HAMAP:MF_00972
			locus_tag	MALP_00697
			product	tRNA-specific adenosine deaminase
			protein_id	gnl|Prokka|MALP_00697
22292	22750	gene
			gene	tadA
			locus_tag	MALP_00697
22966	23310	CDS
			inference	ab initio prediction:Prodigal:2.6
			locus_tag	MALP_00698
			product	hypothetical protein
			protein_id	gnl|Prokka|MALP_00698
22966	23310	gene
			locus_tag	MALP_00698
23285	25342	CDS
			inference	ab initio prediction:Prodigal:2.6
			locus_tag	MALP_00699
			product	hypothetical protein
			protein_id	gnl|Prokka|MALP_00699
23285	25342	gene
			locus_tag	MALP_00699
25344	25562	CDS
			inference	ab initio prediction:Prodigal:2.6
			locus_tag	MALP_00700
			product	hypothetical protein
			protein_id	gnl|Prokka|MALP_00700
25344	25562	gene
			locus_tag	MALP_00700
25609	26166	CDS
			gene	atpE
			inference	ab initio prediction:Prodigal:2.6
			inference	protein motif:HAMAP:MF_00311
			locus_tag	MALP_00701
			product	V-type proton ATPase subunit E
			protein_id	gnl|Prokka|MALP_00701
25609	26166	gene
			gene	atpE
			locus_tag	MALP_00701
26171	27232	CDS
			gene	atpC
			inference	ab initio prediction:Prodigal:2.6
			inference	protein motif:HAMAP:MF_00314
			locus_tag	MALP_00702
			product	V-type ATP synthase subunit C
			protein_id	gnl|Prokka|MALP_00702
26171	27232	gene
			gene	atpC
			locus_tag	MALP_00702
27232	27531	CDS
			dbxref	COG:COG1436
			gene	atpF
			inference	ab initio prediction:Prodigal:2.6
			inference	similar to AA sequence:UniProtKB:Q60185
			locus_tag	MALP_00703
			product	V-type ATP synthase subunit F
			protein_id	gnl|Prokka|MALP_00703
27232	27531	gene
			gene	atpF
			locus_tag	MALP_00703
27542	29272	CDS
			EC_number	3.6.3.14
			dbxref	COG:COG1155
			gene	atpA
			inference	ab initio prediction:Prodigal:2.6
			inference	similar to AA sequence:UniProtKB:Q60186
			locus_tag	MALP_00704
			product	V-type ATP synthase alpha chain
			protein_id	gnl|Prokka|MALP_00704
27542	29272	gene
			gene	atpA
			locus_tag	MALP_00704
29273	30658	CDS
			dbxref	COG:COG1156
			gene	atpB
			inference	ab initio prediction:Prodigal:2.6
			inference	similar to AA sequence:UniProtKB:Q60187
			locus_tag	MALP_00705
			product	V-type ATP synthase beta chain
			protein_id	gnl|Prokka|MALP_00705
29273	30658	gene
			gene	atpB
			locus_tag	MALP_00705
30660	31295	CDS
			dbxref	COG:COG1394
			gene	atpD
			inference	ab initio prediction:Prodigal:2.6
			inference	similar to AA sequence:UniProtKB:P62017
			locus_tag	MALP_00706
			product	V-type ATP synthase subunit D
			protein_id	gnl|Prokka|MALP_00706
30660	31295	gene
			gene	atpD
			locus_tag	MALP_00706
31292	31417	CDS
			inference	ab initio prediction:Prodigal:2.6
			locus_tag	MALP_00707
			product	hypothetical protein
			protein_id	gnl|Prokka|MALP_00707
31292	31417	gene
			locus_tag	MALP_00707
31590	31411	CDS
			inference	ab initio prediction:Prodigal:2.6
			locus_tag	MALP_00708
			product	hypothetical protein
			protein_id	gnl|Prokka|MALP_00708
31590	31411	gene
			locus_tag	MALP_00708
33065	31629	CDS
			EC_number	2.7.7.7
			dbxref	COG:COG1311
			gene	polB
			inference	ab initio prediction:Prodigal:2.6
			inference	similar to AA sequence:UniProtKB:Q9V2F3
			locus_tag	MALP_00709
			product	DNA polymerase II small subunit
			protein_id	gnl|Prokka|MALP_00709
33065	31629	gene
			gene	polB
			locus_tag	MALP_00709
33121	33504	CDS
			inference	ab initio prediction:Prodigal:2.6
			inference	similar to AA sequence:UniProtKB:O28876
			locus_tag	MALP_00710
			note	UPF0200/UPF0201 protein AF_1395
			product	hypothetical protein
			protein_id	gnl|Prokka|MALP_00710
33121	33504	gene
			locus_tag	MALP_00710
33501	34265	CDS
			dbxref	COG:COG1082
			inference	ab initio prediction:Prodigal:2.6
			inference	similar to AA sequence:UniProtKB:Q58707
			locus_tag	MALP_00711
			product	putative protein
			protein_id	gnl|Prokka|MALP_00711
33501	34265	gene
			locus_tag	MALP_00711
35537	34266	CDS
			inference	ab initio prediction:Prodigal:2.6
			locus_tag	MALP_00712
			product	hypothetical protein
			protein_id	gnl|Prokka|MALP_00712
35537	34266	gene
			locus_tag	MALP_00712
35699	35950	CDS
			inference	ab initio prediction:Prodigal:2.6
			locus_tag	MALP_00713
			product	hypothetical protein
			protein_id	gnl|Prokka|MALP_00713
35699	35950	gene
			locus_tag	MALP_00713
36470	35955	CDS
			inference	ab initio prediction:Prodigal:2.6
			locus_tag	MALP_00714
			product	hypothetical protein
			protein_id	gnl|Prokka|MALP_00714
36470	35955	gene
			locus_tag	MALP_00714
36534	37061	CDS
			inference	ab initio prediction:Prodigal:2.6
			locus_tag	MALP_00715
			product	hypothetical protein
			protein_id	gnl|Prokka|MALP_00715
36534	37061	gene
			locus_tag	MALP_00715
37152	40955	CDS
			inference	ab initio prediction:Prodigal:2.6
			locus_tag	MALP_00716
			product	hypothetical protein
			protein_id	gnl|Prokka|MALP_00716
37152	40955	gene
			locus_tag	MALP_00716
41672	41031	CDS
			inference	ab initio prediction:Prodigal:2.6
			locus_tag	MALP_00717
			product	hypothetical protein
			protein_id	gnl|Prokka|MALP_00717
41672	41031	gene
			locus_tag	MALP_00717
42618	41659	CDS
			inference	ab initio prediction:Prodigal:2.6
			locus_tag	MALP_00718
			product	hypothetical protein
			protein_id	gnl|Prokka|MALP_00718
42618	41659	gene
			locus_tag	MALP_00718
43188	42685	CDS
			dbxref	COG:COG0071
			inference	ab initio prediction:Prodigal:2.6
			inference	similar to AA sequence:UniProtKB:Q57733
			locus_tag	MALP_00719
			product	Small heat shock protein HSP16.5
			protein_id	gnl|Prokka|MALP_00719
43188	42685	gene
			locus_tag	MALP_00719
45376	43193	CDS
			dbxref	COG:COG0464
			gene	vat_1
			inference	ab initio prediction:Prodigal:2.6
			inference	similar to AA sequence:UniProtKB:O05209
			locus_tag	MALP_00720
			product	VCP-like ATPase
			protein_id	gnl|Prokka|MALP_00720
45376	43193	gene
			gene	vat_1
			locus_tag	MALP_00720
45887	45408	CDS
			dbxref	COG:COG0071
			inference	ab initio prediction:Prodigal:2.6
			inference	similar to AA sequence:UniProtKB:Q57733
			locus_tag	MALP_00721
			product	Small heat shock protein HSP16.5
			protein_id	gnl|Prokka|MALP_00721
45887	45408	gene
			locus_tag	MALP_00721
46260	45967	CDS
			inference	ab initio prediction:Prodigal:2.6
			locus_tag	MALP_00722
			product	hypothetical protein
			protein_id	gnl|Prokka|MALP_00722
46260	45967	gene
			locus_tag	MALP_00722
46855	46244	CDS
			inference	ab initio prediction:Prodigal:2.6
			locus_tag	MALP_00723
			product	hypothetical protein
			protein_id	gnl|Prokka|MALP_00723
46855	46244	gene
			locus_tag	MALP_00723
46980	48023	CDS
			EC_number	4.6.1.16
			dbxref	COG:COG1676
			gene	endA
			inference	ab initio prediction:Prodigal:2.6
			inference	similar to AA sequence:UniProtKB:O07118
			locus_tag	MALP_00724
			product	tRNA-splicing endonuclease
			protein_id	gnl|Prokka|MALP_00724
46980	48023	gene
			gene	endA
			locus_tag	MALP_00724
48952	48020	CDS
			inference	ab initio prediction:Prodigal:2.6
			locus_tag	MALP_00725
			product	hypothetical protein
			protein_id	gnl|Prokka|MALP_00725
48952	48020	gene
			locus_tag	MALP_00725
49953	49021	CDS
			dbxref	COG:COG1372
			gene	tfb
			inference	ab initio prediction:Prodigal:2.6
			inference	similar to AA sequence:UniProtKB:Q58192
			locus_tag	MALP_00726
			product	Transcription initiation factor IIB
			protein_id	gnl|Prokka|MALP_00726
49953	49021	gene
			gene	tfb
			locus_tag	MALP_00726
50188	49901	CDS
			inference	ab initio prediction:Prodigal:2.6
			locus_tag	MALP_00727
			product	hypothetical protein
			protein_id	gnl|Prokka|MALP_00727
50188	49901	gene
			locus_tag	MALP_00727
50410	51171	CDS
			EC_number	6.3.2.44
			dbxref	COG:COG1701
			inference	ab initio prediction:Prodigal:2.6
			inference	similar to AA sequence:UniProtKB:Q8PUQ1
			locus_tag	MALP_00728
			product	Pantothenate synthetase
			protein_id	gnl|Prokka|MALP_00728
50410	51171	gene
			locus_tag	MALP_00728
51174	52418	CDS
			EC_number	3.3.1.1
			gene	ahcY
			inference	ab initio prediction:Prodigal:2.6
			inference	protein motif:HAMAP:MF_00563
			locus_tag	MALP_00729
			product	Adenosylhomocysteinase
			protein_id	gnl|Prokka|MALP_00729
51174	52418	gene
			gene	ahcY
			locus_tag	MALP_00729
52415	53335	CDS
			EC_number	2.7.1.213
			dbxref	COG:COG0524
			inference	ab initio prediction:Prodigal:2.6
			inference	similar to AA sequence:UniProtKB:Q57849
			locus_tag	MALP_00730
			product	Nucleoside kinase
			protein_id	gnl|Prokka|MALP_00730
52415	53335	gene
			locus_tag	MALP_00730
53539	53835	CDS
			inference	ab initio prediction:Prodigal:2.6
			locus_tag	MALP_00731
			product	hypothetical protein
			protein_id	gnl|Prokka|MALP_00731
53539	53835	gene
			locus_tag	MALP_00731
53909	54376	CDS
			EC_number	5.4.99.18
			dbxref	COG:COG0041
			gene	purE_1
			inference	ab initio prediction:Prodigal:2.6
			inference	similar to AA sequence:UniProtKB:Q58033
			locus_tag	MALP_00732
			product	N5-carboxyaminoimidazole ribonucleotide mutase
			protein_id	gnl|Prokka|MALP_00732
53909	54376	gene
			gene	purE_1
			locus_tag	MALP_00732
54376	55323	CDS
			EC_number	6.3.5.2
			dbxref	COG:COG0519
			gene	guaAB
			inference	ab initio prediction:Prodigal:2.6
			inference	similar to AA sequence:UniProtKB:O59072
			locus_tag	MALP_00733
			product	GMP synthase [glutamine-hydrolyzing] subunit B
			protein_id	gnl|Prokka|MALP_00733
54376	55323	gene
			gene	guaAB
			locus_tag	MALP_00733
56037	55324	CDS
			EC_number	3.1.3.-
			dbxref	COG:COG1011
			inference	ab initio prediction:Prodigal:2.6
			inference	similar to AA sequence:UniProtKB:O59346
			locus_tag	MALP_00734
			product	Glyceraldehyde 3-phosphate phosphatase
			protein_id	gnl|Prokka|MALP_00734
56037	55324	gene
			locus_tag	MALP_00734
56136	56711	CDS
			EC_number	6.3.5.2
			dbxref	COG:COG0518
			gene	guaAA_2
			inference	ab initio prediction:Prodigal:2.6
			inference	similar to AA sequence:UniProtKB:Q9HJM3
			locus_tag	MALP_00735
			product	GMP synthase [glutamine-hydrolyzing] subunit A
			protein_id	gnl|Prokka|MALP_00735
56136	56711	gene
			gene	guaAA_2
			locus_tag	MALP_00735
56699	56917	CDS
			inference	ab initio prediction:Prodigal:2.6
			locus_tag	MALP_00736
			product	hypothetical protein
			protein_id	gnl|Prokka|MALP_00736
56699	56917	gene
			locus_tag	MALP_00736
57247	56900	CDS
			inference	ab initio prediction:Prodigal:2.6
			locus_tag	MALP_00737
			product	hypothetical protein
			protein_id	gnl|Prokka|MALP_00737
57247	56900	gene
			locus_tag	MALP_00737
57869	57528	CDS
			inference	ab initio prediction:Prodigal:2.6
			locus_tag	MALP_00738
			product	hypothetical protein
			protein_id	gnl|Prokka|MALP_00738
57869	57528	gene
			locus_tag	MALP_00738
57884	58330	CDS
			inference	ab initio prediction:Prodigal:2.6
			locus_tag	MALP_00739
			product	hypothetical protein
			protein_id	gnl|Prokka|MALP_00739
57884	58330	gene
			locus_tag	MALP_00739
58327	59250	CDS
			inference	ab initio prediction:Prodigal:2.6
			locus_tag	MALP_00740
			product	hypothetical protein
			protein_id	gnl|Prokka|MALP_00740
58327	59250	gene
			locus_tag	MALP_00740
59689	59243	CDS
			inference	ab initio prediction:Prodigal:2.6
			locus_tag	MALP_00741
			product	hypothetical protein
			protein_id	gnl|Prokka|MALP_00741
59689	59243	gene
			locus_tag	MALP_00741
60374	59682	CDS
			EC_number	1.1.1.302
			dbxref	COG:COG1985
			gene	arfC_1
			inference	ab initio prediction:Prodigal:2.6
			inference	similar to AA sequence:UniProtKB:Q58085
			locus_tag	MALP_00742
			product	2,5-diamino-6-ribosylamino-4(3H)-pyrimidinone 5'-phosphate reductase
			protein_id	gnl|Prokka|MALP_00742
60374	59682	gene
			gene	arfC_1
			locus_tag	MALP_00742
60394	61173	CDS
			inference	ab initio prediction:Prodigal:2.6
			locus_tag	MALP_00743
			product	hypothetical protein
			protein_id	gnl|Prokka|MALP_00743
60394	61173	gene
			locus_tag	MALP_00743
62170	61160	CDS
			EC_number	6.5.1.5
			dbxref	COG:COG0430
			gene	rtc
			inference	ab initio prediction:Prodigal:2.6
			inference	similar to AA sequence:UniProtKB:Q8U0N7
			locus_tag	MALP_00744
			product	RNA 3'-terminal phosphate cyclase
			protein_id	gnl|Prokka|MALP_00744
62170	61160	gene
			gene	rtc
			locus_tag	MALP_00744
64896	62170	CDS
			EC_number	3.6.3.12
			gene	kdpB
			inference	ab initio prediction:Prodigal:2.6
			inference	similar to AA sequence:UniProtKB:B0R9M0
			locus_tag	MALP_00745
			product	Potassium-transporting ATPase ATP-binding subunit
			protein_id	gnl|Prokka|MALP_00745
64896	62170	gene
			gene	kdpB
			locus_tag	MALP_00745
65127	67094	CDS
			gene	kefB_3
			inference	ab initio prediction:Prodigal:2.6
			inference	protein motif:HAMAP:MF_01412
			locus_tag	MALP_00746
			product	Glutathione-regulated potassium-efflux system protein KefB
			protein_id	gnl|Prokka|MALP_00746
65127	67094	gene
			gene	kefB_3
			locus_tag	MALP_00746
67230	67157	tRNA
			inference	COORDINATES:profile:Aragorn:1.2
			locus_tag	MALP_00747
			product	tRNA-Gly(ccc)
67230	67157	gene
			locus_tag	MALP_00747
>Feature gnl|Prokka|MALP_20
53	799	CDS
			EC_number	2.1.1.107
			dbxref	COG:COG0007
			inference	ab initio prediction:Prodigal:2.6
			inference	similar to AA sequence:UniProtKB:Q46BL0
			locus_tag	MALP_00748
			product	S-adenosyl-L-methionine-dependent uroporphyrinogen III methyltransferase
			protein_id	gnl|Prokka|MALP_00748
53	799	gene
			locus_tag	MALP_00748
796	1545	CDS
			inference	ab initio prediction:Prodigal:2.6
			locus_tag	MALP_00749
			product	hypothetical protein
			protein_id	gnl|Prokka|MALP_00749
796	1545	gene
			locus_tag	MALP_00749
1950	1348	CDS
			inference	ab initio prediction:Prodigal:2.6
			locus_tag	MALP_00750
			product	hypothetical protein
			protein_id	gnl|Prokka|MALP_00750
1950	1348	gene
			locus_tag	MALP_00750
>Feature gnl|Prokka|MALP_21
144	473	CDS
			inference	ab initio prediction:Prodigal:2.6
			locus_tag	MALP_00751
			product	hypothetical protein
			protein_id	gnl|Prokka|MALP_00751
144	473	gene
			locus_tag	MALP_00751
486	734	CDS
			inference	ab initio prediction:Prodigal:2.6
			locus_tag	MALP_00752
			product	hypothetical protein
			protein_id	gnl|Prokka|MALP_00752
486	734	gene
			locus_tag	MALP_00752
1884	868	CDS
			EC_number	1.2.1.-
			dbxref	COG:COG0002
			gene	lysY
			inference	ab initio prediction:Prodigal:2.6
			inference	similar to AA sequence:UniProtKB:Q4JAQ3
			locus_tag	MALP_00753
			product	[LysW]-L-2-aminoadipate/[LysW]-L-glutamate phosphate reductase
			protein_id	gnl|Prokka|MALP_00753
1884	868	gene
			gene	lysY
			locus_tag	MALP_00753
2109	3512	CDS
			gene	mdtG_1
			inference	ab initio prediction:Prodigal:2.6
			inference	protein motif:HAMAP:MF_01528
			locus_tag	MALP_00754
			product	Multidrug resistance protein MdtG
			protein_id	gnl|Prokka|MALP_00754
2109	3512	gene
			gene	mdtG_1
			locus_tag	MALP_00754
3589	4806	CDS
			EC_number	6.3.4.5
			gene	argG
			inference	ab initio prediction:Prodigal:2.6
			inference	protein motif:HAMAP:MF_00005
			locus_tag	MALP_00755
			product	Argininosuccinate synthase
			protein_id	gnl|Prokka|MALP_00755
3589	4806	gene
			gene	argG
			locus_tag	MALP_00755
4812	6257	CDS
			EC_number	4.2.1.2
			dbxref	COG:COG0114
			gene	fumC
			inference	ab initio prediction:Prodigal:2.6
			inference	similar to AA sequence:UniProtKB:P39461
			locus_tag	MALP_00756
			product	Fumarate hydratase class II
			protein_id	gnl|Prokka|MALP_00756
4812	6257	gene
			gene	fumC
			locus_tag	MALP_00756
6627	6259	CDS
			inference	ab initio prediction:Prodigal:2.6
			locus_tag	MALP_00757
			product	hypothetical protein
			protein_id	gnl|Prokka|MALP_00757
6627	6259	gene
			locus_tag	MALP_00757
6729	8039	CDS
			dbxref	COG:COG0351
			gene	thiDN
			inference	ab initio prediction:Prodigal:2.6
			inference	similar to AA sequence:UniProtKB:Q57688
			locus_tag	MALP_00758
			product	Bifunctional thiamine biosynthesis protein ThiDN
			protein_id	gnl|Prokka|MALP_00758
6729	8039	gene
			gene	thiDN
			locus_tag	MALP_00758
8062	9228	CDS
			EC_number	2.4.1.250
			gene	mshA_1
			inference	ab initio prediction:Prodigal:2.6
			inference	protein motif:HAMAP:MF_01695
			locus_tag	MALP_00759
			product	D-inositol-3-phosphate glycosyltransferase
			protein_id	gnl|Prokka|MALP_00759
8062	9228	gene
			gene	mshA_1
			locus_tag	MALP_00759
9244	9855	CDS
			inference	ab initio prediction:Prodigal:2.6
			locus_tag	MALP_00760
			product	hypothetical protein
			protein_id	gnl|Prokka|MALP_00760
9244	9855	gene
			locus_tag	MALP_00760
10771	9884	CDS
			EC_number	5.2.1.8
			inference	ab initio prediction:Prodigal:2.6
			inference	similar to AA sequence:UniProtKB:O52980
			locus_tag	MALP_00761
			product	FKBP-type peptidyl-prolyl cis-trans isomerase
			protein_id	gnl|Prokka|MALP_00761
10771	9884	gene
			locus_tag	MALP_00761
10849	12753	CDS
			EC_number	6.1.1.3
			dbxref	COG:COG0441
			gene	thrS
			inference	ab initio prediction:Prodigal:2.6
			inference	similar to AA sequence:UniProtKB:O29703
			locus_tag	MALP_00762
			product	Threonine--tRNA ligase
			protein_id	gnl|Prokka|MALP_00762
10849	12753	gene
			gene	thrS
			locus_tag	MALP_00762
12763	13833	CDS
			EC_number	2.4.1.250
			gene	mshA_2
			inference	ab initio prediction:Prodigal:2.6
			inference	protein motif:HAMAP:MF_01695
			locus_tag	MALP_00763
			product	D-inositol-3-phosphate glycosyltransferase
			protein_id	gnl|Prokka|MALP_00763
12763	13833	gene
			gene	mshA_2
			locus_tag	MALP_00763
14581	13826	CDS
			inference	ab initio prediction:Prodigal:2.6
			locus_tag	MALP_00764
			product	hypothetical protein
			protein_id	gnl|Prokka|MALP_00764
14581	13826	gene
			locus_tag	MALP_00764
15757	14642	CDS
			EC_number	1.1.1.87
			dbxref	COG:COG0473
			gene	aksF_2
			inference	ab initio prediction:Prodigal:2.6
			inference	similar to AA sequence:UniProtKB:Q58991
			locus_tag	MALP_00765
			product	Homoisocitrate dehydrogenase
			protein_id	gnl|Prokka|MALP_00765
15757	14642	gene
			gene	aksF_2
			locus_tag	MALP_00765
16239	15745	CDS
			EC_number	4.2.1.33
			dbxref	COG:COG0066
			gene	leuD_1
			inference	ab initio prediction:Prodigal:2.6
			inference	similar to AA sequence:UniProtKB:Q58673
			locus_tag	MALP_00766
			product	Isopropylmalate/citramalate isomerase small subunit
			protein_id	gnl|Prokka|MALP_00766
16239	15745	gene
			gene	leuD_1
			locus_tag	MALP_00766
16793	16236	CDS
			EC_number	4.2.1.114
			dbxref	COG:COG0065
			gene	hacA
			inference	ab initio prediction:Prodigal:2.6
			inference	similar to AA sequence:UniProtKB:Q58409
			locus_tag	MALP_00767
			product	Methanogen homoaconitase large subunit
			protein_id	gnl|Prokka|MALP_00767
16793	16236	gene
			gene	hacA
			locus_tag	MALP_00767
>Feature gnl|Prokka|MALP_22
1395	1066	CDS
			inference	ab initio prediction:Prodigal:2.6
			locus_tag	MALP_00768
			product	hypothetical protein
			protein_id	gnl|Prokka|MALP_00768
1395	1066	gene
			locus_tag	MALP_00768
1596	2687	CDS
			inference	ab initio prediction:Prodigal:2.6
			locus_tag	MALP_00769
			product	hypothetical protein
			protein_id	gnl|Prokka|MALP_00769
1596	2687	gene
			locus_tag	MALP_00769
2745	3770	CDS
			dbxref	COG:COG0609
			gene	btuC_1
			inference	ab initio prediction:Prodigal:2.6
			inference	similar to AA sequence:UniProtKB:Q9HQ19
			locus_tag	MALP_00770
			product	Cobalamin import system permease protein BtuC
			protein_id	gnl|Prokka|MALP_00770
2745	3770	gene
			gene	btuC_1
			locus_tag	MALP_00770
3770	4555	CDS
			EC_number	3.6.3.33
			dbxref	COG:COG1120
			gene	btuD_2
			inference	ab initio prediction:Prodigal:2.6
			inference	similar to AA sequence:UniProtKB:Q9HQ18
			locus_tag	MALP_00771
			product	Cobalamin import ATP-binding protein BtuD
			protein_id	gnl|Prokka|MALP_00771
3770	4555	gene
			gene	btuD_2
			locus_tag	MALP_00771
4631	4972	CDS
			EC_number	4.1.1.11
			dbxref	COG:COG0853
			gene	panD
			inference	ab initio prediction:Prodigal:2.6
			inference	similar to AA sequence:UniProtKB:Q18HQ3
			locus_tag	MALP_00772
			product	Aspartate 1-decarboxylase
			protein_id	gnl|Prokka|MALP_00772
4631	4972	gene
			gene	panD
			locus_tag	MALP_00772
5037	5531	CDS
			inference	ab initio prediction:Prodigal:2.6
			locus_tag	MALP_00773
			product	hypothetical protein
			protein_id	gnl|Prokka|MALP_00773
5037	5531	gene
			locus_tag	MALP_00773
5714	5532	CDS
			inference	ab initio prediction:Prodigal:2.6
			locus_tag	MALP_00774
			product	hypothetical protein
			protein_id	gnl|Prokka|MALP_00774
5714	5532	gene
			locus_tag	MALP_00774
6426	5752	CDS
			EC_number	3.1.3.18
			dbxref	COG:COG0561
			inference	ab initio prediction:Prodigal:2.6
			inference	similar to AA sequence:UniProtKB:Q9HLQ2
			locus_tag	MALP_00775
			product	Phosphoglycolate phosphatase
			protein_id	gnl|Prokka|MALP_00775
6426	5752	gene
			locus_tag	MALP_00775
7253	6429	CDS
			EC_number	3.5.4.39
			dbxref	COG:COG1469
			gene	mptA
			inference	ab initio prediction:Prodigal:2.6
			inference	similar to AA sequence:UniProtKB:Q58185
			locus_tag	MALP_00776
			product	GTP cyclohydrolase MptA
			protein_id	gnl|Prokka|MALP_00776
7253	6429	gene
			gene	mptA
			locus_tag	MALP_00776
7444	8085	CDS
			EC_number	3.1.26.4
			dbxref	COG:COG0164
			gene	rnhB
			inference	ab initio prediction:Prodigal:2.6
			inference	similar to AA sequence:UniProtKB:O74035
			locus_tag	MALP_00777
			product	Ribonuclease HII
			protein_id	gnl|Prokka|MALP_00777
7444	8085	gene
			gene	rnhB
			locus_tag	MALP_00777
8087	8419	CDS
			inference	ab initio prediction:Prodigal:2.6
			locus_tag	MALP_00778
			product	hypothetical protein
			protein_id	gnl|Prokka|MALP_00778
8087	8419	gene
			locus_tag	MALP_00778
8483	8558	tRNA
			inference	COORDINATES:profile:Aragorn:1.2
			locus_tag	MALP_00779
			product	tRNA-Met(cat)
8483	8558	gene
			locus_tag	MALP_00779
8616	10139	CDS
			EC_number	1.1.5.3
			dbxref	COG:COG0578
			gene	gpdA1
			inference	ab initio prediction:Prodigal:2.6
			inference	similar to AA sequence:UniProtKB:D4GYI2
			locus_tag	MALP_00780
			product	Anaerobic glycerol-3-phosphate dehydrogenase subunit A1
			protein_id	gnl|Prokka|MALP_00780
8616	10139	gene
			gene	gpdA1
			locus_tag	MALP_00780
10136	11185	CDS
			EC_number	1.1.5.3
			gene	glpB
			inference	ab initio prediction:Prodigal:2.6
			inference	protein motif:HAMAP:MF_00753
			locus_tag	MALP_00781
			product	Anaerobic glycerol-3-phosphate dehydrogenase subunit B
			protein_id	gnl|Prokka|MALP_00781
10136	11185	gene
			gene	glpB
			locus_tag	MALP_00781
11182	12165	CDS
			EC_number	1.3.4.1
			dbxref	COG:COG0247
			gene	tfrB
			inference	ab initio prediction:Prodigal:2.6
			inference	similar to AA sequence:UniProtKB:D9PUX5
			locus_tag	MALP_00782
			product	Fumarate reductase (CoM/CoB) subunit B
			protein_id	gnl|Prokka|MALP_00782
11182	12165	gene
			gene	tfrB
			locus_tag	MALP_00782
12205	12408	CDS
			inference	ab initio prediction:Prodigal:2.6
			locus_tag	MALP_00783
			product	hypothetical protein
			protein_id	gnl|Prokka|MALP_00783
12205	12408	gene
			locus_tag	MALP_00783
13089	12409	CDS
			inference	ab initio prediction:Prodigal:2.6
			inference	similar to AA sequence:UniProtKB:O58022
			locus_tag	MALP_00784
			note	UPF0273 protein PH0284
			product	hypothetical protein
			protein_id	gnl|Prokka|MALP_00784
13089	12409	gene
			locus_tag	MALP_00784
14533	13100	CDS
			gene	gvpD
			inference	ab initio prediction:Prodigal:2.6
			inference	similar to AA sequence:UniProtKB:Q02229
			locus_tag	MALP_00785
			product	Protein GvpD
			protein_id	gnl|Prokka|MALP_00785
14533	13100	gene
			gene	gvpD
			locus_tag	MALP_00785
14669	15859	CDS
			dbxref	COG:COG1208
			gene	glmU_2
			inference	ab initio prediction:Prodigal:2.6
			inference	similar to AA sequence:UniProtKB:Q58501
			locus_tag	MALP_00786
			product	Bifunctional protein GlmU
			protein_id	gnl|Prokka|MALP_00786
14669	15859	gene
			gene	glmU_2
			locus_tag	MALP_00786
15859	17655	CDS
			EC_number	2.6.1.16
			dbxref	COG:COG0449
			gene	glmS_2
			inference	ab initio prediction:Prodigal:2.6
			inference	similar to AA sequence:UniProtKB:Q6LWM9
			locus_tag	MALP_00787
			product	Glutamine--fructose-6-phosphate aminotransferase [isomerizing]
			protein_id	gnl|Prokka|MALP_00787
15859	17655	gene
			gene	glmS_2
			locus_tag	MALP_00787
18645	17656	CDS
			inference	ab initio prediction:Prodigal:2.6
			locus_tag	MALP_00788
			product	hypothetical protein
			protein_id	gnl|Prokka|MALP_00788
18645	17656	gene
			locus_tag	MALP_00788
19452	18694	CDS
			inference	ab initio prediction:Prodigal:2.6
			locus_tag	MALP_00789
			product	hypothetical protein
			protein_id	gnl|Prokka|MALP_00789
19452	18694	gene
			locus_tag	MALP_00789
19609	20217	CDS
			inference	ab initio prediction:Prodigal:2.6
			locus_tag	MALP_00790
			product	hypothetical protein
			protein_id	gnl|Prokka|MALP_00790
19609	20217	gene
			locus_tag	MALP_00790
20441	20214	CDS
			inference	ab initio prediction:Prodigal:2.6
			locus_tag	MALP_00791
			product	hypothetical protein
			protein_id	gnl|Prokka|MALP_00791
20441	20214	gene
			locus_tag	MALP_00791
20502	22127	CDS
			EC_number	3.5.4.2
			gene	ade
			inference	ab initio prediction:Prodigal:2.6
			inference	protein motif:HAMAP:MF_01518
			locus_tag	MALP_00792
			product	Adenine deaminase
			protein_id	gnl|Prokka|MALP_00792
20502	22127	gene
			gene	ade
			locus_tag	MALP_00792
22135	22869	CDS
			EC_number	2.4.2.22
			gene	gpt
			inference	ab initio prediction:Prodigal:2.6
			inference	protein motif:HAMAP:MF_01903
			locus_tag	MALP_00793
			product	Xanthine phosphoribosyltransferase
			protein_id	gnl|Prokka|MALP_00793
22135	22869	gene
			gene	gpt
			locus_tag	MALP_00793
23172	22870	CDS
			gene	hcaC
			inference	ab initio prediction:Prodigal:2.6
			inference	protein motif:HAMAP:MF_01650
			locus_tag	MALP_00794
			product	3-phenylpropionate/cinnamic acid dioxygenase ferredoxin subunit
			protein_id	gnl|Prokka|MALP_00794
23172	22870	gene
			gene	hcaC
			locus_tag	MALP_00794
23202	23816	CDS
			EC_number	2.4.2.8
			dbxref	COG:COG0503
			gene	hpt
			inference	ab initio prediction:Prodigal:2.6
			inference	similar to AA sequence:UniProtKB:Q6M0X3
			locus_tag	MALP_00795
			product	Hypoxanthine/guanine phosphoribosyltransferase
			protein_id	gnl|Prokka|MALP_00795
23202	23816	gene
			gene	hpt
			locus_tag	MALP_00795
24597	23809	CDS
			inference	ab initio prediction:Prodigal:2.6
			locus_tag	MALP_00796
			product	hypothetical protein
			protein_id	gnl|Prokka|MALP_00796
24597	23809	gene
			locus_tag	MALP_00796
25502	24594	CDS
			dbxref	COG:COG0411
			gene	livG_1
			inference	ab initio prediction:Prodigal:2.6
			inference	similar to AA sequence:UniProtKB:Q58663
			locus_tag	MALP_00797
			product	putative branched-chain amino acid transport ATP-binding protein LivG
			protein_id	gnl|Prokka|MALP_00797
25502	24594	gene
			gene	livG_1
			locus_tag	MALP_00797
25566	27131	CDS
			inference	ab initio prediction:Prodigal:2.6
			locus_tag	MALP_00798
			product	hypothetical protein
			protein_id	gnl|Prokka|MALP_00798
25566	27131	gene
			locus_tag	MALP_00798
29263	27107	CDS
			EC_number	2.7.7.7
			dbxref	COG:COG0417
			gene	pol_1
			inference	ab initio prediction:Prodigal:2.6
			inference	similar to AA sequence:UniProtKB:P61875
			locus_tag	MALP_00799
			product	DNA polymerase
			protein_id	gnl|Prokka|MALP_00799
29263	27107	gene
			gene	pol_1
			locus_tag	MALP_00799
29507	29268	CDS
			inference	ab initio prediction:Prodigal:2.6
			locus_tag	MALP_00800
			product	hypothetical protein
			protein_id	gnl|Prokka|MALP_00800
29507	29268	gene
			locus_tag	MALP_00800
30244	29507	CDS
			inference	ab initio prediction:Prodigal:2.6
			locus_tag	MALP_00801
			product	hypothetical protein
			protein_id	gnl|Prokka|MALP_00801
30244	29507	gene
			locus_tag	MALP_00801
30804	30911	CDS
			inference	ab initio prediction:Prodigal:2.6
			locus_tag	MALP_00802
			product	hypothetical protein
			protein_id	gnl|Prokka|MALP_00802
30804	30911	gene
			locus_tag	MALP_00802
31153	31263	CDS
			inference	ab initio prediction:Prodigal:2.6
			locus_tag	MALP_00803
			product	hypothetical protein
			protein_id	gnl|Prokka|MALP_00803
31153	31263	gene
			locus_tag	MALP_00803
31353	32366	CDS
			inference	ab initio prediction:Prodigal:2.6
			locus_tag	MALP_00804
			product	hypothetical protein
			protein_id	gnl|Prokka|MALP_00804
31353	32366	gene
			locus_tag	MALP_00804
33313	32357	CDS
			EC_number	5.4.99.25
			dbxref	COG:COG0130
			gene	truB
			inference	ab initio prediction:Prodigal:2.6
			inference	similar to AA sequence:UniProtKB:Q57612
			locus_tag	MALP_00805
			product	putative tRNA pseudouridine synthase B
			protein_id	gnl|Prokka|MALP_00805
33313	32357	gene
			gene	truB
			locus_tag	MALP_00805
33845	33315	CDS
			EC_number	2.7.4.25
			gene	cmk
			inference	ab initio prediction:Prodigal:2.6
			inference	protein motif:HAMAP:MF_00239
			locus_tag	MALP_00806
			product	Cytidylate kinase
			protein_id	gnl|Prokka|MALP_00806
33845	33315	gene
			gene	cmk
			locus_tag	MALP_00806
34495	33842	CDS
			inference	ab initio prediction:Prodigal:2.6
			locus_tag	MALP_00807
			product	hypothetical protein
			protein_id	gnl|Prokka|MALP_00807
34495	33842	gene
			locus_tag	MALP_00807
36136	34502	CDS
			dbxref	COG:COG0201
			gene	secY
			inference	ab initio prediction:Prodigal:2.6
			inference	similar to AA sequence:UniProtKB:Q8U019
			locus_tag	MALP_00808
			product	Protein translocase subunit SecY
			protein_id	gnl|Prokka|MALP_00808
36136	34502	gene
			gene	secY
			locus_tag	MALP_00808
36527	36099	CDS
			dbxref	COG:COG0200
			inference	ab initio prediction:Prodigal:2.6
			inference	similar to AA sequence:UniProtKB:Q8U018
			locus_tag	MALP_00809
			product	50S ribosomal protein L15
			protein_id	gnl|Prokka|MALP_00809
36527	36099	gene
			locus_tag	MALP_00809
37003	36539	CDS
			dbxref	COG:COG1841
			inference	ab initio prediction:Prodigal:2.6
			inference	similar to AA sequence:UniProtKB:Q9HH78
			locus_tag	MALP_00810
			product	50S ribosomal protein L30
			protein_id	gnl|Prokka|MALP_00810
37003	36539	gene
			locus_tag	MALP_00810
37683	37006	CDS
			dbxref	COG:COG0098
			gene	rps5
			inference	ab initio prediction:Prodigal:2.6
			inference	similar to AA sequence:UniProtKB:Q8U017
			locus_tag	MALP_00811
			product	30S ribosomal protein S5
			protein_id	gnl|Prokka|MALP_00811
37683	37006	gene
			gene	rps5
			locus_tag	MALP_00811
38185	37685	CDS
			dbxref	COG:COG0256
			inference	ab initio prediction:Prodigal:2.6
			inference	similar to AA sequence:UniProtKB:P14123
			locus_tag	MALP_00812
			product	50S ribosomal protein L18
			protein_id	gnl|Prokka|MALP_00812
38185	37685	gene
			locus_tag	MALP_00812
38640	38185	CDS
			dbxref	COG:COG2147
			inference	ab initio prediction:Prodigal:2.6
			inference	similar to AA sequence:UniProtKB:Q8U016
			locus_tag	MALP_00813
			product	50S ribosomal protein L19e
			protein_id	gnl|Prokka|MALP_00813
38640	38185	gene
			locus_tag	MALP_00813
39296	38646	CDS
			dbxref	COG:COG1717
			inference	ab initio prediction:Prodigal:2.6
			inference	similar to AA sequence:UniProtKB:Q9HH82
			locus_tag	MALP_00814
			product	50S ribosomal protein L32e
			protein_id	gnl|Prokka|MALP_00814
39296	38646	gene
			locus_tag	MALP_00814
39844	39296	CDS
			dbxref	COG:COG0097
			gene	rpl6
			inference	ab initio prediction:Prodigal:2.6
			inference	similar to AA sequence:UniProtKB:Q8U015
			locus_tag	MALP_00815
			product	50S ribosomal protein L6
			protein_id	gnl|Prokka|MALP_00815
39844	39296	gene
			gene	rpl6
			locus_tag	MALP_00815
40243	39854	CDS
			dbxref	COG:COG0096
			gene	rps8
			inference	ab initio prediction:Prodigal:2.6
			inference	similar to AA sequence:UniProtKB:P54041
			locus_tag	MALP_00816
			product	30S ribosomal protein S8
			protein_id	gnl|Prokka|MALP_00816
40243	39854	gene
			gene	rps8
			locus_tag	MALP_00816
40912	40397	CDS
			gene	rpl5
			inference	ab initio prediction:Prodigal:2.6
			inference	similar to AA sequence:UniProtKB:P50557
			locus_tag	MALP_00817
			product	50S ribosomal protein L5
			protein_id	gnl|Prokka|MALP_00817
40912	40397	gene
			gene	rpl5
			locus_tag	MALP_00817
41619	40909	CDS
			dbxref	COG:COG1471
			gene	rps4e
			inference	ab initio prediction:Prodigal:2.6
			inference	similar to AA sequence:UniProtKB:Q8U011
			locus_tag	MALP_00818
			product	30S ribosomal protein S4e
			protein_id	gnl|Prokka|MALP_00818
41619	40909	gene
			gene	rps4e
			locus_tag	MALP_00818
41987	41616	CDS
			dbxref	COG:COG0198
			inference	ab initio prediction:Prodigal:2.6
			inference	similar to AA sequence:UniProtKB:P10972
			locus_tag	MALP_00819
			product	50S ribosomal protein L24
			protein_id	gnl|Prokka|MALP_00819
41987	41616	gene
			locus_tag	MALP_00819
42396	41998	CDS
			dbxref	COG:COG0093
			inference	ab initio prediction:Prodigal:2.6
			inference	similar to AA sequence:UniProtKB:Q8U009
			locus_tag	MALP_00820
			product	50S ribosomal protein L14
			protein_id	gnl|Prokka|MALP_00820
42396	41998	gene
			locus_tag	MALP_00820
42727	42401	CDS
			dbxref	COG:COG0186
			inference	ab initio prediction:Prodigal:2.6
			inference	similar to AA sequence:UniProtKB:P12741
			locus_tag	MALP_00821
			product	30S ribosomal protein S17
			protein_id	gnl|Prokka|MALP_00821
42727	42401	gene
			locus_tag	MALP_00821
42992	42732	CDS
			EC_number	3.1.26.5
			dbxref	COG:COG1588
			gene	rnp1
			inference	ab initio prediction:Prodigal:2.6
			inference	similar to AA sequence:UniProtKB:Q57903
			locus_tag	MALP_00822
			product	Ribonuclease P protein component 1
			protein_id	gnl|Prokka|MALP_00822
42992	42732	gene
			gene	rnp1
			locus_tag	MALP_00822
43297	42998	CDS
			dbxref	COG:COG0023
			inference	ab initio prediction:Prodigal:2.6
			inference	similar to AA sequence:UniProtKB:Q57902
			locus_tag	MALP_00823
			product	Protein translation factor SUI1 
			protein_id	gnl|Prokka|MALP_00823
43297	42998	gene
			locus_tag	MALP_00823
43497	43297	CDS
			dbxref	COG:COG0255
			inference	ab initio prediction:Prodigal:2.6
			inference	similar to AA sequence:UniProtKB:P10971
			locus_tag	MALP_00824
			product	50S ribosomal protein L29
			protein_id	gnl|Prokka|MALP_00824
43497	43297	gene
			locus_tag	MALP_00824
44223	43498	CDS
			dbxref	COG:COG0092
			gene	rps3
			inference	ab initio prediction:Prodigal:2.6
			inference	similar to AA sequence:UniProtKB:Q8U004
			locus_tag	MALP_00825
			product	30S ribosomal protein S3
			protein_id	gnl|Prokka|MALP_00825
44223	43498	gene
			gene	rps3
			locus_tag	MALP_00825
44670	44224	CDS
			dbxref	COG:COG0091
			inference	ab initio prediction:Prodigal:2.6
			inference	similar to AA sequence:UniProtKB:Q8U003
			locus_tag	MALP_00826
			product	50S ribosomal protein L22
			protein_id	gnl|Prokka|MALP_00826
44670	44224	gene
			locus_tag	MALP_00826
45141	44680	CDS
			dbxref	COG:COG0185
			inference	ab initio prediction:Prodigal:2.6
			inference	similar to AA sequence:UniProtKB:Q8U002
			locus_tag	MALP_00827
			product	30S ribosomal protein S19
			protein_id	gnl|Prokka|MALP_00827
45141	44680	gene
			locus_tag	MALP_00827
45846	45148	CDS
			dbxref	COG:COG0090
			gene	rpl2
			inference	ab initio prediction:Prodigal:2.6
			inference	similar to AA sequence:UniProtKB:Q8U001
			locus_tag	MALP_00828
			product	50S ribosomal protein L2
			protein_id	gnl|Prokka|MALP_00828
45846	45148	gene
			gene	rpl2
			locus_tag	MALP_00828
46136	45858	CDS
			dbxref	COG:COG0089
			inference	ab initio prediction:Prodigal:2.6
			inference	similar to AA sequence:UniProtKB:P12732
			locus_tag	MALP_00829
			product	50S ribosomal protein L23
			protein_id	gnl|Prokka|MALP_00829
46136	45858	gene
			locus_tag	MALP_00829
46903	46139	CDS
			dbxref	COG:COG0088
			gene	rpl4
			inference	ab initio prediction:Prodigal:2.6
			inference	similar to AA sequence:UniProtKB:Q8TZZ9
			locus_tag	MALP_00830
			product	50S ribosomal protein L4
			protein_id	gnl|Prokka|MALP_00830
46903	46139	gene
			gene	rpl4
			locus_tag	MALP_00830
47908	46907	CDS
			dbxref	COG:COG0087
			gene	rpl3
			inference	ab initio prediction:Prodigal:2.6
			inference	similar to AA sequence:UniProtKB:P20279
			locus_tag	MALP_00831
			product	50S ribosomal protein L3
			protein_id	gnl|Prokka|MALP_00831
47908	46907	gene
			gene	rpl3
			locus_tag	MALP_00831
48500	48180	CDS
			inference	ab initio prediction:Prodigal:2.6
			locus_tag	MALP_00832
			product	hypothetical protein
			protein_id	gnl|Prokka|MALP_00832
48500	48180	gene
			locus_tag	MALP_00832
49497	48511	CDS
			inference	ab initio prediction:Prodigal:2.6
			locus_tag	MALP_00833
			product	hypothetical protein
			protein_id	gnl|Prokka|MALP_00833
49497	48511	gene
			locus_tag	MALP_00833
49609	50961	CDS
			EC_number	1.8.1.14
			dbxref	COG:COG0446
			inference	ab initio prediction:Prodigal:2.6
			inference	similar to AA sequence:UniProtKB:O58308
			locus_tag	MALP_00834
			product	Coenzyme A disulfide reductase
			protein_id	gnl|Prokka|MALP_00834
49609	50961	gene
			locus_tag	MALP_00834
51008	52066	CDS
			EC_number	6.1.1.1
			dbxref	COG:COG0162
			gene	tyrS
			inference	ab initio prediction:Prodigal:2.6
			inference	similar to AA sequence:UniProtKB:Q9YA64
			locus_tag	MALP_00835
			product	Tyrosine--tRNA ligase
			protein_id	gnl|Prokka|MALP_00835
51008	52066	gene
			gene	tyrS
			locus_tag	MALP_00835
53013	52069	CDS
			inference	ab initio prediction:Prodigal:2.6
			locus_tag	MALP_00836
			product	hypothetical protein
			protein_id	gnl|Prokka|MALP_00836
53013	52069	gene
			locus_tag	MALP_00836
53475	53092	CDS
			dbxref	COG:COG1382
			gene	pfdB
			inference	ab initio prediction:Prodigal:2.6
			inference	similar to AA sequence:UniProtKB:O58268
			locus_tag	MALP_00837
			product	Prefoldin subunit beta
			protein_id	gnl|Prokka|MALP_00837
53475	53092	gene
			gene	pfdB
			locus_tag	MALP_00837
53710	53468	CDS
			inference	ab initio prediction:Prodigal:2.6
			locus_tag	MALP_00838
			product	hypothetical protein
			protein_id	gnl|Prokka|MALP_00838
53710	53468	gene
			locus_tag	MALP_00838
53850	53713	CDS
			EC_number	2.7.7.6
			dbxref	COG:COG1996
			gene	rpoP
			inference	ab initio prediction:Prodigal:2.6
			inference	similar to AA sequence:UniProtKB:Q5JDM8
			locus_tag	MALP_00839
			product	DNA-directed RNA polymerase subunit P
			protein_id	gnl|Prokka|MALP_00839
53850	53713	gene
			gene	rpoP
			locus_tag	MALP_00839
54122	53856	CDS
			dbxref	COG:COG1997
			inference	ab initio prediction:Prodigal:2.6
			inference	similar to AA sequence:UniProtKB:P60619
			locus_tag	MALP_00840
			product	50S ribosomal protein L37Ae
			protein_id	gnl|Prokka|MALP_00840
54122	53856	gene
			locus_tag	MALP_00840
54901	54128	CDS
			dbxref	COG:COG2123
			inference	ab initio prediction:Prodigal:2.6
			inference	similar to AA sequence:UniProtKB:Q9V118
			locus_tag	MALP_00841
			product	Exosome complex component Rrp42
			protein_id	gnl|Prokka|MALP_00841
54901	54128	gene
			locus_tag	MALP_00841
55683	54904	CDS
			EC_number	3.1.13.-
			dbxref	COG:COG0689
			inference	ab initio prediction:Prodigal:2.6
			inference	similar to AA sequence:UniProtKB:Q9V119
			locus_tag	MALP_00842
			product	Exosome complex component Rrp41
			protein_id	gnl|Prokka|MALP_00842
55683	54904	gene
			locus_tag	MALP_00842
56377	55694	CDS
			dbxref	COG:COG1097
			gene	rrp4
			inference	ab initio prediction:Prodigal:2.6
			inference	similar to AA sequence:UniProtKB:O29758
			locus_tag	MALP_00843
			product	Exosome complex component Rrp4
			protein_id	gnl|Prokka|MALP_00843
56377	55694	gene
			gene	rrp4
			locus_tag	MALP_00843
57099	56404	CDS
			dbxref	COG:COG1500
			inference	ab initio prediction:Prodigal:2.6
			inference	similar to AA sequence:UniProtKB:O26781
			locus_tag	MALP_00844
			product	Ribosome maturation protein SDO1 
			protein_id	gnl|Prokka|MALP_00844
57099	56404	gene
			locus_tag	MALP_00844
57834	57112	CDS
			EC_number	3.4.25.1
			dbxref	COG:COG0638
			gene	psmA
			inference	ab initio prediction:Prodigal:2.6
			inference	similar to AA sequence:UniProtKB:O29760
			locus_tag	MALP_00845
			product	Proteasome subunit alpha
			protein_id	gnl|Prokka|MALP_00845
57834	57112	gene
			gene	psmA
			locus_tag	MALP_00845
58238	57930	CDS
			inference	ab initio prediction:Prodigal:2.6
			locus_tag	MALP_00846
			product	hypothetical protein
			protein_id	gnl|Prokka|MALP_00846
58238	57930	gene
			locus_tag	MALP_00846
59285	58248	CDS
			dbxref	COG:COG0206
			gene	ftsZ1_3
			inference	ab initio prediction:Prodigal:2.6
			inference	similar to AA sequence:UniProtKB:Q48327
			locus_tag	MALP_00847
			product	Cell division protein FtsZ 1
			protein_id	gnl|Prokka|MALP_00847
59285	58248	gene
			gene	ftsZ1_3
			locus_tag	MALP_00847
60125	59373	CDS
			inference	ab initio prediction:Prodigal:2.6
			locus_tag	MALP_00848
			product	hypothetical protein
			protein_id	gnl|Prokka|MALP_00848
60125	59373	gene
			locus_tag	MALP_00848
60569	63586	CDS
			EC_number	1.8.98.1
			dbxref	COG:COG1148
			gene	hdrA_2
			inference	ab initio prediction:Prodigal:2.6
			inference	similar to AA sequence:UniProtKB:Q50756
			locus_tag	MALP_00849
			product	CoB--CoM heterodisulfide reductase iron-sulfur subunit A
			protein_id	gnl|Prokka|MALP_00849
60569	63586	gene
			gene	hdrA_2
			locus_tag	MALP_00849
63586	64038	CDS
			EC_number	1.12.99.-
			dbxref	COG:COG1908
			gene	mvhD_2
			inference	ab initio prediction:Prodigal:2.6
			inference	similar to AA sequence:UniProtKB:P60238
			locus_tag	MALP_00850
			product	F420-non-reducing hydrogenase iron-sulfur subunit D
			protein_id	gnl|Prokka|MALP_00850
63586	64038	gene
			gene	mvhD_2
			locus_tag	MALP_00850
64063	65082	CDS
			EC_number	1.12.99.-
			dbxref	COG:COG1941
			gene	mvhG
			inference	ab initio prediction:Prodigal:2.6
			inference	similar to AA sequence:UniProtKB:P84627
			locus_tag	MALP_00851
			product	F420-non-reducing hydrogenase iron-sulfur subunit G
			protein_id	gnl|Prokka|MALP_00851
64063	65082	gene
			gene	mvhG
			locus_tag	MALP_00851
65088	66614	CDS
			EC_number	1.12.99.-
			dbxref	COG:COG3259
			gene	mvhA
			inference	ab initio prediction:Prodigal:2.6
			inference	similar to AA sequence:UniProtKB:P84625
			locus_tag	MALP_00852
			product	F420-non-reducing hydrogenase iron-sulfur subunit A
			protein_id	gnl|Prokka|MALP_00852
65088	66614	gene
			gene	mvhA
			locus_tag	MALP_00852
67454	66678	CDS
			inference	ab initio prediction:Prodigal:2.6
			locus_tag	MALP_00853
			product	hypothetical protein
			protein_id	gnl|Prokka|MALP_00853
67454	66678	gene
			locus_tag	MALP_00853
68129	67455	CDS
			inference	ab initio prediction:Prodigal:2.6
			locus_tag	MALP_00854
			product	hypothetical protein
			protein_id	gnl|Prokka|MALP_00854
68129	67455	gene
			locus_tag	MALP_00854
69584	68142	CDS
			EC_number	4.2.1.136
			gene	nnrD
			inference	ab initio prediction:Prodigal:2.6
			inference	protein motif:HAMAP:MF_01965
			locus_tag	MALP_00855
			product	ADP-dependent (S)-NAD(P)H-hydrate dehydratase
			protein_id	gnl|Prokka|MALP_00855
69584	68142	gene
			gene	nnrD
			locus_tag	MALP_00855
69668	69958	CDS
			inference	ab initio prediction:Prodigal:2.6
			locus_tag	MALP_00856
			product	hypothetical protein
			protein_id	gnl|Prokka|MALP_00856
69668	69958	gene
			locus_tag	MALP_00856
70239	69946	CDS
			dbxref	COG:COG1400
			inference	ab initio prediction:Prodigal:2.6
			inference	similar to AA sequence:UniProtKB:D4GW40
			locus_tag	MALP_00857
			product	Signal recognition particle 19 kDa protein
			protein_id	gnl|Prokka|MALP_00857
70239	69946	gene
			locus_tag	MALP_00857
70640	70257	CDS
			dbxref	COG:COG2007
			gene	rps8e
			inference	ab initio prediction:Prodigal:2.6
			inference	similar to AA sequence:UniProtKB:Q8U1Y5
			locus_tag	MALP_00858
			product	30S ribosomal protein S8e
			protein_id	gnl|Prokka|MALP_00858
70640	70257	gene
			gene	rps8e
			locus_tag	MALP_00858
71332	70694	CDS
			EC_number	3.1.4.53
			gene	cpdA
			inference	ab initio prediction:Prodigal:2.6
			inference	protein motif:HAMAP:MF_00905
			locus_tag	MALP_00859
			product	3',5'-cyclic adenosine monophosphate phosphodiesterase CpdA
			protein_id	gnl|Prokka|MALP_00859
71332	70694	gene
			gene	cpdA
			locus_tag	MALP_00859
72280	71369	CDS
			inference	ab initio prediction:Prodigal:2.6
			locus_tag	MALP_00860
			product	hypothetical protein
			protein_id	gnl|Prokka|MALP_00860
72280	71369	gene
			locus_tag	MALP_00860
72372	72872	CDS
			inference	ab initio prediction:Prodigal:2.6
			locus_tag	MALP_00861
			product	hypothetical protein
			protein_id	gnl|Prokka|MALP_00861
72372	72872	gene
			locus_tag	MALP_00861
73490	72873	CDS
			dbxref	COG:COG1601
			gene	eif2b
			inference	ab initio prediction:Prodigal:2.6
			inference	similar to AA sequence:UniProtKB:Q8U3I5
			locus_tag	MALP_00862
			product	Translation initiation factor 2 subunit beta
			protein_id	gnl|Prokka|MALP_00862
73490	72873	gene
			gene	eif2b
			locus_tag	MALP_00862
75142	73529	CDS
			EC_number	6.3.4.2
			dbxref	COG:COG0504
			gene	pyrG
			inference	ab initio prediction:Prodigal:2.6
			inference	similar to AA sequence:UniProtKB:Q980S6
			locus_tag	MALP_00863
			product	CTP synthase
			protein_id	gnl|Prokka|MALP_00863
75142	73529	gene
			gene	pyrG
			locus_tag	MALP_00863
76820	75353	rRNA
			locus_tag	MALP_00864
			product	16S ribosomal RNA
76820	75353	gene
			locus_tag	MALP_00864
77391	77476	tRNA
			inference	COORDINATES:profile:Aragorn:1.2
			locus_tag	MALP_00865
			product	tRNA-Ser(gct)
77391	77476	gene
			locus_tag	MALP_00865
78374	77586	CDS
			EC_number	2.6.1.1
			dbxref	COG:COG0436
			gene	aspC_2
			inference	ab initio prediction:Prodigal:2.6
			inference	similar to AA sequence:UniProtKB:P14909
			locus_tag	MALP_00866
			product	Aspartate aminotransferase
			protein_id	gnl|Prokka|MALP_00866
78374	77586	gene
			gene	aspC_2
			locus_tag	MALP_00866
>Feature gnl|Prokka|MALP_23
192	1001	CDS
			inference	ab initio prediction:Prodigal:2.6
			locus_tag	MALP_00867
			product	hypothetical protein
			protein_id	gnl|Prokka|MALP_00867
192	1001	gene
			locus_tag	MALP_00867
1286	1444	CDS
			inference	ab initio prediction:Prodigal:2.6
			locus_tag	MALP_00868
			product	hypothetical protein
			protein_id	gnl|Prokka|MALP_00868
1286	1444	gene
			locus_tag	MALP_00868
1619	2149	CDS
			inference	ab initio prediction:Prodigal:2.6
			locus_tag	MALP_00869
			product	hypothetical protein
			protein_id	gnl|Prokka|MALP_00869
1619	2149	gene
			locus_tag	MALP_00869
2653	2201	CDS
			inference	ab initio prediction:Prodigal:2.6
			locus_tag	MALP_00870
			product	hypothetical protein
			protein_id	gnl|Prokka|MALP_00870
2653	2201	gene
			locus_tag	MALP_00870
3015	5744	CDS
			inference	ab initio prediction:Prodigal:2.6
			locus_tag	MALP_00871
			product	hypothetical protein
			protein_id	gnl|Prokka|MALP_00871
3015	5744	gene
			locus_tag	MALP_00871
5830	7251	CDS
			dbxref	COG:COG0470
			gene	rfcL
			inference	ab initio prediction:Prodigal:2.6
			inference	similar to AA sequence:UniProtKB:O29072
			locus_tag	MALP_00872
			product	Replication factor C large subunit
			protein_id	gnl|Prokka|MALP_00872
5830	7251	gene
			gene	rfcL
			locus_tag	MALP_00872
7259	8200	CDS
			EC_number	4.1.3.44
			dbxref	COG:COG0731
			gene	taw1
			inference	ab initio prediction:Prodigal:2.6
			inference	similar to AA sequence:UniProtKB:Q9V1F9
			locus_tag	MALP_00873
			product	S-adenosyl-L-methionine-dependent tRNA 4-demethylwyosine synthase
			protein_id	gnl|Prokka|MALP_00873
7259	8200	gene
			gene	taw1
			locus_tag	MALP_00873
8979	8188	CDS
			EC_number	3.5.1.-
			gene	rutD
			inference	ab initio prediction:Prodigal:2.6
			inference	protein motif:HAMAP:MF_00832
			locus_tag	MALP_00874
			product	Putative aminoacrylate hydrolase RutD
			protein_id	gnl|Prokka|MALP_00874
8979	8188	gene
			gene	rutD
			locus_tag	MALP_00874
10136	9030	CDS
			inference	ab initio prediction:Prodigal:2.6
			locus_tag	MALP_00875
			product	hypothetical protein
			protein_id	gnl|Prokka|MALP_00875
10136	9030	gene
			locus_tag	MALP_00875
10264	10461	CDS
			inference	ab initio prediction:Prodigal:2.6
			locus_tag	MALP_00876
			product	hypothetical protein
			protein_id	gnl|Prokka|MALP_00876
10264	10461	gene
			locus_tag	MALP_00876
10471	11169	CDS
			inference	ab initio prediction:Prodigal:2.6
			locus_tag	MALP_00877
			product	hypothetical protein
			protein_id	gnl|Prokka|MALP_00877
10471	11169	gene
			locus_tag	MALP_00877
11166	11981	CDS
			inference	ab initio prediction:Prodigal:2.6
			locus_tag	MALP_00878
			product	hypothetical protein
			protein_id	gnl|Prokka|MALP_00878
11166	11981	gene
			locus_tag	MALP_00878
12154	11978	CDS
			inference	ab initio prediction:Prodigal:2.6
			locus_tag	MALP_00879
			product	hypothetical protein
			protein_id	gnl|Prokka|MALP_00879
12154	11978	gene
			locus_tag	MALP_00879
13861	12209	CDS
			EC_number	6.2.1.40
			dbxref	COG:COG0318
			inference	ab initio prediction:Prodigal:2.6
			inference	similar to AA sequence:UniProtKB:A4YDR9
			locus_tag	MALP_00880
			product	4-hydroxybutyrate--CoA ligase 2
			protein_id	gnl|Prokka|MALP_00880
13861	12209	gene
			locus_tag	MALP_00880
14377	13871	CDS
			inference	ab initio prediction:Prodigal:2.6
			locus_tag	MALP_00881
			product	hypothetical protein
			protein_id	gnl|Prokka|MALP_00881
14377	13871	gene
			locus_tag	MALP_00881
15972	14575	CDS
			EC_number	1.-.-.-
			dbxref	COG:COG1013
			gene	vorA
			inference	ab initio prediction:Prodigal:2.6
			inference	similar to AA sequence:UniProtKB:P80907
			locus_tag	MALP_00882
			product	Ketoisovalerate oxidoreductase subunit VorA
			protein_id	gnl|Prokka|MALP_00882
15972	14575	gene
			gene	vorA
			locus_tag	MALP_00882
17024	15969	CDS
			EC_number	1.2.7.7
			dbxref	COG:COG0674
			gene	vorB_1
			inference	ab initio prediction:Prodigal:2.6
			inference	similar to AA sequence:UniProtKB:P80908
			locus_tag	MALP_00883
			product	Ketoisovalerate oxidoreductase subunit VorB
			protein_id	gnl|Prokka|MALP_00883
17024	15969	gene
			gene	vorB_1
			locus_tag	MALP_00883
17257	17021	CDS
			EC_number	1.2.7.7
			dbxref	COG:COG1146
			gene	vorC
			inference	ab initio prediction:Prodigal:2.6
			inference	similar to AA sequence:UniProtKB:P80909
			locus_tag	MALP_00884
			product	Ketoisovalerate oxidoreductase subunit VorC
			protein_id	gnl|Prokka|MALP_00884
17257	17021	gene
			gene	vorC
			locus_tag	MALP_00884
18125	17322	CDS
			EC_number	1.17.99.6
			gene	queG_2
			inference	ab initio prediction:Prodigal:2.6
			inference	protein motif:HAMAP:MF_00916
			locus_tag	MALP_00885
			product	Epoxyqueuosine reductase
			protein_id	gnl|Prokka|MALP_00885
18125	17322	gene
			gene	queG_2
			locus_tag	MALP_00885
19166	18168	CDS
			EC_number	1.1.1.85
			dbxref	COG:COG0473
			gene	leuB
			inference	ab initio prediction:Prodigal:2.6
			inference	similar to AA sequence:UniProtKB:Q58130
			locus_tag	MALP_00886
			product	3-isopropylmalate/3-methylmalate dehydrogenase
			protein_id	gnl|Prokka|MALP_00886
19166	18168	gene
			gene	leuB
			locus_tag	MALP_00886
20095	19163	CDS
			EC_number	2.5.1.46
			dbxref	COG:COG1899
			gene	dys_1
			inference	ab initio prediction:Prodigal:2.6
			inference	similar to AA sequence:UniProtKB:O50105
			locus_tag	MALP_00887
			product	putative deoxyhypusine synthase
			protein_id	gnl|Prokka|MALP_00887
20095	19163	gene
			gene	dys_1
			locus_tag	MALP_00887
20201	21376	CDS
			gene	mdtD_2
			inference	ab initio prediction:Prodigal:2.6
			inference	protein motif:HAMAP:MF_01577
			locus_tag	MALP_00888
			product	Putative multidrug resistance protein MdtD
			protein_id	gnl|Prokka|MALP_00888
20201	21376	gene
			gene	mdtD_2
			locus_tag	MALP_00888
21912	21334	CDS
			EC_number	2.7.4.9
			gene	tmk_1
			inference	ab initio prediction:Prodigal:2.6
			inference	protein motif:HAMAP:MF_00165
			locus_tag	MALP_00889
			product	Thymidylate kinase
			protein_id	gnl|Prokka|MALP_00889
21912	21334	gene
			gene	tmk_1
			locus_tag	MALP_00889
22651	21923	CDS
			inference	ab initio prediction:Prodigal:2.6
			locus_tag	MALP_00890
			product	hypothetical protein
			protein_id	gnl|Prokka|MALP_00890
22651	21923	gene
			locus_tag	MALP_00890
22778	23437	CDS
			inference	ab initio prediction:Prodigal:2.6
			locus_tag	MALP_00891
			product	hypothetical protein
			protein_id	gnl|Prokka|MALP_00891
22778	23437	gene
			locus_tag	MALP_00891
23470	24141	CDS
			inference	ab initio prediction:Prodigal:2.6
			inference	similar to AA sequence:UniProtKB:O58022
			locus_tag	MALP_00892
			note	UPF0273 protein PH0284
			product	hypothetical protein
			protein_id	gnl|Prokka|MALP_00892
23470	24141	gene
			locus_tag	MALP_00892
24291	26423	CDS
			EC_number	3.6.1.1
			dbxref	COG:COG3808
			gene	hppA1
			inference	ab initio prediction:Prodigal:2.6
			inference	similar to AA sequence:UniProtKB:Q8PYZ8
			locus_tag	MALP_00893
			product	K(+)-stimulated pyrophosphate-energized sodium pump
			protein_id	gnl|Prokka|MALP_00893
24291	26423	gene
			gene	hppA1
			locus_tag	MALP_00893
26541	27107	CDS
			EC_number	2.7.7.6
			dbxref	COG:COG1095
			gene	rpoE1
			inference	ab initio prediction:Prodigal:2.6
			inference	similar to AA sequence:UniProtKB:Q57840
			locus_tag	MALP_00894
			product	DNA-directed RNA polymerase subunit E'
			protein_id	gnl|Prokka|MALP_00894
26541	27107	gene
			gene	rpoE1
			locus_tag	MALP_00894
27104	27292	CDS
			dbxref	COG:COG2093
			gene	spt4
			inference	ab initio prediction:Prodigal:2.6
			inference	similar to AA sequence:UniProtKB:Q57839
			locus_tag	MALP_00895
			product	Transcription elongation factor Spt4
			protein_id	gnl|Prokka|MALP_00895
27104	27292	gene
			gene	spt4
			locus_tag	MALP_00895
27321	27815	CDS
			inference	ab initio prediction:Prodigal:2.6
			locus_tag	MALP_00896
			product	hypothetical protein
			protein_id	gnl|Prokka|MALP_00896
27321	27815	gene
			locus_tag	MALP_00896
27812	28120	CDS
			dbxref	COG:COG2004
			inference	ab initio prediction:Prodigal:2.6
			inference	similar to AA sequence:UniProtKB:Q8U442
			locus_tag	MALP_00897
			product	30S ribosomal protein S24e
			protein_id	gnl|Prokka|MALP_00897
27812	28120	gene
			locus_tag	MALP_00897
28131	28325	CDS
			dbxref	COG:COG1998
			inference	ab initio prediction:Prodigal:2.6
			inference	similar to AA sequence:UniProtKB:Q9HJ78
			locus_tag	MALP_00898
			product	30S ribosomal protein S27ae
			protein_id	gnl|Prokka|MALP_00898
28131	28325	gene
			locus_tag	MALP_00898
28389	28464	tRNA
			inference	COORDINATES:profile:Aragorn:1.2
			locus_tag	MALP_00899
			product	tRNA-Arg(ccg)
28389	28464	gene
			locus_tag	MALP_00899
28516	29682	CDS
			inference	ab initio prediction:Prodigal:2.6
			locus_tag	MALP_00900
			product	hypothetical protein
			protein_id	gnl|Prokka|MALP_00900
28516	29682	gene
			locus_tag	MALP_00900
29679	30452	CDS
			inference	ab initio prediction:Prodigal:2.6
			inference	similar to AA sequence:UniProtKB:O30181
			locus_tag	MALP_00901
			note	UPF0107 protein AF_0055
			product	hypothetical protein
			protein_id	gnl|Prokka|MALP_00901
29679	30452	gene
			locus_tag	MALP_00901
34607	30447	CDS
			EC_number	6.1.1.5
			dbxref	COG:COG0060
			gene	ileS_1
			inference	ab initio prediction:Prodigal:2.6
			inference	similar to AA sequence:UniProtKB:P26499
			locus_tag	MALP_00902
			product	Isoleucine--tRNA ligase
			protein_id	gnl|Prokka|MALP_00902
34607	30447	gene
			gene	ileS_1
			locus_tag	MALP_00902
35731	34691	CDS
			EC_number	3.1.-.-
			dbxref	COG:COG0258
			gene	fen
			inference	ab initio prediction:Prodigal:2.6
			inference	similar to AA sequence:UniProtKB:O50123
			locus_tag	MALP_00903
			product	Flap endonuclease 1
			protein_id	gnl|Prokka|MALP_00903
35731	34691	gene
			gene	fen
			locus_tag	MALP_00903
35765	35974	CDS
			inference	ab initio prediction:Prodigal:2.6
			locus_tag	MALP_00904
			product	hypothetical protein
			protein_id	gnl|Prokka|MALP_00904
35765	35974	gene
			locus_tag	MALP_00904
36148	35975	CDS
			inference	ab initio prediction:Prodigal:2.6
			locus_tag	MALP_00905
			product	hypothetical protein
			protein_id	gnl|Prokka|MALP_00905
36148	35975	gene
			locus_tag	MALP_00905
36602	36192	CDS
			inference	ab initio prediction:Prodigal:2.6
			locus_tag	MALP_00906
			product	hypothetical protein
			protein_id	gnl|Prokka|MALP_00906
36602	36192	gene
			locus_tag	MALP_00906
37354	36707	CDS
			inference	ab initio prediction:Prodigal:2.6
			locus_tag	MALP_00907
			product	hypothetical protein
			protein_id	gnl|Prokka|MALP_00907
37354	36707	gene
			locus_tag	MALP_00907
37840	37424	CDS
			inference	ab initio prediction:Prodigal:2.6
			locus_tag	MALP_00908
			product	hypothetical protein
			protein_id	gnl|Prokka|MALP_00908
37840	37424	gene
			locus_tag	MALP_00908
37923	38138	CDS
			inference	ab initio prediction:Prodigal:2.6
			locus_tag	MALP_00909
			product	hypothetical protein
			protein_id	gnl|Prokka|MALP_00909
37923	38138	gene
			locus_tag	MALP_00909
38179	39285	CDS
			inference	ab initio prediction:Prodigal:2.6
			locus_tag	MALP_00910
			product	hypothetical protein
			protein_id	gnl|Prokka|MALP_00910
38179	39285	gene
			locus_tag	MALP_00910
39292	40200	CDS
			EC_number	3.1.26.11
			dbxref	COG:COG1234
			gene	rnz_1
			inference	ab initio prediction:Prodigal:2.6
			inference	similar to AA sequence:UniProtKB:Q58897
			locus_tag	MALP_00911
			product	Ribonuclease Z
			protein_id	gnl|Prokka|MALP_00911
39292	40200	gene
			gene	rnz_1
			locus_tag	MALP_00911
40782	40219	CDS
			inference	ab initio prediction:Prodigal:2.6
			locus_tag	MALP_00912
			product	hypothetical protein
			protein_id	gnl|Prokka|MALP_00912
40782	40219	gene
			locus_tag	MALP_00912
40907	42205	CDS
			EC_number	2.5.1.6
			dbxref	COG:COG1812
			gene	mat
			inference	ab initio prediction:Prodigal:2.6
			inference	similar to AA sequence:UniProtKB:Q58605
			locus_tag	MALP_00913
			product	S-adenosylmethionine synthase
			protein_id	gnl|Prokka|MALP_00913
40907	42205	gene
			gene	mat
			locus_tag	MALP_00913
42209	42793	CDS
			inference	ab initio prediction:Prodigal:2.6
			locus_tag	MALP_00914
			product	hypothetical protein
			protein_id	gnl|Prokka|MALP_00914
42209	42793	gene
			locus_tag	MALP_00914
44785	42785	CDS
			inference	ab initio prediction:Prodigal:2.6
			locus_tag	MALP_00915
			product	hypothetical protein
			protein_id	gnl|Prokka|MALP_00915
44785	42785	gene
			locus_tag	MALP_00915
44908	45144	CDS
			inference	ab initio prediction:Prodigal:2.6
			locus_tag	MALP_00916
			product	hypothetical protein
			protein_id	gnl|Prokka|MALP_00916
44908	45144	gene
			locus_tag	MALP_00916
46947	45334	CDS
			inference	ab initio prediction:Prodigal:2.6
			locus_tag	MALP_00917
			product	hypothetical protein
			protein_id	gnl|Prokka|MALP_00917
46947	45334	gene
			locus_tag	MALP_00917
47172	47372	CDS
			inference	ab initio prediction:Prodigal:2.6
			locus_tag	MALP_00918
			product	hypothetical protein
			protein_id	gnl|Prokka|MALP_00918
47172	47372	gene
			locus_tag	MALP_00918
47426	47959	CDS
			inference	ab initio prediction:Prodigal:2.6
			locus_tag	MALP_00919
			product	hypothetical protein
			protein_id	gnl|Prokka|MALP_00919
47426	47959	gene
			locus_tag	MALP_00919
47964	49097	CDS
			inference	ab initio prediction:Prodigal:2.6
			locus_tag	MALP_00920
			product	hypothetical protein
			protein_id	gnl|Prokka|MALP_00920
47964	49097	gene
			locus_tag	MALP_00920
49107	49850	CDS
			inference	ab initio prediction:Prodigal:2.6
			locus_tag	MALP_00921
			product	hypothetical protein
			protein_id	gnl|Prokka|MALP_00921
49107	49850	gene
			locus_tag	MALP_00921
49853	50857	CDS
			inference	ab initio prediction:Prodigal:2.6
			locus_tag	MALP_00922
			product	hypothetical protein
			protein_id	gnl|Prokka|MALP_00922
49853	50857	gene
			locus_tag	MALP_00922
50854	51441	CDS
			inference	ab initio prediction:Prodigal:2.6
			locus_tag	MALP_00923
			product	hypothetical protein
			protein_id	gnl|Prokka|MALP_00923
50854	51441	gene
			locus_tag	MALP_00923
51484	51594	CDS
			inference	ab initio prediction:Prodigal:2.6
			locus_tag	MALP_00924
			product	hypothetical protein
			protein_id	gnl|Prokka|MALP_00924
51484	51594	gene
			locus_tag	MALP_00924
51697	54573	CDS
			EC_number	6.1.1.4
			dbxref	COG:COG0495
			gene	leuS
			inference	ab initio prediction:Prodigal:2.6
			inference	similar to AA sequence:UniProtKB:O58698
			locus_tag	MALP_00925
			product	Leucine--tRNA ligase
			protein_id	gnl|Prokka|MALP_00925
51697	54573	gene
			gene	leuS
			locus_tag	MALP_00925
55119	54574	CDS
			EC_number	2.5.1.-
			gene	ubiX
			inference	ab initio prediction:Prodigal:2.6
			inference	protein motif:HAMAP:MF_01984
			locus_tag	MALP_00926
			product	Flavin prenyltransferase UbiX
			protein_id	gnl|Prokka|MALP_00926
55119	54574	gene
			gene	ubiX
			locus_tag	MALP_00926
55365	55787	CDS
			dbxref	COG:COG2238
			inference	ab initio prediction:Prodigal:2.6
			inference	similar to AA sequence:UniProtKB:Q9V0G8
			locus_tag	MALP_00927
			product	30S ribosomal protein S19e
			protein_id	gnl|Prokka|MALP_00927
55365	55787	gene
			locus_tag	MALP_00927
55796	56131	CDS
			dbxref	COG:COG2118
			inference	ab initio prediction:Prodigal:2.6
			inference	similar to AA sequence:UniProtKB:O27652
			locus_tag	MALP_00928
			product	DNA-binding protein
			protein_id	gnl|Prokka|MALP_00928
55796	56131	gene
			locus_tag	MALP_00928
56133	56288	CDS
			dbxref	COG:COG2167
			inference	ab initio prediction:Prodigal:2.6
			inference	similar to AA sequence:UniProtKB:Q8U3S6
			locus_tag	MALP_00929
			product	50S ribosomal protein L39e
			protein_id	gnl|Prokka|MALP_00929
56133	56288	gene
			locus_tag	MALP_00929
56294	56560	CDS
			dbxref	COG:COG2097
			inference	ab initio prediction:Prodigal:2.6
			inference	similar to AA sequence:UniProtKB:P18138
			locus_tag	MALP_00930
			product	50S ribosomal protein L31e
			protein_id	gnl|Prokka|MALP_00930
56294	56560	gene
			locus_tag	MALP_00930
56571	57230	CDS
			dbxref	COG:COG1976
			gene	eif6
			inference	ab initio prediction:Prodigal:2.6
			inference	similar to AA sequence:UniProtKB:O27648
			locus_tag	MALP_00931
			product	Translation initiation factor 6
			protein_id	gnl|Prokka|MALP_00931
56571	57230	gene
			gene	eif6
			locus_tag	MALP_00931
57866	57231	CDS
			inference	ab initio prediction:Prodigal:2.6
			locus_tag	MALP_00932
			product	hypothetical protein
			protein_id	gnl|Prokka|MALP_00932
57866	57231	gene
			locus_tag	MALP_00932
58969	57875	CDS
			inference	ab initio prediction:Prodigal:2.6
			locus_tag	MALP_00933
			product	hypothetical protein
			protein_id	gnl|Prokka|MALP_00933
58969	57875	gene
			locus_tag	MALP_00933
>Feature gnl|Prokka|MALP_24
55	456	CDS
			EC_number	5.4.2.12
			dbxref	COG:COG3635
			gene	apgM2
			inference	ab initio prediction:Prodigal:2.6
			inference	similar to AA sequence:UniProtKB:Q60326
			locus_tag	MALP_00934
			product	2,3-bisphosphoglycerate-independent phosphoglycerate mutase 2
			protein_id	gnl|Prokka|MALP_00934
55	456	gene
			gene	apgM2
			locus_tag	MALP_00934
553	1656	CDS
			inference	ab initio prediction:Prodigal:2.6
			inference	similar to AA sequence:UniProtKB:Q58993
			locus_tag	MALP_00935
			note	UPF0284 protein MJ1598
			product	hypothetical protein
			protein_id	gnl|Prokka|MALP_00935
553	1656	gene
			locus_tag	MALP_00935
2269	1643	CDS
			EC_number	2.7.7.62
			dbxref	COG:COG2266
			gene	cobY
			inference	ab initio prediction:Prodigal:2.6
			inference	similar to AA sequence:UniProtKB:Q58517
			locus_tag	MALP_00936
			product	Adenosylcobinamide-phosphate guanylyltransferase
			protein_id	gnl|Prokka|MALP_00936
2269	1643	gene
			gene	cobY
			locus_tag	MALP_00936
3018	2266	CDS
			EC_number	2.7.8.26
			gene	cobS
			inference	ab initio prediction:Prodigal:2.6
			inference	protein motif:HAMAP:MF_00719
			locus_tag	MALP_00937
			product	Adenosylcobinamide-GDP ribazoletransferase
			protein_id	gnl|Prokka|MALP_00937
3018	2266	gene
			gene	cobS
			locus_tag	MALP_00937
4178	3042	CDS
			inference	ab initio prediction:Prodigal:2.6
			locus_tag	MALP_00938
			product	hypothetical protein
			protein_id	gnl|Prokka|MALP_00938
4178	3042	gene
			locus_tag	MALP_00938
5175	4180	CDS
			gene	cbiB
			inference	ab initio prediction:Prodigal:2.6
			inference	protein motif:HAMAP:MF_00024
			locus_tag	MALP_00939
			product	Cobalamin biosynthesis protein CbiB
			protein_id	gnl|Prokka|MALP_00939
5175	4180	gene
			gene	cbiB
			locus_tag	MALP_00939
6313	5168	CDS
			EC_number	2.6.1.57
			inference	ab initio prediction:Prodigal:2.6
			inference	similar to AA sequence:UniProtKB:H3ZPU1
			locus_tag	MALP_00940
			product	Aromatic-amino-acid aminotransferase 2
			protein_id	gnl|Prokka|MALP_00940
6313	5168	gene
			locus_tag	MALP_00940
7133	6270	CDS
			EC_number	3.6.3.33
			dbxref	COG:COG1120
			gene	btuD_3
			inference	ab initio prediction:Prodigal:2.6
			inference	similar to AA sequence:UniProtKB:Q9HQ18
			locus_tag	MALP_00941
			product	Cobalamin import ATP-binding protein BtuD
			protein_id	gnl|Prokka|MALP_00941
7133	6270	gene
			gene	btuD_3
			locus_tag	MALP_00941
8166	7123	CDS
			dbxref	COG:COG0609
			gene	btuC_2
			inference	ab initio prediction:Prodigal:2.6
			inference	similar to AA sequence:UniProtKB:Q9HQ19
			locus_tag	MALP_00942
			product	Cobalamin import system permease protein BtuC
			protein_id	gnl|Prokka|MALP_00942
8166	7123	gene
			gene	btuC_2
			locus_tag	MALP_00942
9383	8289	CDS
			dbxref	COG:COG0614
			gene	btuF
			inference	ab initio prediction:Prodigal:2.6
			inference	similar to AA sequence:UniProtKB:Q9HQ20
			locus_tag	MALP_00943
			product	Cobalamin-binding protein
			protein_id	gnl|Prokka|MALP_00943
9383	8289	gene
			gene	btuF
			locus_tag	MALP_00943
>Feature gnl|Prokka|MALP_25
892	1224	CDS
			inference	ab initio prediction:Prodigal:2.6
			locus_tag	MALP_00944
			product	hypothetical protein
			protein_id	gnl|Prokka|MALP_00944
892	1224	gene
			locus_tag	MALP_00944
1746	1646	tRNA
			inference	COORDINATES:profile:Aragorn:1.2
			locus_tag	MALP_00945
			product	tRNA-Asn(att)
1746	1646	gene
			locus_tag	MALP_00945
2348	1794	CDS
			inference	ab initio prediction:Prodigal:2.6
			locus_tag	MALP_00946
			product	hypothetical protein
			protein_id	gnl|Prokka|MALP_00946
2348	1794	gene
			locus_tag	MALP_00946
2415	2990	CDS
			EC_number	1.-.-.-
			gene	rutE
			inference	ab initio prediction:Prodigal:2.6
			inference	protein motif:HAMAP:MF_01204
			locus_tag	MALP_00947
			product	malonic semialdehyde reductase RutE
			protein_id	gnl|Prokka|MALP_00947
2415	2990	gene
			gene	rutE
			locus_tag	MALP_00947
3881	2991	CDS
			inference	ab initio prediction:Prodigal:2.6
			locus_tag	MALP_00948
			product	hypothetical protein
			protein_id	gnl|Prokka|MALP_00948
3881	2991	gene
			locus_tag	MALP_00948
4815	3925	CDS
			inference	ab initio prediction:Prodigal:2.6
			locus_tag	MALP_00949
			product	hypothetical protein
			protein_id	gnl|Prokka|MALP_00949
4815	3925	gene
			locus_tag	MALP_00949
5039	5374	CDS
			inference	ab initio prediction:Prodigal:2.6
			locus_tag	MALP_00950
			product	hypothetical protein
			protein_id	gnl|Prokka|MALP_00950
5039	5374	gene
			locus_tag	MALP_00950
>Feature gnl|Prokka|MALP_26
24	152	CDS
			inference	ab initio prediction:Prodigal:2.6
			locus_tag	MALP_00951
			product	hypothetical protein
			protein_id	gnl|Prokka|MALP_00951
24	152	gene
			locus_tag	MALP_00951
237	452	CDS
			EC_number	6.4.1.1
			dbxref	COG:COG0511
			gene	pycB_2
			inference	ab initio prediction:Prodigal:2.6
			inference	similar to AA sequence:UniProtKB:Q58628
			locus_tag	MALP_00952
			product	Pyruvate carboxylase subunit B
			protein_id	gnl|Prokka|MALP_00952
237	452	gene
			gene	pycB_2
			locus_tag	MALP_00952
613	945	CDS
			inference	ab initio prediction:Prodigal:2.6
			locus_tag	MALP_00953
			product	hypothetical protein
			protein_id	gnl|Prokka|MALP_00953
613	945	gene
			locus_tag	MALP_00953
>Feature gnl|Prokka|MALP_27
37	978	CDS
			inference	ab initio prediction:Prodigal:2.6
			locus_tag	MALP_00954
			product	hypothetical protein
			protein_id	gnl|Prokka|MALP_00954
37	978	gene
			locus_tag	MALP_00954
1001	1582	CDS
			inference	ab initio prediction:Prodigal:2.6
			locus_tag	MALP_00955
			product	hypothetical protein
			protein_id	gnl|Prokka|MALP_00955
1001	1582	gene
			locus_tag	MALP_00955
1616	2119	CDS
			EC_number	2.8.1.1
			gene	glpE
			inference	ab initio prediction:Prodigal:2.6
			inference	protein motif:HAMAP:MF_01009
			locus_tag	MALP_00956
			product	Thiosulfate sulfurtransferase GlpE
			protein_id	gnl|Prokka|MALP_00956
1616	2119	gene
			gene	glpE
			locus_tag	MALP_00956
2156	2263	CDS
			inference	ab initio prediction:Prodigal:2.6
			locus_tag	MALP_00957
			product	hypothetical protein
			protein_id	gnl|Prokka|MALP_00957
2156	2263	gene
			locus_tag	MALP_00957
2321	3271	CDS
			EC_number	2.7.9.3
			gene	selD
			inference	ab initio prediction:Prodigal:2.6
			inference	protein motif:HAMAP:MF_00625
			locus_tag	MALP_00958
			product	Selenide, water dikinase
			protein_id	gnl|Prokka|MALP_00958
2321	3271	gene
			gene	selD
			locus_tag	MALP_00958
3299	3808	CDS
			inference	ab initio prediction:Prodigal:2.6
			locus_tag	MALP_00959
			product	hypothetical protein
			protein_id	gnl|Prokka|MALP_00959
3299	3808	gene
			locus_tag	MALP_00959
3827	4075	CDS
			inference	ab initio prediction:Prodigal:2.6
			locus_tag	MALP_00960
			product	hypothetical protein
			protein_id	gnl|Prokka|MALP_00960
3827	4075	gene
			locus_tag	MALP_00960
4612	4085	CDS
			inference	ab initio prediction:Prodigal:2.6
			locus_tag	MALP_00961
			product	hypothetical protein
			protein_id	gnl|Prokka|MALP_00961
4612	4085	gene
			locus_tag	MALP_00961
5186	4674	CDS
			inference	ab initio prediction:Prodigal:2.6
			locus_tag	MALP_00962
			product	hypothetical protein
			protein_id	gnl|Prokka|MALP_00962
5186	4674	gene
			locus_tag	MALP_00962
5610	6431	CDS
			EC_number	4.2.99.20
			gene	menH
			inference	ab initio prediction:Prodigal:2.6
			inference	protein motif:HAMAP:MF_01660
			locus_tag	MALP_00963
			product	2-succinyl-6-hydroxy-2,4-cyclohexadiene-1-carboxylate synthase
			protein_id	gnl|Prokka|MALP_00963
5610	6431	gene
			gene	menH
			locus_tag	MALP_00963
7160	6912	CDS
			inference	ab initio prediction:Prodigal:2.6
			locus_tag	MALP_00964
			product	hypothetical protein
			protein_id	gnl|Prokka|MALP_00964
7160	6912	gene
			locus_tag	MALP_00964
7565	7311	CDS
			inference	ab initio prediction:Prodigal:2.6
			locus_tag	MALP_00965
			product	hypothetical protein
			protein_id	gnl|Prokka|MALP_00965
7565	7311	gene
			locus_tag	MALP_00965
>Feature gnl|Prokka|MALP_28
668	141	CDS
			inference	ab initio prediction:Prodigal:2.6
			locus_tag	MALP_00966
			product	hypothetical protein
			protein_id	gnl|Prokka|MALP_00966
668	141	gene
			locus_tag	MALP_00966
1155	661	CDS
			inference	ab initio prediction:Prodigal:2.6
			locus_tag	MALP_00967
			product	hypothetical protein
			protein_id	gnl|Prokka|MALP_00967
1155	661	gene
			locus_tag	MALP_00967
1233	1871	CDS
			dbxref	COG:COG5012
			gene	mtbC
			inference	ab initio prediction:Prodigal:2.6
			inference	similar to AA sequence:UniProtKB:O93657
			locus_tag	MALP_00968
			product	Dimethylamine corrinoid protein
			protein_id	gnl|Prokka|MALP_00968
1233	1871	gene
			gene	mtbC
			locus_tag	MALP_00968
1873	2964	CDS
			EC_number	2.1.1.247
			dbxref	COG:COG0407
			gene	mtbA_2
			inference	ab initio prediction:Prodigal:2.6
			inference	similar to AA sequence:UniProtKB:O30640
			locus_tag	MALP_00969
			product	Methylcobamide:CoM methyltransferase MtbA
			protein_id	gnl|Prokka|MALP_00969
1873	2964	gene
			gene	mtbA_2
			locus_tag	MALP_00969
3065	3262	CDS
			inference	ab initio prediction:Prodigal:2.6
			locus_tag	MALP_00970
			product	hypothetical protein
			protein_id	gnl|Prokka|MALP_00970
3065	3262	gene
			locus_tag	MALP_00970
3392	4069	CDS
			gene	ureG
			inference	ab initio prediction:Prodigal:2.6
			inference	protein motif:HAMAP:MF_01389
			locus_tag	MALP_00971
			product	Urease accessory protein UreG
			protein_id	gnl|Prokka|MALP_00971
3392	4069	gene
			gene	ureG
			locus_tag	MALP_00971
4069	4539	CDS
			inference	ab initio prediction:Prodigal:2.6
			locus_tag	MALP_00972
			product	hypothetical protein
			protein_id	gnl|Prokka|MALP_00972
4069	4539	gene
			locus_tag	MALP_00972
4544	4855	CDS
			inference	ab initio prediction:Prodigal:2.6
			locus_tag	MALP_00973
			product	hypothetical protein
			protein_id	gnl|Prokka|MALP_00973
4544	4855	gene
			locus_tag	MALP_00973
5233	4856	CDS
			inference	ab initio prediction:Prodigal:2.6
			locus_tag	MALP_00974
			product	hypothetical protein
			protein_id	gnl|Prokka|MALP_00974
5233	4856	gene
			locus_tag	MALP_00974
5574	5230	CDS
			inference	ab initio prediction:Prodigal:2.6
			locus_tag	MALP_00975
			product	hypothetical protein
			protein_id	gnl|Prokka|MALP_00975
5574	5230	gene
			locus_tag	MALP_00975
7588	5561	CDS
			inference	ab initio prediction:Prodigal:2.6
			locus_tag	MALP_00976
			product	hypothetical protein
			protein_id	gnl|Prokka|MALP_00976
7588	5561	gene
			locus_tag	MALP_00976
8834	7695	CDS
			dbxref	COG:COG0411
			gene	livG_2
			inference	ab initio prediction:Prodigal:2.6
			inference	similar to AA sequence:UniProtKB:Q58663
			locus_tag	MALP_00977
			product	putative branched-chain amino acid transport ATP-binding protein LivG
			protein_id	gnl|Prokka|MALP_00977
8834	7695	gene
			gene	livG_2
			locus_tag	MALP_00977
9624	8839	CDS
			gene	ecfT
			inference	ab initio prediction:Prodigal:2.6
			inference	protein motif:HAMAP:MF_01461
			locus_tag	MALP_00978
			product	Energy-coupling factor transporter transmembrane protein EcfT
			protein_id	gnl|Prokka|MALP_00978
9624	8839	gene
			gene	ecfT
			locus_tag	MALP_00978
9910	9626	CDS
			gene	cbiN
			inference	ab initio prediction:Prodigal:2.6
			inference	protein motif:HAMAP:MF_00330
			locus_tag	MALP_00979
			product	Cobalt transport protein CbiN
			protein_id	gnl|Prokka|MALP_00979
9910	9626	gene
			gene	cbiN
			locus_tag	MALP_00979
10562	9900	CDS
			gene	cbiM
			inference	ab initio prediction:Prodigal:2.6
			inference	protein motif:HAMAP:MF_01462
			locus_tag	MALP_00980
			product	Cobalt transport protein CbiM
			protein_id	gnl|Prokka|MALP_00980
10562	9900	gene
			gene	cbiM
			locus_tag	MALP_00980
10906	10553	CDS
			inference	ab initio prediction:Prodigal:2.6
			locus_tag	MALP_00981
			product	hypothetical protein
			protein_id	gnl|Prokka|MALP_00981
10906	10553	gene
			locus_tag	MALP_00981
11094	11405	CDS
			inference	ab initio prediction:Prodigal:2.6
			locus_tag	MALP_00982
			product	hypothetical protein
			protein_id	gnl|Prokka|MALP_00982
11094	11405	gene
			locus_tag	MALP_00982
11412	12062	CDS
			inference	ab initio prediction:Prodigal:2.6
			locus_tag	MALP_00983
			product	hypothetical protein
			protein_id	gnl|Prokka|MALP_00983
11412	12062	gene
			locus_tag	MALP_00983
12103	13224	CDS
			EC_number	6.1.1.2
			dbxref	COG:COG0180
			gene	trpS
			inference	ab initio prediction:Prodigal:2.6
			inference	similar to AA sequence:UniProtKB:O59584
			locus_tag	MALP_00984
			product	Tryptophan--tRNA ligase
			protein_id	gnl|Prokka|MALP_00984
12103	13224	gene
			gene	trpS
			locus_tag	MALP_00984
13248	13634	CDS
			dbxref	COG:COG1720
			inference	ab initio prediction:Prodigal:2.6
			inference	similar to AA sequence:UniProtKB:O29998
			locus_tag	MALP_00985
			product	S-adenosyl-L-methionine-binding protein
			protein_id	gnl|Prokka|MALP_00985
13248	13634	gene
			locus_tag	MALP_00985
13664	15184	CDS
			EC_number	6.1.1.20
			dbxref	COG:COG0016
			gene	pheS
			inference	ab initio prediction:Prodigal:2.6
			inference	similar to AA sequence:UniProtKB:O26837
			locus_tag	MALP_00986
			product	Phenylalanine--tRNA ligase alpha subunit
			protein_id	gnl|Prokka|MALP_00986
13664	15184	gene
			gene	pheS
			locus_tag	MALP_00986
16430	15174	CDS
			inference	ab initio prediction:Prodigal:2.6
			locus_tag	MALP_00987
			product	hypothetical protein
			protein_id	gnl|Prokka|MALP_00987
16430	15174	gene
			locus_tag	MALP_00987
16561	17430	CDS
			EC_number	3.1.1.96
			dbxref	COG:COG1650
			gene	dtdA
			inference	ab initio prediction:Prodigal:2.6
			inference	similar to AA sequence:UniProtKB:O29630
			locus_tag	MALP_00988
			product	D-aminoacyl-tRNA deacylase
			protein_id	gnl|Prokka|MALP_00988
16561	17430	gene
			gene	dtdA
			locus_tag	MALP_00988
18134	17388	CDS
			inference	ab initio prediction:Prodigal:2.6
			locus_tag	MALP_00989
			product	hypothetical protein
			protein_id	gnl|Prokka|MALP_00989
18134	17388	gene
			locus_tag	MALP_00989
18819	18136	CDS
			EC_number	2.7.4.22
			dbxref	COG:COG0528
			gene	pyrH
			inference	ab initio prediction:Prodigal:2.6
			inference	similar to AA sequence:UniProtKB:O28237
			locus_tag	MALP_00990
			product	Uridylate kinase
			protein_id	gnl|Prokka|MALP_00990
18819	18136	gene
			gene	pyrH
			locus_tag	MALP_00990
18883	20127	CDS
			dbxref	COG:COG1503
			gene	prf1
			inference	ab initio prediction:Prodigal:2.6
			inference	similar to AA sequence:UniProtKB:Q8PX75
			locus_tag	MALP_00991
			product	Peptide chain release factor subunit 1
			protein_id	gnl|Prokka|MALP_00991
18883	20127	gene
			gene	prf1
			locus_tag	MALP_00991
20132	21844	CDS
			EC_number	6.1.1.19
			dbxref	COG:COG0018
			gene	argS
			inference	ab initio prediction:Prodigal:2.6
			inference	similar to AA sequence:UniProtKB:O59147
			locus_tag	MALP_00992
			product	Arginine--tRNA ligase
			protein_id	gnl|Prokka|MALP_00992
20132	21844	gene
			gene	argS
			locus_tag	MALP_00992
21844	22335	CDS
			inference	ab initio prediction:Prodigal:2.6
			locus_tag	MALP_00993
			product	hypothetical protein
			protein_id	gnl|Prokka|MALP_00993
21844	22335	gene
			locus_tag	MALP_00993
23070	22336	CDS
			EC_number	6.3.1.20
			dbxref	COG:COG0095
			gene	lplA_2
			inference	ab initio prediction:Prodigal:2.6
			inference	similar to AA sequence:UniProtKB:Q9HKT1
			locus_tag	MALP_00994
			product	Lipoate-protein ligase A subunit 1
			protein_id	gnl|Prokka|MALP_00994
23070	22336	gene
			gene	lplA_2
			locus_tag	MALP_00994
25996	23111	CDS
			inference	ab initio prediction:Prodigal:2.6
			locus_tag	MALP_00995
			product	hypothetical protein
			protein_id	gnl|Prokka|MALP_00995
25996	23111	gene
			locus_tag	MALP_00995
27307	26150	CDS
			EC_number	6.3.4.23
			dbxref	COG:COG1759
			gene	purP_1
			inference	ab initio prediction:Prodigal:2.6
			inference	similar to AA sequence:UniProtKB:Q57600
			locus_tag	MALP_00996
			product	5-formaminoimidazole-4-carboxamide-1-(beta)-D-ribofuranosyl 5'-monophosphate synthetase
			protein_id	gnl|Prokka|MALP_00996
27307	26150	gene
			gene	purP_1
			locus_tag	MALP_00996
28596	27364	CDS
			inference	ab initio prediction:Prodigal:2.6
			locus_tag	MALP_00997
			product	hypothetical protein
			protein_id	gnl|Prokka|MALP_00997
28596	27364	gene
			locus_tag	MALP_00997
28869	29519	CDS
			inference	ab initio prediction:Prodigal:2.6
			locus_tag	MALP_00998
			product	hypothetical protein
			protein_id	gnl|Prokka|MALP_00998
28869	29519	gene
			locus_tag	MALP_00998
29519	30097	CDS
			inference	ab initio prediction:Prodigal:2.6
			locus_tag	MALP_00999
			product	hypothetical protein
			protein_id	gnl|Prokka|MALP_00999
29519	30097	gene
			locus_tag	MALP_00999
30179	30106	tRNA
			inference	COORDINATES:profile:Aragorn:1.2
			locus_tag	MALP_01000
			product	tRNA-Gln(ctg)
30179	30106	gene
			locus_tag	MALP_01000
30866	30234	CDS
			EC_number	2.7.4.3
			dbxref	COG:COG0563
			gene	adk
			inference	ab initio prediction:Prodigal:2.6
			inference	similar to AA sequence:UniProtKB:Q9HPA7
			locus_tag	MALP_01001
			product	Adenylate kinase
			protein_id	gnl|Prokka|MALP_01001
30866	30234	gene
			gene	adk
			locus_tag	MALP_01001
30973	31488	CDS
			inference	ab initio prediction:Prodigal:2.6
			locus_tag	MALP_01002
			product	hypothetical protein
			protein_id	gnl|Prokka|MALP_01002
30973	31488	gene
			locus_tag	MALP_01002
31482	32024	CDS
			EC_number	2.3.1.189
			gene	mshD_1
			inference	ab initio prediction:Prodigal:2.6
			inference	protein motif:HAMAP:MF_01698
			locus_tag	MALP_01003
			product	Mycothiol acetyltransferase
			protein_id	gnl|Prokka|MALP_01003
31482	32024	gene
			gene	mshD_1
			locus_tag	MALP_01003
32062	32146	tRNA
			inference	COORDINATES:profile:Aragorn:1.2
			locus_tag	MALP_01004
			product	tRNA-Leu(cag)
32062	32146	gene
			locus_tag	MALP_01004
32388	32182	CDS
			inference	ab initio prediction:Prodigal:2.6
			locus_tag	MALP_01005
			product	hypothetical protein
			protein_id	gnl|Prokka|MALP_01005
32388	32182	gene
			locus_tag	MALP_01005
32510	32749	CDS
			inference	ab initio prediction:Prodigal:2.6
			locus_tag	MALP_01006
			product	hypothetical protein
			protein_id	gnl|Prokka|MALP_01006
32510	32749	gene
			locus_tag	MALP_01006
32751	33131	CDS
			inference	ab initio prediction:Prodigal:2.6
			locus_tag	MALP_01007
			product	hypothetical protein
			protein_id	gnl|Prokka|MALP_01007
32751	33131	gene
			locus_tag	MALP_01007
33175	33579	CDS
			inference	ab initio prediction:Prodigal:2.6
			locus_tag	MALP_01008
			product	hypothetical protein
			protein_id	gnl|Prokka|MALP_01008
33175	33579	gene
			locus_tag	MALP_01008
34777	33581	CDS
			inference	ab initio prediction:Prodigal:2.6
			locus_tag	MALP_01009
			product	hypothetical protein
			protein_id	gnl|Prokka|MALP_01009
34777	33581	gene
			locus_tag	MALP_01009
35488	34787	CDS
			EC_number	2.4.1.-
			dbxref	COG:COG0392
			gene	aglD
			inference	ab initio prediction:Prodigal:2.6
			inference	similar to AA sequence:UniProtKB:D4GUA0
			locus_tag	MALP_01010
			product	Glycosyltransferase AglD
			protein_id	gnl|Prokka|MALP_01010
35488	34787	gene
			gene	aglD
			locus_tag	MALP_01010
36525	35506	CDS
			inference	ab initio prediction:Prodigal:2.6
			locus_tag	MALP_01011
			product	hypothetical protein
			protein_id	gnl|Prokka|MALP_01011
36525	35506	gene
			locus_tag	MALP_01011
36707	37144	CDS
			inference	ab initio prediction:Prodigal:2.6
			locus_tag	MALP_01012
			product	hypothetical protein
			protein_id	gnl|Prokka|MALP_01012
36707	37144	gene
			locus_tag	MALP_01012
38472	37147	CDS
			gene	mdtG_2
			inference	ab initio prediction:Prodigal:2.6
			inference	protein motif:HAMAP:MF_01528
			locus_tag	MALP_01013
			product	Multidrug resistance protein MdtG
			protein_id	gnl|Prokka|MALP_01013
38472	37147	gene
			gene	mdtG_2
			locus_tag	MALP_01013
38870	38532	CDS
			inference	ab initio prediction:Prodigal:2.6
			locus_tag	MALP_01014
			product	hypothetical protein
			protein_id	gnl|Prokka|MALP_01014
38870	38532	gene
			locus_tag	MALP_01014
39715	38870	CDS
			inference	ab initio prediction:Prodigal:2.6
			locus_tag	MALP_01015
			product	hypothetical protein
			protein_id	gnl|Prokka|MALP_01015
39715	38870	gene
			locus_tag	MALP_01015
39791	40642	CDS
			EC_number	2.8.1.4
			gene	thiI_2
			inference	ab initio prediction:Prodigal:2.6
			inference	protein motif:HAMAP:MF_00021
			locus_tag	MALP_01016
			product	tRNA sulfurtransferase
			protein_id	gnl|Prokka|MALP_01016
39791	40642	gene
			gene	thiI_2
			locus_tag	MALP_01016
41290	40652	CDS
			dbxref	COG:COG1632
			inference	ab initio prediction:Prodigal:2.6
			inference	similar to AA sequence:UniProtKB:Q8U2F9
			locus_tag	MALP_01017
			product	50S ribosomal protein L15e
			protein_id	gnl|Prokka|MALP_01017
41290	40652	gene
			locus_tag	MALP_01017
42089	41454	CDS
			inference	ab initio prediction:Prodigal:2.6
			locus_tag	MALP_01018
			product	hypothetical protein
			protein_id	gnl|Prokka|MALP_01018
42089	41454	gene
			locus_tag	MALP_01018
43351	42086	CDS
			inference	ab initio prediction:Prodigal:2.6
			locus_tag	MALP_01019
			product	hypothetical protein
			protein_id	gnl|Prokka|MALP_01019
43351	42086	gene
			locus_tag	MALP_01019
45868	43433	CDS
			EC_number	2.7.7.7
			dbxref	COG:COG0417
			gene	pol_2
			inference	ab initio prediction:Prodigal:2.6
			inference	similar to AA sequence:UniProtKB:P61875
			locus_tag	MALP_01020
			product	DNA polymerase
			protein_id	gnl|Prokka|MALP_01020
45868	43433	gene
			gene	pol_2
			locus_tag	MALP_01020
47061	45871	CDS
			gene	ychF
			inference	ab initio prediction:Prodigal:2.6
			inference	protein motif:HAMAP:MF_00944
			locus_tag	MALP_01021
			product	Ribosome-binding ATPase YchF
			protein_id	gnl|Prokka|MALP_01021
47061	45871	gene
			gene	ychF
			locus_tag	MALP_01021
47920	47129	CDS
			inference	ab initio prediction:Prodigal:2.6
			locus_tag	MALP_01022
			product	hypothetical protein
			protein_id	gnl|Prokka|MALP_01022
47920	47129	gene
			locus_tag	MALP_01022
48738	47950	CDS
			EC_number	2.1.1.-
			dbxref	COG:COG0030
			gene	rsmA
			inference	ab initio prediction:Prodigal:2.6
			inference	similar to AA sequence:UniProtKB:Q58435
			locus_tag	MALP_01023
			product	putative ribosomal RNA small subunit methyltransferase A
			protein_id	gnl|Prokka|MALP_01023
48738	47950	gene
			gene	rsmA
			locus_tag	MALP_01023
49288	48740	CDS
			inference	ab initio prediction:Prodigal:2.6
			locus_tag	MALP_01024
			product	hypothetical protein
			protein_id	gnl|Prokka|MALP_01024
49288	48740	gene
			locus_tag	MALP_01024
49633	49301	CDS
			dbxref	COG:COG1460
			inference	ab initio prediction:Prodigal:2.6
			inference	similar to AA sequence:UniProtKB:Q60351
			locus_tag	MALP_01025
			product	putative protein
			protein_id	gnl|Prokka|MALP_01025
49633	49301	gene
			locus_tag	MALP_01025
49941	49645	CDS
			dbxref	COG:COG2139
			inference	ab initio prediction:Prodigal:2.6
			inference	similar to AA sequence:UniProtKB:Q8U217
			locus_tag	MALP_01026
			product	50S ribosomal protein L21e
			protein_id	gnl|Prokka|MALP_01026
49941	49645	gene
			locus_tag	MALP_01026
51179	49944	CDS
			EC_number	5.4.99.25
			dbxref	COG:COG1258
			inference	ab initio prediction:Prodigal:2.6
			inference	similar to AA sequence:UniProtKB:Q60346
			locus_tag	MALP_01027
			product	tRNA pseudouridine synthase Pus10
			protein_id	gnl|Prokka|MALP_01027
51179	49944	gene
			locus_tag	MALP_01027
51289	52095	CDS
			inference	ab initio prediction:Prodigal:2.6
			locus_tag	MALP_01028
			product	hypothetical protein
			protein_id	gnl|Prokka|MALP_01028
51289	52095	gene
			locus_tag	MALP_01028
52076	52390	CDS
			inference	ab initio prediction:Prodigal:2.6
			locus_tag	MALP_01029
			product	hypothetical protein
			protein_id	gnl|Prokka|MALP_01029
52076	52390	gene
			locus_tag	MALP_01029
52476	53390	CDS
			EC_number	1.2.7.4
			dbxref	COG:COG1152
			gene	cdhA1_1
			inference	ab initio prediction:Prodigal:2.6
			inference	similar to AA sequence:UniProtKB:Q49161
			locus_tag	MALP_01030
			product	Acetyl-CoA decarbonylase/synthase complex subunit alpha 1
			protein_id	gnl|Prokka|MALP_01030
52476	53390	gene
			gene	cdhA1_1
			locus_tag	MALP_01030
53936	53391	CDS
			inference	ab initio prediction:Prodigal:2.6
			locus_tag	MALP_01031
			product	hypothetical protein
			protein_id	gnl|Prokka|MALP_01031
53936	53391	gene
			locus_tag	MALP_01031
54724	53933	CDS
			EC_number	2.7.11.1
			dbxref	COG:COG1718
			gene	rio1
			inference	ab initio prediction:Prodigal:2.6
			inference	similar to AA sequence:UniProtKB:D4GYY1
			locus_tag	MALP_01032
			product	RIO-type serine/threonine-protein kinase Rio1
			protein_id	gnl|Prokka|MALP_01032
54724	53933	gene
			gene	rio1
			locus_tag	MALP_01032
55070	54732	CDS
			dbxref	COG:COG0361
			gene	eIF1A
			inference	ab initio prediction:Prodigal:2.6
			inference	similar to AA sequence:UniProtKB:Q57887
			locus_tag	MALP_01033
			product	Translation initiation factor 1A
			protein_id	gnl|Prokka|MALP_01033
55070	54732	gene
			gene	eIF1A
			locus_tag	MALP_01033
56001	55171	CDS
			inference	ab initio prediction:Prodigal:2.6
			locus_tag	MALP_01034
			product	hypothetical protein
			protein_id	gnl|Prokka|MALP_01034
56001	55171	gene
			locus_tag	MALP_01034
>Feature gnl|Prokka|MALP_29
431	1288	CDS
			gene	mltF
			inference	ab initio prediction:Prodigal:2.6
			inference	protein motif:HAMAP:MF_02016
			locus_tag	MALP_01035
			product	Membrane-bound lytic murein transglycosylase F
			protein_id	gnl|Prokka|MALP_01035
431	1288	gene
			gene	mltF
			locus_tag	MALP_01035
1351	2037	CDS
			inference	ab initio prediction:Prodigal:2.6
			locus_tag	MALP_01036
			product	hypothetical protein
			protein_id	gnl|Prokka|MALP_01036
1351	2037	gene
			locus_tag	MALP_01036
2034	2843	CDS
			EC_number	3.6.3.19
			gene	malK_4
			inference	ab initio prediction:Prodigal:2.6
			inference	similar to AA sequence:UniProtKB:Q9YGA6
			locus_tag	MALP_01037
			product	Trehalose/maltose import ATP-binding protein MalK
			protein_id	gnl|Prokka|MALP_01037
2034	2843	gene
			gene	malK_4
			locus_tag	MALP_01037
2977	3201	CDS
			inference	ab initio prediction:Prodigal:2.6
			locus_tag	MALP_01038
			product	hypothetical protein
			protein_id	gnl|Prokka|MALP_01038
2977	3201	gene
			locus_tag	MALP_01038
3216	3578	CDS
			inference	ab initio prediction:Prodigal:2.6
			locus_tag	MALP_01039
			product	hypothetical protein
			protein_id	gnl|Prokka|MALP_01039
3216	3578	gene
			locus_tag	MALP_01039
3588	4511	CDS
			EC_number	2.6.1.42
			dbxref	COG:COG0115
			gene	ilvE_1
			inference	ab initio prediction:Prodigal:2.6
			inference	similar to AA sequence:UniProtKB:O29329
			locus_tag	MALP_01040
			product	Putative branched-chain-amino-acid aminotransferase
			protein_id	gnl|Prokka|MALP_01040
3588	4511	gene
			gene	ilvE_1
			locus_tag	MALP_01040
4591	5490	CDS
			dbxref	COG:COG1014
			gene	porG_2
			inference	ab initio prediction:Prodigal:2.6
			inference	similar to AA sequence:UniProtKB:Q51799
			locus_tag	MALP_01041
			product	Pyruvate/ketoisovalerate oxidoreductases common subunit gamma
			protein_id	gnl|Prokka|MALP_01041
4591	5490	gene
			gene	porG_2
			locus_tag	MALP_01041
5487	6662	CDS
			EC_number	1.2.7.1
			dbxref	COG:COG0674
			gene	porA_2
			inference	ab initio prediction:Prodigal:2.6
			inference	similar to AA sequence:UniProtKB:P80900
			locus_tag	MALP_01042
			product	Pyruvate synthase subunit PorA
			protein_id	gnl|Prokka|MALP_01042
5487	6662	gene
			gene	porA_2
			locus_tag	MALP_01042
6668	7627	CDS
			EC_number	1.2.7.1
			dbxref	COG:COG1013
			gene	porB_2
			inference	ab initio prediction:Prodigal:2.6
			inference	similar to AA sequence:UniProtKB:P80901
			locus_tag	MALP_01043
			product	Pyruvate synthase subunit PorB
			protein_id	gnl|Prokka|MALP_01043
6668	7627	gene
			gene	porB_2
			locus_tag	MALP_01043
7851	7630	CDS
			inference	ab initio prediction:Prodigal:2.6
			locus_tag	MALP_01044
			product	hypothetical protein
			protein_id	gnl|Prokka|MALP_01044
7851	7630	gene
			locus_tag	MALP_01044
7875	8051	CDS
			inference	ab initio prediction:Prodigal:2.6
			locus_tag	MALP_01045
			product	hypothetical protein
			protein_id	gnl|Prokka|MALP_01045
7875	8051	gene
			locus_tag	MALP_01045
8714	8055	CDS
			inference	ab initio prediction:Prodigal:2.6
			locus_tag	MALP_01046
			product	hypothetical protein
			protein_id	gnl|Prokka|MALP_01046
8714	8055	gene
			locus_tag	MALP_01046
8764	9492	CDS
			inference	ab initio prediction:Prodigal:2.6
			locus_tag	MALP_01047
			product	hypothetical protein
			protein_id	gnl|Prokka|MALP_01047
8764	9492	gene
			locus_tag	MALP_01047
9671	10042	CDS
			dbxref	COG:COG1358
			gene	rpl7ae
			inference	ab initio prediction:Prodigal:2.6
			inference	similar to AA sequence:UniProtKB:P55858
			locus_tag	MALP_01048
			product	50S ribosomal protein L7Ae
			protein_id	gnl|Prokka|MALP_01048
9671	10042	gene
			gene	rpl7ae
			locus_tag	MALP_01048
10055	10267	CDS
			dbxref	COG:COG2053
			inference	ab initio prediction:Prodigal:2.6
			inference	similar to AA sequence:UniProtKB:P61030
			locus_tag	MALP_01049
			product	30S ribosomal protein S28e
			protein_id	gnl|Prokka|MALP_01049
10055	10267	gene
			locus_tag	MALP_01049
10281	10640	CDS
			dbxref	COG:COG2075
			inference	ab initio prediction:Prodigal:2.6
			inference	similar to AA sequence:UniProtKB:Q8U158
			locus_tag	MALP_01050
			product	50S ribosomal protein L24e
			protein_id	gnl|Prokka|MALP_01050
10281	10640	gene
			locus_tag	MALP_01050
10640	11107	CDS
			EC_number	2.7.4.6
			dbxref	COG:COG0105
			gene	ndk
			inference	ab initio prediction:Prodigal:2.6
			inference	similar to AA sequence:UniProtKB:Q58661
			locus_tag	MALP_01051
			product	Nucleoside diphosphate kinase
			protein_id	gnl|Prokka|MALP_01051
10640	11107	gene
			gene	ndk
			locus_tag	MALP_01051
11201	12949	CDS
			dbxref	COG:COG0532
			gene	infB
			inference	ab initio prediction:Prodigal:2.6
			inference	similar to AA sequence:UniProtKB:O26359
			locus_tag	MALP_01052
			product	putative translation initiation factor IF-2
			protein_id	gnl|Prokka|MALP_01052
11201	12949	gene
			gene	infB
			locus_tag	MALP_01052
13136	14764	CDS
			inference	ab initio prediction:Prodigal:2.6
			locus_tag	MALP_01053
			product	hypothetical protein
			protein_id	gnl|Prokka|MALP_01053
13136	14764	gene
			locus_tag	MALP_01053
15812	15144	CDS
			inference	ab initio prediction:Prodigal:2.6
			locus_tag	MALP_01054
			product	hypothetical protein
			protein_id	gnl|Prokka|MALP_01054
15812	15144	gene
			locus_tag	MALP_01054
15885	17444	CDS
			EC_number	1.2.1.89
			dbxref	COG:COG1012
			inference	ab initio prediction:Prodigal:2.6
			inference	similar to AA sequence:UniProtKB:Q6L285
			locus_tag	MALP_01055
			product	D-glyceraldehyde dehydrogenase (NADP(+))
			protein_id	gnl|Prokka|MALP_01055
15885	17444	gene
			locus_tag	MALP_01055
17504	18166	CDS
			inference	ab initio prediction:Prodigal:2.6
			locus_tag	MALP_01056
			product	hypothetical protein
			protein_id	gnl|Prokka|MALP_01056
17504	18166	gene
			locus_tag	MALP_01056
18168	19202	CDS
			EC_number	1.3.7.11
			dbxref	COG:COG0644
			inference	ab initio prediction:Prodigal:2.6
			inference	similar to AA sequence:UniProtKB:O29786
			locus_tag	MALP_01057
			product	Digeranylgeranylglycerophospholipid reductase
			protein_id	gnl|Prokka|MALP_01057
18168	19202	gene
			locus_tag	MALP_01057
19204	20403	CDS
			EC_number	1.3.7.11
			dbxref	COG:COG0644
			inference	ab initio prediction:Prodigal:2.6
			inference	similar to AA sequence:UniProtKB:O29786
			locus_tag	MALP_01058
			product	Digeranylgeranylglycerophospholipid reductase
			protein_id	gnl|Prokka|MALP_01058
19204	20403	gene
			locus_tag	MALP_01058
20495	20890	CDS
			dbxref	COG:COG2125
			gene	rps6e
			inference	ab initio prediction:Prodigal:2.6
			inference	similar to AA sequence:UniProtKB:P21509
			locus_tag	MALP_01059
			product	30S ribosomal protein S6e
			protein_id	gnl|Prokka|MALP_01059
20495	20890	gene
			gene	rps6e
			locus_tag	MALP_01059
20890	22119	CDS
			dbxref	COG:COG5257
			gene	eif2g
			inference	ab initio prediction:Prodigal:2.6
			inference	similar to AA sequence:UniProtKB:Q58657
			locus_tag	MALP_01060
			product	Translation initiation factor 2 subunit gamma
			protein_id	gnl|Prokka|MALP_01060
20890	22119	gene
			gene	eif2g
			locus_tag	MALP_01060
22126	22479	CDS
			EC_number	3.1.-.-
			dbxref	COG:COG1412
			gene	vapC9
			inference	ab initio prediction:Prodigal:2.6
			inference	similar to AA sequence:UniProtKB:O29664
			locus_tag	MALP_01061
			product	Ribonuclease VapC9
			protein_id	gnl|Prokka|MALP_01061
22126	22479	gene
			gene	vapC9
			locus_tag	MALP_01061
23304	22480	CDS
			inference	ab initio prediction:Prodigal:2.6
			locus_tag	MALP_01062
			product	hypothetical protein
			protein_id	gnl|Prokka|MALP_01062
23304	22480	gene
			locus_tag	MALP_01062
23434	24108	CDS
			EC_number	2.7.1.161
			dbxref	COG:COG1339
			gene	ribK
			inference	ab initio prediction:Prodigal:2.6
			inference	similar to AA sequence:UniProtKB:Q9HJA6
			locus_tag	MALP_01063
			product	Riboflavin kinase
			protein_id	gnl|Prokka|MALP_01063
23434	24108	gene
			gene	ribK
			locus_tag	MALP_01063
24924	24109	CDS
			EC_number	3.5.1.2
			gene	purQ
			inference	ab initio prediction:Prodigal:2.6
			inference	protein motif:HAMAP:MF_00421
			locus_tag	MALP_01064
			product	Phosphoribosylformylglycinamidine synthase subunit PurQ
			protein_id	gnl|Prokka|MALP_01064
24924	24109	gene
			gene	purQ
			locus_tag	MALP_01064
27241	24929	CDS
			EC_number	6.3.5.3
			gene	purL
			inference	ab initio prediction:Prodigal:2.6
			inference	protein motif:HAMAP:MF_00420
			locus_tag	MALP_01065
			product	Phosphoribosylformylglycinamidine synthase subunit PurL
			protein_id	gnl|Prokka|MALP_01065
27241	24929	gene
			gene	purL
			locus_tag	MALP_01065
27486	27247	CDS
			EC_number	6.3.5.3
			dbxref	COG:COG1828
			gene	purS
			inference	ab initio prediction:Prodigal:2.6
			inference	similar to AA sequence:UniProtKB:Q58988
			locus_tag	MALP_01066
			product	Phosphoribosylformylglycinamidine synthase subunit PurS
			protein_id	gnl|Prokka|MALP_01066
27486	27247	gene
			gene	purS
			locus_tag	MALP_01066
28186	27539	CDS
			inference	ab initio prediction:Prodigal:2.6
			locus_tag	MALP_01067
			product	hypothetical protein
			protein_id	gnl|Prokka|MALP_01067
28186	27539	gene
			locus_tag	MALP_01067
28989	28219	CDS
			EC_number	2.1.1.219
			dbxref	COG:COG2519
			gene	trmI
			inference	ab initio prediction:Prodigal:2.6
			inference	similar to AA sequence:UniProtKB:Q9V1J7
			locus_tag	MALP_01068
			product	tRNA (adenine(57)-N(1)/adenine(58)-N(1))-methyltransferase TrmI
			protein_id	gnl|Prokka|MALP_01068
28989	28219	gene
			gene	trmI
			locus_tag	MALP_01068
29440	29027	CDS
			inference	ab initio prediction:Prodigal:2.6
			locus_tag	MALP_01069
			product	hypothetical protein
			protein_id	gnl|Prokka|MALP_01069
29440	29027	gene
			locus_tag	MALP_01069
29784	29497	CDS
			inference	ab initio prediction:Prodigal:2.6
			locus_tag	MALP_01070
			product	hypothetical protein
			protein_id	gnl|Prokka|MALP_01070
29784	29497	gene
			locus_tag	MALP_01070
30257	30499	CDS
			inference	ab initio prediction:Prodigal:2.6
			locus_tag	MALP_01071
			product	hypothetical protein
			protein_id	gnl|Prokka|MALP_01071
30257	30499	gene
			locus_tag	MALP_01071
30509	31183	CDS
			inference	ab initio prediction:Prodigal:2.6
			locus_tag	MALP_01072
			product	hypothetical protein
			protein_id	gnl|Prokka|MALP_01072
30509	31183	gene
			locus_tag	MALP_01072
31296	31502	CDS
			inference	ab initio prediction:Prodigal:2.6
			locus_tag	MALP_01073
			product	hypothetical protein
			protein_id	gnl|Prokka|MALP_01073
31296	31502	gene
			locus_tag	MALP_01073
31559	32461	CDS
			inference	ab initio prediction:Prodigal:2.6
			locus_tag	MALP_01074
			product	hypothetical protein
			protein_id	gnl|Prokka|MALP_01074
31559	32461	gene
			locus_tag	MALP_01074
33859	32462	CDS
			EC_number	6.1.1.15
			dbxref	COG:COG0442
			gene	proS
			inference	ab initio prediction:Prodigal:2.6
			inference	similar to AA sequence:UniProtKB:O26708
			locus_tag	MALP_01075
			product	Proline--tRNA ligase
			protein_id	gnl|Prokka|MALP_01075
33859	32462	gene
			gene	proS
			locus_tag	MALP_01075
34765	33911	CDS
			EC_number	2.7.6.1
			dbxref	COG:COG0462
			gene	prs
			inference	ab initio prediction:Prodigal:2.6
			inference	similar to AA sequence:UniProtKB:O52958
			locus_tag	MALP_01076
			product	Ribose-phosphate pyrophosphokinase
			protein_id	gnl|Prokka|MALP_01076
34765	33911	gene
			gene	prs
			locus_tag	MALP_01076
34906	36552	CDS
			EC_number	3.6.4.12
			dbxref	COG:COG0433
			gene	herA_2
			inference	ab initio prediction:Prodigal:2.6
			inference	similar to AA sequence:UniProtKB:Q96YR7
			locus_tag	MALP_01077
			product	DNA double-strand break repair helicase HerA
			protein_id	gnl|Prokka|MALP_01077
34906	36552	gene
			gene	herA_2
			locus_tag	MALP_01077
36554	36847	CDS
			inference	ab initio prediction:Prodigal:2.6
			locus_tag	MALP_01078
			product	hypothetical protein
			protein_id	gnl|Prokka|MALP_01078
36554	36847	gene
			locus_tag	MALP_01078
37709	36849	CDS
			EC_number	2.7.1.169
			dbxref	COG:COG1829
			inference	ab initio prediction:Prodigal:2.6
			inference	similar to AA sequence:UniProtKB:Q5JHF1
			locus_tag	MALP_01079
			product	Pantoate kinase
			protein_id	gnl|Prokka|MALP_01079
37709	36849	gene
			locus_tag	MALP_01079
38896	37706	CDS
			EC_number	1.5.99.15
			dbxref	COG:COG1036
			gene	dmrX
			inference	ab initio prediction:Prodigal:2.6
			inference	similar to AA sequence:UniProtKB:Q8PVV3
			locus_tag	MALP_01080
			product	Dihydromethanopterin reductase (acceptor)
			protein_id	gnl|Prokka|MALP_01080
38896	37706	gene
			gene	dmrX
			locus_tag	MALP_01080
39526	38921	CDS
			EC_number	2.7.4.9
			dbxref	COG:COG0125
			gene	tmk_2
			inference	ab initio prediction:Prodigal:2.6
			inference	similar to AA sequence:UniProtKB:Q970Q8
			locus_tag	MALP_01081
			product	putative thymidylate kinase
			protein_id	gnl|Prokka|MALP_01081
39526	38921	gene
			gene	tmk_2
			locus_tag	MALP_01081
40980	39523	CDS
			EC_number	1.4.4.2
			gene	gcvPB
			inference	ab initio prediction:Prodigal:2.6
			inference	protein motif:HAMAP:MF_00713
			locus_tag	MALP_01082
			product	glycine dehydrogenase (decarboxylating) subunit 2
			protein_id	gnl|Prokka|MALP_01082
40980	39523	gene
			gene	gcvPB
			locus_tag	MALP_01082
42302	40977	CDS
			EC_number	1.4.4.2
			gene	gcvPA
			inference	ab initio prediction:Prodigal:2.6
			inference	protein motif:HAMAP:MF_00712
			locus_tag	MALP_01083
			product	glycine dehydrogenase (decarboxylating) subunit 1
			protein_id	gnl|Prokka|MALP_01083
42302	40977	gene
			gene	gcvPA
			locus_tag	MALP_01083
42802	42383	CDS
			inference	ab initio prediction:Prodigal:2.6
			locus_tag	MALP_01084
			product	hypothetical protein
			protein_id	gnl|Prokka|MALP_01084
42802	42383	gene
			locus_tag	MALP_01084
43095	42799	CDS
			inference	ab initio prediction:Prodigal:2.6
			inference	similar to AA sequence:UniProtKB:O26734
			locus_tag	MALP_01085
			note	UPF0235 protein MTH_637
			product	hypothetical protein
			protein_id	gnl|Prokka|MALP_01085
43095	42799	gene
			locus_tag	MALP_01085
43209	43895	CDS
			inference	ab initio prediction:Prodigal:2.6
			locus_tag	MALP_01086
			product	hypothetical protein
			protein_id	gnl|Prokka|MALP_01086
43209	43895	gene
			locus_tag	MALP_01086
43947	44023	tRNA
			inference	COORDINATES:profile:Aragorn:1.2
			locus_tag	MALP_01087
			product	tRNA-Lys(ctt)
43947	44023	gene
			locus_tag	MALP_01087
>Feature gnl|Prokka|MALP_30
25	219	CDS
			inference	ab initio prediction:Prodigal:2.6
			locus_tag	MALP_01088
			product	hypothetical protein
			protein_id	gnl|Prokka|MALP_01088
25	219	gene
			locus_tag	MALP_01088
855	406	CDS
			EC_number	1.11.1.15
			inference	ab initio prediction:Prodigal:2.6
			inference	protein motif:HAMAP:MF_00401
			locus_tag	MALP_01089
			product	Peroxiredoxin
			protein_id	gnl|Prokka|MALP_01089
855	406	gene
			locus_tag	MALP_01089
1099	1023	tRNA
			inference	COORDINATES:profile:Aragorn:1.2
			locus_tag	MALP_01090
			product	tRNA-Pro(tgg)
1099	1023	gene
			locus_tag	MALP_01090
1182	2318	CDS
			inference	ab initio prediction:Prodigal:2.6
			locus_tag	MALP_01091
			product	hypothetical protein
			protein_id	gnl|Prokka|MALP_01091
1182	2318	gene
			locus_tag	MALP_01091
3277	2315	CDS
			EC_number	5.1.3.20
			gene	hldD
			inference	ab initio prediction:Prodigal:2.6
			inference	protein motif:HAMAP:MF_01601
			locus_tag	MALP_01092
			product	ADP-L-glycero-D-manno-heptose-6-epimerase
			protein_id	gnl|Prokka|MALP_01092
3277	2315	gene
			gene	hldD
			locus_tag	MALP_01092
3840	3274	CDS
			EC_number	3.6.1.66
			dbxref	COG:COG0127
			inference	ab initio prediction:Prodigal:2.6
			inference	similar to AA sequence:UniProtKB:O59580
			locus_tag	MALP_01093
			product	dITP/XTP pyrophosphatase
			protein_id	gnl|Prokka|MALP_01093
3840	3274	gene
			locus_tag	MALP_01093
4451	3837	CDS
			EC_number	3.6.-.-
			dbxref	COG:COG3642
			inference	ab initio prediction:Prodigal:2.6
			inference	similar to AA sequence:UniProtKB:Q9UYB9
			locus_tag	MALP_01094
			product	KEOPS complex subunit Bud32
			protein_id	gnl|Prokka|MALP_01094
4451	3837	gene
			locus_tag	MALP_01094
6161	4464	CDS
			EC_number	3.6.4.12
			dbxref	COG:COG1199
			inference	ab initio prediction:Prodigal:2.6
			inference	similar to AA sequence:UniProtKB:Q9HM14
			locus_tag	MALP_01095
			product	ATP-dependent DNA helicase
			protein_id	gnl|Prokka|MALP_01095
6161	4464	gene
			locus_tag	MALP_01095
6262	6954	CDS
			inference	ab initio prediction:Prodigal:2.6
			locus_tag	MALP_01096
			product	hypothetical protein
			protein_id	gnl|Prokka|MALP_01096
6262	6954	gene
			locus_tag	MALP_01096
6986	7225	CDS
			inference	ab initio prediction:Prodigal:2.6
			locus_tag	MALP_01097
			product	hypothetical protein
			protein_id	gnl|Prokka|MALP_01097
6986	7225	gene
			locus_tag	MALP_01097
7222	7932	CDS
			dbxref	COG:COG0468
			gene	radB
			inference	ab initio prediction:Prodigal:2.6
			inference	similar to AA sequence:UniProtKB:P81415
			locus_tag	MALP_01098
			product	DNA repair and recombination protein RadB
			protein_id	gnl|Prokka|MALP_01098
7222	7932	gene
			gene	radB
			locus_tag	MALP_01098
8900	7908	CDS
			EC_number	2.5.1.-
			dbxref	COG:COG0142
			gene	idsA
			inference	ab initio prediction:Prodigal:2.6
			inference	similar to AA sequence:UniProtKB:Q53479
			locus_tag	MALP_01099
			product	Short chain isoprenyl diphosphate synthase
			protein_id	gnl|Prokka|MALP_01099
8900	7908	gene
			gene	idsA
			locus_tag	MALP_01099
9958	8900	CDS
			EC_number	5.3.3.2
			dbxref	COG:COG1304
			gene	fni
			inference	ab initio prediction:Prodigal:2.6
			inference	similar to AA sequence:UniProtKB:Q58272
			locus_tag	MALP_01100
			product	Isopentenyl-diphosphate delta-isomerase
			protein_id	gnl|Prokka|MALP_01100
9958	8900	gene
			gene	fni
			locus_tag	MALP_01100
10725	9955	CDS
			EC_number	2.7.4.26
			dbxref	COG:COG1608
			inference	ab initio prediction:Prodigal:2.6
			inference	similar to AA sequence:UniProtKB:O26153
			locus_tag	MALP_01101
			product	Isopentenyl phosphate kinase
			protein_id	gnl|Prokka|MALP_01101
10725	9955	gene
			locus_tag	MALP_01101
11590	10778	CDS
			inference	ab initio prediction:Prodigal:2.6
			locus_tag	MALP_01102
			product	hypothetical protein
			protein_id	gnl|Prokka|MALP_01102
11590	10778	gene
			locus_tag	MALP_01102
11818	11703	rRNA
			locus_tag	MALP_01103
			product	5S ribosomal RNA
11818	11703	gene
			locus_tag	MALP_01103
>Feature gnl|Prokka|MALP_31
70	279	CDS
			inference	ab initio prediction:Prodigal:2.6
			locus_tag	MALP_01104
			product	hypothetical protein
			protein_id	gnl|Prokka|MALP_01104
70	279	gene
			locus_tag	MALP_01104
1570	758	CDS
			inference	ab initio prediction:Prodigal:2.6
			locus_tag	MALP_01105
			product	hypothetical protein
			protein_id	gnl|Prokka|MALP_01105
1570	758	gene
			locus_tag	MALP_01105
>Feature gnl|Prokka|MALP_32
240	764	CDS
			EC_number	2.7.4.3
			dbxref	COG:COG1936
			inference	ab initio prediction:Prodigal:2.6
			inference	similar to AA sequence:UniProtKB:Q9UZK4
			locus_tag	MALP_01106
			product	Putative adenylate kinase
			protein_id	gnl|Prokka|MALP_01106
240	764	gene
			locus_tag	MALP_01106
755	1390	CDS
			dbxref	COG:COG0558
			inference	ab initio prediction:Prodigal:2.6
			inference	similar to AA sequence:UniProtKB:O29976
			locus_tag	MALP_01107
			product	Bifunctional IPC transferase and DIPP synthase
			protein_id	gnl|Prokka|MALP_01107
755	1390	gene
			locus_tag	MALP_01107
2429	1377	CDS
			dbxref	COG:COG2219
			gene	priL
			inference	ab initio prediction:Prodigal:2.6
			inference	similar to AA sequence:UniProtKB:Q9UWW1
			locus_tag	MALP_01108
			product	DNA primase large subunit PriL
			protein_id	gnl|Prokka|MALP_01108
2429	1377	gene
			gene	priL
			locus_tag	MALP_01108
4093	2459	CDS
			inference	ab initio prediction:Prodigal:2.6
			locus_tag	MALP_01109
			product	hypothetical protein
			protein_id	gnl|Prokka|MALP_01109
4093	2459	gene
			locus_tag	MALP_01109
4401	4135	CDS
			dbxref	COG:COG2092
			gene	ef1b
			inference	ab initio prediction:Prodigal:2.6
			inference	similar to AA sequence:UniProtKB:O27734
			locus_tag	MALP_01110
			product	Elongation factor 1-beta
			protein_id	gnl|Prokka|MALP_01110
4401	4135	gene
			gene	ef1b
			locus_tag	MALP_01110
4579	4412	CDS
			inference	ab initio prediction:Prodigal:2.6
			locus_tag	MALP_01111
			product	hypothetical protein
			protein_id	gnl|Prokka|MALP_01111
4579	4412	gene
			locus_tag	MALP_01111
5204	5431	CDS
			EC_number	2.7.7.6
			dbxref	COG:COG2012
			gene	rpoH
			inference	ab initio prediction:Prodigal:2.6
			inference	similar to AA sequence:UniProtKB:Q58443
			locus_tag	MALP_01112
			product	DNA-directed RNA polymerase subunit H
			protein_id	gnl|Prokka|MALP_01112
5204	5431	gene
			gene	rpoH
			locus_tag	MALP_01112
5437	9036	CDS
			EC_number	2.7.7.6
			gene	rpoB1
			inference	ab initio prediction:Prodigal:2.6
			inference	similar to AA sequence:UniProtKB:B0R8D5
			locus_tag	MALP_01113
			product	DNA-directed RNA polymerase subunit B'
			protein_id	gnl|Prokka|MALP_01113
5437	9036	gene
			gene	rpoB1
			locus_tag	MALP_01113
9033	11825	CDS
			EC_number	2.7.7.6
			dbxref	COG:COG0086
			gene	rpoA1
			inference	ab initio prediction:Prodigal:2.6
			inference	similar to AA sequence:UniProtKB:Q980R2
			locus_tag	MALP_01114
			product	DNA-directed RNA polymerase subunit A'
			protein_id	gnl|Prokka|MALP_01114
9033	11825	gene
			gene	rpoA1
			locus_tag	MALP_01114
11825	13378	CDS
			EC_number	2.7.7.6
			dbxref	COG:COG0086
			gene	rpoA2
			inference	ab initio prediction:Prodigal:2.6
			inference	similar to AA sequence:UniProtKB:Q03586
			locus_tag	MALP_01115
			product	DNA-directed RNA polymerase subunit A''
			protein_id	gnl|Prokka|MALP_01115
11825	13378	gene
			gene	rpoA2
			locus_tag	MALP_01115
13375	13656	CDS
			dbxref	COG:COG1911
			inference	ab initio prediction:Prodigal:2.6
			inference	similar to AA sequence:UniProtKB:Q8U0M6
			locus_tag	MALP_01116
			product	50S ribosomal protein L30e
			protein_id	gnl|Prokka|MALP_01116
13375	13656	gene
			locus_tag	MALP_01116
13659	14087	CDS
			inference	ab initio prediction:Prodigal:2.6
			locus_tag	MALP_01117
			product	hypothetical protein
			protein_id	gnl|Prokka|MALP_01117
13659	14087	gene
			locus_tag	MALP_01117
15145	14084	CDS
			inference	ab initio prediction:Prodigal:2.6
			locus_tag	MALP_01118
			product	hypothetical protein
			protein_id	gnl|Prokka|MALP_01118
15145	14084	gene
			locus_tag	MALP_01118
15230	15880	CDS
			EC_number	4.1.1.23
			dbxref	COG:COG0284
			gene	pyrF
			inference	ab initio prediction:Prodigal:2.6
			inference	similar to AA sequence:UniProtKB:O58462
			locus_tag	MALP_01119
			product	Orotidine 5'-phosphate decarboxylase
			protein_id	gnl|Prokka|MALP_01119
15230	15880	gene
			gene	pyrF
			locus_tag	MALP_01119
16000	22482	CDS
			EC_number	2.4.99.21
			dbxref	COG:COG1287
			gene	aglB
			inference	ab initio prediction:Prodigal:2.6
			inference	similar to AA sequence:UniProtKB:D4GYH4
			locus_tag	MALP_01120
			product	Dolichyl-monophosphooligosaccharide--protein glycotransferase AglB
			protein_id	gnl|Prokka|MALP_01120
16000	22482	gene
			gene	aglB
			locus_tag	MALP_01120
22482	23252	CDS
			inference	ab initio prediction:Prodigal:2.6
			locus_tag	MALP_01121
			product	hypothetical protein
			protein_id	gnl|Prokka|MALP_01121
22482	23252	gene
			locus_tag	MALP_01121
23882	23265	CDS
			inference	ab initio prediction:Prodigal:2.6
			locus_tag	MALP_01122
			product	hypothetical protein
			protein_id	gnl|Prokka|MALP_01122
23882	23265	gene
			locus_tag	MALP_01122
25239	23917	CDS
			EC_number	6.3.4.13
			gene	purD
			inference	ab initio prediction:Prodigal:2.6
			inference	protein motif:HAMAP:MF_00138
			locus_tag	MALP_01123
			product	Phosphoribosylamine--glycine ligase
			protein_id	gnl|Prokka|MALP_01123
25239	23917	gene
			gene	purD
			locus_tag	MALP_01123
25597	25283	CDS
			dbxref	COG:COG0378
			gene	hypB
			inference	ab initio prediction:Prodigal:2.6
			inference	similar to AA sequence:UniProtKB:Q57884
			locus_tag	MALP_01124
			product	putative hydrogenase maturation factor HypB
			protein_id	gnl|Prokka|MALP_01124
25597	25283	gene
			gene	hypB
			locus_tag	MALP_01124
>Feature gnl|Prokka|MALP_33
1718	1455	CDS
			inference	ab initio prediction:Prodigal:2.6
			locus_tag	MALP_01125
			product	hypothetical protein
			protein_id	gnl|Prokka|MALP_01125
1718	1455	gene
			locus_tag	MALP_01125
3179	2190	CDS
			inference	ab initio prediction:Prodigal:2.6
			locus_tag	MALP_01126
			product	hypothetical protein
			protein_id	gnl|Prokka|MALP_01126
3179	2190	gene
			locus_tag	MALP_01126
3633	4364	CDS
			EC_number	3.6.3.19
			gene	malK_5
			inference	ab initio prediction:Prodigal:2.6
			inference	similar to AA sequence:UniProtKB:Q9YGA6
			locus_tag	MALP_01127
			product	Trehalose/maltose import ATP-binding protein MalK
			protein_id	gnl|Prokka|MALP_01127
3633	4364	gene
			gene	malK_5
			locus_tag	MALP_01127
4366	5820	CDS
			inference	ab initio prediction:Prodigal:2.6
			locus_tag	MALP_01128
			product	hypothetical protein
			protein_id	gnl|Prokka|MALP_01128
4366	5820	gene
			locus_tag	MALP_01128
6626	5844	CDS
			dbxref	COG:COG1378
			gene	trmBL1_1
			inference	ab initio prediction:Prodigal:2.6
			inference	similar to AA sequence:UniProtKB:Q8U4G4
			locus_tag	MALP_01129
			product	HTH-type sugar sensing transcriptional regulator TrmBL1
			protein_id	gnl|Prokka|MALP_01129
6626	5844	gene
			gene	trmBL1_1
			locus_tag	MALP_01129
6702	9698	CDS
			inference	ab initio prediction:Prodigal:2.6
			locus_tag	MALP_01130
			product	hypothetical protein
			protein_id	gnl|Prokka|MALP_01130
6702	9698	gene
			locus_tag	MALP_01130
9834	10781	CDS
			EC_number	1.1.1.376
			inference	ab initio prediction:Prodigal:2.6
			inference	similar to AA sequence:UniProtKB:D4GP33
			locus_tag	MALP_01131
			product	L-arabinose 1-dehydrogenase (NAD(P)(+))
			protein_id	gnl|Prokka|MALP_01131
9834	10781	gene
			locus_tag	MALP_01131
10832	12025	CDS
			EC_number	2.3.1.29
			gene	kbl
			inference	ab initio prediction:Prodigal:2.6
			inference	protein motif:HAMAP:MF_00985
			locus_tag	MALP_01132
			product	2-amino-3-ketobutyrate coenzyme A ligase
			protein_id	gnl|Prokka|MALP_01132
10832	12025	gene
			gene	kbl
			locus_tag	MALP_01132
12055	12726	CDS
			inference	ab initio prediction:Prodigal:2.6
			locus_tag	MALP_01133
			product	hypothetical protein
			protein_id	gnl|Prokka|MALP_01133
12055	12726	gene
			locus_tag	MALP_01133
12776	13318	CDS
			inference	ab initio prediction:Prodigal:2.6
			locus_tag	MALP_01134
			product	hypothetical protein
			protein_id	gnl|Prokka|MALP_01134
12776	13318	gene
			locus_tag	MALP_01134
13542	13760	CDS
			inference	ab initio prediction:Prodigal:2.6
			locus_tag	MALP_01135
			product	hypothetical protein
			protein_id	gnl|Prokka|MALP_01135
13542	13760	gene
			locus_tag	MALP_01135
13894	15183	CDS
			EC_number	1.2.1.41
			gene	proA
			inference	ab initio prediction:Prodigal:2.6
			inference	protein motif:HAMAP:MF_00412
			locus_tag	MALP_01136
			product	Gamma-glutamyl phosphate reductase
			protein_id	gnl|Prokka|MALP_01136
13894	15183	gene
			gene	proA
			locus_tag	MALP_01136
15180	16280	CDS
			EC_number	2.7.4.26
			dbxref	COG:COG1608
			inference	ab initio prediction:Prodigal:2.6
			inference	similar to AA sequence:UniProtKB:O26153
			locus_tag	MALP_01137
			product	Isopentenyl phosphate kinase
			protein_id	gnl|Prokka|MALP_01137
15180	16280	gene
			locus_tag	MALP_01137
16339	17523	CDS
			inference	ab initio prediction:Prodigal:2.6
			locus_tag	MALP_01138
			product	hypothetical protein
			protein_id	gnl|Prokka|MALP_01138
16339	17523	gene
			locus_tag	MALP_01138
17529	17798	CDS
			inference	ab initio prediction:Prodigal:2.6
			locus_tag	MALP_01139
			product	hypothetical protein
			protein_id	gnl|Prokka|MALP_01139
17529	17798	gene
			locus_tag	MALP_01139
18854	17805	CDS
			inference	ab initio prediction:Prodigal:2.6
			locus_tag	MALP_01140
			product	hypothetical protein
			protein_id	gnl|Prokka|MALP_01140
18854	17805	gene
			locus_tag	MALP_01140
19220	18954	CDS
			inference	ab initio prediction:Prodigal:2.6
			locus_tag	MALP_01141
			product	hypothetical protein
			protein_id	gnl|Prokka|MALP_01141
19220	18954	gene
			locus_tag	MALP_01141
20387	19290	CDS
			inference	ab initio prediction:Prodigal:2.6
			locus_tag	MALP_01142
			product	hypothetical protein
			protein_id	gnl|Prokka|MALP_01142
20387	19290	gene
			locus_tag	MALP_01142
20874	20470	CDS
			dbxref	COG:COG1371
			inference	ab initio prediction:Prodigal:2.6
			inference	similar to AA sequence:UniProtKB:O59205
			locus_tag	MALP_01143
			product	Protein archease
			protein_id	gnl|Prokka|MALP_01143
20874	20470	gene
			locus_tag	MALP_01143
20984	21802	CDS
			EC_number	1.4.1.21
			dbxref	COG:COG1712
			gene	nadX
			inference	ab initio prediction:Prodigal:2.6
			inference	similar to AA sequence:UniProtKB:O28440
			locus_tag	MALP_01144
			product	putative L-aspartate dehydrogenase
			protein_id	gnl|Prokka|MALP_01144
20984	21802	gene
			gene	nadX
			locus_tag	MALP_01144
21849	22940	CDS
			EC_number	3.4.13.9
			dbxref	COG:COG0006
			gene	pepQ
			inference	ab initio prediction:Prodigal:2.6
			inference	similar to AA sequence:UniProtKB:P81535
			locus_tag	MALP_01145
			product	Xaa-Pro dipeptidase
			protein_id	gnl|Prokka|MALP_01145
21849	22940	gene
			gene	pepQ
			locus_tag	MALP_01145
22940	24313	CDS
			EC_number	3.4.-.-
			dbxref	COG:COG0312
			gene	tldD_1
			inference	ab initio prediction:Prodigal:2.6
			inference	similar to AA sequence:UniProtKB:Q7LXP6
			locus_tag	MALP_01146
			product	Zinc metalloprotease TldD 
			protein_id	gnl|Prokka|MALP_01146
22940	24313	gene
			gene	tldD_1
			locus_tag	MALP_01146
24314	25669	CDS
			EC_number	3.4.-.-
			dbxref	COG:COG0312
			gene	tldD_2
			inference	ab initio prediction:Prodigal:2.6
			inference	similar to AA sequence:UniProtKB:Q7LXP6
			locus_tag	MALP_01147
			product	Zinc metalloprotease TldD 
			protein_id	gnl|Prokka|MALP_01147
24314	25669	gene
			gene	tldD_2
			locus_tag	MALP_01147
26041	25670	CDS
			inference	ab initio prediction:Prodigal:2.6
			locus_tag	MALP_01148
			product	hypothetical protein
			protein_id	gnl|Prokka|MALP_01148
26041	25670	gene
			locus_tag	MALP_01148
27078	26089	CDS
			EC_number	1.1.1.383
			dbxref	COG:COG0059
			gene	ilvC
			inference	ab initio prediction:Prodigal:2.6
			inference	similar to AA sequence:UniProtKB:O28294
			locus_tag	MALP_01149
			product	Ketol-acid reductoisomerase (NAD(P)(+))
			protein_id	gnl|Prokka|MALP_01149
27078	26089	gene
			gene	ilvC
			locus_tag	MALP_01149
28823	27144	CDS
			EC_number	3.7.1.22
			gene	iolD_2
			inference	ab initio prediction:Prodigal:2.6
			inference	protein motif:HAMAP:MF_01669
			locus_tag	MALP_01150
			product	3D-(3,5/4)-trihydroxycyclohexane-1,2-dione hydrolase
			protein_id	gnl|Prokka|MALP_01150
28823	27144	gene
			gene	iolD_2
			locus_tag	MALP_01150
29048	29809	CDS
			inference	ab initio prediction:Prodigal:2.6
			locus_tag	MALP_01151
			product	hypothetical protein
			protein_id	gnl|Prokka|MALP_01151
29048	29809	gene
			locus_tag	MALP_01151
29806	29940	CDS
			inference	ab initio prediction:Prodigal:2.6
			locus_tag	MALP_01152
			product	hypothetical protein
			protein_id	gnl|Prokka|MALP_01152
29806	29940	gene
			locus_tag	MALP_01152
29971	30186	CDS
			inference	ab initio prediction:Prodigal:2.6
			locus_tag	MALP_01153
			product	hypothetical protein
			protein_id	gnl|Prokka|MALP_01153
29971	30186	gene
			locus_tag	MALP_01153
30232	31185	CDS
			EC_number	2.5.1.74
			gene	menA_1
			inference	ab initio prediction:Prodigal:2.6
			inference	protein motif:HAMAP:MF_01937
			locus_tag	MALP_01154
			product	1,4-dihydroxy-2-naphthoate octaprenyltransferase
			protein_id	gnl|Prokka|MALP_01154
30232	31185	gene
			gene	menA_1
			locus_tag	MALP_01154
32095	31139	CDS
			EC_number	4.3.99.3
			gene	queE_3
			inference	ab initio prediction:Prodigal:2.6
			inference	protein motif:HAMAP:MF_00917
			locus_tag	MALP_01155
			product	7-carboxy-7-deazaguanine synthase
			protein_id	gnl|Prokka|MALP_01155
32095	31139	gene
			gene	queE_3
			locus_tag	MALP_01155
32276	32539	CDS
			inference	ab initio prediction:Prodigal:2.6
			locus_tag	MALP_01156
			product	hypothetical protein
			protein_id	gnl|Prokka|MALP_01156
32276	32539	gene
			locus_tag	MALP_01156
32660	33673	CDS
			EC_number	1.2.1.59
			dbxref	COG:COG0057
			gene	gap
			inference	ab initio prediction:Prodigal:2.6
			inference	similar to AA sequence:UniProtKB:O59494
			locus_tag	MALP_01157
			product	Glyceraldehyde-3-phosphate dehydrogenase
			protein_id	gnl|Prokka|MALP_01157
32660	33673	gene
			gene	gap
			locus_tag	MALP_01157
33963	33703	CDS
			inference	ab initio prediction:Prodigal:2.6
			locus_tag	MALP_01158
			product	hypothetical protein
			protein_id	gnl|Prokka|MALP_01158
33963	33703	gene
			locus_tag	MALP_01158
34296	35528	CDS
			EC_number	2.7.2.3
			gene	pgk
			inference	ab initio prediction:Prodigal:2.6
			inference	similar to AA sequence:UniProtKB:P61884
			locus_tag	MALP_01159
			product	Phosphoglycerate kinase
			protein_id	gnl|Prokka|MALP_01159
34296	35528	gene
			gene	pgk
			locus_tag	MALP_01159
36690	35533	CDS
			EC_number	2.6.1.83
			dbxref	COG:COG0436
			gene	dapL
			inference	ab initio prediction:Prodigal:2.6
			inference	similar to AA sequence:UniProtKB:Q58786
			locus_tag	MALP_01160
			product	LL-diaminopimelate aminotransferase
			protein_id	gnl|Prokka|MALP_01160
36690	35533	gene
			gene	dapL
			locus_tag	MALP_01160
37519	36695	CDS
			EC_number	5.1.1.7
			gene	dapF
			inference	ab initio prediction:Prodigal:2.6
			inference	protein motif:HAMAP:MF_00197
			locus_tag	MALP_01161
			product	Diaminopimelate epimerase
			protein_id	gnl|Prokka|MALP_01161
37519	36695	gene
			gene	dapF
			locus_tag	MALP_01161
38772	37516	CDS
			EC_number	4.1.1.20
			dbxref	COG:COG0019
			gene	lysA
			inference	ab initio prediction:Prodigal:2.6
			inference	similar to AA sequence:UniProtKB:Q58497
			locus_tag	MALP_01162
			product	Diaminopimelate decarboxylase
			protein_id	gnl|Prokka|MALP_01162
38772	37516	gene
			gene	lysA
			locus_tag	MALP_01162
40125	38773	CDS
			EC_number	2.7.2.4
			dbxref	COG:COG0527
			inference	ab initio prediction:Prodigal:2.6
			inference	similar to AA sequence:UniProtKB:Q57991
			locus_tag	MALP_01163
			product	putative aspartokinase
			protein_id	gnl|Prokka|MALP_01163
40125	38773	gene
			locus_tag	MALP_01163
40901	40122	CDS
			EC_number	1.17.1.8
			gene	dapB
			inference	ab initio prediction:Prodigal:2.6
			inference	protein motif:HAMAP:MF_00102
			locus_tag	MALP_01164
			product	4-hydroxy-tetrahydrodipicolinate reductase
			protein_id	gnl|Prokka|MALP_01164
40901	40122	gene
			gene	dapB
			locus_tag	MALP_01164
41795	40923	CDS
			EC_number	4.3.3.7
			dbxref	COG:COG0329
			gene	dapA
			inference	ab initio prediction:Prodigal:2.6
			inference	similar to AA sequence:UniProtKB:Q57695
			locus_tag	MALP_01165
			product	4-hydroxy-tetrahydrodipicolinate synthase
			protein_id	gnl|Prokka|MALP_01165
41795	40923	gene
			gene	dapA
			locus_tag	MALP_01165
42219	41797	CDS
			dbxref	COG:COG1522
			gene	lysM
			inference	ab initio prediction:Prodigal:2.6
			inference	similar to AA sequence:UniProtKB:Q980W9
			locus_tag	MALP_01166
			product	HTH-type transcriptional regulator LysM
			protein_id	gnl|Prokka|MALP_01166
42219	41797	gene
			gene	lysM
			locus_tag	MALP_01166
42780	42340	CDS
			inference	ab initio prediction:Prodigal:2.6
			locus_tag	MALP_01167
			product	hypothetical protein
			protein_id	gnl|Prokka|MALP_01167
42780	42340	gene
			locus_tag	MALP_01167
43721	42777	CDS
			EC_number	3.1.21.7
			dbxref	COG:COG1515
			gene	nfi
			inference	ab initio prediction:Prodigal:2.6
			inference	similar to AA sequence:UniProtKB:O30108
			locus_tag	MALP_01168
			product	Endonuclease V
			protein_id	gnl|Prokka|MALP_01168
43721	42777	gene
			gene	nfi
			locus_tag	MALP_01168
44224	43718	CDS
			EC_number	6.3.2.34
			gene	fbiB_2
			inference	ab initio prediction:Prodigal:2.6
			inference	protein motif:HAMAP:MF_01259
			locus_tag	MALP_01169
			product	Coenzyme F420:L-glutamate ligase
			protein_id	gnl|Prokka|MALP_01169
44224	43718	gene
			gene	fbiB_2
			locus_tag	MALP_01169
45825	44281	CDS
			dbxref	COG:COG0668
			inference	ab initio prediction:Prodigal:2.6
			inference	similar to AA sequence:UniProtKB:Q57634
			locus_tag	MALP_01170
			product	Small-conductance mechanosensitive channel MscMJ
			protein_id	gnl|Prokka|MALP_01170
45825	44281	gene
			locus_tag	MALP_01170
45925	46806	CDS
			EC_number	3.4.23.52
			gene	flaK
			inference	ab initio prediction:Prodigal:2.6
			inference	similar to AA sequence:UniProtKB:Q8NKW5
			locus_tag	MALP_01171
			product	Preflagellin peptidase
			protein_id	gnl|Prokka|MALP_01171
45925	46806	gene
			gene	flaK
			locus_tag	MALP_01171
47835	46813	CDS
			inference	ab initio prediction:Prodigal:2.6
			locus_tag	MALP_01172
			product	hypothetical protein
			protein_id	gnl|Prokka|MALP_01172
47835	46813	gene
			locus_tag	MALP_01172
48778	47816	CDS
			EC_number	2.7.4.16
			dbxref	COG:COG0611
			gene	thiL_3
			inference	ab initio prediction:Prodigal:2.6
			inference	similar to AA sequence:UniProtKB:A3MTW6
			locus_tag	MALP_01173
			product	Thiamine-monophosphate kinase
			protein_id	gnl|Prokka|MALP_01173
48778	47816	gene
			gene	thiL_3
			locus_tag	MALP_01173
>Feature gnl|Prokka|MALP_34
1025	306	CDS
			inference	ab initio prediction:Prodigal:2.6
			locus_tag	MALP_01174
			product	hypothetical protein
			protein_id	gnl|Prokka|MALP_01174
1025	306	gene
			locus_tag	MALP_01174
1426	1022	CDS
			dbxref	COG:COG1145
			inference	ab initio prediction:Prodigal:2.6
			inference	similar to AA sequence:UniProtKB:P00202
			locus_tag	MALP_01175
			product	Ferredoxin
			protein_id	gnl|Prokka|MALP_01175
1426	1022	gene
			locus_tag	MALP_01175
2592	1426	CDS
			dbxref	COG:COG0517
			inference	ab initio prediction:Prodigal:2.6
			inference	similar to AA sequence:UniProtKB:Q57564
			locus_tag	MALP_01176
			product	putative protein
			protein_id	gnl|Prokka|MALP_01176
2592	1426	gene
			locus_tag	MALP_01176
3666	2605	CDS
			EC_number	1.2.1.11
			dbxref	COG:COG0136
			gene	asd
			inference	ab initio prediction:Prodigal:2.6
			inference	similar to AA sequence:UniProtKB:Q57658
			locus_tag	MALP_01177
			product	Aspartate-semialdehyde dehydrogenase
			protein_id	gnl|Prokka|MALP_01177
3666	2605	gene
			gene	asd
			locus_tag	MALP_01177
4739	3663	CDS
			EC_number	5.4.99.5
			dbxref	COG:COG1605
			gene	aroQ
			inference	ab initio prediction:Prodigal:2.6
			inference	similar to AA sequence:UniProtKB:Q57696
			locus_tag	MALP_01178
			product	Chorismate mutase
			protein_id	gnl|Prokka|MALP_01178
4739	3663	gene
			gene	aroQ
			locus_tag	MALP_01178
5805	4732	CDS
			EC_number	4.2.3.5
			gene	aroC
			inference	ab initio prediction:Prodigal:2.6
			inference	protein motif:HAMAP:MF_00300
			locus_tag	MALP_01179
			product	Chorismate synthase
			protein_id	gnl|Prokka|MALP_01179
5805	4732	gene
			gene	aroC
			locus_tag	MALP_01179
7061	5802	CDS
			EC_number	2.5.1.19
			gene	aroA
			inference	ab initio prediction:Prodigal:2.6
			inference	protein motif:HAMAP:MF_00210
			locus_tag	MALP_01180
			product	3-phosphoshikimate 1-carboxyvinyltransferase
			protein_id	gnl|Prokka|MALP_01180
7061	5802	gene
			gene	aroA
			locus_tag	MALP_01180
7903	7058	CDS
			EC_number	2.7.1.71
			dbxref	COG:COG1685
			gene	aroK
			inference	ab initio prediction:Prodigal:2.6
			inference	similar to AA sequence:UniProtKB:Q58835
			locus_tag	MALP_01181
			product	Shikimate kinase
			protein_id	gnl|Prokka|MALP_01181
7903	7058	gene
			gene	aroK
			locus_tag	MALP_01181
9357	7900	CDS
			EC_number	1.1.1.25
			dbxref	COG:COG0169
			gene	aroE
			inference	ab initio prediction:Prodigal:2.6
			inference	similar to AA sequence:UniProtKB:Q58484
			locus_tag	MALP_01182
			product	Shikimate dehydrogenase (NADP(+))
			protein_id	gnl|Prokka|MALP_01182
9357	7900	gene
			gene	aroE
			locus_tag	MALP_01182
10391	9354	CDS
			EC_number	1.4.1.24
			dbxref	COG:COG1465
			gene	aroB'
			inference	ab initio prediction:Prodigal:2.6
			inference	similar to AA sequence:UniProtKB:Q58646
			locus_tag	MALP_01183
			product	3-dehydroquinate synthase
			protein_id	gnl|Prokka|MALP_01183
10391	9354	gene
			gene	aroB'
			locus_tag	MALP_01183
11187	10396	CDS
			EC_number	2.2.1.10
			dbxref	COG:COG1830
			gene	aroA'
			inference	ab initio prediction:Prodigal:2.6
			inference	similar to AA sequence:UniProtKB:Q57843
			locus_tag	MALP_01184
			product	2-amino-3,7-dideoxy-D-threo-hept-6-ulosonate synthase
			protein_id	gnl|Prokka|MALP_01184
11187	10396	gene
			gene	aroA'
			locus_tag	MALP_01184
11436	11936	CDS
			inference	ab initio prediction:Prodigal:2.6
			locus_tag	MALP_01185
			product	hypothetical protein
			protein_id	gnl|Prokka|MALP_01185
11436	11936	gene
			locus_tag	MALP_01185
11941	12801	CDS
			inference	ab initio prediction:Prodigal:2.6
			locus_tag	MALP_01186
			product	hypothetical protein
			protein_id	gnl|Prokka|MALP_01186
11941	12801	gene
			locus_tag	MALP_01186
12987	14432	CDS
			inference	ab initio prediction:Prodigal:2.6
			locus_tag	MALP_01187
			product	hypothetical protein
			protein_id	gnl|Prokka|MALP_01187
12987	14432	gene
			locus_tag	MALP_01187
16408	14483	CDS
			inference	ab initio prediction:Prodigal:2.6
			locus_tag	MALP_01188
			product	hypothetical protein
			protein_id	gnl|Prokka|MALP_01188
16408	14483	gene
			locus_tag	MALP_01188
19724	16533	CDS
			EC_number	6.4.1.3
			gene	pccA_2
			inference	ab initio prediction:Prodigal:2.6
			inference	similar to AA sequence:UniProtKB:I3R7G3
			locus_tag	MALP_01189
			product	Propionyl-CoA carboxylase, biotin carboxylase and biotin-carboxyl carrier subunit
			protein_id	gnl|Prokka|MALP_01189
19724	16533	gene
			gene	pccA_2
			locus_tag	MALP_01189
20800	19721	CDS
			EC_number	6.3.5.2
			dbxref	COG:COG0518
			gene	guaAA_3
			inference	ab initio prediction:Prodigal:2.6
			inference	similar to AA sequence:UniProtKB:Q9HJM3
			locus_tag	MALP_01190
			product	GMP synthase [glutamine-hydrolyzing] subunit A
			protein_id	gnl|Prokka|MALP_01190
20800	19721	gene
			gene	guaAA_3
			locus_tag	MALP_01190
20980	22017	CDS
			EC_number	3.1.-.-
			dbxref	COG:COG1537
			gene	pelA
			inference	ab initio prediction:Prodigal:2.6
			inference	similar to AA sequence:UniProtKB:Q5JIB9
			locus_tag	MALP_01191
			product	Protein pelota 
			protein_id	gnl|Prokka|MALP_01191
20980	22017	gene
			gene	pelA
			locus_tag	MALP_01191
>Feature gnl|Prokka|MALP_35
61	351	CDS
			inference	ab initio prediction:Prodigal:2.6
			locus_tag	MALP_01192
			product	hypothetical protein
			protein_id	gnl|Prokka|MALP_01192
61	351	gene
			locus_tag	MALP_01192
379	765	CDS
			inference	ab initio prediction:Prodigal:2.6
			locus_tag	MALP_01193
			product	hypothetical protein
			protein_id	gnl|Prokka|MALP_01193
379	765	gene
			locus_tag	MALP_01193
799	936	CDS
			inference	ab initio prediction:Prodigal:2.6
			locus_tag	MALP_01194
			product	hypothetical protein
			protein_id	gnl|Prokka|MALP_01194
799	936	gene
			locus_tag	MALP_01194
1495	2232	CDS
			dbxref	COG:COG1378
			gene	trmBL1_2
			inference	ab initio prediction:Prodigal:2.6
			inference	similar to AA sequence:UniProtKB:Q8U4G4
			locus_tag	MALP_01195
			product	HTH-type sugar sensing transcriptional regulator TrmBL1
			protein_id	gnl|Prokka|MALP_01195
1495	2232	gene
			gene	trmBL1_2
			locus_tag	MALP_01195
2310	6446	CDS
			inference	ab initio prediction:Prodigal:2.6
			locus_tag	MALP_01196
			product	hypothetical protein
			protein_id	gnl|Prokka|MALP_01196
2310	6446	gene
			locus_tag	MALP_01196
6549	6821	CDS
			inference	ab initio prediction:Prodigal:2.6
			locus_tag	MALP_01197
			product	hypothetical protein
			protein_id	gnl|Prokka|MALP_01197
6549	6821	gene
			locus_tag	MALP_01197
8115	6856	CDS
			EC_number	6.1.1.11
			dbxref	COG:COG0172
			gene	serS1
			inference	ab initio prediction:Prodigal:2.6
			inference	similar to AA sequence:UniProtKB:Q46F20
			locus_tag	MALP_01198
			product	Serine--tRNA ligase
			protein_id	gnl|Prokka|MALP_01198
8115	6856	gene
			gene	serS1
			locus_tag	MALP_01198
8419	8129	CDS
			inference	ab initio prediction:Prodigal:2.6
			locus_tag	MALP_01199
			product	hypothetical protein
			protein_id	gnl|Prokka|MALP_01199
8419	8129	gene
			locus_tag	MALP_01199
8775	8401	CDS
			EC_number	3.1.26.5
			dbxref	COG:COG2023
			gene	rnp4
			inference	ab initio prediction:Prodigal:2.6
			inference	similar to AA sequence:UniProtKB:O27655
			locus_tag	MALP_01200
			product	Ribonuclease P protein component 4
			protein_id	gnl|Prokka|MALP_01200
8775	8401	gene
			gene	rnp4
			locus_tag	MALP_01200
9274	8780	CDS
			inference	ab initio prediction:Prodigal:2.6
			locus_tag	MALP_01201
			product	hypothetical protein
			protein_id	gnl|Prokka|MALP_01201
9274	8780	gene
			locus_tag	MALP_01201
9415	9930	CDS
			dbxref	COG:COG0197
			inference	ab initio prediction:Prodigal:2.6
			inference	similar to AA sequence:UniProtKB:P60617
			locus_tag	MALP_01202
			product	50S ribosomal protein L10e
			protein_id	gnl|Prokka|MALP_01202
9415	9930	gene
			locus_tag	MALP_01202
10015	11304	CDS
			dbxref	COG:COG0025
			inference	ab initio prediction:Prodigal:2.6
			inference	similar to AA sequence:UniProtKB:Q60362
			locus_tag	MALP_01203
			product	Na(+)/H(+) antiporter 1
			protein_id	gnl|Prokka|MALP_01203
10015	11304	gene
			locus_tag	MALP_01203
11307	12299	CDS
			EC_number	2.5.1.108
			dbxref	COG:COG1736
			gene	dph2
			inference	ab initio prediction:Prodigal:2.6
			inference	similar to AA sequence:UniProtKB:O58832
			locus_tag	MALP_01204
			product	2-(3-amino-3-carboxypropyl)histidine synthase
			protein_id	gnl|Prokka|MALP_01204
11307	12299	gene
			gene	dph2
			locus_tag	MALP_01204
12325	13947	CDS
			inference	ab initio prediction:Prodigal:2.6
			locus_tag	MALP_01205
			product	hypothetical protein
			protein_id	gnl|Prokka|MALP_01205
12325	13947	gene
			locus_tag	MALP_01205
14005	14766	CDS
			inference	ab initio prediction:Prodigal:2.6
			locus_tag	MALP_01206
			product	hypothetical protein
			protein_id	gnl|Prokka|MALP_01206
14005	14766	gene
			locus_tag	MALP_01206
14804	15286	CDS
			EC_number	4.1.2.-
			dbxref	COG:COG0720
			inference	ab initio prediction:Prodigal:2.6
			inference	similar to AA sequence:UniProtKB:E7FHF1
			locus_tag	MALP_01207
			product	Dihydroneopterin monophosphate aldolase
			protein_id	gnl|Prokka|MALP_01207
14804	15286	gene
			locus_tag	MALP_01207
15283	15951	CDS
			EC_number	6.3.4.20
			gene	queC
			inference	ab initio prediction:Prodigal:2.6
			inference	protein motif:HAMAP:MF_01633
			locus_tag	MALP_01208
			product	7-cyano-7-deazaguanine synthase
			protein_id	gnl|Prokka|MALP_01208
15283	15951	gene
			gene	queC
			locus_tag	MALP_01208
15954	16583	CDS
			EC_number	4.3.99.3
			gene	queE_4
			inference	ab initio prediction:Prodigal:2.6
			inference	protein motif:HAMAP:MF_00917
			locus_tag	MALP_01209
			product	7-carboxy-7-deazaguanine synthase
			protein_id	gnl|Prokka|MALP_01209
15954	16583	gene
			gene	queE_4
			locus_tag	MALP_01209
16742	18346	CDS
			EC_number	2.3.3.13
			dbxref	COG:COG0119
			gene	leuA_2
			inference	ab initio prediction:Prodigal:2.6
			inference	similar to AA sequence:UniProtKB:Q58595
			locus_tag	MALP_01210
			product	2-isopropylmalate synthase
			protein_id	gnl|Prokka|MALP_01210
16742	18346	gene
			gene	leuA_2
			locus_tag	MALP_01210
>Feature gnl|Prokka|MALP_36
1634	753	CDS
			inference	ab initio prediction:Prodigal:2.6
			locus_tag	MALP_01211
			product	hypothetical protein
			protein_id	gnl|Prokka|MALP_01211
1634	753	gene
			locus_tag	MALP_01211
>Feature gnl|Prokka|MALP_37
25	942	CDS
			EC_number	4.2.1.33
			dbxref	COG:COG0065
			gene	leuC
			inference	ab initio prediction:Prodigal:2.6
			inference	similar to AA sequence:UniProtKB:P81291
			locus_tag	MALP_01212
			product	Isopropylmalate/citramalate isomerase large subunit
			protein_id	gnl|Prokka|MALP_01212
25	942	gene
			gene	leuC
			locus_tag	MALP_01212
939	1421	CDS
			EC_number	4.2.1.33
			dbxref	COG:COG0066
			gene	leuD_2
			inference	ab initio prediction:Prodigal:2.6
			inference	similar to AA sequence:UniProtKB:Q58673
			locus_tag	MALP_01213
			product	Isopropylmalate/citramalate isomerase small subunit
			protein_id	gnl|Prokka|MALP_01213
939	1421	gene
			gene	leuD_2
			locus_tag	MALP_01213
1582	1755	CDS
			EC_number	2.7.7.6
			dbxref	COG:COG1758
			gene	rpoK
			inference	ab initio prediction:Prodigal:2.6
			inference	similar to AA sequence:UniProtKB:Q5JJD0
			locus_tag	MALP_01214
			product	DNA-directed RNA polymerase subunit K
			protein_id	gnl|Prokka|MALP_01214
1582	1755	gene
			gene	rpoK
			locus_tag	MALP_01214
1766	2377	CDS
			dbxref	COG:COG0052
			gene	rps2
			inference	ab initio prediction:Prodigal:2.6
			inference	similar to AA sequence:UniProtKB:O29132
			locus_tag	MALP_01215
			product	30S ribosomal protein S2
			protein_id	gnl|Prokka|MALP_01215
1766	2377	gene
			gene	rps2
			locus_tag	MALP_01215
2417	3235	CDS
			inference	ab initio prediction:Prodigal:2.6
			locus_tag	MALP_01216
			product	hypothetical protein
			protein_id	gnl|Prokka|MALP_01216
2417	3235	gene
			locus_tag	MALP_01216
3320	4282	CDS
			inference	ab initio prediction:Prodigal:2.6
			locus_tag	MALP_01217
			product	hypothetical protein
			protein_id	gnl|Prokka|MALP_01217
3320	4282	gene
			locus_tag	MALP_01217
5212	4328	CDS
			inference	ab initio prediction:Prodigal:2.6
			locus_tag	MALP_01218
			product	hypothetical protein
			protein_id	gnl|Prokka|MALP_01218
5212	4328	gene
			locus_tag	MALP_01218
6531	5209	CDS
			dbxref	COG:COG1599
			gene	rpa
			inference	ab initio prediction:Prodigal:2.6
			inference	similar to AA sequence:UniProtKB:O27438
			locus_tag	MALP_01219
			product	Replication factor A
			protein_id	gnl|Prokka|MALP_01219
6531	5209	gene
			gene	rpa
			locus_tag	MALP_01219
7308	6685	CDS
			inference	ab initio prediction:Prodigal:2.6
			locus_tag	MALP_01220
			product	hypothetical protein
			protein_id	gnl|Prokka|MALP_01220
7308	6685	gene
			locus_tag	MALP_01220
7438	7959	CDS
			inference	ab initio prediction:Prodigal:2.6
			locus_tag	MALP_01221
			product	hypothetical protein
			protein_id	gnl|Prokka|MALP_01221
7438	7959	gene
			locus_tag	MALP_01221
7994	9064	CDS
			EC_number	6.3.4.23
			dbxref	COG:COG1759
			gene	purP_2
			inference	ab initio prediction:Prodigal:2.6
			inference	similar to AA sequence:UniProtKB:Q57600
			locus_tag	MALP_01222
			product	5-formaminoimidazole-4-carboxamide-1-(beta)-D-ribofuranosyl 5'-monophosphate synthetase
			protein_id	gnl|Prokka|MALP_01222
7994	9064	gene
			gene	purP_2
			locus_tag	MALP_01222
10024	9116	CDS
			EC_number	4.3.3.6
			dbxref	COG:COG0214
			gene	pdxS
			inference	ab initio prediction:Prodigal:2.6
			inference	similar to AA sequence:UniProtKB:Q58090
			locus_tag	MALP_01223
			product	Pyridoxal 5'-phosphate synthase subunit PdxS
			protein_id	gnl|Prokka|MALP_01223
10024	9116	gene
			gene	pdxS
			locus_tag	MALP_01223
10146	11300	CDS
			EC_number	2.6.1.57
			inference	ab initio prediction:Prodigal:2.6
			inference	similar to AA sequence:UniProtKB:H3ZPU1
			locus_tag	MALP_01224
			product	Aromatic-amino-acid aminotransferase 2
			protein_id	gnl|Prokka|MALP_01224
10146	11300	gene
			locus_tag	MALP_01224
11477	11301	CDS
			inference	ab initio prediction:Prodigal:2.6
			locus_tag	MALP_01225
			product	hypothetical protein
			protein_id	gnl|Prokka|MALP_01225
11477	11301	gene
			locus_tag	MALP_01225
11576	12610	CDS
			EC_number	2.6.1.87
			gene	arnB
			inference	ab initio prediction:Prodigal:2.6
			inference	protein motif:HAMAP:MF_01167
			locus_tag	MALP_01226
			product	UDP-4-amino-4-deoxy-L-arabinose--oxoglutarate aminotransferase
			protein_id	gnl|Prokka|MALP_01226
11576	12610	gene
			gene	arnB
			locus_tag	MALP_01226
12739	13803	CDS
			EC_number	2.6.1.37
			gene	phnW
			inference	ab initio prediction:Prodigal:2.6
			inference	protein motif:HAMAP:MF_01376
			locus_tag	MALP_01227
			product	2-aminoethylphosphonate--pyruvate transaminase
			protein_id	gnl|Prokka|MALP_01227
12739	13803	gene
			gene	phnW
			locus_tag	MALP_01227
13800	15407	CDS
			EC_number	1.1.1.26
			dbxref	COG:COG1052
			gene	gyaR
			inference	ab initio prediction:Prodigal:2.6
			inference	similar to AA sequence:UniProtKB:Q8U3Y2
			locus_tag	MALP_01228
			product	Glyoxylate reductase
			protein_id	gnl|Prokka|MALP_01228
13800	15407	gene
			gene	gyaR
			locus_tag	MALP_01228
15723	15427	CDS
			inference	ab initio prediction:Prodigal:2.6
			inference	similar to AA sequence:UniProtKB:Q58452
			locus_tag	MALP_01229
			note	UPF0045 protein MJ1052
			product	hypothetical protein
			protein_id	gnl|Prokka|MALP_01229
15723	15427	gene
			locus_tag	MALP_01229
15930	16478	CDS
			inference	ab initio prediction:Prodigal:2.6
			locus_tag	MALP_01230
			product	hypothetical protein
			protein_id	gnl|Prokka|MALP_01230
15930	16478	gene
			locus_tag	MALP_01230
16549	18447	CDS
			EC_number	3.6.4.12
			dbxref	COG:COG1199
			inference	ab initio prediction:Prodigal:2.6
			inference	similar to AA sequence:UniProtKB:Q9HM14
			locus_tag	MALP_01231
			product	ATP-dependent DNA helicase
			protein_id	gnl|Prokka|MALP_01231
16549	18447	gene
			locus_tag	MALP_01231
18482	19045	CDS
			EC_number	2.7.7.67
			dbxref	COG:COG0575
			gene	carS
			inference	ab initio prediction:Prodigal:2.6
			inference	similar to AA sequence:UniProtKB:O28534
			locus_tag	MALP_01232
			product	CDP-archaeol synthase
			protein_id	gnl|Prokka|MALP_01232
18482	19045	gene
			gene	carS
			locus_tag	MALP_01232
19050	19574	CDS
			EC_number	2.4.2.10
			dbxref	COG:COG0461
			gene	pyrE
			inference	ab initio prediction:Prodigal:2.6
			inference	similar to AA sequence:UniProtKB:Q9Y9D8
			locus_tag	MALP_01233
			product	Orotate phosphoribosyltransferase
			protein_id	gnl|Prokka|MALP_01233
19050	19574	gene
			gene	pyrE
			locus_tag	MALP_01233
19629	20102	CDS
			EC_number	3.2.2.27
			dbxref	COG:COG1573
			gene	udg1
			inference	ab initio prediction:Prodigal:2.6
			inference	similar to AA sequence:UniProtKB:Q97WF1
			locus_tag	MALP_01234
			product	Type-4 uracil-DNA glycosylase
			protein_id	gnl|Prokka|MALP_01234
19629	20102	gene
			gene	udg1
			locus_tag	MALP_01234
20767	20093	CDS
			EC_number	2.4.1.-
			dbxref	COG:COG0463
			gene	aglJ
			inference	ab initio prediction:Prodigal:2.6
			inference	similar to AA sequence:UniProtKB:D4GYG3
			locus_tag	MALP_01235
			product	Glycosyltransferase AglJ
			protein_id	gnl|Prokka|MALP_01235
20767	20093	gene
			gene	aglJ
			locus_tag	MALP_01235
21606	20812	CDS
			EC_number	2.4.1.-
			dbxref	COG:COG0463
			gene	aglE_1
			inference	ab initio prediction:Prodigal:2.6
			inference	similar to AA sequence:UniProtKB:D4GYG7
			locus_tag	MALP_01236
			product	Glycosyltransferase AglE
			protein_id	gnl|Prokka|MALP_01236
21606	20812	gene
			gene	aglE_1
			locus_tag	MALP_01236
21954	25556	CDS
			dbxref	COG:COG1196
			gene	smc
			inference	ab initio prediction:Prodigal:2.6
			inference	similar to AA sequence:UniProtKB:Q8TZY2
			locus_tag	MALP_01237
			product	Chromosome partition protein Smc
			protein_id	gnl|Prokka|MALP_01237
21954	25556	gene
			gene	smc
			locus_tag	MALP_01237
25553	26461	CDS
			gene	scpA
			inference	ab initio prediction:Prodigal:2.6
			inference	protein motif:HAMAP:MF_01805
			locus_tag	MALP_01238
			product	Segregation and condensation protein A
			protein_id	gnl|Prokka|MALP_01238
25553	26461	gene
			gene	scpA
			locus_tag	MALP_01238
26475	26954	CDS
			gene	scpB
			inference	ab initio prediction:Prodigal:2.6
			inference	protein motif:HAMAP:MF_01804
			locus_tag	MALP_01239
			product	Segregation and condensation protein B
			protein_id	gnl|Prokka|MALP_01239
26475	26954	gene
			gene	scpB
			locus_tag	MALP_01239
26924	27133	CDS
			inference	ab initio prediction:Prodigal:2.6
			locus_tag	MALP_01240
			product	hypothetical protein
			protein_id	gnl|Prokka|MALP_01240
26924	27133	gene
			locus_tag	MALP_01240
27162	27410	CDS
			dbxref	COG:COG1958
			inference	ab initio prediction:Prodigal:2.6
			inference	similar to AA sequence:UniProtKB:O26745
			locus_tag	MALP_01241
			product	Putative snRNP Sm-like protein
			protein_id	gnl|Prokka|MALP_01241
27162	27410	gene
			locus_tag	MALP_01241
27418	28377	CDS
			dbxref	COG:COG1208
			gene	glmU_3
			inference	ab initio prediction:Prodigal:2.6
			inference	similar to AA sequence:UniProtKB:Q58501
			locus_tag	MALP_01242
			product	Bifunctional protein GlmU
			protein_id	gnl|Prokka|MALP_01242
27418	28377	gene
			gene	glmU_3
			locus_tag	MALP_01242
28462	30108	CDS
			dbxref	COG:COG0555
			gene	wtpB
			inference	ab initio prediction:Prodigal:2.6
			inference	similar to AA sequence:UniProtKB:O30143
			locus_tag	MALP_01243
			product	Molybdate/tungstate transport system permease protein WtpB
			protein_id	gnl|Prokka|MALP_01243
28462	30108	gene
			gene	wtpB
			locus_tag	MALP_01243
30108	31199	CDS
			EC_number	3.6.3.19
			gene	malK_6
			inference	ab initio prediction:Prodigal:2.6
			inference	similar to AA sequence:UniProtKB:Q9YGA6
			locus_tag	MALP_01244
			product	Trehalose/maltose import ATP-binding protein MalK
			protein_id	gnl|Prokka|MALP_01244
30108	31199	gene
			gene	malK_6
			locus_tag	MALP_01244
31199	32284	CDS
			EC_number	3.6.3.19
			gene	malK_7
			inference	ab initio prediction:Prodigal:2.6
			inference	similar to AA sequence:UniProtKB:Q9YGA6
			locus_tag	MALP_01245
			product	Trehalose/maltose import ATP-binding protein MalK
			protein_id	gnl|Prokka|MALP_01245
31199	32284	gene
			gene	malK_7
			locus_tag	MALP_01245
32277	32963	CDS
			inference	ab initio prediction:Prodigal:2.6
			locus_tag	MALP_01246
			product	hypothetical protein
			protein_id	gnl|Prokka|MALP_01246
32277	32963	gene
			locus_tag	MALP_01246
32968	34317	CDS
			EC_number	5.4.2.2
			dbxref	COG:COG1109
			inference	ab initio prediction:Prodigal:2.6
			inference	similar to AA sequence:UniProtKB:Q68BJ6
			locus_tag	MALP_01247
			product	Phosphoglucomutase/phosphomannomutase
			protein_id	gnl|Prokka|MALP_01247
32968	34317	gene
			locus_tag	MALP_01247
34893	34318	CDS
			inference	ab initio prediction:Prodigal:2.6
			locus_tag	MALP_01248
			product	hypothetical protein
			protein_id	gnl|Prokka|MALP_01248
34893	34318	gene
			locus_tag	MALP_01248
35741	34890	CDS
			EC_number	3.5.3.24
			dbxref	COG:COG0010
			inference	ab initio prediction:Prodigal:2.6
			inference	similar to AA sequence:UniProtKB:Q5JI38
			locus_tag	MALP_01249
			product	N(1)-aminopropylagmatine ureohydrolase
			protein_id	gnl|Prokka|MALP_01249
35741	34890	gene
			locus_tag	MALP_01249
36144	35758	CDS
			dbxref	COG:COG0231
			gene	eif5a
			inference	ab initio prediction:Prodigal:2.6
			inference	similar to AA sequence:UniProtKB:Q58625
			locus_tag	MALP_01250
			product	Translation initiation factor 5A
			protein_id	gnl|Prokka|MALP_01250
36144	35758	gene
			gene	eif5a
			locus_tag	MALP_01250
37275	36187	CDS
			dbxref	COG:COG1498
			inference	ab initio prediction:Prodigal:2.6
			inference	similar to AA sequence:UniProtKB:Q58105
			locus_tag	MALP_01251
			product	putative NOP5 family protein
			protein_id	gnl|Prokka|MALP_01251
37275	36187	gene
			locus_tag	MALP_01251
37876	37280	CDS
			EC_number	4.1.2.17
			dbxref	COG:COG0235
			gene	fucA
			inference	ab initio prediction:Prodigal:2.6
			inference	similar to AA sequence:UniProtKB:Q58813
			locus_tag	MALP_01252
			product	L-fuculose phosphate aldolase
			protein_id	gnl|Prokka|MALP_01252
37876	37280	gene
			gene	fucA
			locus_tag	MALP_01252
38898	37888	CDS
			EC_number	5.3.1.23
			dbxref	COG:COG0182
			inference	ab initio prediction:Prodigal:2.6
			inference	similar to AA sequence:UniProtKB:O29877
			locus_tag	MALP_01253
			product	Putative methylthioribose-1-phosphate isomerase
			protein_id	gnl|Prokka|MALP_01253
38898	37888	gene
			locus_tag	MALP_01253
39099	39761	CDS
			inference	ab initio prediction:Prodigal:2.6
			locus_tag	MALP_01254
			product	hypothetical protein
			protein_id	gnl|Prokka|MALP_01254
39099	39761	gene
			locus_tag	MALP_01254
39882	40925	CDS
			EC_number	2.1.1.137
			gene	arsM_1
			inference	ab initio prediction:Prodigal:2.6
			inference	similar to AA sequence:UniProtKB:Q8TJK1
			locus_tag	MALP_01255
			product	Arsenite methyltransferase
			protein_id	gnl|Prokka|MALP_01255
39882	40925	gene
			gene	arsM_1
			locus_tag	MALP_01255
41294	41001	CDS
			EC_number	1.1.1.302
			dbxref	COG:COG1985
			gene	arfC_2
			inference	ab initio prediction:Prodigal:2.6
			inference	similar to AA sequence:UniProtKB:Q58085
			locus_tag	MALP_01256
			product	2,5-diamino-6-ribosylamino-4(3H)-pyrimidinone 5'-phosphate reductase
			protein_id	gnl|Prokka|MALP_01256
41294	41001	gene
			gene	arfC_2
			locus_tag	MALP_01256
41352	41735	CDS
			inference	ab initio prediction:Prodigal:2.6
			locus_tag	MALP_01257
			product	hypothetical protein
			protein_id	gnl|Prokka|MALP_01257
41352	41735	gene
			locus_tag	MALP_01257
41821	41749	tRNA
			inference	COORDINATES:profile:Aragorn:1.2
			locus_tag	MALP_01258
			product	tRNA-Val(gac)
41821	41749	gene
			locus_tag	MALP_01258
41952	42182	CDS
			inference	ab initio prediction:Prodigal:2.6
			locus_tag	MALP_01259
			product	hypothetical protein
			protein_id	gnl|Prokka|MALP_01259
41952	42182	gene
			locus_tag	MALP_01259
42194	43174	CDS
			EC_number	2.3.1.234
			dbxref	COG:COG0533
			gene	kae1
			inference	ab initio prediction:Prodigal:2.6
			inference	similar to AA sequence:UniProtKB:Q9UXT7
			locus_tag	MALP_01260
			product	tRNA N6-adenosine threonylcarbamoyltransferase
			protein_id	gnl|Prokka|MALP_01260
42194	43174	gene
			gene	kae1
			locus_tag	MALP_01260
44519	43161	CDS
			inference	ab initio prediction:Prodigal:2.6
			locus_tag	MALP_01261
			product	hypothetical protein
			protein_id	gnl|Prokka|MALP_01261
44519	43161	gene
			locus_tag	MALP_01261
44985	44527	CDS
			dbxref	COG:COG0184
			inference	ab initio prediction:Prodigal:2.6
			inference	similar to AA sequence:UniProtKB:Q8TZD9
			locus_tag	MALP_01262
			product	30S ribosomal protein S15
			protein_id	gnl|Prokka|MALP_01262
44985	44527	gene
			locus_tag	MALP_01262
45441	45064	CDS
			inference	ab initio prediction:Prodigal:2.6
			locus_tag	MALP_01263
			product	hypothetical protein
			protein_id	gnl|Prokka|MALP_01263
45441	45064	gene
			locus_tag	MALP_01263
45506	45823	CDS
			inference	ab initio prediction:Prodigal:2.6
			locus_tag	MALP_01264
			product	hypothetical protein
			protein_id	gnl|Prokka|MALP_01264
45506	45823	gene
			locus_tag	MALP_01264
>Feature gnl|Prokka|MALP_38
87	1466	CDS
			dbxref	COG:COG1136
			inference	ab initio prediction:Prodigal:2.6
			inference	similar to AA sequence:UniProtKB:Q58206
			locus_tag	MALP_01265
			product	putative ABC transporter ATP-binding protein
			protein_id	gnl|Prokka|MALP_01265
87	1466	gene
			locus_tag	MALP_01265
1459	2556	CDS
			EC_number	3.6.3.19
			gene	malK_8
			inference	ab initio prediction:Prodigal:2.6
			inference	similar to AA sequence:UniProtKB:Q9YGA6
			locus_tag	MALP_01266
			product	Trehalose/maltose import ATP-binding protein MalK
			protein_id	gnl|Prokka|MALP_01266
1459	2556	gene
			gene	malK_8
			locus_tag	MALP_01266
2564	2899	CDS
			inference	ab initio prediction:Prodigal:2.6
			locus_tag	MALP_01267
			product	hypothetical protein
			protein_id	gnl|Prokka|MALP_01267
2564	2899	gene
			locus_tag	MALP_01267
>Feature gnl|Prokka|MALP_39
11	1045	CDS
			inference	ab initio prediction:Prodigal:2.6
			locus_tag	MALP_01268
			product	hypothetical protein
			protein_id	gnl|Prokka|MALP_01268
11	1045	gene
			locus_tag	MALP_01268
1964	1080	CDS
			EC_number	2.4.1.-
			dbxref	COG:COG0463
			gene	aglE_2
			inference	ab initio prediction:Prodigal:2.6
			inference	similar to AA sequence:UniProtKB:D4GYG7
			locus_tag	MALP_01269
			product	Glycosyltransferase AglE
			protein_id	gnl|Prokka|MALP_01269
1964	1080	gene
			gene	aglE_2
			locus_tag	MALP_01269
2082	3185	CDS
			EC_number	2.4.1.-
			dbxref	COG:COG0463
			gene	aglI
			inference	ab initio prediction:Prodigal:2.6
			inference	similar to AA sequence:UniProtKB:D4GYH2
			locus_tag	MALP_01270
			product	Glycosyltransferase AglI
			protein_id	gnl|Prokka|MALP_01270
2082	3185	gene
			gene	aglI
			locus_tag	MALP_01270
3854	3186	CDS
			inference	ab initio prediction:Prodigal:2.6
			locus_tag	MALP_01271
			product	hypothetical protein
			protein_id	gnl|Prokka|MALP_01271
3854	3186	gene
			locus_tag	MALP_01271
>Feature gnl|Prokka|MALP_40
26	676	CDS
			EC_number	3.1.3.-
			dbxref	COG:COG1011
			inference	ab initio prediction:Prodigal:2.6
			inference	similar to AA sequence:UniProtKB:O59346
			locus_tag	MALP_01272
			product	Glyceraldehyde 3-phosphate phosphatase
			protein_id	gnl|Prokka|MALP_01272
26	676	gene
			locus_tag	MALP_01272
673	1044	CDS
			dbxref	COG:COG0251
			inference	ab initio prediction:Prodigal:2.6
			inference	similar to AA sequence:UniProtKB:O58584
			locus_tag	MALP_01273
			product	RutC family protein
			protein_id	gnl|Prokka|MALP_01273
673	1044	gene
			locus_tag	MALP_01273
1089	3578	CDS
			EC_number	3.6.3.54
			dbxref	COG:COG2217
			gene	copA
			inference	ab initio prediction:Prodigal:2.6
			inference	similar to AA sequence:UniProtKB:O29777
			locus_tag	MALP_01274
			product	putative copper-exporting P-type ATPase
			protein_id	gnl|Prokka|MALP_01274
1089	3578	gene
			gene	copA
			locus_tag	MALP_01274
3603	3725	CDS
			inference	ab initio prediction:Prodigal:2.6
			locus_tag	MALP_01275
			product	hypothetical protein
			protein_id	gnl|Prokka|MALP_01275
3603	3725	gene
			locus_tag	MALP_01275
5375	3798	CDS
			EC_number	1.1.99.6
			dbxref	COG:COG0277
			gene	dld_2
			inference	ab initio prediction:Prodigal:2.6
			inference	similar to AA sequence:UniProtKB:O29853
			locus_tag	MALP_01276
			product	D-lactate dehydrogenase (acceptor)
			protein_id	gnl|Prokka|MALP_01276
5375	3798	gene
			gene	dld_2
			locus_tag	MALP_01276
6418	6194	CDS
			inference	ab initio prediction:Prodigal:2.6
			locus_tag	MALP_01277
			product	hypothetical protein
			protein_id	gnl|Prokka|MALP_01277
6418	6194	gene
			locus_tag	MALP_01277
6891	6451	CDS
			inference	ab initio prediction:Prodigal:2.6
			locus_tag	MALP_01278
			product	hypothetical protein
			protein_id	gnl|Prokka|MALP_01278
6891	6451	gene
			locus_tag	MALP_01278
7818	6901	CDS
			inference	ab initio prediction:Prodigal:2.6
			locus_tag	MALP_01279
			product	hypothetical protein
			protein_id	gnl|Prokka|MALP_01279
7818	6901	gene
			locus_tag	MALP_01279
8024	7818	CDS
			inference	ab initio prediction:Prodigal:2.6
			locus_tag	MALP_01280
			product	hypothetical protein
			protein_id	gnl|Prokka|MALP_01280
8024	7818	gene
			locus_tag	MALP_01280
>Feature gnl|Prokka|MALP_41
11	211	CDS
			inference	ab initio prediction:Prodigal:2.6
			locus_tag	MALP_01281
			product	hypothetical protein
			protein_id	gnl|Prokka|MALP_01281
11	211	gene
			locus_tag	MALP_01281
1453	578	CDS
			inference	ab initio prediction:Prodigal:2.6
			locus_tag	MALP_01282
			product	hypothetical protein
			protein_id	gnl|Prokka|MALP_01282
1453	578	gene
			locus_tag	MALP_01282
2479	1817	CDS
			inference	ab initio prediction:Prodigal:2.6
			locus_tag	MALP_01283
			product	hypothetical protein
			protein_id	gnl|Prokka|MALP_01283
2479	1817	gene
			locus_tag	MALP_01283
3006	2934	tRNA
			inference	COORDINATES:profile:Aragorn:1.2
			locus_tag	MALP_01284
			product	tRNA-Gly(ccc)
3006	2934	gene
			locus_tag	MALP_01284
3321	3046	CDS
			inference	ab initio prediction:Prodigal:2.6
			inference	similar to AA sequence:UniProtKB:Q9HKJ8
			locus_tag	MALP_01285
			note	UPF0147 protein Ta0600
			product	hypothetical protein
			protein_id	gnl|Prokka|MALP_01285
3321	3046	gene
			locus_tag	MALP_01285
3699	3355	CDS
			dbxref	COG:COG1522
			inference	ab initio prediction:Prodigal:2.6
			inference	similar to AA sequence:UniProtKB:O59188
			locus_tag	MALP_01286
			product	putative HTH-type transcriptional regulator
			protein_id	gnl|Prokka|MALP_01286
3699	3355	gene
			locus_tag	MALP_01286
3923	3756	CDS
			inference	ab initio prediction:Prodigal:2.6
			locus_tag	MALP_01287
			product	hypothetical protein
			protein_id	gnl|Prokka|MALP_01287
3923	3756	gene
			locus_tag	MALP_01287
4474	4073	CDS
			inference	ab initio prediction:Prodigal:2.6
			locus_tag	MALP_01288
			product	hypothetical protein
			protein_id	gnl|Prokka|MALP_01288
4474	4073	gene
			locus_tag	MALP_01288
4916	4479	CDS
			EC_number	2.3.1.255
			dbxref	COG:COG0456
			gene	ard1_1
			inference	ab initio prediction:Prodigal:2.6
			inference	similar to AA sequence:UniProtKB:Q980R9
			locus_tag	MALP_01289
			product	N-alpha-acetyltransferase
			protein_id	gnl|Prokka|MALP_01289
4916	4479	gene
			gene	ard1_1
			locus_tag	MALP_01289
5009	6307	CDS
			EC_number	6.1.1.22
			dbxref	COG:COG0017
			gene	asnS
			inference	ab initio prediction:Prodigal:2.6
			inference	similar to AA sequence:UniProtKB:O57980
			locus_tag	MALP_01290
			product	Asparagine--tRNA ligase
			protein_id	gnl|Prokka|MALP_01290
5009	6307	gene
			gene	asnS
			locus_tag	MALP_01290
7353	6298	CDS
			EC_number	3.5.1.-
			dbxref	COG:COG0624
			gene	lysK
			inference	ab initio prediction:Prodigal:2.6
			inference	similar to AA sequence:UniProtKB:Q4JAP7
			locus_tag	MALP_01291
			product	[LysW]-lysine/[LysW]-ornithine hydrolase
			protein_id	gnl|Prokka|MALP_01291
7353	6298	gene
			gene	lysK
			locus_tag	MALP_01291
8467	7358	CDS
			EC_number	2.1.2.10
			dbxref	COG:COG0404
			gene	gcvT
			inference	ab initio prediction:Prodigal:2.6
			inference	similar to AA sequence:UniProtKB:O58888
			locus_tag	MALP_01292
			product	putative aminomethyltransferase
			protein_id	gnl|Prokka|MALP_01292
8467	7358	gene
			gene	gcvT
			locus_tag	MALP_01292
9666	8512	CDS
			dbxref	COG:COG1474
			gene	cdc6-2
			inference	ab initio prediction:Prodigal:2.6
			inference	similar to AA sequence:UniProtKB:Q9UXF8
			locus_tag	MALP_01293
			product	ORC1-type DNA replication protein 2
			protein_id	gnl|Prokka|MALP_01293
9666	8512	gene
			gene	cdc6-2
			locus_tag	MALP_01293
10622	9672	CDS
			inference	ab initio prediction:Prodigal:2.6
			locus_tag	MALP_01294
			product	hypothetical protein
			protein_id	gnl|Prokka|MALP_01294
10622	9672	gene
			locus_tag	MALP_01294
11152	10646	CDS
			inference	ab initio prediction:Prodigal:2.6
			locus_tag	MALP_01295
			product	hypothetical protein
			protein_id	gnl|Prokka|MALP_01295
11152	10646	gene
			locus_tag	MALP_01295
11717	11409	CDS
			dbxref	COG:COG2058
			inference	ab initio prediction:Prodigal:2.6
			inference	similar to AA sequence:UniProtKB:O57705
			locus_tag	MALP_01296
			product	50S ribosomal protein L12
			protein_id	gnl|Prokka|MALP_01296
11717	11409	gene
			locus_tag	MALP_01296
12725	11730	CDS
			dbxref	COG:COG0244
			inference	ab initio prediction:Prodigal:2.6
			inference	similar to AA sequence:UniProtKB:Q8TZJ8
			locus_tag	MALP_01297
			product	50S ribosomal protein L10
			protein_id	gnl|Prokka|MALP_01297
12725	11730	gene
			locus_tag	MALP_01297
13377	12739	CDS
			dbxref	COG:COG0081
			gene	rpl1
			inference	ab initio prediction:Prodigal:2.6
			inference	similar to AA sequence:UniProtKB:P12738
			locus_tag	MALP_01298
			product	50S ribosomal protein L1
			protein_id	gnl|Prokka|MALP_01298
13377	12739	gene
			gene	rpl1
			locus_tag	MALP_01298
13987	13508	CDS
			dbxref	COG:COG0080
			inference	ab initio prediction:Prodigal:2.6
			inference	similar to AA sequence:UniProtKB:P54030
			locus_tag	MALP_01299
			product	50S ribosomal protein L11
			protein_id	gnl|Prokka|MALP_01299
13987	13508	gene
			locus_tag	MALP_01299
14855	13992	CDS
			dbxref	COG:COG0250
			gene	spt5
			inference	ab initio prediction:Prodigal:2.6
			inference	similar to AA sequence:UniProtKB:Q8TZK1
			locus_tag	MALP_01300
			product	Transcription elongation factor Spt5
			protein_id	gnl|Prokka|MALP_01300
14855	13992	gene
			gene	spt5
			locus_tag	MALP_01300
15105	14878	CDS
			inference	ab initio prediction:Prodigal:2.6
			locus_tag	MALP_01301
			product	hypothetical protein
			protein_id	gnl|Prokka|MALP_01301
15105	14878	gene
			locus_tag	MALP_01301
16262	15159	CDS
			gene	ftsZ_2
			inference	ab initio prediction:Prodigal:2.6
			inference	similar to AA sequence:UniProtKB:Q9V2S6
			locus_tag	MALP_01302
			product	Cell division protein FtsZ
			protein_id	gnl|Prokka|MALP_01302
16262	15159	gene
			gene	ftsZ_2
			locus_tag	MALP_01302
16563	16757	CDS
			inference	ab initio prediction:Prodigal:2.6
			locus_tag	MALP_01303
			product	hypothetical protein
			protein_id	gnl|Prokka|MALP_01303
16563	16757	gene
			locus_tag	MALP_01303
17847	16777	CDS
			dbxref	COG:COG0206
			gene	ftsZ1_4
			inference	ab initio prediction:Prodigal:2.6
			inference	similar to AA sequence:UniProtKB:Q48327
			locus_tag	MALP_01304
			product	Cell division protein FtsZ 1
			protein_id	gnl|Prokka|MALP_01304
17847	16777	gene
			gene	ftsZ1_4
			locus_tag	MALP_01304
18027	18299	CDS
			EC_number	3.6.1.7
			dbxref	COG:COG1254
			gene	acyP
			inference	ab initio prediction:Prodigal:2.6
			inference	similar to AA sequence:UniProtKB:P84142
			locus_tag	MALP_01305
			product	Acylphosphatase
			protein_id	gnl|Prokka|MALP_01305
18027	18299	gene
			gene	acyP
			locus_tag	MALP_01305
19129	18296	CDS
			inference	ab initio prediction:Prodigal:2.6
			locus_tag	MALP_01306
			product	hypothetical protein
			protein_id	gnl|Prokka|MALP_01306
19129	18296	gene
			locus_tag	MALP_01306
>Feature gnl|Prokka|MALP_42
378	253	CDS
			inference	ab initio prediction:Prodigal:2.6
			locus_tag	MALP_01307
			product	hypothetical protein
			protein_id	gnl|Prokka|MALP_01307
378	253	gene
			locus_tag	MALP_01307
560	438	CDS
			inference	ab initio prediction:Prodigal:2.6
			locus_tag	MALP_01308
			product	hypothetical protein
			protein_id	gnl|Prokka|MALP_01308
560	438	gene
			locus_tag	MALP_01308
3054	565	CDS
			inference	ab initio prediction:Prodigal:2.6
			locus_tag	MALP_01309
			product	hypothetical protein
			protein_id	gnl|Prokka|MALP_01309
3054	565	gene
			locus_tag	MALP_01309
4783	3161	CDS
			inference	ab initio prediction:Prodigal:2.6
			locus_tag	MALP_01310
			product	hypothetical protein
			protein_id	gnl|Prokka|MALP_01310
4783	3161	gene
			locus_tag	MALP_01310
5572	4958	CDS
			inference	ab initio prediction:Prodigal:2.6
			locus_tag	MALP_01311
			product	hypothetical protein
			protein_id	gnl|Prokka|MALP_01311
5572	4958	gene
			locus_tag	MALP_01311
6530	5586	CDS
			inference	ab initio prediction:Prodigal:2.6
			locus_tag	MALP_01312
			product	hypothetical protein
			protein_id	gnl|Prokka|MALP_01312
6530	5586	gene
			locus_tag	MALP_01312
7753	6752	CDS
			inference	ab initio prediction:Prodigal:2.6
			locus_tag	MALP_01313
			product	hypothetical protein
			protein_id	gnl|Prokka|MALP_01313
7753	6752	gene
			locus_tag	MALP_01313
8513	8208	CDS
			inference	ab initio prediction:Prodigal:2.6
			locus_tag	MALP_01314
			product	hypothetical protein
			protein_id	gnl|Prokka|MALP_01314
8513	8208	gene
			locus_tag	MALP_01314
9012	9458	CDS
			inference	ab initio prediction:Prodigal:2.6
			locus_tag	MALP_01315
			product	hypothetical protein
			protein_id	gnl|Prokka|MALP_01315
9012	9458	gene
			locus_tag	MALP_01315
9582	9827	CDS
			inference	ab initio prediction:Prodigal:2.6
			locus_tag	MALP_01316
			product	hypothetical protein
			protein_id	gnl|Prokka|MALP_01316
9582	9827	gene
			locus_tag	MALP_01316
9832	10077	CDS
			inference	ab initio prediction:Prodigal:2.6
			locus_tag	MALP_01317
			product	hypothetical protein
			protein_id	gnl|Prokka|MALP_01317
9832	10077	gene
			locus_tag	MALP_01317
>Feature gnl|Prokka|MALP_43
2179	1094	CDS
			EC_number	2.1.1.216
			dbxref	COG:COG1867
			gene	trm1
			inference	ab initio prediction:Prodigal:2.6
			inference	similar to AA sequence:UniProtKB:O59493
			locus_tag	MALP_01318
			product	tRNA (guanine(26)-N(2))-dimethyltransferase
			protein_id	gnl|Prokka|MALP_01318
2179	1094	gene
			gene	trm1
			locus_tag	MALP_01318
2718	2176	CDS
			inference	ab initio prediction:Prodigal:2.6
			locus_tag	MALP_01319
			product	hypothetical protein
			protein_id	gnl|Prokka|MALP_01319
2718	2176	gene
			locus_tag	MALP_01319
3246	2860	CDS
			EC_number	4.1.2.25
			dbxref	COG:COG2098
			gene	mptD
			inference	ab initio prediction:Prodigal:2.6
			inference	similar to AA sequence:UniProtKB:Q57851
			locus_tag	MALP_01320
			product	Dihydroneopterin aldolase
			protein_id	gnl|Prokka|MALP_01320
3246	2860	gene
			gene	mptD
			locus_tag	MALP_01320
3366	3878	CDS
			inference	ab initio prediction:Prodigal:2.6
			locus_tag	MALP_01321
			product	hypothetical protein
			protein_id	gnl|Prokka|MALP_01321
3366	3878	gene
			locus_tag	MALP_01321
3871	5298	CDS
			inference	ab initio prediction:Prodigal:2.6
			locus_tag	MALP_01322
			product	hypothetical protein
			protein_id	gnl|Prokka|MALP_01322
3871	5298	gene
			locus_tag	MALP_01322
5388	5999	CDS
			EC_number	1.15.1.1
			dbxref	COG:COG0605
			gene	sod
			inference	ab initio prediction:Prodigal:2.6
			inference	similar to AA sequence:UniProtKB:P18868
			locus_tag	MALP_01323
			product	Superoxide dismutase [Fe]
			protein_id	gnl|Prokka|MALP_01323
5388	5999	gene
			gene	sod
			locus_tag	MALP_01323
6944	6000	CDS
			inference	ab initio prediction:Prodigal:2.6
			locus_tag	MALP_01324
			product	hypothetical protein
			protein_id	gnl|Prokka|MALP_01324
6944	6000	gene
			locus_tag	MALP_01324
7050	7958	CDS
			EC_number	2.5.1.72
			dbxref	COG:COG0379
			gene	nadA
			inference	ab initio prediction:Prodigal:2.6
			inference	similar to AA sequence:UniProtKB:Q8TZL3
			locus_tag	MALP_01325
			product	Quinolinate synthase A
			protein_id	gnl|Prokka|MALP_01325
7050	7958	gene
			gene	nadA
			locus_tag	MALP_01325
8596	7976	CDS
			inference	ab initio prediction:Prodigal:2.6
			locus_tag	MALP_01326
			product	hypothetical protein
			protein_id	gnl|Prokka|MALP_01326
8596	7976	gene
			locus_tag	MALP_01326
9241	8606	CDS
			inference	ab initio prediction:Prodigal:2.6
			locus_tag	MALP_01327
			product	hypothetical protein
			protein_id	gnl|Prokka|MALP_01327
9241	8606	gene
			locus_tag	MALP_01327
9518	9279	CDS
			dbxref	COG:COG1522
			inference	ab initio prediction:Prodigal:2.6
			inference	similar to AA sequence:UniProtKB:O59188
			locus_tag	MALP_01328
			product	putative HTH-type transcriptional regulator
			protein_id	gnl|Prokka|MALP_01328
9518	9279	gene
			locus_tag	MALP_01328
9753	9595	CDS
			inference	ab initio prediction:Prodigal:2.6
			locus_tag	MALP_01329
			product	hypothetical protein
			protein_id	gnl|Prokka|MALP_01329
9753	9595	gene
			locus_tag	MALP_01329
10516	10001	CDS
			inference	ab initio prediction:Prodigal:2.6
			locus_tag	MALP_01330
			product	hypothetical protein
			protein_id	gnl|Prokka|MALP_01330
10516	10001	gene
			locus_tag	MALP_01330
11876	10572	CDS
			EC_number	6.1.1.12
			dbxref	COG:COG0017
			gene	aspS_2
			inference	ab initio prediction:Prodigal:2.6
			inference	similar to AA sequence:UniProtKB:Q52428
			locus_tag	MALP_01331
			product	Aspartate--tRNA(Asp) ligase
			protein_id	gnl|Prokka|MALP_01331
11876	10572	gene
			gene	aspS_2
			locus_tag	MALP_01331
12008	12232	CDS
			inference	ab initio prediction:Prodigal:2.6
			inference	similar to AA sequence:UniProtKB:P29604
			locus_tag	MALP_01332
			product	Ferredoxin
			protein_id	gnl|Prokka|MALP_01332
12008	12232	gene
			locus_tag	MALP_01332
12345	13487	CDS
			EC_number	3.1.3.11
			dbxref	COG:COG1980
			gene	fbp
			inference	ab initio prediction:Prodigal:2.6
			inference	similar to AA sequence:UniProtKB:A8A9E4
			locus_tag	MALP_01333
			product	Fructose-1,6-bisphosphate aldolase/phosphatase
			protein_id	gnl|Prokka|MALP_01333
12345	13487	gene
			gene	fbp
			locus_tag	MALP_01333
13480	14157	CDS
			EC_number	5.3.1.1
			gene	tpiA
			inference	ab initio prediction:Prodigal:2.6
			inference	similar to AA sequence:UniProtKB:P62003
			locus_tag	MALP_01334
			product	Triosephosphate isomerase
			protein_id	gnl|Prokka|MALP_01334
13480	14157	gene
			gene	tpiA
			locus_tag	MALP_01334
14209	16158	CDS
			EC_number	2.7.8.-
			gene	clsB
			inference	ab initio prediction:Prodigal:2.6
			inference	protein motif:HAMAP:MF_01917
			locus_tag	MALP_01335
			product	Cardiolipin synthase B
			protein_id	gnl|Prokka|MALP_01335
14209	16158	gene
			gene	clsB
			locus_tag	MALP_01335
16183	16617	CDS
			EC_number	2.3.1.255
			dbxref	COG:COG0456
			gene	ard1_2
			inference	ab initio prediction:Prodigal:2.6
			inference	similar to AA sequence:UniProtKB:Q980R9
			locus_tag	MALP_01336
			product	N-alpha-acetyltransferase
			protein_id	gnl|Prokka|MALP_01336
16183	16617	gene
			gene	ard1_2
			locus_tag	MALP_01336
18125	16614	CDS
			EC_number	3.4.21.-
			dbxref	COG:COG1067
			inference	ab initio prediction:Prodigal:2.6
			inference	similar to AA sequence:UniProtKB:O29883
			locus_tag	MALP_01337
			product	Archaeal Lon protease
			protein_id	gnl|Prokka|MALP_01337
18125	16614	gene
			locus_tag	MALP_01337
19669	18128	CDS
			EC_number	2.7.7.-
			dbxref	COG:COG0358
			gene	dnaG
			inference	ab initio prediction:Prodigal:2.6
			inference	similar to AA sequence:UniProtKB:P95980
			locus_tag	MALP_01338
			product	DNA primase DnaG
			protein_id	gnl|Prokka|MALP_01338
19669	18128	gene
			gene	dnaG
			locus_tag	MALP_01338
20153	19944	CDS
			inference	ab initio prediction:Prodigal:2.6
			locus_tag	MALP_01339
			product	hypothetical protein
			protein_id	gnl|Prokka|MALP_01339
20153	19944	gene
			locus_tag	MALP_01339
20921	20367	CDS
			inference	ab initio prediction:Prodigal:2.6
			locus_tag	MALP_01340
			product	hypothetical protein
			protein_id	gnl|Prokka|MALP_01340
20921	20367	gene
			locus_tag	MALP_01340
21745	20960	CDS
			EC_number	6.3.4.19
			gene	tilS
			inference	ab initio prediction:Prodigal:2.6
			inference	protein motif:HAMAP:MF_01161
			locus_tag	MALP_01341
			product	tRNA(Ile)-lysidine synthase
			protein_id	gnl|Prokka|MALP_01341
21745	20960	gene
			gene	tilS
			locus_tag	MALP_01341
21861	22130	CDS
			inference	ab initio prediction:Prodigal:2.6
			locus_tag	MALP_01342
			product	hypothetical protein
			protein_id	gnl|Prokka|MALP_01342
21861	22130	gene
			locus_tag	MALP_01342
22162	22467	CDS
			inference	ab initio prediction:Prodigal:2.6
			locus_tag	MALP_01343
			product	hypothetical protein
			protein_id	gnl|Prokka|MALP_01343
22162	22467	gene
			locus_tag	MALP_01343
22464	22787	CDS
			inference	ab initio prediction:Prodigal:2.6
			locus_tag	MALP_01344
			product	hypothetical protein
			protein_id	gnl|Prokka|MALP_01344
22464	22787	gene
			locus_tag	MALP_01344
23702	22806	CDS
			inference	ab initio prediction:Prodigal:2.6
			inference	protein motif:HAMAP:MF_02040
			locus_tag	MALP_01345
			product	Iron-sulfur cluster carrier protein
			protein_id	gnl|Prokka|MALP_01345
23702	22806	gene
			locus_tag	MALP_01345
24529	23699	CDS
			EC_number	1.8.-.-
			dbxref	COG:COG1148
			gene	hdlA_2
			inference	ab initio prediction:Prodigal:2.6
			inference	similar to AA sequence:UniProtKB:P84626
			locus_tag	MALP_01346
			product	Heterodisulfide reductase subunit A-like protein
			protein_id	gnl|Prokka|MALP_01346
24529	23699	gene
			gene	hdlA_2
			locus_tag	MALP_01346
24877	24539	CDS
			inference	ab initio prediction:Prodigal:2.6
			locus_tag	MALP_01347
			product	hypothetical protein
			protein_id	gnl|Prokka|MALP_01347
24877	24539	gene
			locus_tag	MALP_01347
25027	25794	CDS
			EC_number	5.4.99.18
			dbxref	COG:COG0041
			gene	purE_2
			inference	ab initio prediction:Prodigal:2.6
			inference	similar to AA sequence:UniProtKB:Q58033
			locus_tag	MALP_01348
			product	N5-carboxyaminoimidazole ribonucleotide mutase
			protein_id	gnl|Prokka|MALP_01348
25027	25794	gene
			gene	purE_2
			locus_tag	MALP_01348
25799	26686	CDS
			EC_number	2.3.1.-
			gene	ypeA_1
			inference	ab initio prediction:Prodigal:2.6
			inference	protein motif:HAMAP:MF_01127
			locus_tag	MALP_01349
			product	Acetyltransferase YpeA
			protein_id	gnl|Prokka|MALP_01349
25799	26686	gene
			gene	ypeA_1
			locus_tag	MALP_01349
27507	26683	CDS
			inference	ab initio prediction:Prodigal:2.6
			locus_tag	MALP_01350
			product	hypothetical protein
			protein_id	gnl|Prokka|MALP_01350
27507	26683	gene
			locus_tag	MALP_01350
27599	27973	CDS
			inference	ab initio prediction:Prodigal:2.6
			locus_tag	MALP_01351
			product	hypothetical protein
			protein_id	gnl|Prokka|MALP_01351
27599	27973	gene
			locus_tag	MALP_01351
27970	28413	CDS
			inference	ab initio prediction:Prodigal:2.6
			locus_tag	MALP_01352
			product	hypothetical protein
			protein_id	gnl|Prokka|MALP_01352
27970	28413	gene
			locus_tag	MALP_01352
29250	28414	CDS
			inference	ab initio prediction:Prodigal:2.6
			locus_tag	MALP_01353
			product	hypothetical protein
			protein_id	gnl|Prokka|MALP_01353
29250	28414	gene
			locus_tag	MALP_01353
30523	29237	CDS
			dbxref	COG:COG1602
			gene	nreB
			inference	ab initio prediction:Prodigal:2.6
			inference	similar to AA sequence:UniProtKB:O28682
			locus_tag	MALP_01354
			product	DNA repair protein NreB
			protein_id	gnl|Prokka|MALP_01354
30523	29237	gene
			gene	nreB
			locus_tag	MALP_01354
30864	30574	CDS
			inference	ab initio prediction:Prodigal:2.6
			locus_tag	MALP_01355
			product	hypothetical protein
			protein_id	gnl|Prokka|MALP_01355
30864	30574	gene
			locus_tag	MALP_01355
31031	32713	CDS
			gene	thsA
			inference	ab initio prediction:Prodigal:2.6
			inference	similar to AA sequence:UniProtKB:P61112
			locus_tag	MALP_01356
			product	Thermosome subunit alpha
			protein_id	gnl|Prokka|MALP_01356
31031	32713	gene
			gene	thsA
			locus_tag	MALP_01356
32839	34176	CDS
			inference	ab initio prediction:Prodigal:2.6
			locus_tag	MALP_01357
			product	hypothetical protein
			protein_id	gnl|Prokka|MALP_01357
32839	34176	gene
			locus_tag	MALP_01357
34287	34751	CDS
			inference	ab initio prediction:Prodigal:2.6
			locus_tag	MALP_01358
			product	hypothetical protein
			protein_id	gnl|Prokka|MALP_01358
34287	34751	gene
			locus_tag	MALP_01358
>Feature gnl|Prokka|MALP_44
10	609	CDS
			inference	ab initio prediction:Prodigal:2.6
			locus_tag	MALP_01359
			product	hypothetical protein
			protein_id	gnl|Prokka|MALP_01359
10	609	gene
			locus_tag	MALP_01359
1769	582	CDS
			inference	ab initio prediction:Prodigal:2.6
			locus_tag	MALP_01360
			product	hypothetical protein
			protein_id	gnl|Prokka|MALP_01360
1769	582	gene
			locus_tag	MALP_01360
1890	2618	CDS
			inference	ab initio prediction:Prodigal:2.6
			locus_tag	MALP_01361
			product	hypothetical protein
			protein_id	gnl|Prokka|MALP_01361
1890	2618	gene
			locus_tag	MALP_01361
2615	3262	CDS
			inference	ab initio prediction:Prodigal:2.6
			locus_tag	MALP_01362
			product	hypothetical protein
			protein_id	gnl|Prokka|MALP_01362
2615	3262	gene
			locus_tag	MALP_01362
3465	4964	CDS
			inference	ab initio prediction:Prodigal:2.6
			locus_tag	MALP_01363
			product	hypothetical protein
			protein_id	gnl|Prokka|MALP_01363
3465	4964	gene
			locus_tag	MALP_01363
5266	5069	CDS
			inference	ab initio prediction:Prodigal:2.6
			locus_tag	MALP_01364
			product	hypothetical protein
			protein_id	gnl|Prokka|MALP_01364
5266	5069	gene
			locus_tag	MALP_01364
6237	5527	CDS
			inference	ab initio prediction:Prodigal:2.6
			locus_tag	MALP_01365
			product	hypothetical protein
			protein_id	gnl|Prokka|MALP_01365
6237	5527	gene
			locus_tag	MALP_01365
7247	6237	CDS
			inference	ab initio prediction:Prodigal:2.6
			locus_tag	MALP_01366
			product	hypothetical protein
			protein_id	gnl|Prokka|MALP_01366
7247	6237	gene
			locus_tag	MALP_01366
7533	7357	CDS
			inference	ab initio prediction:Prodigal:2.6
			locus_tag	MALP_01367
			product	hypothetical protein
			protein_id	gnl|Prokka|MALP_01367
7533	7357	gene
			locus_tag	MALP_01367
>Feature gnl|Prokka|MALP_45
36	1529	CDS
			EC_number	6.1.1.5
			dbxref	COG:COG0060
			gene	ileS_2
			inference	ab initio prediction:Prodigal:2.6
			inference	similar to AA sequence:UniProtKB:P26499
			locus_tag	MALP_01368
			product	Isoleucine--tRNA ligase
			protein_id	gnl|Prokka|MALP_01368
36	1529	gene
			gene	ileS_2
			locus_tag	MALP_01368
1916	1533	CDS
			inference	ab initio prediction:Prodigal:2.6
			locus_tag	MALP_01369
			product	hypothetical protein
			protein_id	gnl|Prokka|MALP_01369
1916	1533	gene
			locus_tag	MALP_01369
3697	2006	CDS
			inference	ab initio prediction:Prodigal:2.6
			locus_tag	MALP_01370
			product	hypothetical protein
			protein_id	gnl|Prokka|MALP_01370
3697	2006	gene
			locus_tag	MALP_01370
3885	3958	tRNA
			inference	COORDINATES:profile:Aragorn:1.2
			locus_tag	MALP_01371
			product	tRNA-Gly(gcc)
3885	3958	gene
			locus_tag	MALP_01371
>Feature gnl|Prokka|MALP_46
41	355	CDS
			EC_number	2.3.1.35
			dbxref	COG:COG1364
			gene	argJ
			inference	ab initio prediction:Prodigal:2.6
			inference	similar to AA sequence:UniProtKB:Q57645
			locus_tag	MALP_01372
			product	Glutamate N-acetyltransferase
			protein_id	gnl|Prokka|MALP_01372
41	355	gene
			gene	argJ
			locus_tag	MALP_01372
360	1208	CDS
			EC_number	2.7.2.-
			dbxref	COG:COG0548
			gene	lysZ
			inference	ab initio prediction:Prodigal:2.6
			inference	similar to AA sequence:UniProtKB:Q4JAQ2
			locus_tag	MALP_01373
			product	[LysW]-aminoadipate/[LysW]-glutamate kinase
			protein_id	gnl|Prokka|MALP_01373
360	1208	gene
			gene	lysZ
			locus_tag	MALP_01373
1218	2393	CDS
			EC_number	2.6.1.-
			dbxref	COG:COG4992
			gene	lysJ_1
			inference	ab initio prediction:Prodigal:2.6
			inference	similar to AA sequence:UniProtKB:Q4JAP8
			locus_tag	MALP_01374
			product	[LysW]-aminoadipate semialdehyde/glutamate semialdehyde transaminase
			protein_id	gnl|Prokka|MALP_01374
1218	2393	gene
			gene	lysJ_1
			locus_tag	MALP_01374
2442	3128	CDS
			inference	ab initio prediction:Prodigal:2.6
			locus_tag	MALP_01375
			product	hypothetical protein
			protein_id	gnl|Prokka|MALP_01375
2442	3128	gene
			locus_tag	MALP_01375
3171	4523	CDS
			EC_number	2.6.1.-
			dbxref	COG:COG4992
			gene	lysJ_2
			inference	ab initio prediction:Prodigal:2.6
			inference	similar to AA sequence:UniProtKB:Q4JAP8
			locus_tag	MALP_01376
			product	[LysW]-aminoadipate semialdehyde/glutamate semialdehyde transaminase
			protein_id	gnl|Prokka|MALP_01376
3171	4523	gene
			gene	lysJ_2
			locus_tag	MALP_01376
4520	4873	CDS
			inference	ab initio prediction:Prodigal:2.6
			locus_tag	MALP_01377
			product	hypothetical protein
			protein_id	gnl|Prokka|MALP_01377
4520	4873	gene
			locus_tag	MALP_01377
6268	4874	CDS
			EC_number	2.7.13.3
			dbxref	COG:COG0642
			gene	msmS
			inference	ab initio prediction:Prodigal:2.6
			inference	similar to AA sequence:UniProtKB:Q8THF6
			locus_tag	MALP_01378
			product	Methyl sulfide methyltransferase-associated sensor
			protein_id	gnl|Prokka|MALP_01378
6268	4874	gene
			gene	msmS
			locus_tag	MALP_01378
6428	6353	tRNA
			inference	COORDINATES:profile:Aragorn:1.2
			locus_tag	MALP_01379
			product	tRNA-Thr(tgt)
6428	6353	gene
			locus_tag	MALP_01379
6613	7215	CDS
			inference	ab initio prediction:Prodigal:2.6
			locus_tag	MALP_01380
			product	hypothetical protein
			protein_id	gnl|Prokka|MALP_01380
6613	7215	gene
			locus_tag	MALP_01380
7350	8468	CDS
			EC_number	3.4.11.-
			dbxref	COG:COG1363
			gene	frvX
			inference	ab initio prediction:Prodigal:2.6
			inference	similar to AA sequence:UniProtKB:O59196
			locus_tag	MALP_01381
			product	Tetrahedral aminopeptidase
			protein_id	gnl|Prokka|MALP_01381
7350	8468	gene
			gene	frvX
			locus_tag	MALP_01381
9175	8474	CDS
			inference	ab initio prediction:Prodigal:2.6
			locus_tag	MALP_01382
			product	hypothetical protein
			protein_id	gnl|Prokka|MALP_01382
9175	8474	gene
			locus_tag	MALP_01382
9409	10170	CDS
			EC_number	5.2.1.8
			dbxref	COG:COG1047
			inference	ab initio prediction:Prodigal:2.6
			inference	similar to AA sequence:UniProtKB:Q58235
			locus_tag	MALP_01383
			product	Putative FKBP-type peptidyl-prolyl cis-trans isomerase
			protein_id	gnl|Prokka|MALP_01383
9409	10170	gene
			locus_tag	MALP_01383
10225	10300	tRNA
			inference	COORDINATES:profile:Aragorn:1.2
			locus_tag	MALP_01384
			product	tRNA-Arg(cct)
10225	10300	gene
			locus_tag	MALP_01384
11854	10340	CDS
			dbxref	COG:COG0668
			inference	ab initio prediction:Prodigal:2.6
			inference	similar to AA sequence:UniProtKB:Q58543
			locus_tag	MALP_01385
			product	Large-conductance mechanosensitive channel MscMJLR
			protein_id	gnl|Prokka|MALP_01385
11854	10340	gene
			locus_tag	MALP_01385
12573	11896	CDS
			inference	ab initio prediction:Prodigal:2.6
			locus_tag	MALP_01386
			product	hypothetical protein
			protein_id	gnl|Prokka|MALP_01386
12573	11896	gene
			locus_tag	MALP_01386
13269	12580	CDS
			inference	ab initio prediction:Prodigal:2.6
			locus_tag	MALP_01387
			product	hypothetical protein
			protein_id	gnl|Prokka|MALP_01387
13269	12580	gene
			locus_tag	MALP_01387
13660	13322	CDS
			dbxref	COG:COG0347
			inference	ab initio prediction:Prodigal:2.6
			inference	similar to AA sequence:UniProtKB:Q60381
			locus_tag	MALP_01388
			product	putative nitrogen regulatory PII-like protein
			protein_id	gnl|Prokka|MALP_01388
13660	13322	gene
			locus_tag	MALP_01388
14988	13666	CDS
			dbxref	COG:COG0004
			inference	ab initio prediction:Prodigal:2.6
			inference	similar to AA sequence:UniProtKB:Q58739
			locus_tag	MALP_01389
			product	Putative ammonium transporter
			protein_id	gnl|Prokka|MALP_01389
14988	13666	gene
			locus_tag	MALP_01389
15576	15193	CDS
			inference	ab initio prediction:Prodigal:2.6
			locus_tag	MALP_01390
			product	hypothetical protein
			protein_id	gnl|Prokka|MALP_01390
15576	15193	gene
			locus_tag	MALP_01390
15673	17064	CDS
			EC_number	1.8.1.4
			dbxref	COG:COG1249
			gene	lpdA
			inference	ab initio prediction:Prodigal:2.6
			inference	similar to AA sequence:UniProtKB:Q04829
			locus_tag	MALP_01391
			product	Dihydrolipoyl dehydrogenase
			protein_id	gnl|Prokka|MALP_01391
15673	17064	gene
			gene	lpdA
			locus_tag	MALP_01391
17984	17058	CDS
			EC_number	2.7.7.7
			gene	dnaE2
			inference	ab initio prediction:Prodigal:2.6
			inference	protein motif:HAMAP:MF_01902
			locus_tag	MALP_01392
			product	Error-prone DNA polymerase
			protein_id	gnl|Prokka|MALP_01392
17984	17058	gene
			gene	dnaE2
			locus_tag	MALP_01392
18154	18035	CDS
			inference	ab initio prediction:Prodigal:2.6
			locus_tag	MALP_01393
			product	hypothetical protein
			protein_id	gnl|Prokka|MALP_01393
18154	18035	gene
			locus_tag	MALP_01393
19355	18183	CDS
			EC_number	1.-.-.-
			dbxref	COG:COG0426
			gene	fprA
			inference	ab initio prediction:Prodigal:2.6
			inference	similar to AA sequence:UniProtKB:Q50497
			locus_tag	MALP_01394
			product	Type A flavoprotein FprA
			protein_id	gnl|Prokka|MALP_01394
19355	18183	gene
			gene	fprA
			locus_tag	MALP_01394
19424	19669	CDS
			inference	ab initio prediction:Prodigal:2.6
			locus_tag	MALP_01395
			product	hypothetical protein
			protein_id	gnl|Prokka|MALP_01395
19424	19669	gene
			locus_tag	MALP_01395
21426	19657	CDS
			EC_number	3.6.3.33
			dbxref	COG:COG1120
			gene	btuD_4
			inference	ab initio prediction:Prodigal:2.6
			inference	similar to AA sequence:UniProtKB:Q9HQ18
			locus_tag	MALP_01396
			product	Cobalamin import ATP-binding protein BtuD
			protein_id	gnl|Prokka|MALP_01396
21426	19657	gene
			gene	btuD_4
			locus_tag	MALP_01396
22341	21496	CDS
			inference	ab initio prediction:Prodigal:2.6
			locus_tag	MALP_01397
			product	hypothetical protein
			protein_id	gnl|Prokka|MALP_01397
22341	21496	gene
			locus_tag	MALP_01397
24278	22338	CDS
			EC_number	1.2.7.4
			dbxref	COG:COG1152
			gene	cdhA1_2
			inference	ab initio prediction:Prodigal:2.6
			inference	similar to AA sequence:UniProtKB:Q46G04
			locus_tag	MALP_01398
			product	Acetyl-CoA decarbonylase/synthase complex subunit alpha 1
			protein_id	gnl|Prokka|MALP_01398
24278	22338	gene
			gene	cdhA1_2
			locus_tag	MALP_01398
24398	26617	CDS
			EC_number	6.1.1.10
			dbxref	COG:COG0073
			gene	metG
			inference	ab initio prediction:Prodigal:2.6
			inference	similar to AA sequence:UniProtKB:Q9V011
			locus_tag	MALP_01399
			product	Methionine--tRNA ligase
			protein_id	gnl|Prokka|MALP_01399
24398	26617	gene
			gene	metG
			locus_tag	MALP_01399
26614	27276	CDS
			inference	ab initio prediction:Prodigal:2.6
			locus_tag	MALP_01400
			product	hypothetical protein
			protein_id	gnl|Prokka|MALP_01400
26614	27276	gene
			locus_tag	MALP_01400
27624	27277	CDS
			inference	ab initio prediction:Prodigal:2.6
			locus_tag	MALP_01401
			product	hypothetical protein
			protein_id	gnl|Prokka|MALP_01401
27624	27277	gene
			locus_tag	MALP_01401
27730	28872	CDS
			inference	ab initio prediction:Prodigal:2.6
			locus_tag	MALP_01402
			product	hypothetical protein
			protein_id	gnl|Prokka|MALP_01402
27730	28872	gene
			locus_tag	MALP_01402
28983	30212	CDS
			gene	ftsZ_3
			inference	ab initio prediction:Prodigal:2.6
			inference	similar to AA sequence:UniProtKB:Q9V2S6
			locus_tag	MALP_01403
			product	Cell division protein FtsZ
			protein_id	gnl|Prokka|MALP_01403
28983	30212	gene
			gene	ftsZ_3
			locus_tag	MALP_01403
32201	30282	CDS
			EC_number	1.8.4.8
			gene	cysH_2
			inference	ab initio prediction:Prodigal:2.6
			inference	protein motif:HAMAP:MF_00063
			locus_tag	MALP_01404
			product	Phosphoadenosine phosphosulfate reductase
			protein_id	gnl|Prokka|MALP_01404
32201	30282	gene
			gene	cysH_2
			locus_tag	MALP_01404
32346	33536	CDS
			EC_number	2.6.1.57
			inference	ab initio prediction:Prodigal:2.6
			inference	similar to AA sequence:UniProtKB:H3ZPU1
			locus_tag	MALP_01405
			product	Aromatic-amino-acid aminotransferase 2
			protein_id	gnl|Prokka|MALP_01405
32346	33536	gene
			locus_tag	MALP_01405
34714	33557	CDS
			inference	ab initio prediction:Prodigal:2.6
			locus_tag	MALP_01406
			product	hypothetical protein
			protein_id	gnl|Prokka|MALP_01406
34714	33557	gene
			locus_tag	MALP_01406
35196	34786	CDS
			EC_number	2.5.1.78
			dbxref	COG:COG0054
			gene	ribH
			inference	ab initio prediction:Prodigal:2.6
			inference	similar to AA sequence:UniProtKB:Q57751
			locus_tag	MALP_01407
			product	6,7-dimethyl-8-ribityllumazine synthase
			protein_id	gnl|Prokka|MALP_01407
35196	34786	gene
			gene	ribH
			locus_tag	MALP_01407
35663	35199	CDS
			EC_number	2.5.1.9
			dbxref	COG:COG1731
			gene	ribC
			inference	ab initio prediction:Prodigal:2.6
			inference	similar to AA sequence:UniProtKB:Q58584
			locus_tag	MALP_01408
			product	Riboflavin synthase
			protein_id	gnl|Prokka|MALP_01408
35663	35199	gene
			gene	ribC
			locus_tag	MALP_01408
36109	35663	CDS
			EC_number	2.7.7.2
			dbxref	COG:COG0615
			gene	ribL
			inference	ab initio prediction:Prodigal:2.6
			inference	similar to AA sequence:UniProtKB:Q979C2
			locus_tag	MALP_01409
			product	FAD synthase
			protein_id	gnl|Prokka|MALP_01409
36109	35663	gene
			gene	ribL
			locus_tag	MALP_01409
36816	36106	CDS
			EC_number	4.1.99.12
			dbxref	COG:COG0108
			gene	ribB
			inference	ab initio prediction:Prodigal:2.6
			inference	similar to AA sequence:UniProtKB:Q60364
			locus_tag	MALP_01410
			product	3,4-dihydroxy-2-butanone 4-phosphate synthase
			protein_id	gnl|Prokka|MALP_01410
36816	36106	gene
			gene	ribB
			locus_tag	MALP_01410
36936	37976	CDS
			EC_number	5.3.1.9
			dbxref	COG:COG0166
			inference	ab initio prediction:Prodigal:2.6
			inference	similar to AA sequence:UniProtKB:Q9HIC2
			locus_tag	MALP_01411
			product	Bifunctional phosphoglucose/phosphomannose isomerase
			protein_id	gnl|Prokka|MALP_01411
36936	37976	gene
			locus_tag	MALP_01411
41937	37966	CDS
			EC_number	3.6.4.12
			gene	recD2
			inference	ab initio prediction:Prodigal:2.6
			inference	protein motif:HAMAP:MF_01488
			locus_tag	MALP_01412
			product	ATP-dependent RecD-like DNA helicase
			protein_id	gnl|Prokka|MALP_01412
41937	37966	gene
			gene	recD2
			locus_tag	MALP_01412
42060	43337	CDS
			EC_number	2.1.2.-
			dbxref	COG:COG0112
			gene	glyA
			inference	ab initio prediction:Prodigal:2.6
			inference	similar to AA sequence:UniProtKB:Q58992
			locus_tag	MALP_01413
			product	Serine hydroxymethyltransferase
			protein_id	gnl|Prokka|MALP_01413
42060	43337	gene
			gene	glyA
			locus_tag	MALP_01413
44267	43353	CDS
			EC_number	2.8.1.-
			dbxref	COG:COG0037
			gene	ttuA
			inference	ab initio prediction:Prodigal:2.6
			inference	similar to AA sequence:UniProtKB:O58038
			locus_tag	MALP_01414
			product	tRNA-5-methyluridine(54) 2-sulfurtransferase
			protein_id	gnl|Prokka|MALP_01414
44267	43353	gene
			gene	ttuA
			locus_tag	MALP_01414
44370	45323	CDS
			dbxref	COG:COG0470
			gene	rfcS
			inference	ab initio prediction:Prodigal:2.6
			inference	similar to AA sequence:UniProtKB:O28219
			locus_tag	MALP_01415
			product	Replication factor C small subunit
			protein_id	gnl|Prokka|MALP_01415
44370	45323	gene
			gene	rfcS
			locus_tag	MALP_01415
45376	45525	CDS
			dbxref	COG:COG1552
			inference	ab initio prediction:Prodigal:2.6
			inference	similar to AA sequence:UniProtKB:Q8U0V6
			locus_tag	MALP_01416
			product	50S ribosomal protein L40e
			protein_id	gnl|Prokka|MALP_01416
45376	45525	gene
			locus_tag	MALP_01416
45652	46596	CDS
			EC_number	3.1.1.61
			gene	cheB_2
			inference	ab initio prediction:Prodigal:2.6
			inference	protein motif:HAMAP:MF_00099
			locus_tag	MALP_01417
			product	Chemotaxis response regulator protein-glutamate methylesterase
			protein_id	gnl|Prokka|MALP_01417
45652	46596	gene
			gene	cheB_2
			locus_tag	MALP_01417
46615	47886	CDS
			EC_number	4.2.1.11
			dbxref	COG:COG0148
			gene	eno
			inference	ab initio prediction:Prodigal:2.6
			inference	similar to AA sequence:UniProtKB:Q60173
			locus_tag	MALP_01418
			product	Enolase
			protein_id	gnl|Prokka|MALP_01418
46615	47886	gene
			gene	eno
			locus_tag	MALP_01418
47936	49120	CDS
			EC_number	6.3.4.21
			dbxref	COG:COG1488
			inference	ab initio prediction:Prodigal:2.6
			inference	similar to AA sequence:UniProtKB:Q9HJ28
			locus_tag	MALP_01419
			product	Putative nicotinate phosphoribosyltransferase
			protein_id	gnl|Prokka|MALP_01419
47936	49120	gene
			locus_tag	MALP_01419
49130	49567	CDS
			inference	ab initio prediction:Prodigal:2.6
			locus_tag	MALP_01420
			product	hypothetical protein
			protein_id	gnl|Prokka|MALP_01420
49130	49567	gene
			locus_tag	MALP_01420
49595	50035	CDS
			dbxref	COG:COG1522
			gene	lrpA
			inference	ab initio prediction:Prodigal:2.6
			inference	similar to AA sequence:UniProtKB:P42180
			locus_tag	MALP_01421
			product	HTH-type transcriptional regulator LrpA
			protein_id	gnl|Prokka|MALP_01421
49595	50035	gene
			gene	lrpA
			locus_tag	MALP_01421
50346	50621	CDS
			inference	ab initio prediction:Prodigal:2.6
			locus_tag	MALP_01422
			product	hypothetical protein
			protein_id	gnl|Prokka|MALP_01422
50346	50621	gene
			locus_tag	MALP_01422
50705	51304	CDS
			inference	ab initio prediction:Prodigal:2.6
			locus_tag	MALP_01423
			product	hypothetical protein
			protein_id	gnl|Prokka|MALP_01423
50705	51304	gene
			locus_tag	MALP_01423
51301	51726	CDS
			inference	ab initio prediction:Prodigal:2.6
			locus_tag	MALP_01424
			product	hypothetical protein
			protein_id	gnl|Prokka|MALP_01424
51301	51726	gene
			locus_tag	MALP_01424
54226	51698	CDS
			dbxref	COG:COG1110
			gene	rgy
			inference	ab initio prediction:Prodigal:2.6
			inference	similar to AA sequence:UniProtKB:O29238
			locus_tag	MALP_01425
			product	Reverse gyrase
			protein_id	gnl|Prokka|MALP_01425
54226	51698	gene
			gene	rgy
			locus_tag	MALP_01425
54740	54291	CDS
			dbxref	COG:COG0864
			inference	ab initio prediction:Prodigal:2.6
			inference	similar to AA sequence:UniProtKB:O58316
			locus_tag	MALP_01426
			product	Putative nickel-responsive regulator
			protein_id	gnl|Prokka|MALP_01426
54740	54291	gene
			locus_tag	MALP_01426
54774	55592	CDS
			inference	ab initio prediction:Prodigal:2.6
			locus_tag	MALP_01427
			product	hypothetical protein
			protein_id	gnl|Prokka|MALP_01427
54774	55592	gene
			locus_tag	MALP_01427
55589	56875	CDS
			EC_number	6.3.2.-
			gene	murE
			inference	ab initio prediction:Prodigal:2.6
			inference	protein motif:HAMAP:MF_00208
			locus_tag	MALP_01428
			product	UDP-N-acetylmuramoyl-L-alanyl-D-glutamate--2,6-diaminopimelate ligase
			protein_id	gnl|Prokka|MALP_01428
55589	56875	gene
			gene	murE
			locus_tag	MALP_01428
56865	57503	CDS
			EC_number	3.2.2.-
			inference	ab initio prediction:Prodigal:2.6
			inference	similar to AA sequence:UniProtKB:P29588
			locus_tag	MALP_01429
			product	G/T mismatches repair enzyme
			protein_id	gnl|Prokka|MALP_01429
56865	57503	gene
			locus_tag	MALP_01429
57786	57505	CDS
			inference	ab initio prediction:Prodigal:2.6
			locus_tag	MALP_01430
			product	hypothetical protein
			protein_id	gnl|Prokka|MALP_01430
57786	57505	gene
			locus_tag	MALP_01430
57908	58279	CDS
			dbxref	COG:COG0375
			gene	hypA
			inference	ab initio prediction:Prodigal:2.6
			inference	similar to AA sequence:UniProtKB:Q5JIH3
			locus_tag	MALP_01431
			product	Hydrogenase maturation factor HypA
			protein_id	gnl|Prokka|MALP_01431
57908	58279	gene
			gene	hypA
			locus_tag	MALP_01431
58276	59349	CDS
			inference	ab initio prediction:Prodigal:2.6
			locus_tag	MALP_01432
			product	hypothetical protein
			protein_id	gnl|Prokka|MALP_01432
58276	59349	gene
			locus_tag	MALP_01432
59950	59327	CDS
			inference	ab initio prediction:Prodigal:2.6
			locus_tag	MALP_01433
			product	hypothetical protein
			protein_id	gnl|Prokka|MALP_01433
59950	59327	gene
			locus_tag	MALP_01433
60063	60782	CDS
			EC_number	3.6.3.19
			gene	malK_9
			inference	ab initio prediction:Prodigal:2.6
			inference	similar to AA sequence:UniProtKB:Q9YGA6
			locus_tag	MALP_01434
			product	Trehalose/maltose import ATP-binding protein MalK
			protein_id	gnl|Prokka|MALP_01434
60063	60782	gene
			gene	malK_9
			locus_tag	MALP_01434
60779	62083	CDS
			inference	ab initio prediction:Prodigal:2.6
			locus_tag	MALP_01435
			product	hypothetical protein
			protein_id	gnl|Prokka|MALP_01435
60779	62083	gene
			locus_tag	MALP_01435
63565	62138	CDS
			EC_number	3.6.4.13
			dbxref	COG:COG0513
			inference	ab initio prediction:Prodigal:2.6
			inference	similar to AA sequence:UniProtKB:Q58083
			locus_tag	MALP_01436
			product	putative ATP-dependent RNA helicase
			protein_id	gnl|Prokka|MALP_01436
63565	62138	gene
			locus_tag	MALP_01436
65099	63609	CDS
			inference	ab initio prediction:Prodigal:2.6
			locus_tag	MALP_01437
			product	hypothetical protein
			protein_id	gnl|Prokka|MALP_01437
65099	63609	gene
			locus_tag	MALP_01437
65182	66129	CDS
			dbxref	COG:COG5256
			gene	tuf_2
			inference	ab initio prediction:Prodigal:2.6
			inference	similar to AA sequence:UniProtKB:P35021
			locus_tag	MALP_01438
			product	Elongation factor 1-alpha
			protein_id	gnl|Prokka|MALP_01438
65182	66129	gene
			gene	tuf_2
			locus_tag	MALP_01438
66752	66126	CDS
			inference	ab initio prediction:Prodigal:2.6
			locus_tag	MALP_01439
			product	hypothetical protein
			protein_id	gnl|Prokka|MALP_01439
66752	66126	gene
			locus_tag	MALP_01439
67782	66754	CDS
			inference	ab initio prediction:Prodigal:2.6
			locus_tag	MALP_01440
			product	hypothetical protein
			protein_id	gnl|Prokka|MALP_01440
67782	66754	gene
			locus_tag	MALP_01440
68866	67784	CDS
			dbxref	COG:COG0598
			gene	corA
			inference	ab initio prediction:Prodigal:2.6
			inference	similar to AA sequence:UniProtKB:Q58439
			locus_tag	MALP_01441
			product	Cobalt/magnesium transport protein CorA
			protein_id	gnl|Prokka|MALP_01441
68866	67784	gene
			gene	corA
			locus_tag	MALP_01441
69263	68871	CDS
			EC_number	1.8.4.12
			dbxref	COG:COG0229
			gene	msrB
			inference	ab initio prediction:Prodigal:2.6
			inference	similar to AA sequence:UniProtKB:O26807
			locus_tag	MALP_01442
			product	Peptide methionine sulfoxide reductase MsrB
			protein_id	gnl|Prokka|MALP_01442
69263	68871	gene
			gene	msrB
			locus_tag	MALP_01442
69351	69875	CDS
			inference	ab initio prediction:Prodigal:2.6
			locus_tag	MALP_01443
			product	hypothetical protein
			protein_id	gnl|Prokka|MALP_01443
69351	69875	gene
			locus_tag	MALP_01443
70376	69876	CDS
			inference	ab initio prediction:Prodigal:2.6
			locus_tag	MALP_01444
			product	hypothetical protein
			protein_id	gnl|Prokka|MALP_01444
70376	69876	gene
			locus_tag	MALP_01444
71340	70405	CDS
			inference	ab initio prediction:Prodigal:2.6
			locus_tag	MALP_01445
			product	hypothetical protein
			protein_id	gnl|Prokka|MALP_01445
71340	70405	gene
			locus_tag	MALP_01445
71840	71382	CDS
			EC_number	1.8.-.-
			dbxref	COG:COG1148
			gene	hdlA_3
			inference	ab initio prediction:Prodigal:2.6
			inference	similar to AA sequence:UniProtKB:P84626
			locus_tag	MALP_01446
			product	Heterodisulfide reductase subunit A-like protein
			protein_id	gnl|Prokka|MALP_01446
71840	71382	gene
			gene	hdlA_3
			locus_tag	MALP_01446
72211	71837	CDS
			inference	ab initio prediction:Prodigal:2.6
			locus_tag	MALP_01447
			product	hypothetical protein
			protein_id	gnl|Prokka|MALP_01447
72211	71837	gene
			locus_tag	MALP_01447
72317	72604	CDS
			inference	ab initio prediction:Prodigal:2.6
			locus_tag	MALP_01448
			product	hypothetical protein
			protein_id	gnl|Prokka|MALP_01448
72317	72604	gene
			locus_tag	MALP_01448
72746	72955	CDS
			inference	ab initio prediction:Prodigal:2.6
			locus_tag	MALP_01449
			product	hypothetical protein
			protein_id	gnl|Prokka|MALP_01449
72746	72955	gene
			locus_tag	MALP_01449
73171	73380	CDS
			inference	ab initio prediction:Prodigal:2.6
			locus_tag	MALP_01450
			product	hypothetical protein
			protein_id	gnl|Prokka|MALP_01450
73171	73380	gene
			locus_tag	MALP_01450
73481	74437	CDS
			inference	ab initio prediction:Prodigal:2.6
			locus_tag	MALP_01451
			product	hypothetical protein
			protein_id	gnl|Prokka|MALP_01451
73481	74437	gene
			locus_tag	MALP_01451
74517	74966	CDS
			EC_number	2.3.1.189
			gene	mshD_2
			inference	ab initio prediction:Prodigal:2.6
			inference	protein motif:HAMAP:MF_01698
			locus_tag	MALP_01452
			product	Mycothiol acetyltransferase
			protein_id	gnl|Prokka|MALP_01452
74517	74966	gene
			gene	mshD_2
			locus_tag	MALP_01452
75061	76338	CDS
			inference	ab initio prediction:Prodigal:2.6
			locus_tag	MALP_01453
			product	hypothetical protein
			protein_id	gnl|Prokka|MALP_01453
75061	76338	gene
			locus_tag	MALP_01453
76609	76325	CDS
			inference	ab initio prediction:Prodigal:2.6
			locus_tag	MALP_01454
			product	hypothetical protein
			protein_id	gnl|Prokka|MALP_01454
76609	76325	gene
			locus_tag	MALP_01454
76690	77085	CDS
			inference	ab initio prediction:Prodigal:2.6
			locus_tag	MALP_01455
			product	hypothetical protein
			protein_id	gnl|Prokka|MALP_01455
76690	77085	gene
			locus_tag	MALP_01455
77173	77376	CDS
			inference	ab initio prediction:Prodigal:2.6
			locus_tag	MALP_01456
			product	hypothetical protein
			protein_id	gnl|Prokka|MALP_01456
77173	77376	gene
			locus_tag	MALP_01456
77593	77402	CDS
			inference	ab initio prediction:Prodigal:2.6
			locus_tag	MALP_01457
			product	hypothetical protein
			protein_id	gnl|Prokka|MALP_01457
77593	77402	gene
			locus_tag	MALP_01457
78222	78037	CDS
			inference	ab initio prediction:Prodigal:2.6
			locus_tag	MALP_01458
			product	hypothetical protein
			protein_id	gnl|Prokka|MALP_01458
78222	78037	gene
			locus_tag	MALP_01458
78703	78419	CDS
			inference	ab initio prediction:Prodigal:2.6
			locus_tag	MALP_01459
			product	hypothetical protein
			protein_id	gnl|Prokka|MALP_01459
78703	78419	gene
			locus_tag	MALP_01459
78753	78932	CDS
			inference	ab initio prediction:Prodigal:2.6
			locus_tag	MALP_01460
			product	hypothetical protein
			protein_id	gnl|Prokka|MALP_01460
78753	78932	gene
			locus_tag	MALP_01460
79060	79317	CDS
			inference	ab initio prediction:Prodigal:2.6
			locus_tag	MALP_01461
			product	hypothetical protein
			protein_id	gnl|Prokka|MALP_01461
79060	79317	gene
			locus_tag	MALP_01461
79541	80983	CDS
			EC_number	3.6.4.13
			dbxref	COG:COG0513
			inference	ab initio prediction:Prodigal:2.6
			inference	similar to AA sequence:UniProtKB:Q58083
			locus_tag	MALP_01462
			product	putative ATP-dependent RNA helicase
			protein_id	gnl|Prokka|MALP_01462
79541	80983	gene
			locus_tag	MALP_01462
83642	81240	CDS
			EC_number	3.4.21.-
			dbxref	COG:COG1067
			inference	ab initio prediction:Prodigal:2.6
			inference	similar to AA sequence:UniProtKB:O29883
			locus_tag	MALP_01463
			product	Archaeal Lon protease
			protein_id	gnl|Prokka|MALP_01463
83642	81240	gene
			locus_tag	MALP_01463
>Feature gnl|Prokka|MALP_47
2383	449	CDS
			EC_number	3.6.3.4
			dbxref	COG:COG2217
			gene	copB
			inference	ab initio prediction:Prodigal:2.6
			inference	similar to AA sequence:UniProtKB:O30085
			locus_tag	MALP_01464
			product	Copper-exporting P-type ATPase B
			protein_id	gnl|Prokka|MALP_01464
2383	449	gene
			gene	copB
			locus_tag	MALP_01464
2390	2521	CDS
			inference	ab initio prediction:Prodigal:2.6
			locus_tag	MALP_01465
			product	hypothetical protein
			protein_id	gnl|Prokka|MALP_01465
2390	2521	gene
			locus_tag	MALP_01465
3565	2774	CDS
			inference	ab initio prediction:Prodigal:2.6
			locus_tag	MALP_01466
			product	hypothetical protein
			protein_id	gnl|Prokka|MALP_01466
3565	2774	gene
			locus_tag	MALP_01466
3736	3623	CDS
			inference	ab initio prediction:Prodigal:2.6
			locus_tag	MALP_01467
			product	hypothetical protein
			protein_id	gnl|Prokka|MALP_01467
3736	3623	gene
			locus_tag	MALP_01467
4026	3907	CDS
			inference	ab initio prediction:Prodigal:2.6
			locus_tag	MALP_01468
			product	hypothetical protein
			protein_id	gnl|Prokka|MALP_01468
4026	3907	gene
			locus_tag	MALP_01468
4053	4583	CDS
			inference	ab initio prediction:Prodigal:2.6
			locus_tag	MALP_01469
			product	hypothetical protein
			protein_id	gnl|Prokka|MALP_01469
4053	4583	gene
			locus_tag	MALP_01469
4618	5094	CDS
			inference	ab initio prediction:Prodigal:2.6
			locus_tag	MALP_01470
			product	hypothetical protein
			protein_id	gnl|Prokka|MALP_01470
4618	5094	gene
			locus_tag	MALP_01470
10239	5125	CDS
			inference	ab initio prediction:Prodigal:2.6
			locus_tag	MALP_01471
			product	hypothetical protein
			protein_id	gnl|Prokka|MALP_01471
10239	5125	gene
			locus_tag	MALP_01471
10566	10336	CDS
			inference	ab initio prediction:Prodigal:2.6
			locus_tag	MALP_01472
			product	hypothetical protein
			protein_id	gnl|Prokka|MALP_01472
10566	10336	gene
			locus_tag	MALP_01472
11046	12755	CDS
			EC_number	6.2.1.1
			dbxref	COG:COG0365
			gene	acsA_2
			inference	ab initio prediction:Prodigal:2.6
			inference	similar to AA sequence:UniProtKB:A0B8F1
			locus_tag	MALP_01473
			product	Acetyl-coenzyme A synthetase
			protein_id	gnl|Prokka|MALP_01473
11046	12755	gene
			gene	acsA_2
			locus_tag	MALP_01473
14015	12801	CDS
			EC_number	2.4.1.227
			gene	murG
			inference	ab initio prediction:Prodigal:2.6
			inference	protein motif:HAMAP:MF_00033
			locus_tag	MALP_01474
			product	UDP-N-acetylglucosamine--N-acetylmuramyl-(pentapeptide) pyrophosphoryl-undecaprenol N-acetylglucosamine transferase
			protein_id	gnl|Prokka|MALP_01474
14015	12801	gene
			gene	murG
			locus_tag	MALP_01474
14157	14780	CDS
			inference	ab initio prediction:Prodigal:2.6
			locus_tag	MALP_01475
			product	hypothetical protein
			protein_id	gnl|Prokka|MALP_01475
14157	14780	gene
			locus_tag	MALP_01475
14904	15233	CDS
			inference	ab initio prediction:Prodigal:2.6
			locus_tag	MALP_01476
			product	hypothetical protein
			protein_id	gnl|Prokka|MALP_01476
14904	15233	gene
			locus_tag	MALP_01476
15279	15692	CDS
			inference	ab initio prediction:Prodigal:2.6
			locus_tag	MALP_01477
			product	hypothetical protein
			protein_id	gnl|Prokka|MALP_01477
15279	15692	gene
			locus_tag	MALP_01477
16008	15718	CDS
			inference	ab initio prediction:Prodigal:2.6
			locus_tag	MALP_01478
			product	hypothetical protein
			protein_id	gnl|Prokka|MALP_01478
16008	15718	gene
			locus_tag	MALP_01478
17302	16061	CDS
			inference	ab initio prediction:Prodigal:2.6
			locus_tag	MALP_01479
			product	hypothetical protein
			protein_id	gnl|Prokka|MALP_01479
17302	16061	gene
			locus_tag	MALP_01479
17433	18152	CDS
			dbxref	COG:COG1773
			gene	rub
			inference	ab initio prediction:Prodigal:2.6
			inference	similar to AA sequence:UniProtKB:Q9V099
			locus_tag	MALP_01480
			product	Rubredoxin
			protein_id	gnl|Prokka|MALP_01480
17433	18152	gene
			gene	rub
			locus_tag	MALP_01480
18192	18932	CDS
			inference	ab initio prediction:Prodigal:2.6
			locus_tag	MALP_01481
			product	hypothetical protein
			protein_id	gnl|Prokka|MALP_01481
18192	18932	gene
			locus_tag	MALP_01481
19746	20168	CDS
			inference	ab initio prediction:Prodigal:2.6
			locus_tag	MALP_01482
			product	hypothetical protein
			protein_id	gnl|Prokka|MALP_01482
19746	20168	gene
			locus_tag	MALP_01482
20957	20175	CDS
			EC_number	1.5.1.2
			gene	proC_2
			inference	ab initio prediction:Prodigal:2.6
			inference	protein motif:HAMAP:MF_01925
			locus_tag	MALP_01483
			product	Pyrroline-5-carboxylate reductase
			protein_id	gnl|Prokka|MALP_01483
20957	20175	gene
			gene	proC_2
			locus_tag	MALP_01483
21596	21042	CDS
			inference	ab initio prediction:Prodigal:2.6
			locus_tag	MALP_01484
			product	hypothetical protein
			protein_id	gnl|Prokka|MALP_01484
21596	21042	gene
			locus_tag	MALP_01484
22036	21632	CDS
			inference	ab initio prediction:Prodigal:2.6
			locus_tag	MALP_01485
			product	hypothetical protein
			protein_id	gnl|Prokka|MALP_01485
22036	21632	gene
			locus_tag	MALP_01485
22115	22684	CDS
			inference	ab initio prediction:Prodigal:2.6
			locus_tag	MALP_01486
			product	hypothetical protein
			protein_id	gnl|Prokka|MALP_01486
22115	22684	gene
			locus_tag	MALP_01486
23251	22685	CDS
			inference	ab initio prediction:Prodigal:2.6
			locus_tag	MALP_01487
			product	hypothetical protein
			protein_id	gnl|Prokka|MALP_01487
23251	22685	gene
			locus_tag	MALP_01487
23399	24031	CDS
			inference	ab initio prediction:Prodigal:2.6
			locus_tag	MALP_01488
			product	hypothetical protein
			protein_id	gnl|Prokka|MALP_01488
23399	24031	gene
			locus_tag	MALP_01488
24761	24075	CDS
			dbxref	COG:COG0580
			gene	aqpM_2
			inference	ab initio prediction:Prodigal:2.6
			inference	similar to AA sequence:UniProtKB:Q9C4Z5
			locus_tag	MALP_01489
			product	Aquaporin AqpM
			protein_id	gnl|Prokka|MALP_01489
24761	24075	gene
			gene	aqpM_2
			locus_tag	MALP_01489
25640	24861	CDS
			inference	ab initio prediction:Prodigal:2.6
			locus_tag	MALP_01490
			product	hypothetical protein
			protein_id	gnl|Prokka|MALP_01490
25640	24861	gene
			locus_tag	MALP_01490
25926	26759	CDS
			inference	ab initio prediction:Prodigal:2.6
			locus_tag	MALP_01491
			product	hypothetical protein
			protein_id	gnl|Prokka|MALP_01491
25926	26759	gene
			locus_tag	MALP_01491
26802	27989	CDS
			inference	ab initio prediction:Prodigal:2.6
			locus_tag	MALP_01492
			product	hypothetical protein
			protein_id	gnl|Prokka|MALP_01492
26802	27989	gene
			locus_tag	MALP_01492
28275	27982	CDS
			inference	ab initio prediction:Prodigal:2.6
			locus_tag	MALP_01493
			product	hypothetical protein
			protein_id	gnl|Prokka|MALP_01493
28275	27982	gene
			locus_tag	MALP_01493
28769	28272	CDS
			inference	ab initio prediction:Prodigal:2.6
			locus_tag	MALP_01494
			product	hypothetical protein
			protein_id	gnl|Prokka|MALP_01494
28769	28272	gene
			locus_tag	MALP_01494
30645	28972	CDS
			inference	ab initio prediction:Prodigal:2.6
			locus_tag	MALP_01495
			product	hypothetical protein
			protein_id	gnl|Prokka|MALP_01495
30645	28972	gene
			locus_tag	MALP_01495
32008	30728	CDS
			inference	ab initio prediction:Prodigal:2.6
			locus_tag	MALP_01496
			product	hypothetical protein
			protein_id	gnl|Prokka|MALP_01496
32008	30728	gene
			locus_tag	MALP_01496
32582	32160	CDS
			dbxref	COG:COG0589
			inference	ab initio prediction:Prodigal:2.6
			inference	similar to AA sequence:UniProtKB:Q57997
			locus_tag	MALP_01497
			product	Universal stress protein
			protein_id	gnl|Prokka|MALP_01497
32582	32160	gene
			locus_tag	MALP_01497
32664	33440	CDS
			inference	ab initio prediction:Prodigal:2.6
			locus_tag	MALP_01498
			product	hypothetical protein
			protein_id	gnl|Prokka|MALP_01498
32664	33440	gene
			locus_tag	MALP_01498
33437	33748	CDS
			EC_number	2.3.1.-
			gene	ypeA_2
			inference	ab initio prediction:Prodigal:2.6
			inference	protein motif:HAMAP:MF_01127
			locus_tag	MALP_01499
			product	Acetyltransferase YpeA
			protein_id	gnl|Prokka|MALP_01499
33437	33748	gene
			gene	ypeA_2
			locus_tag	MALP_01499
33930	34319	CDS
			dbxref	COG:COG0589
			inference	ab initio prediction:Prodigal:2.6
			inference	similar to AA sequence:UniProtKB:Q57997
			locus_tag	MALP_01500
			product	Universal stress protein
			protein_id	gnl|Prokka|MALP_01500
33930	34319	gene
			locus_tag	MALP_01500
35049	34321	CDS
			EC_number	1.12.7.2
			dbxref	COG:COG3260
			gene	mbhJ
			inference	ab initio prediction:Prodigal:2.6
			inference	similar to AA sequence:UniProtKB:Q8U0Z8
			locus_tag	MALP_01501
			product	putative membrane-bound hydrogenase subunit mbhJ
			protein_id	gnl|Prokka|MALP_01501
35049	34321	gene
			gene	mbhJ
			locus_tag	MALP_01501
36629	35061	CDS
			EC_number	1.12.7.2
			dbxref	COG:COG3261
			gene	mbhL
			inference	ab initio prediction:Prodigal:2.6
			inference	similar to AA sequence:UniProtKB:Q8U0Z6
			locus_tag	MALP_01502
			product	Membrane-bound hydrogenase subunit alpha
			protein_id	gnl|Prokka|MALP_01502
36629	35061	gene
			gene	mbhL
			locus_tag	MALP_01502
38089	36626	CDS
			EC_number	1.12.98.3
			dbxref	COG:COG1009
			gene	fpoL_2
			inference	ab initio prediction:Prodigal:2.6
			inference	similar to AA sequence:UniProtKB:F1SVK0
			locus_tag	MALP_01503
			product	F(420)H(2) dehydrogenase subunit L
			protein_id	gnl|Prokka|MALP_01503
38089	36626	gene
			gene	fpoL_2
			locus_tag	MALP_01503
38745	38086	CDS
			inference	ab initio prediction:Prodigal:2.6
			locus_tag	MALP_01504
			product	hypothetical protein
			protein_id	gnl|Prokka|MALP_01504
38745	38086	gene
			locus_tag	MALP_01504
39681	38755	CDS
			EC_number	1.6.5.11
			gene	ndhA
			inference	ab initio prediction:Prodigal:2.6
			inference	protein motif:HAMAP:MF_01350
			locus_tag	MALP_01505
			product	NAD(P)H-quinone oxidoreductase subunit 1, chloroplastic
			protein_id	gnl|Prokka|MALP_01505
39681	38755	gene
			gene	ndhA
			locus_tag	MALP_01505
41704	39683	CDS
			EC_number	1.12.98.3
			dbxref	COG:COG1009
			gene	fpoL_3
			inference	ab initio prediction:Prodigal:2.6
			inference	similar to AA sequence:UniProtKB:F1SVK0
			locus_tag	MALP_01506
			product	F(420)H(2) dehydrogenase subunit L
			protein_id	gnl|Prokka|MALP_01506
41704	39683	gene
			gene	fpoL_3
			locus_tag	MALP_01506
41987	42505	CDS
			inference	ab initio prediction:Prodigal:2.6
			locus_tag	MALP_01507
			product	hypothetical protein
			protein_id	gnl|Prokka|MALP_01507
41987	42505	gene
			locus_tag	MALP_01507
42688	43872	CDS
			EC_number	1.8.98.1
			dbxref	COG:COG0247
			gene	hdrD_2
			inference	ab initio prediction:Prodigal:2.6
			inference	similar to AA sequence:UniProtKB:P96797
			locus_tag	MALP_01508
			product	CoB--CoM heterodisulfide reductase iron-sulfur subunit D
			protein_id	gnl|Prokka|MALP_01508
42688	43872	gene
			gene	hdrD_2
			locus_tag	MALP_01508
43936	45648	CDS
			gene	clcB
			inference	ab initio prediction:Prodigal:2.6
			inference	protein motif:HAMAP:MF_01203
			locus_tag	MALP_01509
			product	Voltage-gated ClC-type chloride channel ClcB
			protein_id	gnl|Prokka|MALP_01509
43936	45648	gene
			gene	clcB
			locus_tag	MALP_01509
47258	47349	tRNA
			inference	COORDINATES:profile:Aragorn:1.2
			locus_tag	MALP_01510
			product	tRNA-Ser(cga)
47258	47349	gene
			locus_tag	MALP_01510
49024	48398	CDS
			EC_number	4.2.1.141
			dbxref	COG:COG3970
			gene	kdaD
			inference	ab initio prediction:Prodigal:2.6
			inference	similar to AA sequence:UniProtKB:Q97UA0
			locus_tag	MALP_01511
			product	2-dehydro-3-deoxy-D-arabinonate dehydratase
			protein_id	gnl|Prokka|MALP_01511
49024	48398	gene
			gene	kdaD
			locus_tag	MALP_01511
49287	49027	CDS
			inference	ab initio prediction:Prodigal:2.6
			locus_tag	MALP_01512
			product	hypothetical protein
			protein_id	gnl|Prokka|MALP_01512
49287	49027	gene
			locus_tag	MALP_01512
49932	49303	CDS
			EC_number	2.1.1.166
			dbxref	COG:COG0293
			gene	rlmE
			inference	ab initio prediction:Prodigal:2.6
			inference	similar to AA sequence:UniProtKB:Q97C13
			locus_tag	MALP_01513
			product	Ribosomal RNA large subunit methyltransferase E
			protein_id	gnl|Prokka|MALP_01513
49932	49303	gene
			gene	rlmE
			locus_tag	MALP_01513
50017	51042	CDS
			EC_number	6.3.3.1
			gene	purM
			inference	ab initio prediction:Prodigal:2.6
			inference	protein motif:HAMAP:MF_00741
			locus_tag	MALP_01514
			product	Phosphoribosylformylglycinamidine cyclo-ligase
			protein_id	gnl|Prokka|MALP_01514
50017	51042	gene
			gene	purM
			locus_tag	MALP_01514
51731	51039	CDS
			inference	ab initio prediction:Prodigal:2.6
			locus_tag	MALP_01515
			product	hypothetical protein
			protein_id	gnl|Prokka|MALP_01515
51731	51039	gene
			locus_tag	MALP_01515
52298	51744	CDS
			inference	ab initio prediction:Prodigal:2.6
			locus_tag	MALP_01516
			product	hypothetical protein
			protein_id	gnl|Prokka|MALP_01516
52298	51744	gene
			locus_tag	MALP_01516
53358	52300	CDS
			EC_number	2.5.1.46
			dbxref	COG:COG1899
			gene	dys_2
			inference	ab initio prediction:Prodigal:2.6
			inference	similar to AA sequence:UniProtKB:O50105
			locus_tag	MALP_01517
			product	putative deoxyhypusine synthase
			protein_id	gnl|Prokka|MALP_01517
53358	52300	gene
			gene	dys_2
			locus_tag	MALP_01517
53576	53406	CDS
			inference	ab initio prediction:Prodigal:2.6
			locus_tag	MALP_01518
			product	hypothetical protein
			protein_id	gnl|Prokka|MALP_01518
53576	53406	gene
			locus_tag	MALP_01518
53918	55645	CDS
			inference	ab initio prediction:Prodigal:2.6
			inference	similar to AA sequence:UniProtKB:O58022
			locus_tag	MALP_01519
			note	UPF0273 protein PH0284
			product	hypothetical protein
			protein_id	gnl|Prokka|MALP_01519
53918	55645	gene
			locus_tag	MALP_01519
56067	55642	CDS
			inference	ab initio prediction:Prodigal:2.6
			locus_tag	MALP_01520
			product	hypothetical protein
			protein_id	gnl|Prokka|MALP_01520
56067	55642	gene
			locus_tag	MALP_01520
56453	57442	CDS
			inference	ab initio prediction:Prodigal:2.6
			locus_tag	MALP_01521
			product	hypothetical protein
			protein_id	gnl|Prokka|MALP_01521
56453	57442	gene
			locus_tag	MALP_01521
57453	59198	CDS
			dbxref	COG:COG1372
			inference	ab initio prediction:Prodigal:2.6
			inference	similar to AA sequence:UniProtKB:Q58191
			locus_tag	MALP_01522
			product	putative protein
			protein_id	gnl|Prokka|MALP_01522
57453	59198	gene
			locus_tag	MALP_01522
59198	60238	CDS
			inference	ab initio prediction:Prodigal:2.6
			locus_tag	MALP_01523
			product	hypothetical protein
			protein_id	gnl|Prokka|MALP_01523
59198	60238	gene
			locus_tag	MALP_01523
60248	61147	CDS
			inference	ab initio prediction:Prodigal:2.6
			locus_tag	MALP_01524
			product	hypothetical protein
			protein_id	gnl|Prokka|MALP_01524
60248	61147	gene
			locus_tag	MALP_01524
61148	62863	CDS
			dbxref	COG:COG1372
			inference	ab initio prediction:Prodigal:2.6
			inference	similar to AA sequence:UniProtKB:Q58191
			locus_tag	MALP_01525
			product	putative protein
			protein_id	gnl|Prokka|MALP_01525
61148	62863	gene
			locus_tag	MALP_01525
64362	62923	CDS
			inference	ab initio prediction:Prodigal:2.6
			locus_tag	MALP_01526
			product	hypothetical protein
			protein_id	gnl|Prokka|MALP_01526
64362	62923	gene
			locus_tag	MALP_01526
>Feature gnl|Prokka|MALP_48
435	1205	CDS
			inference	ab initio prediction:Prodigal:2.6
			locus_tag	MALP_01527
			product	hypothetical protein
			protein_id	gnl|Prokka|MALP_01527
435	1205	gene
			locus_tag	MALP_01527
1209	1937	CDS
			inference	ab initio prediction:Prodigal:2.6
			locus_tag	MALP_01528
			product	hypothetical protein
			protein_id	gnl|Prokka|MALP_01528
1209	1937	gene
			locus_tag	MALP_01528
3184	2549	CDS
			inference	ab initio prediction:Prodigal:2.6
			locus_tag	MALP_01529
			product	hypothetical protein
			protein_id	gnl|Prokka|MALP_01529
3184	2549	gene
			locus_tag	MALP_01529
6126	3184	CDS
			EC_number	3.6.4.-
			gene	rapA
			inference	ab initio prediction:Prodigal:2.6
			inference	protein motif:HAMAP:MF_01821
			locus_tag	MALP_01530
			product	RNA polymerase-associated protein RapA
			protein_id	gnl|Prokka|MALP_01530
6126	3184	gene
			gene	rapA
			locus_tag	MALP_01530
7475	6363	CDS
			EC_number	2.1.1.37
			gene	mthTIM
			inference	ab initio prediction:Prodigal:2.6
			inference	similar to AA sequence:UniProtKB:P29567
			locus_tag	MALP_01531
			product	Modification methylase MthTI
			protein_id	gnl|Prokka|MALP_01531
7475	6363	gene
			gene	mthTIM
			locus_tag	MALP_01531
7696	7472	CDS
			inference	ab initio prediction:Prodigal:2.6
			locus_tag	MALP_01532
			product	hypothetical protein
			protein_id	gnl|Prokka|MALP_01532
7696	7472	gene
			locus_tag	MALP_01532
8383	7859	CDS
			inference	ab initio prediction:Prodigal:2.6
			locus_tag	MALP_01533
			product	hypothetical protein
			protein_id	gnl|Prokka|MALP_01533
8383	7859	gene
			locus_tag	MALP_01533
8772	8380	CDS
			inference	ab initio prediction:Prodigal:2.6
			locus_tag	MALP_01534
			product	hypothetical protein
			protein_id	gnl|Prokka|MALP_01534
8772	8380	gene
			locus_tag	MALP_01534
9034	9819	CDS
			inference	ab initio prediction:Prodigal:2.6
			locus_tag	MALP_01535
			product	hypothetical protein
			protein_id	gnl|Prokka|MALP_01535
9034	9819	gene
			locus_tag	MALP_01535
10264	10058	CDS
			inference	ab initio prediction:Prodigal:2.6
			locus_tag	MALP_01536
			product	hypothetical protein
			protein_id	gnl|Prokka|MALP_01536
10264	10058	gene
			locus_tag	MALP_01536
10581	10506	tRNA
			inference	COORDINATES:profile:Aragorn:1.2
			locus_tag	MALP_01537
			product	tRNA-Arg(cct)
10581	10506	gene
			locus_tag	MALP_01537
11529	10657	CDS
			dbxref	COG:COG1208
			gene	glmU_4
			inference	ab initio prediction:Prodigal:2.6
			inference	similar to AA sequence:UniProtKB:Q58501
			locus_tag	MALP_01538
			product	Bifunctional protein GlmU
			protein_id	gnl|Prokka|MALP_01538
11529	10657	gene
			gene	glmU_4
			locus_tag	MALP_01538
>Feature gnl|Prokka|MALP_49
179	508	CDS
			inference	ab initio prediction:Prodigal:2.6
			locus_tag	MALP_01539
			product	hypothetical protein
			protein_id	gnl|Prokka|MALP_01539
179	508	gene
			locus_tag	MALP_01539
2072	528	CDS
			EC_number	5.1.3.24
			gene	nanM
			inference	ab initio prediction:Prodigal:2.6
			inference	protein motif:HAMAP:MF_01195
			locus_tag	MALP_01540
			product	N-acetylneuraminate epimerase
			protein_id	gnl|Prokka|MALP_01540
2072	528	gene
			gene	nanM
			locus_tag	MALP_01540
2241	3008	CDS
			EC_number	3.6.3.19
			gene	malK_10
			inference	ab initio prediction:Prodigal:2.6
			inference	similar to AA sequence:UniProtKB:Q9YGA6
			locus_tag	MALP_01541
			product	Trehalose/maltose import ATP-binding protein MalK
			protein_id	gnl|Prokka|MALP_01541
2241	3008	gene
			gene	malK_10
			locus_tag	MALP_01541
3008	3796	CDS
			inference	ab initio prediction:Prodigal:2.6
			locus_tag	MALP_01542
			product	hypothetical protein
			protein_id	gnl|Prokka|MALP_01542
3008	3796	gene
			locus_tag	MALP_01542
4136	4879	CDS
			EC_number	5.4.2.11
			gene	gpmA
			inference	ab initio prediction:Prodigal:2.6
			inference	protein motif:HAMAP:MF_01039
			locus_tag	MALP_01543
			product	2,3-bisphosphoglycerate-dependent phosphoglycerate mutase
			protein_id	gnl|Prokka|MALP_01543
4136	4879	gene
			gene	gpmA
			locus_tag	MALP_01543
6018	4876	CDS
			inference	ab initio prediction:Prodigal:2.6
			locus_tag	MALP_01544
			product	hypothetical protein
			protein_id	gnl|Prokka|MALP_01544
6018	4876	gene
			locus_tag	MALP_01544
7709	6381	CDS
			inference	ab initio prediction:Prodigal:2.6
			locus_tag	MALP_01545
			product	hypothetical protein
			protein_id	gnl|Prokka|MALP_01545
7709	6381	gene
			locus_tag	MALP_01545
7862	9061	CDS
			EC_number	1.1.1.87
			dbxref	COG:COG0473
			gene	aksF_3
			inference	ab initio prediction:Prodigal:2.6
			inference	similar to AA sequence:UniProtKB:Q58991
			locus_tag	MALP_01546
			product	Homoisocitrate dehydrogenase
			protein_id	gnl|Prokka|MALP_01546
7862	9061	gene
			gene	aksF_3
			locus_tag	MALP_01546
9147	9983	CDS
			inference	ab initio prediction:Prodigal:2.6
			locus_tag	MALP_01547
			product	hypothetical protein
			protein_id	gnl|Prokka|MALP_01547
9147	9983	gene
			locus_tag	MALP_01547
10126	10962	CDS
			inference	ab initio prediction:Prodigal:2.6
			locus_tag	MALP_01548
			product	hypothetical protein
			protein_id	gnl|Prokka|MALP_01548
10126	10962	gene
			locus_tag	MALP_01548
11633	11289	CDS
			inference	ab initio prediction:Prodigal:2.6
			locus_tag	MALP_01549
			product	hypothetical protein
			protein_id	gnl|Prokka|MALP_01549
11633	11289	gene
			locus_tag	MALP_01549
12218	11748	CDS
			dbxref	COG:COG0599
			inference	ab initio prediction:Prodigal:2.6
			inference	similar to AA sequence:UniProtKB:Q58152
			locus_tag	MALP_01550
			product	putative protein
			protein_id	gnl|Prokka|MALP_01550
12218	11748	gene
			locus_tag	MALP_01550
12370	12540	CDS
			inference	ab initio prediction:Prodigal:2.6
			locus_tag	MALP_01551
			product	hypothetical protein
			protein_id	gnl|Prokka|MALP_01551
12370	12540	gene
			locus_tag	MALP_01551
13988	13254	CDS
			inference	ab initio prediction:Prodigal:2.6
			locus_tag	MALP_01552
			product	hypothetical protein
			protein_id	gnl|Prokka|MALP_01552
13988	13254	gene
			locus_tag	MALP_01552
14779	13988	CDS
			dbxref	COG:COG1136
			inference	ab initio prediction:Prodigal:2.6
			inference	similar to AA sequence:UniProtKB:Q58206
			locus_tag	MALP_01553
			product	putative ABC transporter ATP-binding protein
			protein_id	gnl|Prokka|MALP_01553
14779	13988	gene
			locus_tag	MALP_01553
15639	14782	CDS
			inference	ab initio prediction:Prodigal:2.6
			locus_tag	MALP_01554
			product	hypothetical protein
			protein_id	gnl|Prokka|MALP_01554
15639	14782	gene
			locus_tag	MALP_01554
16565	15639	CDS
			inference	ab initio prediction:Prodigal:2.6
			locus_tag	MALP_01555
			product	hypothetical protein
			protein_id	gnl|Prokka|MALP_01555
16565	15639	gene
			locus_tag	MALP_01555
18361	16640	CDS
			EC_number	3.2.2.-
			gene	DNPH1
			inference	ab initio prediction:Prodigal:2.6
			inference	protein motif:HAMAP:MF_03036
			locus_tag	MALP_01556
			product	2'-deoxynucleoside 5'-phosphate N-hydrolase 1
			protein_id	gnl|Prokka|MALP_01556
18361	16640	gene
			gene	DNPH1
			locus_tag	MALP_01556
18669	19676	CDS
			inference	ab initio prediction:Prodigal:2.6
			locus_tag	MALP_01557
			product	hypothetical protein
			protein_id	gnl|Prokka|MALP_01557
18669	19676	gene
			locus_tag	MALP_01557
19998	19738	CDS
			inference	ab initio prediction:Prodigal:2.6
			locus_tag	MALP_01558
			product	hypothetical protein
			protein_id	gnl|Prokka|MALP_01558
19998	19738	gene
			locus_tag	MALP_01558
20295	21005	CDS
			inference	ab initio prediction:Prodigal:2.6
			locus_tag	MALP_01559
			product	hypothetical protein
			protein_id	gnl|Prokka|MALP_01559
20295	21005	gene
			locus_tag	MALP_01559
20944	21360	CDS
			inference	ab initio prediction:Prodigal:2.6
			locus_tag	MALP_01560
			product	hypothetical protein
			protein_id	gnl|Prokka|MALP_01560
20944	21360	gene
			locus_tag	MALP_01560
21357	21923	CDS
			inference	ab initio prediction:Prodigal:2.6
			locus_tag	MALP_01561
			product	hypothetical protein
			protein_id	gnl|Prokka|MALP_01561
21357	21923	gene
			locus_tag	MALP_01561
22163	21942	CDS
			inference	ab initio prediction:Prodigal:2.6
			locus_tag	MALP_01562
			product	hypothetical protein
			protein_id	gnl|Prokka|MALP_01562
22163	21942	gene
			locus_tag	MALP_01562
22295	22669	CDS
			gene	arsR_2
			inference	ab initio prediction:Prodigal:2.6
			inference	similar to AA sequence:UniProtKB:O52029
			locus_tag	MALP_01563
			product	Putative arsenical resistance operon repressor ArsR
			protein_id	gnl|Prokka|MALP_01563
22295	22669	gene
			gene	arsR_2
			locus_tag	MALP_01563
22765	23646	CDS
			inference	ab initio prediction:Prodigal:2.6
			locus_tag	MALP_01564
			product	hypothetical protein
			protein_id	gnl|Prokka|MALP_01564
22765	23646	gene
			locus_tag	MALP_01564
24931	23750	CDS
			EC_number	2.3.1.182
			dbxref	COG:COG0119
			gene	cimA
			inference	ab initio prediction:Prodigal:2.6
			inference	similar to AA sequence:UniProtKB:Q58787
			locus_tag	MALP_01565
			product	(R)-citramalate synthase CimA
			protein_id	gnl|Prokka|MALP_01565
24931	23750	gene
			gene	cimA
			locus_tag	MALP_01565
>Feature gnl|Prokka|MALP_50
891	3290	CDS
			EC_number	2.7.13.3
			dbxref	COG:COG3322
			gene	filI
			inference	ab initio prediction:Prodigal:2.6
			inference	similar to AA sequence:UniProtKB:E5KK10
			locus_tag	MALP_01566
			product	Methanogenesis regulatory histidine kinase FilI
			protein_id	gnl|Prokka|MALP_01566
891	3290	gene
			gene	filI
			locus_tag	MALP_01566
3333	3710	CDS
			gene	cheY
			inference	ab initio prediction:Prodigal:2.6
			inference	similar to AA sequence:UniProtKB:B0R4K1
			locus_tag	MALP_01567
			product	Chemotaxis protein CheY
			protein_id	gnl|Prokka|MALP_01567
3333	3710	gene
			gene	cheY
			locus_tag	MALP_01567
3707	4279	CDS
			dbxref	COG:COG0655
			inference	ab initio prediction:Prodigal:2.6
			inference	similar to AA sequence:UniProtKB:Q58483
			locus_tag	MALP_01568
			product	Iron-sulfur flavoprotein
			protein_id	gnl|Prokka|MALP_01568
3707	4279	gene
			locus_tag	MALP_01568
5015	4257	CDS
			inference	ab initio prediction:Prodigal:2.6
			locus_tag	MALP_01569
			product	hypothetical protein
			protein_id	gnl|Prokka|MALP_01569
5015	4257	gene
			locus_tag	MALP_01569
6081	5071	CDS
			inference	ab initio prediction:Prodigal:2.6
			locus_tag	MALP_01570
			product	hypothetical protein
			protein_id	gnl|Prokka|MALP_01570
6081	5071	gene
			locus_tag	MALP_01570
6637	6083	CDS
			gene	isf
			inference	ab initio prediction:Prodigal:2.6
			inference	similar to AA sequence:UniProtKB:Q50562
			locus_tag	MALP_01571
			product	Iron-sulfur flavoprotein
			protein_id	gnl|Prokka|MALP_01571
6637	6083	gene
			gene	isf
			locus_tag	MALP_01571
6734	7642	CDS
			EC_number	1.1.1.271
			gene	fcl
			inference	ab initio prediction:Prodigal:2.6
			inference	protein motif:HAMAP:MF_00956
			locus_tag	MALP_01572
			product	GDP-L-fucose synthase
			protein_id	gnl|Prokka|MALP_01572
6734	7642	gene
			gene	fcl
			locus_tag	MALP_01572
8050	7622	CDS
			inference	ab initio prediction:Prodigal:2.6
			locus_tag	MALP_01573
			product	hypothetical protein
			protein_id	gnl|Prokka|MALP_01573
8050	7622	gene
			locus_tag	MALP_01573
>Feature gnl|Prokka|MALP_51
535	639	CDS
			inference	ab initio prediction:Prodigal:2.6
			locus_tag	MALP_01574
			product	hypothetical protein
			protein_id	gnl|Prokka|MALP_01574
535	639	gene
			locus_tag	MALP_01574
1343	702	CDS
			inference	ab initio prediction:Prodigal:2.6
			locus_tag	MALP_01575
			product	hypothetical protein
			protein_id	gnl|Prokka|MALP_01575
1343	702	gene
			locus_tag	MALP_01575
1589	2008	CDS
			dbxref	COG:COG0517
			inference	ab initio prediction:Prodigal:2.6
			inference	similar to AA sequence:UniProtKB:Q58622
			locus_tag	MALP_01576
			product	putative protein
			protein_id	gnl|Prokka|MALP_01576
1589	2008	gene
			locus_tag	MALP_01576
2612	1983	CDS
			inference	ab initio prediction:Prodigal:2.6
[truncated: 34,746 more chars]
