# Supplementary material for: Metabolic marker gene mining provides insight in global mcrA diversity and, coupled with targeted genome reconstruction, sheds further light on metabolic potential of the Methanomassiliicoccales
Source: PeerJ. 2018 Sep 17;6:e5614. doi: 10.7717/peerj.5614 (PMC6147122; doi:10.7717/peerj.5614)
Supplement: File S5 [file peerj-06-5614-s009.gz › MALP_prokka/MALP.tsv]

locus_tag	ftype	length_bp	gene	EC_number	COG	product
MALP_00001	CDS	396				hypothetical protein
MALP_00001	gene	396
MALP_00002	CDS	1293	gatD	6.3.5.-	COG0252	Glutamyl-tRNA(Gln) amidotransferase subunit D
MALP_00002	gene	1293	gatD
MALP_00003	CDS	1860	gatE	6.3.5.-	COG2511	Glutamyl-tRNA(Gln) amidotransferase subunit E
MALP_00003	gene	1860	gatE
MALP_00004	CDS	567		2.1.1.-	COG2813	putative S-adenosylmethionine-dependent methyltransferase
MALP_00004	gene	567
MALP_00005	CDS	897	glpG	3.4.21.105		Rhomboid protease GlpG
MALP_00005	gene	897	glpG
MALP_00006	CDS	612	gloB_1	3.1.2.6		Hydroxyacylglutathione hydrolase
MALP_00006	gene	612	gloB_1
MALP_00007	CDS	600				hypothetical protein
MALP_00007	gene	600
MALP_00008	CDS	627	pcm	2.1.1.77	COG2518	Protein-L-isoaspartate O-methyltransferase
MALP_00008	gene	627	pcm
MALP_00009	CDS	663		3.1.3.3	COG0560	Phosphoserine phosphatase
MALP_00009	gene	663
MALP_00010	CDS	702				hypothetical protein
MALP_00010	gene	702
MALP_00011	CDS	675	thyX	2.1.1.148	COG1351	Flavin-dependent thymidylate synthase
MALP_00011	gene	675	thyX
MALP_00012	CDS	192			COG1383	30S ribosomal protein S17e
MALP_00012	gene	192
MALP_00013	tRNA	75				tRNA-Arg(gcg)
MALP_00013	gene	75
MALP_00014	tRNA	75				tRNA-Thr(ggt)
MALP_00014	gene	75
MALP_00015	CDS	2319				hypothetical protein
MALP_00015	gene	2319
MALP_00016	CDS	204				hypothetical protein
MALP_00016	gene	204
MALP_00017	CDS	885	tvoK		COG1226	Calcium-gated potassium channel TvoK
MALP_00017	gene	885	tvoK
MALP_00018	CDS	1188				hypothetical protein
MALP_00018	gene	1188
MALP_00019	CDS	1107			COG1145	Ferredoxin
MALP_00019	gene	1107
MALP_00020	CDS	1944				hypothetical protein
MALP_00020	gene	1944
MALP_00021	CDS	1452	ravA	3.6.3.-		ATPase RavA
MALP_00021	gene	1452	ravA
MALP_00022	CDS	1428	viaA			Protein ViaA
MALP_00022	gene	1428	viaA
MALP_00023	CDS	1011	aguA	3.5.3.12		Agmatine deiminase
MALP_00023	gene	1011	aguA
MALP_00024	CDS	864		3.5.5.1	COG0388	Nitrilase
MALP_00024	gene	864
MALP_00025	CDS	549				hypothetical protein
MALP_00025	gene	549
MALP_00026	CDS	186				hypothetical protein
MALP_00026	gene	186
MALP_00027	tRNA	73				tRNA-Val(tac)
MALP_00027	gene	73
MALP_00028	CDS	2139				hypothetical protein
MALP_00028	gene	2139
MALP_00029	CDS	594				hypothetical protein
MALP_00029	gene	594
MALP_00030	CDS	654	ubiE_1	2.1.1.163		Ubiquinone/menaquinone biosynthesis C-methyltransferase UbiE
MALP_00030	gene	654	ubiE_1
MALP_00031	CDS	711				hypothetical protein
MALP_00031	gene	711
MALP_00032	CDS	1047	thiL_1	2.7.4.16		Thiamine-monophosphate kinase
MALP_00032	gene	1047	thiL_1
MALP_00033	tRNA	78				tRNA-Arg(tcg)
MALP_00033	gene	78
MALP_00034	CDS	576				hypothetical protein
MALP_00034	gene	576
MALP_00035	CDS	105				hypothetical protein
MALP_00035	gene	105
MALP_00036	CDS	294				hypothetical protein
MALP_00036	gene	294
MALP_00037	CDS	720	queG_1	1.17.99.6		Epoxyqueuosine reductase
MALP_00037	gene	720	queG_1
MALP_00038	CDS	378	arsR_1			Putative arsenical resistance operon repressor ArsR
MALP_00038	gene	378	arsR_1
MALP_00039	CDS	636				hypothetical protein
MALP_00039	gene	636
MALP_00040	CDS	264				hypothetical protein
MALP_00040	gene	264
MALP_00041	CDS	816	mutM	4.2.99.18		Formamidopyrimidine-DNA glycosylase
MALP_00041	gene	816	mutM
MALP_00042	CDS	435				hypothetical protein
MALP_00042	gene	435
MALP_00043	CDS	342				hypothetical protein
MALP_00043	gene	342
MALP_00044	CDS	921	arsA	3.6.3.16		Putative arsenical pump-driving ATPase
MALP_00044	gene	921	arsA
MALP_00045	CDS	99				hypothetical protein
MALP_00045	gene	99
MALP_00046	CDS	1506				hypothetical protein
MALP_00046	gene	1506
MALP_00047	CDS	234				hypothetical protein
MALP_00047	gene	234
MALP_00048	CDS	606				hypothetical protein
MALP_00048	gene	606
MALP_00049	CDS	741				hypothetical protein
MALP_00049	gene	741
MALP_00050	CDS	495	phr	4.1.99.3	COG0415	Deoxyribodipyrimidine photo-lyase
MALP_00050	gene	495	phr
MALP_00051	CDS	1509	rnj_1	3.1.-.-		Ribonuclease J
MALP_00051	gene	1509	rnj_1
MALP_00052	CDS	570				hypothetical protein
MALP_00052	gene	570
MALP_00053	CDS	963			COG1136	putative ABC transporter ATP-binding protein
MALP_00053	gene	963
MALP_00054	CDS	822				hypothetical protein
MALP_00054	gene	822
MALP_00055	CDS	927	wtpC_1	3.6.3.-	COG3839	Molybdate/tungstate import ATP-binding protein WtpC
MALP_00055	gene	927	wtpC_1
MALP_00056	CDS	747				hypothetical protein
MALP_00056	gene	747
MALP_00057	CDS	126				hypothetical protein
MALP_00057	gene	126
MALP_00058	CDS	234				hypothetical protein
MALP_00058	gene	234
MALP_00059	CDS	600				hypothetical protein
MALP_00059	gene	600
MALP_00060	CDS	840				hypothetical protein
MALP_00060	gene	840
MALP_00061	CDS	249				hypothetical protein
MALP_00061	gene	249
MALP_00062	CDS	621				hypothetical protein
MALP_00062	gene	621
MALP_00063	CDS	1368				hypothetical protein
MALP_00063	gene	1368
MALP_00064	CDS	972				hypothetical protein
MALP_00064	gene	972
MALP_00065	CDS	147				hypothetical protein
MALP_00065	gene	147
MALP_00066	CDS	435				hypothetical protein
MALP_00066	gene	435
MALP_00067	CDS	132				hypothetical protein
MALP_00067	gene	132
MALP_00068	CDS	255				hypothetical protein
MALP_00068	gene	255
MALP_00069	CDS	762		3.6.5.-	COG1100	GPN-loop GTPase
MALP_00069	gene	762
MALP_00070	CDS	174				hypothetical protein
MALP_00070	gene	174
MALP_00071	CDS	1212	pan		COG1222	Proteasome-activating nucleotidase
MALP_00071	gene	1212	pan
MALP_00072	CDS	726	aqpM_1		COG0580	putative aquaporin AqpM
MALP_00072	gene	726	aqpM_1
MALP_00073	CDS	1080				hypothetical protein
MALP_00073	gene	1080
MALP_00074	CDS	492				hypothetical protein
MALP_00074	gene	492
MALP_00075	CDS	552				hypothetical protein
MALP_00075	gene	552
MALP_00076	CDS	1635	thsB		COG0459	Thermosome subunit beta
MALP_00076	gene	1635	thsB
MALP_00077	CDS	543	grpE		COG0576	Protein GrpE
MALP_00077	gene	543	grpE
MALP_00078	CDS	1842	dnaK			Chaperone protein DnaK
MALP_00078	gene	1842	dnaK
MALP_00079	CDS	1125	dnaJ			Chaperone protein DnaJ
MALP_00079	gene	1125	dnaJ
MALP_00080	CDS	252				hypothetical protein
MALP_00080	gene	252
MALP_00081	CDS	207				hypothetical protein
MALP_00081	gene	207
MALP_00082	CDS	441				hypothetical protein
MALP_00082	gene	441
MALP_00083	CDS	114				hypothetical protein
MALP_00083	gene	114
MALP_00084	CDS	1275	mdtH_1			Multidrug resistance protein MdtH
MALP_00084	gene	1275	mdtH_1
MALP_00085	CDS	513				hypothetical protein
MALP_00085	gene	513
MALP_00086	CDS	741				hypothetical protein
MALP_00086	gene	741
MALP_00087	CDS	1521	deoA	2.4.2.57	COG0213	AMP phosphorylase
MALP_00087	gene	1521	deoA
MALP_00088	CDS	1245	rbcL	4.1.1.39	COG1850	Ribulose bisphosphate carboxylase
MALP_00088	gene	1245	rbcL
MALP_00089	CDS	927		5.3.1.29	COG1184	Ribose 1,5-bisphosphate isomerase
MALP_00089	gene	927
MALP_00090	CDS	1728	ycdX_1	3.1.3.-		phosphatase YcdX
MALP_00090	gene	1728	ycdX_1
MALP_00091	CDS	546				hypothetical protein
MALP_00091	gene	546
MALP_00092	CDS	285	albA_1		COG1581	DNA/RNA-binding protein Alba
MALP_00092	gene	285	albA_1
MALP_00093	CDS	297	albA_2		COG1581	DNA/RNA-binding protein Alba
MALP_00093	gene	297	albA_2
MALP_00094	CDS	708				hypothetical protein
MALP_00094	gene	708
MALP_00095	CDS	1500				hypothetical protein
MALP_00095	gene	1500
MALP_00096	CDS	1005	taw2	2.5.1.114	COG2520	tRNA(Phe) (4-demethylwyosine(37)-C(7)) aminocarboxypropyltransferase
MALP_00096	gene	1005	taw2
MALP_00097	CDS	1158		1.3.7.11	COG0644	Digeranylgeranylglycerophospholipid reductase
MALP_00097	gene	1158
MALP_00098	CDS	648	tal	2.2.1.2	COG0176	putative transaldolase
MALP_00098	gene	648	tal
MALP_00099	CDS	945	dxs_1	2.2.1.7		1-deoxy-D-xylulose-5-phosphate synthase
MALP_00099	gene	945	dxs_1
MALP_00100	CDS	837	dxs_2	2.2.1.7		1-deoxy-D-xylulose-5-phosphate synthase
MALP_00100	gene	837	dxs_2
MALP_00101	CDS	771				hypothetical protein
MALP_00101	gene	771
MALP_00102	CDS	738	pcn		COG0592	DNA polymerase sliding clamp
MALP_00102	gene	738	pcn
MALP_00103	CDS	306	tfs			Transcription factor S
MALP_00103	gene	306	tfs
MALP_00104	CDS	909				hypothetical protein
MALP_00104	gene	909
MALP_00105	CDS	357				hypothetical protein
MALP_00105	gene	357
MALP_00106	CDS	1248	rnj_2	3.1.-.-		Ribonuclease J
MALP_00106	gene	1248	rnj_2
MALP_00107	CDS	816				hypothetical protein
MALP_00107	gene	816
MALP_00108	CDS	438				hypothetical protein
MALP_00108	gene	438
MALP_00109	CDS	180				hypothetical protein
MALP_00109	gene	180
MALP_00110	CDS	705		2.1.1.-	COG1964	7,8-dihydro-6-hydroxymethylpterin dimethyltransferase
MALP_00110	gene	705
MALP_00111	CDS	717				hypothetical protein
MALP_00111	gene	717
MALP_00112	CDS	1314				hypothetical protein
MALP_00112	gene	1314
MALP_00113	CDS	720				hypothetical protein
MALP_00113	gene	720
MALP_00114	tRNA	76				tRNA-Val(cac)
MALP_00114	gene	76
MALP_00115	CDS	99				hypothetical protein
MALP_00115	gene	99
MALP_00116	CDS	1617	betA	1.2.1.8		Oxygen-dependent choline dehydrogenase
MALP_00116	gene	1617	betA
MALP_00117	CDS	402				hypothetical protein
MALP_00117	gene	402
MALP_00118	CDS	471	pdaD	4.1.1.19	COG1945	Pyruvoyl-dependent arginine decarboxylase
MALP_00118	gene	471	pdaD
MALP_00119	CDS	951				hypothetical protein
MALP_00119	gene	951
MALP_00120	CDS	507				hypothetical protein
MALP_00120	gene	507
MALP_00121	CDS	501				hypothetical protein
MALP_00121	gene	501
MALP_00122	CDS	759				hypothetical protein
MALP_00122	gene	759
MALP_00123	CDS	1257				hypothetical protein
MALP_00123	gene	1257
MALP_00124	CDS	462				hypothetical protein
MALP_00124	gene	462
MALP_00125	CDS	801				hypothetical protein
MALP_00125	gene	801
MALP_00126	CDS	510	hdrC	1.8.98.1	COG1150	CoB--CoM heterodisulfide reductase iron-sulfur subunit C
MALP_00126	gene	510	hdrC
MALP_00127	CDS	855	hdrB	1.8.98.1	COG2048	CoB--CoM heterodisulfide reductase subunit B
MALP_00127	gene	855	hdrB
MALP_00128	CDS	285				hypothetical protein
MALP_00128	gene	285
MALP_00129	CDS	717	rps3ae		COG1890	30S ribosomal protein S3Ae
MALP_00129	gene	717	rps3ae
MALP_00130	CDS	1182		3.6.3.16	COG0003	Putative arsenical pump-driving ATPase
MALP_00130	gene	1182
MALP_00131	CDS	300				hypothetical protein
MALP_00131	gene	300
MALP_00132	CDS	567			COG0517	putative protein
MALP_00132	gene	567
MALP_00133	CDS	594			COG2078	Protein
MALP_00133	gene	594
MALP_00134	CDS	1251	allB	3.5.2.5		Allantoinase
MALP_00134	gene	1251	allB
MALP_00135	CDS	1131				hypothetical protein
MALP_00135	gene	1131
MALP_00136	CDS	216			COG1958	Putative snRNP Sm-like protein
MALP_00136	gene	216
MALP_00137	CDS	168			COG2126	50S ribosomal protein L37e
MALP_00137	gene	168
MALP_00138	CDS	1407	glmS_1	2.6.1.16	COG0449	Glutamine--fructose-6-phosphate aminotransferase [isomerizing]
MALP_00138	gene	1407	glmS_1
MALP_00139	CDS	393				hypothetical protein
MALP_00139	gene	393
MALP_00140	tRNA	74				tRNA-Ala(ggc)
MALP_00140	gene	74
MALP_00141	CDS	504	cysO	4.2.1.22	COG0031	Protein CysO
MALP_00141	gene	504	cysO
MALP_00142	CDS	303				hypothetical protein
MALP_00142	gene	303
MALP_00143	CDS	162				hypothetical protein
MALP_00143	gene	162
MALP_00144	CDS	138				hypothetical protein
MALP_00144	gene	138
MALP_00145	CDS	921				hypothetical protein
MALP_00145	gene	921
MALP_00146	CDS	2619	ppsA_1	2.7.9.2	COG0574	putative phosphoenolpyruvate synthase
MALP_00146	gene	2619	ppsA_1
MALP_00147	CDS	774	suhB	3.1.3.11	COG0483	Fructose-1,6-bisphosphatase/inositol-1-monophosphatase
MALP_00147	gene	774	suhB
MALP_00148	CDS	810	nadK	2.7.1.23	COG0061	NAD kinase
MALP_00148	gene	810	nadK
MALP_00149	CDS	378			COG1310	putative metalloprotease
MALP_00149	gene	378
MALP_00150	CDS	1227	glmU_1		COG1208	Bifunctional protein GlmU
MALP_00150	gene	1227	glmU_1
MALP_00151	CDS	1296	glmM	5.4.2.10	COG1109	Phosphoglucosamine mutase
MALP_00151	gene	1296	glmM
MALP_00152	CDS	225				hypothetical protein
MALP_00152	gene	225
MALP_00153	CDS	1560	gppA_1	3.6.1.40		Guanosine-5'-triphosphate,3'-diphosphate pyrophosphatase
MALP_00153	gene	1560	gppA_1
MALP_00154	CDS	2148	gppA_2	3.6.1.40		Guanosine-5'-triphosphate,3'-diphosphate pyrophosphatase
MALP_00154	gene	2148	gppA_2
MALP_00155	CDS	2127	ppk	2.7.4.1		Polyphosphate kinase
MALP_00155	gene	2127	ppk
MALP_00156	CDS	795	ubaA_1	2.7.7.-	COG0476	SAMP-activating enzyme E1
MALP_00156	gene	795	ubaA_1
MALP_00157	CDS	246				hypothetical protein
MALP_00157	gene	246
MALP_00158	CDS	507				hypothetical protein
MALP_00158	gene	507
MALP_00159	CDS	633				hypothetical protein
MALP_00159	gene	633
MALP_00160	CDS	540			COG0794	putative protein
MALP_00160	gene	540
MALP_00161	CDS	999	nfo_1	3.1.21.2		endonuclease 4
MALP_00161	gene	999	nfo_1
MALP_00162	CDS	360			COG1727	50S ribosomal protein L18e
MALP_00162	gene	360
MALP_00163	CDS	420			COG0102	50S ribosomal protein L13
MALP_00163	gene	420
MALP_00164	CDS	402	rps9		COG0103	30S ribosomal protein S9
MALP_00164	gene	402	rps9
MALP_00165	CDS	192	rpoN	2.7.7.6	COG1644	DNA-directed RNA polymerase subunit N
MALP_00165	gene	192	rpoN
MALP_00166	tRNA	76				tRNA-Pro(ggg)
MALP_00166	gene	76
MALP_00167	CDS	1002	aksF_1	1.1.1.87	COG0473	Homoisocitrate dehydrogenase
MALP_00167	gene	1002	aksF_1
MALP_00168	CDS	375				hypothetical protein
MALP_00168	gene	375
MALP_00169	CDS	1347	trkA_1		COG0569	Trk system potassium uptake protein TrkA
MALP_00169	gene	1347	trkA_1
MALP_00170	CDS	1566				hypothetical protein
MALP_00170	gene	1566
MALP_00171	CDS	1620				hypothetical protein
MALP_00171	gene	1620
MALP_00172	CDS	711	rsxB_1			Electron transport complex subunit RsxB
MALP_00172	gene	711	rsxB_1
MALP_00173	CDS	459				hypothetical protein
MALP_00173	gene	459
MALP_00174	CDS	1728				hypothetical protein
MALP_00174	gene	1728
MALP_00175	CDS	999	tdh	1.1.1.103	COG1063	L-threonine 3-dehydrogenase
MALP_00175	gene	999	tdh
MALP_00176	CDS	1110	trpD_1	2.4.2.18	COG0547	Anthranilate phosphoribosyltransferase
MALP_00176	gene	1110	trpD_1
MALP_00177	CDS	399				hypothetical protein
MALP_00177	gene	399
MALP_00178	CDS	588				hypothetical protein
MALP_00178	gene	588
MALP_00179	CDS	195				hypothetical protein
MALP_00179	gene	195
MALP_00180	CDS	1161				hypothetical protein
MALP_00180	gene	1161
MALP_00181	CDS	1101	hdrD_1	1.8.98.1	COG0247	CoB--CoM heterodisulfide reductase iron-sulfur subunit D
MALP_00181	gene	1101	hdrD_1
MALP_00182	CDS	1239				hypothetical protein
MALP_00182	gene	1239
MALP_00183	CDS	201				hypothetical protein
MALP_00183	gene	201
MALP_00184	CDS	165				hypothetical protein
MALP_00184	gene	165
MALP_00185	CDS	693				hypothetical protein
MALP_00185	gene	693
MALP_00186	CDS	675	rpiA	5.3.1.6	COG0120	Ribose-5-phosphate isomerase A
MALP_00186	gene	675	rpiA
MALP_00187	CDS	372				hypothetical protein
MALP_00187	gene	372
MALP_00188	CDS	279			COG1631	50S ribosomal protein L44e
MALP_00188	gene	279
MALP_00189	CDS	174			COG2051	30S ribosomal protein S27e
MALP_00189	gene	174
MALP_00190	CDS	783	eif2a		COG1093	Translation initiation factor 2 subunit alpha
MALP_00190	gene	783	eif2a
MALP_00191	CDS	162			COG2260	Ribosome biogenesis protein Nop10
MALP_00191	gene	162
MALP_00192	CDS	759				hypothetical protein
MALP_00192	gene	759
MALP_00193	CDS	240				hypothetical protein
MALP_00193	gene	240
MALP_00194	CDS	1299	dadD	3.5.4.41	COG0402	5'-deoxyadenosine deaminase
MALP_00194	gene	1299	dadD
MALP_00195	CDS	795	rbn	3.1.26.11		Ribonuclease BN
MALP_00195	gene	795	rbn
MALP_00196	CDS	1326	cca	2.7.7.72	COG1746	CCA-adding enzyme
MALP_00196	gene	1326	cca
MALP_00197	CDS	663				hypothetical protein
MALP_00197	gene	663
MALP_00198	CDS	942	radA		COG0468	DNA repair and recombination protein RadA
MALP_00198	gene	942	radA
MALP_00199	CDS	996		2.1.1.213	COG1041	tRNA (guanine(10)-N2)-dimethyltransferase
MALP_00199	gene	996
MALP_00200	CDS	1461				hypothetical protein
MALP_00200	gene	1461
MALP_00201	CDS	816		2.5.1.42	COG0382	Digeranylgeranylglyceryl phosphate synthase
MALP_00201	gene	816
MALP_00202	CDS	741		2.5.1.41	COG1646	Geranylgeranylglyceryl phosphate synthase
MALP_00202	gene	741
MALP_00203	CDS	591	pdxT	4.3.3.6	COG0311	Pyridoxal 5'-phosphate synthase subunit PdxT
MALP_00203	gene	591	pdxT
MALP_00204	CDS	1452				hypothetical protein
MALP_00204	gene	1452
MALP_00205	CDS	777				hypothetical protein
MALP_00205	gene	777
MALP_00206	CDS	306				hypothetical protein
MALP_00206	gene	306
MALP_00207	CDS	1374		2.1.1.-	COG1964	7,8-dihydro-6-hydroxymethylpterin dimethyltransferase
MALP_00207	gene	1374
MALP_00208	CDS	450				hypothetical protein
MALP_00208	gene	450
MALP_00209	CDS	1131	mtsA_1	2.1.1.251		Methylated-thiol--coenzyme M methyltransferase
MALP_00209	gene	1131	mtsA_1
MALP_00210	CDS	825				hypothetical protein
MALP_00210	gene	825
MALP_00211	CDS	786	btuD_1	3.6.3.33	COG1120	Cobalamin import ATP-binding protein BtuD
MALP_00211	gene	786	btuD_1
MALP_00212	CDS	927				hypothetical protein
MALP_00212	gene	927
MALP_00213	CDS	384			COG0864	Putative nickel-responsive regulator
MALP_00213	gene	384
MALP_00214	CDS	1371	gloB_2	3.1.2.6		Hydroxyacylglutathione hydrolase
MALP_00214	gene	1371	gloB_2
MALP_00215	CDS	354				hypothetical protein
MALP_00215	gene	354
MALP_00216	CDS	1224				hypothetical protein
MALP_00216	gene	1224
MALP_00217	CDS	357				hypothetical protein
MALP_00217	gene	357
MALP_00218	CDS	189				hypothetical protein
MALP_00218	gene	189
MALP_00219	CDS	1422	mdtD_1			Putative multidrug resistance protein MdtD
MALP_00219	gene	1422	mdtD_1
MALP_00220	CDS	1020				hypothetical protein
MALP_00220	gene	1020
MALP_00221	CDS	1317				hypothetical protein
MALP_00221	gene	1317
MALP_00222	CDS	153				hypothetical protein
MALP_00222	gene	153
MALP_00223	CDS	174				hypothetical protein
MALP_00223	gene	174
MALP_00224	CDS	972				hypothetical protein
MALP_00224	gene	972
MALP_00225	CDS	735				hypothetical protein
MALP_00225	gene	735
MALP_00226	CDS	408				hypothetical protein
MALP_00226	gene	408
MALP_00227	tRNA	87				tRNA-Leu(taa)
MALP_00227	gene	87
MALP_00228	CDS	861				hypothetical protein
MALP_00228	gene	861
MALP_00229	CDS	183				hypothetical protein
MALP_00229	gene	183
MALP_00230	CDS	336				hypothetical protein
MALP_00230	gene	336
MALP_00231	CDS	1359	cpgS	6.5.-.-		Cyclic 2,3-diphosphoglycerate synthetase
MALP_00231	gene	1359	cpgS
MALP_00232	CDS	1347				hypothetical protein
MALP_00232	gene	1347
MALP_00233	CDS	447				hypothetical protein
MALP_00233	gene	447
MALP_00234	CDS	195				hypothetical protein
MALP_00234	gene	195
MALP_00235	CDS	936				hypothetical protein
MALP_00235	gene	936
MALP_00236	CDS	1830			COG1136	putative ABC transporter ATP-binding protein
MALP_00236	gene	1830
MALP_00237	CDS	1746			COG1136	putative ABC transporter ATP-binding protein
MALP_00237	gene	1746
MALP_00238	CDS	495				hypothetical protein
MALP_00238	gene	495
MALP_00239	CDS	774				hypothetical protein
MALP_00239	gene	774
MALP_00240	CDS	924				hypothetical protein
MALP_00240	gene	924
MALP_00241	CDS	759		6.3.4.15	COG0340	Putative biotin ligase
MALP_00241	gene	759
MALP_00242	CDS	1548	pccB	6.4.1.3		Propionyl-CoA carboxylase, carboxyltransferase subunit
MALP_00242	gene	1548	pccB
MALP_00243	CDS	1509	pycB_1	6.4.1.1	COG0511	Pyruvate carboxylase subunit B
MALP_00243	gene	1509	pycB_1
MALP_00244	CDS	504	pccA_1	6.4.1.3		Propionyl-CoA carboxylase, biotin carboxylase and biotin-carboxyl carrier subunit
MALP_00244	gene	504	pccA_1
MALP_00245	CDS	1464				hypothetical protein
MALP_00245	gene	1464
MALP_00246	CDS	582				hypothetical protein
MALP_00246	gene	582
MALP_00247	CDS	501	cheB_1	3.1.1.61		Chemotaxis response regulator protein-glutamate methylesterase
MALP_00247	gene	501	cheB_1
MALP_00248	CDS	1575	aldhT	1.2.1.26	COG1012	2,5-dioxopentanoate dehydrogenase
MALP_00248	gene	1575	aldhT
MALP_00249	CDS	2907	cdhC2	2.3.1.169		Acetyl-CoA decarbonylase/synthase complex subunit beta 2
MALP_00249	gene	2907	cdhC2
MALP_00250	CDS	948	cdhD		COG2069	Acetyl-CoA decarbonylase/synthase complex subunit delta
MALP_00250	gene	948	cdhD
MALP_00251	CDS	1320	cdhE	2.1.1.245	COG1456	Acetyl-CoA decarbonylase/synthase complex subunit gamma
MALP_00251	gene	1320	cdhE
MALP_00252	CDS	2268				hypothetical protein
MALP_00252	gene	2268
MALP_00253	CDS	456				hypothetical protein
MALP_00253	gene	456
MALP_00254	CDS	759				hypothetical protein
MALP_00254	gene	759
MALP_00255	CDS	1032				hypothetical protein
MALP_00255	gene	1032
MALP_00256	CDS	204				hypothetical protein
MALP_00256	gene	204
MALP_00257	CDS	693	queE_1	4.3.99.3		7-carboxy-7-deazaguanine synthase
MALP_00257	gene	693	queE_1
MALP_00258	CDS	1917	nqrF	1.6.5.8		Na(+)-translocating NADH-quinone reductase subunit F
MALP_00258	gene	1917	nqrF
MALP_00259	CDS	867	zitB			Zinc transporter ZitB
MALP_00259	gene	867	zitB
MALP_00260	CDS	1026				hypothetical protein
MALP_00260	gene	1026
MALP_00261	CDS	492	wtpC_2	3.6.3.-	COG3839	Molybdate/tungstate import ATP-binding protein WtpC
MALP_00261	gene	492	wtpC_2
MALP_00262	CDS	3207				hypothetical protein
MALP_00262	gene	3207
MALP_00263	CDS	1014				hypothetical protein
MALP_00263	gene	1014
MALP_00264	CDS	1761			COG1372	putative protein
MALP_00264	gene	1761
MALP_00265	CDS	1017				hypothetical protein
MALP_00265	gene	1017
MALP_00266	CDS	1311				hypothetical protein
MALP_00266	gene	1311
MALP_00267	CDS	993				hypothetical protein
MALP_00267	gene	993
MALP_00268	CDS	618				hypothetical protein
MALP_00268	gene	618
MALP_00269	CDS	795				hypothetical protein
MALP_00269	gene	795
MALP_00270	CDS	291				hypothetical protein
MALP_00270	gene	291
MALP_00271	CDS	1554	purH	3.5.4.10		Bifunctional purine biosynthesis protein PurH
MALP_00271	gene	1554	purH
MALP_00272	CDS	774				hypothetical protein
MALP_00272	gene	774
MALP_00273	CDS	909				hypothetical protein
MALP_00273	gene	909
MALP_00274	CDS	1122	mtsA_2	2.1.1.251		Methylated-thiol--coenzyme M methyltransferase
MALP_00274	gene	1122	mtsA_2
MALP_00275	CDS	540				hypothetical protein
MALP_00275	gene	540
MALP_00276	CDS	636	iscU2		COG0822	Iron-sulfur cluster assembly scaffold protein IscU 2
MALP_00276	gene	636	iscU2
MALP_00277	CDS	1161	iscS2	2.8.1.7	COG1104	Cysteine desulfurase IscS 2
MALP_00277	gene	1161	iscS2
MALP_00278	CDS	420				hypothetical protein
MALP_00278	gene	420
MALP_00279	CDS	231			COG0425	Putative sulfur carrier protein/Ta1414
MALP_00279	gene	231
MALP_00280	CDS	900				hypothetical protein
MALP_00280	gene	900
MALP_00281	CDS	693				hypothetical protein
MALP_00281	gene	693
MALP_00282	CDS	378	mvhD_1	1.12.99.-	COG1908	F420-non-reducing hydrogenase iron-sulfur subunit D
MALP_00282	gene	378	mvhD_1
MALP_00283	CDS	1326	hdlA_1	1.8.-.-	COG1148	Heterodisulfide reductase subunit A-like protein
MALP_00283	gene	1326	hdlA_1
MALP_00284	CDS	1173	hdrA_1	1.8.98.1	COG1148	CoB--CoM heterodisulfide reductase iron-sulfur subunit A
MALP_00284	gene	1173	hdrA_1
MALP_00285	CDS	825				hypothetical protein
MALP_00285	gene	825
MALP_00286	CDS	600				hypothetical protein
MALP_00286	gene	600
MALP_00287	CDS	1674	fhs	6.3.4.3		Formate--tetrahydrofolate ligase
MALP_00287	gene	1674	fhs
MALP_00288	CDS	882	folD		COG0190	Bifunctional protein FolD protein
MALP_00288	gene	882	folD
MALP_00289	CDS	648	kptA	2.7.1.-	COG1859	putative RNA 2'-phosphotransferase
MALP_00289	gene	648	kptA
MALP_00290	CDS	270				hypothetical protein
MALP_00290	gene	270
MALP_00291	CDS	909				hypothetical protein
MALP_00291	gene	909
MALP_00292	CDS	954	tiaS_1	6.3.4.22	COG1571	tRNA(Ile2) 2-agmatinylcytidine synthetase TiaS
MALP_00292	gene	954	tiaS_1
MALP_00293	CDS	783	uppS	2.5.1.89	COG0020	Tritrans,polycis-undecaprenyl-diphosphate synthase (GGDP specific)
MALP_00293	gene	783	uppS
MALP_00294	CDS	1713				hypothetical protein
MALP_00294	gene	1713
MALP_00295	CDS	1089		1.3.7.11	COG0644	Digeranylgeranylglycerophospholipid reductase
MALP_00295	gene	1089
MALP_00296	CDS	963	gds	2.5.1.29	COG0142	Geranylgeranyl diphosphate synthase
MALP_00296	gene	963	gds
MALP_00297	CDS	1455	fpoN	1.12.98.3	COG1007	F(420)H(2) dehydrogenase subunit N
MALP_00297	gene	1455	fpoN
MALP_00298	CDS	1488	fpoM	1.12.98.3	COG1008	F(420)H(2) dehydrogenase subunit M
MALP_00298	gene	1488	fpoM
MALP_00299	CDS	1965	fpoL_1	1.12.98.3	COG1009	F(420)H(2) dehydrogenase subunit L
MALP_00299	gene	1965	fpoL_1
MALP_00300	CDS	303	fpoK	1.12.98.3	COG0713	F(420)H(2) dehydrogenase subunit K
MALP_00300	gene	303	fpoK
MALP_00301	CDS	249				hypothetical protein
MALP_00301	gene	249
MALP_00302	CDS	312	fpoJ	1.12.98.3	COG0839	F(420)H(2) dehydrogenase subunit J
MALP_00302	gene	312	fpoJ
MALP_00303	CDS	756	fpoI	1.12.98.3	COG1143	F(420)H(2) dehydrogenase subunit I
MALP_00303	gene	756	fpoI
MALP_00304	CDS	1086	fpoH	1.12.98.3	COG1005	F(420)H(2) dehydrogenase subunit H
MALP_00304	gene	1086	fpoH
MALP_00305	CDS	1089	fpoD	1.12.98.3	COG0649	F(420)H(2) dehydrogenase subunit D
MALP_00305	gene	1089	fpoD
MALP_00306	CDS	477	fpoC	1.12.98.3	COG0852	F(420)H(2) dehydrogenase subunit C
MALP_00306	gene	477	fpoC
MALP_00307	CDS	564	fpoB	1.12.98.3	COG0377	F(420)H(2) dehydrogenase subunit B
MALP_00307	gene	564	fpoB
MALP_00308	CDS	360	fpoA	1.12.98.3	COG0838	F(420)H(2) dehydrogenase subunit A
MALP_00308	gene	360	fpoA
MALP_00309	CDS	537	pfpI	3.5.1.124	COG0693	Deglycase PfpI
MALP_00309	gene	537	pfpI
MALP_00310	CDS	807	proC_1	1.5.1.2		Pyrroline-5-carboxylate reductase
MALP_00310	gene	807	proC_1
MALP_00311	CDS	564	nob1	3.1.-.-	COG1439	Endoribonuclease Nob1
MALP_00311	gene	564	nob1
MALP_00312	CDS	237				hypothetical protein
MALP_00312	gene	237
MALP_00313	CDS	573	thiI_1	2.8.1.4		tRNA sulfurtransferase
MALP_00313	gene	573	thiI_1
MALP_00314	CDS	168				hypothetical protein
MALP_00314	gene	168
MALP_00315	CDS	582	csl4		COG1096	Exosome complex component Csl4
MALP_00315	gene	582	csl4
MALP_00316	CDS	612		2.1.1.35	COG2265	tRNA (uracil(54)-C(5))-methyltransferase
MALP_00316	gene	612
MALP_00317	CDS	636				hypothetical protein
MALP_00317	gene	636
MALP_00318	CDS	1227	purF	2.4.2.14		Amidophosphoribosyltransferase
MALP_00318	gene	1227	purF
MALP_00319	CDS	1533	rsxB_2			Electron transport complex subunit RsxB
MALP_00319	gene	1533	rsxB_2
MALP_00320	CDS	831	fwdC	1.2.7.12	COG2218	Tungsten-containing formylmethanofuran dehydrogenase 2 subunit C
MALP_00320	gene	831	fwdC
MALP_00321	CDS	444	ptr1		COG1522	HTH-type transcriptional regulator Ptr1
MALP_00321	gene	444	ptr1
MALP_00322	CDS	1104				hypothetical protein
MALP_00322	gene	1104
MALP_00323	CDS	621				hypothetical protein
MALP_00323	gene	621
MALP_00324	CDS	525				hypothetical protein
MALP_00324	gene	525
MALP_00325	CDS	1116				hypothetical protein
MALP_00325	gene	1116
MALP_00326	CDS	795			COG1136	putative ABC transporter ATP-binding protein
MALP_00326	gene	795
MALP_00327	CDS	102				hypothetical protein
MALP_00327	gene	102
MALP_00328	CDS	639				hypothetical protein
MALP_00328	gene	639
MALP_00329	CDS	468	ogt	2.1.1.63	COG0350	Methylated-DNA--protein-cysteine methyltransferase
MALP_00329	gene	468	ogt
MALP_00330	CDS	387				hypothetical protein
MALP_00330	gene	387
MALP_00331	CDS	186				hypothetical protein
MALP_00331	gene	186
MALP_00332	CDS	252				hypothetical protein
MALP_00332	gene	252
MALP_00333	CDS	1548				hypothetical protein
MALP_00333	gene	1548
MALP_00334	CDS	810				hypothetical protein
MALP_00334	gene	810
MALP_00335	CDS	783				hypothetical protein
MALP_00335	gene	783
MALP_00336	CDS	645	tbp2_1		COG2101	TATA-box-binding protein 2
MALP_00336	gene	645	tbp2_1
MALP_00337	CDS	312				hypothetical protein
MALP_00337	gene	312
MALP_00338	CDS	1029	ftsZ_1			Cell division protein FtsZ
MALP_00338	gene	1029	ftsZ_1
MALP_00339	CDS	696				hypothetical protein
MALP_00339	gene	696
MALP_00340	CDS	1920	cysH_1	1.8.4.8		Phosphoadenosine phosphosulfate reductase
MALP_00340	gene	1920	cysH_1
MALP_00341	CDS	624		3.4.24.-	COG0517	Zinc metalloprotease
MALP_00341	gene	624
MALP_00342	CDS	1443	dld_1	1.1.99.6	COG0277	D-lactate dehydrogenase (acceptor)
MALP_00342	gene	1443	dld_1
MALP_00343	CDS	336				hypothetical protein
MALP_00343	gene	336
MALP_00344	CDS	978	mtaA_1	2.1.1.246	COG0407	Methylcobamide:CoM methyltransferase MtaA
MALP_00344	gene	978	mtaA_1
MALP_00345	CDS	339				hypothetical protein
MALP_00345	gene	339
MALP_00346	CDS	852				hypothetical protein
MALP_00346	gene	852
MALP_00347	CDS	654	dapH	2.3.1.89		2,3,4,5-tetrahydropyridine-2,6-dicarboxylate N-acetyltransferase
MALP_00347	gene	654	dapH
MALP_00348	CDS	1392	cysS	6.1.1.16	COG0215	Cysteine--tRNA ligase
MALP_00348	gene	1392	cysS
MALP_00349	CDS	1035	lipA_1	2.8.1.8		Lipoyl synthase
MALP_00349	gene	1035	lipA_1
MALP_00350	CDS	696	mntR			Transcriptional regulator MntR
MALP_00350	gene	696	mntR
MALP_00351	CDS	1908			COG0370	Fe(2+) transporter FeoB
MALP_00351	gene	1908
MALP_00352	CDS	621				hypothetical protein
MALP_00352	gene	621
MALP_00353	CDS	1683	gltX	6.1.1.17	COG0008	Glutamate--tRNA ligase
MALP_00353	gene	1683	gltX
MALP_00354	CDS	240				hypothetical protein
MALP_00354	gene	240
MALP_00355	CDS	126				hypothetical protein
MALP_00355	gene	126
MALP_00356	tRNA	87				tRNA-Leu(gag)
MALP_00356	gene	87
MALP_00357	CDS	462				hypothetical protein
MALP_00357	gene	462
MALP_00358	CDS	867			COG1184	Putative translation initiation factor eIF-2B subunit 2-like protein
MALP_00358	gene	867
MALP_00359	CDS	234				hypothetical protein
MALP_00359	gene	234
MALP_00360	CDS	1305	trpB2	4.2.1.20	COG1350	Tryptophan synthase beta chain 2
MALP_00360	gene	1305	trpB2
MALP_00361	CDS	522				hypothetical protein
MALP_00361	gene	522
MALP_00362	CDS	558				hypothetical protein
MALP_00362	gene	558
MALP_00363	CDS	927				hypothetical protein
MALP_00363	gene	927
MALP_00364	CDS	786				hypothetical protein
MALP_00364	gene	786
MALP_00365	CDS	795				hypothetical protein
MALP_00365	gene	795
MALP_00366	CDS	387				hypothetical protein
MALP_00366	gene	387
MALP_00367	CDS	753				hypothetical protein
MALP_00367	gene	753
MALP_00368	CDS	219				hypothetical protein
MALP_00368	gene	219
MALP_00369	CDS	489	dcd	3.5.4.13		Deoxycytidine triphosphate deaminase
MALP_00369	gene	489	dcd
MALP_00370	CDS	1011	trm5b	2.1.1.228	COG2520	tRNA (guanine(37)-N1)-methyltransferase Trm5b
MALP_00370	gene	1011	trm5b
MALP_00371	CDS	801	dphB	2.1.1.98	COG1798	Diphthine synthase
MALP_00371	gene	801	dphB
MALP_00372	CDS	984	ftsZ1_1		COG0206	Cell division protein FtsZ 1
MALP_00372	gene	984	ftsZ1_1
MALP_00373	CDS	1527	herA_1	3.6.4.12	COG0433	DNA double-strand break repair helicase HerA
MALP_00373	gene	1527	herA_1
MALP_00374	CDS	1755	kefB_1			Glutathione-regulated potassium-efflux system protein KefB
MALP_00374	gene	1755	kefB_1
MALP_00375	CDS	1113		3.1.-.-	COG0420	DNA double-strand break repair protein Mre11
MALP_00375	gene	1113
MALP_00376	CDS	2421			COG0419	DNA double-strand break repair Rad50 ATPase
MALP_00376	gene	2421
MALP_00377	CDS	282	prsA	5.2.1.8		Foldase protein PrsA
MALP_00377	gene	282	prsA
MALP_00378	CDS	999			COG0857	putative protein
MALP_00378	gene	999
MALP_00379	CDS	2100		6.2.1.13	COG1042	Acetate--CoA ligase [ADP-forming] I
MALP_00379	gene	2100
MALP_00380	CDS	174				hypothetical protein
MALP_00380	gene	174
MALP_00381	CDS	372	yhaM	3.1.-.-		3'-5' exoribonuclease YhaM
MALP_00381	gene	372	yhaM
MALP_00382	CDS	618	trpF	5.3.1.24	COG0135	N-(5'-phosphoribosyl)anthranilate isomerase
MALP_00382	gene	618	trpF
MALP_00383	CDS	798	trpC	4.1.1.48	COG0134	Indole-3-glycerol phosphate synthase
MALP_00383	gene	798	trpC
MALP_00384	CDS	990	trpD_2	2.4.2.18	COG0547	Anthranilate phosphoribosyltransferase
MALP_00384	gene	990	trpD_2
MALP_00385	CDS	594	trpG	4.1.3.27	COG0512	Anthranilate synthase component 2
MALP_00385	gene	594	trpG
MALP_00386	CDS	1311	trpE	4.1.3.27	COG0147	Anthranilate synthase component 1
MALP_00386	gene	1311	trpE
MALP_00387	CDS	612				hypothetical protein
MALP_00387	gene	612
MALP_00388	CDS	621			COG0655	Iron-sulfur flavoprotein
MALP_00388	gene	621
MALP_00389	CDS	519				hypothetical protein
MALP_00389	gene	519
MALP_00390	CDS	162				hypothetical protein
MALP_00390	gene	162
MALP_00391	CDS	267				hypothetical protein
MALP_00391	gene	267
MALP_00392	CDS	201				hypothetical protein
MALP_00392	gene	201
MALP_00393	CDS	1860				hypothetical protein
MALP_00393	gene	1860
MALP_00394	CDS	744	ubaA_2	2.7.7.-	COG0476	SAMP-activating enzyme E1
MALP_00394	gene	744	ubaA_2
MALP_00395	CDS	921			COG1136	putative ABC transporter ATP-binding protein
MALP_00395	gene	921
MALP_00396	CDS	1092				hypothetical protein
MALP_00396	gene	1092
MALP_00397	CDS	1491	aglR		COG2244	putative flippase AglR
MALP_00397	gene	1491	aglR
MALP_00398	CDS	1983	acsA_1	6.2.1.1	COG0365	Acetyl-coenzyme A synthetase
MALP_00398	gene	1983	acsA_1
MALP_00399	CDS	366				hypothetical protein
MALP_00399	gene	366
MALP_00400	CDS	114				hypothetical protein
MALP_00400	gene	114
MALP_00401	CDS	888				hypothetical protein
MALP_00401	gene	888
MALP_00402	CDS	825				hypothetical protein
MALP_00402	gene	825
MALP_00403	CDS	870	aglF	2.7.7.9	COG1209	UTP--glucose-1-phosphate uridylyltransferase AglF
MALP_00403	gene	870	aglF
MALP_00404	CDS	1260	aglM	1.1.1.22	COG1004	UDP-glucose 6-dehydrogenase AglM
MALP_00404	gene	1260	aglM
MALP_00405	CDS	783				hypothetical protein
MALP_00405	gene	783
MALP_00406	CDS	1380	ispD	2.7.7.60		2-C-methyl-D-erythritol 4-phosphate cytidylyltransferase
MALP_00406	gene	1380	ispD
MALP_00407	CDS	1158				hypothetical protein
MALP_00407	gene	1158
MALP_00408	CDS	1200				hypothetical protein
MALP_00408	gene	1200
MALP_00409	CDS	573				hypothetical protein
MALP_00409	gene	573
MALP_00410	CDS	378				hypothetical protein
MALP_00410	gene	378
MALP_00411	CDS	1317				Deoxyguanosinetriphosphate triphosphohydrolase-like protein
MALP_00411	gene	1317
MALP_00412	CDS	1455	rtcB	6.5.1.-	COG1690	tRNA-splicing ligase RtcB
MALP_00412	gene	1455	rtcB
MALP_00413	CDS	1170				hypothetical protein
MALP_00413	gene	1170
MALP_00414	tRNA	76				tRNA-His(gtg)
MALP_00414	gene	76
MALP_00415	CDS	573				hypothetical protein
MALP_00415	gene	573
MALP_00416	CDS	801				hypothetical protein
MALP_00416	gene	801
MALP_00417	CDS	933	argF	2.1.3.3	COG0078	Ornithine carbamoyltransferase, anabolic
MALP_00417	gene	933	argF
MALP_00418	CDS	1665				hypothetical protein
MALP_00418	gene	1665
MALP_00419	CDS	765				hypothetical protein
MALP_00419	gene	765
MALP_00420	CDS	732				hypothetical protein
MALP_00420	gene	732
MALP_00421	CDS	990		1.1.1.376		L-arabinose 1-dehydrogenase (NAD(P)(+))
MALP_00421	gene	990
MALP_00422	CDS	897	queE_2	4.3.99.3		7-carboxy-7-deazaguanine synthase
MALP_00422	gene	897	queE_2
MALP_00423	CDS	636	mttC		COG5012	Trimethylamine corrinoid protein
MALP_00423	gene	636	mttC
MALP_00424	CDS	810				hypothetical protein
MALP_00424	gene	810
MALP_00425	CDS	1365				hypothetical protein
MALP_00425	gene	1365
MALP_00426	CDS	1968				hypothetical protein
MALP_00426	gene	1968
MALP_00427	CDS	1044				hypothetical protein
MALP_00427	gene	1044
MALP_00428	CDS	237			COG0526	Thioredoxin
MALP_00428	gene	237
MALP_00429	CDS	372				hypothetical protein
MALP_00429	gene	372
MALP_00430	CDS	414	arsC_1	3.1.3.48		Protein ArsC
MALP_00430	gene	414	arsC_1
MALP_00431	CDS	1092				hypothetical protein
MALP_00431	gene	1092
MALP_00432	CDS	1017	mtaA_2	2.1.1.246	COG0407	Methylcobamide:CoM methyltransferase MtaA
MALP_00432	gene	1017	mtaA_2
MALP_00433	CDS	1053	mtbA_1	2.1.1.247	COG0407	Methylcobamide:CoM methyltransferase MtbA
MALP_00433	gene	1053	mtbA_1
MALP_00434	CDS	453				hypothetical protein
MALP_00434	gene	453
MALP_00435	CDS	666				hypothetical protein
MALP_00435	gene	666
MALP_00436	CDS	1647				hypothetical protein
MALP_00436	gene	1647
MALP_00437	CDS	846		2.5.1.105	COG1237	7,8-dihydropterin-6-methyl-4-(beta-D-ribofuranosyl)-aminobenzene-5'-phosphate synthase
MALP_00437	gene	846
MALP_00438	CDS	885	mtrH	2.1.1.86	COG1962	Tetrahydromethanopterin S-methyltransferase subunit H
MALP_00438	gene	885	mtrH
MALP_00439	CDS	768	mtrA1	2.1.1.86	COG4063	Tetrahydromethanopterin S-methyltransferase subunit A 1
MALP_00439	gene	768	mtrA1
MALP_00440	CDS	726				hypothetical protein
MALP_00440	gene	726
MALP_00441	CDS	282				hypothetical protein
MALP_00441	gene	282
MALP_00442	CDS	1044				hypothetical protein
MALP_00442	gene	1044
MALP_00443	CDS	825				hypothetical protein
MALP_00443	gene	825
MALP_00444	CDS	708				hypothetical protein
MALP_00444	gene	708
MALP_00445	CDS	483	ptr2_1		COG1522	HTH-type transcriptional regulator Ptr2
MALP_00445	gene	483	ptr2_1
MALP_00446	CDS	1194				hypothetical protein
MALP_00446	gene	1194
MALP_00447	CDS	654				hypothetical protein
MALP_00447	gene	654
MALP_00448	CDS	1329	mrtB	2.8.4.1	COG4054	Methyl-coenzyme M reductase II subunit beta
MALP_00448	gene	1329	mrtB
MALP_00449	CDS	423	mcrD		COG4055	Methyl-coenzyme M reductase I operon protein D
MALP_00449	gene	423	mcrD
MALP_00450	CDS	783	mcrG	2.8.4.1	COG4057	Methyl-coenzyme M reductase I subunit gamma
MALP_00450	gene	783	mcrG
MALP_00451	CDS	1665	mcrA	2.8.4.1	COG4058	Methyl-coenzyme M reductase I subunit alpha
MALP_00451	gene	1665	mcrA
MALP_00452	CDS	270				hypothetical protein
MALP_00452	gene	270
MALP_00453	CDS	543				hypothetical protein
MALP_00453	gene	543
MALP_00454	CDS	279				hypothetical protein
MALP_00454	gene	279
MALP_00455	CDS	342				hypothetical protein
MALP_00455	gene	342
MALP_00456	CDS	1827	ablA	5.4.3.2	COG1509	L-lysine 2,3-aminomutase
MALP_00456	gene	1827	ablA
MALP_00457	CDS	963				hypothetical protein
MALP_00457	gene	963
MALP_00458	CDS	1623	malK_1	3.6.3.19		Trehalose/maltose import ATP-binding protein MalK
MALP_00458	gene	1623	malK_1
MALP_00459	CDS	606	mcrC		COG4056	Methyl-coenzyme M reductase I operon protein C
MALP_00459	gene	606	mcrC
MALP_00460	CDS	603				hypothetical protein
MALP_00460	gene	603
MALP_00461	CDS	255				hypothetical protein
MALP_00461	gene	255
MALP_00462	CDS	693				hypothetical protein
MALP_00462	gene	693
MALP_00463	CDS	969				hypothetical protein
MALP_00463	gene	969
MALP_00464	CDS	459				hypothetical protein
MALP_00464	gene	459
MALP_00465	CDS	420				hypothetical protein
MALP_00465	gene	420
MALP_00466	CDS	324	erpA			Iron-sulfur cluster insertion protein ErpA
MALP_00466	gene	324	erpA
MALP_00467	CDS	1566		3.6.4.12	COG1204	ATP-dependent DNA helicase Hel308
MALP_00467	gene	1566
MALP_00468	CDS	1761	lig	6.5.1.7	COG1793	DNA ligase
MALP_00468	gene	1761	lig
MALP_00469	CDS	276	rpoL	2.7.7.6	COG1761	DNA-directed RNA polymerase subunit L
MALP_00469	gene	276	rpoL
MALP_00470	CDS	1302	truD	5.4.99.27	COG0585	putative tRNA pseudouridine synthase D
MALP_00470	gene	1302	truD
MALP_00471	CDS	4299	bepA_1	3.4.-.-		Beta-barrel assembly-enhancing protease
MALP_00471	gene	4299	bepA_1
MALP_00472	CDS	177				hypothetical protein
MALP_00472	gene	177
MALP_00473	tRNA	73				tRNA-Gly(tcc)
MALP_00473	gene	73
MALP_00474	CDS	417	tbp2_2		COG2101	TATA-box-binding protein 2
MALP_00474	gene	417	tbp2_2
MALP_00475	CDS	1659	arcS	2.6.1.97	COG1549	Archaeosine synthase
MALP_00475	gene	1659	arcS
MALP_00476	CDS	360				hypothetical protein
MALP_00476	gene	360
MALP_00477	CDS	357				hypothetical protein
MALP_00477	gene	357
MALP_00478	CDS	276	tusB			Protein TusB
MALP_00478	gene	276	tusB
MALP_00479	CDS	411				hypothetical protein
MALP_00479	gene	411
MALP_00480	CDS	243			COG0425	Putative sulfur carrier protein/Ta1414
MALP_00480	gene	243
MALP_00481	CDS	360				hypothetical protein
MALP_00481	gene	360
MALP_00482	CDS	930	pyrB	2.1.3.2	COG0540	Aspartate carbamoyltransferase
MALP_00482	gene	930	pyrB
MALP_00483	CDS	462	pyrI		COG1781	Aspartate carbamoyltransferase regulatory chain
MALP_00483	gene	462	pyrI
MALP_00484	CDS	531				hypothetical protein
MALP_00484	gene	531
MALP_00485	CDS	270				hypothetical protein
MALP_00485	gene	270
MALP_00486	CDS	4980				hypothetical protein
MALP_00486	gene	4980
MALP_00487	CDS	720				hypothetical protein
MALP_00487	gene	720
MALP_00488	CDS	459				hypothetical protein
MALP_00488	gene	459
MALP_00489	rRNA	116				5S ribosomal RNA
MALP_00489	gene	116
MALP_00490	CDS	1245				hypothetical protein
MALP_00490	gene	1245
MALP_00491	CDS	1488				hypothetical protein
MALP_00491	gene	1488
MALP_00492	CDS	2811				hypothetical protein
MALP_00492	gene	2811
MALP_00493	CDS	456		1.11.1.15	COG0450	Peroxiredoxin
MALP_00493	gene	456
MALP_00494	CDS	786	mtnP	2.4.2.28	COG0005	S-methyl-5'-thioadenosine phosphorylase
MALP_00494	gene	786	mtnP
MALP_00495	CDS	525			COG1853	putative protein
MALP_00495	gene	525
MALP_00496	CDS	531			COG1853	putative protein
MALP_00496	gene	531
MALP_00497	CDS	825	pheA	4.2.1.51	COG0077	Prephenate dehydratase
MALP_00497	gene	825	pheA
MALP_00498	CDS	1365		2.7.2.4	COG0527	putative aspartokinase
MALP_00498	gene	1365
MALP_00499	CDS	660	ycdX_2	3.1.3.-		phosphatase YcdX
MALP_00499	gene	660	ycdX_2
MALP_00500	CDS	603	hisI	3.5.4.19	COG0139	Phosphoribosyl-AMP cyclohydrolase
MALP_00500	gene	603	hisI
MALP_00501	CDS	756	hisF_1	4.1.3.-	COG0107	Imidazole glycerol phosphate synthase subunit HisF
MALP_00501	gene	756	hisF_1
MALP_00502	CDS	552	hisB	4.2.1.19	COG0131	Imidazoleglycerol-phosphate dehydratase
MALP_00502	gene	552	hisB
MALP_00503	CDS	702	hisF_2	4.1.3.-	COG0107	Imidazole glycerol phosphate synthase subunit HisF
MALP_00503	gene	702	hisF_2
MALP_00504	CDS	600	guaAA_1	6.3.5.2	COG0518	GMP synthase [glutamine-hydrolyzing] subunit A
MALP_00504	gene	600	guaAA_1
MALP_00505	CDS	1053	aspC_1	2.6.1.1	COG0436	Aspartate aminotransferase
MALP_00505	gene	1053	aspC_1
MALP_00506	CDS	864	hisG	2.4.2.17	COG0040	ATP phosphoribosyltransferase
MALP_00506	gene	864	hisG
MALP_00507	CDS	168				hypothetical protein
MALP_00507	gene	168
MALP_00508	CDS	1104				hypothetical protein
MALP_00508	gene	1104
MALP_00509	CDS	474				hypothetical protein
MALP_00509	gene	474
MALP_00510	CDS	936				hypothetical protein
MALP_00510	gene	936
MALP_00511	CDS	1590	leuA_1	2.3.3.13	COG0119	2-isopropylmalate synthase
MALP_00511	gene	1590	leuA_1
MALP_00512	CDS	1023				hypothetical protein
MALP_00512	gene	1023
MALP_00513	CDS	498				hypothetical protein
MALP_00513	gene	498
MALP_00514	tRNA	101				tRNA-Val(aac)
MALP_00514	gene	101
MALP_00515	CDS	1341	trkA_2		COG0569	Trk system potassium uptake protein TrkA
MALP_00515	gene	1341	trkA_2
MALP_00516	CDS	1212				hypothetical protein
MALP_00516	gene	1212
MALP_00517	CDS	774		3.5.5.1	COG0388	Nitrilase
MALP_00517	gene	774
MALP_00518	CDS	798	nadE	6.3.1.5	COG0171	NH(3)-dependent NAD(+) synthetase
MALP_00518	gene	798	nadE
MALP_00519	CDS	480				hypothetical protein
MALP_00519	gene	480
MALP_00520	tRNA	78				tRNA-Glu(ctc)
MALP_00520	gene	78
MALP_00521	CDS	1041	xerC_1			Tyrosine recombinase XerC
MALP_00521	gene	1041	xerC_1
MALP_00522	CDS	216				hypothetical protein
MALP_00522	gene	216
MALP_00523	CDS	636				hypothetical protein
MALP_00523	gene	636
MALP_00524	CDS	645				hypothetical protein
MALP_00524	gene	645
MALP_00525	CDS	5100				hypothetical protein
MALP_00525	gene	5100
MALP_00526	tRNA	74				tRNA-Asp(gtc)
MALP_00526	gene	74
MALP_00527	CDS	801			COG0517	putative protein
MALP_00527	gene	801
MALP_00528	CDS	2307	ppsA_2	2.7.9.2	COG0574	putative phosphoenolpyruvate synthase
MALP_00528	gene	2307	ppsA_2
MALP_00529	CDS	561	porG_1		COG1014	Pyruvate/ketoisovalerate oxidoreductases common subunit gamma
MALP_00529	gene	561	porG_1
MALP_00530	CDS	285	porD		COG1144	Pyruvate synthase subunit PorD
MALP_00530	gene	285	porD
MALP_00531	CDS	1164	porA_1	1.2.7.1	COG0674	Pyruvate synthase subunit PorA
MALP_00531	gene	1164	porA_1
MALP_00532	CDS	939	porB_1	1.2.7.1	COG1013	Pyruvate synthase subunit PorB
MALP_00532	gene	939	porB_1
MALP_00533	CDS	708				hypothetical protein
MALP_00533	gene	708
MALP_00534	CDS	219				hypothetical protein
MALP_00534	gene	219
MALP_00535	CDS	357	nac		COG1308	Nascent polypeptide-associated complex protein
MALP_00535	gene	357	nac
MALP_00536	CDS	678				hypothetical protein
MALP_00536	gene	678
MALP_00537	CDS	1344	glnA	6.3.1.2	COG0174	Glutamine synthetase
MALP_00537	gene	1344	glnA
MALP_00538	CDS	1239	alaS_1	6.1.1.7	COG0013	Alanine--tRNA ligase
MALP_00538	gene	1239	alaS_1
MALP_00539	CDS	465			COG1522	putative HTH-type transcriptional regulator
MALP_00539	gene	465
MALP_00540	CDS	1821	aspS_1	6.1.1.23	COG0017	Aspartate--tRNA(Asp/Asn) ligase
MALP_00540	gene	1821	aspS_1
MALP_00541	CDS	1335	gatB	6.3.5.-	COG0064	Aspartyl/glutamyl-tRNA(Asn/Gln) amidotransferase subunit B
MALP_00541	gene	1335	gatB
MALP_00542	CDS	1314		3.5.1.4	COG0154	Amidase
MALP_00542	gene	1314
MALP_00543	CDS	273	gatC	6.3.5.-		Aspartyl/glutamyl-tRNA(Asn/Gln) amidotransferase subunit C
MALP_00543	gene	273	gatC
MALP_00544	CDS	429	rnhA	3.1.26.4	COG0328	Ribonuclease HI
MALP_00544	gene	429	rnhA
MALP_00545	CDS	1248	hisS	6.1.1.21	COG0124	Histidine--tRNA ligase
MALP_00545	gene	1248	hisS
MALP_00546	CDS	378				hypothetical protein
MALP_00546	gene	378
MALP_00547	CDS	372				hypothetical protein
MALP_00547	gene	372
MALP_00548	CDS	573				hypothetical protein
MALP_00548	gene	573
MALP_00549	CDS	1176	hisC	2.6.1.9		Histidinol-phosphate aminotransferase
MALP_00549	gene	1176	hisC
MALP_00550	CDS	1116			COG0370	Fe(2+) transporter FeoB
MALP_00550	gene	1116
MALP_00551	CDS	969	cpkA	2.7.2.2	COG0549	Carbamate kinase
MALP_00551	gene	969	cpkA
MALP_00552	CDS	978				hypothetical protein
MALP_00552	gene	978
MALP_00553	CDS	1986	top6B	5.99.1.3	COG1389	Type 2 DNA topoisomerase 6 subunit B
MALP_00553	gene	1986	top6B
MALP_00554	CDS	1095	top6A	5.99.1.3	COG1697	Type 2 DNA topoisomerase 6 subunit A
MALP_00554	gene	1095	top6A
MALP_00555	CDS	288				hypothetical protein
MALP_00555	gene	288
MALP_00556	CDS	360				hypothetical protein
MALP_00556	gene	360
MALP_00557	CDS	1533	lysS	6.1.1.6	COG1384	Lysine--tRNA ligase
MALP_00557	gene	1533	lysS
MALP_00558	CDS	168				hypothetical protein
MALP_00558	gene	168
MALP_00559	CDS	273				hypothetical protein
MALP_00559	gene	273
MALP_00560	CDS	1269	kefB_2			Glutathione-regulated potassium-efflux system protein KefB
MALP_00560	gene	1269	kefB_2
MALP_00561	CDS	537	ppa	3.6.1.1	COG0221	Inorganic pyrophosphatase
MALP_00561	gene	537	ppa
MALP_00562	CDS	1062				hypothetical protein
MALP_00562	gene	1062
MALP_00563	CDS	297				hypothetical protein
MALP_00563	gene	297
MALP_00564	CDS	381				hypothetical protein
MALP_00564	gene	381
MALP_00565	CDS	399				hypothetical protein
MALP_00565	gene	399
MALP_00566	CDS	1008	malK_2	3.6.3.19		Trehalose/maltose import ATP-binding protein MalK
MALP_00566	gene	1008	malK_2
MALP_00567	CDS	789				hypothetical protein
MALP_00567	gene	789
MALP_00568	CDS	807				hypothetical protein
MALP_00568	gene	807
MALP_00569	CDS	750	purN	2.1.2.2		Phosphoribosylglycinamide formyltransferase
MALP_00569	gene	750	purN
MALP_00570	CDS	258				hypothetical protein
MALP_00570	gene	258
MALP_00571	CDS	285				hypothetical protein
MALP_00571	gene	285
MALP_00572	CDS	939	maX1		COG0530	Sodium/calcium exchanger MaX1
MALP_00572	gene	939	maX1
MALP_00573	CDS	1251	miaB	2.8.4.3		tRNA-2-methylthio-N(6)-dimethylallyladenosine synthase
MALP_00573	gene	1251	miaB
MALP_00574	tRNA	76				tRNA-Gln(ttg)
MALP_00574	gene	76
MALP_00575	CDS	228				hypothetical protein
MALP_00575	gene	228
MALP_00576	CDS	1947	tgtA	2.4.2.48	COG0343	tRNA-guanine(15) transglycosylase
MALP_00576	gene	1947	tgtA
MALP_00577	CDS	219				hypothetical protein
MALP_00577	gene	219
MALP_00578	CDS	360	pth	3.1.1.29	COG1990	Peptidyl-tRNA hydrolase
MALP_00578	gene	360	pth
MALP_00579	CDS	573				hypothetical protein
MALP_00579	gene	573
MALP_00580	CDS	414				hypothetical protein
MALP_00580	gene	414
MALP_00581	CDS	429			COG0048	30S ribosomal protein S12
MALP_00581	gene	429
MALP_00582	CDS	597	rps7		COG0049	30S ribosomal protein S7
MALP_00582	gene	597	rps7
MALP_00583	CDS	2205	fusA		COG0480	Elongation factor 2
MALP_00583	gene	2205	fusA
MALP_00584	CDS	1278	tuf_1		COG5256	Elongation factor 1-alpha
MALP_00584	gene	1278	tuf_1
MALP_00585	CDS	312			COG0051	30S ribosomal protein S10
MALP_00585	gene	312
MALP_00586	CDS	873			COG0668	Large-conductance mechanosensitive channel MscMJLR
MALP_00586	gene	873
MALP_00587	CDS	870			COG0668	Large-conductance mechanosensitive channel MscMJLR
MALP_00587	gene	870
MALP_00588	CDS	1647	ilvD	4.2.1.9		Dihydroxy-acid dehydratase
MALP_00588	gene	1647	ilvD
MALP_00589	tRNA	75				tRNA-Ala(tgc)
MALP_00589	gene	75
MALP_00590	CDS	1656				hypothetical protein
MALP_00590	gene	1656
MALP_00591	CDS	1104			COG0330	Stomatin
MALP_00591	gene	1104
MALP_00592	CDS	453				hypothetical protein
MALP_00592	gene	453
MALP_00593	CDS	672	ahpC	1.11.1.15	COG0450	Peroxiredoxin
MALP_00593	gene	672	ahpC
MALP_00594	CDS	1272	nhaB			Na(+)/H(+) antiporter NhaB
MALP_00594	gene	1272	nhaB
MALP_00595	CDS	444	ptr2_2		COG1522	HTH-type transcriptional regulator Ptr2
MALP_00595	gene	444	ptr2_2
MALP_00596	CDS	690	nudF	3.6.1.13	COG1051	ADP-ribose pyrophosphatase
MALP_00596	gene	690	nudF
MALP_00597	CDS	987	obg	3.6.5.-		GTPase Obg
MALP_00597	gene	987	obg
MALP_00598	CDS	3453	polC	2.7.7.7	COG1933	DNA polymerase II large subunit
MALP_00598	gene	3453	polC
MALP_00599	CDS	837	rpoD	2.7.7.6	COG0202	DNA-directed RNA polymerase subunit D
MALP_00599	gene	837	rpoD
MALP_00600	CDS	384			COG0100	30S ribosomal protein S11
MALP_00600	gene	384
MALP_00601	CDS	687	rps4		COG0522	30S ribosomal protein S4
MALP_00601	gene	687	rps4
MALP_00602	CDS	504			COG0099	30S ribosomal protein S13
MALP_00602	gene	504
MALP_00603	CDS	2682	alaS_2	6.1.1.7	COG0013	Alanine--tRNA ligase
MALP_00603	gene	2682	alaS_2
MALP_00604	CDS	477	msrA	1.8.4.11		Peptide methionine sulfoxide reductase MsrA
MALP_00604	gene	477	msrA
MALP_00605	CDS	1578	iolD_1	3.7.1.22		3D-(3,5/4)-trihydroxycyclohexane-1,2-dione hydrolase
MALP_00605	gene	1578	iolD_1
MALP_00606	CDS	1278	nifB	4.-.-.-	COG0535	FeMo cofactor biosynthesis protein NifB
MALP_00606	gene	1278	nifB
MALP_00607	CDS	408				hypothetical protein
MALP_00607	gene	408
MALP_00608	rRNA	2884				23S ribosomal RNA
MALP_00608	gene	2884
MALP_00609	CDS	558				hypothetical protein
MALP_00609	gene	558
MALP_00610	CDS	873	sucD	6.2.1.5	COG0074	Succinate--CoA ligase [ADP-forming] subunit alpha
MALP_00610	gene	873	sucD
MALP_00611	CDS	1143				hypothetical protein
MALP_00611	gene	1143
MALP_00612	CDS	690	gloB_3	3.1.2.6		Hydroxyacylglutathione hydrolase
MALP_00612	gene	690	gloB_3
MALP_00613	CDS	642	sua5	2.7.7.87	COG0009	Threonylcarbamoyl-AMP synthase
MALP_00613	gene	642	sua5
MALP_00614	CDS	900	map	3.4.11.18	COG0024	Methionine aminopeptidase
MALP_00614	gene	900	map
MALP_00615	CDS	357				hypothetical protein
MALP_00615	gene	357
MALP_00616	CDS	936				hypothetical protein
MALP_00616	gene	936
MALP_00617	CDS	327				hypothetical protein
MALP_00617	gene	327
MALP_00618	CDS	447	arsC_2	3.1.3.48		Protein ArsC
MALP_00618	gene	447	arsC_2
MALP_00619	CDS	537			COG2042	putative ribosome biogenesis protein
MALP_00619	gene	537
MALP_00620	CDS	3120	MCM	3.6.4.12	COG1241	Minichromosome maintenance protein MCM
MALP_00620	gene	3120	MCM
MALP_00621	CDS	321				hypothetical protein
MALP_00621	gene	321
MALP_00622	CDS	1047				hypothetical protein
MALP_00622	gene	1047
MALP_00623	CDS	852				hypothetical protein
MALP_00623	gene	852
MALP_00624	CDS	939	malK_3	3.6.3.19		Trehalose/maltose import ATP-binding protein MalK
MALP_00624	gene	939	malK_3
MALP_00625	CDS	870				hypothetical protein
MALP_00625	gene	870
MALP_00626	CDS	579		4.2.1.32	COG1838	Putative L(+)-tartrate dehydratase subunit beta
MALP_00626	gene	579
MALP_00627	CDS	1023				hypothetical protein
MALP_00627	gene	1023
MALP_00628	CDS	816				hypothetical protein
MALP_00628	gene	816
MALP_00629	CDS	5358		3.6.4.12	COG1204	ATP-dependent DNA helicase Hel308
MALP_00629	gene	5358
MALP_00630	CDS	792	thi4	4.-.-.-	COG1635	Thiamine thiazole synthase
MALP_00630	gene	792	thi4
MALP_00631	CDS	375				hypothetical protein
MALP_00631	gene	375
MALP_00632	CDS	777				hypothetical protein
MALP_00632	gene	777
MALP_00633	CDS	819				hypothetical protein
MALP_00633	gene	819
MALP_00634	CDS	483				hypothetical protein
MALP_00634	gene	483
MALP_00635	CDS	792	nfo_2	3.1.21.2		endonuclease 4
MALP_00635	gene	792	nfo_2
MALP_00636	CDS	984				hypothetical protein
MALP_00636	gene	984
MALP_00637	CDS	1008				hypothetical protein
MALP_00637	gene	1008
MALP_00638	CDS	1269	thiC	4.1.99.17		Phosphomethylpyrimidine synthase
MALP_00638	gene	1269	thiC
MALP_00639	CDS	2412	gyrB	5.99.1.3	COG0187	DNA gyrase subunit B
MALP_00639	gene	2412	gyrB
MALP_00640	CDS	2619	gyrA	5.99.1.3		DNA gyrase subunit A
MALP_00640	gene	2619	gyrA
MALP_00641	CDS	702				hypothetical protein
MALP_00641	gene	702
MALP_00642	CDS	429				hypothetical protein
MALP_00642	gene	429
MALP_00643	CDS	813	ftsZ1_2		COG0206	Cell division protein FtsZ 1
MALP_00643	gene	813	ftsZ1_2
MALP_00644	CDS	360				hypothetical protein
MALP_00644	gene	360
MALP_00645	CDS	531				hypothetical protein
MALP_00645	gene	531
MALP_00646	CDS	1161	yfbR	3.1.3.89		5'-deoxynucleotidase YfbR
MALP_00646	gene	1161	yfbR
MALP_00647	CDS	288				hypothetical protein
MALP_00647	gene	288
MALP_00648	CDS	267				hypothetical protein
MALP_00648	gene	267
MALP_00649	CDS	873	fieF			Ferrous-iron efflux pump FieF
MALP_00649	gene	873	fieF
MALP_00650	CDS	1158		2.6.1.57		Aromatic-amino-acid aminotransferase 2
MALP_00650	gene	1158
MALP_00651	CDS	384				hypothetical protein
MALP_00651	gene	384
MALP_00652	CDS	348				hypothetical protein
MALP_00652	gene	348
MALP_00653	CDS	1134	citZ	2.3.3.16	COG0372	Citrate synthase
MALP_00653	gene	1134	citZ
MALP_00654	CDS	855				hypothetical protein
MALP_00654	gene	855
MALP_00655	CDS	516				hypothetical protein
MALP_00655	gene	516
MALP_00656	CDS	426				hypothetical protein
MALP_00656	gene	426
MALP_00657	CDS	507	fbiB_1	6.3.2.34		Coenzyme F420:L-glutamate ligase
MALP_00657	gene	507	fbiB_1
MALP_00658	CDS	432				hypothetical protein
MALP_00658	gene	432
MALP_00659	CDS	285				hypothetical protein
MALP_00659	gene	285
MALP_00660	CDS	276				hypothetical protein
MALP_00660	gene	276
MALP_00661	CDS	750	lplA_1	6.3.1.20	COG0095	Lipoate-protein ligase A subunit 1
MALP_00661	gene	750	lplA_1
MALP_00662	CDS	1233				hypothetical protein
MALP_00662	gene	1233
MALP_00663	CDS	966	dxs_3	2.2.1.7		1-deoxy-D-xylulose-5-phosphate synthase
MALP_00663	gene	966	dxs_3
MALP_00664	CDS	1056	dxs_4	2.2.1.7		1-deoxy-D-xylulose-5-phosphate synthase
MALP_00664	gene	1056	dxs_4
MALP_00665	CDS	879	lipA_2	2.8.1.8		Lipoyl synthase
MALP_00665	gene	879	lipA_2
MALP_00666	CDS	1053	mtaA_3	2.1.1.246	COG0407	Methylcobamide:CoM methyltransferase MtaA
MALP_00666	gene	1053	mtaA_3
MALP_00667	CDS	972				hypothetical protein
MALP_00667	gene	972
MALP_00668	CDS	816			COG1136	putative ABC transporter ATP-binding protein
MALP_00668	gene	816
MALP_00669	CDS	885				hypothetical protein
MALP_00669	gene	885
MALP_00670	CDS	1008	thiL_2	2.7.4.16		Thiamine-monophosphate kinase
MALP_00670	gene	1008	thiL_2
MALP_00671	CDS	291				hypothetical protein
MALP_00671	gene	291
MALP_00672	CDS	429				hypothetical protein
MALP_00672	gene	429
MALP_00673	CDS	432				hypothetical protein
MALP_00673	gene	432
MALP_00674	CDS	567				hypothetical protein
MALP_00674	gene	567
MALP_00675	CDS	711				hypothetical protein
MALP_00675	gene	711
MALP_00676	CDS	1299	faeB-hpsB		COG0269	Bifunctional enzyme Fae/Hps
MALP_00676	gene	1299	faeB-hpsB
MALP_00677	CDS	270				hypothetical protein
MALP_00677	gene	270
MALP_00678	CDS	1416			COG0004	Putative ammonium transporter
MALP_00678	gene	1416
MALP_00679	CDS	339			COG0347	putative nitrogen regulatory PII-like protein
MALP_00679	gene	339
MALP_00680	CDS	705				hypothetical protein
MALP_00680	gene	705
MALP_00681	CDS	870	htpX	3.4.24.-		Protease HtpX
MALP_00681	gene	870	htpX
MALP_00682	CDS	945		1.1.1.376		L-arabinose 1-dehydrogenase (NAD(P)(+))
MALP_00682	gene	945
MALP_00683	CDS	597				hypothetical protein
MALP_00683	gene	597
MALP_00684	CDS	1203	priS	2.7.7.-	COG1467	DNA primase small subunit PriS
MALP_00684	gene	1203	priS
MALP_00685	CDS	840				hypothetical protein
MALP_00685	gene	840
MALP_00686	CDS	813				hypothetical protein
MALP_00686	gene	813
MALP_00687	CDS	243				50S ribosomal protein L18Ae
MALP_00687	gene	243
MALP_00688	CDS	426	pfdA		COG1730	Prefoldin subunit alpha
MALP_00688	gene	426	pfdA
MALP_00689	CDS	942	ftsY		COG0552	Signal recognition particle receptor FtsY
MALP_00689	gene	942	ftsY
MALP_00690	CDS	1251		3.-.-.-	COG0624	putative metallohydrolase
MALP_00690	gene	1251
MALP_00691	CDS	1176	fadA	2.3.1.16		3-ketoacyl-CoA thiolase
MALP_00691	gene	1176	fadA
MALP_00692	CDS	1308	tiaS_2	6.3.4.22	COG1571	tRNA(Ile2) 2-agmatinylcytidine synthetase TiaS
MALP_00692	gene	1308	tiaS_2
MALP_00693	CDS	348				hypothetical protein
MALP_00693	gene	348
MALP_00694	CDS	1293	hflX		COG2262	GTPase HflX
MALP_00694	gene	1293	hflX
MALP_00695	CDS	1296	cdc6		COG1474	ORC1-type DNA replication protein
MALP_00695	gene	1296	cdc6
MALP_00696	CDS	900				hypothetical protein
MALP_00696	gene	900
MALP_00697	CDS	459	tadA	3.5.4.33		tRNA-specific adenosine deaminase
MALP_00697	gene	459	tadA
MALP_00698	CDS	345				hypothetical protein
MALP_00698	gene	345
MALP_00699	CDS	2058				hypothetical protein
MALP_00699	gene	2058
MALP_00700	CDS	219				hypothetical protein
MALP_00700	gene	219
MALP_00701	CDS	558	atpE			V-type proton ATPase subunit E
MALP_00701	gene	558	atpE
MALP_00702	CDS	1062	atpC			V-type ATP synthase subunit C
MALP_00702	gene	1062	atpC
MALP_00703	CDS	300	atpF		COG1436	V-type ATP synthase subunit F
MALP_00703	gene	300	atpF
MALP_00704	CDS	1731	atpA	3.6.3.14	COG1155	V-type ATP synthase alpha chain
MALP_00704	gene	1731	atpA
MALP_00705	CDS	1386	atpB		COG1156	V-type ATP synthase beta chain
MALP_00705	gene	1386	atpB
MALP_00706	CDS	636	atpD		COG1394	V-type ATP synthase subunit D
MALP_00706	gene	636	atpD
MALP_00707	CDS	126				hypothetical protein
MALP_00707	gene	126
MALP_00708	CDS	180				hypothetical protein
MALP_00708	gene	180
MALP_00709	CDS	1437	polB	2.7.7.7	COG1311	DNA polymerase II small subunit
MALP_00709	gene	1437	polB
MALP_00710	CDS	384				hypothetical protein
MALP_00710	gene	384
MALP_00711	CDS	765			COG1082	putative protein
MALP_00711	gene	765
MALP_00712	CDS	1272				hypothetical protein
MALP_00712	gene	1272
MALP_00713	CDS	252				hypothetical protein
MALP_00713	gene	252
MALP_00714	CDS	516				hypothetical protein
MALP_00714	gene	516
MALP_00715	CDS	528				hypothetical protein
MALP_00715	gene	528
MALP_00716	CDS	3804				hypothetical protein
MALP_00716	gene	3804
MALP_00717	CDS	642				hypothetical protein
MALP_00717	gene	642
MALP_00718	CDS	960				hypothetical protein
MALP_00718	gene	960
MALP_00719	CDS	504			COG0071	Small heat shock protein HSP16.5
MALP_00719	gene	504
MALP_00720	CDS	2184	vat_1		COG0464	VCP-like ATPase
MALP_00720	gene	2184	vat_1
MALP_00721	CDS	480			COG0071	Small heat shock protein HSP16.5
MALP_00721	gene	480
MALP_00722	CDS	294				hypothetical protein
MALP_00722	gene	294
MALP_00723	CDS	612				hypothetical protein
MALP_00723	gene	612
MALP_00724	CDS	1044	endA	4.6.1.16	COG1676	tRNA-splicing endonuclease
MALP_00724	gene	1044	endA
MALP_00725	CDS	933				hypothetical protein
MALP_00725	gene	933
MALP_00726	CDS	933	tfb		COG1372	Transcription initiation factor IIB
MALP_00726	gene	933	tfb
MALP_00727	CDS	288				hypothetical protein
MALP_00727	gene	288
MALP_00728	CDS	762		6.3.2.44	COG1701	Pantothenate synthetase
MALP_00728	gene	762
MALP_00729	CDS	1245	ahcY	3.3.1.1		Adenosylhomocysteinase
MALP_00729	gene	1245	ahcY
MALP_00730	CDS	921		2.7.1.213	COG0524	Nucleoside kinase
MALP_00730	gene	921
MALP_00731	CDS	297				hypothetical protein
MALP_00731	gene	297
MALP_00732	CDS	468	purE_1	5.4.99.18	COG0041	N5-carboxyaminoimidazole ribonucleotide mutase
MALP_00732	gene	468	purE_1
MALP_00733	CDS	948	guaAB	6.3.5.2	COG0519	GMP synthase [glutamine-hydrolyzing] subunit B
MALP_00733	gene	948	guaAB
MALP_00734	CDS	714		3.1.3.-	COG1011	Glyceraldehyde 3-phosphate phosphatase
MALP_00734	gene	714
MALP_00735	CDS	576	guaAA_2	6.3.5.2	COG0518	GMP synthase [glutamine-hydrolyzing] subunit A
MALP_00735	gene	576	guaAA_2
MALP_00736	CDS	219				hypothetical protein
MALP_00736	gene	219
MALP_00737	CDS	348				hypothetical protein
MALP_00737	gene	348
MALP_00738	CDS	342				hypothetical protein
MALP_00738	gene	342
MALP_00739	CDS	447				hypothetical protein
MALP_00739	gene	447
MALP_00740	CDS	924				hypothetical protein
MALP_00740	gene	924
MALP_00741	CDS	447				hypothetical protein
MALP_00741	gene	447
MALP_00742	CDS	693	arfC_1	1.1.1.302	COG1985	2,5-diamino-6-ribosylamino-4(3H)-pyrimidinone 5'-phosphate reductase
MALP_00742	gene	693	arfC_1
MALP_00743	CDS	780				hypothetical protein
MALP_00743	gene	780
MALP_00744	CDS	1011	rtc	6.5.1.5	COG0430	RNA 3'-terminal phosphate cyclase
MALP_00744	gene	1011	rtc
MALP_00745	CDS	2727	kdpB	3.6.3.12		Potassium-transporting ATPase ATP-binding subunit
MALP_00745	gene	2727	kdpB
MALP_00746	CDS	1968	kefB_3			Glutathione-regulated potassium-efflux system protein KefB
MALP_00746	gene	1968	kefB_3
MALP_00747	tRNA	74				tRNA-Gly(ccc)
MALP_00747	gene	74
MALP_00748	CDS	747		2.1.1.107	COG0007	S-adenosyl-L-methionine-dependent uroporphyrinogen III methyltransferase
MALP_00748	gene	747
MALP_00749	CDS	750				hypothetical protein
MALP_00749	gene	750
MALP_00750	CDS	603				hypothetical protein
MALP_00750	gene	603
MALP_00751	CDS	330				hypothetical protein
MALP_00751	gene	330
MALP_00752	CDS	249				hypothetical protein
MALP_00752	gene	249
MALP_00753	CDS	1017	lysY	1.2.1.-	COG0002	[LysW]-L-2-aminoadipate/[LysW]-L-glutamate phosphate reductase
MALP_00753	gene	1017	lysY
MALP_00754	CDS	1404	mdtG_1			Multidrug resistance protein MdtG
MALP_00754	gene	1404	mdtG_1
MALP_00755	CDS	1218	argG	6.3.4.5		Argininosuccinate synthase
MALP_00755	gene	1218	argG
MALP_00756	CDS	1446	fumC	4.2.1.2	COG0114	Fumarate hydratase class II
MALP_00756	gene	1446	fumC
MALP_00757	CDS	369				hypothetical protein
MALP_00757	gene	369
MALP_00758	CDS	1311	thiDN		COG0351	Bifunctional thiamine biosynthesis protein ThiDN
MALP_00758	gene	1311	thiDN
MALP_00759	CDS	1167	mshA_1	2.4.1.250		D-inositol-3-phosphate glycosyltransferase
MALP_00759	gene	1167	mshA_1
MALP_00760	CDS	612				hypothetical protein
MALP_00760	gene	612
MALP_00761	CDS	888		5.2.1.8		FKBP-type peptidyl-prolyl cis-trans isomerase
MALP_00761	gene	888
MALP_00762	CDS	1905	thrS	6.1.1.3	COG0441	Threonine--tRNA ligase
MALP_00762	gene	1905	thrS
MALP_00763	CDS	1071	mshA_2	2.4.1.250		D-inositol-3-phosphate glycosyltransferase
MALP_00763	gene	1071	mshA_2
MALP_00764	CDS	756				hypothetical protein
MALP_00764	gene	756
MALP_00765	CDS	1116	aksF_2	1.1.1.87	COG0473	Homoisocitrate dehydrogenase
MALP_00765	gene	1116	aksF_2
MALP_00766	CDS	495	leuD_1	4.2.1.33	COG0066	Isopropylmalate/citramalate isomerase small subunit
MALP_00766	gene	495	leuD_1
MALP_00767	CDS	558	hacA	4.2.1.114	COG0065	Methanogen homoaconitase large subunit
MALP_00767	gene	558	hacA
MALP_00768	CDS	330				hypothetical protein
MALP_00768	gene	330
MALP_00769	CDS	1092				hypothetical protein
MALP_00769	gene	1092
MALP_00770	CDS	1026	btuC_1		COG0609	Cobalamin import system permease protein BtuC
MALP_00770	gene	1026	btuC_1
MALP_00771	CDS	786	btuD_2	3.6.3.33	COG1120	Cobalamin import ATP-binding protein BtuD
MALP_00771	gene	786	btuD_2
MALP_00772	CDS	342	panD	4.1.1.11	COG0853	Aspartate 1-decarboxylase
MALP_00772	gene	342	panD
MALP_00773	CDS	495				hypothetical protein
MALP_00773	gene	495
MALP_00774	CDS	183				hypothetical protein
MALP_00774	gene	183
MALP_00775	CDS	675		3.1.3.18	COG0561	Phosphoglycolate phosphatase
MALP_00775	gene	675
MALP_00776	CDS	825	mptA	3.5.4.39	COG1469	GTP cyclohydrolase MptA
MALP_00776	gene	825	mptA
MALP_00777	CDS	642	rnhB	3.1.26.4	COG0164	Ribonuclease HII
MALP_00777	gene	642	rnhB
MALP_00778	CDS	333				hypothetical protein
MALP_00778	gene	333
MALP_00779	tRNA	76				tRNA-Met(cat)
MALP_00779	gene	76
MALP_00780	CDS	1524	gpdA1	1.1.5.3	COG0578	Anaerobic glycerol-3-phosphate dehydrogenase subunit A1
MALP_00780	gene	1524	gpdA1
MALP_00781	CDS	1050	glpB	1.1.5.3		Anaerobic glycerol-3-phosphate dehydrogenase subunit B
MALP_00781	gene	1050	glpB
MALP_00782	CDS	984	tfrB	1.3.4.1	COG0247	Fumarate reductase (CoM/CoB) subunit B
MALP_00782	gene	984	tfrB
MALP_00783	CDS	204				hypothetical protein
MALP_00783	gene	204
MALP_00784	CDS	681				hypothetical protein
MALP_00784	gene	681
MALP_00785	CDS	1434	gvpD			Protein GvpD
MALP_00785	gene	1434	gvpD
MALP_00786	CDS	1191	glmU_2		COG1208	Bifunctional protein GlmU
MALP_00786	gene	1191	glmU_2
MALP_00787	CDS	1797	glmS_2	2.6.1.16	COG0449	Glutamine--fructose-6-phosphate aminotransferase [isomerizing]
MALP_00787	gene	1797	glmS_2
MALP_00788	CDS	990				hypothetical protein
MALP_00788	gene	990
MALP_00789	CDS	759				hypothetical protein
MALP_00789	gene	759
MALP_00790	CDS	609				hypothetical protein
MALP_00790	gene	609
MALP_00791	CDS	228				hypothetical protein
MALP_00791	gene	228
MALP_00792	CDS	1626	ade	3.5.4.2		Adenine deaminase
MALP_00792	gene	1626	ade
MALP_00793	CDS	735	gpt	2.4.2.22		Xanthine phosphoribosyltransferase
MALP_00793	gene	735	gpt
MALP_00794	CDS	303	hcaC			3-phenylpropionate/cinnamic acid dioxygenase ferredoxin subunit
MALP_00794	gene	303	hcaC
MALP_00795	CDS	615	hpt	2.4.2.8	COG0503	Hypoxanthine/guanine phosphoribosyltransferase
MALP_00795	gene	615	hpt
MALP_00796	CDS	789				hypothetical protein
MALP_00796	gene	789
MALP_00797	CDS	909	livG_1		COG0411	putative branched-chain amino acid transport ATP-binding protein LivG
MALP_00797	gene	909	livG_1
MALP_00798	CDS	1566				hypothetical protein
MALP_00798	gene	1566
MALP_00799	CDS	2157	pol_1	2.7.7.7	COG0417	DNA polymerase
MALP_00799	gene	2157	pol_1
MALP_00800	CDS	240				hypothetical protein
MALP_00800	gene	240
MALP_00801	CDS	738				hypothetical protein
MALP_00801	gene	738
MALP_00802	CDS	108				hypothetical protein
MALP_00802	gene	108
MALP_00803	CDS	111				hypothetical protein
MALP_00803	gene	111
MALP_00804	CDS	1014				hypothetical protein
MALP_00804	gene	1014
MALP_00805	CDS	957	truB	5.4.99.25	COG0130	putative tRNA pseudouridine synthase B
MALP_00805	gene	957	truB
MALP_00806	CDS	531	cmk	2.7.4.25		Cytidylate kinase
MALP_00806	gene	531	cmk
MALP_00807	CDS	654				hypothetical protein
MALP_00807	gene	654
MALP_00808	CDS	1635	secY		COG0201	Protein translocase subunit SecY
MALP_00808	gene	1635	secY
MALP_00809	CDS	429			COG0200	50S ribosomal protein L15
MALP_00809	gene	429
MALP_00810	CDS	465			COG1841	50S ribosomal protein L30
MALP_00810	gene	465
MALP_00811	CDS	678	rps5		COG0098	30S ribosomal protein S5
MALP_00811	gene	678	rps5
MALP_00812	CDS	501			COG0256	50S ribosomal protein L18
MALP_00812	gene	501
MALP_00813	CDS	456			COG2147	50S ribosomal protein L19e
MALP_00813	gene	456
MALP_00814	CDS	651			COG1717	50S ribosomal protein L32e
MALP_00814	gene	651
MALP_00815	CDS	549	rpl6		COG0097	50S ribosomal protein L6
MALP_00815	gene	549	rpl6
MALP_00816	CDS	390	rps8		COG0096	30S ribosomal protein S8
MALP_00816	gene	390	rps8
MALP_00817	CDS	516	rpl5			50S ribosomal protein L5
MALP_00817	gene	516	rpl5
MALP_00818	CDS	711	rps4e		COG1471	30S ribosomal protein S4e
MALP_00818	gene	711	rps4e
MALP_00819	CDS	372			COG0198	50S ribosomal protein L24
MALP_00819	gene	372
MALP_00820	CDS	399			COG0093	50S ribosomal protein L14
MALP_00820	gene	399
MALP_00821	CDS	327			COG0186	30S ribosomal protein S17
MALP_00821	gene	327
MALP_00822	CDS	261	rnp1	3.1.26.5	COG1588	Ribonuclease P protein component 1
MALP_00822	gene	261	rnp1
MALP_00823	CDS	300			COG0023	Protein translation factor SUI1
MALP_00823	gene	300
MALP_00824	CDS	201			COG0255	50S ribosomal protein L29
MALP_00824	gene	201
MALP_00825	CDS	726	rps3		COG0092	30S ribosomal protein S3
MALP_00825	gene	726	rps3
MALP_00826	CDS	447			COG0091	50S ribosomal protein L22
MALP_00826	gene	447
MALP_00827	CDS	462			COG0185	30S ribosomal protein S19
MALP_00827	gene	462
MALP_00828	CDS	699	rpl2		COG0090	50S ribosomal protein L2
MALP_00828	gene	699	rpl2
MALP_00829	CDS	279			COG0089	50S ribosomal protein L23
MALP_00829	gene	279
MALP_00830	CDS	765	rpl4		COG0088	50S ribosomal protein L4
MALP_00830	gene	765	rpl4
MALP_00831	CDS	1002	rpl3		COG0087	50S ribosomal protein L3
MALP_00831	gene	1002	rpl3
MALP_00832	CDS	321				hypothetical protein
MALP_00832	gene	321
MALP_00833	CDS	987				hypothetical protein
MALP_00833	gene	987
MALP_00834	CDS	1353		1.8.1.14	COG0446	Coenzyme A disulfide reductase
MALP_00834	gene	1353
MALP_00835	CDS	1059	tyrS	6.1.1.1	COG0162	Tyrosine--tRNA ligase
MALP_00835	gene	1059	tyrS
MALP_00836	CDS	945				hypothetical protein
MALP_00836	gene	945
MALP_00837	CDS	384	pfdB		COG1382	Prefoldin subunit beta
MALP_00837	gene	384	pfdB
MALP_00838	CDS	243				hypothetical protein
MALP_00838	gene	243
MALP_00839	CDS	138	rpoP	2.7.7.6	COG1996	DNA-directed RNA polymerase subunit P
MALP_00839	gene	138	rpoP
MALP_00840	CDS	267			COG1997	50S ribosomal protein L37Ae
MALP_00840	gene	267
MALP_00841	CDS	774			COG2123	Exosome complex component Rrp42
MALP_00841	gene	774
MALP_00842	CDS	780		3.1.13.-	COG0689	Exosome complex component Rrp41
MALP_00842	gene	780
MALP_00843	CDS	684	rrp4		COG1097	Exosome complex component Rrp4
MALP_00843	gene	684	rrp4
MALP_00844	CDS	696			COG1500	Ribosome maturation protein SDO1
MALP_00844	gene	696
MALP_00845	CDS	723	psmA	3.4.25.1	COG0638	Proteasome subunit alpha
MALP_00845	gene	723	psmA
MALP_00846	CDS	309				hypothetical protein
MALP_00846	gene	309
MALP_00847	CDS	1038	ftsZ1_3		COG0206	Cell division protein FtsZ 1
MALP_00847	gene	1038	ftsZ1_3
MALP_00848	CDS	753				hypothetical protein
MALP_00848	gene	753
MALP_00849	CDS	3018	hdrA_2	1.8.98.1	COG1148	CoB--CoM heterodisulfide reductase iron-sulfur subunit A
MALP_00849	gene	3018	hdrA_2
MALP_00850	CDS	453	mvhD_2	1.12.99.-	COG1908	F420-non-reducing hydrogenase iron-sulfur subunit D
MALP_00850	gene	453	mvhD_2
MALP_00851	CDS	1020	mvhG	1.12.99.-	COG1941	F420-non-reducing hydrogenase iron-sulfur subunit G
MALP_00851	gene	1020	mvhG
MALP_00852	CDS	1527	mvhA	1.12.99.-	COG3259	F420-non-reducing hydrogenase iron-sulfur subunit A
MALP_00852	gene	1527	mvhA
MALP_00853	CDS	777				hypothetical protein
MALP_00853	gene	777
MALP_00854	CDS	675				hypothetical protein
MALP_00854	gene	675
MALP_00855	CDS	1443	nnrD	4.2.1.136		ADP-dependent (S)-NAD(P)H-hydrate dehydratase
MALP_00855	gene	1443	nnrD
MALP_00856	CDS	291				hypothetical protein
MALP_00856	gene	291
MALP_00857	CDS	294			COG1400	Signal recognition particle 19 kDa protein
MALP_00857	gene	294
MALP_00858	CDS	384	rps8e		COG2007	30S ribosomal protein S8e
MALP_00858	gene	384	rps8e
MALP_00859	CDS	639	cpdA	3.1.4.53		3',5'-cyclic adenosine monophosphate phosphodiesterase CpdA
MALP_00859	gene	639	cpdA
MALP_00860	CDS	912				hypothetical protein
MALP_00860	gene	912
MALP_00861	CDS	501				hypothetical protein
MALP_00861	gene	501
MALP_00862	CDS	618	eif2b		COG1601	Translation initiation factor 2 subunit beta
MALP_00862	gene	618	eif2b
MALP_00863	CDS	1614	pyrG	6.3.4.2	COG0504	CTP synthase
MALP_00863	gene	1614	pyrG
MALP_00864	rRNA	1468				16S ribosomal RNA
MALP_00864	gene	1468
MALP_00865	tRNA	86				tRNA-Ser(gct)
MALP_00865	gene	86
MALP_00866	CDS	789	aspC_2	2.6.1.1	COG0436	Aspartate aminotransferase
MALP_00866	gene	789	aspC_2
MALP_00867	CDS	810				hypothetical protein
MALP_00867	gene	810
MALP_00868	CDS	159				hypothetical protein
MALP_00868	gene	159
MALP_00869	CDS	531				hypothetical protein
MALP_00869	gene	531
MALP_00870	CDS	453				hypothetical protein
MALP_00870	gene	453
MALP_00871	CDS	2730				hypothetical protein
MALP_00871	gene	2730
MALP_00872	CDS	1422	rfcL		COG0470	Replication factor C large subunit
MALP_00872	gene	1422	rfcL
MALP_00873	CDS	942	taw1	4.1.3.44	COG0731	S-adenosyl-L-methionine-dependent tRNA 4-demethylwyosine synthase
MALP_00873	gene	942	taw1
MALP_00874	CDS	792	rutD	3.5.1.-		Putative aminoacrylate hydrolase RutD
MALP_00874	gene	792	rutD
MALP_00875	CDS	1107				hypothetical protein
MALP_00875	gene	1107
MALP_00876	CDS	198				hypothetical protein
MALP_00876	gene	198
MALP_00877	CDS	699				hypothetical protein
MALP_00877	gene	699
MALP_00878	CDS	816				hypothetical protein
MALP_00878	gene	816
MALP_00879	CDS	177				hypothetical protein
MALP_00879	gene	177
MALP_00880	CDS	1653		6.2.1.40	COG0318	4-hydroxybutyrate--CoA ligase 2
MALP_00880	gene	1653
MALP_00881	CDS	507				hypothetical protein
MALP_00881	gene	507
MALP_00882	CDS	1398	vorA	1.-.-.-	COG1013	Ketoisovalerate oxidoreductase subunit VorA
MALP_00882	gene	1398	vorA
MALP_00883	CDS	1056	vorB_1	1.2.7.7	COG0674	Ketoisovalerate oxidoreductase subunit VorB
MALP_00883	gene	1056	vorB_1
MALP_00884	CDS	237	vorC	1.2.7.7	COG1146	Ketoisovalerate oxidoreductase subunit VorC
MALP_00884	gene	237	vorC
MALP_00885	CDS	804	queG_2	1.17.99.6		Epoxyqueuosine reductase
MALP_00885	gene	804	queG_2
MALP_00886	CDS	999	leuB	1.1.1.85	COG0473	3-isopropylmalate/3-methylmalate dehydrogenase
MALP_00886	gene	999	leuB
MALP_00887	CDS	933	dys_1	2.5.1.46	COG1899	putative deoxyhypusine synthase
MALP_00887	gene	933	dys_1
MALP_00888	CDS	1176	mdtD_2			Putative multidrug resistance protein MdtD
MALP_00888	gene	1176	mdtD_2
MALP_00889	CDS	579	tmk_1	2.7.4.9		Thymidylate kinase
MALP_00889	gene	579	tmk_1
MALP_00890	CDS	729				hypothetical protein
MALP_00890	gene	729
MALP_00891	CDS	660				hypothetical protein
MALP_00891	gene	660
MALP_00892	CDS	672				hypothetical protein
MALP_00892	gene	672
MALP_00893	CDS	2133	hppA1	3.6.1.1	COG3808	K(+)-stimulated pyrophosphate-energized sodium pump
MALP_00893	gene	2133	hppA1
MALP_00894	CDS	567	rpoE1	2.7.7.6	COG1095	DNA-directed RNA polymerase subunit E'
MALP_00894	gene	567	rpoE1
MALP_00895	CDS	189	spt4		COG2093	Transcription elongation factor Spt4
MALP_00895	gene	189	spt4
MALP_00896	CDS	495				hypothetical protein
MALP_00896	gene	495
MALP_00897	CDS	309			COG2004	30S ribosomal protein S24e
MALP_00897	gene	309
MALP_00898	CDS	195			COG1998	30S ribosomal protein S27ae
MALP_00898	gene	195
MALP_00899	tRNA	76				tRNA-Arg(ccg)
MALP_00899	gene	76
MALP_00900	CDS	1167				hypothetical protein
MALP_00900	gene	1167
MALP_00901	CDS	774				hypothetical protein
MALP_00901	gene	774
MALP_00902	CDS	4161	ileS_1	6.1.1.5	COG0060	Isoleucine--tRNA ligase
MALP_00902	gene	4161	ileS_1
MALP_00903	CDS	1041	fen	3.1.-.-	COG0258	Flap endonuclease 1
MALP_00903	gene	1041	fen
MALP_00904	CDS	210				hypothetical protein
MALP_00904	gene	210
MALP_00905	CDS	174				hypothetical protein
MALP_00905	gene	174
MALP_00906	CDS	411				hypothetical protein
MALP_00906	gene	411
MALP_00907	CDS	648				hypothetical protein
MALP_00907	gene	648
MALP_00908	CDS	417				hypothetical protein
MALP_00908	gene	417
MALP_00909	CDS	216				hypothetical protein
MALP_00909	gene	216
MALP_00910	CDS	1107				hypothetical protein
MALP_00910	gene	1107
MALP_00911	CDS	909	rnz_1	3.1.26.11	COG1234	Ribonuclease Z
MALP_00911	gene	909	rnz_1
MALP_00912	CDS	564				hypothetical protein
MALP_00912	gene	564
MALP_00913	CDS	1299	mat	2.5.1.6	COG1812	S-adenosylmethionine synthase
MALP_00913	gene	1299	mat
MALP_00914	CDS	585				hypothetical protein
MALP_00914	gene	585
MALP_00915	CDS	2001				hypothetical protein
MALP_00915	gene	2001
MALP_00916	CDS	237				hypothetical protein
MALP_00916	gene	237
MALP_00917	CDS	1614				hypothetical protein
MALP_00917	gene	1614
MALP_00918	CDS	201				hypothetical protein
MALP_00918	gene	201
MALP_00919	CDS	534				hypothetical protein
MALP_00919	gene	534
MALP_00920	CDS	1134				hypothetical protein
MALP_00920	gene	1134
MALP_00921	CDS	744				hypothetical protein
MALP_00921	gene	744
MALP_00922	CDS	1005				hypothetical protein
MALP_00922	gene	1005
MALP_00923	CDS	588				hypothetical protein
MALP_00923	gene	588
MALP_00924	CDS	111				hypothetical protein
MALP_00924	gene	111
MALP_00925	CDS	2877	leuS	6.1.1.4	COG0495	Leucine--tRNA ligase
MALP_00925	gene	2877	leuS
MALP_00926	CDS	546	ubiX	2.5.1.-		Flavin prenyltransferase UbiX
MALP_00926	gene	546	ubiX
MALP_00927	CDS	423			COG2238	30S ribosomal protein S19e
MALP_00927	gene	423
MALP_00928	CDS	336			COG2118	DNA-binding protein
MALP_00928	gene	336
MALP_00929	CDS	156			COG2167	50S ribosomal protein L39e
MALP_00929	gene	156
MALP_00930	CDS	267			COG2097	50S ribosomal protein L31e
MALP_00930	gene	267
MALP_00931	CDS	660	eif6		COG1976	Translation initiation factor 6
MALP_00931	gene	660	eif6
MALP_00932	CDS	636				hypothetical protein
MALP_00932	gene	636
MALP_00933	CDS	1095				hypothetical protein
MALP_00933	gene	1095
MALP_00934	CDS	402	apgM2	5.4.2.12	COG3635	2,3-bisphosphoglycerate-independent phosphoglycerate mutase 2
MALP_00934	gene	402	apgM2
MALP_00935	CDS	1104				hypothetical protein
MALP_00935	gene	1104
MALP_00936	CDS	627	cobY	2.7.7.62	COG2266	Adenosylcobinamide-phosphate guanylyltransferase
MALP_00936	gene	627	cobY
MALP_00937	CDS	753	cobS	2.7.8.26		Adenosylcobinamide-GDP ribazoletransferase
MALP_00937	gene	753	cobS
MALP_00938	CDS	1137				hypothetical protein
MALP_00938	gene	1137
MALP_00939	CDS	996	cbiB			Cobalamin biosynthesis protein CbiB
MALP_00939	gene	996	cbiB
MALP_00940	CDS	1146		2.6.1.57		Aromatic-amino-acid aminotransferase 2
MALP_00940	gene	1146
MALP_00941	CDS	864	btuD_3	3.6.3.33	COG1120	Cobalamin import ATP-binding protein BtuD
MALP_00941	gene	864	btuD_3
MALP_00942	CDS	1044	btuC_2		COG0609	Cobalamin import system permease protein BtuC
MALP_00942	gene	1044	btuC_2
MALP_00943	CDS	1095	btuF		COG0614	Cobalamin-binding protein
MALP_00943	gene	1095	btuF
MALP_00944	CDS	333				hypothetical protein
MALP_00944	gene	333
MALP_00945	tRNA	101				tRNA-Asn(att)
MALP_00945	gene	101
MALP_00946	CDS	555				hypothetical protein
MALP_00946	gene	555
MALP_00947	CDS	576	rutE	1.-.-.-		malonic semialdehyde reductase RutE
MALP_00947	gene	576	rutE
MALP_00948	CDS	891				hypothetical protein
MALP_00948	gene	891
MALP_00949	CDS	891				hypothetical protein
MALP_00949	gene	891
MALP_00950	CDS	336				hypothetical protein
MALP_00950	gene	336
MALP_00951	CDS	129				hypothetical protein
MALP_00951	gene	129
MALP_00952	CDS	216	pycB_2	6.4.1.1	COG0511	Pyruvate carboxylase subunit B
MALP_00952	gene	216	pycB_2
MALP_00953	CDS	333				hypothetical protein
MALP_00953	gene	333
MALP_00954	CDS	942				hypothetical protein
MALP_00954	gene	942
MALP_00955	CDS	582				hypothetical protein
MALP_00955	gene	582
MALP_00956	CDS	504	glpE	2.8.1.1		Thiosulfate sulfurtransferase GlpE
MALP_00956	gene	504	glpE
MALP_00957	CDS	108				hypothetical protein
MALP_00957	gene	108
MALP_00958	CDS	951	selD	2.7.9.3		Selenide, water dikinase
MALP_00958	gene	951	selD
MALP_00959	CDS	510				hypothetical protein
MALP_00959	gene	510
MALP_00960	CDS	249				hypothetical protein
MALP_00960	gene	249
MALP_00961	CDS	528				hypothetical protein
MALP_00961	gene	528
MALP_00962	CDS	513				hypothetical protein
MALP_00962	gene	513
MALP_00963	CDS	822	menH	4.2.99.20		2-succinyl-6-hydroxy-2,4-cyclohexadiene-1-carboxylate synthase
MALP_00963	gene	822	menH
MALP_00964	CDS	249				hypothetical protein
MALP_00964	gene	249
MALP_00965	CDS	255				hypothetical protein
MALP_00965	gene	255
MALP_00966	CDS	528				hypothetical protein
MALP_00966	gene	528
MALP_00967	CDS	495				hypothetical protein
MALP_00967	gene	495
MALP_00968	CDS	639	mtbC		COG5012	Dimethylamine corrinoid protein
MALP_00968	gene	639	mtbC
MALP_00969	CDS	1092	mtbA_2	2.1.1.247	COG0407	Methylcobamide:CoM methyltransferase MtbA
MALP_00969	gene	1092	mtbA_2
MALP_00970	CDS	198				hypothetical protein
MALP_00970	gene	198
MALP_00971	CDS	678	ureG			Urease accessory protein UreG
MALP_00971	gene	678	ureG
MALP_00972	CDS	471				hypothetical protein
MALP_00972	gene	471
MALP_00973	CDS	312				hypothetical protein
MALP_00973	gene	312
MALP_00974	CDS	378				hypothetical protein
MALP_00974	gene	378
MALP_00975	CDS	345				hypothetical protein
MALP_00975	gene	345
MALP_00976	CDS	2028				hypothetical protein
MALP_00976	gene	2028
MALP_00977	CDS	1140	livG_2		COG0411	putative branched-chain amino acid transport ATP-binding protein LivG
MALP_00977	gene	1140	livG_2
MALP_00978	CDS	786	ecfT			Energy-coupling factor transporter transmembrane protein EcfT
MALP_00978	gene	786	ecfT
MALP_00979	CDS	285	cbiN			Cobalt transport protein CbiN
MALP_00979	gene	285	cbiN
MALP_00980	CDS	663	cbiM			Cobalt transport protein CbiM
MALP_00980	gene	663	cbiM
MALP_00981	CDS	354				hypothetical protein
MALP_00981	gene	354
MALP_00982	CDS	312				hypothetical protein
MALP_00982	gene	312
MALP_00983	CDS	651				hypothetical protein
MALP_00983	gene	651
MALP_00984	CDS	1122	trpS	6.1.1.2	COG0180	Tryptophan--tRNA ligase
MALP_00984	gene	1122	trpS
MALP_00985	CDS	387			COG1720	S-adenosyl-L-methionine-binding protein
MALP_00985	gene	387
MALP_00986	CDS	1521	pheS	6.1.1.20	COG0016	Phenylalanine--tRNA ligase alpha subunit
MALP_00986	gene	1521	pheS
MALP_00987	CDS	1257				hypothetical protein
MALP_00987	gene	1257
MALP_00988	CDS	870	dtdA	3.1.1.96	COG1650	D-aminoacyl-tRNA deacylase
MALP_00988	gene	870	dtdA
MALP_00989	CDS	747				hypothetical protein
MALP_00989	gene	747
MALP_00990	CDS	684	pyrH	2.7.4.22	COG0528	Uridylate kinase
MALP_00990	gene	684	pyrH
MALP_00991	CDS	1245	prf1		COG1503	Peptide chain release factor subunit 1
MALP_00991	gene	1245	prf1
MALP_00992	CDS	1713	argS	6.1.1.19	COG0018	Arginine--tRNA ligase
MALP_00992	gene	1713	argS
MALP_00993	CDS	492				hypothetical protein
MALP_00993	gene	492
MALP_00994	CDS	735	lplA_2	6.3.1.20	COG0095	Lipoate-protein ligase A subunit 1
MALP_00994	gene	735	lplA_2
MALP_00995	CDS	2886				hypothetical protein
MALP_00995	gene	2886
MALP_00996	CDS	1158	purP_1	6.3.4.23	COG1759	5-formaminoimidazole-4-carboxamide-1-(beta)-D-ribofuranosyl 5'-monophosphate synthetase
MALP_00996	gene	1158	purP_1
MALP_00997	CDS	1233				hypothetical protein
MALP_00997	gene	1233
MALP_00998	CDS	651				hypothetical protein
MALP_00998	gene	651
MALP_00999	CDS	579				hypothetical protein
MALP_00999	gene	579
MALP_01000	tRNA	74				tRNA-Gln(ctg)
[truncated: 1,439 more rows]
