# Supplementary material for: Metabolic marker gene mining provides insight in global mcrA diversity and, coupled with targeted genome reconstruction, sheds further light on metabolic potential of the Methanomassiliicoccales
Source: PeerJ. 2018 Sep 17;6:e5614. doi: 10.7717/peerj.5614 (PMC6147122; doi:10.7717/peerj.5614)
Supplement: File S5 [file peerj-06-5614-s009.gz › MALP_prokka/MALP.txt]

organism: Genus species strain 
contigs: 58
bases: 1564478
rRNA: 4
gene: 1719
CDS: 1681
tRNA: 34
