# Supplementary material for: Metabolic marker gene mining provides insight in global mcrA diversity and, coupled with targeted genome reconstruction, sheds further light on metabolic potential of the Methanomassiliicoccales
Source: PeerJ. 2018 Sep 17;6:e5614. doi: 10.7717/peerj.5614 (PMC6147122; doi:10.7717/peerj.5614)
Supplement: File S5 [file peerj-06-5614-s009.gz › MALP_prokka/MALP.sqn]

Seq-entry ::= set {
  class genbank ,
  seq-set {
    set {
      class nuc-prot ,
      descr {
        source {
          org {
            taxname "Genus species" ,
            orgname {
              mod {
                {
                  subtype strain ,
                  subname "strain" } } ,
              gcode 11 } } } ,
        comment "Annotated using prokka 1.13 from
 https://github.com/tseemann/prokka" ,
        user {
          type
            str "NcbiCleanup" ,
          data {
            {
              label
                str "method" ,
              data
                str "SeriousSeqEntryCleanup" } ,
            {
              label
                str "version" ,
              data
                int 8 } ,
            {
              label
                str "month" ,
              data
                int 5 } ,
            {
              label
                str "day" ,
              data
                int 21 } ,
            {
              label
                str "year" ,
              data
                int 2018 } } } ,
        create-date
          std {
            year 2018 ,
            month 5 ,
            day 21 } } ,
      seq-set {
        seq {
          id {
            general {
              db "Prokka" ,
              tag
                str "MALP_1" } } ,
          descr {
            molinfo {
              biomol genomic } } ,
          inst {
            repr raw ,
            mol dna ,
            length 44041 ,
            seq-data
              iupacna "TCGGCGGTTCGAACGTCTACAACATCGCCACCAACTACTCCAAGGCCAAGGTCAT
GGACTCCCACAGCCTCAATGAGGGCACCTGGCTGACCATATCCTTCCTGGACGAGGGCGATCCGGCGGTCAACATATC
GGTGCTCATAAAGAACGCCAAGGGCGAAATCGTCTACAATGGCACCACCGATGCCGACGGCAAGGTCAAGATACTGCT
GACGCAGTACTCCTACACCTCCGAGGGCAAGGACGATGGGTTCAACCCGTACACCATAACCGCTGACTTCGAGTCCGG
TGAGAAGAGCACCGACGTGGTGCTCGACCAGTCCTACCAGGACCTCACCATCGAGGGCGAAGAGGAAAGCGACATGGG
AGCCATCCTGGCGGTGGTCGGGGTACTGGTCATCATCCTGCTCATCGTGGCCGCGGTAGTGGTCATGAGGCGCCGGAA
GTAACGGGACCCAAACCCCTTAGTTCCAAACCTTTTCCTTATTTCTCATTTTTCTCCTCTAAGATACTTTGTTAAGGG
GGGAGTTCCATTCCCAAGCGAGCGAAATGACCTATTCCGAGAGGGCGCGACAGCTATTGGCCAGCAGCCATGCTTCCG
AGGGCGATACCGTTCGTCTAAAGGCGGGAGGCAAGGATCACTCGGGCATGCTCATGCCTCATCACGATTTCAGTCATC
CCGATGTCATAGTGATCAAGCTGAAGAGCGGCTACAACATCGGGATCATGGTAGACGATTCCTCCGAACTGAACGTTG
AGGTCAAGGCCCAGGAGCGGTACTCAAAGGCCATAGCGCCATCCAAGGTCAGCGATCTTCCGGTCATATCCTTCCTGG
GAACCGGCGGCACCATCGCCAGCTATGTCGACTATCGAACGGGAGCCGTGCATCCGGCCTTGAAGGCCGAGGAATTGG
TGGCCACCGTTCCCGAGCTCACCGAGATCTGCAGGATGCGCTCCAAGGTGGTGTTCTCGATATTCAGCGAGAACATGG
ACGTGGCACACTGGCAGGAACTGGCGGGAGCCGTGGCCGAGGAGCTGAACTCCGGAGTGGAAGGCGTCATAATACCCC
ACGGGACGGACACCCTGGGGTTCACCTCCGCTGCGCTGTCCTTCATGCTCGGCGACGTGCCGAGGCCGGTCGTCCTGG
TCGGAGCCCAGAGGTCATCAGATCGCCCCTCTTCCGATTCTTACGGTAACTTACTTTCCGCGGCACGCTTCTGTGTGA
ACGCCAATGCGGCCGGGATCTTCGTGCTGATGCATGGCGAGACCTCGGACACCTGCGCGCACGTTCACCGGGGGACCA
AGGTCCGCAAGATGCACGCCAGCCGCCGTGATGCGTTCCGTAGTTTGAATGCCGCTCCTGTGGCCGTCCTGGACCTCG
ACGGCGGCTTGAAGATGGCTTCCCAATGCCATCCGAAGAACGATGTCAAGGTGCAGGCGGACACCCGCATGGAGCCGA
ACGTGGGGCTGCTGCACTTCTATCCTGGTCTGAGCGCCGAGGCAGTGAGCAGGTTCGCTGACGGTCTGCGAGGGCTGG
TCATCGCCGGCACCGGCCTCGGTCACGTCTCCAGGGACCTGGTGAGGGGCTTGAAGAACCTGACCTCCCAGGGGATAA
CCGTGGTCATGACCACCCAGTGCCTGGAAGGAAGGGTGAACCTGAACGTCTACGATACTGGTAGGGACCTTCTCTCCG
CCGGAGTGATCCCCGGCGAGGACATGCTGCCTGAAACGGCACTAGTGAAGCTCATGTACGTCCTGGGCCGAACGGACG
AGCCGGACAAGGTCAGGGAGCTGATGCTCACCGATCTTCGGGGCGAGATCTCGGAAAGGAGGGAGCTGTGATGCATCA
GCTGACCTGCGGAATAGAGATCCATCAGCAGCTGGACACCCACAAGCTGTTCTGCTCCTGCCGCTCCCGTCTGGTGGA
GGAGGAGGGAAATCGCTTCCGGCGCCGGCTGCGCCCGACGCAGAGCGAGATGGGGGAGATCGACCGCGCCGTCCTGGC
GCAGGCCGAACGGCGAATGCATTTCACCTACCAGGCTCCCCATGGCGTGTCTTGCCTGGTGGAAGCGGACGAGGAGCC
GCCCCACGACGCGGACGAGGAGGCGATGCAGGCCTCCCTGATCGTCTCGGCCATGCTGAACTGCCGGGTGATGGACGA
GGTGCACTTCATGCGCAAGATCGTCATCGACGGTTCGAACACCAGCGGTTTCCAGCGCACGGCGTTGGTGGCCGTGGA
CGGCCACCTGGAGGTGAACGGCCGTAAGATCGGTATACTGTCCCTATGCCTCGAGGAGGACGCCGCGCGCAAGGTGGA
AACGAAGGACAGGGAGGTCACGTACCGCCTGGACCGCCTGGGGATACCGCTCATCGAGATAGCCACCGCCCCGGACAT
GCACGACCCGGACGAGGTGAAGGAGGTGGCGCAGCGTTTGGGCTCCATGCTCCGCTCCACGCGCAAGGTGAAGCGCGG
TCTCGGGACGATAAGAGAGGACCTCAATATTTCCGTACCGGATGGCGCCAGGGTCGAGATAAAGGGGGCTCAGGACCT
TTCCCTGCTGCCGACGTACGTCCGCAACGAGATGGAGAGACAACGTTCCCTCATAGAGATCAGGCGGATCCTCAGAGA
AAGGGGCGCTGTTCCCGTTCCGGTGGTGGCCAAGGACATTTCCTCCTTGTTGAAGGATAGCCGATCCAAAGTTATCCG
CTCCGCCCTGTCCAAGGGCGGCAAGGTGTTCTGTTCCGCTTTGCCGTTATTCGCTGGAACCATGCGCAGCGCCGATGG
AAAATTACGATTGGGGGCGGAGTTGGCCCAGCACGCCCGCTCCCGCGGAGTTGCCGGAATATTCCACTCCGATGAACT
TCCCGCTTACGGCATCACCGTTGAAGAGGTGCAGGCGATACGCAAGGAGCTCTGTCTCCAAGATGGCGACGCATTCGC
GCTTTGCGCCGACGCCGCCGACCGGGCGGAACCTGCTCTTCTGGCCGCCGTGGCCAGGGCCAACCAGGCTCTTGTCGG
CGTGCCGGAGGAGACCCGCGATCCCTTGCCGGACGGCACCTCCGTCTACAGCCGTCCGTTGCCGGGGGCGGGGCGCAT
GTACCCCGAGACGGACGTGAAGCCTATACTGATAGGCAAGGATCGGTTGGAGCACATCAGCCAGAACCTTCCGGAGCT
TCCCGAGGAGCGCATGGCGCGCATTTCCAGGGAATACGGCGTGAACGAACAGCAGTCCCGTCAATTGGTAAAGGACGG
TTTCGACGAGCTGTTCGAGGAGGTGGCCAAGGACCGGGCCATGGCGGCGGTGGCCGCCCGCACCTTCCTGAGCACCTA
TCCGGAGCTGATGAAGGAAGGGGTGGACCTGGGGTCGCTGACGGACGAAAGGGTCAAGGAGGCCTTTGCCGCTTTATC
GGCCGGACGGTTCGCCAAGGAGGCGCTTCCCGCGGTGCTCAGGGAGCTTGCCAACGGTTCCGGCGTCGAAAAGGCGGT
AAACGCCTTAGGACTGGGCTCGCTGGACCAGGGGGAAGCTGCCGGCATCATCGACATGATCATCAAGGAAAGGGCTGA
ATTCGTGCGGGAGAAGGGGGAAGCCGCCGTGGGGCCGCTCATGGGCGTGGCAATGAAGGAGCTGCGCGGCAAGGTGGA
CGGCAGACAGGCCGCCGACCTGCTGAAGGAGAGGGTGCAGGCGTTCCTCAAAGGGTGAGCCTCAGCACTCGCAGCTCC
TCGAAGAAGAGGGTCTTGGAAGCCACGGTCTCGATACGCCAGCCCGAGAGGGCATCTTCCAGGGCCGAGGGGTCCATG
TCATCGGAGATGAGCAGCAGTACCCTTCCTCCGGGTTCCAGGCGCTCTCTCGCCTGTCTAAGGAAGCGGTCCGTGAGG
CGTACGCCGTCCTCACCGCCGGCCCAGCACAGGTCCTCCTGCCCCTGGACGTCCCCGCGCAGGTAAGGGGGGTTGAAG
ACGATCAGGTCGAACTTTCCCGATACGTCAGTGAACAGGTCGCTCTGGACCACGCGTGCATCGAGCCCGTTCATCTTG
GCGCTGTTCTCGGTGGCCCGGACCGCCCTCTCGTCCACGTCGACCGAGGTGACGACCGCCCCAGCCCTGGCCATGTGC
ATGGATATGATCCCGGAGCCGCATCCCATCTCCAGCGCTCTCTCTCCCCTATCGACATCTATGGCGGACAGCAGGAGA
TAGGTGTCCTCGGCCGGTGAGTAAACCTCCGGGCGGATGTCCAGCTGGATGGTGCGGTCGCGAAGCACGGACGTTCAG
CGTTGCCAGGGGTAATAACCTTTCCCGAAGGGTTTAAACGGGGATGGTATATCGGACAAACGTGGACACGTACAGCCT
GTTCGGTATCGGCGTCATCATCGCAGCACTGCTGCTCGCCCACCTCAGGCGATATCCCCTGGCGCAGGTGCTGGTGCT
GATCAACCTGGGCATGTTCCTGTTGAGCATCATCGCCGACTGGGGCTCACCTTATTATCTGTCGGAGGTGCAGCGTGA
GCTTGGCTTCCGGCCGTACTACGTAGGCGAGCCGTCCAACTGGTTCACCGTATTCACTCACATGTTCGTGCACGCCGA
CCTCATGCACGTGCTGTTCAACATGATCTTCCTGATACTGATAGGCGTTCCGCTGGAGGAGCGCATCGGGAGGCGGAA
CTTCGCCATATGCTTCTTCATCCCGGGGCTGCTGGCCCTGTTATTGGAGGCGACGGTGCGGGGGTTCGATTCCGGGAT
ACTCATTCTCGGCGCGTCAGGAGCGGTGGCCGGGACCATGGGCGCGCTTCTTTTCCTGTATCCTAAGGACGAGATCCC
CATGTTCCTCGGCTTCATATTCCTGCCCCGGGTGCCCGTCTGGATCTCGGTGGGCGCATGGTTCGCCATCCAGGCGGT
ATCGGCATTCACGCTACCATCCGGGATAGCTTCCGGTGGTGTTGCATATGCGGCGCACATCGGCGGCTTCGTGGCCGG
GATGGGTGTGGCGTTCCTTCTGCCCGGGAAGAAGGAGAGCGATCCTGACAGCGAAGTGGACCTGGAGGGCCTGGCCAC
CACCGATGAGCTTCGGGCGATCAAAGAGCGCATCGAAATGGAGACGGAGCCGGACGTCCGGCGGGCCTGGCTGGAGAG
GTTCGTAGAACGTTCCGTTTGCCCCTCCTGCGGTAACCGTCCGAAGCTGGAGGGAAACCGTATTAAGTGCGCATGCGG
ATGGGAGAGGTCGGTAAGATGAGCGTGAACAGGGTGGATGTGCTCTGCCCGGGGATGATCGTCCGCGACGGGCCGATC
GTCCTGGAGGCCCGCTCCACCGCGACCTTGGTGATCCGGGGGGAGCGGCGGCTGCTGGTGGACACCAGTGGACCTCAG
AATCGCCAGATGTTGACCGAAGCCCTGCGGTCCCGAGGACTAGGTCCATCGGACATCGAGCTGATCGTTCTCACCCAT
GCGCACGGCGACCACGAAGGGAACCTCGGAATGTTCCCTGATGCCAAGGTGATAGCGCACCGCGCGGAAGGCGGAGAG
ATGACCTTCGAGAACGATATCGAGATATGGGAGGGCGTACGGCTGGTGCACACCCCCGGGCACACCCCGGGAAGCATC
AGCGTGATGGTCGAGGCTGACGAGGTGTTCGCGATAGCGGGGGACGCCATACCGACCGAGGACAACGCCCGGAAATGG
GTGCCCCCGGGGCATCATTACGACCGGCGGAAGGCCATGGAATCCATGGAAATGCTGGTGGACGCGGCCGACGTGGTC
GTGCCGGGCCACGGGCCGGCCTTCCGCACGGCTCCGTACAAAGGAAAAGGGAGGCGAGGCGAATGAACGTACCGAACG
CGATACAGGTGGAATGCCCGGACTGCGGCGAGGAGACCCTGCACGAGGTGCTGAAAGGGAGGCTAGGCAAGGACGGGA
ACACTCTGGAGGGCACACTGCGCTGTCAGGAGTGCGGCCGGGTGCACACCGCCGTGGTCAGGGAGACCAAGACCGTGC
TGGTCCCGGTCATAATCAGCGATCAGGGCGAGTCCAGAAAGGCGAAGATGGAGATCCCCGAGGACGAAGAGATACGCG
TAGAGGACGAGCTCCTCCTGGACGACCTTCCCATAATCGTCAGCTCCCTCGAGAAGGGCAACGGCCGGGTGACGAAGG
CCTTGGCGAAGGACATCACGGCCATCTGGGCCAAGCGCTTCGACCAGGTGCACGTAAAAATATCCATCAACGACGTGC
ACAAGACCATACCGGCGGAGATAGTGGTCCTTCCGGAGGAGGAGTTCTTCATCGGTGACCTGATGACCGTCGGGAGGC
ATAACGTGGTCATCACCCAGATAAAGACCACCGATGGCATGGCCCGCCGCGGTTCCGTGCTGGCCAGGGACATCGTGA
GGTTATACGCCAGGAAGGCCCGCACCACTTATTCGTGAGGAACATGGACGAAAGGAGGCAAATGGTCGCCGGGCTGCG
CGGCCGCGGCCTGGTGTTCTCTGAAAGGGTAGAAGAGGCCCTGCTCAAGGTCCCCCGCCATCTCTTTCTGCCGGAGAG
CGCCCGTTCACAGGCCTATCGCGATTCACCTCTGCCCATAGGCGATGGGCAGACGATATCCGCCCCGCACATGGTGGC
GATGATGGCCGAAGCGCTCGATCTTCGCGATGGGCAGAAGGTCCTGGAGATCGGTGCCGGCTCCGGCTACAACGCCGC
GGTGATGGCCGAACTGGTCGGTCCCCAAGGCAAGATCATCACCATGGAGCGGCATCCATCCCTGGCCGAGAAAGCGAC
CAAGATCCTGCTGGAAGCCGGGTACGCCAACGTCCAGGTGGTGGTCGGGGACGGTTCCCTCGGTCATCCGGAGCAGGC
GCCCTACGACCGTATAAGCGTCACTTGCGGCGCGCCCCGAGTGCCTGGACCCCTGGCGGAGCAGCTTAGGGAGGGCGG
AACAATGGTGATACCGGTGGGCGGATTGGATTACCAGTCCTTGCTAAGGGTTAGGAAGCAAAGCGGACGCATAATGAC
CGAGGACCTCGGTTCAGTGGTCTTCGTCCCGCTGATCGGTGAAAAGGGTCACCCGTCACAATAGCAAGGGAAGCACGG
CGCTCAGGCTGGCGTCCCTTATGACGTGATGCGCGCCTCGCACGACTTCCTCGTCAATGGGATTGAAAGCAATTCCCA
AGGAGGAGGCCTGGAACATGGAGACGTCAATGGAACTGTTGCCGATGGCCGCCGTTCTTTCCGGAGCTGTTCCGAAGA
GGTCCTGCGCCTCCTGCAGAGCTTTCCGTTTATTGCACAGCTCAACCCTGAGGACGCCCTCTCCAGTCAGTCTCCCAT
GGACATCCGCCTCGAGTCCGTTCGACCACTGAGCGTCGAAGTTGAACTCCCTGGCCAGCTTTCCGGCGATAAGGTCCA
GCCCGCCGCTTATTATCACCGTCCTGGTCCCCCTCTCATGCAGGGCTTGAACGGTCTCGGCGATCCCAGGATTTATCG
GGAGCCTGGCCAGCTCCCTCTCCACGTCCGCCAGGCCCAGCCCGGGGCGGTGCTTGAGCCAAAGCGCGATGTCCCGGC
GCATGAACTCCAGGTCGTCGATCTCCCCGTCCATGAAGGATATGACCGACTCCTCGTTGCTCACCCCGAACCGGTCGT
GCACCCAGGTCCAGGAAGAAAGATAGTCGACCAGCACGCCGTCCATGTCGAAGGCCACCAGATCGAACTTTCGCCCGT
TCTCTCTCACGGTCAAGGCCAGGAGGCAATCATTATAAGAAAGTTGCTGCAATGACCAGCACATGATAGTGCTTGTCG
GTGTCGCTCACGTTATCGACGTGTCAAAGCCGATAGGCTCCCTGGTCGAGCATTACGCCCCGGGCGCGGTCGGCATAG
AGCTGGACCCCGGGCGGTACCGGGCGCTGCAGGAGGGATCGCCGCGCGGCAAGGTGCCTATCCCCTATCGTCTTCTGG
CGGTCATGCAACGGCGACTAGCGGATCAGTTCGGCGGGGAGGTCGGAGCGGAGATGCTGGCCGCGGTGGATGCCGCCA
AAGCTCGGGGAGCGCAGGTGCTGTTCATCGACATGGACGCCGGCCGCCTCTTCAATTCCCTGATAAAGCAGATGCCGT
TGAAGGAGAGGGTGGGAATGCTGCTGTCGTCCTTCGGCGGCCTGTTCATGACCCGGAAGCGGGTGGAGAAGGAACTGA
AGCAGTTCCAGGAGAACGAGGAGAGATACATGGACACCCTGGGCAAGAGCTTCCCCACCGTTAAGCGGGTTCTGATAG
ACGAGCGCAATGAGCACATGGCCCGGAACATCCTGAAGGCCGAGGGTCTCTACGGAAGCGTGCTGGCGGTCATCGGCG
ACGGGCACGTGGAAGGGATACGACGGATAATTTCCAGGGAGGACCTGGTGGCCTACCGCCTGAAGGACCTGGGCGACC
TCCGCCTGGAAGGGCCGGTCAACAACGCCGAGGCTTCCTTCTCCTTCACCATCGGGAACTGAGGGAAATCCTTTTTCC
CCGGATGGCATATCCCGTCCGATGAAGGTAGTTCTCCTTTCGTACACCAACGACGCCGAGCGGCTTTGTGCCGCGGCC
GCCCGCTCCTGCTATTCGCCGGACCCGGCGAGCGAGATACTGGAGGACGTGGAGGAAGGCAAGGCCGGCACCTTCATA
GACAAGGTGGTGGGCATGGGTCACCACTCGGTCATCGAGCACGCCTCGTACACCTTCTCGCTGGAGGGCGTTTCACGC
TCCCTAACTCACCAGCTGGTCCGGCACCGCATCGCCAGCTACTCGCAGCAGAGCCAGAGGTACGTATCCTTGCTGGAG
CCGGATTACGTTACTCCTGAAACGGTCCGATCCGACCCGGAAGCGAAAAAGGTGTTCGAGGAGGCGATGGAGAAAGCC
TGGGAGGCGTACCAGAAGCTGGCGACCGTCGTCCCGGTGGAGGACGCTCGTTACGTATTGCCGAACGCCTGCACGACG
AATATAGTGGTAACCATGAACGCCAGGGAGCTGTGGCACTTCTTCACCTTGCGGACCTGCCGCAGGGCGCAGCAGGAG
ATACGCACCGCCGCCGAGCTGATGTTGAAGGAAGCAAGGAAAGCGTCCCCGACGATATTCAGGGACGCTGGCCCTGCC
TGCCTCCGGGGGAAGTGCCCGGAAGGGAAGCTGAGCTGTGGCAAGCCGCGCACGGAGCTAAGATTTATATAACTCCAA
TACTTTGGCCGCACTTACCTGGGAAGATTGCTATGGGCAACATCAGACCAACTTACATTAAGAGAGTGGCCGTGGAAC
TGGTCGAGAAGTACCCCCGCGCTTTCAGCGCCGACTTCGAGAACAACAAGATCCTGGTCCAGAGGCTCACCAACGTGA
GCTCCATCATGATGAGGAACCGCATCGCCGGTTACGTCAGCCGCTACTGGCAGAACAAGGACTTCTGAAACCCCAAGG
ATCGCGCCTCTTGGCGCGACCGCCGTAACATCTTCTTGATCTTCTATACCGTTATCGCTTCTTCAGGTCATCATCGCC
CGAACCGAACGTCTGGCTTTCCGCCTTTTCATCCTTCCGTCCAGCCCGGGGAGTAACAACGCTTTAGTAATTGGAGCA
TATTGTCCACAAAATAGGCCCGGGTGGGGTAGCTTGGATATCCTAAGAGGCTGCGAACCTCTAGACCCGGATTCAAAT
TCCGGCCCGGGCGCTCTTCTCATTACAAGTTCATACCGACGGTCTCCCTGATCTCCAGGTCTCCCGGCGGTATTATGC
GGGATATCTCCTCTTCCGGCACGCCGAACGCCTTGGCCAGCATCGCGGAGGTCTTCCCCCGCGGCATCTTCCCGGGAA
CGATCACCACCATCCTCTCAGAGGACACGCTCGCCCGGGGAGCGCAGGTTATCTTCCGGGAGCCTTCCACCAGCACCT
CGGCGATGACCATCTCCAGCGGGAGATGATGTTCGTAATTGCGCTTCCCGCGGATGATGAACGCCCCGCGCGGGGCGA
ACTCCCCCGCTTCCGGCCGTTTGGACACCTGGTCCGGAAGGACCCAGTACGCCGTTCCTTCGGCGGCCCCGGCGTTCC
AGGCCTTGGAGTGGCAGAGGGCGAACTGGCAGACCTCCCGCATCTCCTGCTCCGTGGCTTCCGCCCCGTCCTTCAGGA
CGATGGACGGCGCCCCGTGGGAGTCGGCGTGTGCGTACCGTTCGCGATCGCCCAGATGCTTCTTCACCACCTGGTCGT
TGGACTTGGCGTCCCTCCCTCCCAGGACCAGGCGTCCGTTGGAGGTGAAGAACCACTTGTACGTCTCGAACCAGAAGC
GCTTGGTCGGTGCCATGCGCTCCTTGGCCTCCTGAGCGGCCTTGGCTCCTTTCGCTTCGCGCTTGGCCATGGCCTTCC
TCGTTTCCTCCAACGCTCCCTTGGCCCCGGCGGCCTTCTCCCGCAGTTCCTTGGATTGGGAGTACAGCCGGTTGGCGT
TCTCATCGATACCGACCGTGTAATCGAGGGTGACCATCTCCTCGCCCAGCTTCATGACGAAGCTCTTCTTCCGCGGTT
CCACCGAGGTGACCAGCGGTACCTTGGTTCCCAGCTCCTTGAGCTTCTCCCAGCTGGTGTTCTGCGACAGTCCCTTCA
TCTTCTCCAGGGTCAACGAAACGTCAGCGTAGCTGGTGTAGAGCAGGTCGCCCTGCGCCTGCAGCACGGCCGCCTCCC
GTTCCGTCGCCTCGATCCCCTTCAGCTGCTGGTCCAGCTGCCTCTGCAGCCTCTCCAGCTCCGGGTCGACCTTGACCT
CGTCCTCCTTCTTTTTGGCCAGGAACGCCGAGATCGCCGCGGAGAGCGTGGGGAGGTCTTTCCTATCGTAACCTTCGT
TGACCATGAGGGGATATGGCGTGGCGTCGATCGCCGCCTCTCCCTCGGACACCAGGCAGGCGAACTCCCTTTCCCGGA
GGGCCTCGAAAAGGCCGAGGGTCGCCGAACGCAAGGCAGCGATCTCGTCAACGGTCATCCCGGAGGCCTTCCTTCCTT
TGTCCAGACCGGTCCGGAGGCAGACCTCCTCTCCGTACTGCCCGCCCAGGTTCACCGAGGTGGCTAGCGTTCGAACCA
GATCGGACTTGGAGGTGAGCACGGCCGTCTGGAACTCCTCCGCAGAAGCGGTCCGGGGGTCGAACCTCGAGGGCGGGT
ACACGTACTCGGCCCCGATGAGCACGTCCCGGTGCCTCCACCTCTTCTGTTCCAGGGCGTTGGTTATCTTCCCGTCGT
TCACCATTATCAGGTTGCCGTCGCCGATGAGCTCGAAGATCAGCTTGTACGAGCCGTCACGATCGGCCAGGTCCATGG
TGACGATGCGATCGAACTCTCTCTGGCAAACGGATATTATTCGGGTGTTGTAGAGCACCTTGCGCAGGTGCACGGCGA
ATCCGGACGGGGTGTCGGGCGTCTCCGGGCGGTCGGCCACCAGATGCAGCCAACGACCGTCCTTGAGCATGAGCTCCT
TCTTGCCCTCCCCCTGAACGTTTATGCGCAGCAGCACGTTGCGGCCGTCCCAGTGGAATATCTTGTCCAGGAAGCCTC
CGACCAGCCCCTGCATCTCCGACGTTATGGCCGCCACGTCGAAGGCCGTCATCTCCTTCTTCATCGCCACCTCTAGCG
CCCCCGCAATCAAAAGGATTTTGCCTATGACCAGTAGCAAAAGGTTTATGAACGACCACCGGTTTGTCGGTGGAGCAG
GCCACTGTGGCTTAGAGGTATAGCGACGCCTTGGTAAGGCGTAGGTCGAGGGTTCAATTCCCTCCAGTGGCTCCATAT
CCTTCTCAACAAAAATTGATAACCCATCATTCCCATGGGCAAGGCCATGGTGGAGCGGGGGGGTCGGGTTTTTCGCTT
ATCTGCGGTCGTCCTTATAGGGGTCCTTCTGATGGTCCCTTGCCTCGCCCCTAGTTCGGAAGGAGTGACTTACAGGTC
CGAACCGATCGTCGTGGAAGGGAACGGGGGCTTCATCGCCGCAGGCTTCACCGGGAGCGGCAACGCCGAGGATCCGTA
CGTCCTAAGCGAGATCAACCTTGACGCCAGCCTTGAGCTGTACGGGATACGCGTCTCCAACACCACCGCGCACTTCCG
TATCGTGGGGTGCACGGTACATGATGCCTATTCGCCGGACCGCGACCCTCTTAACCTTTCAGCCAGTGGTTCTGGGGT
TCTGCTCATCAACGTCACCAACGCCGTGATAGAGGACTACCTAGGTGATTTCAACGTCCGAGGAATAACCGTCGTCGA
TTCCAGCAACGTGATCGTCAACAACTCCCGCTTCAACAACAACATCGAGGCCGGGGTGCACCTGGTGGATTGCCTGGA
TGGAAGCGTTAGGATAACCAACAGCACCTTCACCGTGAGCACCGGCGATGACGGGGTCCTCATAGAGCGGTGCAATGG
GGTGACGGTCTCTGGCAACGTCATCCAGGGCGGCGAGAACGGCATCGCGGTGAGGGCGGGCGGCCTCGGCTCAGGCGG
TCATCTCCTTATCGATAACGAGCTTGCCGGGCAATCTCTGAACAGCGTCCTGCTCGGAGGTTCGACGCTGACCGAAGG
AGATATGGTGTTGAACAACACGGTCCGCGGTAACGGTGCTCCAGGAATCACCATGTCCTTCGCCACTTCGGCGGAGAT
CTCCGGCAACGACATCTCCGGCTGCCCGCAAGGAATTATCGTGGATTGTAGCGGCAACCTGATCTCCGACAACGTTCT
GTCGAACAACACCCAGGGGGTACTGGTCCGAGCCGATGACAACCTGGTCTCGGGCAACACGATCAAGGACGGCAACCT
CGGTGTGTGGATATACCCCAGCCAAGGGAATCAGGTGCTGAACAACACCATTTTGCGAATGGACGTGGTCTCCGCTGC
CGGGATCTATCTTGGGATCGGGGAGGTGAACGATGTCCGGATCGAAGGGAATCTCGTCTCCTCCTGTTATGAGGGGAT
ACGGGCGGCAACCAGCACAGGGCAGGAGATCACAGGGCTGCTGATCGCCAACAATTCCATTGACCTTTCCATCGCTAA
CGGTACCTACCTGCTCCGCACCGCCGATTCCCGCCTGGTCAACAACAGTTTCAGCTCCGGAGGCGGCAACGGGTTGTA
CCTCGGGGCAGGATGCCACGGCCTGATCCTGGAAGGGAACGAAGCCTCTAACAACCGGGGCGCGGGCCTCTACATCCG
CGATGCGGATGACAATGCGATCACCGGAAACCTCTTCGTCAGCAACCTCCGGGAAGGGATCTACCTCGACCGCGGGTC
GGGGAACGTGATGCATGGCAACGCCCTTCTGTTCAACAAGGACTCCGGCCGACAGTACTCCCCCTTGCGTCCACAGGC
CTTCTGCGGCGAGGGGGGGAACAACTGGTCTCTCGGCACCGGCAATCTGTGGGCTGACTGGCTTTCCCCCGATGGTGA
TGACGACGGTATCGTGGACCTGCCGTACAACCTTTCCGGGGGTTGCCATGACCTGTTCCCGCTTACCAGCATATCCGG
TCTGGAGATACCCGCTGACATCACGCCCCCTGAGGTGGTGGCCTATTCGCCGCAGGGCCGGGACGCCGAGCAAGGAGG
CGCCATCAGCATCACCTTCTCCGAGGACATGAACACCAGCTCGGTGGTGGCGTTGGTGAACGCCGTTCAGGTGAACGG
CACCTGGAACGACCGGACGTTCCTTCTCGACCTGGCATTGGAGTTCGAGACGGACTACCAGGTGGCGGTAATGGGAGA
GGACCTGTCCGGAAACGCCCTTGTCCAGTTCGGGTGGGCGTTCCGCACCGAAGACCTGAACGCCCAGGTGATCGGCAG
GGTGATCGACGATAACGGCGAACCTATCTCCGGGGTGCTGGTCACCGTTGGGGAGCAGGAGGCGGTGACCAACGTCGA
CGGCATCTTCAGCCTTATCCTATCACCGGGGGACCACATCCTCAACATGAGCAAGGATGGCTACCTCGACAGGATGGT
GATGGTGCACGTGGAACCCGGCGGGGACCTAATACTGGAGGATTCTGTATTGCAGGATGCTTCTGATGAGGGTGGGCT
GGGCGACGGAACTCTGCTCTACGCGGGCTTGGCCATTACGGCCGCTGTCGGGGCAGTGATCGTACTGGCGTTGATACG
CCGCAAGCGCTAGGTCACGCCATGCGGTAGTACACGAACCCGTACCACATCCTCGGCCAGAATTAGGTGGGCTTCTTG
GGCATGCGGCGGTCCATGCGTGCCAAATCCCATATTTTGTCCACCGAGAGTGATGAACGGACGGTGACGGGAAGGGTG
GTCGATGAGGACGGGAACGCGCTATCGTCGGTCACCGTTACGTTGGGCAACACGATGGTACAGACAAACATCAGCGGC
CACTTCGTGCTAACCTTGCCGCCAGGGAACATACGCTGGCCGTAAGCTCGGATGGATACATCGATATCCTGCTGGAGG
TCGATGTCCAACCAGAGGAGGACCTGGGCATGGGAACGCTAGAGCTACGAAGGGAGGAAGGAGCGCAATGGTGGCTTC
CTGTGATGATCGTCGTATTGGTCGGCACGGCCGGGCTCGGGGCTTTTCTTTGGTACCGCAAGCGATAATCTTATTGAC
GAACACCTCGCTAATATGAACGACGGTCTTTCAGATGCGGCGCAGTTTATTGTATTCCATATTAGCCCTCTGGGCGGT
CGTTGCCGGGGGTTTCTTCGGCTTCCTGATCACCGAGAACTACTGGAGCCGGCCACTGGACGCGCTGTACCTCACCGT
GATGACAATAACCACCGTCGGGTTCGGTGACATAGTCCCGGTGACCACGGAGGGCAAGCTGGTGGCCGTCGTGGTTGC
TGTAGCAGGTATCGCCGCCGGAATATCGACATTGCAGGCGCTGTTCAATCTGGTGGTCAGCAATAACCTCAGGTCGGA
GCTGGGATTGCCGCAAAGGAGGATCAGGATGAAGGACCATTACATCATCTGCGGGTATGGGAACGTTGGAAGGGAGGT
CGCCGAAAAGCTGAAGGCCAACAAGGAGAGCTTCGTGGTCATAGAGAAGGATCAAGACCGGGTGCAGGACATGGTGGA
AAACGGCATCTCTGTGATAAGGGGGGATGCCGAGGACGAGGATACCCTGCTCAAGGCGGAGATAATGAAGGCCAAGGG
GCTCATCGCGGCCATGAAGGACCCTCCGAACATGGTGACGGTCATCACCGCCCGCAGCATGAACCCCAACCTGACCAT
CATAAGCGAGGTGGAGGACGACAAGAACGAGTCCAAGCTGAGGCGAGTGGGGGCCAACGTCACCGTCAACTGCTACCG
CATGGGCGCCCAGATCATGGTCGGTAGGGCTAGGAGGAAGGAGAGCGACCCGGTGTGCGGCGTGGACATCAACGGCAA
GAACGCCCTGTCACTCCAGCACGAGGGGAACACCTACCACTTCTGCTCCGAGGAATGCATGGCGGCCTTCAAGGCCCA
CCCCGATCGCTTCATCCAGTGGCTGAAGGCTCTGGATGAAAGCTGTATGATGCCCCCCTGATCAGCGCATCCGGTAAT
AGACTAAGCCCGACCACATCTTCGGCCAGAAGTAGGTGGACTTCTTGGGCATGCGGCGGTCCATGCGGGCCAGCTCCC
AAATCTTGTCCACCGAGGGCGACCTCAGCATGACCAGAAGACGATATCCCTCGGTCACCCTGGCCAACGCCTTGGCGG
TGTCATGCTCATAGACCACCTGCGGTTCGTCCTTCCACGGCTCTCCCTTCAGCACCCATTCCTGGCCCACGTAGGAGT
CCAATTCCCACATCGGATCGGCCGGCAGATTCCGAGGGGAGGCGACGTACGCCTTTCCGTCGATGACCAGTCCTAAAT
CCGACGACGGTCGGCCTTCCAGAGCGGAGGCCAGTTCGGAAGGTCCGGGCACCGCCTGCAGTTCGAACCTGCTCTTCA
CGAACTCCAGGAACCTGTCGGCCGGGACAGGCAGATCTTTCACAAGACGGTGCGTCGGGAACACCAGTAATCCAGGGT
CGTTGGAGGGCACCAGGGTGGCCAGCACGAACTGTTTTGCCGGTGAATTAGGATTCTCCTGTGCGTAGCGCGAGGACG
TCTCGAAGCGGTGATGCCCGTCGGCGATCAGCACGTTCTTCTCCTTCAGCTCCGCGGAGATGGCGGTCACGATCTCCG
GTTCGCAGATGCGGAACAGCCAGTGCCGCACGCCCTGGGGGTCGGTGAACTCCAGGACCTTGGTCTCCCGGTCCTCGA
TCTCATCCTTCAGCTTGGCGGACAGTTCGTCAAAGATCCCGAAGATGGATTCGCAGTGCGTCTCCGTCCCCCGCAATA
GGTTCAAGCGGTCCTCCTTGACCTGGGGGAAGGTCTCCTCGTGAGGAACGACACCTTCCGCGTAGCCTTTGGCGGCCA
GCAATCCGATGATCCCGGTCCTCTGCCAGCAATGCTCCCCCTCGCAGAAGGTCTGCTTGTACGTGTAGAAAGCATCCC
TCCGGTCCTGCGCCAGAGCGCCATGCTCTATCCAGGAGCGGAGCGCCGCCCCGGCCGCGGAATAATCCCCATCGATCC
CGCCCATGGTGACGTTCGTAACGTTGTAGCGGTTCCCCTTCAGCCTTGCCAGCTCCTCGTCGGAGATGACATCGTAGG
GCGGGGAGACGCGATCGATGATCCCCTCGCCGTTCTCCAGGCGAGGGATGTAAGGACGGAACGGACGGAAATCGACCA
TGACCCGGCAACGCTCTACCTGATAATATCTTTTACAATCACTTCAGCCGGACCAGCTCGTAATCCTTCTTTCCCAGC
CCGATGCGCTGCGCGTGGTCCAAGCCGGTCATCCAGTCCGTGTTGGGATGGATCGCCTTGAACTTGTCGCCCTTCTTC
CCCTTCACGTCCAGCACACTGCCCTTGGCCACGGACGCTTCGTTGACCAGCGAGACGCAGGCCATGTCCAGGGCCACC
GGGTCCTTGGACGCCGCGATCCCGATGTCCGGGACTATGGGAACGTCGTTGAATGGCCAGCAATCGCAGTTCGGCGAC
ACGTCCACGATGAGGGATATGTGGAACGATGGTTTGCCATCGACCACGGCGTACGCGTACTCGGCGATCTTCTTGTTC
ACGATCTCCGAGGAGCCCTCCATTTCCACCTCCGGCGCTCCGTAACGGCATATCGCCACGCATTGTCCGCAGCCCACG
CACAGATCGTCATCGATGACCGCCCTCTTCTTTTCGTTCAATACGATCGCCTTTTCCGGGCAGTTCTTGACGCATTGT
CCGCAGCCCACGCATTTCTTGGCGTTCACGGTGGGGTGGGAGGACGCATGCATCTCCATCTTCCCGCAGCGGCTGCCG
CTCCCCATGCCCAGGTTCTTGAGGGCCCCTCCGAATCCGGTCAGCTCATGACCTTTGAAATGGCTTAACGAGATCACC
ACGTCAGCGTCGGCGATGGCGCTTCCGATCTTCGCCGTCCGGCACAGCTCCTTTTCGATGACGATCTCGCGCTGCTCG
TTCCCCCACAGTCCGTCGGCGATGATCACGTCGCAGCCTACGGCGATGCGGTTGAAGCCGTTCTCCATCGCGGCGTTC
AAATGGTCCACGGCGTTGGCCCTCTTGCCCCTGTACAAGGTGTTGCAATCGGTCAGGAACGGTCTTCCGCCCTTCTCC
TTGATCATCCTGACCAGGACCGCGGCGAAGTTCGGGCGTACGAACGCCAGATTACCTGGCTCGCCCATATGAAGTTTG
ATGGCCACCATTTTCCCGTCCAGGTCCATCTTGTCCAGGCCGGCCTTGCGCAGCAGCTTTTCCATCTTCTGCAGCAGG
TTGCTGCCCTGGCAGGTGTGCAGGTCGGTGAAGTAGACCTTGGAGGAAGCCATGCTCTCGAATCGGCATGGACAGATT
TAATGATGACCTTGCCTCGGTTCGCCCGTGGCCCGGGCGGTGACCTCTATCCAGTTCAGGTGGTCCATGCCCTTCTGG
TCCTCGAAGCGGTCCTCCCGGACGTCCGAACGCAGGGTGATGCCGATGGCGCCAGCCCTATCGGCCTTGCCCCAGACG
TGCTCCTCCGCCAGCTCCCTAGCTCTGCGGATCGCGTCCTCGGCCCTCCGGAAGTCCTGGGCGTCCCCCCACGGGGTG
ACCATCTGGAACTGCCCGTCGCTCAACGGCTGGATGCGCAGCGTGAGCGTTTCCGATATTCGCGAGCAGACGGCCCCC
ACGGCGTTGCCGACCGGTCCTCCCTCGGGGATGACCACCTCCGCGCCGAGAAGCTCGCGCAGCGACGGCATTAGCAAT
CGTGCCGGTCCTCCTATCCCTACGATCGGCCGGTCCAGCCGGAGGTCGATGCGGAACGCTCCCGGAGAACGTTCACCG
GCCATGAGCTGCACCAGGCGGTCAACCGTGGCGTCCTTCGGCAGGTCTCCTATCTCCTCGGCCACCACCTTGCGCACG
ACCTCTTCCGCAAGTCGTCCGACCATCCGGTGCATGACCCTGGCGCAGTAGGCCTCCACGCTCATCCGGGTGCCTTCC
AGGTAATGCTCCACGCCCGCCCGGGACGAGGCATCGTCCCCTATCCGATACAGCCCTTCCAGGTTGAAGATGTCCGTA
GGCGTGAGCCCGGTGCGCAGCAGATGTCCGGTGCGCACCATCTCCCTGGCCGTTTCCCTGACCAGGTATAGGTCCGGG
AGCGTCGAGCGAAGCTCCTCCTCGTCGCACAATCCCATCTCCTCCACCTTGCGGTATACCAGTAGCCTGTTTCCGGAT
AGACGTTCCGAACCTCGAGCGGTGACGAAGAAATCAGTTCGCCGCCTCTCCATGATCATGCGCGGCAGGTCCTTCGTG
CGTTCCCCGGCAAGAGCCAAGGGAAGCACCCTGGCCGGACCGATCTTGAGATCGCCGTGCAGGTCCGAGCCGATCTCC
GAATCTCCGCCCAAGCCAACGGTGGTGGCGTCTATGGACCGTACGCGAGTTCGCCACCCACCCAACTGCGCTCCCTCG
CGGCCGATGCGAGGGAAGCCGTTGTCGATGTAGGCGATGTCGGTCGACGTCCCGCCCATGTCCACCACCAGGCAGTTG
TCCAAACCGGAAAGGCGGGAACCGCCTAGTAGCGAAGCGGCCGGCCCGGAAAGTATGGTCTCCACCGGTCGTTCCCTC
GCGGACCTCACCGGCATCACGTTCCCGTCTCCCTTGAGCACGACTATGTTCGCCGTGATGCGCATGGCTTTCAACGAA
GACTCGATGCGGTCCAGGAAGTCGGATATCACCGGCAGCAAACGGGCATTGAGCACGGCGGTGACGCTACGCTCTATT
ACCCCCAGCTCGCCGCTCAGCTCGTAGGCGGCCACCACCGGCATCCCCGTGATCTCCCTTATCATATGGCGGGCCCGG
TCCTCGTGGCTTGGCTGGTACACGCTGAACATGGAGGAAACGACGAAAGCGTCCACCTCATCCGACATGGCCTTCACC
GTTTCACCCAGCTCTTTCAGGTCGAGCGAGTCCAGCTCCCGGCCCTTGCTGTCGTGACCGCCCCTGATGAAGGCGCAG
TGCTCCGCCCCCAGGGCCTCCACTTCCTTGGTGTCCCAGCCGATGCCAATGAGGCCGACCCTTCCCCCTCGCGACTCG
AGCACGGAGTTGGTGGCCAGGGTGGTCGACAAACCGACCAGTTTGATCTGGGCAGGATCGAACCGTTGCTTCTTCAGG
AGGGACCGCACAGAGCTCTCAATTCCGATCGTCAGGTCCTGGGGGGTGGTGGGGCTCTTGCTCCAGGCGATGAGCCCC
TTGGTGCCGAGATCGACCATTGCCGCGTCGGTGTACGTTCCTCCGGTGTCGATCCCCAAACCCAGCTCCATGTTCCTC
CGGAAGTAATCATCTCTTCCCTAACTTATCAATATCGTCCGCTACGATTTTATAAATCCTGCTATCACTCTTCTCGTT
CCAGTTGGGTGTTCACATGAGCGGAGGGCACGTTCGAGAGGACGAGGTCAAGGGATTCCCGGATAAGCTGAGCGCGCT
CATGATGGAGCTGCGCGAGCAGTTCGTGGAAAGGGAGGAGGAGATCGCCGGCGCTCTCCTGGCCATGCTGTCCGGGGA
GCACGTGCTCTTCATCGGTCCTCCGGGAACGGCCAAGAGCCAGATGGCCAAGGTCATGTGCGAGAGGCTGCGCGGCGG
GTCTTTCTACTACTATCTGCTGACCCGCTTCACCTCCCCGGAGGAGGTGTTCGGACCATTATCGCTCAGCTCCCTGCA
AAGGGACGAGTTCCGACGCCGTACCGAAGGATACCTCCCGCAGGCCAACATAGCGTTCCTGGATGAGATATTCAAGGC
CAACTCGTCGATATTGAACAGCCTGCTGACGATACTGAACGAAAGGCGTTTCCACAACGGCAACGAGGTGGTTGACGT
GCCTATACTATCCGTCTACGGAGCATCGAACGAGCTTCCGAACGAGGAGGAGGGGCTGGCGGCGCTGTACGACCGCTT
CCTGTACCGGTTCTTCATCACCAACGTCCAGGACGAGGGTAACTTCCTGAAGGTGCTAACGTCGACCAACGGAACGTT
GGCCAATACGACCATCGGGCTGGAGGACATCGAGCGCATCAAGAACGACGCTCTATCGGTGAAGGTGGAGGAGGAGGT
GCTGCAGGCCTATCTCAGTCTGCGCAAGCACTTCCGGTCCCAGAGCGTGTACATATCCGACCGCCGCTGGAACAAGAC
CCTGCTGGTGCTGCGCACCGCGGCCTCGGCCATGGGCCGGGAGAATGTGGACCTGACGTTCTTGCCGCTCCTTCAGCA
TATGTTGTGGGACCGCCCGGAGCAGAAGGAGGGATTGCGCTCATTGCTCATCGATCTCACCAGCAGCGGAGGGGTGGA
CCTTCGTCGTCTGCAGTCGAGCAGCGAGGAACTGCTATCGCTGTTGGCGAAAGCTAAGCAACACTCCGCCTCCGATGT
GCAATTCCCGAGGCCGGTGTGCTGCTACGATTGCGGTTCGACGTTCATGAGCGCCAAGGAGCTCTGCCGGCACGGCGA
GTCCTTCCCCAAGCATCTGTACATGGACCCCTACGCCAGGGAGGCCCAGGGAGTGAACCCCTCATACCGCAAGTTCGA
GCTGCCGGAACTGATGCACGTGCTGGAGAACGTCCGCGGCTGGAAGGTGACCTGTCTTCGTGGCGGGGCCGAGCAGCG
GCTGTACGCCCGGGAGCTGCAGGAGCTACGTTCCATCTACGACAAGGTTAGAGGCGCGCACGATATGGAACGGGACGA
GCTGCGCAAACGGCTGGACGGAAACATCTGGCTGAGCAAGAGGGACCGCCAGGACATCCTGGCCAGGCAGGACCGCCG
CCTGGAGTCGATGGCCGAGATCGAGCGTTCCCTGAATGAAGTGGAAGCCGAGCTCAAGGGGTGATCCGACGTTGATGA
CCGGCCTTATCCGTGAATTGTTGGAGAGGCCGGAGGTCCAGGCGATCTTGATGGCGCCAAGCCCGGTGCCCCTGGACC
AGAGGGAGTCGGCCGCGGCGCTCATGGCCGCTGATCTGATCGGAGATGTCCAGAGCGTTGAGCCTCTCGACGTGACCA
CCATGGTCATCCATTCCCTGTTCCAGAGCAGGGCCTGGATGGACGCCAGGAAGTTCGCCGGGGACCGTCCTGACCTGA
TACCGGAGCTATTGGCGCTGGTGATCCCTCGAGTTCTCAGCGCAATGGAGAACGGCCTGGCCGGACTGGATTGGAGCG
AGCTGTCCGAGGAGGAGCGGCGCAGCACCGAGGACCTTCTGGAGGCGCTGCTGAACCCCGACGGACGAGAGGGAAAGG
AGATCGAGCTGGACGAGCGCCAGAGGGAAGCGTTGATGCTGGTCCTCAGAATGCTGGTAAGGTCCCTGGACCGCATCA
TTACGCCGCTAATCGACAGACTGCGGAAGGACGCCGAAGTGCTTCTTCGCCTGGAGGAGATGCTTCCCGGACAAGGCT
GGGACCTGCACCGGGTGGGTTTGCACCGGGCGAAGCTAGGGAACCTGGAACGATACGCGTCTTTGCTTCGAAAGCATA
AGGACGTCGATCGTCTGAAGGAAATGCTGGGAAGGGTGGAGGGGGACAGGGACAGGAAAGCGTCATCCGACTCCCATT
CGTTCACGGAAACGCACTCCTTGATCTTCTCTGGTGATGTGCAGCGCATGCTGCCCCAGGAGATGGTCAACCTGGCCG
ATGAACGGTTGAAGCTGCTCTTCTACGCCCGGATGTGCGAGCGGCGCCTGCTCACTTACCAACTGCGAGGAAAAGAGT
TCCGGGACGGGGAGAGGAAGAGGGGCGGCCCGGTGGTGGCGCTGCTCGATTCTTCCGGATCGATGAGCGGCGAGCCGG
AGCTGGCGGCGAAAGCGCTGTTGTTGGCGTTGTCAAGGCGATTGTCCGAGGAACGGCGTCCGCTGCGCGCCCTGATGT
TCTCGGTGGACGTGGAGGCTTACGATCTATACGACCCAAGCGGCCGGTCGCAGTTCCTGGAGTTCCTGTGCCAGACGT
TCGGCGGAGGCACAGATTACGACGTCGCGCTCCGCCAGGGCATCAAGAGCCTGAGCGAACCGGAATGGCAGGGGGCGG
ACATTCTCTTCATAACGGACGGTCTGGCTAGAATAAAGGACCGGGGCTGCCTGCACGACTGGAACTGCCTGAAGGAAA
AGCAGGGTTGCCGCATCTTCACCGTGCTGGTCGGTGGAACCGAGCCTGGCGGTCTGCAGAGGATATCCGACCAGGTGT
TCCTGATGACCAGGCAGGGCGAGTGGTCAGGCGGGTCCCTCCTGCAGGAGTTCAGTCCTCAGCCGCGCTCGGCCGGCT
CCTGCTGGGTCACGCAGTGAATGCCTCCGTAGCCGTAGACCAGCTCCCGAGCGACGATGGGGACGATCTCCCGTCCCG
GGAAGTGCGAGGACATGATGTCCACGGCCGCCTTGTCCATGGGGTCCTCGAACACCGGTAAAAGAACCACCTTGTTGC
CGATGTAGAAGTTGGCGTAGCTGGCCGGAAGGTTCCGTTCCTCTTCCTCGAGGTACAGCGGCTCGGGCATGGGCAGGC
GCTGCAGTTCCAGTCCGAAACGGTCCTTGGCCCCCTCGAGCAGTGACCAGTTCCTCTCCAGCACCGGCGCGTTCTCCC
CCAGGTCAGAAAAGGCGCAGAGCACGGTGGATCTTGAAGAGAAGCGGGCGAAATCGTCTATGTGCCCGTCGGTATCGT
CCCCCTCTATGCCGGACGCCAGCCAGAGCACGTCCGGCGTGGCGATGTACTGCCTCAGATATTCCTCGATCTGGCCGC
GGTCCAGGTCCGGGTTCCGGTTCTTGTTCAACAGGCACTGTTCAGTGGTCATCACCAAACCGTTCCCGTTGACGTCGA
TGGAACCGCCTTCCATGACGATGCCGGGCTTGAAGTAGGGGAATCCTGAGCTTTCGACCACCCGCTGTCCGGTGATGT
CGTCGTATAGCAGGTCGTCGTACTTGGCCCCCCAGGCGTTGAAGTCCCATTTGACGGCCGCCTTCCTTCCAGTGTCCC
TATGCAGCAGAAAGGACGGGCCGTAGTCCCTGATCCAGACGTCCGCGCTCTTGATGTGCAAGAAACGGACGTGAGACA
TGTTCGCCCCGGCCATGGCCACCTTGGCGTACGCGCGGTCCTCCAGGACCTGGTCGTCCACCAGTATATTCACCAGCT
CTCCCGAGCTCAGGGCGACGGCCATTTGCGCGAACACGCCCTCCACCTCGTCGATCACGTCCTCCGGGAAGGTCAACG
GGTTCTTCGGCCAGGAGAGCCACGTCGCGTCGTGTTTCACCCACTCCGCAGGCATGCGGTATCCTTTGGATAACGGTG
TGCCATCCTGCAGAGCCAACTCACATCCCCTCTTTCTGAACCAGCGCTCCGTAGCACTCCGGGCGGCGGTTGTGGAAG
AACCTCCAGCCCTCCCTCACTCTCTTGCCGTGGTCCATGTCCACTTCCGCCACGAGAACCTCCTCGCCATTTCCAGCC
CGGGCCAAGGTCTTGCCGAAGGCGTCACAGACGAAGGAGCCGCCGTAGAACTCGCTCTCCCCTTCCGTACCGACCCTG
TTCACGGCGCACACCGGGACGGCGTTCGCTATGGCGTGCCCACGCATGACGTTCTCCCAGGCCTCCTGCCAATCACCT
TCCGCCTGGCCTATCCCGCGCACGGTGCCGATGGCGGTCGGATAGAAGATGATCTCCGCTCCGAGCAGCGCCGAACAA
CGTGCAGCCTCCGGAAACCACTGGTCGTAGCAGATCAGGGCGGAGACCTTGCCTTTCGAAGTAGGGAAAACCCGGAAC
CCGGTGTCGCCCGGCCTGAAGTAATGCTGTTCGTAGAAGCACTCGTCGTGCGGGATGTGGGTCTTGCGGTACTTACCA
AGCATCCGTCCGTCGCTATCGAACACGGTGGCGGTGTTGTACAACCCGTCCTCCGCCGCCTCGTAGATGGAGCCGCCG
ATGACGACCGTGCCGGTCCTCATGGCCAGGTCCGACAATGTCTCGGTAACAAATCCGGGGATGGTGCTCAGGAAGCCT
CCGCGCTCCTTCTTCCCTTCGGGATCCTCCTCCCTTGGAAAGTAGGGTGTGGTGAACAGCTCGGGCAGGCAGATGATT
TCCGCGCCCTTCGATGCGGCCTCCTCGGACATGCTCACGGCCCTCTCCAGATTGTCCGAGACCTCGGACGACATGGCC
ATCTGCACCAGTCCGACCTTGAGCATACGTTCTCCGGGCATGTTCAGCCGATTAGGGCCGCGATGATTTAACGGTTAC
CCTCAGAGCGGACGAAGCCGGCGAATGCGCTCCAGGGACCATTCCGCCCCCTTGCGCAGGTATTCGCTCTTGTCCTGG
AGCATCGCTTCCAATAACGGGACGGACGAGGGGGAAGTAACTCTCATCTTGTCGGCCATCCGGCCCAGGGCCCAGGCG
GCCATCCCCCTCACCTCTTTGTCCGTGTCGGTAAGTAGAATGTTCAGGGCCTCGATGGACATCGTATCGCCAATGTTC
TGCCCGGCCAGCTCGCCAAGTGCCCAGGCCGCGTTGGCCCGCACCTCCTCGTCCAGGTCGGTGGTGAGAACGATAAGG
CTTTCCACGGAGCGGGGGTCGCCGATCTTCATGAGCGCCAGCTTCCCGATGCACCAGGAGGCGTCCCTCCTGACCTGA
TCGTCCTCAGCCTCGGTCAGCGGGATCAGCGCTTGCAGCAGCCGTCGATCGGCCCAGCCGGCCATTAAAAGTTCCCGG
CTGTCCTCCAAGGCAGCCCGGCACTCCTCGACGTCCAGGGACCGCAGTCCCTTGAGCATCCCGGCCAGATCGAACTCC
ACCACTTTTCCCCAGCTCCTGACGGCCGATCAGCACTTCGGGACCGGTTTCAGCTTGTAGAACTCACAGGTACGATAA
TCTTCCTGGCCCCGGCATTCTCCGTAGATGTCCTTCATGCCTAGGGCGTCAAGCCGGTAGCGCCTCGCCTTGCAGTTG
GCGCATCGGTCGTCCGGCGCGTGCCACAGGCACGGTCCCTTATCGGTTTCATCGGCCATGTTACCTAAACATAATAAT
CCTTCGTATATTTACGATATATCTATTCTAATAAATTTCAAAACACTTGTGAAGGAATCGTTCCGGAAGGAGCATAGA
AGGGGGGGCAATCTTCAAAAGCATCAGACAATTTAATAGAGCTTGGGATGGGCCCAGCCGGATTCGAACCGGCGACCT
ACTCCGTGTAAGGGAGTCGTCATGACCGCTAGACCATGGGCCCTTTGGCATCGGTGATTGTTCAGGGATTATAAAAAG
GAAAAGGAAAAAAGGGTTTGAGGGGGGGTTTCAGACCTTAGCGGGGGGTGTTCTCACCACGGTAGGTGATGTCGATCG
AGAATCCCACCGGACCATCGTTCGGAGACATGATGATGTACATCTCATCGTATCCAACCAGGCTAGCGAGCAGCTTAA
CAGCCACTTCGGTCTGATCCAGGGAGGGAATGTCGATGATCATCGCGGTTCTGTCCTCATTCCCTGGCACGTAGATTG
TCACTATCCAATCTACCTCGGGAGGAATGTTGACAGAGAAAGATTCCAACGGTATCGCCTCTCCGTCCACGACAACAT
CATAGATGTCCCATCCATAGTTGGTGGCTCCCCAGTCGGTCATGTACCTGAATCCGATCAGAACCTCCTGCCCGTCAT
ATGCGGAGAGGTCGAACGTCAGGTCGACGGTATCCACAGAGGTACCGGTCAATCCTGGCAGGTTGGCCACGATGTCCG
GGTGAGCCCCACCGTCATGTAAATTGGTACAATAGGCGCCCACATCATCGAGCGTGGTCCAGGTCTCACCGCCATCAG
TGGATATCTGCACGAATCCGAAATCCCACTCGGTCTCGATGTTCCAATAGGTGCTGATCTCCAGGGTATGCAGGTACT
CACTCTCTTCGAGTGGGGTGGTCAGGTTCAACTCAATGGAGGCTGTGTAGTCTATCAGGTTCTCCCCGGTGCCCGAAT
ACAGGTAATCTTCTTCGGTCAAGGTCCAACCGCAAGCGGCGAACTCACCTCCGTCGAATACCATCTTCATCATCTCGT
TCGCCTCGTCCAGGTTATGGCATCGCAGATAGTCGGTAGCGTATGCGTAGGCCATATCGTTTACCAGGTACCCAGCAC
CGGAATAATCAGAGCGGTCTAATTGGGGGTATCCAACGTTGTATGGCATCAGCCAAACCGAACCAAGGGCATCCATGT
CCACGCTCTTGTAGCAATACAAGCCGCCCCCGACCGACGGATCCAGTATGAGGTTGGCCAGACGCCAGTCGCGGAACA
CCTGCTCGAAGCTGAGGCGATTGTGTCCCATGTCCAGCAACGCCTCGTCAACGCCTTCGATGTCATGCATTTCGCTGA
AGAACACCGCTTGGAGCATCTCGGTACCGCCATAATGGTCGTGCAAATAAGCGAAGAACATGGCCACCGCGCCGTAAT
CGCTCAAGATGTTTTCTCCACCCAGGTCGCCCCAGACCGTTAAGGAGTTCTCTGGATAATCCATGAACTCCTGCATAT
GATCATACGACCAGTCGTAACCGCAGAGGTACTCGGCCATCATGGAGAGCCCCTCGTTCACCCATGAAACCTCCTCGG
GGTCCATCTCGTCATGCAGAAGGTGTTGATACTCATGCGCGATGGTCGACTCATACTGGTTTGGCTTGGTCACATTGT
CCCCCAACCTGCGAGCCCAATCCCAACAGTCGACGTTGATGATGTTGCGGTCGTATAGGGACTTCATGCTAGGAGAAT
AATACCCAATGATGAAACCTCCACCCCAGGCCACGTTATACCAGTTCTCATCTATTATGTTGAAGACGACGATCATCA
ACTTGCCCGAGTCGTTGGTGGGATACAGCATATCGCTGACGTTCTCCACGGTCAGAGTATCGTTATCCATCATATAGC
GCCAATCTTCCAGACTGGGAGAGGATCCGTTCAGGGAAGGCGAGTCGATGAAGGTCTCGGTCATGGTGGGGTAGATGA
TGTCATCGAACTCGCTTATCAGGTACTCTACCTGCCAATCCAATATGTTCACTTGGGCGTTACGGGGGTCAACGGAGC
TGTAGAAGGATCGGTTATCTGCGACCCAGACCTCGCAATGCTGCCCTTCCCCACGCTTTTCGATATCGATCAGGTCGT
AATCGTCATAGAACGTGCCATTGGCCTCGTCCCAATAGGTTTTAACTGTCCAGTAAGGCTGGACAGTTCCATTGGCCA
GATTGAGCGACATCTGATCCACGGACCTCTCGAGGTTCACAACGCTCATGTCCGTAATCTTTCTTTCACGAAACTCTG
GCTCCACATATAATGGCTCTACATCCAGATACGCAGAGGACGGAGCATCGGACGATTCACCGACACCGGGTACCACAA
CCAACATGCCCCCAGTTATCATGGTGAAAACGATTACCATCGCAATCATTTTTTTCAAATTATTCATCATTAGTATTC
TCCTCCCGCCCCCTTGCTATCGCTAGTCCCACAGGGCGATTTAAAGTGAATATTTCCTTGTGGGTTATATAATGTTTC
GATAGGTCGGTATCAAAAAATGGTATTCTGCGTAAATACTACCGAATAAAGAACCCAGGTCGGGTCTGGATAGGCTAT
TGCATAACCCGCCTCCCGAAAAGGATTTACCCTGCCTTCATTATTGGAGAGGGCGTTAAACGGTGATGGTCAATTGGC
CAAGAACGATCGCAACAGCTCATGGTTCAAGGAGGCCATGAGCCTTCCGGAAACGGGTCCGGCGCTTCGTAGGTACTT
CGTGAACACCATGTTCGACAGCACGTTCGCCGTGCTGGGCATAATCATAGGTTCAGCCCTGACCGCCGACGCGGACAA
GGGGCTGGTCATCGCCACCATCATCACCAGCTGCGTCGCTTTGGCCATATCGACCGGCAGCAGCGTCTACGAAGGTGA
GACGCTCGAGCAGTCCCGGCGGATGGACGAGATCGGCAGGGCCATGCTGCGCCCGGTGGAAGAAACGAATTTGGGCAA
GGCGTCCAAGGCCAGCGCGGCGATCATCGCCCTGTCGAACTCCCTGGCGCCATTGATGACCGGAGCGATAATCGTATC
ACCGTTCCTGCTTCTGGGCGAGGAGACCATAATCGTGGCGGCCGAGGTAGCTATAGTTCTGGCGTTAGTACTGCTGTT
CATCACCGGCTTCATCATGGGCAAGCTGAGCGAGCGCAACCCCTGGTGGAAAGGGCTGCGGATGGCCCTGGTCGGGGT
AGCCGCCTTCTTCGTATGCTATATGATCGGCGGCTTGGTGTGAACTACGGCTTCCTCAGCAGGACCTCGTAGAGCTTC
TTGGTGAAGGGCGGGGAGGGGTCGTCGAATTCCCGCACGTGCACTAACTCGTACCCATTTGCCAGCCTCTTGATCTTG
TCCTCGGAGAAGAAGTGGACCACGAACCCCATGGGGTTCTGCCACATGTCCTCTCCCTTGTGCGGCCCTTTCCCGAAG
TGCGGATCGTGATCGTTGCGCACCGAGTATATGTTCAATCCGCCCGGCCCGAGCACCCTCCTGCACTCGTCCAGTATG
AACTGTATCTCCCTCTCCCACAGCTCCATGGTCAACAGCATGTGCGAATACACCGCGTCCACCGAGCCGTCCGGAAGC
GGAATTCCGGCCCGGAGGTCCTGGCGCACGCATTCGACCTTGTCGTCCATGCGCATCTCCTTGGCCTTCTCCCTCATC
TGGCATATGCCCGATTCGGAGTAGTCCAGGGCAATCACCTGAAAGCCCTCCTTGGCGAACAGGCAGGTGTCCCTGCCC
TGTCCGCAACCGAGTTCCAGCACCTTCTTGCATCCGTTCCTTCTGAAAATGTCCACCGCCCGAACGGCCAGGTCGCTC
GGTTCGGCGCCGAAGAAGTCCGGCTTGACCGCGTACGTTGAGTTCCACTGCTTGAGCTGTTCGTCCTCGGTCATTTCC
AGCTCCTATAACGACTTGGCCCTGGACTTGGGTATCGCGCCCGCGCCCATGGTCTTGACGGCGCCGACGATCTTCTCG
AAGTTCTTGAACGGGATCCCGACCAGCATCTCCTCGGCCATTATATCGGTGGTCTTCCGGCAGCCGAAGCAGCCCAGG
GATATGTTGGTCTTGCCCTTGACGATCGGGATTATCGTGGCGTCAACGCAACTGGCCTGAACGGCGGCCATCTCCACT
GACACCCTTCCCCCCTCCTCGTATGTTTGAGCGGCGGGGATGAGCCAGAACACCTGCTCCGGCAGGGCGGTCAATACG
ACCACGTCAGGAACCAGGGTGGCCTTGTCCAACGGCGAAGCGGCAACGCCGATGACGTCGCCCAACGGGAACGACGTC
CTCAGCTCCAAGGTGTTCTTGGCCGCAGCCGGGTCCTTGTACATCCCCATGTTGGCGTGGAACTCGCCGGAAGCCACC
TTTTCCGGCACTGGTACCATGCCCAAAGCGGACGCCCCGACCGGGCAGGCCTCCTTCTCCGGCGTCACCAGAAGCTTC
TCTCCCTTGCGAGCCCTCATTATAGTGCCGCAGTGCCTGACCGGAGCTTCGGTCACCGGATAATCGGACGGAAGGGCG
CTGCCCTTCTTGATCAGGGTTATCGCAACAGGTTCGTGCTTCAAGCCCAGGGTTTCCTTGAGATCGCGCGCCAGCGTA
GCATAGTCGGACATAAAATCGCCAAAGAAATACCGGTCTTGACAGTTAATATAATTATTTACATATCATGTTAAATAT
TATTTACTGTTAAGAACACGGCCGACCAGGACGGCCAAGGACACAAGCCAGGTCAGCAGATCCTCGGCACCGGGTCTC
CAACCGGCGGCTCCAGTATCCTGCGCCCACCGACCTCGGTCCTCATCATTACGTGTTTCACGGCCTTGCTGGCCCTGC
CCACGATGGCCGCGTTCCGGCCGTGCTCGTCTGAACGGAGCGCCTTCAGGACCTCCTCGGCCATCTCCGGCACGCAGG
CTATGATGACCTTGCCCTCGTTCCCTATGGTGAGCGGATCAAGGCCGAGCATCTCGCTGGCATTGCGCACCGCATCGG
CCACCGGGATGTCCATCTCCACCAGCTCCATACCGACCTTCGATTTGGAGCTCCATTCGTTGATGGCGTTGGCGAAGC
CGCCGCGGGTGGCGTCCTTCATGGCCGTTATCCCGCCCACCTCCAGGAGCTTGCCGATCATGTGATTGAGGGGCGCGC
AATCGCTCTGCACCCGGCTCTCGAAGCCGTATCCCTCGCGGAAGGAAAGTAAGGCTATTCCGTGATCGCCAAGGGTTC
CCGACACCAGCATGACGTCGCCATCCCGAACGTTGTCGTCCGTAAGCCATCTGGAATCTACCTTGCGATAGGACGAGG
CGACCTTCAGGTTGTGGTCCATGGCCGGGTGGCGCTTGCCGACGGCGGAAGCCGAGATGACCATTCTGTCGATCGCCC
CTTTCTCCATGACCTTGGTGTCGCCGGTCACGACAGGCACACCGGCGATCTCCGAGTACCGCCCAATGCTCTTGGTGA
CCCTCTCCAGTACCTCGATCTCCAGTCCCTCCTCCAGGATCATGGACATGGACAGGGCCAGAGGCTTCCCGCCCATCA
CCGCTATGTCGTTCACGGTGCCGCTGACGGCCAGCGAACCGATGTCCCCTCCCGGAAAGAAAATTGGTTTGACGGTGT
GCCCGTCAGTGGTGAAGATTATGTCGTCCACGATCGCGGCGTCGTCCATGGAGTCCAGGGGAACCTCGATCTTGACCT
TGGGAAGGAACGGCGCGATGGACTTGGCGATGAGCTCCTGCATCATTTCTCCGCCAGCCCCATGGCCCATGGTGACCC
GCTTCATGAGGTGCGGAAGAGGGAAGCAGGTTATTAAGATTGCCAAAAGTGGATGTCCGATGAGGGAGGAATAGTTTT
AATTCCCCTGTCCCATATGCGCCAAGGCAGGGGCTCGTAGGGTAGCCTGGATTATCCTTTTGGCCTTCGAAGCCGACG
ACTGGGGTTCAAATCCCCACGGGCCCGCCATCATCTTATCCAGGAAACGAGGTACCTTTTTCAAACCCTTAGCGACCC
GCGGAACCCTCGGGAGCTGTAGAACGAGGGCGCGCTGTTGTGGTACACGAACACGTGTCCGTAGCGCCTATCCGCGAA
CAGCGCTCCGCCCAGGGTCCTGATGTTCGTCGGCGTCCTGATCCAGCTGGACGTCTTTGTGTCGAAGCTCCCCAGTCT
TTGAAGTTCCCGGTACTGCTCCTCCGTCAGCAGATCTATGCCCATGGCGGTCGCCATGCCCAAGGCGTTGCCGGCGGG
ATGCACGCCCTTCTTCTCCCTCATCGCCTGTCCATCCCGATCGTAACAGACCTTCCGGCGGTCCTTAGGGCTCTCCTT
CGAGCAATCAAAGAATATGAAAGCCCCGGCCGATCTATCACAGCCGATAACATCCGGCTCTCCTCCGGTGCTCTCCAT
CTCCTGTAGCGACCATAGTTTGTCAGGATGGGCCTTCAATCTCGCCTCTACCTTGCTCCACTCCAGATCCTTATGGCG
GCTCATGTTATCCTCGAAACGAGCCTTCAAGGCGGCCAAGAGGGTCTCGCGCTGCTCTGAGGACAGCCTATTCGTGCT
CTCCATCGCCATGATGTTTTACTTGGAAGTGCAGGCAGATAATCATTTCTCATGCACCCATGGCGCTTCAGTCCCTAG
CAGCGCTTTTTTTAGAGCGAGGACCGATGCTCCGCTCGTGACCAATGGTGCCGCCGCTCTCTCCGCATTGGCGGGTCA
CGAACAGTGGTAAATAAGTAGGGGAAGCGCGTTCCCGAAAACGAACATATCCCTAGGGGGTGACATCATAGACGGCAT
GGTACTCATAATCGCACCGTTCCTTCCTACGATAGTCCTCTTGGCCTTGGTCTACATGACCTTGAGAAAGAGGAAGAA
GAAGGAGCTGGCGGCTAAGAAGTAAGCCTCCATCGGAGGCCGCAATCCATTTTTCAACCCAAACAGTTCTCCAGCAGA
CAGCTTTTTTTCTCCGTCGTCCAGACGAAATTCAGGTCCGCAATTCTCATCGAGACGGAAAAAGGTCAATAGCTGGCA
CGGCGCTGCACGTTCGTGGACCGTCTGGCCGTCATCGGGCTCCTGGCCGGTCCTGTGACCACCTCCGGTTTCGTCCCG
CAGGTCATCAAGGGATACCGCAGCGGAAGCATGAGCGACGTGTCCCTGTTCATGCCCCTGTTGTTCATGGCGGGAATG
ATGCTCTGGCTGATATACGGCGTCTTCCTGGGCGACCTGCCCGTCGTCCTCTGGAACGGGATGGCCATTATCCTGAGC
TCGGTCCTGATGGCCCTGAACGCTCGCTCGGCCAGACAAAAAAGGAAGGGGGCGGAACCCCGGGTCACTCGTTGACCT
TGGAGAACGGGCAGACCGATATGCACCTTCCGCAGGCCATCTCCGGCCTGCTTCCGTCGCCGATGAGCCTGGCCTCGT
AAACACCGCACTTGGCCCAGTCGATCACCAGGTCCCTGCTCCCGGGATGATGCTTGAAATCCGGCCCTTTCAGCACCT
TCATGGCGCAGCGGTCGATGCAGGCCGTGCAGGTACCGCACTGGTTATCGACCAGCTTGGCCTCGCGGGTAACTGGCA
TGTCTGTGAGGACCGCGCCCATGCGCTGCCTTGGACCGTACGATTCAGTGATCAGGAGCCCGTTCTTTCCGATCCATC
CCATGCCCGACAGGGAGGCGATGGCCTTCTGGGACATCGGTCCGAGAAGCTTCTCCGGGTTGACCCTCTGGGCGGGGT
CGATGAACCTGGCCTTATAACCTTCCGCGATGAGCAGCTGGACGATCCTCTCCCCCGCCTCCTTGATCTTCTTGTTGC
ACATCTTGTAGGCCGAGCGCATCTCCTCGCTCGGCTTGTCCAAGGACGCCCTGGCCGCATCCTTCGGTATCTCCACCG
CGAAGGTCACCGCGCAAGGGAACTCGAACGTCGTGGCGTCGCCAGCGAGCATTCCTTTCAGGGGAGACAGGTCCGCGA
AGCCTACCAGTCCAGACCCGGACTCCCGGGCGGCATCCTCGATCTTCTGATAGAATGGTTCCAAAGGGACAGAAGCGC
TCATGGGCCATCGATGGGTACGGCCTCAGCATAAAGATTGTCCCTGAAAGAACGCACCGTCAGATGATCATCCCGTCC
AGATACGAGCGGCCTAGGTCCGTCAGGCGGTACACGCGCCAGTTCTTGTTCTGGCGCCATTCGGTCAGCTTGGCCTTC
TCCAGAATGCCGAGGTGGTAGGACAGCTTGGAGTCGGTGAGCCCAGTGAGGTCCTTCAGTACGCAGGGGCAGAGCTCG
CTCGCTCCCAGCAGGTGAACGATCTGCAATCTCACGGGATCGGACAGCGCCTGGTGACGGTCCGAAATCGCCTTGAGG
GTGTCCTTGTCCGGGATCCGTGATAGAAGCCCCTCCCGCCCTCCGGCATCCCGAAGTCCGTCCGCCACTTCCTTGGGC
AGGGAACAGTTGCCTTCGCCAGGTCCGCCGTTGCCTTCGACCGCCATCTTACCAGCTCACCAATACCGACAAGGGCAG
ACCTCGATTATCTTACCTTCGGTGCCGTCACTCCAGGAGCAACAGTCCCACGGACACCAGGTCGAACCGGGTCACCTT
TCCATACTCCAGGTCCTTGCACGGTATGGTGCCGATTTCCCAGCCAACCTTCCTGGCGGTGGCGAAGACGTCCATTCC
CGCCGCCTCCATGCTCGGTCTCATCAGATCCATGTGCCTGCACTTCCGGCGCACGCTCTCGTCGACGATCCCTTCGGC
CTCCTCGGCCACGCAATGCTCGCAATAGATGCATGGGTACGCCCCGAATCCGAAGGCCTTGTAGAATCCGTCGTAGAA
CGCGGTCTTCTCCAGCAGGTGGACGGTACGGTTGACCAAAAGGATCAGGTCCCTGTACCAGGGATGGAAGTCATCGGG
CACATCCTCAGGTCTGGCGCCCTCCCTTCCCGGGACACCGTCAAAACGCAGCAGAAGTGCGTGATCGTACTCGGCCAA
CATCCTCCTGGTGTCTTCCGGTGATGGGGCGTACGGAGGGCAGGAAAGGTGCTTGGCGTAACCCTTACATCCGTAGCG
GCACTTGAAGCGCACCCAATCAGCCACCACTACATCATGCGAACTCAGCACGGCCGACCTGGCGCCCTTGGAATCGGC
GAGGGCGGCCAAGCGTAAAAGCTCGTCCCTTGGACTCAACACAACCTCACCGGTTATGAATACCCTCCTCTCCTCTCA
TTAAGTATGCGGAAGGTCGCTCCGGCCATTCAGAATATGTCCAGCACCTGGACGTATCTATATAGCAGGCAGATCACC
AGGGCGTAACCGGCGACCCGGATGGCGAAAACGACCATCTCCAGGTCCTCGAACAGACCCAATAGGATCATTAGATGG
GAAACACCGAACAGGGCGAACACCACGGCCAGCATCAACGGCAAGGTGTGCTTGCTCCTGCGATATCCCAGAAGCCCT
AATGCCGCAATGGCCAGGCACAGCAGGAGGTTCACCAAGGTGACTAGGTCGACTTCCATGGTCTACTAGACGTATGAT
GACCCAGGCTATAATAAGGCAGCACTCACTGTTTCGCCCGGTGCGATTGACACGCTGGACATAGTATGGTCGTCCGAC
CGCCGATGCGGATGGCCATCAGCGCCGTAGCGCAGCGAGGGCAGGGCGCCCCCTCTCTCCGGTCCCTTAGAAGGAATC
CTTCGGGAAGCCGAGAGAGCTCCGTACGCACCGATATGGAAGCATCCAGCACCTTCCGGATGCGTTTCCCGAGCCTGG
CCATCTCCGTTATGGACAGGGAGTCGGCCCTGGTGGCGGGGTGCAGTCGCTCCTGGAACAGCGCCTCGTCCGCGTACA
GGTTCCCGACGCCGGCGATGATGCTCTGGTCCAAAAGAAGCGGTTTGATCGAGCCCCTCCGGCCTTCCAGTCTGGAGA
CGAACACCTTTTCCGGCACGGTCAAGGCGTCCGGTCCCAGCTCCTTCTCCATGATCAGGTCCTCGATCCGGTGGTAAA
TGCCGAATCGGCCGAAACGCCTAGGGTCGTCAAGGACCAATGCCCCTTCGTCCAGGCCGAGGCGAAACCTTTCATGAG
AGGTGTTCTCACGATCATTCACCAGGTGCAGTGAGCCGCTCATGCCCAAGTGGATGTGGAGGTGGTGGTCCCCGATCT
TGACCAGTAGGTTCTTGCCGTGGCGGTAGGCGTCATCGACGGTATTCCCGATGAACACATTCTTCATGGAACGCTCAG
AAGCGTTGGCCAGCATCTTGCCGTCCTTGACGTCCAGGGAAGCGACGCGTCTCCCTATCAGACGTTCCTCGACGAACC
TCCTGGCCATCTCCACCTCCGGCAGCTCGGGCATCCGGACGTAATCGACCGCATCGTACATAATGCGCTCGAACGCTC
ACAGGTGTCCGCTCCCGTTTAGTAAGGTGCTCAGCCTAGACCAGCTCAAGGAATTATGGAATGTGACGCTTCAATGAG
CGACAGCGAATGGGCGGCGACCGCAGGGATTGGAGATCGGTCGAGAGAATGAGCTGGCGCGTCACCGTCAGCGCCGTT
TCGGTGTTGGGATGGTTCGGTCTCGTGATCGCCTGGCCGTTCTTTCTTGCTGACGGATGCAGCATACTGCAGAACATG
GCGGTGCTCATGCTGTCCGTGGTGGCCTTGGCCATCGTGAACGTGTCCGTGTGGCTGACCTTCGCCCAGAGCGTGGGT
GATCTGAAAGATATCAGCTGCGATGTGAAAAAGCACGGAATGGCCGAGGGCGCCCTGCCCCTCGCATGGCTGGTGGCG
ATCGGGGTCTGGCTGTTCTGGTACGCCGGCGATCATAGCCTGTACCAGAACCTGGCCGTTCTGCTGCTTTCCGTCGTC
CCGGTGGCGGGCATCAGTATGCTGCTTGGTAAATGTTCACCACATCAGCGATGAAGGGGGTTCGGAGGCAGCCTTCTC
CAGGACCTCCTTCAACTTTTCCTTGGTCGGCACTCCGCCGAACAGGGTCAATTTCTCATTCACGAACAGCGCGGGAGC
CACGGCCGGTCCGTACTTAGCGTACAGCGGCTGGATCGCTCCGACGAAGAAGTAGCTCAGGCTCATACGGGCCTCGGT
CGCCGTCACCAGATCGACGTCCGCCTCGATGGAGCTCTCCTGAATGACCTGTCTTATCAGCTCGATGTACTTCTTGTC
GTACACCGCCGTTTGCGGTTGACAGCAGGACACCGAGAAGATGGTCAGTTTGAGCCTATTTCCCATACAGCGCCCTCC
CCACCCTTCTCAGCATCTCCATGCCGTAGACGTCGGTATCGAAGAGCTGGACCTCCATGCTCGGAATTTCCTGGAAGC
GTTGGGCGATCTCCGTCAGGTAGCGATCCTGGGTGGCCCTTCTCCGCTCCAGGAACCAGTTGCCCTGCAGGACCTCTC
GGGGGATGACCTCGTTTATGATCAGCGATTTCACCTTGATGCCGAAGCCGCCCAGGTCCTCGATGGCCCTCGCCGTCT
CCTCGATAGGGAGCTTCTCCGGCAGCAGCACCAGATTGAAGGCAGAGATGGTCTCGTCCGATAATCCGCGTACGGACT
TGTCGTAGCGCGCCTTTTCAGCCTCGAGATCGGCCACCATGCTCTCGTCGTAGACGAATCCTAGCACTTCCGAGAGCT
CGCGGCGGTTCTTGATCTGGTTGGAGATGTAGCCGGACCAGTCGAAGGGCATGGACAGTTCGCGCAGGGTATGTCCCG
TAGGAGCGGTGTCGAAAACCACCTTGTCGTGCTCGGTGTCCTCGAAGTAACTGACGAACTGGTCGAAGGCGGCGATCT
CCTCCGTGCACGGCGTGGAGAGAAGCTCGGAGCCGAACATGGACGAGAAGCCCTCCATCATCCCCTCCAGCCTGGTCT
GGAACACGCCCATGGCCTTTTTGGGGTTGATGTTCAGACCGCACAGATTGCGCTCGGTGCCGATCTTGGTGATCTCGG
TGGCGCTGATCTCCTGGCCGTAGATGGCCGATAAGCTGACGGTGGGATCGGTGGCCACGATCAGGGTCTTGTACCCGT
GGTCGGAGAGCCATGTCGCGGTCGTTGCGGCCATGGTGGTCTTGCCTACTCCGCCCTTCCCCCCGAAGAACAGGAACT
TGCGCTTCTCTATGGTTTCTCTCATGTCCTCTTGCGTCATTCGAATCGTCCTAAGAACGGGATGGGCCTAGATATTGT
TATCCACTCTCTAATCTGTTTTTTAATGCTCGAAAGGTTCGACAGGTAACGATTTATCGGGAGGCCATCTCTTATTAT
TTCCAGGGGGTTCAAATCATGGAAGCAGCTCAAGCAGATGAGTTGAAGTTCAAAATGAGCCTGGTGGCCAAGACCGCC
CTGGCCTGGCAGGTGTTCTCCGGGACCATGGTCGCCTAGGACCAAACCACTTCCCTTTTCCTTATTTTTCAGCGACCC
GCCTTCTCGCCGGTGAATGCTGGACCAGCTTTCCCTCGCTAAGAACGGAGATCGCTCCGTGGCCTCCGCACACCAGGC
ACTTCCGTCCGTCCGTACGTGCCGATTCCTCTGTCTCTATCAAACGCAGCAGCGCCCTGCGTTCCTTGGAGGCTTTGG
CGCTATCGACGTTCACCGAGGTCATCAGGTTCTTGGCCAGGGTGGCGAAGTCCTTACGCTCCTCGGTCAAGCTATCAA
AGTTGATAAGGCTGTCCCCGGTGAAAAGTACCAGTTCTTCAGGTAAAAAGTAGAAGACCTGTCCGGTGGTGTGGCCAC
CGAAACCTTCCAGCACCTCGCACCTCATCCCGGCCAGGTCCAAAGTGGTCAACACCGGGAAGTCCCCCCTGCTGTTTC
GACGATTCAAAGGGTATATTTCCGGACGCTCGGCCACCGAGAACCCGGAGAAGAGATTGATCAGTTTGGTGTAGACCT
CTGAAAGCACCGACCCCTCGCTATCTGACCCGTACGCCCGGTTCGAACGCCGGATCATCTCCAGGGTGTCCGGGTGCA
TTCTGACCGGAGCGTTGATAAACCCGGCGGAACCGGAGTGGTCGGCGTCGCCATGGGTGATCAGAACGTTCCGGACCA
TGCCCACTCCGCCCCAGCCTTCCTTCTCCATCAGTCTGTCCAGGTCGCGGAAGTAAATGCCGAAGCCGGTGTCGACCA
TGCTCACCTCCGAGCCGTTCCTCAGCAGGTAGCAATTTCCGCCGCAGGGCAGCTGGACGCAAAGGACGTCCGCCTTGT
CCAGGCGCACCTCCTGCAGGTCGGCGTAGAACCCCTTTCCGGACGTCTCCCGCAGTCCCCGGCCGCTGCGCAGCACGT
CCGAGAAGGCCTGCTTCGGGTCGCTTCCCAGGTTCATTAGCTCCTGGGCGACGTGGTTTATGTCCGAGAGCAATCTGA
GGAGGAAAGCATCCTCGGCTTCGCCGATAAGGGCGCGCAGCTCCTGGGCGAAGCGGATGTAGAAGACCGTTTCGTCAA
GATGCTGACCGGTCGTATCATACTCCAGGATCTCCAGCGGATAGACCGATTTCAACACCTCCAGAAGGCGGTCCACCG
CTCCCGCCTCCTCTACCGTAAGTGAGACGGTCAAACGCTCCGGATGTTTTCCTCGATCGTCAAAGTCCAGGAAATCGA
TGTTGCACCTGGCCGCGGTGGTGTGATTGAGAAAATCGAACAGCGCGCCGCTGCGGTTCGGCAGGACCACGTTGAACT
TTAGGAAGCTGGGCAAGCTCATCTTCCCCTGCAGGTATCCGATGGCCTCCAGCTCAGCGCGCATGGCCTGGTACTCCT
CCTCGCTGCATCGAGCCTCGAAGAAAACCGTGTATGGATCTATGCGTTTATCATACTGGATGCGGTCGATGTTGCCTC
CGTGCCTCTTGACGATCTCCGCCGCCCGGTGCAGCGCCCCGGGCTCGTCGGGCATCTTGGCCACGAAGTATCTTCTCT
GCATCATAGGGGAGGAAGCCCCTAAAAACCTTATAACTTAGGTTCCCACCCGACCGGAGGAACGGACATCCTGGTTCA
CTTCATCTTGGCGGCCATGCTGACCGCCACCTTGAGCTGGTTCAGCATGCATGGTTCCACGTAGTACCCTTTCATGGT
CCGCAGCTCCCCGTACATGTCCTCGGGGGACCTGCCGACGAGCTCCCTCACCGACCTGATGCCCAGCATGTATAACGG
TTCCGCAACCTTCTCCCCCACCACGGGGATGGTCCGAAGCTCCTTCAGCACTGGTTCCCGATCGTCCTGCTCCATCGC
GAGAAAGATAGTGGCCCGCAGGATTTAATCGTTTTCAAGACCTCACGGGCGGAGCTGGCTGGCCTTGCGGATTATCAC
GCGTACGGATTGGGTGACCTGCCCCTCATCCAGCATCCCGATCAGCAGGTAGCTGAAGGTGAAGGCGAAGTACGGAGC
CAGGTATATCCAGTCGAACGGCACCGCGACTATCAAGATCACCAGGGCAAAGTCGCTGAAGGGCCGGTAGTGCAGGAA
GTATTCGACCGCCTTGCCGAGATCGCGACCGTGGGCAAAACCGTCTGCCAGTTCGTCCACCGCACCAGCGATCAGGAA
GATCGCCAACGGCAGCAGCATGACATCCATTCCCCAGATCAACCCACCGGTCAAAAAGGTCGCCAATCCGATGAAGGT
CCCGACCAGGAAGCTCACGTTGTCGATCTTCTTAGTGACCACCAGACTGATGAGCATGGCCAGGAAGAAGGCGGTGGA
GAATCCCCCGTCCGCCACCATGACCCCTCCCATTATCAGACCGGAGAGCACGGCGAGCAGCTTGGCGATCTTTATCGA
CCCGAGGCTCTCGTCATATGCCTGGTCGATGTACTTTATCGCCCCGCCAAGAAAGGCGTAGGAAGCTACCAGAATAGC
GATGCGGAGGGGCGCGTCCCCCACTATAGCTAGTGTCTCGAGGGTATGTATTACTCTCCCGAACCTTCCCTGCCTTGG
CGAGGCATCAGAGGGATTTTGTTTTATAAGCGTTGCGCTAAAAAATGGTGTCCAAACCTCTGCTAACGTCAAATGACG
ATAAATTACTACGATAACCAGCCCTGGAGTTGCTTTTCATTCATCATCAATGAACAATTGTCGAACTTCGACCATCCT
TCTCGCCCACGATTATTAATTAACAGCGTAAAAGTTTGATATTGGATAAATAATAATTTAACACTGATAATTGGAGTC
TGGAACTCAAAAAGTACTTATATACTGCAAATGAATCAAAACTCCCAGTCCCAGTGGGGATCGGAGGTGGTTTACCGA
TGGCAAAGAAACCGGAGAAGAAGGCGGAGCCCAAGAAGAAGAATTAAAATCTTCTGATCCGCACCGATCTTTTACCAT
GCCAGGACAGACCGCCCTGGCGTCCTTTCCATTCATTTTTTATTTTTATATAATGGTTCTGGTATCATTGTTCCCACA
TGAAATGGTGCTCCCACATCTCCATCGGCAAGGCCATCGCCGACGTGCTGGAGCTGCCGCCGGGGGAGCGCAAGGCCT
TTCTGGACGGGATCATTGAACCGGACCGGCACAAGGAGCGGGTGAACGGCCCCGGCTATTCCTACCGGGTAAGCCACC
ATCACCCGAGCCGCAGGGTGGTCATGCTTCATGTATGGATGGCCAGGAGGTCGTTCCTCAGGAACAACAGCTACCTGG
GCTACCGCCACCTGGGGATGGCTTTGCACTACCTCCAGGACAAATCCACCTCCAAAGGGTTCCTGGGCGTGTCGCACG
ATCGGCGGGAGGAGGCGCTGGCCGAGTTACCGGTACCGGTCGAAGCCATCGAGAGGGGTTTCAAGAAATACCTGTCAA
CCCCAGAGTTCGTATCGAGGTCCCTGGAGCTGACAAAACCCCAGAAGGACGTGCATCAGATCATGGCCCAGGCATCCT
TCCGATCGGCGGCGGTGGCCGCCGCGGTCACCGATCTCCGGCGCCCATCGGGCCTGGAGCAAAAGCTTCGGGCATTGC
GCCGGAGCCACCTCTTGGTGCACGTTCCCCTGGCCATAGGGGCGCTCGCCATCGGCGCCTCGCTCTCCCTGGCCTGGT
GGAACGCCATACCACTGGCCACCTCCGTCGTCATATCCTTGATAGTTCTGATCAGGGACCGGACCTACCGCCGGCTCA
ACCGGGTCGCCTCGTGGCACGGCCTGAAGAGACAATAAGGGCGTACAAGGCCATAGTCATCGGCGATGCTAGAGATCG
TCCCCGGCCACCAGAACCGATGACGGACCCTGCGCGAGGGCGAAGGCAAAGGTCCAGTGGTCCACTGGATGAGCCGGG
ACCAGCGGCCGGAGGATAACTGGGCGCCGTACCATGCCTGGGCCAGGGAGGGCGTGCCCTGGGGCATAGCGTTCTGCC
TGGTACCTGATCTCCTGGGGCCGGCCCTCGAAATTACCGTTTCATGCTGGAAGGGCTGGTGTAGACCCTCCGGGCCGC
AGAAGCGTCGGGAATTCGAATCTTTTTACTGACGGGCGATCCGTCGGTAGAGGTGCCGCTTTTCCTGCAGGAGTTGAA
GATATCGCTCACGATAACCGATTTCGATCCCCCGCGCCAAAGGTCCGAATGGAGGACGAAGGTCATGGAAAGGTGCGG
CAGCGGGTTCGAAGAGGTGGACGCCCACAACATCGTACCGTGCTTGGCGGCATCACCGAAGCAGGAGTTCGCCGCCGC
CACGTTCCGACCCAGGATCGAGCGTCATCTGCCGGACCGACTGGAGCACCTGCCCCCCTCTCCGTCACAGTTCAAGGA
TTGGCCGGGGGATGCCGAAACGAATGACGTATCGAAGATACTCGATAGGTACGAGAACGTGGCAGTCGACAAATGGGA
GGGAGGTTCTTTCCATGCCGACCGAACACTGGGCGATTTCGTGCGGGAGCGTCTGCCTGGGTACGCTGAGAATAGGAA
CGACCCCAACCTGAACGGAGCTTATCGCAGGTTCGAAGTGGGCGCGTTCGTCGAGAAATACTTCAACCCAGGTCGATG
ACCTTTCCTTTTTCAGGTAGCACGGTCCGCACCGGGCACAGCTCGGCGAACTCCTCGGGCAGGGCGCAGTGCACCGGG
ACCACCACCTCCGGGGAGATCTTCCTGACGACCTTCCACAGGTCGTCAATTGCCAGGTGGCCGGAGCTGTGGAATCCC
TCCTCGAAGTCCAGCGTTCCGTTCGTTTTCGACAGGCCGCGGCAATCGAACTTCATGAGATCTATCCAGTTCATCAGT
TTCTGCAGGTTGTCCGTCTGCCGCAGGTCGTAGGCCATGCTGTTGGAGTAGACGTACGTTCCACCTTTCCAATCCAGG
TCGAGCAGCTTGGCCATGTCCCAGAACGAAAGGCACAGCATGTGCTCCTCCGGTTCCATGGCGATGTCGTCCGGATCG
GTGACCTGCCATCCATCGTCCCTCAGCTTTTCCACCTGGTCCCATTCCTTGTCGGAGAGCGACCGGTACACCCACAGC
GAATCCTTTCGCACGTTGCCGTCCACCTTGGCGATGCTCTGCAGGAGGGCCACGTCCTTGTAGGTGACCACCATGCGC
TTGCCGGTCCGTCTGGCGATATCTATGAAGGTGTCCAGGCGCTCGTAGTTCTTTGCGGAAAAGTCGGCGATGGTCAAA
CCACGCCCGTCCTCCACCGCCGCCAGGCAGTTCTGGTGTACGACGTCCTCGGTGATCTCCCGCTCCGGTACCGGGCGG
CCGATCCTGGTGCCTTCGATTATCAGGGCTCTTGGGGAGAGCTTCCCGGCCTCGTCGGCGAAGCGGGCGGTGTCCTCC
CCGTGGGCGCCGTGCATCCTGAGGTCTCCCGAGTAAACCATCCAGTCTCCCTCGCCCCGGCGCAGGGCGAAGGCCGTG
GCGCCGTAGATGGAATGGTCCACCGGGAAGGCCTTGTACTCGATCCCGTTCAGCTCCCTGGAGCCTTCGGACACGTCG
CACATGTCACCCTTCTTCCAGTCCGGTTCGTCCTCTACCACCTTGCCGGTCAGCACCCAACGGCGTCCGCGGACGCCC
TTGTCCTTGCCCTTCGAGGCGACCAGGACCCGCGGCTCTCCTTTCTTGGGTTCGCGGACCGTGTGGTCGAAGATATCA
GTGGCCATGTCGGAACGACCGAGCTCGCTTGAGGCCCGCAGGATGGCGTAGGTCATGGGGCTGGCGATGATAGGGATG
TCCTCGCGAAGGAACCCGGCATGCCCGAAGTGGTCCTGATGGGCGTGCGATAGGAACAAGGCGTCGACCCGGACCGGG
GACATAGCGGTCCGGAGGTCCATCGGATAGAGGTCTGGTCGGTAACAGTCCAGGGGTGGCAGCATTCCCAATCTCAGA
TAGTCCCTGAGCCCCCGTCCGACGCGCGGGGTCACGAACTCGGAGCAATAAAGGTTGTTGACGTCGAACGGCTCCCCG
AAGTCCAGTAAGGCTCCCCGGTCCCCCAGGTCCACATGGACCTTGTTGCCTCCGACGACCCCCGCCCCTCCGTACACA
GTGATCTTCATATCAACGCACTTCGAACGGACTGGCAGGATTTATCGGTATGCATAAGGTCCAATGATCGGTACGGTC
TCGGGTCCTTTTCAGGATGATGAAGGGTTTTGGCGTGGGAACGATGATCCACGGATCACCACTTGCGATCCA" } ,
          annot {
            {
              data
                ftable {
                  {
                    id
                      local
                        id 48 ,
                    data
                      gene {
                        locus-tag "MALP_00001" } ,
                    location
                      int {
                        from 53 ,
                        to 448 ,
                        strand plus ,
                        id
                          general {
                            db "Prokka" ,
                            tag
                              str "MALP_1" } } } ,
                  {
                    id
                      local
                        id 49 ,
                    data
                      gene {
                        locus "gatD" ,
                        locus-tag "MALP_00002" } ,
                    location
                      int {
                        from 549 ,
                        to 1841 ,
                        strand plus ,
                        id
                          general {
                            db "Prokka" ,
                            tag
                              str "MALP_1" } } } ,
                  {
                    id
                      local
                        id 50 ,
                    data
                      gene {
                        locus "gatE" ,
                        locus-tag "MALP_00003" } ,
                    location
                      int {
                        from 1841 ,
                        to 3700 ,
                        strand plus ,
                        id
                          general {
                            db "Prokka" ,
                            tag
                              str "MALP_1" } } } ,
                  {
                    id
                      local
                        id 51 ,
                    data
                      gene {
                        locus-tag "MALP_00004" } ,
                    location
                      int {
                        from 3690 ,
                        to 4256 ,
                        strand minus ,
                        id
                          general {
                            db "Prokka" ,
                            tag
                              str "MALP_1" } } } ,
                  {
                    id
                      local
                        id 52 ,
                    data
                      gene {
                        locus "glpG" ,
                        locus-tag "MALP_00005" } ,
                    location
                      int {
                        from 4328 ,
                        to 5224 ,
                        strand plus ,
                        id
                          general {
                            db "Prokka" ,
                            tag
                              str "MALP_1" } } } ,
                  {
                    id
                      local
                        id 53 ,
                    data
                      gene {
                        locus "gloB_1" ,
                        locus-tag "MALP_00006" } ,
                    location
                      int {
                        from 5203 ,
                        to 5814 ,
                        strand plus ,
                        id
                          general {
                            db "Prokka" ,
                            tag
                              str "MALP_1" } } } ,
                  {
                    id
                      local
                        id 54 ,
                    data
                      gene {
                        locus-tag "MALP_00007" } ,
                    location
                      int {
                        from 5811 ,
                        to 6410 ,
                        strand plus ,
                        id
                          general {
                            db "Prokka" ,
                            tag
                              str "MALP_1" } } } ,
                  {
                    id
                      local
                        id 55 ,
                    data
                      gene {
                        locus "pcm" ,
                        locus-tag "MALP_00008" } ,
                    location
                      int {
                        from 6434 ,
                        to 7060 ,
                        strand plus ,
                        id
                          general {
                            db "Prokka" ,
                            tag
                              str "MALP_1" } } } ,
                  {
                    id
                      local
                        id 56 ,
                    data
                      gene {
                        locus-tag "MALP_00009" } ,
                    location
                      int {
                        from 7052 ,
                        to 7714 ,
                        strand minus ,
                        id
                          general {
                            db "Prokka" ,
                            tag
                              str "MALP_1" } } } ,
                  {
                    id
                      local
                        id 57 ,
                    data
                      gene {
                        locus-tag "MALP_00010" } ,
                    location
                      int {
                        from 7761 ,
                        to 8462 ,
                        strand plus ,
                        id
                          general {
                            db "Prokka" ,
                            tag
                              str "MALP_1" } } } ,
                  {
                    id
                      local
                        id 58 ,
                    data
                      gene {
                        locus "thyX" ,
                        locus-tag "MALP_00011" } ,
                    location
                      int {
                        from 8500 ,
                        to 9174 ,
                        strand plus ,
                        id
                          general {
                            db "Prokka" ,
                            tag
                              str "MALP_1" } } } ,
                  {
                    id
                      local
                        id 59 ,
                    data
                      gene {
                        locus-tag "MALP_00012" } ,
                    location
                      int {
                        from 9213 ,
                        to 9404 ,
                        strand plus ,
                        id
                          general {
                            db "Prokka" ,
                            tag
                              str "MALP_1" } } } ,
                  {
                    id
                      local
                        id 60 ,
                    data
                      rna {
                        type tRNA ,
                        ext
                          tRNA {
                            aa
                              ncbieaa 82 } } ,
                    comment "tRNA-Arg(gcg)" ,
                    location
                      int {
                        from 9588 ,
                        to 9662 ,
                        strand plus ,
                        id
                          general {
                            db "Prokka" ,
                            tag
                              str "MALP_1" } } ,
                    qual {
                      {
                        qual "inference" ,
                        val "COORDINATES: profile:Aragorn:1.2" } } } ,
                  {
                    id
                      local
                        id 61 ,
                    data
                      gene {
                        locus-tag "MALP_00013" } ,
                    location
                      int {
                        from 9588 ,
                        to 9662 ,
                        strand plus ,
                        id
                          general {
                            db "Prokka" ,
                            tag
                              str "MALP_1" } } } ,
                  {
                    id
                      local
                        id 62 ,
                    data
                      rna {
                        type tRNA ,
                        ext
                          tRNA {
                            aa
                              ncbieaa 84 } } ,
                    comment "tRNA-Thr(ggt)" ,
                    location
                      int {
                        from 11677 ,
                        to 11751 ,
                        strand plus ,
                        id
                          general {
                            db "Prokka" ,
                            tag
                              str "MALP_1" } } ,
                    qual {
                      {
                        qual "inference" ,
                        val "COORDINATES: profile:Aragorn:1.2" } } } ,
                  {
                    id
                      local
                        id 63 ,
                    data
                      gene {
                        locus-tag "MALP_00014" } ,
                    location
                      int {
                        from 11677 ,
                        to 11751 ,
                        strand plus ,
                        id
                          general {
                            db "Prokka" ,
                            tag
                              str "MALP_1" } } } ,
                  {
                    id
                      local
                        id 64 ,
                    data
                      gene {
                        locus-tag "MALP_00015" } ,
                    location
                      int {
                        from 11789 ,
                        to 14107 ,
                        strand plus ,
                        id
                          general {
                            db "Prokka" ,
                            tag
                              str "MALP_1" } } } ,
                  {
                    id
                      local
                        id 65 ,
                    data
                      gene {
                        locus-tag "MALP_00016" } ,
                    location
                      int {
                        from 14157 ,
                        to 14360 ,
                        strand minus ,
                        id
                          general {
                            db "Prokka" ,
                            tag
                              str "MALP_1" } } } ,
                  {
                    id
                      local
                        id 66 ,
                    data
                      gene {
                        locus "tvoK" ,
                        locus-tag "MALP_00017" } ,
                    location
                      int {
                        from 14597 ,
                        to 15481 ,
                        strand plus ,
                        id
                          general {
                            db "Prokka" ,
                            tag
                              str "MALP_1" } } } ,
                  {
                    id
                      local
                        id 67 ,
                    data
                      gene {
                        locus-tag "MALP_00018" } ,
                    location
                      int {
                        from 15482 ,
                        to 16669 ,
                        strand minus ,
                        id
                          general {
                            db "Prokka" ,
                            tag
                              str "MALP_1" } } } ,
                  {
                    id
                      local
                        id 68 ,
                    data
                      gene {
                        locus-tag "MALP_00019" } ,
                    location
                      int {
                        from 16707 ,
                        to 17813 ,
                        strand minus ,
                        id
                          general {
                            db "Prokka" ,
                            tag
                              str "MALP_1" } } } ,
                  {
                    id
                      local
                        id 69 ,
                    data
                      gene {
                        locus-tag "MALP_00020" } ,
                    location
                      int {
                        from 17838 ,
                        to 19781 ,
                        strand minus ,
                        id
                          general {
                            db "Prokka" ,
                            tag
                              str "MALP_1" } } } ,
                  {
                    id
                      local
                        id 70 ,
                    data
                      gene {
                        locus "ravA" ,
                        locus-tag "MALP_00021" } ,
                    location
                      int {
                        from 19883 ,
                        to 21334 ,
                        strand plus ,
                        id
                          general {
                            db "Prokka" ,
                            tag
                              str "MALP_1" } } } ,
                  {
                    id
                      local
                        id 71 ,
                    data
                      gene {
                        locus "viaA" ,
                        locus-tag "MALP_00022" } ,
                    location
                      int {
                        from 21345 ,
                        to 22772 ,
                        strand plus ,
                        id
                          general {
                            db "Prokka" ,
                            tag
                              str "MALP_1" } } } ,
                  {
                    id
                      local
                        id 72 ,
                    data
                      gene {
                        locus "aguA" ,
                        locus-tag "MALP_00023" } ,
                    location
                      int {
                        from 22733 ,
                        to 23743 ,
                        strand minus ,
                        id
                          general {
                            db "Prokka" ,
                            tag
                              str "MALP_1" } } } ,
                  {
                    id
                      local
                        id 73 ,
                    data
                      gene {
                        locus-tag "MALP_00024" } ,
                    location
                      int {
                        from 23787 ,
                        to 24650 ,
                        strand minus ,
                        id
                          general {
                            db "Prokka" ,
                            tag
                              str "MALP_1" } } } ,
                  {
                    id
                      local
                        id 74 ,
                    data
                      gene {
                        locus-tag "MALP_00025" } ,
                    location
                      int {
                        from 24705 ,
                        to 25253 ,
                        strand minus ,
                        id
                          general {
                            db "Prokka" ,
                            tag
                              str "MALP_1" } } } ,
                  {
                    id
                      local
                        id 75 ,
                    data
                      gene {
                        locus-tag "MALP_00026" } ,
                    location
                      int {
                        from 25278 ,
                        to 25463 ,
                        strand minus ,
                        id
                          general {
                            db "Prokka" ,
                            tag
                              str "MALP_1" } } } ,
                  {
                    id
                      local
                        id 76 ,
                    data
                      rna {
                        type tRNA ,
                        ext
                          tRNA {
                            aa
                              ncbieaa 86 } } ,
                    comment "tRNA-Val(tac)" ,
                    location
                      int {
                        from 25609 ,
                        to 25681 ,
                        strand minus ,
                        id
                          general {
                            db "Prokka" ,
                            tag
                              str "MALP_1" } } ,
                    qual {
                      {
                        qual "inference" ,
                        val "COORDINATES: profile:Aragorn:1.2" } } } ,
                  {
                    id
                      local
                        id 77 ,
                    data
                      gene {
                        locus-tag "MALP_00027" } ,
                    location
                      int {
                        from 25609 ,
                        to 25681 ,
                        strand minus ,
                        id
                          general {
                            db "Prokka" ,
                            tag
                              str "MALP_1" } } } ,
                  {
                    id
                      local
                        id 78 ,
                    data
                      gene {
                        locus-tag "MALP_00028" } ,
                    location
                      int {
                        from 25754 ,
                        to 27892 ,
                        strand minus ,
                        id
                          general {
                            db "Prokka" ,
                            tag
                              str "MALP_1" } } } ,
                  {
                    id
                      local
                        id 79 ,
                    data
                      gene {
                        locus-tag "MALP_00029" } ,
                    location
                      int {
                        from 28130 ,
                        to 28723 ,
                        strand plus ,
                        id
                          general {
                            db "Prokka" ,
                            tag
                              str "MALP_1" } } } ,
                  {
                    id
                      local
                        id 80 ,
                    data
                      gene {
                        locus "ubiE_1" ,
                        locus-tag "MALP_00030" } ,
                    location
                      int {
                        from 28725 ,
                        to 29378 ,
                        strand minus ,
                        id
                          general {
                            db "Prokka" ,
                            tag
                              str "MALP_1" } } } ,
                  {
                    id
                      local
                        id 81 ,
                    data
                      gene {
                        locus-tag "MALP_00031" } ,
                    location
                      int {
                        from 29388 ,
                        to 30098 ,
                        strand minus ,
                        id
                          general {
                            db "Prokka" ,
                            tag
                              str "MALP_1" } } } ,
                  {
                    id
                      local
                        id 82 ,
                    data
                      gene {
                        locus "thiL_1" ,
                        locus-tag "MALP_00032" } ,
                    location
                      int {
                        from 30215 ,
                        to 31261 ,
                        strand minus ,
                        id
                          general {
                            db "Prokka" ,
                            tag
                              str "MALP_1" } } } ,
                  {
                    id
                      local
                        id 83 ,
                    data
                      rna {
                        type tRNA ,
                        ext
                          tRNA {
                            aa
                              ncbieaa 82 } } ,
                    comment "tRNA-Arg(tcg)" ,
                    location
                      int {
                        from 31363 ,
                        to 31440 ,
                        strand plus ,
                        id
                          general {
                            db "Prokka" ,
                            tag
                              str "MALP_1" } } ,
                    qual {
                      {
                        qual "inference" ,
                        val "COORDINATES: profile:Aragorn:1.2" } } } ,
                  {
                    id
                      local
                        id 84 ,
                    data
                      gene {
                        locus-tag "MALP_00033" } ,
                    location
                      int {
                        from 31363 ,
                        to 31440 ,
                        strand plus ,
                        id
                          general {
                            db "Prokka" ,
                            tag
                              str "MALP_1" } } } ,
                  {
                    id
                      local
                        id 85 ,
                    data
                      gene {
                        locus-tag "MALP_00034" } ,
                    location
                      int {
                        from 31471 ,
                        to 32046 ,
                        strand minus ,
                        id
                          general {
                            db "Prokka" ,
                            tag
                              str "MALP_1" } } } ,
                  {
                    id
                      local
                        id 86 ,
                    data
                      gene {
                        locus-tag "MALP_00035" } ,
                    location
                      int {
                        from 32267 ,
                        to 32371 ,
                        strand plus ,
                        id
                          general {
                            db "Prokka" ,
                            tag
                              str "MALP_1" } } } ,
                  {
                    id
                      local
                        id 87 ,
                    data
                      gene {
                        locus-tag "MALP_00036" } ,
                    location
                      int {
                        from 32518 ,
                        to 32811 ,
                        strand plus ,
                        id
                          general {
                            db "Prokka" ,
                            tag
                              str "MALP_1" } } } ,
                  {
                    id
                      local
                        id 88 ,
                    data
                      gene {
                        locus "queG_1" ,
                        locus-tag "MALP_00037" } ,
                    location
                      int {
                        from 32801 ,
                        to 33520 ,
                        strand minus ,
                        id
                          general {
                            db "Prokka" ,
                            tag
                              str "MALP_1" } } } ,
                  {
                    id
                      local
                        id 89 ,
                    data
                      gene {
                        locus "arsR_1" ,
                        locus-tag "MALP_00038" } ,
                    location
                      int {
                        from 33576 ,
                        to 33953 ,
                        strand minus ,
                        id
                          general {
                            db "Prokka" ,
                            tag
                              str "MALP_1" } } } ,
                  {
                    id
                      local
                        id 90 ,
                    data
                      gene {
                        locus-tag "MALP_00039" } ,
                    location
                      int {
                        from 34012 ,
                        to 34647 ,
                        strand minus ,
                        id
                          general {
                            db "Prokka" ,
                            tag
                              str "MALP_1" } } } ,
                  {
                    id
                      local
                        id 91 ,
                    data
                      gene {
                        locus-tag "MALP_00040" } ,
                    location
                      int {
                        from 34716 ,
                        to 34979 ,
                        strand minus ,
                        id
                          general {
                            db "Prokka" ,
                            tag
                              str "MALP_1" } } } ,
                  {
                    id
                      local
                        id 92 ,
                    data
                      gene {
                        locus "mutM" ,
                        locus-tag "MALP_00041" } ,
                    location
                      int {
                        from 35024 ,
                        to 35839 ,
                        strand minus ,
                        id
                          general {
                            db "Prokka" ,
                            tag
                              str "MALP_1" } } } ,
                  {
                    id
                      local
                        id 93 ,
                    data
                      gene {
                        locus-tag "MALP_00042" } ,
                    location
                      int {
                        from 35944 ,
                        to 36378 ,
                        strand plus ,
                        id
                          general {
                            db "Prokka" ,
                            tag
                              str "MALP_1" } } } ,
                  {
                    id
                      local
                        id 94 ,
                    data
                      gene {
                        locus-tag "MALP_00043" } ,
                    location
                      int {
                        from 36361 ,
                        to 36702 ,
                        strand minus ,
                        id
                          general {
                            db "Prokka" ,
                            tag
                              str "MALP_1" } } } ,
                  {
                    id
                      local
                        id 95 ,
                    data
                      gene {
                        locus "arsA" ,
                        locus-tag "MALP_00044" } ,
                    location
                      int {
                        from 36692 ,
                        to 37612 ,
                        strand minus ,
                        id
                          general {
                            db "Prokka" ,
                            tag
                              str "MALP_1" } } } ,
                  {
                    id
                      local
                        id 96 ,
                    data
                      gene {
                        locus-tag "MALP_00045" } ,
                    location
                      int {
                        from 37747 ,
                        to 37845 ,
                        strand plus ,
                        id
                          general {
                            db "Prokka" ,
                            tag
                              str "MALP_1" } } } ,
                  {
                    id
                      local
                        id 97 ,
                    data
                      gene {
                        locus-tag "MALP_00046" } ,
                    location
                      int {
                        from 37868 ,
                        to 39373 ,
                        strand minus ,
                        id
                          general {
                            db "Prokka" ,
                            tag
                              str "MALP_1" } } } ,
                  {
                    id
                      local
                        id 98 ,
                    data
                      gene {
                        locus-tag "MALP_00047" } ,
                    location
                      int {
                        from 39442 ,
                        to 39675 ,
                        strand minus ,
                        id
                          general {
                            db "Prokka" ,
                            tag
                              str "MALP_1" } } } ,
                  {
                    id
                      local
                        id 99 ,
                    data
                      gene {
                        locus-tag "MALP_00048" } ,
                    location
                      int {
                        from 39721 ,
                        to 40326 ,
                        strand minus ,
                        id
                          general {
                            db "Prokka" ,
                            tag
                              str "MALP_1" } } } ,
                  {
                    id
                      local
                        id 100 ,
                    data
                      gene {
                        locus-tag "MALP_00049" } ,
                    location
                      int {
                        from 40848 ,
                        to 41588 ,
                        strand plus ,
                        id
                          general {
                            db "Prokka" ,
                            tag
                              str "MALP_1" } } } ,
                  {
                    id
                      local
                        id 101 ,
                    data
                      gene {
                        locus "phr" ,
                        locus-tag "MALP_00050" } ,
                    location
                      int {
                        from 41915 ,
                        to 42409 ,
                        strand plus ,
                        id
                          general {
                            db "Prokka" ,
                            tag
                              str "MALP_1" } } } ,
                  {
                    id
                      local
                        id 102 ,
                    data
                      gene {
                        locus "rnj_1" ,
                        locus-tag "MALP_00051" } ,
                    location
                      int {
                        from 42393 ,
                        to 43901 ,
                        strand minus ,
                        id
                          general {
                            db "Prokka" ,
                            tag
                              str "MALP_1" } } } } } } } ,
        seq {
          id {
            general {
              db "Prokka" ,
              tag
                str "MALP_00001" } } ,
          descr {
            title "hypothetical protein MALP_00001 [Genus species]" ,
            molinfo {
              biomol peptide ,
              tech concept-trans } } ,
          inst {
            repr raw ,
            mol aa ,
            length 131 ,
            seq-data
              ncbieaa "MDSHSLNEGTWLTISFLDEGDPAVNISVLIKNAKGEIVYNGTTDADGKVKILLTQ
YSYTSEGKDDGFNPYTITADFESGEKSTDVVLDQSYQDLTIEGEEESDMGAILAVVGVLVIILLIVAAVVVMRRRK" } ,
          annot {
            {
              data
                ftable {
                  {
                    id
                      local
                        id 103 ,
                    data
                      prot {
                        name {
                          "hypothetical protein" } } ,
                    location
                      int {
                        from 0 ,
                        to 130 ,
                        id
                          general {
                            db "Prokka" ,
                            tag
                              str "MALP_00001" } } } } } } } ,
        seq {
          id {
            general {
              db "Prokka" ,
              tag
                str "MALP_00002" } } ,
          descr {
            title "Glutamyl-tRNA(Gln) amidotransferase subunit D [Genus
 species]" ,
            molinfo {
              biomol peptide ,
              tech concept-trans } } ,
          inst {
            repr raw ,
            mol aa ,
            length 430 ,
            seq-data
              ncbieaa "MTYSERARQLLASSHASEGDTVRLKAGGKDHSGMLMPHHDFSHPDVIVIKLKSGY
NIGIMVDDSSELNVEVKAQERYSKAIAPSKVSDLPVISFLGTGGTIASYVDYRTGAVHPALKAEELVATVPELTEICR
MRSKVVFSIFSENMDVAHWQELAGAVAEELNSGVEGVIIPHGTDTLGFTSAALSFMLGDVPRPVVLVGAQRSSDRPSS
DSYGNLLSAARFCVNANAAGIFVLMHGETSDTCAHVHRGTKVRKMHASRRDAFRSLNAAPVAVLDLDGGLKMASQCHP
KNDVKVQADTRMEPNVGLLHFYPGLSAEAVSRFADGLRGLVIAGTGLGHVSRDLVRGLKNLTSQGITVVMTTQCLEGR
VNLNVYDTGRDLLSAGVIPGEDMLPETALVKLMYVLGRTDEPDKVRELMLTDLRGEISERREL" } ,
          annot {
            {
              data
                ftable {
                  {
                    id
                      local
                        id 104 ,
                    data
                      prot {
                        name {
                          "Glutamyl-tRNA(Gln) amidotransferase subunit D" } ,
                        ec {
                          "6.3.5.-" } } ,
                    location
                      int {
                        from 0 ,
                        to 429 ,
                        id
                          general {
                            db "Prokka" ,
                            tag
                              str "MALP_00002" } } } } } } } ,
        seq {
          id {
            general {
              db "Prokka" ,
              tag
                str "MALP_00003" } } ,
          descr {
            title "Glutamyl-tRNA(Gln) amidotransferase subunit E [Genus
 species]" ,
            molinfo {
              biomol peptide ,
              tech concept-trans } } ,
          inst {
            repr raw ,
            mol aa ,
            length 619 ,
            seq-data
              ncbieaa "MHQLTCGIEIHQQLDTHKLFCSCRSRLVEEEGNRFRRRLRPTQSEMGEIDRAVLA
QAERRMHFTYQAPHGVSCLVEADEEPPHDADEEAMQASLIVSAMLNCRVMDEVHFMRKIVIDGSNTSGFQRTALVAVD
GHLEVNGRKIGILSLCLEEDAARKVETKDREVTYRLDRLGIPLIEIATAPDMHDPDEVKEVAQRLGSMLRSTRKVKRG
LGTIREDLNISVPDGARVEIKGAQDLSLLPTYVRNEMERQRSLIEIRRILRERGAVPVPVVAKDISSLLKDSRSKVIR
SALSKGGKVFCSALPLFAGTMRSADGKLRLGAELAQHARSRGVAGIFHSDELPAYGITVEEVQAIRKELCLQDGDAFA
LCADAADRAEPALLAAVARANQALVGVPEETRDPLPDGTSVYSRPLPGAGRMYPETDVKPILIGKDRLEHISQNLPEL
PEERMARISREYGVNEQQSRQLVKDGFDELFEEVAKDRAMAAVAARTFLSTYPELMKEGVDLGSLTDERVKEAFAALS
AGRFAKEALPAVLRELANGSGVEKAVNALGLGSLDQGEAAGIIDMIIKERAEFVREKGEAAVGPLMGVAMKELRGKVD
GRQAADLLKERVQAFLKG" } ,
          annot {
            {
              data
                ftable {
                  {
                    id
                      local
                        id 105 ,
                    data
                      prot {
                        name {
                          "Glutamyl-tRNA(Gln) amidotransferase subunit E" } ,
                        ec {
                          "6.3.5.-" } } ,
                    location
                      int {
                        from 0 ,
                        to 618 ,
                        id
                          general {
                            db "Prokka" ,
                            tag
                              str "MALP_00003" } } } } } } } ,
        seq {
          id {
            general {
              db "Prokka" ,
              tag
                str "MALP_00004" } } ,
          descr {
            title "putative S-adenosylmethionine-dependent methyltransferase
 [Genus species]" ,
            molinfo {
              biomol peptide ,
              tech concept-trans } } ,
          inst {
            repr raw ,
            mol aa ,
            length 188 ,
            seq-data
              ncbieaa "MLRDRTIQLDIRPEVYSPAEDTYLLLSAIDVDRGERALEMGCGSGIISMHMARAG
AVVTSVDVDERAVRATENSAKMNGLDARVVQSDLFTDVSGKFDLIVFNPPYLRGDVQGQEDLCWAGGEDGVRLTDRFL
RQARERLEPGGRVLLLISDDMDPSALEDALSGWRIETVASKTLFFEELRVLRLTL" } ,
          annot {
            {
              data
                ftable {
                  {
                    id
                      local
                        id 106 ,
                    data
                      prot {
                        name {
                          "putative S-adenosylmethionine-dependent
 methyltransferase" } ,
                        ec {
                          "2.1.1.-" } } ,
                    location
                      int {
                        from 0 ,
                        to 187 ,
                        id
                          general {
                            db "Prokka" ,
                            tag
                              str "MALP_00004" } } } } } } } ,
        seq {
          id {
            general {
              db "Prokka" ,
              tag
                str "MALP_00005" } } ,
          descr {
            title "Rhomboid protease GlpG [Genus species]" ,
            molinfo {
              biomol peptide ,
              tech concept-trans } } ,
          inst {
            repr raw ,
            mol aa ,
            length 298 ,
            seq-data
              ncbieaa "MDTYSLFGIGVIIAALLLAHLRRYPLAQVLVLINLGMFLLSIIADWGSPYYLSEV
QRELGFRPYYVGEPSNWFTVFTHMFVHADLMHVLFNMIFLILIGVPLEERIGRRNFAICFFIPGLLALLLEATVRGFD
SGILILGASGAVAGTMGALLFLYPKDEIPMFLGFIFLPRVPVWISVGAWFAIQAVSAFTLPSGIASGGVAYAAHIGGF
VAGMGVAFLLPGKKESDPDSEVDLEGLATTDELRAIKERIEMETEPDVRRAWLERFVERSVCPSCGNRPKLEGNRIKC
ACGWERSVR" } ,
          annot {
            {
              data
                ftable {
                  {
                    id
                      local
                        id 107 ,
                    data
                      prot {
                        name {
                          "Rhomboid protease GlpG" } ,
                        ec {
                          "3.4.21.105" } } ,
                    location
                      int {
                        from 0 ,
                        to 297 ,
                        id
                          general {
                            db "Prokka" ,
                            tag
                              str "MALP_00005" } } } } } } } ,
        seq {
          id {
            general {
              db "Prokka" ,
              tag
                str "MALP_00006" } } ,
          descr {
            title "Hydroxyacylglutathione hydrolase [Genus species]" ,
            molinfo {
              biomol peptide ,
              tech concept-trans } } ,
          inst {
            repr raw ,
            mol aa ,
            length 203 ,
            seq-data
              ncbieaa "MGEVGKMSVNRVDVLCPGMIVRDGPIVLEARSTATLVIRGERRLLVDTSGPQNRQ
MLTEALRSRGLGPSDIELIVLTHAHGDHEGNLGMFPDAKVIAHRAEGGEMTFENDIEIWEGVRLVHTPGHTPGSISVM
VEADEVFAIAGDAIPTEDNARKWVPPGHHYDRRKAMESMEMLVDAADVVVPGHGPAFRTAPYKGKGRRGE" } ,
          annot {
            {
              data
                ftable {
                  {
                    id
                      local
                        id 108 ,
                    data
                      prot {
                        name {
                          "Hydroxyacylglutathione hydrolase" } ,
                        ec {
                          "3.1.2.6" } } ,
                    location
                      int {
                        from 0 ,
                        to 202 ,
                        id
                          general {
                            db "Prokka" ,
                            tag
                              str "MALP_00006" } } } } } } } ,
        seq {
          id {
            general {
              db "Prokka" ,
              tag
                str "MALP_00007" } } ,
          descr {
            title "hypothetical protein MALP_00007 [Genus species]" ,
            molinfo {
              biomol peptide ,
              tech concept-trans } } ,
          inst {
            repr raw ,
            mol aa ,
            length 199 ,
            seq-data
              ncbieaa "MNVPNAIQVECPDCGEETLHEVLKGRLGKDGNTLEGTLRCQECGRVHTAVVRETK
TVLVPVIISDQGESRKAKMEIPEDEEIRVEDELLLDDLPIIVSSLEKGNGRVTKALAKDITAIWAKRFDQVHVKISIN
DVHKTIPAEIVVLPEEEFFIGDLMTVGRHNVVITQIKTTDGMARRGSVLARDIVRLYARKARTTYS" } ,
          annot {
            {
              data
                ftable {
                  {
                    id
                      local
                        id 109 ,
                    data
                      prot {
                        name {
                          "hypothetical protein" } } ,
                    location
                      int {
                        from 0 ,
                        to 198 ,
                        id
                          general {
                            db "Prokka" ,
                            tag
                              str "MALP_00007" } } } } } } } ,
        seq {
          id {
            general {
              db "Prokka" ,
              tag
                str "MALP_00008" } } ,
          descr {
            title "Protein-L-isoaspartate O-methyltransferase [Genus species]" ,
            molinfo {
              biomol peptide ,
              tech concept-trans } } ,
          inst {
            repr raw ,
            mol aa ,
            length 208 ,
            seq-data
              ncbieaa "MVAGLRGRGLVFSERVEEALLKVPRHLFLPESARSQAYRDSPLPIGDGQTISAPH
MVAMMAEALDLRDGQKVLEIGAGSGYNAAVMAELVGPQGKIITMERHPSLAEKATKILLEAGYANVQVVVGDGSLGHP
EQAPYDRISVTCGAPRVPGPLAEQLREGGTMVIPVGGLDYQSLLRVRKQSGRIMTEDLGSVVFVPLIGEKGHPSQ" } ,
          annot {
            {
              data
                ftable {
                  {
                    id
                      local
                        id 110 ,
                    data
                      prot {
                        name {
                          "Protein-L-isoaspartate O-methyltransferase" } ,
                        ec {
                          "2.1.1.77" } } ,
                    location
                      int {
                        from 0 ,
                        to 207 ,
                        id
                          general {
                            db "Prokka" ,
                            tag
                              str "MALP_00008" } } } } } } } ,
        seq {
          id {
            general {
              db "Prokka" ,
              tag
                str "MALP_00009" } } ,
          descr {
            title "Phosphoserine phosphatase [Genus species]" ,
            molinfo {
              biomol peptide ,
              tech concept-trans } } ,
          inst {
            repr raw ,
            mol aa ,
            length 220 ,
            seq-data
              ncbieaa "MTVRENGRKFDLVAFDMDGVLVDYLSSWTWVHDRFGVSNEESVISFMDGEIDDLE
FMRRDIALWLKHRPGLGLADVERELARLPINPGIAETVQALHERGTRTVIISGGLDLIAGKLAREFNFDAQWSNGLEA
DVHGRLTGEGVLRVELCNKRKALQEAQDLFGTAPERTAAIGNSSIDVSMFQASSLGIAFNPIDEEVVRGAHHVIRDAS
LSAVLPLLL" } ,
          annot {
            {
              data
                ftable {
                  {
                    id
                      local
                        id 111 ,
                    data
                      prot {
                        name {
                          "Phosphoserine phosphatase" } ,
                        ec {
                          "3.1.3.3" } } ,
                    location
                      int {
                        from 0 ,
                        to 219 ,
                        id
                          general {
                            db "Prokka" ,
                            tag
                              str "MALP_00009" } } } } } } } ,
        seq {
          id {
            general {
              db "Prokka" ,
              tag
                str "MALP_00010" } } ,
          descr {
            title "hypothetical protein MALP_00010 [Genus species]" ,
            molinfo {
              biomol peptide ,
              tech concept-trans } } ,
          inst {
            repr raw ,
            mol aa ,
            length 233 ,
            seq-data
              ncbieaa "MIVLVGVAHVIDVSKPIGSLVEHYAPGAVGIELDPGRYRALQEGSPRGKVPIPYR
LLAVMQRRLADQFGGEVGAEMLAAVDAAKARGAQVLFIDMDAGRLFNSLIKQMPLKERVGMLLSSFGGLFMTRKRVEK
ELKQFQENEERYMDTLGKSFPTVKRVLIDERNEHMARNILKAEGLYGSVLAVIGDGHVEGIRRIISREDLVAYRLKDL
GDLRLEGPVNNAEASFSFTIGN" } ,
          annot {
            {
              data
                ftable {
                  {
                    id
                      local
                        id 112 ,
                    data
                      prot {
                        name {
                          "hypothetical protein" } } ,
                    location
                      int {
                        from 0 ,
                        to 232 ,
                        id
                          general {
                            db "Prokka" ,
                            tag
                              str "MALP_00010" } } } } } } } ,
        seq {
          id {
            general {
              db "Prokka" ,
              tag
                str "MALP_00011" } } ,
          descr {
            title "Flavin-dependent thymidylate synthase [Genus species]" ,
            molinfo {
              biomol peptide ,
              tech concept-trans } } ,
          inst {
            repr raw ,
            mol aa ,
            length 224 ,
            seq-data
              ncbieaa "MKVVLLSYTNDAERLCAAAARSCYSPDPASEILEDVEEGKAGTFIDKVVGMGHHS
VIEHASYTFSLEGVSRSLTHQLVRHRIASYSQQSQRYVSLLEPDYVTPETVRSDPEAKKVFEEAMEKAWEAYQKLATV
VPVEDARYVLPNACTTNIVVTMNARELWHFFTLRTCRRAQQEIRTAAELMLKEARKASPTIFRDAGPACLRGKCPEGK
LSCGKPRTELRFI" } ,
          annot {
            {
              data
                ftable {
                  {
                    id
                      local
                        id 113 ,
                    data
                      prot {
                        name {
                          "Flavin-dependent thymidylate synthase" } ,
                        ec {
                          "2.1.1.148" } } ,
                    location
                      int {
                        from 0 ,
                        to 223 ,
                        id
                          general {
                            db "Prokka" ,
                            tag
                              str "MALP_00011" } } } } } } } ,
        seq {
          id {
            general {
              db "Prokka" ,
              tag
                str "MALP_00012" } } ,
          descr {
            title "30S ribosomal protein S17e [Genus species]" ,
            molinfo {
              biomol peptide ,
              tech concept-trans } } ,
          inst {
            repr raw ,
            mol aa ,
            length 63 ,
            seq-data
              ncbieaa "MGNIRPTYIKRVAVELVEKYPRAFSADFENNKILVQRLTNVSSIMMRNRIAGYVS
RYWQNKDF" } ,
          annot {
            {
              data
                ftable {
                  {
                    id
                      local
                        id 114 ,
                    data
                      prot {
                        name {
                          "30S ribosomal protein S17e" } } ,
                    location
                      int {
                        from 0 ,
                        to 62 ,
                        id
                          general {
                            db "Prokka" ,
                            tag
                              str "MALP_00012" } } } } } } } ,
        seq {
          id {
            general {
              db "Prokka" ,
              tag
                str "MALP_00015" } } ,
          descr {
            title "hypothetical protein MALP_00015 [Genus species]" ,
            molinfo {
              biomol peptide ,
              tech concept-trans } } ,
          inst {
            repr raw ,
            mol aa ,
            length 772 ,
            seq-data
              ncbieaa "MGKAMVERGGRVFRLSAVVLIGVLLMVPCLAPSSEGVTYRSEPIVVEGNGGFIAA
GFTGSGNAEDPYVLSEINLDASLELYGIRVSNTTAHFRIVGCTVHDAYSPDRDPLNLSASGSGVLLINVTNAVIEDYL
GDFNVRGITVVDSSNVIVNNSRFNNNIEAGVHLVDCLDGSVRITNSTFTVSTGDDGVLIERCNGVTVSGNVIQGGENG
IAVRAGGLGSGGHLLIDNELAGQSLNSVLLGGSTLTEGDMVLNNTVRGNGAPGITMSFATSAEISGNDISGCPQGIIV
DCSGNLISDNVLSNNTQGVLVRADDNLVSGNTIKDGNLGVWIYPSQGNQVLNNTILRMDVVSAAGIYLGIGEVNDVRI
EGNLVSSCYEGIRAATSTGQEITGLLIANNSIDLSIANGTYLLRTADSRLVNNSFSSGGGNGLYLGAGCHGLILEGNE
ASNNRGAGLYIRDADDNAITGNLFVSNLREGIYLDRGSGNVMHGNALLFNKDSGRQYSPLRPQAFCGEGGNNWSLGTG
NLWADWLSPDGDDDGIVDLPYNLSGGCHDLFPLTSISGLEIPADITPPEVVAYSPQGRDAEQGGAISITFSEDMNTSS
VVALVNAVQVNGTWNDRTFLLDLALEFETDYQVAVMGEDLSGNALVQFGWAFRTEDLNAQVIGRVIDDNGEPISGVLV
TVGEQEAVTNVDGIFSLILSPGDHILNMSKDGYLDRMVMVHVEPGGDLILEDSVLQDASDEGGLGDGTLLYAGLAITA
AVGAVIVLALIRRKR" } ,
          annot {
            {
              data
                ftable {
                  {
                    id
                      local
                        id 115 ,
                    data
                      prot {
                        name {
                          "hypothetical protein" } } ,
                    location
                      int {
                        from 0 ,
                        to 771 ,
                        id
                          general {
                            db "Prokka" ,
                            tag
                              str "MALP_00015" } } } } } } } ,
        seq {
          id {
            general {
              db "Prokka" ,
              tag
                str "MALP_00016" } } ,
          descr {
            title "hypothetical protein MALP_00016 [Genus species]" ,
            molinfo {
              biomol peptide ,
              tech concept-trans } } ,
          inst {
            repr raw ,
            mol aa ,
            length 67 ,
            seq-data
              ncbieaa "MFPGGKVSTKWPLMFVCTIVLPNVTVTDDSAFPSSSTTLPVTVRSSLSVDKIWDL
ARMDRRMPKKPT" } ,
          annot {
            {
              data
                ftable {
                  {
                    id
                      local
                        id 116 ,
                    data
                      prot {
                        name {
                          "hypothetical protein" } } ,
                    location
                      int {
                        from 0 ,
                        to 66 ,
                        id
                          general {
                            db "Prokka" ,
                            tag
                              str "MALP_00016" } } } } } } } ,
        seq {
          id {
            general {
              db "Prokka" ,
              tag
                str "MALP_00017" } } ,
          descr {
            title "Calcium-gated potassium channel TvoK [Genus species]" ,
            molinfo {
              biomol peptide ,
              tech concept-trans } } ,
          inst {
            repr raw ,
            mol aa ,
            length 294 ,
            seq-data
              ncbieaa "MRRSLLYSILALWAVVAGGFFGFLITENYWSRPLDALYLTVMTITTVGFGDIVPV
TTEGKLVAVVVAVAGIAAGISTLQALFNLVVSNNLRSELGLPQRRIRMKDHYIICGYGNVGREVAEKLKANKESFVVI
EKDQDRVQDMVENGISVIRGDAEDEDTLLKAEIMKAKGLIAAMKDPPNMVTVITARSMNPNLTIISEVEDDKNESKLR
RVGANVTVNCYRMGAQIMVGRARRKESDPVCGVDINGKNALSLQHEGNTYHFCSEECMAAFKAHPDRFIQWLKALDES
CMMPP" } ,
          annot {
            {
              data
                ftable {
                  {
                    id
                      local
                        id 117 ,
                    data
                      prot {
                        name {
                          "Calcium-gated potassium channel TvoK" } } ,
                    location
                      int {
                        from 0 ,
                        to 293 ,
                        id
                          general {
                            db "Prokka" ,
                            tag
                              str "MALP_00017" } } } } } } } ,
        seq {
          id {
            general {
              db "Prokka" ,
              tag
                str "MALP_00018" } } ,
          descr {
            title "hypothetical protein MALP_00018 [Genus species]" ,
            molinfo {
              biomol peptide ,
              tech concept-trans } } ,
          inst {
            repr raw ,
            mol aa ,
            length 395 ,
            seq-data
              ncbieaa "MVDFRPFRPYIPRLENGEGIIDRVSPPYDVISDEELARLKGNRYNVTNVTMGGID
GDYSAAGAALRSWIEHGALAQDRRDAFYTYKQTFCEGEHCWQRTGIIGLLAAKGYAEGVVPHEETFPQVKEDRLNLLR
GTETHCESIFGIFDELSAKLKDEIEDRETKVLEFTDPQGVRHWLFRICEPEIVTAISAELKEKNVLIADGHHRFETSS
RYAQENPNSPAKQFVLATLVPSNDPGLLVFPTHRLVKDLPVPADRFLEFVKSRFELQAVPGPSELASALEGRPSSDLG
LVIDGKAYVASPRNLPADPMWELDSYVGQEWVLKGEPWKDEPQVVYEHDTAKALARVTEGYRLLVMLRSPSVDKIWEL
ARMDRRMPKKSTYFWPKMWSGLVYYRMR" } ,
          annot {
            {
              data
                ftable {
                  {
                    id
                      local
                        id 118 ,
                    data
                      prot {
                        name {
                          "hypothetical protein" } } ,
                    location
                      int {
                        from 0 ,
                        to 394 ,
                        id
                          general {
                            db "Prokka" ,
                            tag
                              str "MALP_00018" } } } } } } } ,
        seq {
          id {
            general {
              db "Prokka" ,
              tag
                str "MALP_00019" } } ,
          descr {
            title "Ferredoxin [Genus species]" ,
            molinfo {
              biomol peptide ,
              tech concept-trans } } ,
          inst {
            repr raw ,
            mol aa ,
            length 368 ,
            seq-data
              ncbieaa "MASSKVYFTDLHTCQGSNLLQKMEKLLRKAGLDKMDLDGKMVAIKLHMGEPGNLA
FVRPNFAAVLVRMIKEKGGRPFLTDCNTLYRGKRANAVDHLNAAMENGFNRIAVGCDVIIADGLWGNEQREIVIEKEL
CRTAKIGSAIADADVVISLSHFKGHELTGFGGALKNLGMGSGSRCGKMEMHASSHPTVNAKKCVGCGQCVKNCPEKAI
VLNEKKRAVIDDDLCVGCGQCVAICRYGAPEVEMEGSSEIVNKKIAEYAYAVVDGKPSFHISLIVDVSPNCDCWPFND
VPIVPDIGIAASKDPVALDMACVSLVNEASVAKGSVLDVKGKKGDKFKAIHPNTDWMTGLDHAQRIGLGKKDYELVRL
K" } ,
          annot {
            {
              data
                ftable {
                  {
                    id
                      local
                        id 119 ,
                    data
                      prot {
                        name {
                          "Ferredoxin" } } ,
                    location
                      int {
                        from 0 ,
                        to 367 ,
                        id
                          general {
                            db "Prokka" ,
                            tag
                              str "MALP_00019" } } } } } } } ,
        seq {
          id {
            general {
              db "Prokka" ,
              tag
                str "MALP_00020" } } ,
          descr {
            title "hypothetical protein MALP_00020 [Genus species]" ,
            molinfo {
              biomol peptide ,
              tech concept-trans } } ,
          inst {
            repr raw ,
            mol aa ,
            length 647 ,
            seq-data
              ncbieaa "MELGLGIDTGGTYTDAAMVDLGTKGLIAWSKSPTTPQDLTIGIESSVRSLLKKQR
FDPAQIKLVGLSTTLATNSVLESRGGRVGLIGIGWDTKEVEALGAEHCAFIRGGHDSKGRELDSLDLKELGETVKAMS
DEVDAFVVSSMFSVYQPSHEDRARHMIREITGMPVVAAYELSGELGVIERSVTAVLNARLLPVISDFLDRIESSLKAM
RITANIVVLKGDGNVMPVRSARERPVETILSGPAASLLGGSRLSGLDNCLVVDMGGTSTDIAYIDNGFPRIGREGAQL
GGWRTRVRSIDATTVGLGGDSEIGSDLHGDLKIGPARVLPLALAGERTKDLPRMIMERRRTDFFVTARGSERLSGNRL
LVYRKVEEMGLCDEEELRSTLPDLYLVRETAREMVRTGHLLRTGLTPTDIFNLEGLYRIGDDASSRAGVEHYLEGTRM
SVEAYCARVMHRMVGRLAEEVVRKVVAEEIGDLPKDATVDRLVQLMAGERSPGAFRIDLRLDRPIVGIGGPARLLMPS
LRELLGAEVVIPEGGPVGNAVGAVCSRISETLTLRIQPLSDGQFQMVTPWGDAQDFRRAEDAIRRARELAEEHVWGKA
DRAGAIGITLRSDVREDRFEDQKGMDHLNWIEVTARATGEPRQGHH" } ,
          annot {
            {
              data
                ftable {
                  {
                    id
                      local
                        id 120 ,
                    data
                      prot {
                        name {
                          "hypothetical protein" } } ,
                    location
                      int {
                        from 0 ,
                        to 646 ,
                        id
                          general {
                            db "Prokka" ,
                            tag
                              str "MALP_00020" } } } } } } } ,
        seq {
          id {
            general {
              db "Prokka" ,
              tag
                str "MALP_00021" } } ,
          descr {
            title "ATPase RavA [Genus species]" ,
            molinfo {
              biomol peptide ,
              tech concept-trans } } ,
          inst {
            repr raw ,
            mol aa ,
            length 483 ,
            seq-data
              ncbieaa "MSGGHVREDEVKGFPDKLSALMMELREQFVEREEEIAGALLAMLSGEHVLFIGPP
GTAKSQMAKVMCERLRGGSFYYYLLTRFTSPEEVFGPLSLSSLQRDEFRRRTEGYLPQANIAFLDEIFKANSSILNSL
LTILNERRFHNGNEVVDVPILSVYGASNELPNEEEGLAALYDRFLYRFFITNVQDEGNFLKVLTSTNGTLANTTIGLE
DIERIKNDALSVKVEEEVLQAYLSLRKHFRSQSVYISDRRWNKTLLVLRTAASAMGRENVDLTFLPLLQHMLWDRPEQ
KEGLRSLLIDLTSSGGVDLRRLQSSSEELLSLLAKAKQHSASDVQFPRPVCCYDCGSTFMSAKELCRHGESFPKHLYM
DPYAREAQGVNPSYRKFELPELMHVLENVRGWKVTCLRGGAEQRLYARELQELRSIYDKVRGAHDMERDELRKRLDGN
IWLSKRDRQDILARQDRRLESMAEIERSLNEVEAELKG" } ,
          annot {
            {
              data
                ftable {
                  {
                    id
                      local
                        id 121 ,
                    data
                      prot {
                        name {
                          "ATPase RavA" } ,
                        ec {
                          "3.6.3.-" } } ,
                    location
                      int {
                        from 0 ,
                        to 482 ,
                        id
                          general {
                            db "Prokka" ,
                            tag
                              str "MALP_00021" } } } } } } } ,
        seq {
          id {
            general {
              db "Prokka" ,
              tag
                str "MALP_00022" } } ,
          descr {
            title "Protein ViaA [Genus species]" ,
            molinfo {
              biomol peptide ,
              tech concept-trans } } ,
          inst {
            repr raw ,
            mol aa ,
            length 475 ,
            seq-data
              ncbieaa "MTGLIRELLERPEVQAILMAPSPVPLDQRESAAALMAADLIGDVQSVEPLDVTTM
VIHSLFQSRAWMDARKFAGDRPDLIPELLALVIPRVLSAMENGLAGLDWSELSEEERRSTEDLLEALLNPDGREGKEI
ELDERQREALMLVLRMLVRSLDRIITPLIDRLRKDAEVLLRLEEMLPGQGWDLHRVGLHRAKLGNLERYASLLRKHKD
VDRLKEMLGRVEGDRDRKASSDSHSFTETHSLIFSGDVQRMLPQEMVNLADERLKLLFYARMCERRLLTYQLRGKEFR
DGERKRGGPVVALLDSSGSMSGEPELAAKALLLALSRRLSEERRPLRALMFSVDVEAYDLYDPSGRSQFLEFLCQTFG
GGTDYDVALRQGIKSLSEPEWQGADILFITDGLARIKDRGCLHDWNCLKEKQGCRIFTVLVGGTEPGGLQRISDQVFL
MTRQGEWSGGSLLQEFSPQPRSAGSCWVTQ" } ,
          annot {
            {
              data
                ftable {
                  {
                    id
                      local
                        id 122 ,
                    data
                      prot {
                        name {
                          "Protein ViaA" } } ,
                    location
                      int {
                        from 0 ,
                        to 474 ,
                        id
                          general {
                            db "Prokka" ,
                            tag
                              str "MALP_00022" } } } } } } } ,
        seq {
          id {
            general {
              db "Prokka" ,
              tag
                str "MALP_00023" } } ,
          descr {
            title "Agmatine deiminase [Genus species]" ,
            molinfo {
              biomol peptide ,
              tech concept-trans } } ,
          inst {
            repr raw ,
            mol aa ,
            length 336 ,
            seq-data
              ncbieaa "MPAEWVKHDATWLSWPKNPLTFPEDVIDEVEGVFAQMAVALSSGELVNILVDDQV
LEDRAYAKVAMAGANMSHVRFLHIKSADVWIRDYGPSFLLHRDTGRKAAVKWDFNAWGAKYDDLLYDDITGQRVVESS
GFPYFKPGIVMEGGSIDVNGNGLVMTTEQCLLNKNRNPDLDRGQIEEYLRQYIATPDVLWLASGIEGDDTDGHIDDFA
RFSSRSTVLCAFSDLGENAPVLERNWSLLEGAKDRFGLELQRLPMPEPLYLEEEERNLPASYANFYIGNKVVLLPVFE
DPMDKAAVDIMSSHFPGREIVPIVARELVYGYGGIHCVTQQEPAERG" } ,
          annot {
            {
              data
                ftable {
                  {
                    id
                      local
                        id 123 ,
                    data
                      prot {
                        name {
                          "Agmatine deiminase" } ,
                        ec {
                          "3.5.3.12" } } ,
                    location
                      int {
                        from 0 ,
                        to 335 ,
                        id
                          general {
                            db "Prokka" ,
                            tag
                              str "MALP_00023" } } } } } } } ,
        seq {
          id {
            general {
              db "Prokka" ,
              tag
                str "MALP_00024" } } ,
          descr {
            title "Nitrilase [Genus species]" ,
            molinfo {
              biomol peptide ,
              tech concept-trans } } ,
          inst {
            repr raw ,
            mol aa ,
            length 287 ,
            seq-data
              ncbieaa "MLKVGLVQMAMSSEVSDNLERAVSMSEEAASKGAEIICLPELFTTPYFPREEDPE
GKKERGGFLSTIPGFVTETLSDLAMRTGTVVIGGSIYEAAEDGLYNTATVFDSDGRMLGKYRKTHIPHDECFYEQHYF
RPGDTGFRVFPTSKGKVSALICYDQWFPEAARCSALLGAEIIFYPTAIGTVRGIGQAEGDWQEAWENVMRGHAIANAV
PVCAVNRVGTEGESEFYGGSFVCDAFGKTLARAGNGEEVLVAEVDMDHGKRVREGWRFFHNRRPECYGALVQKEGM" } ,
          annot {
            {
              data
                ftable {
                  {
                    id
                      local
                        id 124 ,
                    data
                      prot {
                        name {
                          "Nitrilase" } ,
                        ec {
                          "3.5.5.1" } } ,
                    location
                      int {
                        from 0 ,
                        to 286 ,
                        id
                          general {
                            db "Prokka" ,
                            tag
                              str "MALP_00024" } } } } } } } ,
        seq {
          id {
            general {
              db "Prokka" ,
              tag
                str "MALP_00025" } } ,
          descr {
            title "hypothetical protein MALP_00025 [Genus species]" ,
            molinfo {
              biomol peptide ,
              tech concept-trans } } ,
          inst {
            repr raw ,
            mol aa ,
            length 182 ,
            seq-data
              ncbieaa "MVEFDLAGMLKGLRSLDVEECRAALEDSRELLMAGWADRRLLQALIPLTEAEDDQ
VRRDASWCIGKLALMKIGDPRSVESLIVLTTDLDEEVRANAAWALGELAGQNIGDTMSIEALNILLTDTDKEVRGMAA
WALGRMADKMRVTSPSSVPLLEAMLQDKSEYLRKGAEWSLERIRRLRPL" } ,
          annot {
            {
              data
                ftable {
                  {
                    id
                      local
                        id 125 ,
                    data
                      prot {
                        name {
                          "hypothetical protein" } } ,
                    location
                      int {
                        from 0 ,
                        to 181 ,
                        id
                          general {
                            db "Prokka" ,
                            tag
                              str "MALP_00025" } } } } } } } ,
        seq {
          id {
            general {
              db "Prokka" ,
              tag
                str "MALP_00026" } } ,
          descr {
            title "hypothetical protein MALP_00026 [Genus species]" ,
            molinfo {
              biomol peptide ,
              tech concept-trans } } ,
          inst {
            repr raw ,
            mol aa ,
            length 61 ,
            seq-data
              ncbieaa "MADETDKGPCLWHAPDDRCANCKARRYRLDALGMKDIYGECRGQEDYRTCEFYKL
KPVPKC" } ,
          annot {
            {
              data
                ftable {
                  {
                    id
                      local
                        id 126 ,
                    data
                      prot {
                        name {
                          "hypothetical protein" } } ,
                    location
                      int {
                        from 0 ,
                        to 60 ,
                        id
                          general {
                            db "Prokka" ,
                            tag
                              str "MALP_00026" } } } } } } } ,
        seq {
          id {
            general {
              db "Prokka" ,
              tag
                str "MALP_00028" } } ,
          descr {
            title "hypothetical protein MALP_00028 [Genus species]" ,
            molinfo {
              biomol peptide ,
              tech concept-trans } } ,
          inst {
            repr raw ,
            mol aa ,
            length 712 ,
            seq-data
              ncbieaa "MMNNLKKMIAMVIVFTMITGGMLVVVPGVGESSDAPSSAYLDVEPLYVEPEFRER
KITDMSVVNLERSVDQMSLNLANGTVQPYWTVKTYWDEANGTFYDDYDLIDIEKRGEGQHCEVWVADNRSFYSSVDPR
NAQVNILDWQVEYLISEFDDIIYPTMTETFIDSPSLNGSSPSLEDWRYMMDNDTLTVENVSDMLYPTNDSGKLMIVVF
NIIDENWYNVAWGGGFIIGYYSPSMKSLYDRNIINVDCWDWARRLGDNVTKPNQYESTIAHEYQHLLHDEMDPEEVSW
VNEGLSMMAEYLCGYDWSYDHMQEFMDYPENSLTVWGDLGGENILSDYGAVAMFFAYLHDHYGGTEMLQAVFFSEMHD
IEGVDEALLDMGHNRLSFEQVFRDWRLANLILDPSVGGGLYCYKSVDMDALGSVWLMPYNVGYPQLDRSDYSGAGYLV
NDMAYAYATDYLRCHNLDEANEMMKMVFDGGEFAACGWTLTEEDYLYSGTGENLIDYTASIELNLTTPLEESEYLHTL
EISTYWNIETEWDFGFVQISTDGGETWTTLDDVGAYCTNLHDGGAHPDIVANLPGLTGTSVDTVDLTFDLSAYDGQEV
LIGFRYMTDWGATNYGWDIYDVVVDGEAIPLESFSVNIPPEVDWIVTIYVPGNEDRTAMIIDIPSLDQTEVAVKLLAS
LVGYDEMYIIMSPNDGPVGFSIDITYRGENTPR" } ,
          annot {
            {
              data
                ftable {
                  {
                    id
                      local
                        id 127 ,
                    data
                      prot {
                        name {
                          "hypothetical protein" } } ,
                    location
                      int {
                        from 0 ,
                        to 711 ,
                        id
                          general {
                            db "Prokka" ,
                            tag
                              str "MALP_00028" } } } } } } } ,
        seq {
          id {
            general {
              db "Prokka" ,
              tag
                str "MALP_00029" } } ,
          descr {
            title "hypothetical protein MALP_00029 [Genus species]" ,
            molinfo {
              biomol peptide ,
              tech concept-trans } } ,
          inst {
            repr raw ,
            mol aa ,
            length 197 ,
            seq-data
              ncbieaa "MAKNDRNSSWFKEAMSLPETGPALRRYFVNTMFDSTFAVLGIIIGSALTADADKG
LVIATIITSCVALAISTGSSVYEGETLEQSRRMDEIGRAMLRPVEETNLGKASKASAAIIALSNSLAPLMTGAIIVSP
FLLLGEETIIVAAEVAIVLALVLLFITGFIMGKLSERNPWWKGLRMALVGVAAFFVCYMIGGLV" } ,
          annot {
            {
              data
                ftable {
                  {
                    id
                      local
                        id 128 ,
                    data
                      prot {
                        name {
                          "hypothetical protein" } } ,
                    location
                      int {
                        from 0 ,
                        to 196 ,
                        id
                          general {
                            db "Prokka" ,
                            tag
                              str "MALP_00029" } } } } } } } ,
        seq {
          id {
            general {
              db "Prokka" ,
              tag
                str "MALP_00030" } } ,
          descr {
            title "Ubiquinone/menaquinone biosynthesis C-methyltransferase
 UbiE [Genus species]" ,
            molinfo {
              biomol peptide ,
              tech concept-trans } } ,
          inst {
            repr raw ,
            mol aa ,
            length 217 ,
            seq-data
              ncbieaa "MTEDEQLKQWNSTYAVKPDFFGAEPSDLAVRAVDIFRRNGCKKVLELGCGQGRDT
CLFAKEGFQVIALDYSESGICQMREKAKEMRMDDKVECVRQDLRAGIPLPDGSVDAVYSHMLLTMELWEREIQFILDE
CRRVLGPGGLNIYSVRNDHDPHFGKGPHKGEDMWQNPMGFVVHFFSEDKIKRLANGYELVHVREFDDPSPPFTKKLYE
VLLRKP" } ,
          annot {
            {
              data
                ftable {
                  {
                    id
                      local
                        id 129 ,
                    data
                      prot {
                        name {
                          "Ubiquinone/menaquinone biosynthesis
 C-methyltransferase UbiE" } ,
                        ec {
                          "2.1.1.163" } } ,
                    location
                      int {
                        from 0 ,
                        to 216 ,
                        id
                          general {
                            db "Prokka" ,
                            tag
                              str "MALP_00030" } } } } } } } ,
        seq {
          id {
            general {
              db "Prokka" ,
              tag
                str "MALP_00031" } } ,
          descr {
            title "hypothetical protein MALP_00031 [Genus species]" ,
            molinfo {
              biomol peptide ,
              tech concept-trans } } ,
          inst {
            repr raw ,
            mol aa ,
            length 236 ,
            seq-data
              ncbieaa "MSDYATLARDLKETLGLKHEPVAITLIKKGSALPSDYPVTEAPVRHCGTIMRARK
GEKLLVTPEKEACPVGASALGMVPVPEKVASGEFHANMGMYKDPAAAKNTLELRTSFPLGDVIGVAASPLDKATLVPD
VVVLTALPEQVFWLIPAAQTYEEGGRVSVEMAAVQASCVDATIIPIVKGKTNISLGCFGCRKTTDIMAEEMLVGIPFK
NFEKIVGAVKTMGAGAIPKSRAKSL" } ,
          annot {
            {
              data
                ftable {
                  {
                    id
                      local
                        id 130 ,
                    data
                      prot {
                        name {
                          "hypothetical protein" } } ,
                    location
                      int {
                        from 0 ,
                        to 235 ,
                        id
                          general {
                            db "Prokka" ,
                            tag
                              str "MALP_00031" } } } } } } } ,
        seq {
          id {
            general {
              db "Prokka" ,
              tag
                str "MALP_00032" } } ,
          descr {
            title "Thiamine-monophosphate kinase [Genus species]" ,
            molinfo {
              biomol peptide ,
              tech concept-trans } } ,
          inst {
            repr raw ,
            mol aa ,
            length 348 ,
            seq-data
              ncbieaa "MKRVTMGHGAGGEMMQELIAKSIAPFLPKVKIEVPLDSMDDAAIVDDIIFTTDGH
TVKPIFFPGGDIGSLAVSGTVNDIAVMGGKPLALSMSMILEEGLEIEVLERVTKSIGRYSEIAGVPVVTGDTKVMEKG
AIDRMVISASAVGKRHPAMDHNLKVASSYRKVDSRWLTDDNVRDGDVMLVSGTLGDHGIALLSFREGYGFESRVQSDC
APLNHMIGKLLEVGGITAMKDATRGGFANAINEWSSKSKVGMELVEMDIPVADAVRNASEMLGLDPLTIGNEGKVIIA
CVPEMAEEVLKALRSDEHGRNAAIVGRASKAVKHVMMRTEVGGRRILEPPVGDPVPRIC" } ,
          annot {
            {
              data
                ftable {
                  {
                    id
                      local
                        id 131 ,
                    data
                      prot {
                        name {
                          "Thiamine-monophosphate kinase" } ,
                        ec {
                          "2.7.4.16" } } ,
                    location
                      int {
                        from 0 ,
                        to 347 ,
                        id
                          general {
                            db "Prokka" ,
                            tag
                              str "MALP_00032" } } } } } } } ,
        seq {
          id {
            general {
              db "Prokka" ,
              tag
                str "MALP_00034" } } ,
          descr {
            title "hypothetical protein MALP_00034 [Genus species]" ,
            molinfo {
              biomol peptide ,
              tech concept-trans } } ,
          inst {
            repr raw ,
            mol aa ,
            length 191 ,
            seq-data
              ncbieaa "MAMESTNRLSSEQRETLLAALKARFEDNMSRHKDLEWSKVEARLKAHPDKLWSLQ
EMESTGGEPDVIGCDRSAGAFIFFDCSKESPKDRRKVCYDRDGQAMREKKGVHPAGNALGMATAMGIDLLTEEQYREL
QRLGSFDTKTSSWIRTPTNIRTLGGALFADRRYGHVFVYHNSAPSFYSSRGFRGSLRV" } ,
          annot {
            {
              data
                ftable {
                  {
                    id
                      local
                        id 132 ,
                    data
                      prot {
                        name {
                          "hypothetical protein" } } ,
                    location
                      int {
                        from 0 ,
                        to 190 ,
                        id
                          general {
                            db "Prokka" ,
                            tag
                              str "MALP_00034" } } } } } } } ,
        seq {
          id {
            general {
              db "Prokka" ,
              tag
                str "MALP_00035" } } ,
          descr {
            title "hypothetical protein MALP_00035 [Genus species]" ,
            molinfo {
              biomol peptide ,
              tech concept-trans } } ,
          inst {
            repr raw ,
            mol aa ,
            length 34 ,
            seq-data
              ncbieaa "MVLIIAPFLPTIVLLALVYMTLRKRKKKELAAKK" } ,
          annot {
            {
              data
                ftable {
                  {
                    id
                      local
                        id 133 ,
                    data
                      prot {
                        name {
                          "hypothetical protein" } } ,
                    location
                      int {
                        from 0 ,
                        to 33 ,
                        id
                          general {
                            db "Prokka" ,
                            tag
                              str "MALP_00035" } } } } } } } ,
        seq {
          id {
            general {
              db "Prokka" ,
              tag
                str "MALP_00036" } } ,
          descr {
            title "hypothetical protein MALP_00036 [Genus species]" ,
            molinfo {
              biomol peptide ,
              tech concept-trans } } ,
          inst {
            repr raw ,
            mol aa ,
            length 97 ,
            seq-data
              ncbieaa "MDRLAVIGLLAGPVTTSGFVPQVIKGYRSGSMSDVSLFMPLLFMAGMMLWLIYGV
FLGDLPVVLWNGMAIILSSVLMALNARSARQKRKGAEPRVTR" } ,
          annot {
            {
              data
                ftable {
                  {
                    id
                      local
                        id 134 ,
                    data
                      prot {
                        name {
                          "hypothetical protein" } } ,
                    location
                      int {
                        from 0 ,
                        to 96 ,
                        id
                          general {
                            db "Prokka" ,
                            tag
                              str "MALP_00036" } } } } } } } ,
        seq {
          id {
            general {
              db "Prokka" ,
              tag
                str "MALP_00037" } } ,
          descr {
            title "Epoxyqueuosine reductase [Genus species]" ,
            molinfo {
              biomol peptide ,
              tech concept-trans } } ,
          inst {
            repr raw ,
            mol aa ,
            length 239 ,
            seq-data
              ncbieaa "MSASVPLEPFYQKIEDAARESGSGLVGFADLSPLKGMLAGDATTFEFPCAVTFAV
EIPKDAARASLDKPSEEMRSAYKMCNKKIKEAGERIVQLLIAEGYKARFIDPAQRVNPEKLLGPMSQKAIASLSGMGW
IGKNGLLITESYGPRQRMGAVLTDMPVTREAKLVDNQCGTCTACIDRCAMKVLKGPDFKHHPGSRDLVIDWAKCGVYE
ARLIGDGSRPEMACGRCISVCPFSKVNE" } ,
          annot {
            {
              data
                ftable {
                  {
                    id
                      local
                        id 135 ,
                    data
                      prot {
                        name {
                          "Epoxyqueuosine reductase" } ,
                        ec {
                          "1.17.99.6" } } ,
                    location
                      int {
                        from 0 ,
                        to 238 ,
                        id
                          general {
                            db "Prokka" ,
                            tag
                              str "MALP_00037" } } } } } } } ,
        seq {
          id {
            general {
              db "Prokka" ,
              tag
                str "MALP_00038" } } ,
          descr {
            title "Putative arsenical resistance operon repressor ArsR [Genus
 species]" ,
            molinfo {
              biomol peptide ,
              tech concept-trans } } ,
          inst {
            repr raw ,
            mol aa ,
            length 125 ,
            seq-data
              ncbieaa "MAVEGNGGPGEGNCSLPKEVADGLRDAGGREGLLSRIPDKDTLKAISDRHQALSD
PVRLQIVHLLGASELCPCVLKDLTGLTDSKLSYHLGILEKAKLTEWRQNKNWRVYRLTDLGRSYLDGMII" } ,
          annot {
            {
              data
                ftable {
                  {
                    id
                      local
                        id 136 ,
                    data
                      prot {
                        name {
                          "Putative arsenical resistance operon repressor
 ArsR" } } ,
                    location
                      int {
                        from 0 ,
                        to 124 ,
                        id
                          general {
                            db "Prokka" ,
                            tag
                              str "MALP_00038" } } } } } } } ,
        seq {
          id {
            general {
              db "Prokka" ,
              tag
                str "MALP_00039" } } ,
          descr {
            title "hypothetical protein MALP_00039 [Genus species]" ,
            molinfo {
              biomol peptide ,
              tech concept-trans } } ,
          inst {
            repr raw ,
            mol aa ,
            length 211 ,
            seq-data
              ncbieaa "MSPRDELLRLAALADSKGARSAVLSSHDVVVADWVRFKCRYGCKGYAKHLSCPPY
APSPEDTRRMLAEYDHALLLRFDGVPGREGARPEDVPDDFHPWYRDLILLVNRTVHLLEKTAFYDGFYKAFGFGAYPC
IYCEHCVAEEAEGIVDESVRRKCRHMDLMRPSMEAAGMDVFATARKVGWEIGTIPCKDLEYGKVTRFDLVSVGLLLLE
" } ,
          annot {
            {
              data
                ftable {
                  {
                    id
                      local
                        id 137 ,
                    data
                      prot {
                        name {
                          "hypothetical protein" } } ,
                    location
                      int {
                        from 0 ,
                        to 210 ,
                        id
                          general {
                            db "Prokka" ,
                            tag
                              str "MALP_00039" } } } } } } } ,
        seq {
          id {
            general {
              db "Prokka" ,
              tag
                str "MALP_00040" } } ,
          descr {
            title "hypothetical protein MALP_00040 [Genus species]" ,
            molinfo {
              biomol peptide ,
              tech concept-trans } } ,
          inst {
            repr raw ,
            mol aa ,
            length 87 ,
            seq-data
              ncbieaa "MEVDLVTLVNLLLCLAIAALGLLGYRRSKHTLPLMLAVVFALFGVSHLMILLGLF
EDLEMVVFAIRVAGYALVICLLYRYVQVLDIF" } ,
          annot {
            {
              data
                ftable {
                  {
                    id
                      local
                        id 138 ,
                    data
                      prot {
                        name {
                          "hypothetical protein" } } ,
                    location
                      int {
                        from 0 ,
                        to 86 ,
                        id
                          general {
                            db "Prokka" ,
                            tag
                              str "MALP_00040" } } } } } } } ,
        seq {
          id {
            general {
              db "Prokka" ,
              tag
                str "MALP_00041" } } ,
          descr {
            title "Formamidopyrimidine-DNA glycosylase [Genus species]" ,
            molinfo {
              biomol peptide ,
              tech concept-trans } } ,
          inst {
            repr raw ,
            mol aa ,
            length 271 ,
            seq-data
              ncbieaa "MYDAVDYVRMPELPEVEMARRFVEERLIGRRVASLDVKDGKMLANASERSMKNVF
IGNTVDDAYRHGKNLLVKIGDHHLHIHLGMSGSLHLVNDRENTSHERFRLGLDEGALVLDDPRRFGRFGIYHRIEDLI
MEKELGPDALTVPEKVFVSRLEGRRGSIKPLLLDQSIIAGVGNLYADEALFQERLHPATRADSLSITEMARLGKRIRK
VLDASISVRTELSRLPEGFLLRDRREGAPCPRCATALMAIRIGGRTTILCPACQSHRAKQ" } ,
          annot {
            {
              data
                ftable {
                  {
                    id
                      local
                        id 139 ,
                    data
                      prot {
                        name {
                          "Formamidopyrimidine-DNA glycosylase" } ,
                        ec {
                          "4.2.99.18" } } ,
                    location
                      int {
                        from 0 ,
                        to 270 ,
                        id
                          general {
                            db "Prokka" ,
                            tag
                              str "MALP_00041" } } } } } } } ,
        seq {
          id {
            general {
              db "Prokka" ,
              tag
                str "MALP_00042" } } ,
          descr {
            title "hypothetical protein MALP_00042 [Genus species]" ,
            molinfo {
              biomol peptide ,
              tech concept-trans } } ,
          inst {
            repr raw ,
            mol aa ,
            length 144 ,
            seq-data
              ncbieaa "MGGDRRDWRSVERMSWRVTVSAVSVLGWFGLVIAWPFFLADGCSILQNMAVLMLS
VVALAIVNVSVWLTFAQSVGDLKDISCDVKKHGMAEGALPLAWLVAIGVWLFWYAGDHSLYQNLAVLLLSVVPVAGIS
MLLGKCSPHQR" } ,
          annot {
            {
              data
                ftable {
                  {
                    id
                      local
                        id 140 ,
                    data
                      prot {
                        name {
                          "hypothetical protein" } } ,
                    location
                      int {
                        from 0 ,
                        to 143 ,
                        id
                          general {
                            db "Prokka" ,
                            tag
                              str "MALP_00042" } } } } } } } ,
        seq {
          id {
            general {
              db "Prokka" ,
              tag
                str "MALP_00043" } } ,
          descr {
            title "hypothetical protein MALP_00043 [Genus species]" ,
            molinfo {
              biomol peptide ,
              tech concept-trans } } ,
          inst {
            repr raw ,
            mol aa ,
            length 113 ,
            seq-data
              ncbieaa "MGNRLKLTIFSVSCCQPQTAVYDKKYIELIRQVIQESSIEADVDLVTATEARMSL
SYFFVGAIQPLYAKYGPAVAPALFVNEKLTLFGGVPTKEKLKEVLEKAASEPPSSLMW" } ,
          annot {
            {
              data
                ftable {
                  {
                    id
                      local
                        id 141 ,
                    data
                      prot {
                        name {
                          "hypothetical protein" } } ,
                    location
                      int {
                        from 0 ,
                        to 112 ,
                        id
                          general {
                            db "Prokka" ,
                            tag
                              str "MALP_00043" } } } } } } } ,
        seq {
          id {
            general {
              db "Prokka" ,
              tag
                str "MALP_00044" } } ,
          descr {
            title "Putative arsenical pump-driving ATPase [Genus species]" ,
            molinfo {
              biomol peptide ,
              tech concept-trans } } ,
          inst {
            repr raw ,
            mol aa ,
            length 306 ,
            seq-data
              ncbieaa "MTQEDMRETIEKRKFLFFGGKGGVGKTTMAATTATWLSDHGYKTLIVATDPTVSL
SAIYGQEISATEITKIGTERNLCGLNINPKKAMGVFQTRLEGMMEGFSSMFGSELLSTPCTEEIAAFDQFVSYFEDTE
HDKVVFDTAPTGHTLRELSMPFDWSGYISNQIKNRRELSEVLGFVYDESMVADLEAEKARYDKSVRGLSDETISAFNL
VLLPEKLPIEETARAIEDLGGFGIKVKSLIINEVIPREVLQGNWFLERRRATQDRYLTEIAQRFQEIPSMEVQLFDTD
VYGMEMLRRVGRALYGK" } ,
          annot {
            {
              data
                ftable {
                  {
                    id
                      local
                        id 142 ,
                    data
                      prot {
                        name {
                          "Putative arsenical pump-driving ATPase" } ,
                        ec {
                          "3.6.3.16" } } ,
                    location
                      int {
                        from 0 ,
                        to 305 ,
                        id
                          general {
                            db "Prokka" ,
                            tag
                              str "MALP_00044" } } } } } } } ,
        seq {
          id {
            general {
              db "Prokka" ,
              tag
                str "MALP_00045" } } ,
          descr {
            title "hypothetical protein MALP_00045 [Genus species]" ,
            molinfo {
              biomol peptide ,
              tech concept-trans } } ,
          inst {
            repr raw ,
            mol aa ,
            length 32 ,
            seq-data
              ncbieaa "MEAAQADELKFKMSLVAKTALAWQVFSGTMVA" } ,
          annot {
            {
              data
                ftable {
                  {
                    id
                      local
                        id 143 ,
                    data
                      prot {
                        name {
                          "hypothetical protein" } } ,
                    location
                      int {
                        from 0 ,
                        to 31 ,
                        id
                          general {
                            db "Prokka" ,
                            tag
                              str "MALP_00045" } } } } } } } ,
        seq {
          id {
            general {
              db "Prokka" ,
              tag
                str "MALP_00046" } } ,
          descr {
            title "hypothetical protein MALP_00046 [Genus species]" ,
            molinfo {
              biomol peptide ,
              tech concept-trans } } ,
          inst {
            repr raw ,
            mol aa ,
            length 501 ,
            seq-data
              ncbieaa "MMQRRYFVAKMPDEPGALHRAAEIVKRHGGNIDRIQYDKRIDPYTVFFEARCSEE
EYQAMRAELEAIGYLQGKMSLPSFLKFNVVLPNRSGALFDFLNHTTAARCNIDFLDFDDRGKHPERLTVSLTVEEAGA
VDRLLEVLKSVYPLEILEYDTTGQHLDETVFYIRFAQELRALIGEAEDAFLLRLLSDINHVAQELMNLGSDPKQAFSD
VLRSGRGLRETSGKGFYADLQEVRLDKADVLCVQLPCGGNCYLLRNGSEVSMVDTGFGIYFRDLDRLMEKEGWGGVGM
VRNVLITHGDADHSGSAGFINAPVRMHPDTLEMIRRSNRAYGSDSEGSVLSEVYTKLINLFSGFSVAERPEIYPLNRR
NSRGDFPVLTTLDLAGMRCEVLEGFGGHTTGQVFYFLPEELVLFTGDSLINFDSLTEERKDFATLAKNLMTSVNVDSA
KASKERRALLRLIETEESARTDGRKCLVCGGHGAISVLSEGKLVQHSPARRRVAEK" } ,
          annot {
            {
              data
                ftable {
                  {
                    id
                      local
                        id 144 ,
                    data
                      prot {
                        name {
                          "hypothetical protein" } } ,
                    location
                      int {
                        from 0 ,
                        to 500 ,
                        id
                          general {
                            db "Prokka" ,
                            tag
                              str "MALP_00046" } } } } } } } ,
        seq {
          id {
            general {
              db "Prokka" ,
              tag
                str "MALP_00047" } } ,
          descr {
            title "hypothetical protein MALP_00047 [Genus species]" ,
            molinfo {
              biomol peptide ,
              tech concept-trans } } ,
          inst {
            repr raw ,
            mol aa ,
            length 77 ,
            seq-data
              ncbieaa "MEQDDREPVLKELRTIPVVGEKVAEPLYMLGIRSVRELVGRSPEDMYGELRTMKG
YYVEPCMLNQLKVAVSMAAKMK" } ,
          annot {
            {
              data
                ftable {
                  {
                    id
                      local
                        id 145 ,
                    data
                      prot {
                        name {
                          "hypothetical protein" } } ,
                    location
                      int {
                        from 0 ,
                        to 76 ,
                        id
                          general {
                            db "Prokka" ,
                            tag
                              str "MALP_00047" } } } } } } } ,
        seq {
          id {
            general {
              db "Prokka" ,
              tag
                str "MALP_00048" } } ,
          descr {
            title "hypothetical protein MALP_00048 [Genus species]" ,
            molinfo {
              biomol peptide ,
              tech concept-trans } } ,
          inst {
            repr raw ,
            mol aa ,
            length 201 ,
            seq-data
              ncbieaa "MGDAPLRIAILVASYAFLGGAIKYIDQAYDESLGSIKIAKLLAVLSGLIMGGVMV
ADGGFSTAFFLAMLISLVVTKKIDNVSFLVGTFIGLATFLTGGLIWGMDVMLLPLAIFLIAGAVDELADGFAHGRDLG
KAVEYFLHYRPFSDFALVILIVAVPFDWIYLAPYFAFTFSYLLIGMLDEGQVTQSVRVIIRKASQLRP" } ,
          annot {
            {
              data
                ftable {
                  {
                    id
                      local
                        id 146 ,
                    data
                      prot {
                        name {
                          "hypothetical protein" } } ,
                    location
                      int {
                        from 0 ,
                        to 200 ,
                        id
                          general {
                            db "Prokka" ,
                            tag
                              str "MALP_00048" } } } } } } } ,
        seq {
          id {
            general {
              db "Prokka" ,
              tag
                str "MALP_00049" } } ,
          descr {
            title "hypothetical protein MALP_00049 [Genus species]" ,
            molinfo {
              biomol peptide ,
              tech concept-trans } } ,
          inst {
            repr raw ,
            mol aa ,
            length 246 ,
            seq-data
              ncbieaa "MKWCSHISIGKAIADVLELPPGERKAFLDGIIEPDRHKERVNGPGYSYRVSHHHP
SRRVVMLHVWMARRSFLRNNSYLGYRHLGMALHYLQDKSTSKGFLGVSHDRREEALAELPVPVEAIERGFKKYLSTPE
FVSRSLELTKPQKDVHQIMAQASFRSAAVAAAVTDLRRPSGLEQKLRALRRSHLLVHVPLAIGALAIGASLSLAWWNA
IPLATSVVISLIVLIRDRTYRRLNRVASWHGLKRQ" } ,
          annot {
            {
              data
                ftable {
                  {
                    id
                      local
                        id 147 ,
                    data
                      prot {
                        name {
                          "hypothetical protein" } } ,
                    location
                      int {
                        from 0 ,
                        to 245 ,
                        id
                          general {
                            db "Prokka" ,
                            tag
                              str "MALP_00049" } } } } } } } ,
        seq {
          id {
            general {
              db "Prokka" ,
              tag
                str "MALP_00050" } } ,
          descr {
            title "Deoxyribodipyrimidine photo-lyase [Genus species]" ,
            molinfo {
              biomol peptide ,
              tech concept-trans } } ,
          inst {
            repr raw ,
            mol aa ,
            length 164 ,
            seq-data
              ncbieaa "MPLFLQELKISLTITDFDPPRQRSEWRTKVMERCGSGFEEVDAHNIVPCLAASPK
QEFAAATFRPRIERHLPDRLEHLPPSPSQFKDWPGDAETNDVSKILDRYENVAVDKWEGGSFHADRTLGDFVRERLPG
YAENRNDPNLNGAYRRFEVGAFVEKYFNPGR" } ,
          annot {
            {
              data
                ftable {
                  {
                    id
                      local
                        id 148 ,
                    data
                      prot {
                        name {
                          "Deoxyribodipyrimidine photo-lyase" } ,
                        ec {
                          "4.1.99.3" } } ,
                    location
                      int {
                        from 0 ,
                        to 163 ,
                        id
                          general {
                            db "Prokka" ,
                            tag
                              str "MALP_00050" } } } } } } } ,
        seq {
          id {
            general {
              db "Prokka" ,
              tag
                str "MALP_00051" } } ,
          descr {
            title "Ribonuclease J [Genus species]" ,
            molinfo {
              biomol peptide ,
              tech concept-trans } } ,
          inst {
            repr raw ,
            mol aa ,
            length 502 ,
            seq-data
              ncbieaa "MKITVYGGAGVVGGNKVHVDLGDRGALLDFGEPFDVNNLYCSEFVTPRVGRGLRD
YLRLGMLPPLDCYRPDLYPMDLRTAMSPVRVDALFLSHAHQDHFGHAGFLREDIPIIASPMTYAILRASSELGRSDMA
TDIFDHTVREPKKGEPRVLVASKGKDKGVRGRRWVLTGKVVEDEPDWKKGDMCDVSEGSRELNGIEYKAFPVDHSIYG
ATAFALRRGEGDWMVYSGDLRMHGAHGEDTARFADEAGKLSPRALIIEGTRIGRPVPEREITEDVVHQNCLAAVEDGR
GLTIADFSAKNYERLDTFIDIARRTGKRMVVTYKDVALLQSIAKVDGNVRKDSLWVYRSLSDKEWDQVEKLRDDGWQV
TDPDDIAMEPEEHMLCLSFWDMAKLLDLDWKGGTYVYSNSMAYDLRQTDNLQKLMNWIDLMKFDCRGLSKTNGTLDFE
EGFHSSGHLAIDDLWKVVRKISPEVVVPVHCALPEEFAELCPVRTVLPEKGKVIDLG" } ,
          annot {
            {
              data
                ftable {
                  {
                    id
                      local
                        id 149 ,
                    data
                      prot {
                        name {
                          "Ribonuclease J" } ,
                        ec {
                          "3.1.-.-" } } ,
                    location
                      int {
                        from 0 ,
                        to 501 ,
                        id
                          general {
                            db "Prokka" ,
                            tag
                              str "MALP_00051" } } } } } } } } ,
      annot {
        {
          data
            ftable {
              {
                id
                  local
                    id 1 ,
                data
                  cdregion {
                    frame one ,
                    code {
                      id 11 } } ,
                product
                  whole
                    general {
                      db "Prokka" ,
                      tag
                        str "MALP_00001" } ,
                location
                  int {
                    from 53 ,
                    to 448 ,
                    strand plus ,
                    id
                      general {
                        db "Prokka" ,
                        tag
                          str "MALP_1" } } ,
                qual {
                  {
                    qual "inference" ,
                    val "ab initio prediction:Prodigal:2.6" } } } ,
              {
                id
                  local
                    id 2 ,
                data
                  cdregion {
                    frame one ,
                    code {
                      id 11 } } ,
                product
                  whole
                    general {
                      db "Prokka" ,
                      tag
                        str "MALP_00002" } ,
                location
                  int {
                    from 549 ,
                    to 1841 ,
                    strand plus ,
                    id
                      general {
                        db "Prokka" ,
                        tag
                          str "MALP_1" } } ,
                qual {
                  {
                    qual "inference" ,
                    val "ab initio prediction:Prodigal:2.6" } ,
                  {
                    qual "inference" ,
                    val "similar to AA sequence:UniProtKB:Q9V0T9" } } } ,
              {
                id
                  local
                    id 3 ,
                data
                  cdregion {
                    frame one ,
                    code {
                      id 11 } } ,
                product
                  whole
                    general {
                      db "Prokka" ,
                      tag
                        str "MALP_00003" } ,
                location
                  int {
                    from 1841 ,
                    to 3700 ,
                    strand plus ,
                    id
                      general {
                        db "Prokka" ,
                        tag
                          str "MALP_1" } } ,
                qual {
                  {
                    qual "inference" ,
                    val "ab initio prediction:Prodigal:2.6" } ,
                  {
                    qual "inference" ,
                    val "similar to AA sequence:UniProtKB:O26803" } } } ,
              {
                id
                  local
                    id 4 ,
                data
                  cdregion {
                    frame one ,
                    code {
                      id 11 } } ,
                product
                  whole
                    general {
                      db "Prokka" ,
                      tag
                        str "MALP_00004" } ,
                location
                  int {
                    from 3690 ,
                    to 4256 ,
                    strand minus ,
                    id
                      general {
                        db "Prokka" ,
                        tag
                          str "MALP_1" } } ,
                qual {
                  {
                    qual "inference" ,
                    val "ab initio prediction:Prodigal:2.6" } ,
                  {
                    qual "inference" ,
                    val "similar to AA sequence:UniProtKB:Q58292" } } } ,
              {
                id
                  local
                    id 5 ,
                data
                  cdregion {
                    frame one ,
                    code {
                      id 11 } } ,
                product
                  whole
                    general {
                      db "Prokka" ,
                      tag
                        str "MALP_00005" } ,
                location
                  int {
                    from 4328 ,
                    to 5224 ,
                    strand plus ,
                    id
                      general {
                        db "Prokka" ,
                        tag
                          str "MALP_1" } } ,
                qual {
                  {
                    qual "inference" ,
                    val "ab initio prediction:Prodigal:2.6" } ,
                  {
                    qual "inference" ,
                    val "protein motif:HAMAP:MF_01594" } } } ,
              {
                id
                  local
                    id 6 ,
                data
                  cdregion {
                    frame one ,
                    code {
                      id 11 } } ,
                product
                  whole
                    general {
                      db "Prokka" ,
                      tag
                        str "MALP_00006" } ,
                location
                  int {
                    from 5203 ,
                    to 5814 ,
                    strand plus ,
                    id
                      general {
                        db "Prokka" ,
                        tag
                          str "MALP_1" } } ,
                qual {
                  {
                    qual "inference" ,
                    val "ab initio prediction:Prodigal:2.6" } ,
                  {
                    qual "inference" ,
                    val "protein motif:HAMAP:MF_01374" } } } ,
              {
                id
                  local
                    id 7 ,
                data
                  cdregion {
                    frame one ,
                    code {
                      id 11 } } ,
                product
                  whole
                    general {
                      db "Prokka" ,
                      tag
                        str "MALP_00007" } ,
                location
                  int {
                    from 5811 ,
                    to 6410 ,
                    strand plus ,
                    id
                      general {
                        db "Prokka" ,
                        tag
                          str "MALP_1" } } ,
                qual {
                  {
                    qual "inference" ,
                    val "ab initio prediction:Prodigal:2.6" } } } ,
              {
                id
                  local
                    id 8 ,
                data
                  cdregion {
                    frame one ,
                    code {
                      id 11 } } ,
                product
                  whole
                    general {
                      db "Prokka" ,
                      tag
                        str "MALP_00008" } ,
                location
                  int {
                    from 6434 ,
                    to 7060 ,
                    strand plus ,
                    id
                      general {
                        db "Prokka" ,
                        tag
                          str "MALP_1" } } ,
                qual {
                  {
                    qual "inference" ,
                    val "ab initio prediction:Prodigal:2.6" } ,
                  {
                    qual "inference" ,
                    val "similar to AA sequence:UniProtKB:Q57636" } } } ,
              {
                id
                  local
                    id 9 ,
                data
                  cdregion {
                    frame one ,
                    code {
                      id 11 } } ,
                product
                  whole
                    general {
                      db "Prokka" ,
                      tag
                        str "MALP_00009" } ,
                location
                  int {
                    from 7052 ,
                    to 7714 ,
                    strand minus ,
                    id
                      general {
                        db "Prokka" ,
                        tag
                          str "MALP_1" } } ,
                qual {
                  {
                    qual "inference" ,
                    val "ab initio prediction:Prodigal:2.6" } ,
                  {
                    qual "inference" ,
                    val "similar to AA sequence:UniProtKB:Q58989" } } } ,
              {
                id
                  local
                    id 10 ,
                data
                  cdregion {
                    frame one ,
                    code {
                      id 11 } } ,
                product
                  whole
                    general {
                      db "Prokka" ,
                      tag
                        str "MALP_00010" } ,
                location
                  int {
                    from 7761 ,
                    to 8462 ,
                    strand plus ,
                    id
                      general {
                        db "Prokka" ,
                        tag
                          str "MALP_1" } } ,
                qual {
                  {
                    qual "inference" ,
                    val "ab initio prediction:Prodigal:2.6" } } } ,
              {
                id
                  local
                    id 11 ,
                data
                  cdregion {
                    frame one ,
                    code {
                      id 11 } } ,
                product
                  whole
                    general {
                      db "Prokka" ,
                      tag
                        str "MALP_00011" } ,
                location
                  int {
                    from 8500 ,
                    to 9174 ,
                    strand plus ,
                    id
                      general {
                        db "Prokka" ,
                        tag
                          str "MALP_1" } } ,
                qual {
                  {
                    qual "inference" ,
                    val "ab initio prediction:Prodigal:2.6" } ,
                  {
                    qual "inference" ,
                    val "similar to AA sequence:UniProtKB:Q8U3C9" } } } ,
              {
                id
                  local
                    id 12 ,
                data
                  cdregion {
                    frame one ,
                    code {
                      id 11 } } ,
                product
                  whole
                    general {
                      db "Prokka" ,
                      tag
                        str "MALP_00012" } ,
                location
                  int {
                    from 9213 ,
                    to 9404 ,
                    strand plus ,
                    id
                      general {
                        db "Prokka" ,
                        tag
                          str "MALP_1" } } ,
                qual {
                  {
                    qual "inference" ,
                    val "ab initio prediction:Prodigal:2.6" } ,
                  {
                    qual "inference" ,
                    val "similar to AA sequence:UniProtKB:Q8U0U1" } } } ,
              {
                id
                  local
                    id 13 ,
                data
                  cdregion {
                    frame one ,
                    code {
                      id 11 } } ,
                product
                  whole
                    general {
                      db "Prokka" ,
                      tag
                        str "MALP_00015" } ,
                location
                  int {
                    from 11789 ,
                    to 14107 ,
                    strand plus ,
                    id
                      general {
                        db "Prokka" ,
                        tag
                          str "MALP_1" } } ,
                qual {
                  {
                    qual "inference" ,
                    val "ab initio prediction:Prodigal:2.6" } } } ,
              {
                id
                  local
                    id 14 ,
                data
                  cdregion {
                    frame one ,
                    code {
                      id 11 } } ,
                product
                  whole
                    general {
                      db "Prokka" ,
                      tag
                        str "MALP_00016" } ,
                location
                  int {
                    from 14157 ,
                    to 14360 ,
                    strand minus ,
                    id
                      general {
                        db "Prokka" ,
                        tag
                          str "MALP_1" } } ,
                qual {
                  {
                    qual "inference" ,
                    val "ab initio prediction:Prodigal:2.6" } } } ,
              {
                id
                  local
                    id 15 ,
                data
                  cdregion {
                    frame one ,
                    code {
                      id 11 } } ,
                product
                  whole
                    general {
                      db "Prokka" ,
                      tag
                        str "MALP_00017" } ,
                location
                  int {
                    from 14597 ,
                    to 15481 ,
                    strand plus ,
                    id
                      general {
                        db "Prokka" ,
                        tag
                          str "MALP_1" } } ,
                qual {
                  {
                    qual "inference" ,
                    val "ab initio prediction:Prodigal:2.6" } ,
                  {
                    qual "inference" ,
                    val "similar to AA sequence:UniProtKB:Q979Z2" } } } ,
              {
                id
                  local
                    id 16 ,
                data
                  cdregion {
                    frame one ,
                    code {
                      id 11 } } ,
                product
                  whole
                    general {
                      db "Prokka" ,
                      tag
                        str "MALP_00018" } ,
                location
                  int {
                    from 15482 ,
                    to 16669 ,
                    strand minus ,
                    id
                      general {
                        db "Prokka" ,
                        tag
                          str "MALP_1" } } ,
                qual {
                  {
                    qual "inference" ,
                    val "ab initio prediction:Prodigal:2.6" } } } ,
              {
                id
                  local
                    id 17 ,
                data
                  cdregion {
                    frame one ,
                    code {
                      id 11 } } ,
                product
                  whole
                    general {
                      db "Prokka" ,
                      tag
                        str "MALP_00019" } ,
                location
                  int {
                    from 16707 ,
                    to 17813 ,
                    strand minus ,
                    id
                      general {
                        db "Prokka" ,
                        tag
                          str "MALP_1" } } ,
                qual {
                  {
                    qual "inference" ,
                    val "ab initio prediction:Prodigal:2.6" } ,
                  {
                    qual "inference" ,
                    val "similar to AA sequence:UniProtKB:P00202" } } } ,
              {
                id
                  local
                    id 18 ,
                data
                  cdregion {
                    frame one ,
                    code {
                      id 11 } } ,
                product
                  whole
                    general {
                      db "Prokka" ,
                      tag
                        str "MALP_00020" } ,
                location
                  int {
                    from 17838 ,
                    to 19781 ,
                    strand minus ,
                    id
                      general {
                        db "Prokka" ,
                        tag
                          str "MALP_1" } } ,
                qual {
                  {
                    qual "inference" ,
                    val "ab initio prediction:Prodigal:2.6" } } } ,
              {
                id
                  local
                    id 19 ,
                data
                  cdregion {
                    frame one ,
                    code {
                      id 11 } } ,
                product
                  whole
                    general {
                      db "Prokka" ,
                      tag
                        str "MALP_00021" } ,
                location
                  int {
                    from 19883 ,
                    to 21334 ,
                    strand plus ,
                    id
                      general {
                        db "Prokka" ,
                        tag
                          str "MALP_1" } } ,
                qual {
                  {
                    qual "inference" ,
                    val "ab initio prediction:Prodigal:2.6" } ,
                  {
                    qual "inference" ,
                    val "protein motif:HAMAP:MF_01625" } } } ,
              {
                id
                  local
                    id 20 ,
                data
                  cdregion {
                    frame one ,
                    code {
                      id 11 } } ,
                product
                  whole
                    general {
                      db "Prokka" ,
                      tag
                        str "MALP_00022" } ,
                location
                  int {
                    from 21345 ,
                    to 22772 ,
                    strand plus ,
                    id
                      general {
                        db "Prokka" ,
                        tag
                          str "MALP_1" } } ,
                qual {
                  {
                    qual "inference" ,
                    val "ab initio prediction:Prodigal:2.6" } ,
                  {
                    qual "inference" ,
                    val "protein motif:HAMAP:MF_01626" } } } ,
              {
                id
                  local
                    id 21 ,
                data
                  cdregion {
                    frame one ,
                    code {
                      id 11 } } ,
                product
                  whole
                    general {
                      db "Prokka" ,
                      tag
                        str "MALP_00023" } ,
                location
                  int {
                    from 22733 ,
                    to 23743 ,
                    strand minus ,
                    id
                      general {
                        db "Prokka" ,
                        tag
                          str "MALP_1" } } ,
                qual {
                  {
                    qual "inference" ,
                    val "ab initio prediction:Prodigal:2.6" } ,
                  {
                    qual "inference" ,
                    val "protein motif:HAMAP:MF_01841" } } } ,
              {
                id
                  local
                    id 22 ,
                data
                  cdregion {
                    frame one ,
                    code {
                      id 11 } } ,
                product
                  whole
                    general {
                      db "Prokka" ,
                      tag
                        str "MALP_00024" } ,
                location
                  int {
                    from 23787 ,
                    to 24650 ,
                    strand minus ,
                    id
                      general {
                        db "Prokka" ,
                        tag
                          str "MALP_1" } } ,
                qual {
                  {
                    qual "inference" ,
                    val "ab initio prediction:Prodigal:2.6" } ,
                  {
                    qual "inference" ,
                    val "similar to AA sequence:UniProtKB:Q9UYV8" } } } ,
              {
                id
                  local
                    id 23 ,
                data
                  cdregion {
                    frame one ,
                    code {
                      id 11 } } ,
                product
                  whole
                    general {
                      db "Prokka" ,
                      tag
                        str "MALP_00025" } ,
                location
                  int {
                    from 24705 ,
                    to 25253 ,
                    strand minus ,
                    id
                      general {
                        db "Prokka" ,
                        tag
                          str "MALP_1" } } ,
                qual {
                  {
                    qual "inference" ,
                    val "ab initio prediction:Prodigal:2.6" } } } ,
              {
                id
                  local
                    id 24 ,
                data
                  cdregion {
                    frame one ,
                    code {
                      id 11 } } ,
                product
                  whole
                    general {
                      db "Prokka" ,
                      tag
                        str "MALP_00026" } ,
                location
                  int {
                    from 25278 ,
                    to 25463 ,
                    strand minus ,
                    id
                      general {
                        db "Prokka" ,
                        tag
                          str "MALP_1" } } ,
                qual {
                  {
                    qual "inference" ,
                    val "ab initio prediction:Prodigal:2.6" } } } ,
              {
                id
                  local
                    id 25 ,
                data
                  cdregion {
                    frame one ,
                    code {
                      id 11 } } ,
                product
                  whole
                    general {
                      db "Prokka" ,
                      tag
                        str "MALP_00028" } ,
                location
                  int {
                    from 25754 ,
                    to 27892 ,
                    strand minus ,
                    id
                      general {
                        db "Prokka" ,
                        tag
                          str "MALP_1" } } ,
                qual {
                  {
                    qual "inference" ,
                    val "ab initio prediction:Prodigal:2.6" } } } ,
              {
                id
                  local
                    id 26 ,
                data
                  cdregion {
                    frame one ,
                    code {
                      id 11 } } ,
                product
                  whole
                    general {
                      db "Prokka" ,
                      tag
                        str "MALP_00029" } ,
                location
                  int {
                    from 28130 ,
                    to 28723 ,
                    strand plus ,
                    id
                      general {
                        db "Prokka" ,
                        tag
                          str "MALP_1" } } ,
                qual {
                  {
                    qual "inference" ,
                    val "ab initio prediction:Prodigal:2.6" } } } ,
              {
                id
                  local
                    id 27 ,
                data
                  cdregion {
                    frame one ,
                    code {
                      id 11 } } ,
                product
                  whole
                    general {
                      db "Prokka" ,
                      tag
                        str "MALP_00030" } ,
                location
                  int {
                    from 28725 ,
                    to 29378 ,
                    strand minus ,
                    id
                      general {
                        db "Prokka" ,
                        tag
                          str "MALP_1" } } ,
                qual {
                  {
                    qual "inference" ,
                    val "ab initio prediction:Prodigal:2.6" } ,
                  {
                    qual "inference" ,
                    val "protein motif:HAMAP:MF_01813" } } } ,
              {
                id
                  local
                    id 28 ,
                data
                  cdregion {
                    frame one ,
                    code {
                      id 11 } } ,
                product
                  whole
                    general {
                      db "Prokka" ,
                      tag
                        str "MALP_00031" } ,
                location
                  int {
                    from 29388 ,
                    to 30098 ,
                    strand minus ,
                    id
                      general {
                        db "Prokka" ,
                        tag
                          str "MALP_1" } } ,
                qual {
                  {
                    qual "inference" ,
                    val "ab initio prediction:Prodigal:2.6" } } } ,
              {
                id
                  local
                    id 29 ,
                data
                  cdregion {
                    frame one ,
                    code {
                      id 11 } } ,
                product
                  whole
                    general {
                      db "Prokka" ,
                      tag
                        str "MALP_00032" } ,
                location
                  int {
                    from 30215 ,
                    to 31261 ,
                    strand minus ,
                    id
                      general {
                        db "Prokka" ,
                        tag
                          str "MALP_1" } } ,
                qual {
                  {
                    qual "inference" ,
                    val "ab initio prediction:Prodigal:2.6" } ,
                  {
                    qual "inference" ,
                    val "protein motif:HAMAP:MF_02128" } } } ,
              {
                id
                  local
                    id 30 ,
                data
                  cdregion {
                    frame one ,
                    code {
                      id 11 } } ,
                product
                  whole
                    general {
                      db "Prokka" ,
                      tag
                        str "MALP_00034" } ,
                location
                  int {
                    from 31471 ,
                    to 32046 ,
                    strand minus ,
                    id
                      general {
                        db "Prokka" ,
                        tag
                          str "MALP_1" } } ,
                qual {
                  {
                    qual "inference" ,
                    val "ab initio prediction:Prodigal:2.6" } } } ,
              {
                id
                  local
                    id 31 ,
                data
                  cdregion {
                    frame one ,
                    code {
                      id 11 } } ,
                product
                  whole
                    general {
                      db "Prokka" ,
                      tag
                        str "MALP_00035" } ,
                location
                  int {
                    from 32267 ,
                    to 32371 ,
                    strand plus ,
                    id
                      general {
                        db "Prokka" ,
                        tag
                          str "MALP_1" } } ,
                qual {
                  {
                    qual "inference" ,
                    val "ab initio prediction:Prodigal:2.6" } } } ,
              {
                id
                  local
                    id 32 ,
                data
                  cdregion {
                    frame one ,
                    code {
                      id 11 } } ,
                product
                  whole
                    general {
                      db "Prokka" ,
                      tag
                        str "MALP_00036" } ,
                location
                  int {
                    from 32518 ,
                    to 32811 ,
                    strand plus ,
                    id
                      general {
                        db "Prokka" ,
                        tag
                          str "MALP_1" } } ,
                qual {
                  {
                    qual "inference" ,
                    val "ab initio prediction:Prodigal:2.6" } } } ,
              {
                id
                  local
                    id 33 ,
                data
                  cdregion {
                    frame one ,
                    code {
                      id 11 } } ,
                product
                  whole
                    general {
                      db "Prokka" ,
                      tag
                        str "MALP_00037" } ,
                location
                  int {
                    from 32801 ,
                    to 33520 ,
                    strand minus ,
                    id
                      general {
                        db "Prokka" ,
                        tag
                          str "MALP_1" } } ,
                qual {
                  {
                    qual "inference" ,
                    val "ab initio prediction:Prodigal:2.6" } ,
                  {
                    qual "inference" ,
                    val "protein motif:HAMAP:MF_00916" } } } ,
              {
                id
                  local
                    id 34 ,
                data
                  cdregion {
                    frame one ,
                    code {
                      id 11 } } ,
                product
                  whole
                    general {
                      db "Prokka" ,
                      tag
                        str "MALP_00038" } ,
                location
                  int {
                    from 33576 ,
                    to 33953 ,
                    strand minus ,
                    id
                      general {
                        db "Prokka" ,
                        tag
                          str "MALP_1" } } ,
                qual {
                  {
                    qual "inference" ,
                    val "ab initio prediction:Prodigal:2.6" } ,
                  {
                    qual "inference" ,
                    val "similar to AA sequence:UniProtKB:O52029" } } } ,
              {
                id
                  local
                    id 35 ,
                data
                  cdregion {
                    frame one ,
                    code {
                      id 11 } } ,
                product
                  whole
                    general {
                      db "Prokka" ,
                      tag
                        str "MALP_00039" } ,
                location
                  int {
                    from 34012 ,
                    to 34647 ,
                    strand minus ,
                    id
                      general {
                        db "Prokka" ,
                        tag
                          str "MALP_1" } } ,
                qual {
                  {
                    qual "inference" ,
                    val "ab initio prediction:Prodigal:2.6" } } } ,
              {
                id
                  local
                    id 36 ,
                data
                  cdregion {
                    frame one ,
                    code {
                      id 11 } } ,
                product
                  whole
                    general {
                      db "Prokka" ,
                      tag
                        str "MALP_00040" } ,
                location
                  int {
                    from 34716 ,
                    to 34979 ,
                    strand minus ,
                    id
                      general {
                        db "Prokka" ,
                        tag
                          str "MALP_1" } } ,
                qual {
                  {
                    qual "inference" ,
                    val "ab initio prediction:Prodigal:2.6" } } } ,
              {
                id
                  local
                    id 37 ,
                data
                  cdregion {
                    frame one ,
                    code {
                      id 11 } } ,
                product
                  whole
                    general {
                      db "Prokka" ,
                      tag
                        str "MALP_00041" } ,
                location
                  int {
                    from 35024 ,
                    to 35839 ,
                    strand minus ,
                    id
                      general {
                        db "Prokka" ,
                        tag
                          str "MALP_1" } } ,
                qual {
                  {
                    qual "inference" ,
                    val "ab initio prediction:Prodigal:2.6" } ,
                  {
                    qual "inference" ,
                    val "protein motif:HAMAP:MF_00103" } } } ,
              {
                id
                  local
                    id 38 ,
                data
                  cdregion {
                    frame one ,
                    code {
                      id 11 } } ,
                product
                  whole
                    general {
                      db "Prokka" ,
                      tag
                        str "MALP_00042" } ,
                location
                  int {
                    from 35944 ,
                    to 36378 ,
                    strand plus ,
                    id
                      general {
                        db "Prokka" ,
                        tag
                          str "MALP_1" } } ,
                qual {
                  {
                    qual "inference" ,
                    val "ab initio prediction:Prodigal:2.6" } } } ,
              {
                id
                  local
                    id 39 ,
                data
                  cdregion {
                    frame one ,
                    code {
                      id 11 } } ,
                product
                  whole
                    general {
                      db "Prokka" ,
                      tag
                        str "MALP_00043" } ,
                location
                  int {
                    from 36361 ,
                    to 36702 ,
                    strand minus ,
                    id
                      general {
                        db "Prokka" ,
                        tag
                          str "MALP_1" } } ,
                qual {
                  {
                    qual "inference" ,
                    val "ab initio prediction:Prodigal:2.6" } } } ,
              {
                id
                  local
                    id 40 ,
                data
                  cdregion {
                    frame one ,
                    code {
                      id 11 } } ,
                product
                  whole
                    general {
                      db "Prokka" ,
                      tag
                        str "MALP_00044" } ,
                location
                  int {
                    from 36692 ,
                    to 37612 ,
                    strand minus ,
                    id
                      general {
                        db "Prokka" ,
                        tag
                          str "MALP_1" } } ,
                qual {
                  {
                    qual "inference" ,
                    val "ab initio prediction:Prodigal:2.6" } ,
                  {
                    qual "inference" ,
                    val "similar to AA sequence:UniProtKB:O52027" } } } ,
              {
                id
                  local
                    id 41 ,
                data
                  cdregion {
                    frame one ,
                    code {
                      id 11 } } ,
                product
                  whole
                    general {
                      db "Prokka" ,
                      tag
                        str "MALP_00045" } ,
                location
                  int {
                    from 37747 ,
                    to 37845 ,
                    strand plus ,
                    id
                      general {
                        db "Prokka" ,
                        tag
                          str "MALP_1" } } ,
                qual {
                  {
                    qual "inference" ,
                    val "ab initio prediction:Prodigal:2.6" } } } ,
              {
                id
                  local
                    id 42 ,
                data
                  cdregion {
                    frame one ,
                    code {
                      id 11 } } ,
                product
                  whole
                    general {
                      db "Prokka" ,
                      tag
                        str "MALP_00046" } ,
                location
                  int {
                    from 37868 ,
                    to 39373 ,
                    strand minus ,
                    id
                      general {
                        db "Prokka" ,
                        tag
                          str "MALP_1" } } ,
                qual {
                  {
                    qual "inference" ,
                    val "ab initio prediction:Prodigal:2.6" } } } ,
              {
                id
                  local
                    id 43 ,
                data
                  cdregion {
                    frame one ,
                    code {
                      id 11 } } ,
                product
                  whole
                    general {
                      db "Prokka" ,
                      tag
                        str "MALP_00047" } ,
                location
                  int {
                    from 39442 ,
                    to 39675 ,
                    strand minus ,
                    id
                      general {
                        db "Prokka" ,
                        tag
                          str "MALP_1" } } ,
                qual {
                  {
                    qual "inference" ,
                    val "ab initio prediction:Prodigal:2.6" } } } ,
              {
                id
                  local
                    id 44 ,
                data
                  cdregion {
                    frame one ,
                    code {
                      id 11 } } ,
                product
                  whole
                    general {
                      db "Prokka" ,
                      tag
                        str "MALP_00048" } ,
                location
                  int {
                    from 39721 ,
                    to 40326 ,
                    strand minus ,
                    id
                      general {
                        db "Prokka" ,
                        tag
                          str "MALP_1" } } ,
                qual {
                  {
                    qual "inference" ,
                    val "ab initio prediction:Prodigal:2.6" } } } ,
              {
                id
                  local
                    id 45 ,
                data
                  cdregion {
                    frame one ,
                    code {
                      id 11 } } ,
                product
                  whole
                    general {
                      db "Prokka" ,
                      tag
                        str "MALP_00049" } ,
                location
                  int {
                    from 40848 ,
                    to 41588 ,
                    strand plus ,
                    id
                      general {
                        db "Prokka" ,
                        tag
                          str "MALP_1" } } ,
                qual {
                  {
                    qual "inference" ,
                    val "ab initio prediction:Prodigal:2.6" } } } ,
              {
                id
                  local
                    id 46 ,
                data
                  cdregion {
                    frame one ,
                    code {
                      id 11 } } ,
                product
                  whole
                    general {
                      db "Prokka" ,
                      tag
                        str "MALP_00050" } ,
                location
                  int {
                    from 41915 ,
                    to 42409 ,
                    strand plus ,
                    id
                      general {
                        db "Prokka" ,
                        tag
                          str "MALP_1" } } ,
                qual {
                  {
                    qual "inference" ,
                    val "ab initio prediction:Prodigal:2.6" } ,
                  {
                    qual "inference" ,
                    val "similar to AA sequence:UniProtKB:P58818" } } } ,
              {
                id
                  local
                    id 47 ,
                data
                  cdregion {
                    frame one ,
                    code {
                      id 11 } } ,
                product
                  whole
                    general {
                      db "Prokka" ,
                      tag
                        str "MALP_00051" } ,
                location
                  int {
                    from 42393 ,
                    to 43901 ,
                    strand minus ,
                    id
                      general {
                        db "Prokka" ,
                        tag
                          str "MALP_1" } } ,
                qual {
                  {
                    qual "inference" ,
                    val "ab initio prediction:Prodigal:2.6" } ,
                  {
                    qual "inference" ,
                    val "protein motif:HAMAP:MF_01491" } } } } } } } ,
    set {
      class nuc-prot ,
      descr {
        source {
          org {
            taxname "Genus species" ,
            orgname {
              mod {
                {
                  subtype strain ,
                  subname "strain" } } ,
              gcode 11 } } } ,
        comment "Annotated using prokka 1.13 from
 https://github.com/tseemann/prokka" ,
        user {
          type
            str "NcbiCleanup" ,
          data {
            {
              label
                str "method" ,
              data
                str "SeriousSeqEntryCleanup" } ,
            {
              label
                str "version" ,
              data
                int 8 } ,
            {
              label
                str "month" ,
              data
                int 5 } ,
            {
              label
                str "day" ,
              data
                int 21 } ,
            {
              label
                str "year" ,
              data
                int 2018 } } } ,
        create-date
          std {
            year 2018 ,
            month 5 ,
            day 21 } } ,
      seq-set {
        seq {
          id {
            general {
              db "Prokka" ,
              tag
                str "MALP_2" } } ,
          descr {
            molinfo {
              biomol genomic } } ,
          inst {
            repr raw ,
            mol dna ,
            length 53985 ,
            seq-data
              iupacna "ATGATCATCCGTTCGGAACCGGCGGCCCCCAGGCCGAAGTGGATCTCCGGCTTGT
GGAGGATCCCAGTGACGAAGCCGATGATCCCGAGTACGAGCGACAAGCGCCTGAACGGCCCTGGGAAGGTCCAGTAGC
CGCACAGCGCCGCCACGGCTGTCAGGACGAACGACAGGAATGCCCCGACATCGTGCGCCCATTCGTTGGTTATCGGGA
ACGCGGCCATGATCGTCATCCCTATCCCGCACAGCACGAACAGCGGCGGAATGAAATTGAGCTTCTTGTCCGGCCAGA
GGACGACGCCAATGCTCATGCCAAGTATCCCGAAGATCACCAGGGAGGTGTTGAACAGCAGGGCGGAAGGCTGCTCCC
GGACGCCCAGGTCGGAAAGCAAGGTCTCCTCTATGCTGAAACCCTCGTACAGTATCTGGCCGATGTTGGCCGCGAAGG
CGAACTGGATGATGGCCGCGAACAGTAAGATGCCAGCGAGCTCCCTGCGTCTCACGCGTTGGTGGAGACCGGGCTCGA
ATTGAACGTTCGTGCGGCGCGCCGGCACAAATCATTCTAGGTACCCCCAATCGAAATTAGAGGAGGAATGTTCTACGA
GAGCTCTTGTAGGGTACATATCGGAAACTGGCAACACCAAGAAGGCGGCCCGGGCCATCTACGACGAGATACCGGGCG
AGAAGGACCTCCTGTCCATCTGCGACGTTCCGGACCCCAGCGTCTATGACCTGATATTCCTGGGCTTCCCTATCCATC
AGTTCGGGCCGGACAAGAAGGCCATGATGCGCATGAAGCAGCACTGCGTCCCCGGAAGGAAGGTGGCGTTGTTCGTCA
CCCACGCCGCTCCAGAGACAGAACCGGAGCTGCAGGAATGGCTCTCCAAGTTCAAGGAGGCCGCCCCCGGCGCCGAAA
TGGTCGGCCTCTTCGACCGCCAGGGGCAGATGTCCGTTCCGATCAGAATGATGCTTCGGCTCTCAGGGGACAGGAAGA
TGCGCAACTGGGCCAAGATCGACAACGGCAAAGGTCAGCCGGACGACTCCCGGATAATGAAGGCCAGGGAGTTCGCGA
AAGAGGTGCTGGAAAAGGTCGGTCATAAGGGTTGAGCGCACTCTCCGTAATCTCACTTCTATCGTCATTATATATACA
GAATCCAATGACCTGGCAGGTGCGGGGATGGGGAACGGTGACTTTTCCAAAGATGGCAGTGCCGAGCACACCATCACG
GCCAGGGACGTCGTGGTCCGATTCGGGAACATACTAGCTCTGGACAACTTCTCCGTCGAGGTCCCCAATGGCATCGTC
GGTCTTCTGGGGCCGAACGGGGCCGGCAAGAGCACCTTCATCAAGACCGTGCTGGGCCTGGTCAGCTACGATTCCGGT
GACGTCCGGATCAGCGGCATGGACCCCCGGACGGACGTGATGGCCATCCGGGACCGGGTGGGCTACATGCCGGAGCAC
GATTGCCTCGTCGATACCATGACCGGCCTGGAGCTGGTGACGTACTTCGGTCGGCTCAGCGGAATGACCAAGGAGGAT
TCCATACCCCGCAGCCACGAGGTGCTCGACTTCGTCGGACTGGGGGAGGAGCGCTACCGTCCCACGGCGACGTACTCC
ACGGGAATGAAGCAGAGGGTCAAGTTAGCTCAGGCGATAGTGCACGATCCGGAGATACTTTTCCTGGACGAGCCCACG
AACGGAATGGACCCCCTGGGCCGGGAGGAGATGCTGGAGCTGATATCGCGCATCGCCGCCTCCAACAAGTCCTTGTTG
ATCTCATCGCACATCCTGCAGGACATGGAGAAGGTGTGCCAGCATGTCATAATCATCAACGGCGGAAGAGCCATTACG
CAAGGGCCGATGTCCGTCCTGCTGGACCAGGGCCGGGACCGCAAGCGGCTGCAGGTGCGCGGCGATCCCAAGGCGCTC
CTGGCGTTCACGGACCAGCTCCGCAAGGTCCGCGAGGTCATCTCCGTCTCGGAGGAGTTCGGGCAGATGACCATAATC
CTGGTCAACGGAGGGCCGAGCGCCCCCTTGCTGGATATGGCTAAGCTGCATGGGGTGCAGGTGCGTTCGTACGCCCCT
GACAAGCTCACCTTGGAGGGGGCGTTCATCCGGTCGGTGACGGAGGGGGCCTGATGGGGCTGGACCCGATCGGCTACA
AGCCCTGGAGCGGGGAGCGCACCGAGCACGGCCGCCGTTTCCTGGTGGTCGCGGAGAGCATACTTCGCCACAAGCTCA
GGGCCAAGTGGTTCCTGGCGCTGCTCGTGATCGGCACCTTCCTGGTGCACATAATGCCCCTGTTCATCTTCTCGTTGA
TACCGCACCAGGGGCTGGAGGCGGAGGTGATGAGGGACTACATGGGCGACGGGCTGTACTTCATCTTCGAGGTGATCC
TGGTCGCCCTGGTGTGCTCCGACCTGATATCGGAGGACCTGCGCTCCAACTCCTTCATCCTGTACGTGTCGAGGGCCA
TGGGCGTGAAGGGCTACCTGCTGGGAAAGTGGACGGGTGCTATGATCACGATCGGCCTGTTCACCCTGCTCCCTCCTC
TGGCGGTGGCCATCGCCATAACCGCCACCCAGTCCGGTTCCGACTACCTGGGGAGCCTGGCGGTCATCGGGCAGACTC
TTCTTGCCGGGGCATGGTCGGCGGCCATGCTGGTGCCGGCCGGCCTGGCCGTATCGTCCCTCACCAGGAAGAAGACCT
ACGCCTCGGTGGGCACCTTCATGTTCTTCTTCGGAATGATGATCGTCGCCGGGATATTTTCTGGACTGTCGCAGGACT
GGAGCATGTTGAACCCGTCCGAGGTGCTGTACCAGAGCCACACCGTGCTCTACGGTCTGGAGCTGTCGGAAAGCGTCA
ACCGTTACCTGCTGGGAGCCATGGCCTTCCTGCTCACCGTTCCGCCGATGGCCCTGGTCTACTATCGCATAATGCGCA
AGGAGGTAGGAAAATGAGCAACGTGGCGGAGGCGCGCCTCCTGTCCAAGTGGTACGGCCAGGTGATCGGCCTCAACAA
CTTCAGCATCGACGTTCCGAAGGGGATCACCGGCATCGTCGGTCCCAATGGCGCGGGCAAGAGCACCTTCTTCAAACT
GCTCACTGGCAACATCAAGACCAACGTGGGGCACCTGCGGGTGCTTGGCGAGGAACCATGGCAGAACCCTGCCCTCCT
GGCTAAGATAGGTTTCTGCCCCGATTACGATTTCCTGCCGCCGGACCTCAACGGCCGCGAGTACCTTCGCTTCGTGGC
CGGCCTGCACGGAATGGACAGCGTTCGAACGGCGACAAGGGTGAACGACGTGCTTGGAATCGTCAACATGGTCAAGGA
CGCCGACCGGATCATGGGCGGTTATTCCAAGGGCATGAGGCAGCGCATCAAGATCGCCGGGGCGCTGCTGCACGAACC
CCAGCTGCTGCTTCTGGACGAGCCGCTCACCGGCACCGATCCCCTGATCCGCAAGGAGATGATCGATCTGGTGAAGGA
CCTCAACAAGGTGCACGGTCATGACGTCATAGTCTCCTCGCACGTGCTGCACGAGATAGAGAGGATGACCCACCAGGT
GGCGCTGATCTACAAGGGGCGGTCGGTAGCCAGCGGGGACATCTCCGAAATTCGAAGGCTGATGAGCGACCACCCGCA
CAACATCGTGCTGGAGGGCCGGGGGCTGGTGCCGCTGGCGCAGACGCTGCTGACCAAACCTTACACCTCCTCCATCGA
GCTCCGCCCGGACCGCATGGGCATGTACGTCCGGGTGGACCGCCCGGAGGAGTTCTTCGACTCACTTCCGGAACTGGT
GGCGGGTACGGGGTGCGAGCTCGAGCGAGTGGAAAGCCTGGACGACGACCTGGAGTCCGTGTTCCGGTATCTGGTGGG
GTGATCCCGATGTCCTTCAATCTTATCGGTCTTCGCACGGTGGCGGCCTTCTCCGCCCGCAAGCTGCTCATGAACAGG
CGGTGGATGCTGGTCATGCTCCTCGGTGCGCTGGTCGCCCTGGTCATGGGCTACGCGGCGACGGAGGACGGGGCGAAC
ATGGACTTAGCCAGCGATCTCATGGTCATCCTGCTGCTGGCGTTCCTTCTTCCCGTGCTGTCGCTGATCTACGGGGCG
TCCATGATCAGGAACGAGATGGACGACCGCAGCATCGTGCAGGTCATAACCGCTCCGCTGGACCGCAGGATATCCTAT
CTGGGGTACTACATCGGACTGGTGATGGTGCTGTGCCTGTTGATCACCGTGGTGACCGTCATCGGCGGACTGGCCTTC
CTGATGTTCTCGCCGGAGCGGACGGGCGGAGCGCAGCTCATCATAACCTTCATCGCCCTGCAGTACCTGGGCGTGATG
GTCTACTCGGCATTGTTCCTGTTCATCGGGACGCTGATCAAACAGCCGATATACCTGGGGCTGTTCTACATATTCATC
TGGGAAGGCTTCGTAACCTCCGTTCCCGGCTCCATCGGCATGCTAACCATCCGTCATCAGCTGCAGGTGGTAGGGTCA
GAGCTCACCGAATTCGGCTCCATCGCCTGGACCACCGGCGACTGGGCGGTGTCGATACTGGCTTTGGTGGTGGTGACC
GCCGTGCTGGTGCTGGCCGGTGCTTTCGTGTTCAGGCAGGAAGAGGTGGCATGACCCCGCCATCTGAATTGGCGACCG
GTCCTGTAACTGGTTAATGTAAAAACGCCGTATATCAGTTAGAATTAACGTAGCCATATATTTATATGAACTTAAGCT
ATATTTAAGTTAACGACGCGCCAGGTCAAGCTAACCAAGAACCGGGACAGCACCCAGATGATCATTCCTAAGGAGTAC
TGCAATAAATATGGGTTCAGGTCCGGTCTGGAGATATTCATGGAGGCGAGGAAGGGACGGATGTCCTCCTGGCGTAAC
ACGTCTTCTATCGTCCGCCCGATCTAAAGGAGGTCACCAGGAAGGAATGGCCGAAGTTCGGCTTCCCGTTGATGTGGA
ACACCGATCTGGTCGAGATGATAGGCATCATGGGAAAGCTGGGGGCGGGGGACGAACGGAGGGACGAAGCGGTCGAGG
CGGTCCTGTCCAAGCAGGGCGAGAACGGCCGCTGGAAGCAGGAGAACCAATTCTCCGGAAGGTTCATAACCACCGTGG
AGACCGATGGTCGGGAAAGCAGATGGGTGACGCTGAACGTCGTACGCGCCTTTAGGTCACTGATGGAGTAACGTCGCT
CAGGATGAGATCAGAACGGCTCATGGCAGTAAATGCATTCGTCCGTGTACTGAGGGTTCCCCCGGCCGCATCTGGGGC
AGACCTTCTGCTTTACCTGTCCGAACAGAAATGGCCGGCCGCAATTCGTGCATCGACCCACGCCATCCTCGCATACGG
TGTGACAGACCTGACATTCTTTCATGGAAGTACCTTCATCTGCGCCAAGCGCCGGTTCCCGCAGAGGGTTCGCTCTCA
GCGGACTTAATGTTTCCCACCTCCGAACGTTGCGAAGGCCCGATGAACATCGCCAACGACGTGCCCTGTCGCATTCTG
GGCATCCGGCGATAGCCATCAAACTATGAGCGCCTCATTCCACCCCTCTCATTCTCCTGCGGCTTTCGAGAAGGACGA
GGGTCACCCCGATGACCAGGGAGGCCAGGAAGATCATGAGGACCGCCAGGCTGTCCACGATCATTATCCCGAGGCCGA
CCAGCACCACCGATACGATCAGGCCGAGGAACACCAGCTCCCTGGTCGGGTCGGTCTCCTCCGAGATGCAGGCGCCCC
CGTGCAGCCAGCACGCCAGCGTCGGCGAGGCGATATCGGAAAGGAAGGCGCCGACGAACATCACCAGAAGACCGAGGA
CGAATCGGATGCCGTAGTTCTCGACCGTGGCTTGCCATTCGCCGAAAGGCCCCAGCTCGGCCAGCAATTGTATGGCAG
AGATGGCGACCACGGCGAACACCAGGGCTTTGGCGATCTTTCCGGCCATGACCGAATGCTTCGGTCCTGAGCGGCCCG
TGGCGCGGTCCCGGCCGATCCGGCCGAAGACCTCCCGGACCATCTCCCCGGCCACGTAGGCCAAGATGAATCCGATGA
TCAAGGTCACGATGGCGATGATGATGGTCGGGATGGTATCCAGCAGGATGTCCAACCAAGCACCTATCTCCCCCGGGA
AGTCCGCCATGATCAAATCTCCCGTCATAACTTGTCGCATCGGATAATAATTGTGTTTCGTTGCTACATCGTAAAAAA
AGTCAAAAAATTGAAGAGGGGGCGGCGCCCCGTTCACTGCTTGGTCATCTTCTTGGTCATGGCGAAGGCCACCGGGAC
CAGCATGAGCGCCAAGGCCAGGGCGAAGGCCCAGGATATGTTGGCGATGATCCCCGTCACGCCAGGGAAGGTGGCGAA
TATCGCCCCAGTGCCGATGATCAGGAAGATCGAGTACAGCACGAACTTGGCGTACCCCGCCACCTCCTTGAAGTCGGG
GTGATCGTCAGCGACCGACCTGATCAGGGCGTCGGTCAGTAGTATTCCGACGCCGATGATCACGAAGCCCAGGACCAG
GGTGTAGACCAGGGCGCCGGTGAGCAGCATGATGTTCAGCGCCAGGAGCACCACGAAGGCGATGAGGCCGATGAACAG
CAGGTTCTTCAGCATCTCGGCGATGTTCTGCTTGCCCTCCGGGAACATGGGCCGCACGATGCGGCCAATGAACGAGGA
GAGGAAGTCAGCGAAGAACGCTCCAACTATAAGGACCAGAACGCCCACGAACAACTTGGGAAGGTAGTTCGCCAGGAG
AGTTAGGTAATCCCCGAAGACCCCGCTCATGTCCAGTACTTGGATCGCCAGAACGATGAAGAAGATCATGATGAAGGC
CATCACCAGCATGCTTGCCAGATTGGAGGCGTACAACCCTGACGACAGGAACGCCCGGCCGGTGGCGGTCTGGTTGAA
GAACCTCTCCAGACCGGCCTTCTGCACCACCTTCTTGACTATCTTCCCCGCTATCCAGGCCACCAAGTAGCCTATGAT
CAGAACGATGATGGCCGCCAGGATGGCCGGTACAGCCACCAGGAAGCTATCCCACATCGTGCTTAGCTCGTCCAACAG
GTCGACCAAGTTCATTCACCTTGCTTCCCCTCTTGATTTATATTTTATAATTAACTTTGCATCTTCCCGAAATCTGGA
TGGTCAAAAATGATAAAATATTATCCTTGTTAATTTCGTCAATTGACGTGCTCGCCTCCGTCGCATCAGAGCTATCGG
CAAGGCGCGCATGGCCATGGTGACCGGAACGGTCCGTCCGAGCACCTCGGCCATGCCGGATGTCGCCCGCACCAACCC
CATCAGCACCTTGATGGCCGCGGTCTTTCCCGAACCGTTCGGTCCGATGAGCCCGTAAATGCATCCGGAAGGGACGCC
CAGGCACAGGTCCCGCATGGCTACGATGCCCCCGCGCTCCTCTCAGGCCATCCGTGCGAACGACATATCTCTCGCTTT
CCACCTCATCGCCTCCCCGCACCGTTGACGAAGATGTCCGCCCATCCCCTGATCAGCCTCTCCTCGGCGTCCGGGTCG
AGGTGTCCTGGGCGGATCAGGTAGTTCAGCAGGAAATGTGACTGCACCGTGCCCATCCAGGACCGGGCGGCCACGAAA
GGGTCCACATCGCGCAGTCGGCCGTCGGCGATCATCACCCGCATCTGCTCGGTCACGAACTGCACCGCCTGATCGAAT
ATCTCTATGCCCACCTCCTCCTTCATCTCCGGGTGCCTCCACAGCTCCCCCACCGTTATCATGAACATGTGTCGGTTC
TCCTTCAATATGCCCAGCACCAGCCGGGCGTTGCGCACCAGGACCTCTTCGGCCGTGCCATCGGCGCCGAAGTCCACT
CCCGCTTTGATCCGTCGCAGGGGAAGCACGTCCATGGCCGCCTGGCGGAAGAGCGCCTCCTTGTTCCCGAAGGTCCGA
AAGATGGTGACCTCGTTCACCCCGGCCCTTTTGGCGATGGACCGGGTGGTCGTTCCGTCGAAACCCTTCTCGGCGAAC
AGCTCGAACGACGCCTGCAAAATTCTCTCCTTCGCTCCCTTTCTCTCCGGTGAGCTTTGAGCGTTCGGAATGGACATC
ATTAATGCAAGCAATTACTTACATACATATAGATTCGCAACACCCCAGGAATCCCGGTTCGAGAAAAAAATTCTACGA
TCGTCGATAATTTCAGCCCAATGAAAAAACATAATCTTTATAATATGGGTGTAGTTGAGAGCTCAAATGGAATTCGCC
GATTATATCCGCATGTTCGATGCCCATACCGCCAAGTACATACCCAACCGGGCGGATTGGACGCCATCGGATCATGCC
GTATACGGTCCGTCTGACTATTTCCGCCTGGACCCCCAAGAGGCGAATGATCTCCGCTACAAGGCGGTCAGGTACCAG
CTCGACAGGCATTTCAAGAGCAACCGGACCTACCGCACGTTCTGCGAGGACCTGAAGTTCGACCCTGCGTCGATAAGG
TCCGCGGACGACCTGGACAAGGTCCCGGTGGTCTCCACCGATTTCTTCAAGACCTATCCGGCGGGAAGGGACTTCGCC
CTCTGGCTGGCCAACGTCTACACCGGGGAGCTTCCCAAGATACACATCAGGAACAAGGACCCCACGCACGACGAGGTC
ATCAGATCGTTCAACGACGCCGGGATGGCCGTGGCCTACAGCAGCGGCACCTCCGGACGACACACCTTCATTCCGAGG
GACATGAAGGCCTTCTTCTCCAACGAGTACGCTCTTTCCAAGGGCGCGCTCACCATGTTCTACCCCCATTGGGGCCCG
GACATGCGCAGCTTCCTGCTGATGCCCAATCCCTTCAAGACCAACCTGTTCGCGGGAAGGCTTGGGGCGGTCATGTTC
GACATCATGAAGGATGTCGAGGTGGCCTTGGACCGCGAGGTGAACACCGAGACCGTCCGCCAGTCAATGGTCAAGGGC
GACACGCTGGTCGGGAAGATCACCAAGTACGTGGTCAGCCGCACCGCTCAGAAGTCGATCGACCGCATCGTTAACTGG
ATCGGGGAGAGGTACAAGGACGGTTCCCGGATCGCATTGGTCGGCGTTCCGTTCATGCTGCATCACGTGCTCAACGAG
CTCAAGGAGAGGGGCAGGTCCTATGATATCGGCGACAGGACCATGATCCTCACCGGGGGCGGTTGGAAGGCCCACGAG
AACGAGCGCATACCGGAGGAGAGGTTCCGCAAGGACGTGGAGGAGCTCCTCGGCGTTCGACCCGAGCACTGCCTGGAC
ATGTACGGCATGGTGGAAGGCAACGGCTGGATGCTTCAGTGCCCCGAGGGCCATCACTTCCACATTCCGACCAACTAT
CTGCACCCCATGGTGCTGGACGACGACGGCAACAACCTAGGCTACGGCAAGTACGGCCGATTCGCCTTCCTGGACGGT
TCCATGAACGCCTATCCCGGTTTCATCGTCACCAGCGACAAGGTCAAGATGCTGGAGCACTGCCCCCACTGCGACCGC
CCCGGCCCGGTGCTGGAGTCCGGGATCACCCGGATGCCCGGAAAGGAGGTCCGCGGCTGCGGCGAGGAGATGCGCAAG
ATGATGGCCGCCGATGTCGGAGGAGATTGATTTGCGTTCCCCAGGCTACATGAAGAGGCATGAGTTCCTGCCCAACAC
CCCCTTCATAAAGCTCCTGACGAAAGGTGTCGCTTCCGTTCTCAAGACCAGCGCCTTCCATCTGGGCGAGGTCAAGAA
GATGAGGGTGCGGCCGCCCGAGCAGGAGCGCTACCAGCGCCCCCAGCGTCCTTATGATATTCCGGAATACCAGGAGGG
CATGCGCTGCGGGGCCCGCGACGAGAAGTACCTCTCCGCCACCCTCTACTGCGACCCCTGCGACCCCCGCATCATGGC
CATGGCCCACAAGCTCGGGGCCTTCCAGGTGTCCGACCTGGAGTTCGCCAAGCGCGCTCACGACCTGGCCAAGAACCA
GATGATCGTGGAGTACGTGCCTTTCGACACCGCGGGCGACACCCTGGAAAGAGGTACGGGAACCTGCTTCCACCTGGC
CAATACCATGGTCGCATTGTGCCGCGCGGCCGGCATAAAAGCTAGGTACAAGGTCTTCGCCATGAACATGATCGCCGT
CTGGTACGACAAGATGCTGGGCGCGGACTCCTTCATGCAGAAGTGGTACGATTCGCTGGGCTATTTCCTGATCGAGGC
CGAGGTGCAGGTGTTCGTCGACGGCAAGTGGATGGACGCCGTGGTCGGTCCGGACGACGGATGGCAGGCGACCATGGG
GGATTCGCTGAGCAAGCTCGGGGAGACCTCTCTGGAGGACTGGTTCGAGGCCATTCCGGGAACGGTGATGCTCCGCGA
GTCGATTCCTTACGGTCTTCCCATCCTGGGAAAGCTCATGATCGCCCTGGCCCCCGGTTCCGTGGAGAGGGTCAGCTG
CAACGTGAAGAGGATGTCCCAGGACGGTTACAGGATGATGGAGGTGATGGGCGGCCGGGAAGCGTATGACAGCATGAC
CCGTGCCAAGCGGGTCAAGAGGCCCATGGTCAACGTGGAGAACCGCTCCCAGATCGTCTTCGATTAGAACCTTCGTCT
CCTCACGTTGTCGCTCGGCAAGTTATATTAGGGCTTCCGGACGAGGGTATACCGGAGGCAATCCCTATGAAAAAGGTC
AAGTGCATGACCTGCGGCAGGACCTTCACGGCCCCCACCAAGGAGGAGGCCGAGGCCATGCTGAAGCGCCATCGCGTA
CAGGACATCATGGGCGAGGCCACCCTGCAGCGCAGCCGGTACGGTTCCGACGCGTGATGACAGGTTGAGCCTAATAAT
AACACCTCCAGGGGCACCCCTAGGCCGGGCGGCATGTTTTATTTTGCACGACATCATGCCCTATCCATACATGGGGCT
GTTCGATCGGTTCAAGGGGAAGGACATTTCGCGTCCTGAGGAGGGGCTGAGGCGTCTGATGGCCCAAGTGCTGGAGGT
CCTGCGGGAGACGGAGGAGATCATTGACGGCCTCCCGCCCGAGCTTCGTCAAGGAGCCAGGCGCTCCTTCGACGAGAG
CGTCGGCGAATCGATAGGCGACTGCCGCAAGCGGCTGGAGAAGCTGGACCGGAAGCTGCTGGCCGGCGATCTTGAGAG
CATTCCGAGGCCGGAGCTTTTGGGCCTCAGGGAGCGCATGTCCCGCTTGGACGATCATCTGATCCGTTCGTACCTGGG
GGCGGTGAAGATCACCGGGAACCGGCGCAACAAGAAGGCCATACGCGCCTCGGCAAGAAAACGGGCCGATCGGGTCGA
GGAGCTTCTGAAGGCGCTGGAAAAGATCACCGGGTGACCTTCGTCCGTGGAAAAAACCAGGGCAAGTTTTGAGCTGGA
TCAGGAGCACGTCATCCCCGGTGGGGGAATGGTGGGAGATATCGATATCGAGCCGTCCTACTTCTGGGACCTGTGCAA
GCACGGGATCGGCCTGGCGGTCCCTGATGATCATTCTGGTCATCGGCCGGGTGCTGGCCCCTGGGATCCTGACGGTCA
TAGGGGCCATGATCGGGCCGTTGATCGGCCTCGTCATATTGGGACCGGCCCTTGGCCACATCGATCCCTATCTGGCGT
AAGCGGTGTGGGAAATGGGTGCCGATGAAATGATGGTCTCCAGGCTCTTCCGTGGCGTCCTGCTCTCGATGGCGCTCC
CTATCGCAGATCTACCGATGCTGGCCATCAACCACCTGTTCCCGCACTGGCTGATGATGGTCATCATGTTCATCATCC
ACGTGCCGATGCACGGGTTCGTGGGAGCGAAGGTGGCCGAGGTCTTTGAGACCTCTGTGAACTATCAGGAAGACGGAA
CATTCGGGGAGGGTCGAGATCATATTCCTTGCTAGGACGGTCGCCGTGGCGTCGCAAGTATCATAAGGGCGTCATACT
TCCTTTCGCAGGATATCATGCGCTTCATCTACTTCGTCGGCACCGCCGGGAGCGGAAAGAGCTCCCTCATCTACGCTT
TCCAGGAATGGCTCACCCTGCAGGGTCTGGACTCGGTCATAATCAACCTTGACCCCGGCGTGGAGCACATGCCGTACG
AGCCGGACATCGACATACGCGACTGGGTTCGGGTGGACGACGTCATGGAGGAGTACGGCCTGGGACCGAACGGAGCGC
AGATCGTGGCCGCGGACATGATGGCCGTCAACGCCAAGGACCTGGCGGAGTCGGTGGAGAAGTTCCGCACCAACTACG
TTCTTGTGGACACCCCCGGACAGATCGAGCTGTTCGCCTTCCGGCAGAGCAGCGAGGTCATCATGGAGGAGCTGGGAA
AGGAGGATGCCTGCCTGGTGTTCCTGGCCGACCCCAACCTCTGCAAGACGCCCTCCGGTTTCGTCTCCTCTATCATGT
TGGCGGCCACCGTGCACTTCCGTTTCTCGGTACCGTTCTTCACCGTGCTCTCCAAGAGCGACCTGCTGAAGGAGGAGG
AGCAGGAGACCATCATGGAGTGGTCCGAATCCCCAGACGCTCTGTACGCCGCGCTCACCGACAAGATCGACACCCGCG
CCGTGCTGGGCATCGAGCTGTTCAAAGCCTTGGAGTCGATCGGCGCCTACAAGAAGGTGGTGGCCGCCTCCGCCACTG
AACCATCCGGACTGGAGGACATATATGACATGGTGCAGCAGTCCTTCGAGGGCGGCGAGGACCTCTCGAACGATTGAT
TTAAGTTCGGTGAATCAGGTCATGACCGCATGAAGACCTGGGTCGCCACCTGCCCTGAATGCGGTTCCGCGGACGTCG
TGTACGAAGCAGGCATGATGATGGGTCAGAAGTACCGCTGCCAAAAGTGCGGTTATATCGGCTCCTTCGTATTGGAAA
AGGAAATAGAGGTTGAGAAAGAGGTTTCAGGCGAACATCACGCCTGACTCGGTGCATTTGGACGTCTCGTTGTCCAGC
ACCTTGACGATGGCCCTCTCGAAGTCGGCCATGCTCACCGTGTCCCGGTTGTCCCGGATGGCGAACATTCCCGCCTCG
GTGCATATGGACTTGATGTCCGCGCCGGTGGCCAGTTCGGTCTTGGTGGCCAGCGATTCAAGGTTCAGGTCGTCCTCC
ACGCTCATCTTGCCGGTGTGAATGCGGAAGATCTCCAGCCTGGCCTCGTAGCTCGGGATGGGCACCTCGATTATGCGG
TCGAAGCGTCCCGGCCGAAGCAGCGCGTCGTCCAGGATGTCCGGGCGGTTGGTGGCGCCGATGATCTTGATGTTGTCC
AGGGGGTTGAAGCCATCAAGTTCGGCCAGCAGCTGCATCAGGGTGCGCTGGACCTCGCGGTCGCCGGATGTGGCGACG
TCCAAACGCTTGGCTCCTACGGAATCAAGCTCGTCGATGAAGATGATGCTGGGGGCCTTCTCCCGGGCCAGCTCGAAC
AGCTCCCGGACGAGCCGAGCGCCCTCGCCGATGTACTTCTGAACCAGCTCCGAACCGACGAAGCGGATGAAGGTGGCG
TTGGTGTTGTTGGCCACCGCCTTGGCGATGAGCGTCTTGCCGGTGCCGGGCGGGCCGACCAGCAGCACGCCCTTCGGC
GGCTCGATGCCCACGCGCCTGTAGAGATCGGGGCGAAGCAGCGGGTCCTCGACAGCTTCCCGGACTTCCAGGATCTGC
TCGTCAAGACCGCCGATCATATCGTAGGTGATGGTCGGCTTATCGATTATCTCGGCCCCGGTGACTATGGGGTCGAGT
GATTGCGGAAGAACGGACATAACGGCCAGGGTCTGCTTGTTGAGGGCGACCCGCGCGCCGATGATCAGGTCCTCCGAT
GGAACGTACTCGGAAGTGGTGACTATGAAGTCCGGACCGGTGCTGCTCTTGACGATCACGCGGCCGTCGATAAGAATG
TCCTTGATGCTGCCGATGATGAGGGGAGGCGATTTCAACCGCTCCAGCTCGGAGCGCATCCTCTTTATCTCCTTCTGC
AGCCGGAAGAGCTCGCTCTCCACGTATCTCTTCTCACCTTCCACCCGCCTGACCTCTTCGAGCAGCTCGCTGTTCTGG
CGTTCCAGAAGCTCCAGCTTCTCGACGATCTCGTTGGAGATGGATTGGTCCAGCTCTTCATCCAACAAATGTGGCACC
TTCGAGCATTGATTAAACCGCCCTATATATGAGCATTTGCCAAAGCCTATCAAACGATGATCTCGTCATCCTGGGTGG
GCTGCTGGAACCGCCTCATTATCTGACCTCGATGATCTTTGGCGGGCAATATCCAGGCTCGCAGATGTCCTTCTTATC
CAGCTGCGAGGGGTACAGGACCTTGGTGAACACGAACATGGCCAGCATAGCTCCTATCACCTCCATGGCCATGAACAC
GATGCCGCTCAGGGGAGCGATGCCGCATATGGCGTAGGTCATCATGCGGGCGAAGGTCACCGCCGGATTGGCGAACAT
GGTGCTGACGGTCGACACCAGCATACCTCCGACCAGGAAGGCCACGGCCATCCCGGTGGCGTTGCTCTTGCCGCGGAC
GCATCCGTATATCACGCCCACGAGTATGAAGGTCCCTACGATCTCGGCGAAGAACTGGCTGAAGGTCATGTCGTTCTC
CGAGACCGTCAGAAGCACAGGGTTGGTGTCCCAGAACATGAGGTGCACGGTAATCAGGCCAAGGAACGCTCCCAGGAA
CTGGGCCATTATGTAGTAGGGCGCCTCCCCCTTCCTCATTTCCCCGGTGCGGGACAATGCCAAAGTAACCGCGGGATT
GAAATGTGCCCCGGAGATGGGCGCCATACATTCTATCAGGGCGAACAGCACGAAGGCCACCGCCACCGCGTTCACGAA
CACGGTGACGCCCAATTCCACGTCCAAGGTCATTGGAAGTATGGTGCTGGCTATGGCCACGATCACCAGGAACATGGT
ACCGATCAGCTCGGCGGTGAACTTCTGCTTCAAGGTCTTCATTGTTTACGCCTTTTCATCCCTATGGAAATATTTTGT
ATATATTTGATTTCATTATCAATTAATAAAGTATAAAATAGAAGAAAGCCATGACCGGAGAGCTAGGTGATGTCCATC
TCAGATATGAAGGTACGAATGGTGATCATAGGAGGGTTCCTGGGGGCGGGAAAGACCACTCTCATAACCAGGCTAGCC
AAGGAGCTACTGTCCTCGAACGTGAACGTGGGACTGATAATGAACGACCAGGCCGATGCCCTGGTGGACACCCAGTAC
TCCCGCGCCCTCGGCCTGGATTCGTGCGAGGTCTCCGGAGGTTGCTTCTGCTGCCGCTTCCCTGACTTCATGAAGAAC
GCGGAGAAACTGATCGACACCTCCCGGCCGCAGATGGTGATCGCCGAACCGGTGGGCAGCTGCACCGACCTACTGGCC
ACGGTGGTCAATCCTTTGAAGACGATGTACAGCGAGCGGTTCGAGGTCGCCCCATTGATGATCATGGTCGATGCGGCT
CGGGCCCTTTCGGACGGCTTCGACAGGAACGATCTGAACGGATACCTGAGGCATCATCAGGTCAGCGAGGCCGAGGTA
GTGATAATATCAAAATCAGACCTGGTCTCCCCGGAGCAGTTGGATCGCGTACGATCGGCAATCGAGGGCATCAATCCC
TCCATGAGGACCGTGGTGTATTCATCGATGAACGGGGAAGGCCTCTCCGAGATAATCGAGATCGTCAGCGGTCGACAG
GTCAGCGACCGCAAGCCCACGGACATTGATTACGCGCTCTACGCTGAAGCGGAAGCGGAACTGGGCTGGTACAACTCG
ACCATCACCGTCGACCTGGCCCCGCGAACCGATGTCTTCGACCTGGGAAAGCGGTTCCTTGGTTCCCTATCGGAACTG
TATCCGGCCGGGGACGTGGCGCACGCCAAGGTCATTCTCACCACTTCAAGCACCGCCATGAAGATGTCCTGCGTACAG
GGACGCTTGGGGGTCGATATGGCCAAAGGCTCCCGATTCGCCGAGGGCAAGGGACGGTTCACGGTGAACGCCCGGGTG
GTGTCCTCTCCTGACGACCTTCGCCGGAACGTCCGGTCCGCGCTCGCCACGGTATTCCCGGCAGAACTGGATTTCGAG
ACCGAGGAATGCTTCTCCCCATCCCCTCCCAAGCCGTTCCACAGGATGAAAGAATGAGCTTCGGCTCATGTATAAATT
CAACTTCCTGTATTAACACGAACGATAGAGATGATATGCGAAATGTGCGGGAAGGAGGTGGCGAGCCTGCTGCCGGTG
AGGATCGAGGGGACCATCCTCAGCGTGTGCCGGGACTGCGCCAGGTTCGGCGACAACGTGAAGGCTGGTGGAAAGCAG
GGGACGACCGTCGAGCCGTCATTAATTCAAGTGAGGCTGCAGAACCGCGAGCGCCGCATGAAGACCAAGGACGTGTAC
GAAGGCGGTGAAGAATCGTTCGAGATGGCCTTGGACTATCCCAAACGGATAAAGGAAGCCAGGGAGAAGATGGGCTGG
AAACAGGAGGAGCTGGCGGCCAAGATGAACGAGAGAGAAAGTGTAATCCACAAGCTTGAGTCGGGGACCATGCACCCT
GATGATGCCCTCATCCGCAAAGTGGAGAAGACCCTGGACATCAAGATAAAGGAGAAGGTCACCATCGCCGCCGTGGAG
AAGTCCACCGGCAAGAAGGGCATGACCCTGGAAGACTTCATCAAGAAGAAGTGAACGTCACTTCCTCAAAACCTCTTC
CTTCACTTCTAGCAGATACTTAGCGACGTCCACCCCGACGTCCTTTCCGATGAGGAGCGCGGCCACCTCGGCGTCGAC
GGACAGCCGCTCAACGACCTTGTTGATACGGGAGACCACATCCCGCTTGTTCCAGCCGGACTTGGCAGCTATATCGTC
TATTAGCACGGAGAACACCGGCAGCGGTTCGGCCTTCATTTCCCCTTGGTTCGATGAGGGGGATGCGGCGGCAGGGGC
GGAACCCCCTTCGCCAAGCTCCTTGAGCAGGTCCTTGGTGGGCTTATAGTTCAGCGAAACTTCCACGGACTTCAGGTC
GAAGGTCGGTTTCACGTAGCCGTCTGAAAGCTCCAGGAGCCCCTGACGCAAGGCCGCCTCCAATATCCGCTGCGCCTC
CTTGGCCTCGATCCGGCCGACGCCAGAGGGGTCGGCCCATTTCAGCTCGAAGAACAGGGCGTTGATGAACTCACGCTC
GGACAGCAGCTTCTTGCCCTTGCGGTTGAAAACCACGGTCACCGTCTTCTGGAGCTCGCTCATTCGATCGTCCCACGA
AGCGCGTCAGGGAATATAACCTTGCTCCAAGCCCGGTCCGAGCACGATACTATCAAATACGGCCCAACCCTTTCGTCG
CCCTTAGCTTCCGCCAGGGGAAATCCTCTTTTTTGTATGGGTGCGAGGCGGATGCACAATAGCTTCATATAGAAGAAC
AAACATTCCAATGCCCACTAGCTCAGAGCTAGGTGTCAAGCTAATTTGATGCCAAGGGAGGTTAGTCGCATGTCTATG
GGAAACCAACCGATATTCATACTCAAAGAAGGTTCCAAGCGCGAGAAGGGCAAGGACGCCCAGTACAACAACATCATG
GCCGCCAGGGCTATCGCTGACGCTGTCAGGAGCACCCTTGGGCCCCGTGGAATGGACAAGATGCTGGTCGACTCCATG
GGCGACGTCGTCATCACCAACGACGGTGTCACCATATTGAAGGAGATCGACGTAGAGCACCCTGCCGCCAAGATGCTC
GTCGAGGTCGCCAAGACCCAGGACGAGGAATGCGGCGACGGGACCACCACCGCGGTCATCCTGGCCGGCGAGCTTTTG
AAGAAGTCCATCGACCTGATCGACGCCAACGTGCACCCGACCATCATAACCGCCGGGTACCGTATGGCCGCCAACAAG
GCCATGGACGTCCTGGACTCCGTAGCCATCAAGGTGGAGCCGAAGGACCGGGCGACCCTTCTGAAGATCGCAAAGACC
GCCATGATGAGCAAGTCCGTCTCCGGTTCCAAGGAACTGATGGCCGCTGTTTCCGTCGATTCCGTCAGCGCAGTCGCT
GAGAAGGTCAACGGCAAGTGGCAGGTGGACATGGACAACATCCAGGTCACCAAGAAGCACGGCGGTTCCATGGACGAC
ACCCAGCTCATCCCCGGCATCATCGTGGACAAGGAGCCGGTGCACCCTGGAATGCCCAAGAGGATCGAGAAGGCCAAG
ATCGCCCTGCTGGACGTCGCCTTGGAGATCAAGAAGACCGAGATCGACGCCAAGATCGAGATCACCGACCCCACCCAG
ATGCACGCCTTCCTCGACGAGGAGGAGCGCATGCTGAAACAGATGGTCGACACCATCAAGAGGGTCGGCGCCAACGTC
GTCTTCTGCCAGAAGGGCATCGACGACCTGGTGCAGCACTTCCTGGCCAAGGAAAAGATATACGCCGGACGCCGCGTC
AAGAAGGGCGACATGGAGAAGCTTTCCAAGGCCACCGGGGCCACCATCATTTCCAAGATCAACGAGCTGGACGCCAAT
GACCTCGGAAAGGCCGACCTGGTCGAGGTCCGCAAGATCCAGGACGAGGAGATGACCTTCGTCACCGGTTGCAAGAAC
CCCAAGGCCATGTCCATCCTGATCCGCGGGGGAACCGACCACGTGATCGCCGAGATCGAGAGGTCCCTTGACGACGCC
ATGAGCGTTGTGGCCGTGGCGATCGAGGACGGCCTGATGCTCACCGGTGGAGGTTCCACCGCTGTCGAGGTCGCCCTG
CGCCTCCGCGAGTTCTCCTCGTCCGTCGGCGGACGCGAGCAGATCGCCATAGACGCCTACGCTTCCGCGTTGGAGGTA
ATACCCACCGCTCTGGCCGAGAACGCCGGACTGGACCCGATCGACATACTGATCGAGATGAGGAAGTCCCACAAGGCG
GGCAAGAAGCACGCCGGAGTGAACGTCTTCACCGGCCAGGTCGAGGACATGCTGGCCAACGACGTGATCGAGCCCTTC
CGGGTCGACAAGCAGGCCATCAGCTCCGCCACCGACGCCGCGGTCATGATCCTGAGGATCGATGACGTGATCGCCTCC
AAGGGCACTCCCGGCATGAGCTCCAGGGACATGGTAGGCAAGGAAGGTCTTGGTGACACGGACTAAACGCCTCGAGGA
GGGGGTGTTCCCCCTCCACCAAAAACTCTTTGAATTCTGATCGACAGTCAACGGGTGAGCCCACAATGGAAGACATCT
CCAGGGAATCGCGGCCCCCGCAGGAGGGGGAGGCTCAGGGCGAGCCGCTCAGGCCGGATGATGATATGACAAGATTGA
AGGCCGAGATAGAGGAGGCCAGGGAGCAGGCGGAGAGGAACCTGGACATGGCGAAGCGCATCCAGGCCGATTTCGACA
ATTACAAGAAGCGCGCCCAGCGCGATATGGAGGAGCAGATAAAGGCCGCGAACGACCGTCTGCTCTACGATCTGCTGG
GCTTCCTGGACGACTTCGAGAGGGCGTTTGCCGCCAAGGCCACCCCAGAAGAGTTCAGACGGGGCGTGGAGTCCATCC
ACGCCAACTTACGATCGTTGCTCCAGTCCAAGGGGCTGGTGGAGACCCCCTGCGATAGCTTCGACCCGGCGCTGCACG
AGGCGCTGTGCGTCGGAGAAGGCGAGGAGGGCAAGGTCCTGGAGGTGTACCAGAAAGGGTACTGCCTGGGGCCGAGGG
TAGTGCGCTATGCCAAAGTGAAAGTTGGCAGTGGTAACAACAGAGGTGAATCAGATGGCTAAGATCATAGGAATAGAT
TTGGGTACCAGCAACTCGGCTGCCGCGGTCATGGAAGGCGGCCGGCCGACGATAATTCCGAGCGCGGAGGGGACCAGC
ATAGGGGGGAAGGCATTCCCGTCGTACGTCGCCTTCACCAAGGACAACCAGCTCTTGGTGGGCGAGCCGGCACGCCGC
CAGGCCGTAACGAACCCGGAGGGCACCATCGCTGCCATAAAGCGCAAGATGGGCACGGACTACAAGGTCAACATTATG
GGGAAGGAGTACTCCCCGCAGCAGATATCCGCCTTCATCCTGCAGAAGATCAAGCGGGACGCCGAGGCGTACCTGGGT
GAGGAAGTTACGAAGGCGGTCATCACCGTCCCGGCATACTTCAACGACAACCAGAGGCAGGCCACCAAGGACGCCGGG
GCCATAGCCGGTCTGGAGGTCATCAGGATCATCAACGAGCCGACCTCGGCCGCTCTAGCCTTCGGTCTGGACAAGGCC
GGTACGTCGCAGAAGATCATGGTCTTCGACCTGGGCGGCGGTACGTTAGACGTGACCATAATGGACTTCAGCGACGGC
GTGTTCGAGGTCGTGTCCACCAGCGGGGACACCCAGTTGGGCGGAACGGACATGGACGAGCTGCTGATCAAGTTCGCC
GTCAGCAACTTCCAGAAGGAGACCGGGGTCGACCTTACGACCGACAAGATGGCCATGTGGAGGGTGCGCGAGGCCTGC
GAAAAAGCAAAGATCGAGCTGTCAACCACCATGTCCACCGAAGTGAACTTGCCGTTCATCGCCGCAGGTGCGGACGGG
CCGAAGCACCTGGCCTTCAATCTGACCAGGGCTAAGCTGGAGGAGCTGGTCGAGCCGGTCGTCAACCGTTGCCGCGGT
CCGGTCGAGAGGGCCATGAAGGACTCCAACCTCAGCGCGGATAAGATAAACGCGGTGATCCTGGTCGGCGGACCGACC
CGCATGCCGGTCATCCAGAGGTTCGTGGAAACGGTCGTTGGCAAGAAGATCCAGCGCGGGGTCGACCCGATGGAGTGC
GTGGCCATGGGCGCTGCGGTGCAGGCCGCCGTACTATCCGGAGAGGTCAAGGACGTGCTGCTTCTGGATGTGACCCCG
CTCTCCCTGGGCATCGAAACGCTAGGCGGAATAGCCACCAAGCTCATCGACAGGAACACGACCATTCCCACCCGCAAG
TCGCAGATATTCTCCACCGCTGCCGACGGACAGACCAGCGTGGAGATACACGTCACGCAGGGCGAGAGGCCGATGGCC
AAGGACAACACCTCCCTGGGCCGCTTCATGCTCATGGGCATCCCTCCGGCGCCACGCGGCGTGCCGCAGATCGAGGTG
GCCTTCGACATTGACGCTAACGGCATCGTTAACGTCAGCGCCAAGGACCTTGGAACTGGAAAAGAGGCAAAGATCACC
ATAACGGCCAGCACCAAGCTGTCGACGGACGACATAGACAAGATGGTCAAGGAGGCCGAGCGCTTCGCCGAGGACGAC
CTGAAGAACAAGGAGAAGGTGGAGATCATCAACCAGGCCGATCAGCTTACTTACGCCACCGAGAAGGCGCTGACGGAG
CTGGGCGAGCAAGCGTCCAACGAAGAGAGGACCAAGATCGAGGCCCTTATAAACGACGTCCGTGACGAGATCAAGAAG
GGCGACGCCGCTACGATCAAGACCAAGATGGAGGCGCTCCAGAAGGAGTTCTACGCCATATCCACTCGCATATACCAG
AACATGGCGCAGAAGCAGCAAACGGACGGCCAACAGCAAGGTTCCGCCCCCCAGGACGACAACGTGGTCGACGCCGAC
TACAAGATCGTTGACGACCAGTAGGCGAACCGATGGTCGAGAAGCGCGACTACTACGAGGTGCTTGGCGTCGAACGCC
AGGCTGGCGAGGAAGAGATAAAGAAAGCGTACCGCCAGCTGGCCCGCCAGTACCACCCGGACGTCACCAAGGAGGACC
CCAAGGTGGCGGAGGAGCGCTTCAAGGAGATCTCCGAGGCGTACGAGGTGCTGATGGACAAGCCCAAGCGCGAGCTGT
ACGACAAGTACGGTCACGCCGGTGTGAACAGCCAGTTCCAGGGCGGAGGATTCAACTGGAACGACTTCACCCACCAGG
GCGACATCCGCGACATTTTCGGGGACGCCGGATTCGGCAGCGGAAACATCTTCGACATGTTCTTCGGCGGCGGCCGCT
CCCGAGGACCGCATCAGGGTCAATCCCTGCGCTACGATCTGGACATCACGCTGGAGGAGGCCGCGGAGGGCATGAAGA
AGGAGCTTACCCTGCCGCTGACCGTCAAATGCGACGCCTGCGGCGGCACCGGCTCGAAGAGCCGAAAGGAAGAGGTCT
GCCAGCAGTGCGGCGGCAAGGGCCAGGTGCAGCGTGTGGAACGGCGTGGTTACTCGCAGTTCATCTCCGTCGGAACGT
GCCCGAAGTGCAAAGGCTCCGGCAAGGACATCAAGGACCCCTGCCCGGAGTGCGACGACGGGTGGACGCGCAAGCGGC
AGAAGGTATCCCTGGACATTCCGAAAGGGGTGGACACCGGAATGCGCTTGCGCGTCGCTGGAGCTGGCGAGCCGTCCC
CCGACGGAGGGCCGCCGGGCGATCTTTTCGTGGTGATCAACGTCAAGGACCATAAGCTGTTCCAGAGGGATGGCGCGG
ACCTCTATGTGACTCAGGAGATCAGCTTCCCGGAGGCCGCGCTCGGGGCTACCATCGAAGTGCCGACCCTGGGCGGGA
AGATGGCCGAAGTGAACATCCCCCCCGGTACGCAGCCGGGGGATGTGCAGCGCTTGAAAGGCCTGGGCATGCCGCGCA
TGGAAGGTCATGGAAAAGGCGACCTGTACGTCCGCCTGAAGCTGGTGGTGCCGAAGAAGCTCACCGCCGAGCAGAAGG
AGCTGTTGCGCAAGTTCGACGGCGGAGACGGCTCGAAGAAAAAGCTCTTTGGCCGAGGCAAGTGAGCCTCATTACAGG
AAGGAGAAAGCCAGGAGTACGTGTACTACCGCGAACAAAGGCACCAGCTTGAACTTCATCTTCCTGGTCTTGTGTCTG
AACCAGCTCATTCCGGCCATGGCCCCGAACGGTCCGAACAGCGCCACGAGAAGCAACGACTTCTCGGAGATGCGCCGG
TCGCCCTTCCTGGCCATCATCTTGTCGTAGGCGAACATGACCAGGGCCACCAGGTTGATCAGTAGATAGACGCCGGCC
AGGAAGGCCATGGACGCATAATCCATGCTCCCTGATGCCGCTCGGCCGGTAAATGGTTTACCCTCGGCCCATGACCCC
GAATCGGTCCCACCCCTCGATCAGTTGAGTCACGATGCTCTCGTCCACTGCCAGATCGAAGCGGCCGAAGTATTGGTC
TAACGCGCGAATACCGCTGCGCAGCGCTCTCTGCACCTCAGTATCACCCACGGTGAATCGCCGCTGCGGTCCACCCTT
GTCGCCTCCGACAGGGAGATGAACCACGGCCGACCGTCCTTCACCAGTATGTTATAGGGGCTGAGGTCGGTGTGCACC
ACTCCGGCCTTGCCTGGAGCTATGACACCTTGGATCACCATCTCCATCATCTCGGCCGGATCGTCGGGCGGACGGTCC
TGGAGGCGCGGCGCTGGGCCCCGTCCCGATCAAGGTACCTCGTGGTCAGCACGTTCTCTCCGCTCGCTAGGCTGGCGC
AGGGACTGGCGCTCCGCCCTTCCAGGCCTGCAGCAGCATGTCGAGCTCGTGCGCGGCCAAGCCACCCCGCCGAGCTCA
GCTTGATCGGCCGGCCACCCTCGTGGGGCGCCTGGTACGGCCGATACACTTTGACCGCCAGAGGCGCTCCCCGGAGCT
CGGCAAGGTACACGCTGGCCTCCTTTCCAGAGGATATCGTCCCCCGGACCCCGGTGGCCAGGCCGTTCTCCGGTATGG
ACCGGGCCGTCTCGCGATAATCACTCTCGTGGAGGTCTGTGTTCTTGTCCCTGATACGCCAGGTTACGCCGGCGTCCA
GATACCAATCGTTGGGCATTTCTTTTTTGAATTTTTATGAGCGTTAGATAGGGAGACGAAGAAGGATGCCCGAGAACC
TCGGTACGGCTCCCGGGATCCTGCTGAAGATCGGCGTGGTGGCATCATATCCGGGAACCTCCTGGTCCAACGACCGAG
GTTTCCAGGCTCGAAGATGCTAATAAGACTTCTCTGCAGCGGGCATCACGCCATGCTATCCAGTGGCATGAGAAATGA
TTATGAGGCCATTGGGCATGACTAACGGCTGATTATGGCCATCAGGCTTCCGTCGTTCAGATCGACCCAGGGTTTCGA
CCGCCGGGTCTGGACGCTCTTCTACGGGCGCATCATCTCCTCGTTGGGCTTTTCAGTGGTGATGCCGTTCCTGTCCAT
CTATTTGCACAACGAGCTGGGCATCTCCATGACCATCGTGGGCATGGTCCTGCTCATCTCGGCAGTGGTCGGCGCCCT
GGGCCAGATAGTGGGCGGAGAACTTGCGGACATCATGGGCCGACGCAAGATCATGATAATCGCCATGGCCGCCCGCAG
CACGATGTTCCTCGCATTGGCGTACGTCATATCCGGCGGGGCGGACATCTTCGTGATAACGATAATGGTCTCCCTGAG
CAGCCTGGCCGGGTCGTTCTTCGAACCGGCCTCCAGCGCCCTCATAGCGGACGTCGTGGAGCCGAAGAAGCGCCTGGA
GGCGTACGGCCTGCTGCGCATAGGTGGGAACATCGGGTGGACGCTCGGACCGCTTCTGGGCGGTCTGCTGTCCATGAT
CTCCTATCCATTCCTGTTCATCATCAGCGCCGCGGCCACGGGAACGGTTTCCATCATAGTCTTCATGTTCGTGGCCGA
GAGCATATCGTCCAGCGCCCGTCGCCAGAAGCTGTCCCTGCGTGACCTGGGCCGGCTTAGGAACGACCACCGTTTCCT
GGCCTTCTGCCTCATATCCATCCCGCTGTTCATGATGTTCGGGCAGATGGCCTCGAACTACGCGGTGTTCTCCACCGA
GATCATCGGCATCACCAATGCCGAGATCGGCTACATTTACGCGATCAACGGGCTGATGGTGGTGTTCATGCAGTTCCC
CATCTCCCGTTCCATCAATCATCTGCGCATGACCAAGGCCATGGCCGCCGGCTCCCTGCTCTACGCCATCGGCTACGG
CATCGTTGGGCTGACACCGTACATCGGGATGGGGGTGCCGACCTGGCTATTCTCGCCAGGATTCCTGTACCTGGCGAT
GTGCATGTTCATAGTGACCATGGGCGAGATGATCGTATCTCCGTCCTCCATGACGCTAGTGGCCAAGATGTCCCCCGA
GTCGGAACGGGGACGGTACCAGGGGATGTATGGGCTGGTAAGCAACTTCGGCTTCTCCGCCGGACCGTTCTTCGGCGG
CCTGCTGTTCGACGTCTTCTACGGGGACCCGATATTCATGTGGGCCGGCATCGGCTCCTTCGGCCTGCTGGCCGCCCT
GGGGTTCCTAGGTTTGGGAAGGCGCATTCCCGAGATGACCGACCGGATAGACGAGGACTAGTGCGGCAGATACTGGAT
CGAACGCATGTCCCCGTCTATGCGGGCCAGCATTCCCATGCCCGCCCGGGGGTCCAGCATGGCGAAGTAGGCCACGAT
CCCCGAATCGCGGACCATGCGCAGGAGATCCGTCTCCATCATGGCCTGTGATATCAGCTCCTCATCGGCCAGGCTCTC
GAATGAGAAAAGGTAGAGCAGTACGCGTTCCTTCGCTAGGGAAGAGCGCAGGACGTTCAACGCCTCCTCCACCCGCTC
CCTGGACATGTTGATCCCTAGGACGATGAACGACTCCCCGCCCGCCGATGAAAGGCGCACGCACTGGAAGGGGGACGA
ATCCTCGCGGACGCTCAACCCTCTTTCGATCTCCCGGTCCTTAAGCTCCCTCTCGATCAGGTAGGACAGGTATCTGGC
AGGGTGTTCCATGGCCAGGTCCGGGAGATCCTCCTTCAGGAAGTCACGGCAGGCCAGGACGCACTGGTCCTGTACCAG
GTCTGACAGGTCCTTGCCGTTCACGCCCTGCCATTCCAGCCTCGATTATTTCACCGTTGCGCAATCATCCCCGGACCT
AACGAAACACGCTCGGGAAGACCAAGGATTATATGCCGCGCGTTCCAGTTAACTCCCGATGAAGGCCGTGGCCGTGGT
CACCGAGGACTTCCGCTTCTTCTACGAGGCGGTACGGCTCCTCAAGGAGAAGGACCAGCCTTTCATCTCGCTGGGTTT
TTCCGACCCCTTGCCGTTGAACGTGGAGCTGGTGCTCACGACCGAGGGAGAGAGGAAACGTCTGCGCGGGCGCAAGGT
CATTGCCAGCGACGACCCGGCCTGGGCGGTAAAGGCCGCGCTCGCTCTTTCAAAAGGCGGTTCCTTCAATAGGATAAT
CGTAGGAGTGGACCCCGGTCCCCGGCCCGGGATCGCCATCCTGGGCGACGGAAAGGTCCTGCTGACCGATACGCTGCT
CTCGCCCGAGGAGGTGTCGCCGGCGATCAGGGACTTCCTCTCCTTCGTCAGCACGAACGAGCTCCTGTTGCGCGTAGG
TCACGGCGATCCAACCAACCGGGACCGCATCATCAACACGCTCTGGGACGTCACGCGAAACATAGAGATGGTCGACGA
GACGTCGACCACCAGGCGTACCGGGCACCCGGACGCCGCGGCGGCCATCGCCCAGAGCCGGGGCGAACTCATGCCTTC
GCGTCCGAGGGTCGCCCCCACCCAAGGGGAGGTGAGGGACATCCAGAGGTTGAGCCGCATAGAGAGCGGGGGAGCGAT
AACCATCAATTCCGCCTTGGCCAGGCAGGTGGCCGTAGGAGCGTTCACGCTGACCGAAGCGATAGAAAAACAGAAAAG
GAAAGAGATGGAAAGCTAAAAGTGGCCGGTCAGGCCACTTTTACACAGAGGTCTCAGAGGGCGACCCTTGAGAAGGCC
GGCACCCTGGCCAGGATCATGCCCTGTATCTGCACCGGCTCCAACCTTATGGCCAGCTTGAGAGCCTCCTGCATCTTC
CACTCGTGCTCGGAGTAGATGGTGAAGAGCGTCTCGCCCTTGTCCACCTTGTTGCCCCCCTTCTTGTTCAGCACCAGC
CCGGCGCCCTTGTCCTTCGGCGAGCCGGCGGTGCGGGCTATCCGGACCAGCGCCTTGTTCAGAATATGGCCGACGTAC
CCGCTATGCTTGGCGATGACGTCCACGCTGTACTGCCCGACCTTGATGTCCTTGGAGGTGATGCCCGGCTTGCCGCCC
TGGGCTTCCACGATCTCCTGGAACTTCTTGAGCGCTTTTCCGGATTCCAGTATCTGCTTGGCCTTCTCGGCTCCCTGA
TAATCCCCGCCCATCTCGAACAGCATTCCGCATATGCTGAGCGTCTTCTCGATGACGCTGTTCGGGCCCTTGGCGCCC
TCCAGGATCGTCAACGCTTCAATGGACTCCAAGGCCGGACCGATGGCCCGTCCCAGCGGCTGTCCCCCGTAGGTGATT
GCGCACTCCACCCGGATGTTCAGCCCCTCGCCCAACTGAATGAAGTCCCGGGCGTAGGCCTTGGCCTCGTCCATGGTC
TTGACCTTGGTGCCCTCGCCCATGGGGATATCGATCACCAGATAGTTCGCCCCCACCGCCTTCTTCTTGGCCATCACG
GATGCCAGCAGCTGAGCGTGCGGGTCTATGCCCAACGGATATTCCGCCTTGATGATGAGGTCGTCCGCGGGGGCCAGG
TTGAGCGAGCCGCCCCAGGCGAGCACACCGCCTACGCGCTCGGTGATCTCCTTGAGCTGCGTCGGCGTCAGGGCCACG
TTGGCGAACGTCTCCACGATGTCCGAGGTTCCCGCGGCGCTGCTTATCGCTCGCGATGACGTCTTGGGCATCTTGTAT
CCTGCGGCGGCCATTATCGGAACGATCAGCAGCGTGATCTTGTTCCCCGGGCACCCGCCGATGCTGTGGTGATCGAAA
ATCGGGCCGTTGCTGAAGGTTATTATCTCCCCGCCGGCCACCATGGCCTTGGTGAGATCAGCGGTCTCCCGCATGTTC
ATGCCGTTGATGTACAACGACGTCACGTAAGCTGAAAGCTCGATGTTGGACAGCGCACGGGAGGAGATATCCGCGATG
ATGGTGGTGATCTCCTCGGTGGTAAGCTCCTGCCCGTTCATCTTCTTCTTGATGAACTCCACGGACTCGGGCTTGCTT
GCTGCGGACACTTCCACCAGGTCCCCGTCCTTGGACTCCATGATCTCCTGCGAGGTCCCCATAAGGCCGATCTCCCCC
TTCTTGATCACGGTGTCGCTGGTGGTGACGATGGCCACGGTCATCTTTCCTTTCAGAGAGAGCTTGACGCGGTCCTTT
TCCCTCAGCCCAAGTTCAGCGCAGTCGAAATCGTGAAGCAAGGCGGTCACTTCGCCGGTGTCCATGTCTATGTGACGG
ACCTTTAGCTTCATGCCGATCCCCACTTTTCAATGGCCGCAGCCAGCTCGGCGTGGTCCTTGGCGTAAACGTCCAGCG
GAACGCCAGCAGCCGCGGCGTCCACCGCCTGGACCATTGCCCGGGCGCCTCCGCGCACCCCGCCGGGGTGTCCGGAGA
CGCCTCCCCCGGCCTGGATCTGCAGTTCCGTTCCGGCCATCTCCACCAACTTCTTGATCATTCCCGGGTGCACGCCGC
CGGAGGCGACGGGCATGACCCTCTTGTACGGAAGCTCGTTCGTCAAGCACATGTCCCGGTTGGCCAGGTCCTCGTGCG
CCGCCCCCTTCATCTTGCCCACGCCGAACGTTCCGACGTGCAGGGCGTCGCCGCCGACCATCCTGGCCAGGGTGGCGA
ACACCTTCATGTTGATGCCGTGGTCCAGGTTGCGGGTCATAGCCCCGTGCATGGTGCGGTGGACGTGTATCGGCAATT
TTATCGACGGGTCCTCGGCCAAGACCTGGATCGCTCCGAAGCCGCAAGTAAGCATGTCGACCATGAGCTCGGTGGCGC
CCAGCTCCTGCGCCCTCTCGGCCACCTCCAGTATCTGGTGCCCGTTGGTGCTGACGTTTATCGCGTGCATCATGACGT
GTCCGGTCTCGCTCTTCACCCGGTCGATCGCTTCGGCGATGGCGACCACGCGGTCCTCCAGAGGACAGAACCTCTGGT
TGCTCAGCGTCTCGTCGTCCTTGCCGTTGGTCAACCCGCCCATACCCGCCTCATAAACGTACTGGGCGGTCTCCTCCG
GCGAAAGCCCGATCTTCGGCTTGACGATCGTGCCCACCAGCGGCTTCGTCGGCCGCTTCAGAGTGGAGCGCATTCCGT
CGATGCCGAACTTGGGCCCCTTGAACTCCTTCAGGATGCTCTTTGGGAACGTTACGTCCTCCAGGCGGACCGAGTGCA
ACGCATCCAGACCGAACAGGTTTCCGGCGATGATGCTCAGGATCTGCGGGACACCGCCGATGTCCAGGGAGAAGTCCT
CCACCGGGAAGGCGATGGTCGCTACGTTCCCCTCGATCCTGGTCACCTTGCCGCTCCGTTTCAGGAAGTTATCCTCAT
TCAGAGTGGAGAGCTTGGTCCAGGTCCCGGTGGACTGCTCGGTGGCGATGGCCGCCGCGGCGGTGGTCATCTTCAGGT
CGGTGCCGACCTTGTACTTGCACACGACGTGCTTGTCGATGTCGACCGGCGCGTCCAGATGTAGGTATCTCTCTTCGT
ATTCCATATCATCAATCCTCGTTGAACATGAACTCGTAACCCAGTTCCTTGACGATCACCTGGTAGGCGGCGTAGGGC
GGGATGACCCCGATCTCGGTTATGATGGCGTCGATGTACTCCGGCGGGGTGGCGTCGAACACCGGGTTGAAGACCTTG
ACCTCCGGAGGGACCTCGCCAGGCTTCACGACCTCGGTGGCGTCGCGCTCCTCGATCTTCACCATCTCGCCGTAGATG
GTTCGCGGCGAGAACTTGAAGGTCTCCGCGCAGACCATGAACGGAACGCGTGCCTCGTCGGCCGCCAAGGCCACCTGC
GACGTGCCGATCTTGTTTATCAACGCCCCGTTGGAGGCAATGGTGTCCGCTCCCACCAGCACCAGGTCCATGTCCTTC
ATCACGTAGCGGACGGCGGAGTCGATGATCATGGTCACCGGTATTCCCAGCTTCGCGAGGTCGTTGGCGGTGAGCACT
CCCTGACGCCAGGGGCGAGATTCGGTGCAGAACGCCTCGAAGCGCTTGCCCTGCGCCCAGGCCTCGGCCATCACCGCT
ATCGCCGCTTTGCTGTTGCAATGGGTCAGGACCTTGTCCCCGTCTTTGATGCGGTTCGCTCCCAACTTCCCGATGGTC
TTCAGGGCGTTCCTGGAGCGTTTGACGAAGTGGTCGGCGTTCTTCACCACCATGTTGCGATAGTCATCGGCCGAGGTG
AGATCGGAGGTGCCCTTGAAGACGTACTGCACGCCGTTCCAGAGGGATATCGCCGTAGGCCGGGAAGAGATCAGGACG
TCACGGGAACGTTCTACGCGCGAGCGAAGCTCCTTAAGGTCGCTTCCCTGGTAGGCCTCCGCCTCCTCCTTGAGAGCA
ATGGCCGCCCGCCTGGCTATCTCCGCGGCGCCGCGAATTTCCATGGAGCGAATGCGCTCCGCCACATCATCGGCCGAC
ATACCGTAAGTATCGTTACTACACATTGATAAACGTTCCCCGCCCAGCGTCACAATTTCAAGCGCTCACGGAGCACGT
CCCAGGGCATGGCATTGAGCACCAGCTCCGGGGGCACCCAGCCCCGTTTGGCGGTGGCCACGCCGTACAGCATGTGAT
CCAGCTGCCGGACGTTGTGGGCGTCCGTATCGATGCTGATGGTCACCCCTCGTTCTCTGGCCATGGCGCAGTGCACGT
CTTTCAGGTCCAGCCGCTCCGGGAATGAGTTCACCTCCATCGCCACGCCGTTATCCTTGGCCGCTCGCATAACCTTGT
CCACGTCGAAGGAATAACCTTCGCGCTCGCCGATGATGCGTCCTGTCGGATGGGCCAGGATGTTCACGTTCTCGTTCG
ATACGGCCGTGACCAATCTCTCGGTCATCTCCGCCGGGGTCATCTTGAAGCGGGAGTGCACGGCTGCGACGACGATGT
CCAGGTCCTCCAGCAGCTTTGGCGGATAGTCGAGGCCGCCCTTCTCGTCGATCTCCACCTCCGTGCCGACGAGAAGGC
GAATTCTAGGATGCGCTTCGTTCACCTTTCGGACCAGCTCCATGCTCTCCAAGAGCCGCTCAGCGCTCAATCCGTTGC
CGATGGTCAGGGAACGGCTGTGGTCCGTGATCGCCAGATATTCGTAGCCGCGGGCCTCTGCCGCCATAGCCATAGCTT
CGACGGAATCGACCCCGTCACTAGCTTCGGAATGGGTGTGCAGGTCGCCGCAGATGTCGGAGAGCGTCACCACTCTGG
GGACCTGTCCTTTCCTGGCCAGGTCCACCTCGCCGCGGTCCTCCCGCATCTCCGGAGGCATCCACTGCATGCCCAGAA
CCTCGTACACCCCTTCTTCGGTCTCCCCGGCCACCTTCGATCCGTCGGAGAGCCGGAACACACCGTATTCGTTGACCT
TGTACCCCAGGTCGTTGGCCAGCGACCTCATCTTCACGTTGTGCTCCTTGGAGCCGGTGAAGTACTGGAGCGCGGCGC
CGAAGGATGATGGACTGACCACCCTCATGTCCACCTGCACCCCGTCCTGCAGGCGTATCGACGTCTTCGTTTCACCTC
GCAGCATCACTTCCGCCGCCTGCGGATAGGAGACGAAGGCGTCCATGGCCCTCTCCGCCTCCGAACTGCCCACCAGGA
TGTCGATGTCCCCGATGGTCTCCTTCATGCGGCGCAAGCTTCCGCCCAGGCTCACCAGGTCGAAACCACGTTCCCGCA
TGTGCTCCTCCAGGGCTCTTCCCCGGGGGTAGGCGTAACCGAGGAGCATGCGCCCCTGGCGGGATTCCAGATAACGGA
TCCCTTTCAAGATGTTCTCCTCGGTCTTTTCTCCGAAACCTTTCAGCATCCGGATGCGGTGCTGCTCCGCGGCCGCTT
TCAGGTCCTGGAGGTTGGTCACCTTCAGCTCCTTGTACAAACGCCCGGCGGTCTTCGGTCCGACGTCCGGGACCCGCA
TCACCTGCAGCAGTCCGGCCGGGAACTCGTTGCGGAGGTCGTTCAGGTACTGCAGCTCGCCGGTACGTACGATCTCGA
CGATCTTGTCATGTATGGCCTTGCCGACGCCAGGCACCTGGTCCAAATGTCCCCGGACGTAGAGGTCCTTGATGTCCT
CGGTGAGCGACGCTATCTCCTTGGCCACCCGCCGGTACGCCCTCACCTGGAAGAAGGTGTCCTCCTTGAGCTCCAGGA
GGTCGGCCACCTCTTCCAATACGGAGGCTACCCTGTCGTTATTCTCCACTTGCGGCCTCAATCCCCCTTCTTGCAGAC
CCAGCGGCACTCCTTGTCGCCGTCGGACATCCTGTGGGTCTGGCACCAGCCGTACTCGGGATTGATGACTTCGCAGAA
GCCGTCCACGAACTTGCCGAAAAGGGAGCACAGCTCCGGGGGCTGGTTGGCGAAGGGGCACTGCTTGGCCACCTTGAC
CACGGCTATCTCGCTCTTCTCCACTATCTCCCCGCGCACTCCCAGGGCGCCCTCCCAGAGGTCGATGAGCGATGAGAT
GGCGATGCCGTCCCGGTCCACTATCTCGTGCTCCTCGAGCGCCCGCACCGCCGCCTTCTTGCCTCCGCTCCTCATGAT
CGGCCCCATGAGCTCCAGCGTCCTCTTGGACCCCTGCGTCCTGACCATCTCGGTCACCGCCGAAGAAAGGAACGCGTG
AAGTATCTTCCGCATCTCGGGGGAATTGCTGCTCATGACCACGGCCTTCACCACCGTGCTCCACCATATGGTGATGGC
CTCCTTGGCCATGCTCTCCATCTCCTCGCTGGTCAGATTATTGTCCTTTTCCGGCATAGAATTTCCACCTAGGGCTGC
CCACACGTCCCAGTCACACTATCTGCGTTCAGCCTAGGTATATTTTTTCCCGTTGGTCGCCTTGGCGGAAGAGCCTAG
ATGCCTTTGGAAATCCGATGCGAACTTTAAAATACGTTGCCTTAAATTAAATATCCCCAAAGGTGGGAAATGTTCGAG
GGGAACGTTATGTTCATCGGCAAGAAGCCGATCATGAGCTACGTGCTCACTGCGGTCCCGAAGCTCGAGGAGCTGGGA
GGGCTGACCGTCAAGGCCCGTGGCATGTCCATCAGCAAGGCGGTGGACGTTGCGCTTATTCTGAAGGACCGCTACGTG
AAGGAATGCCGTATCGACGGGATAGACATCCGAACCGAGTTACTGGATGGCGAGAACGGGGAGAAGGTAAAAGTATCC
TCCATGGAGATCCGTTTGATCTCCCCTCCTCCAGCGGCCTAGAACTTATTACCGCATACGTCAGTTTGATGACCGTAC
CAAAACCGTCAATACCCCCGGCTTCCTTGTTAGTACAACGGTGGTAACGACGGAGATAACCACTAGCGCGACCAACGT
CATATACGTCGGCCAGAAGCCGCTTATGAACTACGTACTGGCGGCTGGGAAGAGACTGGTTGAGGACGGTTCCAGCGT
ACTCATCCAAGCCCGGGGGAGATCCATCAGCAAAGCGGTGGACGTGGCGTTGATAACCGTGGACCGTGCGAAGGGCGG
TGTGAAGCTGGACGATATCGGCATAAACACCGAAGTGCTCCCGGGCGCGGACGGAAGCCCCTTGAACGTGTCGTCCAT
CAAAATATTCCTCAGCAAGCCCTAGGCCATCTCGTTGATGAGCAGGTTCACCTCGCTTTCCGGTAGGTTCATCGGTTC
GTAAGGTAGCAGGAGCAGCGAACGCGCCTGGTACACATCGTCCTTCAACTTCTGCGCTATCTTGAGGAAGGATCGGAA
GTCGGTGTTGGTGATGATGTACGTCATGCCATCCAGGAGGATCACCGACGGCCTTCCCTTGTTCTTGCTCAGGAAGTT
CCGGATGACGGTCTGCATCTTCGCCGTCTCCGTGGGAAGAAGGTACTCCTCGCGGTCCTGGTCCCCGGCCATGGGGTC
GGCCTTGGTCAGCCAGAGCACCGTACATTCCCTGCCGACGAACTGCTTGACGTCCTTGGGGCAGGTGCGGGATATGCA
AAGCCCGTCCCAGCCCGCCCTCACCAGGTCCCGGAAGTCGGCCATGGCCTGCTGGTTGCCCTCGCCCTTGATGAGCAA
GGTCTTGCCCGGGGCGGCCTCCTGGATCGGTTCGACGGATAGATCGTCCTTGGCGTCCAGGCTCGAGCCGAGCGCGAG
TTCCAGCTCCCCCTTCTTCAGCGCCCTCTTCTTGGGAATGGAGATCCTCTGGTTCTTGGCCAGTATCTGGATCTCCGT
ACTGGTGTAGCTCTTGCGGCAGGTCATGGCGATGAGCTCCTCCAAGGCCTCGCGCATGCCCTCCTCGTATCCTTTGAG
GTACCCTTCGGCATATTCTCTGTTCAACCCATCCCTCGTCTGATAATGAATGGCGGCGGTGGCATAATTAACTAGCGG
CGGCGAATGATTTAATGGGGAGTGACGGGATGAAGGTTCATGGCTTCCCGGGCCCGCTTTCGTGGCATTAAGAAGACG
CCAAAGAACATGGAGAAGGAGATGCTGGCCAATTCCCAGAGGCTGGCGGACGATCCCTCGCTGGTCGTCCCGAAGCTG
CTGGAGGAGGTGCGGAAGTCGCCCTTCGCCCATCTGGAGAAGAGCCTCTCCAAGGTCCATGACCATCGTGACGATGCG
GAGAAGCTGATCAGGCTGGCCGGGAAGGGCGATCAGTTCGTCCGGGCCTACGCGGCCGCCGTCTCGCTCTCCGCCTCC
GGGAAGCTGCCTTACCTCACCACCGCCAATCTGCCGGTCGGTCCGGTGTCCTTCGCCATGCGCGGGACGGTGGACAGG
GAGAAGCTCATCGCATTGCAGCATTTCGACGACCCGGACCTGCGTCTCCTGGCATACTGGGACATGGCCCGCGAGGGC
CGTCTGCACATCTACTCCACGGAGAAGGGATTGTTCGCCTCCGTCTCCGGACCCAAGGCCCCCGAGGAGTACGTCAGG
GAGATGCTGGACAATCTTCCTTACCGAACCACCGAGGGGAATTGCGGGCACGATCACCCGGCGGTGCGTGTAAAGTGG
GTATCGGCCAACAAGGAGGTCCGGGTGTGCGCGCAGTGCGCTTCCGACATCAACACCGCCCAGCATCTCATGGCCCGG
GTGGCCGCTCCCGATCCATACGACGACATCAAGGTGAGCGTGGAACACCATTATGGCGGAGGCCGCCCGGAATGCCAG
GGTGATTTCGCCACCCCACCCGCTCTGATCAAGAGATACCTGGACGGGGACCTGGACGACGCTGGCCTCATCGCTGAG
CACGTCAAGGCCAAGGGGGAGTGGATGCGCTCCCGCGGGCAGGTGTACATCCTGGGCCAGGAATGCTACGGAAGGGAC
GGCGAGGCTTTCCTGAACGCCCTCAAAGGGAGCGACTCCGAGAAGCTGGCGTTGCGCGCGGTGCTCGCCCTCAACGTT
CCGATAGTCTCCGACCAGAACCAGGCCGGAAAGGTCATCAGCGAGATGTGGGACCTCCACGCCGGGGCGATGCTGGCC
GCAGTATCGGACCAGGCTACGGCGGAAAGCGTCATGGCCATGAAAGAGCTGACGCCCGGACAGATGCTGGCCGAAGCT
GTTCGTTTGGTCAGGGAGAGGGAGGCCCTGCTGAGCTTCCCCCGCTACTCCCAGCTAGGGCCAGTGGGACAGCTGGTC
GACGGTCTGGCCCGCTCCTACCGCACCGGCGGGACGGTGGCCATGCTCCGTTTGGTCGAAAGAACGGAGAAGGTCCAT
CTACGACGGGCGATATGCTACGCCTTCCTGGAAGCCATCGGCGAAGGACAGCAGCGCAAGTGGCAGTTCAGCAAGGAG
GAGAGGGAGTCCGGAGAGCATCTGGCACCTCACGCTCTGGAGATGACCAGGGCGGGAGGGGAGGATTATCACAACGCG
CTCCTCCGGCTGCTTCAGGAGTCCGGCTCCGGGGAGTCGGCGGTCAGAGCACCCTGACGTCGGCCACCATGTGGGAGA
TCGACGGAGCGTAGGACTTGACCTCCCTGATACCGGCGATCTCGAAAGGCCGTCCGCCGCTGCCATTGCGCACGTTCT
CGATGATACCGCCCGGTATCCGGTCTATGGAAAAGGTGTCCTGATAATGGATCATCCCTCCTTTCTTGACCAGGGAGA
AGGCCTTGGGCAGGAACTGCCACGTTACGTTAACGTAGCCCATGACCACCCGGTCGGCGAGGCCTTCTCCGGGAAGGT
CGCGATTGTCCCCCTCGAAGACGGTGACCTTGTCGGCCACTCGGTTCAGTTCGATGTTCTTCCTCAGGAATCGTATGG
CCTCCGGGTTGATCTCGCAGGCGATGACCTTCTCCGCTCCGGCCTTGGCGGCCAGGGGCATGGTGAAGTAGCCGATGC
CGGCGAACATGTCGACCACCGTCTCGCCCCGGCAATCCAGAGAGGCCATGCGCAGCTTCTCGTCGAAGTTGCCGGAAG
AGAACATGACCCTGGTCGGGTCAAGACGATACAGTATCCCGGATTCCGAGTGGGTGGTCTCCGTCTCCTCTCCGAAAA
GCAGCTCCACGTCCGGCCGGCGCTCCACGCCGCGGATCATCCCTTTCTCCAGAAGCACCGTCCTGGCCTTCAGGACCT
TGGCGTACGCTTCAGCGATCTCCCTGCGGAAGGGCAGCAGCGGCTCCGGAAGACGGAGGACTATGACGTGACCTAGGC
GCTCATATTTTTCCGGAAGCAGCGTCTTCAGCTCGTTCGGGATGTCCAGTTGCTCGGCGATCCTCTCCTGCGGGGGGC
GGTGGCGGTCCTGGGGAAACAGCTCGGCCTCCACCACTTGAAGCTCGGGGAAAGGATTATCGCCCTTCAGCGGAAGAA
GGACCAGATCGCCCTTCCTTCCTGGCCTCCATTCCAGGTCCAGCTGACGGCGGCGGTTGAGCCGGTCCTTCACCTCAT
CGGCCCTTGTCTTGGGGACGGCTATCGCTATCACGCCTCACCTCCACAGAATTCTGAATATCAGCAAAGGGGCTATGG
TCAGGAGCGAAGGGCAGGCCTTCAACAGGCCCGGCGCGAGGGCCGTGGGGAAATCGATGTCCCCGGTGGCCAGCACCG
CTTTAGCTTTTTCACTGTCCAGGTGGGCGCCGGCCTTGTCCAGGTCCCGGTCGCACATGCGGACGAAGACCTTTCGTA
CCCGGTAGGAGTTGCGAAGCTCCTTGCCATAAACCGCCTTCCATCTCTCTTCGTAGATCGAGAGCTTCTTCTGGGAGA
GGTCCCCGGAGCGAAAAGCTTCCAGGAACGTATCCGCGGCCAGCTTTCCGGCGGTCATGCCGGTGAACAGACCGCCGC
CGCTGATCGGCTTGGCCATGCCGGCGGCGTCCCCGGCCACCAGCATCCGGTCCGCGAACGTCCGGGCGATGTGGCCCA
GAGGTATCGCTCCCGAGTACGTCCTCACCCGCTCCGCCTCGGCCCAACCCTGTTCTTCAAGCAGCCGGGTGAGATGAT
CCTGTGGAGTTCCTTTTTCACGGGACGCGCATAGCCCCACCCGAGTGAGGTCCCCGCAGGGGATGGCCCAGGCGAAGA
ATCCCGGCGCTACATCGTTTCCAAGGAAAACCCGCACTTTGCGCTGGTCCTCAACCCTCAGGCGGAGATCGACCTCCG
ATCCGCGCACCAGGTCCCTCGCTCGATCGAACCCCAAGGACCTGGCGACGCCCGAACGGTAGCCGTCGGCGGCCAGCA
ACGCCCTGCATTCCAGCTCTCCCTCGGCCGTACGGGCGCGCAGACCGTCGGCGGTCCTTTCCACCGATCCGACCTTGC
TTCCGGTAAGCACTTCGGCCCCGGCCTTCTGCGCGAGCGTGGCGCAGCGCCGGTCGAACTCCCCGCGGTCCACGACGA
CCGCCTTTACCTCGTTCCCCTGCAGCTCGATGACCCTTCCGCCGGGGAAGTGTATGCAAGCTCCGTCTATCTTGTTCA
GGACGGCGTCGGAAGCGGAGGCCATCTCCACGACCCTGGGCGTGACGAGCCCGGCGCACTGCACCGGCTCACCTACGC
GAGCGTGCTCCTCCAGGACCTTTACCTGAAGCTCGTGGGCCATGCTGGCGGCGGCCAGGCATCCGGTCGGACCTCCGC
CTACCACCAGCACGTCGCACTTCATCCCTTTTCCATCCGAGGTGGCGTGTTTCAAGGTTATCGCCGTGGCTTAAAAAA
TGAGGTTCAGGAAGGGGTTTGCCTTACGGTCACTGCTTGGAGACCTTCTCCCAGTCCTTCAGGAAGCGCTCTATGCCG
ATGTCGGTCAGCGGATGCTTGAACATCTTCTTGAGCACGTCGAAGGGGATGGTGGCCACATGCGCGCCCATTCGGGCG
GCGTCCGTCACGTGGATGGGGTCCCTGACACTCGCCACGATAACTTCGGTGTCGAAATCGTAGTTGTCCAGTATGTCC
ATGATGTCCGAGATCAGCGCCATGCCGTCCTGCCCCACGTCGTCCAGCCTCCCGACGAAGGGAGAGACGTAGCGGGCT
CCGGCCTTGGCCGCCAGAAGCGCCTGGTTTGCCGAAAAGATCAAGGTCATGTTGACCGCCACGCCCTCGTTGGAGAGC
AGCTTGGTGGCCTTCAGCCCCTCCTCGGTCATCGGTACCTTGATCACGATGTTCTCGTTGACCGCCGCCAGCTTCATG
CCCTCGGCGAACATCCCGTCAGCCTTCAGGCTGATGACCTCCACGCTGATCGGGCCGTCCACGACCTCGCATATCTCG
TTGACGATGGTGGCGAAGTCCTTCTTCTCCTTGGCGATGAGGCTGGGGTTGGTGGTGACCCCGTCCAGGATCCCCCAG
GAGTTGACCTCCTTGATCTGCTCTATGTTGGCGGTATCGATGAATATCTTCATTTCTTCCTCTCCGTGACCTTGATGG
CGGCGGCTATAACTTCCTTTTCGCTCAGTCCGTACTCCCTCATGAGCTCGTCGCTCTCCCCGGACTGTCCGAACACGT
CCTGCATGGCCACCCGCTCCATGGGCGTTGGGCATCTTTCGGCCAGGGTCGCAGCGACAAGCGTTCCCACGCCGGACA
CTATGTTGTGCTCTTCGGCGGTGACGACGCAACCGCAGTCCCTGGCGGCCTTCTCCAATGTGCCGACGTCCAAGGGCT
TGATGGTGCTTAGGTTGATGACCCTGGCGCTGATGCCCTTTGCTCTAAGAGCTTCCGCGGCCAACAAGCACGGGGCGA
CCATCTGGCCCACGCCGACGAGCGCCACGTCGCTACCGTCCCGAAGGATGCTGGCCTTTCCTATCTTGAACTCAGTAT
CTCTGGAAGTGATGATCGGAACCTCGCTCCTGCCCATGCGCACATAGGCAGGTCCGCAATGCTCGGCAACGGCCAGTA
CGGCGTTGTACGTCTCCGGCCCGTCCGCCGGAACTATGACCGTCATATTGGGTATGGTGTTCATCAGGGCGATGTCCT
CCATGGTCTGGTGTGACGCTCCATCTCCACCGACGGTGATGCCGGCGTGCGAGGCCACGATCTTCACGTTGAGGTCCG
GGTAAGCTATGGACTGCCGCACCTGATCGTAAGCTCGTCCGGTAGCGAAGACCGCGAACGTCGAAGCGAAAACGGTCA
TGCCGCCGACGGCGAGACCGGCGGCCGTGCCCATCATGTTCTGCTCCGCTATTCCGCAGTTGAAGAAGCGGTCCGGGT
AGGCGGCCCTGAACTCCACGGTTCGAGTGGATCCAGACAGATCGGCGTCCAGGACCACCACGTCCTTGCGGCGCTTGC
CGAGCTCGACCAGGGCCTTGCCGTAGTTCTTGCGCTGCGATTCCATGGCCCAGCTCATACCGGTCCCCCCAGCTCGCG
CATGGCCTGCTCGAACTCCTTCTCGTTCGGAGACTTGCCGTGGAAGCCGACGTTGTTCTCCATGAAGGAGACGCCCTT
CCCCTTCACGGTCTTGGCCATGATGACCGTCGGGCCGCCCTTGTGCTGGCGCGCTTCGTTAAGCGTCTCCAGCACCTG
CCGCATGTCGTTGCCGTCCATGGACAGAACGTTCCAGCCGAAGGCCTTCCACTTGTCCGCCAGCGGCTCCAGGGCCAT
GACGTCCTCCGTCCGGCCGTCTATCTGCAGGCCGTTGCGATCGACTATGGCGATGACATTGTCCAGATGATTGTGCGA
GGCGAACATTGCCGCCTCCCAGACCTGGCCCTCGGCCATCTCCCCGTCCCCGCACAGGCAGTACACCTTGCGGTCCAG
GTTCTGAAGGCGCAGCGCCAGGGCCAGTCCGTTAGCGACGCTGAGCCCCTGCCCCAGCGATCCCGTCGACATCTCCAC
TCCAGGGGTCTTCACCCGGGAGGGGTGACCTTGCAAACGGGAATGCAGCTTGCGCAACGTGACCAGCTCCTCCACCGG
GAAGTATCCGCTCTCGGCCAGGGCGGCGTAGTAGATGGGGGCGGCGTGCCCCTTGGACAAGATGAAATGATCCCGGTC
CTGGGAGTCCTTGCGCTCCGGGGAATGGTCCATTACCTCGAAGAACAGGGCGGTCACGATGTCCGCGGCGGAGAGCGA
ACCGCCGGGATGTCCGGAGCCAGCGGCGTAGATCATCTTCATTACGTGCCGGCGCAGGGAGGCCGCCCTCTGCTCCAG
CTCCTCAACGCGTCCTTCGTTTATAGAATTCAAAGTAAAGCACCTAGGGATGGGGTGTCCTCATTATAGGGCCATCGC
TTAAAAATATTTTCCAAATGTCCGAAGAGCCGCACCACCGAGCAATCAATGTTTAATCTAGTGGCAAGACGATCGCTC
ATGCATGGCGTTCGAGGTGCCCGTCCAGGGAAACGCAAAGCTGTCCACGGTGTTGGAAAGGATGAACTCCGACGAGGA
GGTCAAGGCCCTCTGGAAGGCGTCCAATATCAACGCCATCGATCGCCTGGGTTTCAGCGATCACGGCTCCACGCACGT
GCGCATCGTGGCCCGCAACGCGCTCAAGATGCTCCGGCTGCTCGTGGAGGCGGGGCATCAGCCGGGAGTGGTGAAGAA
CTACTGGCTGACCAAGGAGGACGCCGAGGTGGTGGTCGTTCTGGCGTCAGCAATGCACGATATCGGACTATCAGTGCA
CCGGGAGGACCATGACAAATTTTCCATCATGCTCTCCCCGCCGATACTGCGGCGGATGTTGCAAGGTCTTTACGAAGA
GCCGACGCTCACCTTCATGGTGGCCGAGACGCAGCATGCCATGATCTCCCATCACGAGGGTTTCGTCCCTTACACCAT
AGAAGGGGGCGTCGTCCGGGTGGCCGACGCTCTGGACATGGAGAAGGGTCGGGCGCGCATCCCGTTCGCCAGCGGCAG
CATCAACATCCATTCGGTGAGCGCCTTGGCCATCGACAAGGTGAGGGTGAGCAAAGGGACCGACAGGCCAGTGCTCAT
CGATATTCTAATGAACAACTCCGCCGGGATATTCCAGGTCGATGAGCTTCTGAAAGAGAAGATCGCCCGCTCCGGTCT
GCGGGAGCTCATCACCGTAGAGGTGAAGGTGCCCGAGGCGGAGTGCGGGATCGTGAAGGGTCTGCGCCTCTAATCGTT
CTCGATGCGCGGGGCCAGCAGGTAACGGACGCTACCCTTTCCGGCGGCGATATCAAAGTCCAGGCGGACCGGCAGGTC
GTTGCCCAGATTGATGCTGACGTTGGTGCCGCTCGGTATGGCCTTTATGATCGTCGAGAAGTAGTCCATGGGGAACAG
GGAGCGGATGCTCTCCGAGCACTGCAGGTCGACCAGCAAGGCCTTGGGCAGCTTCAGGCTGACGGAATCGGTGTCGCC
GTCGGAAACCATCTCGAAGCCCTCGGTGTTGGCGTTGAGCGCCACGTGGTCGGAGATGCTCTCGGCGGCCTTGATCCC
CCGCTGCAGCTCGTCTACGGTAACGGTTATGCGGGCCGGAAGGGTCAGATTGGGGACCTTGGGGTCGCTCATGCCTTC
CGTGGAGACCAGGTTCATGCGGCGGGTGACGTTGCCGACCATTAGGACCAGGCGGCCGCGCTCCTCGTCCTGGCGCAT
CTCGATGAGGTCGCCGGACCTGGACAGGCGGATGACCTCCTTCAGCTTCTCCAGGTCCAGACCGAGGTCGGTCTCGGC
GGCGGAGTACTGCTCGAAGGCGTCCTTGCTCAGGGTCAGGTCGATCATGGCCACATGGGCCGGGTCGACCGCCTTCAG
CTGTATGCCGTTGTCGCCTATCTTGAACTTGGCCTCGTCAATGAGCGTGGAAACGACGTCGACGATCCCTTTGAGGAT
ATCGGATCTTAATTTGGCCTGAAACATCGGGTCCCCTTCTTTCCACAGTAAAGTCCTATCTAATTATAACTTTTCTGC
AGATCGAAGGCTAATTCAGTACTCGCGCCAGGAGTGCCCGCAGGAGACGCATCGGTAGATCTTGGTCTCCGGTTCATC
GGCCGCCCTGGTCTGGCGCAGCACCCAGAAAGCTTCCTGGTGCGCGCACTTGGGGCATTCGATCCTGGTGCGGGGGAG
GGTGGGGGCGTTGCCGTCGATGACGGTCATCTCCTTCTCCTTCCCGCAGGTGGTGAAGCAGACCGGTTTACCATCCTT
GATCACCTCGTGCCTGCACTCCGGATTCCTGCACACGAACTTCCCATGGTCCGATTTCATGATCTTGTGGCAGTTTGG
ACAGAACATTAGATACTCGCCAAAGCACCACAAAAGCTAGGGCTATAAAAAATTATTCAGCGAACTTAGATGAACTTC
CAATCGCCTGGCTTGAGATCCTTGCCCTTCCCGGACCCTTTGGAGGACCTCTTGGCCAAGCCGGCGATGTTCCGGGGC
ACCTCCTCGTCGGGCTCCTCGCCCTCCTCGTACCACTGCTCCCCGCGCTCTGTATACTCCTGAACGTAATCATCATCG
CTGGCGGTGGTAAGGTCTTTCATGTCCCTGAAGCGGATGACCTTCTGCTCCTGCCTGGTCTTGATGGGCTTGGCCGAA
ATGGGGCGCTTTCCACGGACCGGCCTCTCCTCCGGCGCTTCCTCCCGGGGCGCCCTCTCCCCACCGCCGACCACCACG
GTCATGGAGTTGCCGCCGTGCTTGGCCACGAAGTTCATCTCCAGCCTGGACTGTTCGGCCAATATGCCGCCGATGTAG
GCGAAGGCGGCAGTGATGATGTACACGTCCACCCGGACATCGGTGGCGATCTGGATGGTATCAATGAACGAGGTAAGG
TACATCTCGACGAACACTATATACGGAGCAAGGAGCGGAATGAAGTCCTTCACCACGTCCAGGATGTGAGAGGGCGTC
CAGTCCACGCCGCTGATGACGGTGGGTATGTAACCCTCGTCAACCAGGAGCGACAGAAGGAACACCACGGTAAGCGGT
ACGAGCGCGGCGACCACTCCCTTCCAGGGCTTTCCGGCGCGGCGGCCGCTTACGAAACCGGCCACCATCTGGCCGAAA
ACGGGGAGCCACCACAGCAGCACGGTCAGAATGAAGGAGTACTTGACCGCGCTCCAGAACGAATAGGGGACCTTGACG
TCCTTGAACTTCTTGATCTCCTCGTCCTCATAGACCTCGGAGAGACGATAGACCCCACGGTCAATGAGAGTGTTAGTT
ATCTCATCGTCCGCATCGGCGCTACGCCTGAATACCATCCCATCCCCTTCGGTCGGACAGGTGTCCGACGATTACAAT
ATAGCACGGTTACTATAAATCATTTTTTCTGCGGCGGCCTAGTGCCAGCATCATCGCGGGATGTATCCGCTGAGGCCG
TACATGGCCAAGGCGCTCCTGGTGTTCTCGGGGGTGACCCGATTTGGCTGGGTTATGTATTGAAGAACGTCGTCCAAT
GGATATTCCAGGTATTCCGCCAGCAGCTTCAGTCGAGACACCGGGAAGGCCTGTTTCCCCTGCATTATCTGCACCACG
CCCCATCCGGGATGGACACGTGATCGGTAACCCATCCGACGGCCCAATTCGTTCACTGAACCGGCCTTCTCTATTCCC
ATCTTGATGAGCTGGACCCTGAAGGCGGAGCTCAGCCAGACCCGGTCGACGTCAAGAAGCCCCCTCGCCCGGTAGCTT
ATGGCGAGCTCACCCATGATATTCAATCGCATACCTAGGTATAAAACATTTGAGTCGAATGTTTCCGACCTCTCAGAT
AGGTCCGCCTGACCAAAAATAGTTTATATGCATTTGGAGTAGCCTGAACGAGAGCATATAGAAACGTTCCGTAGCTCC
ACGTTCATCACGACCAGGGGCGAGAGCTCATCGCGTGGCTCGTGGGTAATGCTCACTATCCATAAATCACGATCTGGA
AGAGGTAAATGAAATGAAAATGAAATTCTTGGGCGGCGCCGACCTGGTTGGCAAACTGGGAATGCTTGTGGAGAACCA
AGGCGCCAATATAATGTTCGAGTACGGAATGAGGCTGGTCAAACCGGAGATGCCGCATTTCCCCATGATGCCCGAAGA
GGATGTGGAGGGAGTGTTCATAACCCACTCCCATCTGGACCACAGCGGAGCAGTACCCCTGCTGGTGCAGAAGAAGGA
TTGCGAGGTTTTCTGCAACGAGCTGACCATGGACATCGCGACCCTGCTGTTCTTCGACTCCATCAAGATCGCCAAGTC
CGAAGGTTATACCACTTTCCCGTACAAGGACACGGACATCAAACAAACTTGGCAGAACTTCTCGTCCTTCTACATCGG
GGAGACCCGTTCCATCGGAGGGCTGGAGATACTGGCGCACAACGCCGGGCACATCCCCGGGGCGCAGATGTACGAGAT
CAAGGGGCACGACACCACCCTTTTCACCGGTGACCTGCACACCGAGAACACCCGCCTGACCTATGGGGCCAAGCCGGT
GAAGTGCGACAATCTGATCATCGAGGCCACCTACGCCGGGAGGAACCACCCGCCAAGGCCGAAGAGCGAGGCGCTCCT
GCAACAGAAGGTGAGAGAGGTCGTGGAGCGCGGCGGAACTGCCATAATCCCCTGCTTTGCGGTAGGGCGTATGCAGGA
GGTAATGATGATCCTGAAGGACCTCCCCTACGACATGTGGGTGGACGGGATGGGCAAGACGGTGAACAGCATGTACAC
CGACCACCAGGAACACCCTTACCTAAGGAGCATAAGGGAGTTCAAGGCCGCCAAGCGCAGCTTCAATCCGGTGCGCAC
GTCCTCCGCTCGCGAGAAGGCGCGCCAGGGACAGGTCATAATCACCACCTCCGGCATGCTGGACGGCGGTCCCGTGCT
GCATTACCTGAAGGACCAGAAGGACAACGACAAGAGCGCGGTCATGCTGGTCGGCTACCAGGCCGAGAACTCCAACGG
TCGGCTGCTGAAGGAGGAGGGCAGGGTCGAGACCATCCAGGACGGTCCAATGAAGATCAGGTGCGAGGTCATGACCTT
TGACCTGTCGGCCCACGCGGACCACGACCAGCTGCTGTATTTCATCAAAGGCTGCCAGCCGGAGAAGGTCGTGCTCAT
GCACTCCGACAACCGCGAGGAGCTGGCCCAGGACCTGGAAGGAGACTACGAGGTCCTGATGCCGATGCCCGGGGACTA
CTTCGAGCTCTGAGGGCATCCTTCATAAGACCCGAAGGGGATTCGGCAACATGGACCTCATCGACCTCTACCTGCAGG
AGGACCTGGGACAGGGCGACGTCACCTCCCAGGCCCTGGTGGACGACCGGGACGGCCGGGCGGTCATCACCGCCGGGC
AGGATGGCGTTCTGGCTGGAGCGGAGGAGGCGGTGGAAGTGTTCCGTCGCGTCGGATGCTCCTGCCAGGTCCTGGCGA
ACGACGGCGAGAAGGTGGCCGCCGGGCAGAAGGTCCTGGAGGTCGGGGGCCCTTTGAAGGGACTGCTGGCCGGTGAAC
GTCTGGCGTTGAACTTCCTGATGCGCATGAGCGGCATAGCCACCCTCACCCGCCAGGTGGTCGATTCATGCCACAAGG
CCAACCCGAACATCGTCATCGCCGCCACGCGCAAGACCACTCCCGGCTTCCGCCGTTACGAGAAGAAGGCCGTCAGGA
TAGGCGGCGGGGACCCGCACCGATTCGGGCTGGACGACGCGTTCCTGATCAAGGACAATCATCTGACCGTCGTGGGAA
GTGTATTCAAGGCGGTACGAAGAGCGCAATCGTTCAGCTTCGGCAAGAAGGTGGAGATAGAGGTGGAAGATATCGATG
CGGCCAAGGAAGCGGCCAGGGCCGGGGCGGACATCGTCATGCTGGACAACATGACGCCGACCCGGGCCAAGGAGTGCT
ACCTGGCGATAAAGGGGATCGACCAGCGCATCACCGTGGAGGTCTCCGGCGGGATCACGCCGAAGAACGCCAAGACCT
ACGCTCACTACGCGGACGTGATATCCATGGGCGCCCTGACGCATTCGGCTCCGGCGATGCATCTCTCCATGCACATCC
TGAAGTGATCAGTACCTCACCGGCGGCGTCATCTTGTTGTAGTCATCGGCGCAGCGGTAGGCGTCGTAGATCTGCCAG
ATGTAGATGATGAAGGCCATGATGCTGACCGCGACGTTGAAGGCGAAGAACCCGGCGAAGCTGAGGTCCACCGGGTTC
ATGATCAGGAACAGCGGGACGATCGACACCACGCTGAGCAGGCCCAGGAGCAACAGTATGCCGATGCCCCGGCCGATC
TTCCCGCAGTAGATCTGCCCGCCGCCGGGAACGATCACCGAAAGGATCACGGCCAGTATGGCCTCCTTCTCGTCCTTC
CGGTAGGTGTAGGACATGGTGGTCTGATTGCCCTGGCTGTAGCTCTGGAAACCCACGCTCAAGGGAGCGCCGCATCGG
TCGCAGAACCGAGCGCCCTCCTTGGCCGGGCTTCCGCATCTTGAACAGAACGCCATCGGAACTTCCCCGGGACGCCCA
TATTTTTCCCTCCTTAAGGAAATTTCGAAAGGGCTTTATCTGTAGGGGACGGTGGCCGCACCATGGACTTCTCTAAGT
ACGAGTGCCAGTTCTGCGGCCGGCCGGCCAAGCAGTACGTCTTCGCCGCCTTCTGCTGCGAGAGCGAGGACTGCGTGG
ACAAGGCCCGCGAGGAGAGGGGCGGTCCCGGCGGACACATGAAGGCCAAGATGCACGGTGATATCGTCAACATCAAGG
ACGAATGAACGCTGTAGGGGATAGCCTTAAAAACGACCTGCAATAATTTCAGAAGGTCATGCTCGCCAGAATAGTCGG
ATTCGCCAAGACCTCGCTGCTCGATTGGGACGGCGTGGTCGCCACCACCGTCTACCTGCAGGGCTGCAACCTGCGCTG
CCCGTTCTGCCACAACCCCGACCTGGTATCCGTTTCTGGGGAAGTTGAGGAAGCACCCTGGGAGGTCCTGGAGGAGTA
CCTGGCGGACAACTCGGACTTCTTGGACGGGGTGGTGGTCACCGGTGGCGAACCGACGTTGAACGAGGACCTTCCCGA
CCTTATCAGGAAGATCAGGAAGCTGGGTCTCAAGGTCAAGCTGGATACTAACGGTACTAACCCGGATATGCTCCAGGA
CCTTTTGCAGGCCGGACTGCTGGATTGCGTGGCCATGGACTTGAAGGGGCCCCTGGACCAGCAATATTCCCAGGTCTG
CGGTACGGAAGTGGACCTTGAGGCGGTCAAGCGCTCCATCAACCTGATCATGACCTCCGGCATCGACTACGAGTTCCG
CACCACGGTGGTCCCGCACTACCTGAAGCCGGTGGACATCGAACGAATGGCGTCCTACATCGGCGGGGCCAGGAAGTA
CGCCCTGCAGCGCTTCAAGAACGACCGCACCTTGGACAAGCGCCTGAGCCAGATCGACCCTTACAACGAGGCGCAGAT
GCTGGGCATGGCCGAGACCGCCCGCAAGTACGTCAAGAAGGTCATCGTGCGCGGCATCTGATAACCGCTGACGAGCAC
TTTAATAGCCTGTAAGCTCATGGAACCCCGAAAGGCCTGATGGCCAGGGGTCAGGGAGATGGAAGCGGGAGACGGCCG
GTTAAAGACGTACATCGAGGGTTTCGACAGGATTCTGGAAGGGGGGGTACCCATCGGACACATCGTCCTGGTGGCCGG
TACCCCCGGGACGATGAAGTCGTCCATCAGCTATTACATGCTTTACAATCACGCCATCGAATCCAAAAGGACCTCCGT
TTACGTGACTTTGGAGCAGAGCCGGGAAAGCCTCCTGCGCCAGATGGAGAAGATGGGCATGGACATCGACAAGGTCAG
CGAGAACCTGAACGTGCTCGACCTATCGATAATCAGGAAGAAGCTCAAGGAGATAGCCGGCGGCACGTCCTGGCTTCA
TGTTTTCAAGACCTACATCACCAACCTCAAGCAGAACCTCAACTTCGACATCCTGGTCATAGATTCCATGGAGGTCCT
GGAGACCATGGCCGAGATCCGCAACCGCCGCACGGACCTGTTCTACCTGTTCGAGTGGATGCGGGACCTGGGCGTCAC
GGTGTTCCTGATATCCGAGAGCTCCGCCGAGCGCCTGATCGAGGGGAAGTTCGATGAAGGGTACCTATCGGATGGAAT
AATCACGCTGAAGATGCAGCTCATCCGCGACGTGGAGATGCAACGCCGGATCAGGTGCGTCAAGATGAGGGAGACCAA
CCACGACCCGTCGTACTATTCGCTTCTGTACAACGACGGCCGTTTCCAGGTCACCCGGGTGATAAGCGAGTGATCTGA
TGCGTCTCCCTCCCAGCAAGTTCGAATGCCCCCGGTGCGGTTTCGGCGTGCGACCGGGGGACACGCAGTGCGGCCGAT
GCGGCGAGGACCTGAAGCCTAAGGCGTCCCAGCCGGTGCAGGTCAACCTATCCTCGGTGAGGCTGGACCGCGGGAAGA
GCACCGAATGTTCGACCGTTCGCATTCGTTCCATCGAGACCATCCAGGTGGGGCGGCCGGACAGCACCATGCAGGTCC
GGGCGGACGAGCTGGACAAGCGCGAGAGGGAGCTGCAGGAGCGCGAGCGCCGCCTGAACGTGCTTTCCAACGAGCTCG
AGGAACGCGCTAAAGAGCCCCAGGAGAAAAAGGAGCCCCAGCCGAGCGTGGACATGGACGAGGTCCGCCGCCGGCTGA
GGGAGGAGCTCACCCGCCACTTCGAACCGGAACTGGAGGCGTTGCAAGCCCAGCTGGATGAGAAGGAGGCCGAGCTGC
AGGAAGCCCGGCTCAAATTGCAGATGCTGGACGCCGGTCAGGAGATGGAGGCGGTGGACGAGGCCGAGCTGGCCCGGA
TCACCGAGGACATCTTCAGGGAACTGCGTTCTCAGGTCGGAGCCCCGCTCAAGGTCGAGGATACTGGCGTACTTCGTA
CGCACATAACCCGCCTGGACGAGGTGCTCGGCGGCGGCATACCTCACGGCCATGTCGTGCTGTTCAACGGCGCGCCAG
GCACCATGAAGAGCACTCTGACCTACACGATCTTGCACCGGGCGGCGATCAACGGTACGCCTGGACTGTACCTGTCGG
TGGAGCAGAGCCGCAGATCGATAATCAGGCAGATGGGGCGCATGGGCATGCCCGAGGCGGACACCAACGGCAAGCTCA
GGGTCATGGACATGCGAGAGCTCCGCAAGGAGATGGCGGAGCACGAGGGCAACTGGCGCGAGCTTATCATGGACTTCG
TGCACCGGGAGCAGCAGGCCACCGGCTTCAAGATCTTCGTCCTGGACTCCCTCGAGTCGTTCAAGGCACTGACGGAGC
ATTGCTTCTCCCGCCAGGACCTCAAGGACCTCTTCGACTGGTTCAAGTCCCTGGACATCACCGTGCTGGTGATATCCG
AGAACATTTCGGACGAGTACGACGAGGGGGACCAGGGCGAAGCGTACCTCTCGGACGGGATCATGGAGATGCTTATGC
GGGAGATGACCGATTCCCGGGTGCAGCGCTGGGTGCGCTGCGTCAAGATGCGTGGCGCCAACGTCGACAACCGCTACT
ACAGCATGTTCCATGACGGGAAGGAGTTCAATATGGCATTACCGCTGGCAAATCAGCCCTTTTAAAAATTAAATTTCA
AAAACGGTATTATATATCAGGAATCGCTATATTTCGCCGAGGGATGGGCATAGGTGTAGAACGGGTGAAGACCTACAT
CCACAACTTTGATGATTACATCCAAGGTGGGGTGCCGAAGGGGCACGTCATTCTGATATCCGGTACGCCGGGAACGAT
GAAGTCCTCGGTCTGCTACAGCATCCTATACAACAACGCCAAGCAGCACGGTATCCGCAGCGTCTACATGACGTTGGA
GCAGAGCAAGGAGAATCTCCTGCAGCAGATGGAGCTGATGGGCATGAACGACCCGAAGGTGCAGGAGATGGTGTACGT
TCTGGACCTGGCGACCATCCGGAAGAACGTCACCGAGATGATGGCCAAGGGCTCCTGGCTCCAGGTGTTCAAGATGTA
CGCCGAGACGGTCAAGAAGGACCTCGGCTTCGACCTGCTGGTGCTCGATTCGTTGGACGTGCTGGAGATGGCCGCACA
GATGACCAATGACCGGCGCAACGACCTCTTCTATCTTTTCATGTGGCTGAGGGGAATGGACATAACCTCGTTCCTTAT
CGCCGAGACGTCGGTGGACAACATCAACGGGGGGCGCTTTGAAGAAGGCTATCTGGCCGACGGTGTCATCTCTTTGAA
ATTGCAGAGCATCGGGGAGACCGACGTGCAACGTCGAATTCGCGCAGTGAAATTGCGTTCCACCAACCATAAGACCGG
CTACTTCTCGCTCATGTTCAGCGACGGCATGTTCCGGGCCACCCAGGTCATCAACGAGTGATGGACGTCCGACCGCTA
AACATTTTTATATCCAATTCCCGTTCGCATCGAATACCGAAGGGCTCATGGTCTAGCGGTTATGACGTCTGCTTCACA
CGCAGGAGGTCGCCGGTTCGAATCCGGCTGAGCCCACCACTACTTATATCCAGACAATTATTTTTTGAATTCAATTCA
ATCGTTTTCAGCCTTTATAGCTGGCTCGGTCCGAAACATGCAATTGTATGTTTCATTGACCCGGGCGAACGCACGGTC
AGCCTTGGCGCGGCAATATTACCGTTCAGTCGTCTTCATCGATGTGTGCCTCATGCTCAACGATACCTGATCTATAGA
AACGCCGCCGTCAAGCGCCAGCTGCCCTCCGGTAGGCCGGAGGCCCTTCCACCTGAAGGCGATGCCCGTACGCTTCAC
TACGTCGTTCTTCAACCGCCCGAACGCCTGATGGGTGTAGCTGCCTACGCCATGGCACGAGACCGCCGGGATCAAAGG
TTCGGCCCGCCCGATCCCTCTGGACCTGAGCATCTCGTCCCCTGCTTTAAGGAGGTCAAGGACGAACAGCTTTAGCAC
GTCCGGTATCGGCAGCCGCTTGACCTCGCCCCCCTTTTGCGGCCTCGGCCTTTTTGCACCGATTTTTACACGGAGGGT
TTGCTGCCGCTACGAATTTTCGTAGCGTCATTACCCTCGAATGAACAAGAGCGAGCCGATGATGTAAACTTAGCGCCC
GATTCTGTAGCCCCGCCTCGGGCATCCTTACTTGACACGCCTGGCTTAATTCTTCAGATCGCCGCGATCTATTATTTC
TTAGCTTATAATGGATATCGTTTCATGACATGCTGGCGCATATCGGAACGAAAGACTACTTCGCCACGACCTTCACAA
GGGGTCATGCTCACCGATCACCCGGTCGCAGTCCAGGTTTATGAACCCTGATCTCCATCATATGACAGTAACATTTTC
CGGGATTGGAAAACGATGCCCAGCAAGAGACCGAACGGAAAGAAGAAGGCGGGGTCAGACGAGGCGCTGGTTCTCTGG
CTCATGGACAATACGATAAAGTACCCGCTTAGGTAATATAATCAAGCGGTAGATAATGACTCATACATACGACTATAT
CATCGTGGGGGCTGGTACGTCCGGGCCGATCGTAGCATCCAGACTGAGTGAGGACCCTCATGTTTCTGTTCTGCTGTT
GGAGGCCGGCGGGGAAAATACGAACGATTTTTCCCGGATGCCTGGGGCTTTCTTTAAGGTTTGGGGGACCGATTACGA
CTGGCAGTACGAGACAGAACCGCAAAAGAGCCTAAACAACCGGAAGATCTACCAACCCCGGGGTCGTGTTGTCGGAGG
ATCATCAGCGATCAACGTCGGATTTTGGATGAGGGGAACAAAGGAAGACTACGAGTCCTGGGAACAACAGGGCGCCAA
GGGTTGGAATTTTGAAAAGGCGCTGGAAATGTTCCAAAAAATCGAGGACACCGATTTAGGGCCGACCAAGTACCGGGG
AAAAGGCGGCAAGGTGCGTCTGGAGGATTCAGCATACCCTTCAGAATTTATCCATACCATGCTAGATGCGTTCAAGGA
AGCCGGATTTGGCGACATCGGAGATTTTCAGGCTGAAAATCCGTATCGCGCGGATATTGTCCAGAAAATTTTTATTAA
CAGGGTCCGGCACACCCTTGCCGATAGTTATCTGTCCGAGGAAATCCGCAAAAGGCCCAATCTGACCGTTCAGTTGGA
CACCTTTGTCCGTAAGGTTGTTTTTGAAGGAAACCGCGCAGTGGGCGTCGAAGTCGAACATCAGGGCAAACCTCAGCA
GATCAAGGCAACTGCCGAGGTCATTCTTTCGGCGGGGGCCTATAACACGCCACAGATCCTGAAGTTGTCAGGAGTGGG
GCCGAAGAAGGAATTGGCCAGGTATGGCATACCAGTAGTTGCGGATGTTCCAGGTGTCGGCGAAAACCTCAACGATCA
TTTGTTGATCACTCTGCGGGTCCTCTCTCCCATTGATATTCCGGATACCCATTTTAACCCAGTCAGCGATGAGTCGAT
AGCCCAGTGGAGAAAAGACCATACCGGGCCTGCCTGTTACTTCACGGGCGCGGCAGCTGGATTGGTATCCAGCGATGG
AACGTACGCTGGCCCGGACTTTGAATTAATTCTATCGTATGTCCATAGCGCGAACGGCTCTGAAAAAGAGTTCGCTGG
AGTGGACAATATCGCCCAAAGAAGCGGATACTCCTTCAATGTGATCCTTATAACACCGAAAAGCAGGGGAAATGTCCT
GCTGGCATCAGGAGACCCGCATGACAAGCCCCTCATTGATCCGAACTATTTCGGCGACCCGATCGATATGAAGAGGTT
TATCAAAGGCATTCGGTATGCTATGCAGCTCATCAGAACCAGGGCTCTTTCACCATATACGGAAATGATGCAACTCGC
CCTGGACGCAAGCGACGCTGATATCGAAGCCTTTATCCGCAGTGATGCGACCAGCGTATTACATCCGGTGGGCACCGC
GCGTATTGGCGATCTGGAAAAAGACCCCATGGCTGTGGTGGATTCCCATCTGCGGGTCCGTGGAGTGGAAGGGCTGCG
CGTTGCGGATGCGTCTATCATGCCGCAGGTGAATCGCGGGCATACCATGGGGCCGGTAACCTATGTCGGGGAGATGGC
CGCTCAGATCATCTTGTCTGAAATACATCGGTAACAGCGTTCATGAACCGGAATATCGCACAAGGGGTCCGGATAGAT
GTGTCGGGCCGGCTCGCCGCAGTGGTGATGTTACACGGAGAGGTTTGTCAAGTTGCCGAGAAGTGATCAACATCTCTT
CTTGACGGAGATTATATTATCACTCCCGCAGACTTGACAAGAACCCTGTTGCGCACGGCCTCACTCGAACTCATTTAC
TGGGAAGCGAGGGACCTTTACTTTATCCACTGCCAGACAAACCTGGTGGGATTGGGTGCATTGGGGCGATCGCTCTAT
ATATCTCCCAGCTGACCGGGGCGTAGTACTTCATTATCTCATCTTGACTCAAAGCAAAGAAACTTCGGGGGAAGCTCT
GAGGGAATCGAGAAGGTCGTAATTCACATAGAGCTAGACCTGTTGCTACGACTCTTTGAGATGTTGCGCCTCGACCAC
ACCTTATGCCGCACCAGTGATCGCATTATGTGTAAGGTGGGGGGTCAAGATCGAGACCATCTCATCGATTTTGGGGCA
TGAAGACCTACGTACGACAATTGACCACCTATGCCTCAATTTGACCGACATGATGGGATGCATGCAAGCCTACGCCCA
ATACCAGAAAATGGTGAAATGCCCTCAAAACGGCATTTTTATGGGTAAGCCAGTAACATGCAGTGGGCTTAGGGAGAT
TTGAACCTGTACAAAAATAAAAAAGGATTTACCGGTCTGGCTCTGCGTTCTTCCGTAATTATTGAATTTCAATTTTCA
TCATCTGGCTTGAGTGATAAGTGGTCGGCTGG" } ,
          annot {
            {
              data
                ftable {
                  {
                    id
                      local
                        id 214 ,
                    data
                      gene {
                        locus-tag "MALP_00052" } ,
                    location
                      int {
                        from 534 ,
                        to 1103 ,
                        strand plus ,
                        id
                          general {
                            db "Prokka" ,
                            tag
                              str "MALP_2" } } } ,
                  {
                    id
                      local
                        id 215 ,
                    data
                      gene {
                        locus-tag "MALP_00053" } ,
                    location
                      int {
                        from 1174 ,
                        to 2136 ,
                        strand plus ,
                        id
                          general {
                            db "Prokka" ,
                            tag
                              str "MALP_2" } } } ,
                  {
                    id
                      local
                        id 216 ,
                    data
                      gene {
                        locus-tag "MALP_00054" } ,
                    location
                      int {
                        from 2136 ,
                        to 2957 ,
                        strand plus ,
                        id
                          general {
                            db "Prokka" ,
                            tag
                              str "MALP_2" } } } ,
                  {
                    id
                      local
                        id 217 ,
                    data
                      gene {
                        locus "wtpC_1" ,
                        locus-tag "MALP_00055" } ,
                    location
                      int {
                        from 2954 ,
                        to 3880 ,
                        strand plus ,
                        id
                          general {
                            db "Prokka" ,
                            tag
                              str "MALP_2" } } } ,
                  {
                    id
                      local
                        id 218 ,
                    data
                      gene {
                        locus-tag "MALP_00056" } ,
                    location
                      int {
                        from 3886 ,
                        to 4632 ,
                        strand plus ,
                        id
                          general {
                            db "Prokka" ,
                            tag
                              str "MALP_2" } } } ,
                  {
                    id
                      local
                        id 219 ,
                    data
                      gene {
                        locus-tag "MALP_00057" } ,
                    location
                      int {
                        from 4792 ,
                        to 4917 ,
                        strand plus ,
                        id
                          general {
                            db "Prokka" ,
                            tag
                              str "MALP_2" } } } ,
                  {
                    id
                      local
                        id 220 ,
                    data
                      gene {
                        locus-tag "MALP_00058" } ,
                    location
                      int {
                        from 4962 ,
                        to 5195 ,
                        strand plus ,
                        id
                          general {
                            db "Prokka" ,
                            tag
                              str "MALP_2" } } } ,
                  {
                    id
                      local
                        id 221 ,
                    data
                      gene {
                        locus-tag "MALP_00059" } ,
                    location
                      int {
                        from 5549 ,
                        to 6148 ,
                        strand minus ,
                        id
                          general {
                            db "Prokka" ,
                            tag
                              str "MALP_2" } } } ,
                  {
                    id
                      local
                        id 222 ,
                    data
                      gene {
                        locus-tag "MALP_00060" } ,
                    location
                      int {
                        from 6250 ,
                        to 7089 ,
                        strand minus ,
                        id
                          general {
                            db "Prokka" ,
                            tag
                              str "MALP_2" } } } ,
                  {
                    id
                      local
                        id 223 ,
                    data
                      gene {
                        locus-tag "MALP_00061" } ,
                    location
                      int {
                        from 7156 ,
                        to 7404 ,
                        strand minus ,
                        id
                          general {
                            db "Prokka" ,
                            tag
                              str "MALP_2" } } } ,
                  {
                    id
                      local
                        id 224 ,
                    data
                      gene {
                        locus-tag "MALP_00062" } ,
                    location
                      int {
                        from 7470 ,
                        to 8090 ,
                        strand minus ,
                        id
                          general {
                            db "Prokka" ,
                            tag
                              str "MALP_2" } } } ,
                  {
                    id
                      local
                        id 225 ,
                    data
                      gene {
                        locus-tag "MALP_00063" } ,
                    location
                      int {
                        from 8233 ,
                        to 9600 ,
                        strand plus ,
                        id
                          general {
                            db "Prokka" ,
                            tag
                              str "MALP_2" } } } ,
                  {
                    id
                      local
                        id 226 ,
                    data
                      gene {
                        locus-tag "MALP_00064" } ,
                    location
                      int {
                        from 9602 ,
                        to 10573 ,
                        strand plus ,
                        id
                          general {
                            db "Prokka" ,
                            tag
                              str "MALP_2" } } } ,
                  {
                    id
                      local
                        id 227 ,
                    data
                      gene {
                        locus-tag "MALP_00065" } ,
                    location
                      int {
                        from 10651 ,
                        to 10797 ,
                        strand plus ,
                        id
                          general {
                            db "Prokka" ,
                            tag
                              str "MALP_2" } } } ,
                  {
                    id
                      local
                        id 228 ,
                    data
                      gene {
                        locus-tag "MALP_00066" } ,
                    location
                      int {
                        from 10889 ,
                        to 11323 ,
                        strand plus ,
                        id
                          general {
                            db "Prokka" ,
                            tag
                              str "MALP_2" } } } ,
                  {
                    id
                      local
                        id 229 ,
                    data
                      gene {
                        locus-tag "MALP_00067" } ,
                    location
                      int {
                        from 11469 ,
                        to 11600 ,
                        strand plus ,
                        id
                          general {
                            db "Prokka" ,
                            tag
                              str "MALP_2" } } } ,
                  {
                    id
                      local
                        id 230 ,
                    data
                      gene {
                        locus-tag "MALP_00068" } ,
                    location
                      int {
                        from 11613 ,
                        to 11867 ,
                        strand plus ,
                        id
                          general {
                            db "Prokka" ,
                            tag
                              str "MALP_2" } } } ,
                  {
                    id
                      local
                        id 231 ,
                    data
                      gene {
                        locus-tag "MALP_00069" } ,
                    location
                      int {
                        from 11928 ,
                        to 12689 ,
                        strand plus ,
                        id
                          general {
                            db "Prokka" ,
                            tag
                              str "MALP_2" } } } ,
                  {
                    id
                      local
                        id 232 ,
                    data
                      gene {
                        locus-tag "MALP_00070" } ,
                    location
                      int {
                        from 12720 ,
                        to 12893 ,
                        strand plus ,
                        id
                          general {
                            db "Prokka" ,
                            tag
                              str "MALP_2" } } } ,
                  {
                    id
                      local
                        id 233 ,
                    data
                      gene {
                        locus "pan" ,
                        locus-tag "MALP_00071" } ,
                    location
                      int {
                        from 12873 ,
                        to 14084 ,
                        strand minus ,
                        id
                          general {
                            db "Prokka" ,
                            tag
                              str "MALP_2" } } } ,
                  {
                    id
                      local
                        id 234 ,
                    data
                      gene {
                        locus "aqpM_1" ,
                        locus-tag "MALP_00072" } ,
                    location
                      int {
                        from 14191 ,
                        to 14916 ,
                        strand minus ,
                        id
                          general {
                            db "Prokka" ,
                            tag
                              str "MALP_2" } } } ,
                  {
                    id
                      local
                        id 235 ,
                    data
                      gene {
                        locus-tag "MALP_00073" } ,
                    location
                      int {
                        from 15022 ,
                        to 16101 ,
                        strand plus ,
                        id
                          general {
                            db "Prokka" ,
                            tag
                              str "MALP_2" } } } ,
                  {
                    id
                      local
                        id 236 ,
                    data
                      gene {
                        locus-tag "MALP_00074" } ,
                    location
                      int {
                        from 16153 ,
                        to 16644 ,
                        strand plus ,
                        id
                          general {
                            db "Prokka" ,
                            tag
                              str "MALP_2" } } } ,
                  {
                    id
                      local
                        id 237 ,
                    data
                      gene {
                        locus-tag "MALP_00075" } ,
                    location
                      int {
                        from 16648 ,
                        to 17199 ,
                        strand minus ,
                        id
                          general {
                            db "Prokka" ,
                            tag
                              str "MALP_2" } } } ,
                  {
                    id
                      local
                        id 238 ,
                    data
                      gene {
                        locus "thsB" ,
                        locus-tag "MALP_00076" } ,
                    location
                      int {
                        from 17440 ,
                        to 19074 ,
                        strand plus ,
                        id
                          general {
                            db "Prokka" ,
                            tag
                              str "MALP_2" } } } ,
                  {
                    id
                      local
                        id 239 ,
                    data
                      gene {
                        locus "grpE" ,
                        locus-tag "MALP_00077" } ,
                    location
                      int {
                        from 19152 ,
                        to 19694 ,
                        strand plus ,
                        id
                          general {
                            db "Prokka" ,
                            tag
                              str "MALP_2" } } } ,
                  {
                    id
                      local
                        id 240 ,
                    data
                      gene {
                        locus "dnaK" ,
                        locus-tag "MALP_00078" } ,
                    location
                      int {
                        from 19687 ,
                        to 21528 ,
                        strand plus ,
                        id
                          general {
                            db "Prokka" ,
                            tag
                              str "MALP_2" } } } ,
                  {
                    id
                      local
                        id 241 ,
                    data
                      gene {
                        locus "dnaJ" ,
                        locus-tag "MALP_00079" } ,
                    location
                      int {
                        from 21537 ,
                        to 22661 ,
                        strand plus ,
                        id
                          general {
                            db "Prokka" ,
                            tag
                              str "MALP_2" } } } ,
                  {
                    id
                      local
                        id 242 ,
                    data
                      gene {
                        locus-tag "MALP_00080" } ,
                    location
                      int {
                        from 22668 ,
                        to 22919 ,
                        strand minus ,
                        id
                          general {
                            db "Prokka" ,
                            tag
                              str "MALP_2" } } } ,
                  {
                    id
                      local
                        id 243 ,
                    data
                      gene {
                        locus-tag "MALP_00081" } ,
                    location
                      int {
                        from 23064 ,
                        to 23270 ,
                        strand minus ,
                        id
                          general {
                            db "Prokka" ,
                            tag
                              str "MALP_2" } } } ,
                  {
                    id
                      local
                        id 244 ,
                    data
                      gene {
                        locus-tag "MALP_00082" } ,
                    location
                      int {
                        from 23267 ,
                        to 23707 ,
                        strand minus ,
                        id
                          general {
                            db "Prokka" ,
                            tag
                              str "MALP_2" } } } ,
                  {
                    id
                      local
                        id 245 ,
                    data
                      gene {
                        locus-tag "MALP_00083" } ,
                    location
                      int {
                        from 23754 ,
                        to 23867 ,
                        strand plus ,
                        id
                          general {
                            db "Prokka" ,
                            tag
                              str "MALP_2" } } } ,
                  {
                    id
                      local
                        id 246 ,
                    data
                      gene {
                        locus "mdtH_1" ,
                        locus-tag "MALP_00084" } ,
                    location
                      int {
                        from 23957 ,
                        to 25231 ,
                        strand plus ,
                        id
                          general {
                            db "Prokka" ,
                            tag
                              str "MALP_2" } } } ,
                  {
                    id
                      local
                        id 247 ,
                    data
                      gene {
                        locus-tag "MALP_00085" } ,
                    location
                      int {
                        from 25228 ,
                        to 25740 ,
                        strand minus ,
                        id
                          general {
                            db "Prokka" ,
                            tag
                              str "MALP_2" } } } ,
                  {
                    id
                      local
                        id 248 ,
                    data
                      gene {
                        locus-tag "MALP_00086" } ,
                    location
                      int {
                        from 25853 ,
                        to 26593 ,
                        strand plus ,
                        id
                          general {
                            db "Prokka" ,
                            tag
                              str "MALP_2" } } } ,
                  {
                    id
                      local
                        id 249 ,
                    data
                      gene {
                        locus "deoA" ,
                        locus-tag "MALP_00087" } ,
                    location
                      int {
                        from 26628 ,
                        to 28148 ,
                        strand minus ,
                        id
                          general {
                            db "Prokka" ,
                            tag
                              str "MALP_2" } } } ,
                  {
                    id
                      local
                        id 250 ,
                    data
                      gene {
                        locus "rbcL" ,
                        locus-tag "MALP_00088" } ,
                    location
                      int {
                        from 28145 ,
                        to 29389 ,
                        strand minus ,
                        id
                          general {
                            db "Prokka" ,
                            tag
                              str "MALP_2" } } } ,
                  {
                    id
                      local
                        id 251 ,
                    data
                      gene {
                        locus-tag "MALP_00089" } ,
                    location
                      int {
                        from 29394 ,
                        to 30320 ,
                        strand minus ,
                        id
                          general {
                            db "Prokka" ,
                            tag
                              str "MALP_2" } } } ,
                  {
                    id
                      local
                        id 252 ,
                    data
                      gene {
                        locus "ycdX_1" ,
                        locus-tag "MALP_00090" } ,
                    location
                      int {
                        from 30368 ,
                        to 32095 ,
                        strand minus ,
                        id
                          general {
                            db "Prokka" ,
                            tag
                              str "MALP_2" } } } ,
                  {
                    id
                      local
                        id 253 ,
                    data
                      gene {
                        locus-tag "MALP_00091" } ,
                    location
                      int {
                        from 32092 ,
                        to 32637 ,
                        strand minus ,
                        id
                          general {
                            db "Prokka" ,
                            tag
                              str "MALP_2" } } } ,
                  {
                    id
                      local
                        id 254 ,
                    data
                      gene {
                        locus "albA_1" ,
                        locus-tag "MALP_00092" } ,
                    location
                      int {
                        from 32806 ,
                        to 33090 ,
                        strand plus ,
                        id
                          general {
                            db "Prokka" ,
                            tag
                              str "MALP_2" } } } ,
                  {
                    id
                      local
                        id 255 ,
                    data
                      gene {
                        locus "albA_2" ,
                        locus-tag "MALP_00093" } ,
                    location
                      int {
                        from 33167 ,
                        to 33463 ,
                        strand plus ,
                        id
                          general {
                            db "Prokka" ,
                            tag
                              str "MALP_2" } } } ,
                  {
                    id
                      local
                        id 256 ,
                    data
                      gene {
                        locus-tag "MALP_00094" } ,
                    location
                      int {
                        from 33460 ,
                        to 34167 ,
                        strand minus ,
                        id
                          general {
                            db "Prokka" ,
                            tag
                              str "MALP_2" } } } ,
                  {
                    id
                      local
                        id 257 ,
                    data
                      gene {
                        locus-tag "MALP_00095" } ,
                    location
                      int {
                        from 34258 ,
                        to 35757 ,
                        strand plus ,
                        id
                          general {
                            db "Prokka" ,
                            tag
                              str "MALP_2" } } } ,
                  {
                    id
                      local
                        id 258 ,
                    data
                      gene {
                        locus "taw2" ,
                        locus-tag "MALP_00096" } ,
                    location
                      int {
                        from 35744 ,
                        to 36748 ,
                        strand minus ,
                        id
                          general {
                            db "Prokka" ,
                            tag
                              str "MALP_2" } } } ,
                  {
                    id
                      local
                        id 259 ,
                    data
                      gene {
                        locus-tag "MALP_00097" } ,
                    location
                      int {
                        from 36752 ,
                        to 37909 ,
                        strand minus ,
                        id
                          general {
                            db "Prokka" ,
                            tag
                              str "MALP_2" } } } ,
                  {
                    id
                      local
                        id 260 ,
                    data
                      gene {
                        locus "tal" ,
                        locus-tag "MALP_00098" } ,
                    location
                      int {
                        from 37992 ,
                        to 38639 ,
                        strand minus ,
                        id
                          general {
                            db "Prokka" ,
                            tag
                              str "MALP_2" } } } ,
                  {
                    id
                      local
                        id 261 ,
                    data
                      gene {
                        locus "dxs_1" ,
                        locus-tag "MALP_00099" } ,
                    location
                      int {
                        from 38636 ,
                        to 39580 ,
                        strand minus ,
                        id
                          general {
                            db "Prokka" ,
                            tag
                              str "MALP_2" } } } ,
                  {
                    id
                      local
                        id 262 ,
                    data
                      gene {
                        locus "dxs_2" ,
                        locus-tag "MALP_00100" } ,
                    location
                      int {
                        from 39577 ,
                        to 40413 ,
                        strand minus ,
                        id
                          general {
                            db "Prokka" ,
                            tag
                              str "MALP_2" } } } ,
                  {
                    id
                      local
                        id 263 ,
                    data
                      gene {
                        locus-tag "MALP_00101" } ,
                    location
                      int {
                        from 40541 ,
                        to 41311 ,
                        strand plus ,
                        id
                          general {
                            db "Prokka" ,
                            tag
                              str "MALP_2" } } } ,
                  {
                    id
                      local
                        id 264 ,
                    data
                      gene {
                        locus "pcn" ,
                        locus-tag "MALP_00102" } ,
                    location
                      int {
                        from 41308 ,
                        to 42045 ,
                        strand minus ,
                        id
                          general {
                            db "Prokka" ,
                            tag
                              str "MALP_2" } } } ,
                  {
                    id
                      local
                        id 265 ,
                    data
                      gene {
                        locus "tfs" ,
                        locus-tag "MALP_00103" } ,
                    location
                      int {
                        from 42112 ,
                        to 42417 ,
                        strand minus ,
                        id
                          general {
                            db "Prokka" ,
                            tag
                              str "MALP_2" } } } ,
                  {
                    id
                      local
                        id 266 ,
                    data
                      gene {
                        locus-tag "MALP_00104" } ,
                    location
                      int {
                        from 42474 ,
                        to 43382 ,
                        strand minus ,
                        id
                          general {
                            db "Prokka" ,
                            tag
                              str "MALP_2" } } } ,
                  {
                    id
                      local
                        id 267 ,
                    data
                      gene {
                        locus-tag "MALP_00105" } ,
                    location
                      int {
                        from 43473 ,
                        to 43829 ,
                        strand minus ,
                        id
                          general {
                            db "Prokka" ,
                            tag
                              str "MALP_2" } } } ,
                  {
                    id
                      local
                        id 268 ,
                    data
                      gene {
                        locus "rnj_2" ,
                        locus-tag "MALP_00106" } ,
                    location
                      int {
                        from 44060 ,
                        to 45307 ,
                        strand plus ,
                        id
                          general {
                            db "Prokka" ,
                            tag
                              str "MALP_2" } } } ,
                  {
                    id
                      local
                        id 269 ,
                    data
                      gene {
                        locus-tag "MALP_00107" } ,
                    location
                      int {
                        from 45345 ,
                        to 46160 ,
                        strand plus ,
                        id
                          general {
                            db "Prokka" ,
                            tag
                              str "MALP_2" } } } ,
                  {
                    id
                      local
                        id 270 ,
                    data
                      gene {
                        locus-tag "MALP_00108" } ,
                    location
                      int {
                        from 46161 ,
                        to 46598 ,
                        strand minus ,
                        id
                          general {
                            db "Prokka" ,
                            tag
                              str "MALP_2" } } } ,
                  {
                    id
                      local
                        id 271 ,
                    data
                      gene {
                        locus-tag "MALP_00109" } ,
                    location
                      int {
                        from 46683 ,
                        to 46862 ,
                        strand plus ,
                        id
                          general {
                            db "Prokka" ,
                            tag
                              str "MALP_2" } } } ,
                  {
                    id
                      local
                        id 272 ,
                    data
                      gene {
                        locus-tag "MALP_00110" } ,
                    location
                      int {
                        from 46913 ,
                        to 47617 ,
                        strand plus ,
                        id
                          general {
                            db "Prokka" ,
                            tag
                              str "MALP_2" } } } ,
                  {
                    id
                      local
                        id 273 ,
                    data
                      gene {
                        locus-tag "MALP_00111" } ,
                    location
                      int {
                        from 47693 ,
                        to 48409 ,
                        strand plus ,
                        id
                          general {
                            db "Prokka" ,
                            tag
                              str "MALP_2" } } } ,
                  {
                    id
                      local
                        id 274 ,
                    data
                      gene {
                        locus-tag "MALP_00112" } ,
                    location
                      int {
                        from 48414 ,
                        to 49727 ,
                        strand plus ,
                        id
                          general {
                            db "Prokka" ,
                            tag
                              str "MALP_2" } } } ,
                  {
                    id
                      local
                        id 275 ,
                    data
                      gene {
                        locus-tag "MALP_00113" } ,
                    location
                      int {
                        from 49784 ,
                        to 50503 ,
                        strand plus ,
                        id
                          general {
                            db "Prokka" ,
                            tag
                              str "MALP_2" } } } ,
                  {
                    id
                      local
                        id 276 ,
                    data
                      rna {
                        type tRNA ,
                        ext
                          tRNA {
                            aa
                              ncbieaa 86 } } ,
                    comment "tRNA-Val(cac)" ,
                    location
                      int {
                        from 50562 ,
                        to 50637 ,
                        strand plus ,
                        id
                          general {
                            db "Prokka" ,
                            tag
                              str "MALP_2" } } ,
                    qual {
                      {
                        qual "inference" ,
                        val "COORDINATES: profile:Aragorn:1.2" } } } ,
                  {
                    id
                      local
                        id 277 ,
                    data
                      gene {
                        locus-tag "MALP_00114" } ,
                    location
                      int {
                        from 50562 ,
                        to 50637 ,
                        strand plus ,
                        id
                          general {
                            db "Prokka" ,
                            tag
                              str "MALP_2" } } } ,
                  {
                    id
                      local
                        id 278 ,
                    data
                      gene {
                        locus-tag "MALP_00115" } ,
                    location
                      int {
                        from 51472 ,
                        to 51570 ,
                        strand plus ,
                        id
                          general {
                            db "Prokka" ,
                            tag
                              str "MALP_2" } } } ,
                  {
                    id
                      local
                        id 279 ,
                    data
                      gene {
                        locus "betA" ,
                        locus-tag "MALP_00116" } ,
                    location
                      int {
                        from 51590 ,
                        to 53206 ,
                        strand plus ,
                        id
                          general {
                            db "Prokka" ,
                            tag
                              str "MALP_2" } } } } } } } ,
        seq {
          id {
            general {
              db "Prokka" ,
              tag
                str "MALP_00052" } } ,
          descr {
            title "hypothetical protein MALP_00052 [Genus species]" ,
            molinfo {
              biomol peptide ,
              tech concept-trans } } ,
          inst {
            repr raw ,
            mol aa ,
            length 189 ,
            seq-data
              ncbieaa "MRRAGTNHSRYPQSKLEEECSTRALVGYISETGNTKKAARAIYDEIPGEKDLLSI
CDVPDPSVYDLIFLGFPIHQFGPDKKAMMRMKQHCVPGRKVALFVTHAAPETEPELQEWLSKFKEAAPGAEMVGLFDR
QGQMSVPIRMMLRLSGDRKMRNWAKIDNGKGQPDDSRIMKAREFAKEVLEKVGHKG" } ,
          annot {
            {
              data
                ftable {
                  {
                    id
                      local
                        id 280 ,
                    data
                      prot {
                        name {
                          "hypothetical protein" } } ,
                    location
                      int {
                        from 0 ,
                        to 188 ,
                        id
                          general {
                            db "Prokka" ,
                            tag
                              str "MALP_00052" } } } } } } } ,
        seq {
          id {
            general {
              db "Prokka" ,
              tag
                str "MALP_00053" } } ,
          descr {
            title "putative ABC transporter ATP-binding protein [Genus
 species]" ,
            molinfo {
              biomol peptide ,
              tech concept-trans } } ,
          inst {
            repr raw ,
            mol aa ,
            length 320 ,
            seq-data
              ncbieaa "MGNGDFSKDGSAEHTITARDVVVRFGNILALDNFSVEVPNGIVGLLGPNGAGKST
FIKTVLGLVSYDSGDVRISGMDPRTDVMAIRDRVGYMPEHDCLVDTMTGLELVTYFGRLSGMTKEDSIPRSHEVLDFV
GLGEERYRPTATYSTGMKQRVKLAQAIVHDPEILFLDEPTNGMDPLGREEMLELISRIAASNKSLLISSHILQDMEKV
CQHVIIINGGRAITQGPMSVLLDQGRDRKRLQVRGDPKALLAFTDQLRKVREVISVSEEFGQMTIILVNGGPSAPLLD
MAKLHGVQVRSYAPDKLTLEGAFIRSVTEGA" } ,
          annot {
            {
              data
                ftable {
                  {
                    id
                      local
                        id 281 ,
                    data
                      prot {
                        name {
                          "putative ABC transporter ATP-binding protein" } } ,
                    location
                      int {
                        from 0 ,
                        to 319 ,
                        id
                          general {
                            db "Prokka" ,
                            tag
                              str "MALP_00053" } } } } } } } ,
        seq {
          id {
            general {
              db "Prokka" ,
              tag
                str "MALP_00054" } } ,
          descr {
            title "hypothetical protein MALP_00054 [Genus species]" ,
            molinfo {
              biomol peptide ,
              tech concept-trans } } ,
          inst {
            repr raw ,
            mol aa ,
            length 273 ,
            seq-data
              ncbieaa "MGLDPIGYKPWSGERTEHGRRFLVVAESILRHKLRAKWFLALLVIGTFLVHIMPL
FIFSLIPHQGLEAEVMRDYMGDGLYFIFEVILVALVCSDLISEDLRSNSFILYVSRAMGVKGYLLGKWTGAMITIGLF
TLLPPLAVAIAITATQSGSDYLGSLAVIGQTLLAGAWSAAMLVPAGLAVSSLTRKKTYASVGTFMFFFGMMIVAGIFS
GLSQDWSMLNPSEVLYQSHTVLYGLELSESVNRYLLGAMAFLLTVPPMALVYYRIMRKEVGK" } ,
          annot {
            {
              data
                ftable {
                  {
                    id
                      local
                        id 282 ,
                    data
                      prot {
                        name {
                          "hypothetical protein" } } ,
                    location
                      int {
                        from 0 ,
                        to 272 ,
                        id
                          general {
                            db "Prokka" ,
                            tag
                              str "MALP_00054" } } } } } } } ,
        seq {
          id {
            general {
              db "Prokka" ,
              tag
                str "MALP_00055" } } ,
          descr {
            title "Molybdate/tungstate import ATP-binding protein WtpC [Genus
 species]" ,
            molinfo {
              biomol peptide ,
              tech concept-trans } } ,
          inst {
            repr raw ,
            mol aa ,
            length 308 ,
            seq-data
              ncbieaa "MSNVAEARLLSKWYGQVIGLNNFSIDVPKGITGIVGPNGAGKSTFFKLLTGNIKT
NVGHLRVLGEEPWQNPALLAKIGFCPDYDFLPPDLNGREYLRFVAGLHGMDSVRTATRVNDVLGIVNMVKDADRIMGG
YSKGMRQRIKIAGALLHEPQLLLLDEPLTGTDPLIRKEMIDLVKDLNKVHGHDVIVSSHVLHEIERMTHQVALIYKGR
SVASGDISEIRRLMSDHPHNIVLEGRGLVPLAQTLLTKPYTSSIELRPDRMGMYVRVDRPEEFFDSLPELVAGTGCEL
ERVESLDDDLESVFRYLVG" } ,
          annot {
            {
              data
                ftable {
                  {
                    id
                      local
                        id 283 ,
                    data
                      prot {
                        name {
                          "Molybdate/tungstate import ATP-binding protein
 WtpC" } ,
                        ec {
                          "3.6.3.-" } } ,
                    location
                      int {
                        from 0 ,
                        to 307 ,
                        id
                          general {
                            db "Prokka" ,
                            tag
                              str "MALP_00055" } } } } } } } ,
        seq {
          id {
            general {
              db "Prokka" ,
              tag
                str "MALP_00056" } } ,
          descr {
            title "hypothetical protein MALP_00056 [Genus species]" ,
            molinfo {
              biomol peptide ,
              tech concept-trans } } ,
          inst {
            repr raw ,
            mol aa ,
            length 248 ,
            seq-data
              ncbieaa "MSFNLIGLRTVAAFSARKLLMNRRWMLVMLLGALVALVMGYAATEDGANMDLASD
LMVILLLAFLLPVLSLIYGASMIRNEMDDRSIVQVITAPLDRRISYLGYYIGLVMVLCLLITVVTVIGGLAFLMFSPE
RTGGAQLIITFIALQYLGVMVYSALFLFIGTLIKQPIYLGLFYIFIWEGFVTSVPGSIGMLTIRHQLQVVGSELTEFG
SIAWTTGDWAVSILALVVVTAVLVLAGAFVFRQEEVA" } ,
          annot {
            {
              data
                ftable {
                  {
                    id
                      local
                        id 284 ,
                    data
                      prot {
                        name {
                          "hypothetical protein" } } ,
                    location
                      int {
                        from 0 ,
                        to 247 ,
                        id
                          general {
                            db "Prokka" ,
                            tag
                              str "MALP_00056" } } } } } } } ,
        seq {
          id {
            general {
              db "Prokka" ,
              tag
                str "MALP_00057" } } ,
          descr {
            title "hypothetical protein MALP_00057 [Genus species]" ,
            molinfo {
              biomol peptide ,
              tech concept-trans } } ,
          inst {
            repr raw ,
            mol aa ,
            length 41 ,
            seq-data
              ncbieaa "MIIPKEYCNKYGFRSGLEIFMEARKGRMSSWRNTSSIVRPI" } ,
          annot {
            {
              data
                ftable {
                  {
                    id
                      local
                        id 285 ,
                    data
                      prot {
                        name {
                          "hypothetical protein" } } ,
                    location
                      int {
                        from 0 ,
                        to 40 ,
                        id
                          general {
                            db "Prokka" ,
                            tag
                              str "MALP_00057" } } } } } } } ,
        seq {
          id {
            general {
              db "Prokka" ,
              tag
                str "MALP_00058" } } ,
          descr {
            title "hypothetical protein MALP_00058 [Genus species]" ,
            molinfo {
              biomol peptide ,
              tech concept-trans } } ,
          inst {
            repr raw ,
            mol aa ,
            length 77 ,
            seq-data
              ncbieaa "MWNTDLVEMIGIMGKLGAGDERRDEAVEAVLSKQGENGRWKQENQFSGRFITTVE
TDGRESRWVTLNVVRAFRSLME" } ,
          annot {
            {
              data
                ftable {
                  {
                    id
                      local
                        id 286 ,
                    data
                      prot {
                        name {
                          "hypothetical protein" } } ,
                    location
                      int {
                        from 0 ,
                        to 76 ,
                        id
                          general {
                            db "Prokka" ,
                            tag
                              str "MALP_00058" } } } } } } } ,
        seq {
          id {
            general {
              db "Prokka" ,
              tag
                str "MALP_00059" } } ,
          descr {
            title "hypothetical protein MALP_00059 [Genus species]" ,
            molinfo {
              biomol peptide ,
              tech concept-trans } } ,
          inst {
            repr raw ,
            mol aa ,
            length 199 ,
            seq-data
              ncbieaa "MADFPGEIGAWLDILLDTIPTIIIAIVTLIIGFILAYVAGEMVREVFGRIGRDRA
TGRSGPKHSVMAGKIAKALVFAVVAISAIQLLAELGPFGEWQATVENYGIRFVLGLLVMFVGAFLSDIASPTLACWLH
GGACISEETDPTRELVFLGLIVSVVLVGLGIMIVDSLAVLMIFLASLVIGVTLVLLESRRRMRGVE" } ,
          annot {
            {
              data
                ftable {
                  {
                    id
                      local
                        id 287 ,
                    data
                      prot {
                        name {
                          "hypothetical protein" } } ,
                    location
                      int {
                        from 0 ,
                        to 198 ,
                        id
                          general {
                            db "Prokka" ,
                            tag
                              str "MALP_00059" } } } } } } } ,
        seq {
          id {
            general {
              db "Prokka" ,
              tag
                str "MALP_00060" } } ,
          descr {
            title "hypothetical protein MALP_00060 [Genus species]" ,
            molinfo {
              biomol peptide ,
              tech concept-trans } } ,
          inst {
            repr raw ,
            mol aa ,
            length 279 ,
            seq-data
              ncbieaa "MNLVDLLDELSTMWDSFLVAVPAILAAIIVLIIGYLVAWIAGKIVKKVVQKAGLE
RFFNQTATGRAFLSSGLYASNLASMLVMAFIMIFFIVLAIQVLDMSGVFGDYLTLLANYLPKLFVGVLVLIVGAFFAD
FLSSFIGRIVRPMFPEGKQNIAEMLKNLLFIGLIAFVVLLALNIMLLTGALVYTLVLGFVIIGVGILLTDALIRSVAD
DHPDFKEVAGYAKFVLYSIFLIIGTGAIFATFPGVTGIIANISWAFALALALMLVPVAFAMTKKMTKQ" } ,
          annot {
            {
              data
                ftable {
                  {
                    id
                      local
                        id 288 ,
                    data
                      prot {
                        name {
                          "hypothetical protein" } } ,
                    location
                      int {
                        from 0 ,
                        to 278 ,
                        id
                          general {
                            db "Prokka" ,
                            tag
                              str "MALP_00060" } } } } } } } ,
        seq {
          id {
            general {
              db "Prokka" ,
              tag
                str "MALP_00061" } } ,
          descr {
            title "hypothetical protein MALP_00061 [Genus species]" ,
            molinfo {
              biomol peptide ,
              tech concept-trans } } ,
          inst {
            repr raw ,
            mol aa ,
            length 82 ,
            seq-data
              ncbieaa "MRDLCLGVPSGCIYGLIGPNGSGKTAAIKVLMGLVRATSGMAEVLGRTVPVTMAM
RALPIALMRRRRARQLTKLTRIIFYHF" } ,
          annot {
            {
              data
                ftable {
                  {
                    id
                      local
                        id 289 ,
                    data
                      prot {
                        name {
                          "hypothetical protein" } } ,
                    location
                      int {
                        from 0 ,
                        to 81 ,
                        id
                          general {
                            db "Prokka" ,
                            tag
                              str "MALP_00061" } } } } } } } ,
        seq {
          id {
            general {
              db "Prokka" ,
              tag
                str "MALP_00062" } } ,
          descr {
            title "hypothetical protein MALP_00062 [Genus species]" ,
            molinfo {
              biomol peptide ,
              tech concept-trans } } ,
          inst {
            repr raw ,
            mol aa ,
            length 206 ,
            seq-data
              ncbieaa "MMSIPNAQSSPERKGAKERILQASFELFAEKGFDGTTTRSIAKRAGVNEVTIFRT
FGNKEALFRQAAMDVLPLRRIKAGVDFGADGTAEEVLVRNARLVLGILKENRHMFMITVGELWRHPEMKEEVGIEIFD
QAVQFVTEQMRVMIADGRLRDVDPFVAARSWMGTVQSHFLLNYLIRPGHLDPDAEERLIRGWADIFVNGAGRR" } ,
          annot {
            {
              data
                ftable {
                  {
                    id
                      local
                        id 290 ,
                    data
                      prot {
                        name {
                          "hypothetical protein" } } ,
                    location
                      int {
                        from 0 ,
                        to 205 ,
                        id
                          general {
                            db "Prokka" ,
                            tag
                              str "MALP_00062" } } } } } } } ,
        seq {
          id {
            general {
              db "Prokka" ,
              tag
                str "MALP_00063" } } ,
          descr {
            title "hypothetical protein MALP_00063 [Genus species]" ,
            molinfo {
              biomol peptide ,
              tech concept-trans } } ,
          inst {
            repr raw ,
            mol aa ,
            length 455 ,
            seq-data
              ncbieaa "MEFADYIRMFDAHTAKYIPNRADWTPSDHAVYGPSDYFRLDPQEANDLRYKAVRY
QLDRHFKSNRTYRTFCEDLKFDPASIRSADDLDKVPVVSTDFFKTYPAGRDFALWLANVYTGELPKIHIRNKDPTHDE
VIRSFNDAGMAVAYSSGTSGRHTFIPRDMKAFFSNEYALSKGALTMFYPHWGPDMRSFLLMPNPFKTNLFAGRLGAVM
FDIMKDVEVALDREVNTETVRQSMVKGDTLVGKITKYVVSRTAQKSIDRIVNWIGERYKDGSRIALVGVPFMLHHVLN
ELKERGRSYDIGDRTMILTGGGWKAHENERIPEERFRKDVEELLGVRPEHCLDMYGMVEGNGWMLQCPEGHHFHIPTN
YLHPMVLDDDGNNLGYGKYGRFAFLDGSMNAYPGFIVTSDKVKMLEHCPHCDRPGPVLESGITRMPGKEVRGCGEEMR
KMMAADVGGD" } ,
          annot {
            {
              data
                ftable {
                  {
                    id
                      local
                        id 291 ,
                    data
                      prot {
                        name {
                          "hypothetical protein" } } ,
                    location
                      int {
                        from 0 ,
                        to 454 ,
                        id
                          general {
                            db "Prokka" ,
                            tag
                              str "MALP_00063" } } } } } } } ,
        seq {
          id {
            general {
              db "Prokka" ,
              tag
                str "MALP_00064" } } ,
          descr {
            title "hypothetical protein MALP_00064 [Genus species]" ,
            molinfo {
              biomol peptide ,
              tech concept-trans } } ,
          inst {
            repr raw ,
            mol aa ,
            length 323 ,
            seq-data
              ncbieaa "MRSPGYMKRHEFLPNTPFIKLLTKGVASVLKTSAFHLGEVKKMRVRPPEQERYQR
PQRPYDIPEYQEGMRCGARDEKYLSATLYCDPCDPRIMAMAHKLGAFQVSDLEFAKRAHDLAKNQMIVEYVPFDTAGD
TLERGTGTCFHLANTMVALCRAAGIKARYKVFAMNMIAVWYDKMLGADSFMQKWYDSLGYFLIEAEVQVFVDGKWMDA
VVGPDDGWQATMGDSLSKLGETSLEDWFEAIPGTVMLRESIPYGLPILGKLMIALAPGSVERVSCNVKRMSQDGYRMM
EVMGGREAYDSMTRAKRVKRPMVNVENRSQIVFD" } ,
          annot {
            {
              data
                ftable {
                  {
                    id
                      local
                        id 292 ,
                    data
                      prot {
                        name {
                          "hypothetical protein" } } ,
                    location
                      int {
                        from 0 ,
                        to 322 ,
                        id
                          general {
                            db "Prokka" ,
                            tag
                              str "MALP_00064" } } } } } } } ,
        seq {
          id {
            general {
              db "Prokka" ,
              tag
                str "MALP_00065" } } ,
          descr {
            title "hypothetical protein MALP_00065 [Genus species]" ,
            molinfo {
              biomol peptide ,
              tech concept-trans } } ,
          inst {
            repr raw ,
            mol aa ,
            length 48 ,
            seq-data
              ncbieaa "MKKVKCMTCGRTFTAPTKEEAEAMLKRHRVQDIMGEATLQRSRYGSDA" } ,
          annot {
            {
              data
                ftable {
                  {
                    id
                      local
                        id 293 ,
                    data
                      prot {
                        name {
                          "hypothetical protein" } } ,
                    location
                      int {
                        from 0 ,
                        to 47 ,
                        id
                          general {
                            db "Prokka" ,
                            tag
                              str "MALP_00065" } } } } } } } ,
        seq {
          id {
            general {
              db "Prokka" ,
              tag
                str "MALP_00066" } } ,
          descr {
            title "hypothetical protein MALP_00066 [Genus species]" ,
            molinfo {
              biomol peptide ,
              tech concept-trans } } ,
          inst {
            repr raw ,
            mol aa ,
            length 144 ,
            seq-data
              ncbieaa "MGLFDRFKGKDISRPEEGLRRLMAQVLEVLRETEEIIDGLPPELRQGARRSFDES
VGESIGDCRKRLEKLDRKLLAGDLESIPRPELLGLRERMSRLDDHLIRSYLGAVKITGNRRNKKAIRASARKRADRVE
ELLKALEKITG" } ,
          annot {
            {
              data
                ftable {
                  {
                    id
                      local
                        id 294 ,
                    data
                      prot {
                        name {
                          "hypothetical protein" } } ,
                    location
                      int {
                        from 0 ,
                        to 143 ,
                        id
                          general {
                            db "Prokka" ,
                            tag
                              str "MALP_00066" } } } } } } } ,
        seq {
          id {
            general {
              db "Prokka" ,
              tag
                str "MALP_00067" } } ,
          descr {
            title "hypothetical protein MALP_00067 [Genus species]" ,
            molinfo {
              biomol peptide ,
              tech concept-trans } } ,
          inst {
            repr raw ,
            mol aa ,
            length 43 ,
            seq-data
              ncbieaa "MIILVIGRVLAPGILTVIGAMIGPLIGLVILGPALGHIDPYLA" } ,
          annot {
            {
              data
                ftable {
                  {
                    id
                      local
                        id 295 ,
                    data
                      prot {
                        name {
                          "hypothetical protein" } } ,
                    location
                      int {
                        from 0 ,
                        to 42 ,
                        id
                          general {
                            db "Prokka" ,
                            tag
                              str "MALP_00067" } } } } } } } ,
        seq {
          id {
            general {
              db "Prokka" ,
              tag
                str "MALP_00068" } } ,
          descr {
            title "hypothetical protein MALP_00068 [Genus species]" ,
            molinfo {
              biomol peptide ,
              tech concept-trans } } ,
          inst {
            repr raw ,
            mol aa ,
            length 84 ,
            seq-data
              ncbieaa "MGADEMMVSRLFRGVLLSMALPIADLPMLAINHLFPHWLMMVIMFIIHVPMHGFV
GAKVAEVFETSVNYQEDGTFGEGRDHIPC" } ,
          annot {
            {
              data
                ftable {
                  {
                    id
                      local
                        id 296 ,
                    data
                      prot {
                        name {
                          "hypothetical protein" } } ,
                    location
                      int {
                        from 0 ,
                        to 83 ,
                        id
                          general {
                            db "Prokka" ,
                            tag
                              str "MALP_00068" } } } } } } } ,
        seq {
          id {
            general {
              db "Prokka" ,
              tag
                str "MALP_00069" } } ,
          descr {
            title "GPN-loop GTPase [Genus species]" ,
            molinfo {
              biomol peptide ,
              tech concept-trans } } ,
          inst {
            repr raw ,
            mol aa ,
            length 253 ,
            seq-data
              ncbieaa "MRFIYFVGTAGSGKSSLIYAFQEWLTLQGLDSVIINLDPGVEHMPYEPDIDIRDW
VRVDDVMEEYGLGPNGAQIVAADMMAVNAKDLAESVEKFRTNYVLVDTPGQIELFAFRQSSEVIMEELGKEDACLVFL
ADPNLCKTPSGFVSSIMLAATVHFRFSVPFFTVLSKSDLLKEEEQETIMEWSESPDALYAALTDKIDTRAVLGIELFK
ALESIGAYKKVVAASATEPSGLEDIYDMVQQSFEGGEDLSND" } ,
          annot {
            {
              data
                ftable {
                  {
                    id
                      local
                        id 297 ,
                    data
                      prot {
                        name {
                          "GPN-loop GTPase" } ,
                        ec {
                          "3.6.5.-" } } ,
                    location
                      int {
                        from 0 ,
                        to 252 ,
                        id
                          general {
                            db "Prokka" ,
                            tag
                              str "MALP_00069" } } } } } } } ,
        seq {
          id {
            general {
              db "Prokka" ,
              tag
                str "MALP_00070" } } ,
          descr {
            title "hypothetical protein MALP_00070 [Genus species]" ,
            molinfo {
              biomol peptide ,
              tech concept-trans } } ,
          inst {
            repr raw ,
            mol aa ,
            length 57 ,
            seq-data
              ncbieaa "MKTWVATCPECGSADVVYEAGMMMGQKYRCQKCGYIGSFVLEKEIEVEKEVSGEH
HA" } ,
          annot {
            {
              data
                ftable {
                  {
                    id
                      local
                        id 298 ,
                    data
                      prot {
                        name {
                          "hypothetical protein" } } ,
                    location
                      int {
                        from 0 ,
                        to 56 ,
                        id
                          general {
                            db "Prokka" ,
                            tag
                              str "MALP_00070" } } } } } } } ,
        seq {
          id {
            general {
              db "Prokka" ,
              tag
                str "MALP_00071" } } ,
          descr {
            title "Proteasome-activating nucleotidase [Genus species]" ,
            molinfo {
              biomol peptide ,
              tech concept-trans } } ,
          inst {
            repr raw ,
            mol aa ,
            length 403 ,
            seq-data
              ncbieaa "MLDEELDQSISNEIVEKLELLERQNSELLEEVRRVEGEKRYVESELFRLQKEIKR
MRSELERLKSPPLIIGSIKDILIDGRVIVKSSTGPDFIVTTSEYVPSEDLIIGARVALNKQTLAVMSVLPQSLDPIVT
GAEIIDKPTITYDMIGGLDEQILEVREAVEDPLLRPDLYRRVGIEPPKGVLLVGPPGTGKTLIAKAVANNTNATFIRF
VGSELVQKYIGEGARLVRELFELAREKAPSIIFIDELDSVGAKRLDVATSGDREVQRTLMQLLAELDGFNPLDNIKII
GATNRPDILDDALLRPGRFDRIIEVPIPSYEARLEIFRIHTGKMSVEDDLNLESLATKTELATGADIKSICTEAGMFA
IRDNRDTVSMADFERAIVKVLDNETSKCTESGVMFA" } ,
          annot {
            {
              data
                ftable {
                  {
                    id
                      local
                        id 299 ,
                    data
                      prot {
                        name {
                          "Proteasome-activating nucleotidase" } } ,
                    location
                      int {
                        from 0 ,
                        to 402 ,
                        id
                          general {
                            db "Prokka" ,
                            tag
                              str "MALP_00071" } } } } } } } ,
        seq {
          id {
            general {
              db "Prokka" ,
              tag
                str "MALP_00072" } } ,
          descr {
            title "putative aquaporin AqpM [Genus species]" ,
            molinfo {
              biomol peptide ,
              tech concept-trans } } ,
          inst {
            repr raw ,
            mol aa ,
            length 241 ,
            seq-data
              ncbieaa "MKTLKQKFTAELIGTMFLVIVAIASTILPMTLDVELGVTVFVNAVAVAFVLFALI
ECMAPISGAHFNPAVTLALSRTGEMRKGEAPYYIMAQFLGAFLGLITVHLMFWDTNPVLLTVSENDMTFSQFFAEIVG
TFILVGVIYGCVRGKSNATGMAVAFLVGGMLVSTVSTMFANPAVTFARMMTYAICGIAPLSGIVFMAMEVIGAMLAMF
VFTKVLYPSQLDKKDICEPGYCPPKIIEVR" } ,
          annot {
            {
              data
                ftable {
                  {
                    id
                      local
                        id 300 ,
                    data
                      prot {
                        name {
                          "putative aquaporin AqpM" } } ,
                    location
                      int {
                        from 0 ,
                        to 240 ,
                        id
                          general {
                            db "Prokka" ,
                            tag
                              str "MALP_00072" } } } } } } } ,
        seq {
          id {
            general {
              db "Prokka" ,
              tag
                str "MALP_00073" } } ,
          descr {
            title "hypothetical protein MALP_00073 [Genus species]" ,
            molinfo {
              biomol peptide ,
              tech concept-trans } } ,
          inst {
            repr raw ,
            mol aa ,
            length 359 ,
            seq-data
              ncbieaa "MSISDMKVRMVIIGGFLGAGKTTLITRLAKELLSSNVNVGLIMNDQADALVDTQY
SRALGLDSCEVSGGCFCCRFPDFMKNAEKLIDTSRPQMVIAEPVGSCTDLLATVVNPLKTMYSERFEVAPLMIMVDAA
RALSDGFDRNDLNGYLRHHQVSEAEVVIISKSDLVSPEQLDRVRSAIEGINPSMRTVVYSSMNGEGLSEIIEIVSGRQ
VSDRKPTDIDYALYAEAEAELGWYNSTITVDLAPRTDVFDLGKRFLGSLSELYPAGDVAHAKVILTTSSTAMKMSCVQ
GRLGVDMAKGSRFAEGKGRFTVNARVVSSPDDLRRNVRSALATVFPAELDFETEECFSPSPPKPFHRMKE" } ,
          annot {
            {
              data
                ftable {
                  {
                    id
                      local
                        id 301 ,
                    data
                      prot {
                        name {
                          "hypothetical protein" } } ,
                    location
                      int {
                        from 0 ,
                        to 358 ,
                        id
                          general {
                            db "Prokka" ,
                            tag
                              str "MALP_00073" } } } } } } } ,
        seq {
          id {
            general {
              db "Prokka" ,
              tag
                str "MALP_00074" } } ,
          descr {
            title "hypothetical protein MALP_00074 [Genus species]" ,
            molinfo {
              biomol peptide ,
              tech concept-trans } } ,
          inst {
            repr raw ,
            mol aa ,
            length 163 ,
            seq-data
              ncbieaa "MICEMCGKEVASLLPVRIEGTILSVCRDCARFGDNVKAGGKQGTTVEPSLIQVRL
QNRERRMKTKDVYEGGEESFEMALDYPKRIKEAREKMGWKQEELAAKMNERESVIHKLESGTMHPDDALIRKVEKTLD
IKIKEKVTIAAVEKSTGKKGMTLEDFIKKK" } ,
          annot {
            {
              data
                ftable {
                  {
                    id
                      local
                        id 302 ,
                    data
                      prot {
                        name {
                          "hypothetical protein" } } ,
                    location
                      int {
                        from 0 ,
                        to 162 ,
                        id
                          general {
                            db "Prokka" ,
                            tag
                              str "MALP_00074" } } } } } } } ,
        seq {
          id {
            general {
              db "Prokka" ,
              tag
                str "MALP_00075" } } ,
          descr {
            title "hypothetical protein MALP_00075 [Genus species]" ,
            molinfo {
              biomol peptide ,
              tech concept-trans } } ,
          inst {
            repr raw ,
            mol aa ,
            length 183 ,
            seq-data
              ncbieaa "MSELQKTVTVVFNRKGKKLLSEREFINALFFELKWADPSGVGRIEAKEAQRILEA
ALRQGLLELSDGYVKPTFDLKSVEVSLNYKPTKDLLKELGEGGSAPAAASPSSNQGEMKAEPLPVFSVLIDDIAAKSG
WNKRDVVSRINKVVERLSVDAEVAALLIGKDVGVDVAKYLLEVKEEVLRK" } ,
          annot {
            {
              data
                ftable {
                  {
                    id
                      local
                        id 303 ,
                    data
                      prot {
                        name {
                          "hypothetical protein" } } ,
                    location
                      int {
                        from 0 ,
                        to 182 ,
                        id
                          general {
                            db "Prokka" ,
                            tag
                              str "MALP_00075" } } } } } } } ,
        seq {
          id {
            general {
              db "Prokka" ,
              tag
                str "MALP_00076" } } ,
          descr {
            title "Thermosome subunit beta [Genus species]" ,
            molinfo {
              biomol peptide ,
              tech concept-trans } } ,
          inst {
            repr raw ,
            mol aa ,
            length 544 ,
            seq-data
              ncbieaa "MSMGNQPIFILKEGSKREKGKDAQYNNIMAARAIADAVRSTLGPRGMDKMLVDSM
GDVVITNDGVTILKEIDVEHPAAKMLVEVAKTQDEECGDGTTTAVILAGELLKKSIDLIDANVHPTIITAGYRMAANK
AMDVLDSVAIKVEPKDRATLLKIAKTAMMSKSVSGSKELMAAVSVDSVSAVAEKVNGKWQVDMDNIQVTKKHGGSMDD
TQLIPGIIVDKEPVHPGMPKRIEKAKIALLDVALEIKKTEIDAKIEITDPTQMHAFLDEEERMLKQMVDTIKRVGANV
VFCQKGIDDLVQHFLAKEKIYAGRRVKKGDMEKLSKATGATIISKINELDANDLGKADLVEVRKIQDEEMTFVTGCKN
PKAMSILIRGGTDHVIAEIERSLDDAMSVVAVAIEDGLMLTGGGSTAVEVALRLREFSSSVGGREQIAIDAYASALEV
IPTALAENAGLDPIDILIEMRKSHKAGKKHAGVNVFTGQVEDMLANDVIEPFRVDKQAISSATDAAVMILRIDDVIAS
KGTPGMSSRDMVGKEGLGDTD" } ,
          annot {
            {
              data
                ftable {
                  {
                    id
                      local
                        id 304 ,
                    data
                      prot {
                        name {
                          "Thermosome subunit beta" } } ,
                    location
                      int {
                        from 0 ,
                        to 543 ,
                        id
                          general {
                            db "Prokka" ,
                            tag
                              str "MALP_00076" } } } } } } } ,
        seq {
          id {
            general {
              db "Prokka" ,
              tag
                str "MALP_00077" } } ,
          descr {
            title "Protein GrpE [Genus species]" ,
            molinfo {
              biomol peptide ,
              tech concept-trans } } ,
          inst {
            repr raw ,
            mol aa ,
            length 180 ,
            seq-data
              ncbieaa "MEDISRESRPPQEGEAQGEPLRPDDDMTRLKAEIEEAREQAERNLDMAKRIQADF
DNYKKRAQRDMEEQIKAANDRLLYDLLGFLDDFERAFAAKATPEEFRRGVESIHANLRSLLQSKGLVETPCDSFDPAL
HEALCVGEGEEGKVLEVYQKGYCLGPRVVRYAKVKVGSGNNRGESDG" } ,
          annot {
            {
              data
                ftable {
                  {
                    id
                      local
                        id 305 ,
                    data
                      prot {
                        name {
                          "Protein GrpE" } } ,
                    location
                      int {
                        from 0 ,
                        to 179 ,
                        id
                          general {
                            db "Prokka" ,
                            tag
                              str "MALP_00077" } } } } } } } ,
        seq {
          id {
            general {
              db "Prokka" ,
              tag
                str "MALP_00078" } } ,
          descr {
            title "Chaperone protein DnaK [Genus species]" ,
            molinfo {
              biomol peptide ,
              tech concept-trans } } ,
          inst {
            repr raw ,
            mol aa ,
            length 613 ,
            seq-data
              ncbieaa "MAKIIGIDLGTSNSAAAVMEGGRPTIIPSAEGTSIGGKAFPSYVAFTKDNQLLVG
EPARRQAVTNPEGTIAAIKRKMGTDYKVNIMGKEYSPQQISAFILQKIKRDAEAYLGEEVTKAVITVPAYFNDNQRQA
TKDAGAIAGLEVIRIINEPTSAALAFGLDKAGTSQKIMVFDLGGGTLDVTIMDFSDGVFEVVSTSGDTQLGGTDMDEL
LIKFAVSNFQKETGVDLTTDKMAMWRVREACEKAKIELSTTMSTEVNLPFIAAGADGPKHLAFNLTRAKLEELVEPVV
NRCRGPVERAMKDSNLSADKINAVILVGGPTRMPVIQRFVETVVGKKIQRGVDPMECVAMGAAVQAAVLSGEVKDVLL
LDVTPLSLGIETLGGIATKLIDRNTTIPTRKSQIFSTAADGQTSVEIHVTQGERPMAKDNTSLGRFMLMGIPPAPRGV
PQIEVAFDIDANGIVNVSAKDLGTGKEAKITITASTKLSTDDIDKMVKEAERFAEDDLKNKEKVEIINQADQLTYATE
KALTELGEQASNEERTKIEALINDVRDEIKKGDAATIKTKMEALQKEFYAISTRIYQNMAQKQQTDGQQQGSAPQDDN
VVDADYKIVDDQ" } ,
          annot {
            {
              data
                ftable {
                  {
                    id
                      local
                        id 306 ,
                    data
                      prot {
                        name {
                          "Chaperone protein DnaK" } } ,
                    location
                      int {
                        from 0 ,
                        to 612 ,
                        id
                          general {
                            db "Prokka" ,
                            tag
                              str "MALP_00078" } } } } } } } ,
        seq {
          id {
            general {
              db "Prokka" ,
              tag
                str "MALP_00079" } } ,
          descr {
            title "Chaperone protein DnaJ [Genus species]" ,
            molinfo {
              biomol peptide ,
              tech concept-trans } } ,
          inst {
            repr raw ,
            mol aa ,
            length 374 ,
            seq-data
              ncbieaa "MVEKRDYYEVLGVERQAGEEEIKKAYRQLARQYHPDVTKEDPKVAEERFKEISEA
YEVLMDKPKRELYDKYGHAGVNSQFQGGGFNWNDFTHQGDIRDIFGDAGFGSGNIFDMFFGGGRSRGPHQGQSLRYDL
DITLEEAAEGMKKELTLPLTVKCDACGGTGSKSRKEEVCQQCGGKGQVQRVERRGYSQFISVGTCPKCKGSGKDIKDP
CPECDDGWTRKRQKVSLDIPKGVDTGMRLRVAGAGEPSPDGGPPGDLFVVINVKDHKLFQRDGADLYVTQEISFPEAA
LGATIEVPTLGGKMAEVNIPPGTQPGDVQRLKGLGMPRMEGHGKGDLYVRLKLVVPKKLTAEQKELLRKFDGGDGSKK
KLFGRGK" } ,
          annot {
            {
              data
                ftable {
                  {
                    id
                      local
                        id 307 ,
                    data
                      prot {
                        name {
                          "Chaperone protein DnaJ" } } ,
                    location
                      int {
                        from 0 ,
                        to 373 ,
                        id
                          general {
                            db "Prokka" ,
                            tag
                              str "MALP_00079" } } } } } } } ,
        seq {
          id {
            general {
              db "Prokka" ,
              tag
                str "MALP_00080" } } ,
          descr {
            title "hypothetical protein MALP_00080 [Genus species]" ,
            molinfo {
              biomol peptide ,
              tech concept-trans } } ,
          inst {
            repr raw ,
            mol aa ,
            length 83 ,
            seq-data
              ncbieaa "MAFLAGVYLLINLVALVMFAYDKMMARKGDRRISEKSLLLVALFGPFGAMAGMSW
FRHKTRKMKFKLVPLFAVVHVLLAFSFL" } ,
          annot {
            {
              data
                ftable {
                  {
                    id
                      local
                        id 308 ,
                    data
                      prot {
                        name {
                          "hypothetical protein" } } ,
                    location
                      int {
                        from 0 ,
                        to 82 ,
                        id
                          general {
                            db "Prokka" ,
                            tag
                              str "MALP_00080" } } } } } } } ,
        seq {
          id {
            general {
              db "Prokka" ,
              tag
                str "MALP_00081" } } ,
          descr {
            title "hypothetical protein MALP_00081 [Genus species]" ,
            molinfo {
              biomol peptide ,
              tech concept-trans } } ,
          inst {
            repr raw ,
            mol aa ,
            length 68 ,
            seq-data
              ncbieaa "MMEMVIQGVIAPGKAGVVHTDLSPYNILVKDGRPWFISLSEATRVDRSGDSPWVI
LRCRERCAAVFAR" } ,
          annot {
            {
              data
                ftable {
                  {
                    id
                      local
                        id 309 ,
                    data
                      prot {
                        name {
                          "hypothetical protein" } } ,
                    location
                      int {
                        from 0 ,
                        to 67 ,
                        id
                          general {
                            db "Prokka" ,
                            tag
                              str "MALP_00081" } } } } } } } ,
        seq {
          id {
            general {
              db "Prokka" ,
              tag
                str "MALP_00082" } } ,
          descr {
            title "hypothetical protein MALP_00082 [Genus species]" ,
            molinfo {
              biomol peptide ,
              tech concept-trans } } ,
          inst {
            repr raw ,
            mol aa ,
            length 146 ,
            seq-data
              ncbieaa "MPNDWYLDAGVTWRIRDKNTDLHESDYRETARSIPENGLATGVRGTISSGKEASV
YLAELRGAPLAVKVYRPYQAPHEGGRPIKLSSAGWLGRARARHAAAGLEGRSASPCASLASGENVLTTRYLDRDGAQR
RASRTVRPTIRPR" } ,
          annot {
            {
              data
                ftable {
                  {
                    id
                      local
                        id 310 ,
                    data
                      prot {
                        name {
                          "hypothetical protein" } } ,
                    location
                      int {
                        from 0 ,
                        to 145 ,
                        id
                          general {
                            db "Prokka" ,
                            tag
                              str "MALP_00082" } } } } } } } ,
        seq {
          id {
            general {
              db "Prokka" ,
              tag
                str "MALP_00083" } } ,
          descr {
            title "hypothetical protein MALP_00083 [Genus species]" ,
            molinfo {
              biomol peptide ,
              tech concept-trans } } ,
          inst {
            repr raw ,
            mol aa ,
            length 37 ,
            seq-data
              ncbieaa "MPENLGTAPGILLKIGVVASYPGTSWSNDRGFQARRC" } ,
          annot {
            {
              data
                ftable {
                  {
                    id
                      local
                        id 311 ,
                    data
                      prot {
                        name {
                          "hypothetical protein" } } ,
                    location
                      int {
                        from 0 ,
                        to 36 ,
                        id
                          general {
                            db "Prokka" ,
                            tag
                              str "MALP_00083" } } } } } } } ,
        seq {
          id {
            general {
              db "Prokka" ,
              tag
                str "MALP_00084" } } ,
          descr {
            title "Multidrug resistance protein MdtH [Genus species]" ,
            molinfo {
              biomol peptide ,
              tech concept-trans } } ,
          inst {
            repr raw ,
            mol aa ,
            length 424 ,
            seq-data
              ncbieaa "MAIRLPSFRSTQGFDRRVWTLFYGRIISSLGFSVVMPFLSIYLHNELGISMTIVG
MVLLISAVVGALGQIVGGELADIMGRRKIMIIAMAARSTMFLALAYVISGGADIFVITIMVSLSSLAGSFFEPASSAL
IADVVEPKKRLEAYGLLRIGGNIGWTLGPLLGGLLSMISYPFLFIISAAATGTVSIIVFMFVAESISSSARRQKLSLR
DLGRLRNDHRFLAFCLISIPLFMMFGQMASNYAVFSTEIIGITNAEIGYIYAINGLMVVFMQFPISRSINHLRMTKAM
AAGSLLYAIGYGIVGLTPYIGMGVPTWLFSPGFLYLAMCMFIVTMGEMIVSPSSMTLVAKMSPESERGRYQGMYGLVS
NFGFSAGPFFGGLLFDVFYGDPIFMWAGIGSFGLLAALGFLGLGRRIPEMTDRIDED" } ,
          annot {
            {
              data
                ftable {
                  {
                    id
                      local
                        id 312 ,
                    data
                      prot {
                        name {
                          "Multidrug resistance protein MdtH" } } ,
                    location
                      int {
                        from 0 ,
                        to 423 ,
                        id
                          general {
                            db "Prokka" ,
                            tag
                              str "MALP_00084" } } } } } } } ,
        seq {
          id {
            general {
              db "Prokka" ,
              tag
                str "MALP_00085" } } ,
          descr {
            title "hypothetical protein MALP_00085 [Genus species]" ,
            molinfo {
              biomol peptide ,
              tech concept-trans } } ,
          inst {
            repr raw ,
            mol aa ,
            length 170 ,
            seq-data
              ncbieaa "MNGKDLSDLVQDQCVLACRDFLKEDLPDLAMEHPARYLSYLIERELKDREIERGL
SVREDSSPFQCVRLSSAGGESFIVLGINMSRERVEEALNVLRSSLAKERVLLYLFSFESLADEELISQAMMETDLLRM
VRDSGIVAYFAMLDPRAGMGMLARIDGDMRSIQYLPH" } ,
          annot {
            {
              data
                ftable {
                  {
                    id
                      local
                        id 313 ,
                    data
                      prot {
                        name {
                          "hypothetical protein" } } ,
                    location
                      int {
                        from 0 ,
                        to 169 ,
                        id
                          general {
                            db "Prokka" ,
                            tag
                              str "MALP_00085" } } } } } } } ,
        seq {
          id {
            general {
              db "Prokka" ,
              tag
                str "MALP_00086" } } ,
          descr {
            title "hypothetical protein MALP_00086 [Genus species]" ,
            molinfo {
              biomol peptide ,
              tech concept-trans } } ,
          inst {
            repr raw ,
            mol aa ,
            length 246 ,
            seq-data
              ncbieaa "MKAVAVVTEDFRFFYEAVRLLKEKDQPFISLGFSDPLPLNVELVLTTEGERKRLR
GRKVIASDDPAWAVKAALALSKGGSFNRIIVGVDPGPRPGIAILGDGKVLLTDTLLSPEEVSPAIRDFLSFVSTNELL
LRVGHGDPTNRDRIINTLWDVTRNIEMVDETSTTRRTGHPDAAAAIAQSRGELMPSRPRVAPTQGEVRDIQRLSRIES
GGAITINSALARQVAVGAFTLTEAIEKQKRKEMES" } ,
          annot {
            {
              data
                ftable {
                  {
                    id
                      local
                        id 314 ,
                    data
                      prot {
                        name {
                          "hypothetical protein" } } ,
                    location
                      int {
                        from 0 ,
                        to 245 ,
                        id
                          general {
                            db "Prokka" ,
                            tag
                              str "MALP_00086" } } } } } } } ,
        seq {
          id {
            general {
              db "Prokka" ,
              tag
                str "MALP_00087" } } ,
          descr {
            title "AMP phosphorylase [Genus species]" ,
            molinfo {
              biomol peptide ,
              tech concept-trans } } ,
          inst {
            repr raw ,
            mol aa ,
            length 506 ,
            seq-data
              ncbieaa "MKLKVRHIDMDTGEVTALLHDFDCAELGLREKDRVKLSLKGKMTVAIVTTSDTVI
KKGEIGLMGTSQEIMESKDGDLVEVSAASKPESVEFIKKKMNGQELTTEEITTIIADISSRALSNIELSAYVTSLYIN
GMNMRETADLTKAMVAGGEIITFSNGPIFDHHSIGGCPGNKITLLIVPIMAAAGYKMPKTSSRAISSAAGTSDIVETF
ANVALTPTQLKEITERVGGVLAWGGSLNLAPADDLIIKAEYPLGIDPHAQLLASVMAKKKAVGANYLVIDIPMGEGTK
VKTMDEAKAYARDFIQLGEGLNIRVECAITYGGQPLGRAIGPALESIEALTILEGAKGPNSVIEKTLSICGMLFEMGG
DYQGAEKAKQILESGKALKKFQEIVEAQGGKPGITSKDIKVGQYSVDVIAKHSGYVGHILNKALVRIARTAGSPKDKG
AGLVLNKKGGNKVDKGETLFTIYSEHEWKMQEALKLAIRLEPVQIQGMILARVPAFSRVAL" } ,
          annot {
            {
              data
                ftable {
                  {
                    id
                      local
                        id 315 ,
                    data
                      prot {
                        name {
                          "AMP phosphorylase" } ,
                        ec {
                          "2.4.2.57" } } ,
                    location
                      int {
                        from 0 ,
                        to 505 ,
                        id
                          general {
                            db "Prokka" ,
                            tag
                              str "MALP_00087" } } } } } } } ,
        seq {
          id {
            general {
              db "Prokka" ,
              tag
                str "MALP_00088" } } ,
          descr {
            title "Ribulose bisphosphate carboxylase [Genus species]" ,
            molinfo {
              biomol peptide ,
              tech concept-trans } } ,
          inst {
            repr raw ,
            mol aa ,
            length 414 ,
            seq-data
              ncbieaa "MEYEERYLHLDAPVDIDKHVVCKYKVGTDLKMTTAAAAIATEQSTGTWTKLSTLN
EDNFLKRSGKVTRIEGNVATIAFPVEDFSLDIGGVPQILSIIAGNLFGLDALHSVRLEDVTFPKSILKEFKGPKFGID
GMRSTLKRPTKPLVGTIVKPKIGLSPEETAQYVYEAGMGGLTNGKDDETLSNQRFCPLEDRVVAIAEAIDRVKSETGH
VMMHAINVSTNGHQILEVAERAQELGATELMVDMLTCGFGAIQVLAEDPSIKLPIHVHRTMHGAMTRNLDHGINMKVF
ATLARMVGGDALHVGTFGVGKMKGAAHEDLANRDMCLTNELPYKRVMPVASGGVHPGMIKKLVEMAGTELQIQAGGGV
SGHPGGVRGGARAMVQAVDAAAAGVPLDVYAKDHAELAAAIEKWGSA" } ,
          annot {
            {
              data
                ftable {
                  {
                    id
                      local
                        id 316 ,
                    data
                      prot {
                        name {
                          "Ribulose bisphosphate carboxylase" } ,
                        ec {
                          "4.1.1.39" } } ,
                    location
                      int {
                        from 0 ,
                        to 413 ,
                        id
                          general {
                            db "Prokka" ,
                            tag
                              str "MALP_00088" } } } } } } } ,
        seq {
          id {
            general {
              db "Prokka" ,
              tag
                str "MALP_00089" } } ,
          descr {
            title "Ribose 1,5-bisphosphate isomerase [Genus species]" ,
            molinfo {
              biomol peptide ,
              tech concept-trans } } ,
          inst {
            repr raw ,
            mol aa ,
            length 308 ,
            seq-data
              ncbieaa "MSADDVAERIRSMEIRGAAEIARRAAIALKEEAEAYQGSDLKELRSRVERSRDVL
ISSRPTAISLWNGVQYVFKGTSDLTSADDYRNMVVKNADHFVKRSRNALKTIGKLGANRIKDGDKVLTHCNSKAAIAV
MAEAWAQGKRFEAFCTESRPWRQGVLTANDLAKLGIPVTMIIDSAVRYVMKDMDLVLVGADTIASNGALINKIGTSQV
ALAADEARVPFMVCAETFKFSPRTIYGEMVKIEERDATEVVKPGEVPPEVKVFNPVFDATPPEYIDAIITEIGVIPPY
AAYQVIVKELGYEFMFNED" } ,
          annot {
            {
              data
                ftable {
                  {
                    id
                      local
                        id 317 ,
                    data
                      prot {
                        name {
                          "Ribose 1,5-bisphosphate isomerase" } ,
                        ec {
                          "5.3.1.29" } } ,
                    location
                      int {
                        from 0 ,
                        to 307 ,
                        id
                          general {
                            db "Prokka" ,
                            tag
                              str "MALP_00089" } } } } } } } ,
        seq {
          id {
            general {
              db "Prokka" ,
              tag
                str "MALP_00090" } } ,
          descr {
            title "phosphatase YcdX [Genus species]" ,
            molinfo {
              biomol peptide ,
              tech concept-trans } } ,
          inst {
            repr raw ,
            mol aa ,
            length 575 ,
            seq-data
              ncbieaa "MRPQVENNDRVASVLEEVADLLELKEDTFFQVRAYRRVAKEIASLTEDIKDLYVR
GHLDQVPGVGKAIHDKIVEIVRTGELQYLNDLRNEFPAGLLQVMRVPDVGPKTAGRLYKELKVTNLQDLKAAAEQHRI
RMLKGFGEKTEENILKGIRYLESRQGRMLLGYAYPRGRALEEHMRERGFDLVSLGGSLRRMKETIGDIDILVGSSEAE
RAMDAFVSYPQAAEVMLRGETKTSIRLQDGVQVDMRVVSPSSFGAALQYFTGSKEHNVKMRSLANDLGYKVNEYGVFR
LSDGSKVAGETEEGVYEVLGMQWMPPEMREDRGEVDLARKGQVPRVVTLSDICGDLHTHSEASDGVDSVEAMAMAAEA
RGYEYLAITDHSRSLTIGNGLSAERLLESMELVRKVNEAHPRIRLLVGTEVEIDEKGGLDYPPKLLEDLDIVVAAVHS
RFKMTPAEMTERLVTAVSNENVNILAHPTGRIIGEREGYSFDVDKVMRAAKDNGVAMEVNSFPERLDLKDVHCAMARE
RGVTISIDTDAHNVRQLDHMLYGVATAKRGWVPPELVLNAMPWDVLRERLKL" } ,
          annot {
            {
              data
                ftable {
                  {
                    id
                      local
                        id 318 ,
                    data
                      prot {
                        name {
                          "phosphatase YcdX" } ,
                        ec {
                          "3.1.3.-" } } ,
                    location
                      int {
                        from 0 ,
                        to 574 ,
                        id
                          general {
                            db "Prokka" ,
                            tag
                              str "MALP_00090" } } } } } } } ,
        seq {
          id {
            general {
              db "Prokka" ,
              tag
                str "MALP_00091" } } ,
          descr {
            title "hypothetical protein MALP_00091 [Genus species]" ,
            molinfo {
              biomol peptide ,
              tech concept-trans } } ,
          inst {
            repr raw ,
            mol aa ,
            length 181 ,
            seq-data
              ncbieaa "MPEKDNNLTSEEMESMAKEAITIWWSTVVKAVVMSSNSPEMRKILHAFLSSAVTE
MVRTQGSKRTLELMGPIMRSGGKKAAVRALEEHEIVDRDGIAISSLIDLWEGALGVRGEIVEKSEIAVVKVAKQCPFA
NQPPELCSLFGKFVDGFCEVINPEYGWCQTHRMSDGDKECRWVCKKGD" } ,
          annot {
            {
              data
                ftable {
                  {
                    id
                      local
                        id 319 ,
                    data
                      prot {
                        name {
                          "hypothetical protein" } } ,
                    location
                      int {
                        from 0 ,
                        to 180 ,
                        id
                          general {
                            db "Prokka" ,
                            tag
                              str "MALP_00091" } } } } } } } ,
        seq {
          id {
            general {
              db "Prokka" ,
              tag
                str "MALP_00092" } } ,
          descr {
            title "DNA/RNA-binding protein Alba [Genus species]" ,
            molinfo {
              biomol peptide ,
              tech concept-trans } } ,
          inst {
            repr raw ,
            mol aa ,
            length 94 ,
            seq-data
              ncbieaa "MFEGNVMFIGKKPIMSYVLTAVPKLEELGGLTVKARGMSISKAVDVALILKDRYV
KECRIDGIDIRTELLDGENGEKVKVSSMEIRLISPPPAA" } ,
          annot {
            {
              data
                ftable {
                  {
                    id
                      local
                        id 320 ,
                    data
                      prot {
                        name {
                          "DNA/RNA-binding protein Alba" } } ,
                    location
                      int {
                        from 0 ,
                        to 93 ,
                        id
                          general {
                            db "Prokka" ,
                            tag
                              str "MALP_00092" } } } } } } } ,
        seq {
          id {
            general {
              db "Prokka" ,
              tag
                str "MALP_00093" } } ,
          descr {
            title "DNA/RNA-binding protein Alba [Genus species]" ,
            molinfo {
              biomol peptide ,
              tech concept-trans } } ,
          inst {
            repr raw ,
            mol aa ,
            length 98 ,
            seq-data
              ncbieaa "MVTTEITTSATNVIYVGQKPLMNYVLAAGKRLVEDGSSVLIQARGRSISKAVDVA
LITVDRAKGGVKLDDIGINTEVLPGADGSPLNVSSIKIFLSKP" } ,
          annot {
            {
              data
                ftable {
                  {
                    id
                      local
                        id 321 ,
                    data
                      prot {
                        name {
                          "DNA/RNA-binding protein Alba" } } ,
                    location
                      int {
                        from 0 ,
                        to 97 ,
                        id
                          general {
                            db "Prokka" ,
                            tag
                              str "MALP_00093" } } } } } } } ,
        seq {
          id {
            general {
              db "Prokka" ,
              tag
                str "MALP_00094" } } ,
          descr {
            title "hypothetical protein MALP_00094 [Genus species]" ,
            molinfo {
              biomol peptide ,
              tech concept-trans } } ,
          inst {
            repr raw ,
            mol aa ,
            length 235 ,
            seq-data
              ncbieaa "MNREYAEGYLKGYEEGMREALEELIAMTCRKSYTSTEIQILAKNQRISIPKKRAL
KKGELELALGSSLDAKDDLSVEPIQEAAPGKTLLIKGEGNQQAMADFRDLVRAGWDGLCISRTCPKDVKQFVGRECTV
LWLTKADPMAGDQDREEYLLPTETAKMQTVIRNFLSKNKGRPSVILLDGMTYIITNTDFRSFLKIAQKLKDDVYQARS
LLLLPYEPMNLPESEVNLLINEMA" } ,
          annot {
            {
              data
                ftable {
                  {
                    id
                      local
                        id 322 ,
                    data
                      prot {
                        name {
                          "hypothetical protein" } } ,
                    location
                      int {
                        from 0 ,
                        to 234 ,
                        id
                          general {
                            db "Prokka" ,
                            tag
                              str "MALP_00094" } } } } } } } ,
        seq {
          id {
            general {
              db "Prokka" ,
              tag
                str "MALP_00095" } } ,
          descr {
            title "hypothetical protein MALP_00095 [Genus species]" ,
            molinfo {
              biomol peptide ,
              tech concept-trans } } ,
          inst {
            repr raw ,
            mol aa ,
            length 499 ,
            seq-data
              ncbieaa "MASRARFRGIKKTPKNMEKEMLANSQRLADDPSLVVPKLLEEVRKSPFAHLEKSL
SKVHDHRDDAEKLIRLAGKGDQFVRAYAAAVSLSASGKLPYLTTANLPVGPVSFAMRGTVDREKLIALQHFDDPDLRL
LAYWDMAREGRLHIYSTEKGLFASVSGPKAPEEYVREMLDNLPYRTTEGNCGHDHPAVRVKWVSANKEVRVCAQCASD
INTAQHLMARVAAPDPYDDIKVSVEHHYGGGRPECQGDFATPPALIKRYLDGDLDDAGLIAEHVKAKGEWMRSRGQVY
ILGQECYGRDGEAFLNALKGSDSEKLALRAVLALNVPIVSDQNQAGKVISEMWDLHAGAMLAAVSDQATAESVMAMKE
LTPGQMLAEAVRLVREREALLSFPRYSQLGPVGQLVDGLARSYRTGGTVAMLRLVERTEKVHLRRAICYAFLEAIGEG
QQRKWQFSKEERESGEHLAPHALEMTRAGGEDYHNALLRLLQESGSGESAVRAP" } ,
          annot {
            {
              data
                ftable {
                  {
                    id
                      local
                        id 323 ,
                    data
                      prot {
                        name {
                          "hypothetical protein" } } ,
                    location
                      int {
                        from 0 ,
                        to 498 ,
                        id
                          general {
                            db "Prokka" ,
                            tag
                              str "MALP_00095" } } } } } } } ,
        seq {
          id {
            general {
              db "Prokka" ,
              tag
                str "MALP_00096" } } ,
          descr {
            title "tRNA(Phe) (4-demethylwyosine(37)-C(7))
 aminocarboxypropyltransferase [Genus species]" ,
            molinfo {
              biomol peptide ,
              tech concept-trans } } ,
          inst {
            repr raw ,
            mol aa ,
            length 334 ,
            seq-data
              ncbieaa "MIAIAVPKTRADEVKDRLNRRRQLDLEWRPGRKGDLVLLPLKGDNPFPELQVVEA
ELFPQDRHRPPQERIAEQLDIPNELKTLLPEKYERLGHVIVLRLPEPLLPFRREIAEAYAKVLKARTVLLEKGMIRGV
ERRPDVELLFGEETETTHSESGILYRLDPTRVMFSSGNFDEKLRMASLDCRGETVVDMFAGIGYFTMPLAAKAGAEKV
IACEINPEAIRFLRKNIELNRVADKVTVFEGDNRDLPGEGLADRVVMGYVNVTWQFLPKAFSLVKKGGMIHYQDTFSI
DRIPGGIIENVRNGSGGRPFEIAGIREVKSYAPSISHMVADVRVL" } ,
          annot {
            {
              data
                ftable {
                  {
                    id
                      local
                        id 324 ,
                    data
                      prot {
                        name {
                          "tRNA(Phe) (4-demethylwyosine(37)-C(7))
 aminocarboxypropyltransferase" } ,
                        ec {
                          "2.5.1.114" } } ,
                    location
                      int {
                        from 0 ,
                        to 333 ,
                        id
                          general {
                            db "Prokka" ,
                            tag
                              str "MALP_00096" } } } } } } } ,
        seq {
          id {
            general {
              db "Prokka" ,
              tag
                str "MALP_00097" } } ,
          descr {
            title "Digeranylgeranylglycerophospholipid reductase [Genus
 species]" ,
            molinfo {
              biomol peptide ,
              tech concept-trans } } ,
          inst {
            repr raw ,
            mol aa ,
            length 385 ,
            seq-data
              ncbieaa "MKCDVLVVGGGPTGCLAAASMAHELQVKVLEEHARVGEPVQCAGLVTPRVVEMAS
ASDAVLNKIDGACIHFPGGRVIELQGNEVKAVVVDRGEFDRRCATLAQKAGAEVLTGSKVGSVERTADGLRARTAEGE
LECRALLAADGYRSGVARSLGFDRARDLVRGSEVDLRLRVEDQRKVRVFLGNDVAPGFFAWAIPCGDLTRVGLCASRE
KGTPQDHLTRLLEEQGWAEAERVRTYSGAIPLGHIARTFADRMLVAGDAAGMAKPISGGGLFTGMTAGKLAADTFLEA
FRSGDLSQKKLSIYEERWKAVYGKELRNSYRVRKVFVRMCDRDLDKAGAHLDSEKAKAVLATGDIDFPTALAPGLLKA
CPSLLTIAPLLIFRILWR" } ,
          annot {
            {
              data
                ftable {
                  {
                    id
                      local
                        id 325 ,
                    data
                      prot {
                        name {
                          "Digeranylgeranylglycerophospholipid reductase" } ,
                        ec {
                          "1.3.7.11" } } ,
                    location
                      int {
                        from 0 ,
                        to 384 ,
                        id
                          general {
                            db "Prokka" ,
                            tag
                              str "MALP_00097" } } } } } } } ,
        seq {
          id {
            general {
              db "Prokka" ,
              tag
                str "MALP_00098" } } ,
          descr {
            title "putative transaldolase [Genus species]" ,
            molinfo {
              biomol peptide ,
              tech concept-trans } } ,
          inst {
            repr raw ,
            mol aa ,
            length 215 ,
            seq-data
              ncbieaa "MKIFIDTANIEQIKEVNSWGILDGVTTNPSLIAKEKKDFATIVNEICEVVDGPIS
VEVISLKADGMFAEGMKLAAVNENIVIKVPMTEEGLKATKLLSNEGVAVNMTLIFSANQALLAAKAGARYVSPFVGRL
DDVGQDGMALISDIMDILDNYDFDTEVIVASVRDPIHVTDAARMGAHVATIPFDVLKKMFKHPLTDIGIERFLKDWEK
VSKQ" } ,
          annot {
            {
              data
                ftable {
                  {
                    id
                      local
                        id 326 ,
                    data
                      prot {
                        name {
                          "putative transaldolase" } ,
                        ec {
                          "2.2.1.2" } } ,
                    location
                      int {
                        from 0 ,
                        to 214 ,
                        id
                          general {
                            db "Prokka" ,
                            tag
                              str "MALP_00098" } } } } } } } ,
        seq {
          id {
            general {
              db "Prokka" ,
              tag
                str "MALP_00099" } } ,
          descr {
            title "1-deoxy-D-xylulose-5-phosphate synthase [Genus species]" ,
            molinfo {
              biomol peptide ,
              tech concept-trans } } ,
          inst {
            repr raw ,
            mol aa ,
            length 314 ,
            seq-data
              ncbieaa "MSWAMESQRKNYGKALVELGKRRKDVVVLDADLSGSTRTVEFRAAYPDRFFNCGI
AEQNMMGTAAGLAVGGMTVFASTFAVFATGRAYDQVRQSIAYPDLNVKIVASHAGITVGGDGASHQTMEDIALMNTIP
NMTVIVPADGPETYNAVLAVAEHCGPAYVRMGRSEVPIITSRDTEFKIGKASILRDGSDVALVGVGQMVAPCLLAAEA
LRAKGISARVINLSTIKPLDVGTLEKAARDCGCVVTAEEHNIVSGVGTLVAATLAERCPTPMERVAMQDVFGQSGESD
ELMREYGLSEKEVIAAAIKVTERKK" } ,
          annot {
            {
              data
                ftable {
                  {
                    id
                      local
                        id 327 ,
                    data
                      prot {
                        name {
                          "1-deoxy-D-xylulose-5-phosphate synthase" } ,
                        ec {
                          "2.2.1.7" } } ,
                    location
                      int {
                        from 0 ,
                        to 313 ,
                        id
                          general {
                            db "Prokka" ,
                            tag
                              str "MALP_00099" } } } } } } } ,
        seq {
          id {
            general {
              db "Prokka" ,
              tag
                str "MALP_00100" } } ,
          descr {
            title "1-deoxy-D-xylulose-5-phosphate synthase [Genus species]" ,
            molinfo {
              biomol peptide ,
              tech concept-trans } } ,
          inst {
            repr raw ,
            mol aa ,
            length 278 ,
            seq-data
              ncbieaa "MNSINEGRVEELEQRAASLRRHVMKMIYAAGSGHPGGSLSAADIVTALFFEVMDH
SPERKDSQDRDHFILSKGHAAPIYYAALAESGYFPVEELVTLRKLHSRLQGHPSRVKTPGVEMSTGSLGQGLSVANGL
ALALRLQNLDRKVYCLCGDGEMAEGQVWEAAMFASHNHLDNVIAIVDRNGLQIDGRTEDVMALEPLADKWKAFGWNVL
SMDGNDMRQVLETLNEARQHKGGPTVIMAKTVKGKGVSFMENNVGFHGKSPNEKEFEQAMRELGGPV" } ,
          annot {
            {
              data
                ftable {
                  {
                    id
                      local
                        id 328 ,
                    data
                      prot {
                        name {
                          "1-deoxy-D-xylulose-5-phosphate synthase" } ,
                        ec {
                          "2.2.1.7" } } ,
                    location
                      int {
                        from 0 ,
                        to 277 ,
                        id
                          general {
                            db "Prokka" ,
                            tag
                              str "MALP_00100" } } } } } } } ,
        seq {
          id {
            general {
              db "Prokka" ,
              tag
                str "MALP_00101" } } ,
          descr {
            title "hypothetical protein MALP_00101 [Genus species]" ,
            molinfo {
              biomol peptide ,
              tech concept-trans } } ,
          inst {
            repr raw ,
            mol aa ,
            length 256 ,
            seq-data
              ncbieaa "MAFEVPVQGNAKLSTVLERMNSDEEVKALWKASNINAIDRLGFSDHGSTHVRIVA
RNALKMLRLLVEAGHQPGVVKNYWLTKEDAEVVVVLASAMHDIGLSVHREDHDKFSIMLSPPILRRMLQGLYEEPTLT
FMVAETQHAMISHHEGFVPYTIEGGVVRVADALDMEKGRARIPFASGSINIHSVSALAIDKVRVSKGTDRPVLIDILM
NNSAGIFQVDELLKEKIARSGLRELITVEVKVPEAECGIVKGLRL" } ,
          annot {
            {
              data
                ftable {
                  {
                    id
                      local
                        id 329 ,
                    data
                      prot {
                        name {
                          "hypothetical protein" } } ,
                    location
                      int {
                        from 0 ,
                        to 255 ,
                        id
                          general {
                            db "Prokka" ,
                            tag
                              str "MALP_00101" } } } } } } } ,
        seq {
          id {
            general {
              db "Prokka" ,
              tag
                str "MALP_00102" } } ,
          descr {
            title "DNA polymerase sliding clamp [Genus species]" ,
            molinfo {
              biomol peptide ,
              tech concept-trans } } ,
          inst {
            repr raw ,
            mol aa ,
            length 245 ,
            seq-data
              ncbieaa "MFQAKLRSDILKGIVDVVSTLIDEAKFKIGDNGIQLKAVDPAHVAMIDLTLSKDA
FEQYSAAETDLGLDLEKLKEVIRLSRSGDLIEMRQDEERGRLVLMVGNVTRRMNLVSTEGMSDPKVPNLTLPARITVT
VDELQRGIKAAESISDHVALNANTEGFEMVSDGDTDSVSLKLPKALLVDLQCSESIRSLFPMDYFSTIIKAIPSGTNV
SINLGNDLPVRLDFDIAAGKGSVRYLLAPRIEND" } ,
          annot {
            {
              data
                ftable {
                  {
                    id
                      local
                        id 330 ,
                    data
                      prot {
                        name {
                          "DNA polymerase sliding clamp" } } ,
                    location
                      int {
                        from 0 ,
                        to 244 ,
                        id
                          general {
                            db "Prokka" ,
                            tag
                              str "MALP_00102" } } } } } } } ,
        seq {
          id {
            general {
              db "Prokka" ,
              tag
                str "MALP_00103" } } ,
          descr {
            title "Transcription factor S [Genus species]" ,
            molinfo {
              biomol peptide ,
              tech concept-trans } } ,
          inst {
            repr raw ,
            mol aa ,
            length 101 ,
            seq-data
              ncbieaa "MFCPNCHKIMKSDHGKFVCRNPECRHEVIKDGKPVCFTTCGKEKEMTVIDGNAPT
LPRTRIECPKCAHQEAFWVLRQTRAADEPETKIYRCVSCGHSWREY" } ,
          annot {
            {
              data
                ftable {
                  {
                    id
                      local
                        id 331 ,
                    data
                      prot {
                        name {
                          "Transcription factor S" } } ,
                    location
                      int {
                        from 0 ,
                        to 100 ,
                        id
                          general {
                            db "Prokka" ,
                            tag
                              str "MALP_00103" } } } } } } } ,
        seq {
          id {
            general {
              db "Prokka" ,
              tag
                str "MALP_00104" } } ,
          descr {
            title "hypothetical protein MALP_00104 [Genus species]" ,
            molinfo {
              biomol peptide ,
              tech concept-trans } } ,
          inst {
            repr raw ,
            mol aa ,
            length 302 ,
            seq-data
              ncbieaa "MVFRRSADADDEITNTLIDRGVYRLSEVYEDEEIKKFKDVKVPYSFWSAVKYSFI
LTVLLWWLPVFGQMVAGFVSGRRAGKPWKGVVAALVPLTVVFLLSLLVDEGYIPTVISGVDWTPSHILDVVKDFIPLL
APYIVFVEMYLTSFIDTIQIATDVRVDVYIITAAFAYIGGILAEQSRLEMNFVAKHGGNSMTVVVGGGERAPREEAPE
ERPVRGKRPISAKPIKTRQEQKVIRFRDMKDLTTASDDDYVQEYTERGEQWYEEGEEPDEEVPRNIAGLAKRSSKGSG
KGKDLKPGDWKFI" } ,
          annot {
            {
              data
                ftable {
                  {
                    id
                      local
                        id 332 ,
                    data
                      prot {
                        name {
                          "hypothetical protein" } } ,
                    location
                      int {
                        from 0 ,
                        to 301 ,
                        id
                          general {
                            db "Prokka" ,
                            tag
                              str "MALP_00104" } } } } } } } ,
        seq {
          id {
            general {
              db "Prokka" ,
              tag
                str "MALP_00105" } } ,
          descr {
            title "hypothetical protein MALP_00105 [Genus species]" ,
            molinfo {
              biomol peptide ,
              tech concept-trans } } ,
          inst {
            repr raw ,
            mol aa ,
            length 118 ,
            seq-data
              ncbieaa "MGELAISYRARGLLDVDRVWLSSAFRVQLIKMGIEKAGSVNELGRRMGYRSRVHP
GWGVVQIMQGKQAFPVSRLKLLAEYLEYPLDDVLQYITQPNRVTPENTRSALAMYGLSGYIPR" } ,
          annot {
            {
              data
                ftable {
                  {
                    id
                      local
                        id 333 ,
                    data
                      prot {
                        name {
                          "hypothetical protein" } } ,
                    location
                      int {
                        from 0 ,
                        to 117 ,
                        id
                          general {
                            db "Prokka" ,
                            tag
                              str "MALP_00105" } } } } } } } ,
        seq {
          id {
            general {
              db "Prokka" ,
              tag
                str "MALP_00106" } } ,
          descr {
            title "Ribonuclease J [Genus species]" ,
            molinfo {
              biomol peptide ,
              tech concept-trans } } ,
          inst {
            repr raw ,
            mol aa ,
            length 415 ,
            seq-data
              ncbieaa "MKMKFLGGADLVGKLGMLVENQGANIMFEYGMRLVKPEMPHFPMMPEEDVEGVFI
THSHLDHSGAVPLLVQKKDCEVFCNELTMDIATLLFFDSIKIAKSEGYTTFPYKDTDIKQTWQNFSSFYIGETRSIGG
LEILAHNAGHIPGAQMYEIKGHDTTLFTGDLHTENTRLTYGAKPVKCDNLIIEATYAGRNHPPRPKSEALLQQKVREV
VERGGTAIIPCFAVGRMQEVMMILKDLPYDMWVDGMGKTVNSMYTDHQEHPYLRSIREFKAAKRSFNPVRTSSAREKA
RQGQVIITTSGMLDGGPVLHYLKDQKDNDKSAVMLVGYQAENSNGRLLKEEGRVETIQDGPMKIRCEVMTFDLSAHAD
HDQLLYFIKGCQPEKVVLMHSDNREELAQDLEGDYEVLMPMPGDYFEL" } ,
          annot {
            {
              data
                ftable {
                  {
                    id
                      local
                        id 334 ,
                    data
                      prot {
                        name {
                          "Ribonuclease J" } ,
                        ec {
                          "3.1.-.-" } } ,
                    location
                      int {
                        from 0 ,
                        to 414 ,
                        id
                          general {
                            db "Prokka" ,
                            tag
                              str "MALP_00106" } } } } } } } ,
        seq {
          id {
            general {
              db "Prokka" ,
              tag
                str "MALP_00107" } } ,
          descr {
            title "hypothetical protein MALP_00107 [Genus species]" ,
            molinfo {
              biomol peptide ,
              tech concept-trans } } ,
          inst {
            repr raw ,
            mol aa ,
            length 271 ,
            seq-data
              ncbieaa "MDLIDLYLQEDLGQGDVTSQALVDDRDGRAVITAGQDGVLAGAEEAVEVFRRVGC
SCQVLANDGEKVAAGQKVLEVGGPLKGLLAGERLALNFLMRMSGIATLTRQVVDSCHKANPNIVIAATRKTTPGFRRY
EKKAVRIGGGDPHRFGLDDAFLIKDNHLTVVGSVFKAVRRAQSFSFGKKVEIEVEDIDAAKEAARAGADIVMLDNMTP
TRAKECYLAIKGIDQRITVEVSGGITPKNAKTYAHYADVISMGALTHSAPAMHLSMHILK" } ,
          annot {
            {
              data
                ftable {
                  {
                    id
                      local
                        id 335 ,
                    data
                      prot {
                        name {
                          "hypothetical protein" } } ,
                    location
                      int {
                        from 0 ,
                        to 270 ,
                        id
                          general {
                            db "Prokka" ,
                            tag
                              str "MALP_00107" } } } } } } } ,
        seq {
          id {
            general {
              db "Prokka" ,
              tag
                str "MALP_00108" } } ,
          descr {
            title "hypothetical protein MALP_00108 [Genus species]" ,
            molinfo {
              biomol peptide ,
              tech concept-trans } } ,
          inst {
            repr raw ,
            mol aa ,
            length 145 ,
            seq-data
              ncbieaa "MAFCSRCGSPAKEGARFCDRCGAPLSVGFQSYSQGNQTTMSYTYRKDEKEAILAV
ILSVIVPGGGQIYCGKIGRGIGILLLLGLLSVVSIVPLFLIMNPVDLSFAGFFAFNVAVSIMAFIIYIWQIYDAYRCA
DDYNKMTPPVRY" } ,
          annot {
            {
              data
                ftable {
                  {
                    id
                      local
                        id 336 ,
                    data
                      prot {
                        name {
                          "hypothetical protein" } } ,
                    location
                      int {
                        from 0 ,
                        to 144 ,
                        id
                          general {
                            db "Prokka" ,
                            tag
                              str "MALP_00108" } } } } } } } ,
        seq {
          id {
            general {
              db "Prokka" ,
              tag
                str "MALP_00109" } } ,
          descr {
            title "hypothetical protein MALP_00109 [Genus species]" ,
            molinfo {
              biomol peptide ,
              tech concept-trans } } ,
          inst {
            repr raw ,
            mol aa ,
            length 59 ,
            seq-data
              ncbieaa "MDFSKYECQFCGRPAKQYVFAAFCCESEDCVDKAREERGGPGGHMKAKMHGDIVN
IKDE" } ,
          annot {
            {
              data
                ftable {
                  {
                    id
                      local
                        id 337 ,
                    data
                      prot {
                        name {
                          "hypothetical protein" } } ,
                    location
                      int {
                        from 0 ,
                        to 58 ,
                        id
                          general {
                            db "Prokka" ,
                            tag
                              str "MALP_00109" } } } } } } } ,
        seq {
          id {
            general {
              db "Prokka" ,
              tag
                str "MALP_00110" } } ,
          descr {
            title "7,8-dihydro-6-hydroxymethylpterin dimethyltransferase
 [Genus species]" ,
            molinfo {
              biomol peptide ,
              tech concept-trans } } ,
          inst {
            repr raw ,
            mol aa ,
            length 234 ,
            seq-data
              ncbieaa "MLARIVGFAKTSLLDWDGVVATTVYLQGCNLRCPFCHNPDLVSVSGEVEEAPWEV
LEEYLADNSDFLDGVVVTGGEPTLNEDLPDLIRKIRKLGLKVKLDTNGTNPDMLQDLLQAGLLDCVAMDLKGPLDQQY
SQVCGTEVDLEAVKRSINLIMTSGIDYEFRTTVVPHYLKPVDIERMASYIGGARKYALQRFKNDRTLDKRLSQIDPYN
EAQMLGMAETARKYVKKVIVRGI" } ,
          annot {
            {
              data
                ftable {
                  {
                    id
                      local
                        id 338 ,
                    data
                      prot {
                        name {
                          "7,8-dihydro-6-hydroxymethylpterin
 dimethyltransferase" } ,
                        ec {
                          "2.1.1.-" } } ,
                    location
                      int {
                        from 0 ,
                        to 233 ,
                        id
                          general {
                            db "Prokka" ,
                            tag
                              str "MALP_00110" } } } } } } } ,
        seq {
          id {
            general {
              db "Prokka" ,
              tag
                str "MALP_00111" } } ,
          descr {
            title "hypothetical protein MALP_00111 [Genus species]" ,
            molinfo {
              biomol peptide ,
              tech concept-trans } } ,
          inst {
            repr raw ,
            mol aa ,
            length 238 ,
            seq-data
              ncbieaa "MEAGDGRLKTYIEGFDRILEGGVPIGHIVLVAGTPGTMKSSISYYMLYNHAIESK
RTSVYVTLEQSRESLLRQMEKMGMDIDKVSENLNVLDLSIIRKKLKEIAGGTSWLHVFKTYITNLKQNLNFDILVIDS
MEVLETMAEIRNRRTDLFYLFEWMRDLGVTVFLISESSAERLIEGKFDEGYLSDGIITLKMQLIRDVEMQRRIRCVKM
RETNHDPSYYSLLYNDGRFQVTRVISE" } ,
          annot {
            {
              data
                ftable {
                  {
                    id
                      local
                        id 339 ,
                    data
                      prot {
                        name {
                          "hypothetical protein" } } ,
                    location
                      int {
                        from 0 ,
                        to 237 ,
                        id
                          general {
                            db "Prokka" ,
                            tag
                              str "MALP_00111" } } } } } } } ,
        seq {
          id {
            general {
              db "Prokka" ,
              tag
                str "MALP_00112" } } ,
          descr {
            title "hypothetical protein MALP_00112 [Genus species]" ,
            molinfo {
              biomol peptide ,
              tech concept-trans } } ,
          inst {
            repr raw ,
            mol aa ,
            length 437 ,
            seq-data
              ncbieaa "MRLPPSKFECPRCGFGVRPGDTQCGRCGEDLKPKASQPVQVNLSSVRLDRGKSTE
CSTVRIRSIETIQVGRPDSTMQVRADELDKRERELQERERRLNVLSNELEERAKEPQEKKEPQPSVDMDEVRRRLREE
LTRHFEPELEALQAQLDEKEAELQEARLKLQMLDAGQEMEAVDEAELARITEDIFRELRSQVGAPLKVEDTGVLRTHI
TRLDEVLGGGIPHGHVVLFNGAPGTMKSTLTYTILHRAAINGTPGLYLSVEQSRRSIIRQMGRMGMPEADTNGKLRVM
DMRELRKEMAEHEGNWRELIMDFVHREQQATGFKIFVLDSLESFKALTEHCFSRQDLKDLFDWFKSLDITVLVISENI
SDEYDEGDQGEAYLSDGIMEMLMREMTDSRVQRWVRCVKMRGANVDNRYYSMFHDGKEFNMALPLANQPF" } ,
          annot {
            {
              data
                ftable {
                  {
                    id
                      local
                        id 340 ,
                    data
                      prot {
                        name {
                          "hypothetical protein" } } ,
                    location
                      int {
                        from 0 ,
                        to 436 ,
                        id
                          general {
                            db "Prokka" ,
                            tag
                              str "MALP_00112" } } } } } } } ,
        seq {
          id {
            general {
              db "Prokka" ,
              tag
                str "MALP_00113" } } ,
          descr {
            title "hypothetical protein MALP_00113 [Genus species]" ,
            molinfo {
              biomol peptide ,
              tech concept-trans } } ,
          inst {
            repr raw ,
            mol aa ,
            length 239 ,
            seq-data
              ncbieaa "MGIGVERVKTYIHNFDDYIQGGVPKGHVILISGTPGTMKSSVCYSILYNNAKQHG
IRSVYMTLEQSKENLLQQMELMGMNDPKVQEMVYVLDLATIRKNVTEMMAKGSWLQVFKMYAETVKKDLGFDLLVLDS
LDVLEMAAQMTNDRRNDLFYLFMWLRGMDITSFLIAETSVDNINGGRFEEGYLADGVISLKLQSIGETDVQRRIRAVK
LRSTNHKTGYFSLMFSDGMFRATQVINE" } ,
          annot {
            {
              data
                ftable {
                  {
                    id
                      local
                        id 341 ,
                    data
                      prot {
                        name {
                          "hypothetical protein" } } ,
                    location
                      int {
                        from 0 ,
                        to 238 ,
                        id
                          general {
                            db "Prokka" ,
                            tag
                              str "MALP_00113" } } } } } } } ,
        seq {
          id {
            general {
              db "Prokka" ,
              tag
                str "MALP_00115" } } ,
          descr {
            title "hypothetical protein MALP_00115 [Genus species]" ,
            molinfo {
              biomol peptide ,
              tech concept-trans } } ,
          inst {
            repr raw ,
            mol aa ,
            length 32 ,
            seq-data
              ncbieaa "MPSKRPNGKKKAGSDEALVLWLMDNTIKYPLR" } ,
          annot {
            {
              data
                ftable {
                  {
                    id
                      local
                        id 342 ,
                    data
                      prot {
                        name {
                          "hypothetical protein" } } ,
                    location
                      int {
                        from 0 ,
                        to 31 ,
                        id
                          general {
                            db "Prokka" ,
                            tag
                              str "MALP_00115" } } } } } } } ,
        seq {
          id {
            general {
              db "Prokka" ,
              tag
                str "MALP_00116" } } ,
          descr {
            title "Oxygen-dependent choline dehydrogenase [Genus species]" ,
            molinfo {
              biomol peptide ,
              tech concept-trans } } ,
          inst {
            repr raw ,
            mol aa ,
            length 538 ,
            seq-data
              ncbieaa "MTHTYDYIIVGAGTSGPIVASRLSEDPHVSVLLLEAGGENTNDFSRMPGAFFKVW
GTDYDWQYETEPQKSLNNRKIYQPRGRVVGGSSAINVGFWMRGTKEDYESWEQQGAKGWNFEKALEMFQKIEDTDLGP
TKYRGKGGKVRLEDSAYPSEFIHTMLDAFKEAGFGDIGDFQAENPYRADIVQKIFINRVRHTLADSYLSEEIRKRPNL
TVQLDTFVRKVVFEGNRAVGVEVEHQGKPQQIKATAEVILSAGAYNTPQILKLSGVGPKKELARYGIPVVADVPGVGE
NLNDHLLITLRVLSPIDIPDTHFNPVSDESIAQWRKDHTGPACYFTGAAAGLVSSDGTYAGPDFELILSYVHSANGSE
KEFAGVDNIAQRSGYSFNVILITPKSRGNVLLASGDPHDKPLIDPNYFGDPIDMKRFIKGIRYAMQLIRTRALSPYTE
MMQLALDASDADIEAFIRSDATSVLHPVGTARIGDLEKDPMAVVDSHLRVRGVEGLRVADASIMPQVNRGHTMGPVTY
VGEMAAQIILSEIHR" } ,
          annot {
            {
              data
                ftable {
                  {
                    id
                      local
                        id 343 ,
                    data
                      prot {
                        name {
                          "Oxygen-dependent choline dehydrogenase" } ,
                        ec {
                          "1.2.1.8" } } ,
                    location
                      int {
                        from 0 ,
                        to 537 ,
                        id
                          general {
                            db "Prokka" ,
                            tag
                              str "MALP_00116" } } } } } } } } ,
      annot {
        {
          data
            ftable {
              {
                id
                  local
                    id 150 ,
                data
                  cdregion {
                    frame one ,
                    code {
                      id 11 } } ,
                product
                  whole
                    general {
                      db "Prokka" ,
                      tag
                        str "MALP_00052" } ,
                location
                  int {
                    from 534 ,
                    to 1103 ,
                    strand plus ,
                    id
                      general {
                        db "Prokka" ,
                        tag
                          str "MALP_2" } } ,
                qual {
                  {
                    qual "inference" ,
                    val "ab initio prediction:Prodigal:2.6" } } } ,
              {
                id
                  local
                    id 151 ,
                data
                  cdregion {
                    frame one ,
                    code {
                      id 11 } } ,
                product
                  whole
                    general {
                      db "Prokka" ,
                      tag
                        str "MALP_00053" } ,
                location
                  int {
                    from 1174 ,
                    to 2136 ,
                    strand plus ,
                    id
                      general {
                        db "Prokka" ,
                        tag
                          str "MALP_2" } } ,
                qual {
                  {
                    qual "inference" ,
                    val "ab initio prediction:Prodigal:2.6" } ,
                  {
                    qual "inference" ,
                    val "similar to AA sequence:UniProtKB:Q58206" } } } ,
              {
                id
                  local
                    id 152 ,
                data
                  cdregion {
                    frame one ,
                    code {
                      id 11 } } ,
                product
                  whole
                    general {
                      db "Prokka" ,
                      tag
                        str "MALP_00054" } ,
                location
                  int {
                    from 2136 ,
                    to 2957 ,
                    strand plus ,
                    id
                      general {
                        db "Prokka" ,
                        tag
                          str "MALP_2" } } ,
                qual {
                  {
                    qual "inference" ,
                    val "ab initio prediction:Prodigal:2.6" } } } ,
              {
                id
                  local
                    id 153 ,
                data
                  cdregion {
                    frame one ,
                    code {
                      id 11 } } ,
                product
                  whole
                    general {
                      db "Prokka" ,
                      tag
                        str "MALP_00055" } ,
                location
                  int {
                    from 2954 ,
                    to 3880 ,
                    strand plus ,
                    id
                      general {
                        db "Prokka" ,
                        tag
                          str "MALP_2" } } ,
                qual {
                  {
                    qual "inference" ,
                    val "ab initio prediction:Prodigal:2.6" } ,
                  {
                    qual "inference" ,
                    val "similar to AA sequence:UniProtKB:O30144" } } } ,
              {
                id
                  local
                    id 154 ,
                data
                  cdregion {
                    frame one ,
                    code {
                      id 11 } } ,
                product
                  whole
                    general {
                      db "Prokka" ,
                      tag
                        str "MALP_00056" } ,
                location
                  int {
                    from 3886 ,
                    to 4632 ,
                    strand plus ,
                    id
                      general {
                        db "Prokka" ,
                        tag
                          str "MALP_2" } } ,
                qual {
                  {
                    qual "inference" ,
                    val "ab initio prediction:Prodigal:2.6" } } } ,
              {
                id
                  local
                    id 155 ,
                data
                  cdregion {
                    frame one ,
                    code {
                      id 11 } } ,
                product
                  whole
                    general {
                      db "Prokka" ,
                      tag
                        str "MALP_00057" } ,
                location
                  int {
                    from 4792 ,
                    to 4917 ,
                    strand plus ,
                    id
                      general {
                        db "Prokka" ,
                        tag
                          str "MALP_2" } } ,
                qual {
                  {
                    qual "inference" ,
                    val "ab initio prediction:Prodigal:2.6" } } } ,
              {
                id
                  local
                    id 156 ,
                data
                  cdregion {
                    frame one ,
                    code {
                      id 11 } } ,
                product
                  whole
                    general {
                      db "Prokka" ,
                      tag
                        str "MALP_00058" } ,
                location
                  int {
                    from 4962 ,
                    to 5195 ,
                    strand plus ,
                    id
                      general {
                        db "Prokka" ,
                        tag
                          str "MALP_2" } } ,
                qual {
                  {
                    qual "inference" ,
                    val "ab initio prediction:Prodigal:2.6" } } } ,
              {
                id
                  local
                    id 157 ,
                data
                  cdregion {
                    frame one ,
                    code {
                      id 11 } } ,
                product
                  whole
                    general {
                      db "Prokka" ,
                      tag
                        str "MALP_00059" } ,
                location
                  int {
                    from 5549 ,
                    to 6148 ,
                    strand minus ,
                    id
                      general {
                        db "Prokka" ,
                        tag
                          str "MALP_2" } } ,
                qual {
                  {
                    qual "inference" ,
                    val "ab initio prediction:Prodigal:2.6" } } } ,
              {
                id
                  local
                    id 158 ,
                data
                  cdregion {
                    frame one ,
                    code {
                      id 11 } } ,
                product
                  whole
                    general {
                      db "Prokka" ,
                      tag
                        str "MALP_00060" } ,
                location
                  int {
                    from 6250 ,
                    to 7089 ,
                    strand minus ,
                    id
                      general {
                        db "Prokka" ,
                        tag
                          str "MALP_2" } } ,
                qual {
                  {
                    qual "inference" ,
                    val "ab initio prediction:Prodigal:2.6" } } } ,
              {
                id
                  local
                    id 159 ,
                data
                  cdregion {
                    frame one ,
                    code {
                      id 11 } } ,
                product
                  whole
                    general {
                      db "Prokka" ,
                      tag
                        str "MALP_00061" } ,
                location
                  int {
                    from 7156 ,
                    to 7404 ,
                    strand minus ,
                    id
                      general {
                        db "Prokka" ,
                        tag
                          str "MALP_2" } } ,
                qual {
                  {
                    qual "inference" ,
                    val "ab initio prediction:Prodigal:2.6" } } } ,
              {
                id
                  local
                    id 160 ,
                data
                  cdregion {
                    frame one ,
                    code {
                      id 11 } } ,
                product
                  whole
                    general {
                      db "Prokka" ,
                      tag
                        str "MALP_00062" } ,
                location
                  int {
                    from 7470 ,
                    to 8090 ,
                    strand minus ,
                    id
                      general {
                        db "Prokka" ,
                        tag
                          str "MALP_2" } } ,
                qual {
                  {
                    qual "inference" ,
                    val "ab initio prediction:Prodigal:2.6" } } } ,
              {
                id
                  local
                    id 161 ,
                data
                  cdregion {
                    frame one ,
                    code {
                      id 11 } } ,
                product
                  whole
                    general {
                      db "Prokka" ,
                      tag
                        str "MALP_00063" } ,
                location
                  int {
                    from 8233 ,
                    to 9600 ,
                    strand plus ,
                    id
                      general {
                        db "Prokka" ,
                        tag
                          str "MALP_2" } } ,
                qual {
                  {
                    qual "inference" ,
                    val "ab initio prediction:Prodigal:2.6" } } } ,
              {
                id
                  local
                    id 162 ,
                data
                  cdregion {
                    frame one ,
                    code {
                      id 11 } } ,
                product
                  whole
                    general {
                      db "Prokka" ,
                      tag
                        str "MALP_00064" } ,
                location
                  int {
                    from 9602 ,
                    to 10573 ,
                    strand plus ,
                    id
                      general {
                        db "Prokka" ,
                        tag
                          str "MALP_2" } } ,
                qual {
                  {
                    qual "inference" ,
                    val "ab initio prediction:Prodigal:2.6" } } } ,
              {
                id
                  local
                    id 163 ,
                data
                  cdregion {
                    frame one ,
                    code {
                      id 11 } } ,
                product
                  whole
                    general {
                      db "Prokka" ,
                      tag
                        str "MALP_00065" } ,
                location
                  int {
                    from 10651 ,
                    to 10797 ,
                    strand plus ,
                    id
                      general {
                        db "Prokka" ,
                        tag
                          str "MALP_2" } } ,
                qual {
                  {
                    qual "inference" ,
                    val "ab initio prediction:Prodigal:2.6" } } } ,
              {
                id
                  local
                    id 164 ,
                data
                  cdregion {
                    frame one ,
                    code {
                      id 11 } } ,
                product
                  whole
                    general {
                      db "Prokka" ,
                      tag
                        str "MALP_00066" } ,
                location
                  int {
                    from 10889 ,
                    to 11323 ,
                    strand plus ,
                    id
                      general {
                        db "Prokka" ,
                        tag
                          str "MALP_2" } } ,
                qual {
                  {
                    qual "inference" ,
                    val "ab initio prediction:Prodigal:2.6" } } } ,
              {
                id
                  local
                    id 165 ,
                data
                  cdregion {
                    frame one ,
                    code {
                      id 11 } } ,
                product
                  whole
                    general {
                      db "Prokka" ,
                      tag
                        str "MALP_00067" } ,
                location
                  int {
                    from 11469 ,
                    to 11600 ,
                    strand plus ,
                    id
                      general {
                        db "Prokka" ,
                        tag
                          str "MALP_2" } } ,
                qual {
                  {
                    qual "inference" ,
                    val "ab initio prediction:Prodigal:2.6" } } } ,
              {
                id
                  local
                    id 166 ,
                data
                  cdregion {
                    frame one ,
                    code {
                      id 11 } } ,
                product
                  whole
                    general {
                      db "Prokka" ,
                      tag
                        str "MALP_00068" } ,
                location
                  int {
                    from 11613 ,
                    to 11867 ,
                    strand plus ,
                    id
                      general {
                        db "Prokka" ,
                        tag
                          str "MALP_2" } } ,
                qual {
                  {
                    qual "inference" ,
                    val "ab initio prediction:Prodigal:2.6" } } } ,
              {
                id
                  local
                    id 167 ,
                data
                  cdregion {
                    frame one ,
                    code {
                      id 11 } } ,
                product
                  whole
                    general {
                      db "Prokka" ,
                      tag
                        str "MALP_00069" } ,
                location
                  int {
                    from 11928 ,
                    to 12689 ,
                    strand plus ,
                    id
                      general {
                        db "Prokka" ,
                        tag
                          str "MALP_2" } } ,
                qual {
                  {
                    qual "inference" ,
                    val "ab initio prediction:Prodigal:2.6" } ,
                  {
                    qual "inference" ,
                    val "similar to AA sequence:UniProtKB:Q9UYR9" } } } ,
              {
                id
                  local
                    id 168 ,
                data
                  cdregion {
                    frame one ,
                    code {
                      id 11 } } ,
                product
                  whole
                    general {
                      db "Prokka" ,
                      tag
                        str "MALP_00070" } ,
                location
                  int {
                    from 12720 ,
                    to 12893 ,
                    strand plus ,
                    id
                      general {
                        db "Prokka" ,
                        tag
                          str "MALP_2" } } ,
                qual {
                  {
                    qual "inference" ,
                    val "ab initio prediction:Prodigal:2.6" } } } ,
              {
                id
                  local
                    id 169 ,
                data
                  cdregion {
                    frame one ,
                    code {
                      id 11 } } ,
                product
                  whole
                    general {
                      db "Prokka" ,
                      tag
                        str "MALP_00071" } ,
                location
                  int {
                    from 12873 ,
                    to 14084 ,
                    strand minus ,
                    id
                      general {
                        db "Prokka" ,
                        tag
                          str "MALP_2" } } ,
                qual {
                  {
                    qual "inference" ,
                    val "ab initio prediction:Prodigal:2.6" } ,
                  {
                    qual "inference" ,
                    val "similar to AA sequence:UniProtKB:O28303" } } } ,
              {
                id
                  local
                    id 170 ,
                data
                  cdregion {
                    frame one ,
                    code {
                      id 11 } } ,
                product
                  whole
                    general {
                      db "Prokka" ,
                      tag
                        str "MALP_00072" } ,
                location
                  int {
                    from 14191 ,
                    to 14916 ,
                    strand minus ,
                    id
                      general {
                        db "Prokka" ,
                        tag
                          str "MALP_2" } } ,
                qual {
                  {
                    qual "inference" ,
                    val "ab initio prediction:Prodigal:2.6" } ,
                  {
                    qual "inference" ,
                    val "similar to AA sequence:UniProtKB:O28846" } } } ,
              {
                id
                  local
                    id 171 ,
                data
                  cdregion {
                    frame one ,
                    code {
                      id 11 } } ,
                product
                  whole
                    general {
                      db "Prokka" ,
                      tag
                        str "MALP_00073" } ,
                location
                  int {
                    from 15022 ,
                    to 16101 ,
                    strand plus ,
                    id
                      general {
                        db "Prokka" ,
                        tag
                          str "MALP_2" } } ,
                qual {
                  {
                    qual "inference" ,
                    val "ab initio prediction:Prodigal:2.6" } } } ,
              {
                id
                  local
                    id 172 ,
                data
                  cdregion {
                    frame one ,
                    code {
                      id 11 } } ,
                product
                  whole
                    general {
                      db "Prokka" ,
                      tag
                        str "MALP_00074" } ,
                location
                  int {
                    from 16153 ,
                    to 16644 ,
                    strand plus ,
                    id
                      general {
                        db "Prokka" ,
                        tag
                          str "MALP_2" } } ,
                qual {
                  {
                    qual "inference" ,
                    val "ab initio prediction:Prodigal:2.6" } } } ,
              {
                id
                  local
                    id 173 ,
                data
                  cdregion {
                    frame one ,
                    code {
                      id 11 } } ,
                product
                  whole
                    general {
                      db "Prokka" ,
                      tag
                        str "MALP_00075" } ,
                location
                  int {
                    from 16648 ,
                    to 17199 ,
                    strand minus ,
                    id
                      general {
                        db "Prokka" ,
                        tag
                          str "MALP_2" } } ,
                qual {
                  {
                    qual "inference" ,
                    val "ab initio prediction:Prodigal:2.6" } } } ,
              {
                id
                  local
                    id 174 ,
                data
                  cdregion {
                    frame one ,
                    code {
                      id 11 } } ,
                product
                  whole
                    general {
                      db "Prokka" ,
                      tag
                        str "MALP_00076" } ,
                location
                  int {
                    from 17440 ,
                    to 19074 ,
                    strand plus ,
                    id
                      general {
                        db "Prokka" ,
                        tag
                          str "MALP_2" } } ,
                qual {
                  {
                    qual "inference" ,
                    val "ab initio prediction:Prodigal:2.6" } ,
                  {
                    qual "inference" ,
                    val "similar to AA sequence:UniProtKB:P48425" } } } ,
              {
                id
                  local
                    id 175 ,
                data
                  cdregion {
                    frame one ,
                    code {
                      id 11 } } ,
                product
                  whole
                    general {
                      db "Prokka" ,
                      tag
                        str "MALP_00077" } ,
                location
                  int {
                    from 19152 ,
                    to 19694 ,
                    strand plus ,
                    id
                      general {
                        db "Prokka" ,
                        tag
                          str "MALP_2" } } ,
                qual {
                  {
                    qual "inference" ,
                    val "ab initio prediction:Prodigal:2.6" } ,
                  {
                    qual "inference" ,
                    val "similar to AA sequence:UniProtKB:P0CW10" } } } ,
              {
                id
                  local
                    id 176 ,
                data
                  cdregion {
                    frame one ,
                    code {
                      id 11 } } ,
                product
                  whole
                    general {
                      db "Prokka" ,
                      tag
                        str "MALP_00078" } ,
                location
                  int {
                    from 19687 ,
                    to 21528 ,
                    strand plus ,
                    id
                      general {
                        db "Prokka" ,
                        tag
                          str "MALP_2" } } ,
                qual {
                  {
                    qual "inference" ,
                    val "ab initio prediction:Prodigal:2.6" } ,
                  {
                    qual "inference" ,
                    val "protein motif:HAMAP:MF_00332" } } } ,
              {
                id
                  local
                    id 177 ,
                data
                  cdregion {
                    frame one ,
                    code {
                      id 11 } } ,
                product
                  whole
                    general {
                      db "Prokka" ,
                      tag
                        str "MALP_00079" } ,
                location
                  int {
                    from 21537 ,
                    to 22661 ,
                    strand plus ,
                    id
                      general {
                        db "Prokka" ,
                        tag
                          str "MALP_2" } } ,
                qual {
                  {
                    qual "inference" ,
                    val "ab initio prediction:Prodigal:2.6" } ,
                  {
                    qual "inference" ,
                    val "protein motif:HAMAP:MF_01152" } } } ,
              {
                id
                  local
                    id 178 ,
                data
                  cdregion {
                    frame one ,
                    code {
                      id 11 } } ,
                product
                  whole
                    general {
                      db "Prokka" ,
                      tag
                        str "MALP_00080" } ,
                location
                  int {
                    from 22668 ,
                    to 22919 ,
                    strand minus ,
                    id
                      general {
                        db "Prokka" ,
                        tag
                          str "MALP_2" } } ,
                qual {
                  {
                    qual "inference" ,
                    val "ab initio prediction:Prodigal:2.6" } } } ,
              {
                id
                  local
                    id 179 ,
                data
                  cdregion {
                    frame one ,
                    code {
                      id 11 } } ,
                product
                  whole
                    general {
                      db "Prokka" ,
                      tag
                        str "MALP_00081" } ,
                location
                  int {
                    from 23064 ,
                    to 23270 ,
                    strand minus ,
                    id
                      general {
                        db "Prokka" ,
                        tag
                          str "MALP_2" } } ,
                qual {
                  {
                    qual "inference" ,
                    val "ab initio prediction:Prodigal:2.6" } } } ,
              {
                id
                  local
                    id 180 ,
                data
                  cdregion {
                    frame one ,
                    code {
                      id 11 } } ,
                product
                  whole
                    general {
                      db "Prokka" ,
                      tag
                        str "MALP_00082" } ,
                location
                  int {
                    from 23267 ,
                    to 23707 ,
                    strand minus ,
                    id
                      general {
                        db "Prokka" ,
                        tag
                          str "MALP_2" } } ,
                qual {
                  {
                    qual "inference" ,
                    val "ab initio prediction:Prodigal:2.6" } } } ,
              {
                id
                  local
                    id 181 ,
                data
                  cdregion {
                    frame one ,
                    code {
                      id 11 } } ,
                product
                  whole
                    general {
[truncated: 6,269,895 more chars]
