# Supplementary material for: Metabolic marker gene mining provides insight in global mcrA diversity and, coupled with targeted genome reconstruction, sheds further light on metabolic potential of the Methanomassiliicoccales
Source: PeerJ. 2018 Sep 17;6:e5614. doi: 10.7717/peerj.5614 (PMC6147122; doi:10.7717/peerj.5614)
Supplement: File S5 [file peerj-06-5614-s009.gz › MALP_prokka/MALP.err]

Discrepancy Report Results

Summary
DISC_SOURCE_QUALS_ASNDISC:strain (all present, all same)
DISC_SOURCE_QUALS_ASNDISC:taxname (all present, all same)
DISC_FEATURE_COUNT:gene: 1719 present
DISC_FEATURE_COUNT:CDS: 1681 present
DISC_FEATURE_COUNT:tRNA: 34 present
DISC_FEATURE_COUNT:rRNA: 4 present
DISC_COUNT_NUCLEOTIDES:58 nucleotide Bioseqs are present
OVERLAPPING_GENES:458 genes overlap another gene on the same strand.
OVERLAPPING_CDS:8 coding regions overlap another coding region with a similar or identical name.
SUSPECT_PRODUCT_NAMES:20 product_names contain suspect phrase or characters
	Putative Typo
		1 features May contain plural
	May contain database identifier more appropriate in note; remove from product name
		19 features contains three or more numbers together that may be identifiers more appropriate in note
FIND_BADLEN_TRNAS:2 tRNAs are too long
DISC_QUALITY_SCORES:Quality scores are missing on all sequences.
DISC_BAD_BACTERIAL_GENE_NAME:2 bacterial genes do not start with lowercase letters
ONCALLER_COMMENT_PRESENT:58 comment descriptors were found (all same)
SHORT_PROT_SEQUENCES:33 protein sequences are shorter than 50 aa.
MISSING_GENOMEASSEMBLY_COMMENTS:58 bioseqs are missing GenomeAssembly structured comments
MOLTYPE_NOT_MRNA:58 molecule types are not set as mRNA.
TECHNIQUE_NOT_TSA:58 technique are not set as TSA
MISSING_STRUCTURED_COMMENT:58 sequences do not include structured comments.
MISSING_PROJECT:1739 sequences do not include project.
DISC_INCONSISTENT_MOLINFO_TECH:Molinfo Technique Report (some missing, all same)


Detailed Report

DiscRep_ALL:DISC_SOURCE_QUALS_ASNDISC::strain (all present, all same)
DiscRep_SUB:DISC_SOURCE_QUALS_ASNDISC::58 sources have 'strain' for strain
DiscRep_ALL:DISC_SOURCE_QUALS_ASNDISC::taxname (all present, all same)
DiscRep_SUB:DISC_SOURCE_QUALS_ASNDISC::58 sources have 'Genus species' for taxname
DiscRep_ALL:DISC_FEATURE_COUNT::gene: 1719 present
DiscRep_ALL:DISC_FEATURE_COUNT::CDS: 1681 present
DiscRep_ALL:DISC_FEATURE_COUNT::tRNA: 34 present
DiscRep_ALL:DISC_FEATURE_COUNT::rRNA: 4 present
DiscRep_ALL:DISC_COUNT_NUCLEOTIDES::58 nucleotide Bioseqs are present
MALP_prokka//MALP:Prokka:MALP_1 (length 44041)
MALP_prokka//MALP:Prokka:MALP_2 (length 53985)
MALP_prokka//MALP:Prokka:MALP_3 (length 18301)
MALP_prokka//MALP:Prokka:MALP_4 (length 39252)
MALP_prokka//MALP:Prokka:MALP_5 (length 144198)
MALP_prokka//MALP:Prokka:MALP_6 (length 7668)
MALP_prokka//MALP:Prokka:MALP_7 (length 10237)
MALP_prokka//MALP:Prokka:MALP_8 (length 7577)
MALP_prokka//MALP:Prokka:MALP_9 (length 17925)
MALP_prokka//MALP:Prokka:MALP_10 (length 75097)
MALP_prokka//MALP:Prokka:MALP_11 (length 28875)
MALP_prokka//MALP:Prokka:MALP_12 (length 16263)
MALP_prokka//MALP:Prokka:MALP_13 (length 12355)
MALP_prokka//MALP:Prokka:MALP_14 (length 46186)
MALP_prokka//MALP:Prokka:MALP_15 (length 46454)
MALP_prokka//MALP:Prokka:MALP_16 (length 31941)
MALP_prokka//MALP:Prokka:MALP_17 (length 11582)
MALP_prokka//MALP:Prokka:MALP_18 (length 12566)
MALP_prokka//MALP:Prokka:MALP_19 (length 67284)
MALP_prokka//MALP:Prokka:MALP_20 (length 2068)
MALP_prokka//MALP:Prokka:MALP_21 (length 16805)
MALP_prokka//MALP:Prokka:MALP_22 (length 78926)
MALP_prokka//MALP:Prokka:MALP_23 (length 59398)
MALP_prokka//MALP:Prokka:MALP_24 (length 9907)
MALP_prokka//MALP:Prokka:MALP_25 (length 5497)
MALP_prokka//MALP:Prokka:MALP_26 (length 1206)
MALP_prokka//MALP:Prokka:MALP_27 (length 7753)
MALP_prokka//MALP:Prokka:MALP_28 (length 56456)
MALP_prokka//MALP:Prokka:MALP_29 (length 44859)
MALP_prokka//MALP:Prokka:MALP_30 (length 14010)
MALP_prokka//MALP:Prokka:MALP_31 (length 1739)
MALP_prokka//MALP:Prokka:MALP_32 (length 25615)
MALP_prokka//MALP:Prokka:MALP_33 (length 48879)
MALP_prokka//MALP:Prokka:MALP_34 (length 22243)
MALP_prokka//MALP:Prokka:MALP_35 (length 18698)
MALP_prokka//MALP:Prokka:MALP_36 (length 2244)
MALP_prokka//MALP:Prokka:MALP_37 (length 45859)
MALP_prokka//MALP:Prokka:MALP_38 (length 3237)
MALP_prokka//MALP:Prokka:MALP_39 (length 3899)
MALP_prokka//MALP:Prokka:MALP_40 (length 8032)
MALP_prokka//MALP:Prokka:MALP_41 (length 19336)
MALP_prokka//MALP:Prokka:MALP_42 (length 10207)
MALP_prokka//MALP:Prokka:MALP_43 (length 36141)
MALP_prokka//MALP:Prokka:MALP_44 (length 7577)
MALP_prokka//MALP:Prokka:MALP_45 (length 4037)
MALP_prokka//MALP:Prokka:MALP_46 (length 83894)
MALP_prokka//MALP:Prokka:MALP_47 (length 64449)
MALP_prokka//MALP:Prokka:MALP_48 (length 11688)
MALP_prokka//MALP:Prokka:MALP_49 (length 25025)
MALP_prokka//MALP:Prokka:MALP_50 (length 8871)
MALP_prokka//MALP:Prokka:MALP_51 (length 13360)
MALP_prokka//MALP:Prokka:MALP_52 (length 15812)
MALP_prokka//MALP:Prokka:MALP_53 (length 21276)
MALP_prokka//MALP:Prokka:MALP_54 (length 7749)
MALP_prokka//MALP:Prokka:MALP_55 (length 7235)
MALP_prokka//MALP:Prokka:MALP_56 (length 15172)
MALP_prokka//MALP:Prokka:MALP_57 (length 41851)
MALP_prokka//MALP:Prokka:MALP_58 (length 1681)

DiscRep_ALL:OVERLAPPING_GENES::458 genes overlap another gene on the same strand.
MALP_prokka//MALP:Gene	gatD	MALP_1:550-1842	MALP_00002
MALP_prokka//MALP:Gene	gatE	MALP_1:1842-3701	MALP_00003
MALP_prokka//MALP:Gene	glpG	MALP_1:4329-5225	MALP_00005
MALP_prokka//MALP:Gene	gloB_1	MALP_1:5204-5815	MALP_00006
MALP_prokka//MALP:Gene	MALP_00007	MALP_1:5812-6411	MALP_00007
MALP_prokka//MALP:Gene	MALP_00043	MALP_1:c36703-36362	MALP_00043
MALP_prokka//MALP:Gene	arsA	MALP_1:c37613-36693	MALP_00044
MALP_prokka//MALP:Gene	MALP_00053	MALP_2:1175-2137	MALP_00053
MALP_prokka//MALP:Gene	MALP_00054	MALP_2:2137-2958	MALP_00054
MALP_prokka//MALP:Gene	wtpC_1	MALP_2:2955-3881	MALP_00055
MALP_prokka//MALP:Gene	grpE	MALP_2:19153-19695	MALP_00077
MALP_prokka//MALP:Gene	dnaK	MALP_2:19688-21529	MALP_00078
MALP_prokka//MALP:Gene	MALP_00081	MALP_2:c23271-23065	MALP_00081
MALP_prokka//MALP:Gene	MALP_00082	MALP_2:c23708-23268	MALP_00082
MALP_prokka//MALP:Gene	deoA	MALP_2:c28149-26629	MALP_00087
MALP_prokka//MALP:Gene	rbcL	MALP_2:c29390-28146	MALP_00088
MALP_prokka//MALP:Gene	ycdX_1	MALP_2:c32096-30369	MALP_00090
MALP_prokka//MALP:Gene	MALP_00091	MALP_2:c32638-32093	MALP_00091
MALP_prokka//MALP:Gene	tal	MALP_2:c38640-37993	MALP_00098
MALP_prokka//MALP:Gene	dxs_1	MALP_2:c39581-38637	MALP_00099
MALP_prokka//MALP:Gene	dxs_2	MALP_2:c40414-39578	MALP_00100
MALP_prokka//MALP:Gene	MALP_00117	MALP_3:c551-150	MALP_00117
MALP_prokka//MALP:Gene	pdaD	MALP_3:c1021-551	MALP_00118
MALP_prokka//MALP:Gene	allB	MALP_3:12177-13427	MALP_00134
MALP_prokka//MALP:Gene	MALP_00135	MALP_3:13420-14550	MALP_00135
MALP_prokka//MALP:Gene	MALP_00145	MALP_4:c1776-856	MALP_00145
MALP_prokka//MALP:Gene	ppsA_1	MALP_4:c4391-1773	MALP_00146
MALP_prokka//MALP:Gene	suhB	MALP_4:4503-5276	MALP_00147
MALP_prokka//MALP:Gene	nadK	MALP_4:5273-6082	MALP_00148
MALP_prokka//MALP:Gene	MALP_00149	MALP_4:6076-6453	MALP_00149
MALP_prokka//MALP:Gene	gppA_1	MALP_4:c11107-9548	MALP_00153
MALP_prokka//MALP:Gene	gppA_2	MALP_4:c13241-11094	MALP_00154
MALP_prokka//MALP:Gene	MALP_00157	MALP_4:16350-16595	MALP_00157
MALP_prokka//MALP:Gene	MALP_00158	MALP_4:16592-17098	MALP_00158
MALP_prokka//MALP:Gene	MALP_00159	MALP_4:17095-17727	MALP_00159
MALP_prokka//MALP:Gene	MALP_00160	MALP_4:c18267-17728	MALP_00160
MALP_prokka//MALP:Gene	nfo_1	MALP_4:c19262-18264	MALP_00161
MALP_prokka//MALP:Gene	hdrD_1	MALP_4:c36347-35247	MALP_00181
MALP_prokka//MALP:Gene	MALP_00182	MALP_4:c37578-36340	MALP_00182
MALP_prokka//MALP:Gene	MALP_00189	MALP_5:3229-3402	MALP_00189
MALP_prokka//MALP:Gene	eif2a	MALP_5:3402-4184	MALP_00190
MALP_prokka//MALP:Gene	MALP_00201	MALP_5:13828-14643	MALP_00201
MALP_prokka//MALP:Gene	MALP_00202	MALP_5:14640-15380	MALP_00202
MALP_prokka//MALP:Gene	MALP_00210	MALP_5:c22860-22036	MALP_00210
MALP_prokka//MALP:Gene	btuD_1	MALP_5:c23632-22847	MALP_00211
MALP_prokka//MALP:Gene	MALP_00212	MALP_5:c24558-23632	MALP_00212
MALP_prokka//MALP:Gene	MALP_00217	MALP_5:c28796-28440	MALP_00217
MALP_prokka//MALP:Gene	MALP_00218	MALP_5:c28969-28781	MALP_00218
MALP_prokka//MALP:Gene	MALP_00236	MALP_5:c45662-43833	MALP_00236
MALP_prokka//MALP:Gene	MALP_00237	MALP_5:c47404-45659	MALP_00237
MALP_prokka//MALP:Gene	MALP_00238	MALP_5:c47895-47401	MALP_00238
MALP_prokka//MALP:Gene	pycB_1	MALP_5:52230-53738	MALP_00243
MALP_prokka//MALP:Gene	pccA_1	MALP_5:53735-54238	MALP_00244
MALP_prokka//MALP:Gene	cdhD	MALP_5:61620-62567	MALP_00250
MALP_prokka//MALP:Gene	cdhE	MALP_5:62567-63886	MALP_00251
MALP_prokka//MALP:Gene	MALP_00254	MALP_5:c67469-66711	MALP_00254
MALP_prokka//MALP:Gene	MALP_00255	MALP_5:c68497-67466	MALP_00255
MALP_prokka//MALP:Gene	MALP_00280	MALP_5:c95532-94633	MALP_00280
MALP_prokka//MALP:Gene	MALP_00281	MALP_5:c96221-95529	MALP_00281
MALP_prokka//MALP:Gene	mvhD_1	MALP_5:c96595-96218	MALP_00282
MALP_prokka//MALP:Gene	hdlA_1	MALP_5:c97917-96592	MALP_00283
MALP_prokka//MALP:Gene	hdrA_1	MALP_5:c99082-97910	MALP_00284
MALP_prokka//MALP:Gene	MALP_00285	MALP_5:99256-100080	MALP_00285
MALP_prokka//MALP:Gene	MALP_00286	MALP_5:100070-100669	MALP_00286
MALP_prokka//MALP:Gene	fpoK	MALP_5:c116373-116071	MALP_00300
MALP_prokka//MALP:Gene	MALP_00301	MALP_5:c116618-116370	MALP_00301
MALP_prokka//MALP:Gene	fpoJ	MALP_5:c116926-116615	MALP_00302
MALP_prokka//MALP:Gene	fpoI	MALP_5:c117681-116926	MALP_00303
MALP_prokka//MALP:Gene	fpoH	MALP_5:c118766-117681	MALP_00304
MALP_prokka//MALP:Gene	fpoB	MALP_5:c120910-120347	MALP_00307
MALP_prokka//MALP:Gene	fpoA	MALP_5:c121260-120901	MALP_00308
MALP_prokka//MALP:Gene	csl4	MALP_5:c125032-124451	MALP_00315
MALP_prokka//MALP:Gene	MALP_00316	MALP_5:c125640-125029	MALP_00316
MALP_prokka//MALP:Gene	purF	MALP_5:126751-127977	MALP_00318
MALP_prokka//MALP:Gene	rsxB_2	MALP_5:127974-129506	MALP_00319
MALP_prokka//MALP:Gene	fwdC	MALP_5:129506-130336	MALP_00320
MALP_prokka//MALP:Gene	MALP_00328	MALP_5:c136307-135669	MALP_00328
MALP_prokka//MALP:Gene	ogt	MALP_5:c136761-136294	MALP_00329
MALP_prokka//MALP:Gene	cysS	MALP_7:1956-3347	MALP_00348
MALP_prokka//MALP:Gene	lipA_1	MALP_7:3332-4366	MALP_00349
MALP_prokka//MALP:Gene	mntR	MALP_7:4453-5148	MALP_00350
MALP_prokka//MALP:Gene	MALP_00351	MALP_7:5148-7055	MALP_00351
MALP_prokka//MALP:Gene	MALP_00367	MALP_9:c2902-2150	MALP_00367
MALP_prokka//MALP:Gene	MALP_00368	MALP_9:c3117-2899	MALP_00368
MALP_prokka//MALP:Gene	MALP_00375	MALP_9:9795-10907	MALP_00375
MALP_prokka//MALP:Gene	MALP_00376	MALP_9:10904-13324	MALP_00376
MALP_prokka//MALP:Gene	MALP_00378	MALP_9:c14651-13653	MALP_00378
MALP_prokka//MALP:Gene	MALP_00379	MALP_9:c16747-14648	MALP_00379
MALP_prokka//MALP:Gene	trpF	MALP_10:c781-164	MALP_00382
MALP_prokka//MALP:Gene	trpC	MALP_10:c1575-778	MALP_00383
MALP_prokka//MALP:Gene	trpD_2	MALP_10:c2564-1575	MALP_00384
MALP_prokka//MALP:Gene	trpG	MALP_10:c3154-2561	MALP_00385
MALP_prokka//MALP:Gene	trpE	MALP_10:c4461-3151	MALP_00386
MALP_prokka//MALP:Gene	MALP_00395	MALP_10:9908-10828	MALP_00395
MALP_prokka//MALP:Gene	MALP_00396	MALP_10:10825-11916	MALP_00396
MALP_prokka//MALP:Gene	MALP_00407	MALP_10:c24039-22882	MALP_00407
MALP_prokka//MALP:Gene	MALP_00408	MALP_10:c25235-24036	MALP_00408
MALP_prokka//MALP:Gene	MALP_00418	MALP_10:c34877-33213	MALP_00418
MALP_prokka//MALP:Gene	MALP_00419	MALP_10:c35638-34874	MALP_00419
MALP_prokka//MALP:Gene	MALP_00446	MALP_10:59558-60751	MALP_00446
MALP_prokka//MALP:Gene	MALP_00447	MALP_10:60748-61401	MALP_00447
MALP_prokka//MALP:Gene	pyrB	MALP_11:18763-19692	MALP_00482
MALP_prokka//MALP:Gene	pyrI	MALP_11:19692-20153	MALP_00483
MALP_prokka//MALP:Gene	MALP_00484	MALP_11:20188-20718	MALP_00484
MALP_prokka//MALP:Gene	MALP_00485	MALP_11:20715-20984	MALP_00485
MALP_prokka//MALP:Gene	MALP_00498	MALP_12:c10064-8700	MALP_00498
MALP_prokka//MALP:Gene	ycdX_2	MALP_12:c10711-10052	MALP_00499
MALP_prokka//MALP:Gene	hisI	MALP_12:c11310-10708	MALP_00500
MALP_prokka//MALP:Gene	hisF_1	MALP_12:c12062-11307	MALP_00501
MALP_prokka//MALP:Gene	hisB	MALP_12:c12610-12059	MALP_00502
MALP_prokka//MALP:Gene	hisF_2	MALP_12:c13316-12615	MALP_00503
MALP_prokka//MALP:Gene	guaAA_1	MALP_12:c13912-13313	MALP_00504
MALP_prokka//MALP:Gene	aspC_1	MALP_12:c14955-13903	MALP_00505
MALP_prokka//MALP:Gene	MALP_00508	MALP_13:c1349-246	MALP_00508
MALP_prokka//MALP:Gene	MALP_00509	MALP_13:c1822-1349	MALP_00509
MALP_prokka//MALP:Gene	trkA_2	MALP_13:c7603-6263	MALP_00515
MALP_prokka//MALP:Gene	MALP_00516	MALP_13:c8814-7603	MALP_00516
MALP_prokka//MALP:Gene	MALP_00523	MALP_14:c893-258	MALP_00523
MALP_prokka//MALP:Gene	MALP_00524	MALP_14:c1537-893	MALP_00524
MALP_prokka//MALP:Gene	porD	MALP_14:11229-11513	MALP_00530
MALP_prokka//MALP:Gene	porA_1	MALP_14:11510-12673	MALP_00531
MALP_prokka//MALP:Gene	porB_1	MALP_14:12670-13608	MALP_00532
MALP_prokka//MALP:Gene	gatB	MALP_14:c22376-21042	MALP_00541
MALP_prokka//MALP:Gene	MALP_00542	MALP_14:c23686-22373	MALP_00542
MALP_prokka//MALP:Gene	gatC	MALP_14:c23955-23683	MALP_00543
MALP_prokka//MALP:Gene	top6B	MALP_14:31942-33927	MALP_00553
MALP_prokka//MALP:Gene	top6A	MALP_14:33920-35014	MALP_00554
MALP_prokka//MALP:Gene	malK_2	MALP_14:42762-43769	MALP_00566
MALP_prokka//MALP:Gene	MALP_00567	MALP_14:43762-44550	MALP_00567
MALP_prokka//MALP:Gene	MALP_00581	MALP_15:7499-7927	MALP_00581
MALP_prokka//MALP:Gene	rps7	MALP_15:7924-8520	MALP_00582
MALP_prokka//MALP:Gene	MALP_00600	MALP_15:c28680-28297	MALP_00600
MALP_prokka//MALP:Gene	rps4	MALP_15:c29366-28680	MALP_00601
MALP_prokka//MALP:Gene	sucD	MALP_15:c41103-40231	MALP_00610
MALP_prokka//MALP:Gene	MALP_00611	MALP_15:c42242-41100	MALP_00611
MALP_prokka//MALP:Gene	sua5	MALP_15:42989-43630	MALP_00613
MALP_prokka//MALP:Gene	map	MALP_15:43614-44513	MALP_00614
MALP_prokka//MALP:Gene	MALP_00617	MALP_16:647-973	MALP_00617
MALP_prokka//MALP:Gene	arsC_2	MALP_16:954-1400	MALP_00618
MALP_prokka//MALP:Gene	MALP_00619	MALP_16:1397-1933	MALP_00619
MALP_prokka//MALP:Gene	MALP_00625	MALP_16:8443-9312	MALP_00625
MALP_prokka//MALP:Gene	MALP_00626	MALP_16:9309-9887	MALP_00626
MALP_prokka//MALP:Gene	MALP_00632	MALP_16:c19359-18583	MALP_00632
MALP_prokka//MALP:Gene	MALP_00633	MALP_16:c20174-19356	MALP_00633
MALP_prokka//MALP:Gene	MALP_00634	MALP_16:c20601-20119	MALP_00634
MALP_prokka//MALP:Gene	MALP_00658	MALP_18:1089-1520	MALP_00658
MALP_prokka//MALP:Gene	MALP_00659	MALP_18:1517-1801	MALP_00659
MALP_prokka//MALP:Gene	MALP_00660	MALP_18:1806-2081	MALP_00660
MALP_prokka//MALP:Gene	lplA_1	MALP_18:2075-2824	MALP_00661
MALP_prokka//MALP:Gene	dxs_3	MALP_18:c5032-4067	MALP_00663
MALP_prokka//MALP:Gene	dxs_4	MALP_18:c6084-5029	MALP_00664
MALP_prokka//MALP:Gene	lipA_2	MALP_18:c6956-6078	MALP_00665
MALP_prokka//MALP:Gene	mtaA_3	MALP_18:c8035-6983	MALP_00666
MALP_prokka//MALP:Gene	MALP_00667	MALP_18:c9003-8032	MALP_00667
MALP_prokka//MALP:Gene	MALP_00668	MALP_18:c9815-9000	MALP_00668
MALP_prokka//MALP:Gene	MALP_00677	MALP_19:4050-4319	MALP_00677
MALP_prokka//MALP:Gene	MALP_00678	MALP_19:4312-5727	MALP_00678
MALP_prokka//MALP:Gene	MALP_00679	MALP_19:5724-6062	MALP_00679
MALP_prokka//MALP:Gene	MALP_00687	MALP_19:12509-12751	MALP_00687
MALP_prokka//MALP:Gene	pfdA	MALP_19:12751-13176	MALP_00688
MALP_prokka//MALP:Gene	MALP_00698	MALP_19:22966-23310	MALP_00698
MALP_prokka//MALP:Gene	MALP_00699	MALP_19:23285-25342	MALP_00699
MALP_prokka//MALP:Gene	atpC	MALP_19:26171-27232	MALP_00702
MALP_prokka//MALP:Gene	atpF	MALP_19:27232-27531	MALP_00703
MALP_prokka//MALP:Gene	atpD	MALP_19:30660-31295	MALP_00706
MALP_prokka//MALP:Gene	MALP_00707	MALP_19:31292-31417	MALP_00707
MALP_prokka//MALP:Gene	MALP_00710	MALP_19:33121-33504	MALP_00710
MALP_prokka//MALP:Gene	MALP_00711	MALP_19:33501-34265	MALP_00711
MALP_prokka//MALP:Gene	MALP_00717	MALP_19:c41672-41031	MALP_00717
MALP_prokka//MALP:Gene	MALP_00718	MALP_19:c42618-41659	MALP_00718
MALP_prokka//MALP:Gene	MALP_00722	MALP_19:c46260-45967	MALP_00722
MALP_prokka//MALP:Gene	MALP_00723	MALP_19:c46855-46244	MALP_00723
MALP_prokka//MALP:Gene	tfb	MALP_19:c49953-49021	MALP_00726
MALP_prokka//MALP:Gene	MALP_00727	MALP_19:c50188-49901	MALP_00727
MALP_prokka//MALP:Gene	ahcY	MALP_19:51174-52418	MALP_00729
MALP_prokka//MALP:Gene	MALP_00730	MALP_19:52415-53335	MALP_00730
MALP_prokka//MALP:Gene	purE_1	MALP_19:53909-54376	MALP_00732
MALP_prokka//MALP:Gene	guaAB	MALP_19:54376-55323	MALP_00733
MALP_prokka//MALP:Gene	guaAA_2	MALP_19:56136-56711	MALP_00735
MALP_prokka//MALP:Gene	MALP_00736	MALP_19:56699-56917	MALP_00736
MALP_prokka//MALP:Gene	MALP_00739	MALP_19:57884-58330	MALP_00739
MALP_prokka//MALP:Gene	MALP_00740	MALP_19:58327-59250	MALP_00740
MALP_prokka//MALP:Gene	MALP_00741	MALP_19:c59689-59243	MALP_00741
MALP_prokka//MALP:Gene	arfC_1	MALP_19:c60374-59682	MALP_00742
MALP_prokka//MALP:Gene	rtc	MALP_19:c62170-61160	MALP_00744
MALP_prokka//MALP:Gene	kdpB	MALP_19:c64896-62170	MALP_00745
MALP_prokka//MALP:Gene	MALP_00748	MALP_20:53-799	MALP_00748
MALP_prokka//MALP:Gene	MALP_00749	MALP_20:796-1545	MALP_00749
MALP_prokka//MALP:Gene	aksF_2	MALP_21:c15757-14642	MALP_00765
MALP_prokka//MALP:Gene	leuD_1	MALP_21:c16239-15745	MALP_00766
MALP_prokka//MALP:Gene	hacA	MALP_21:c16793-16236	MALP_00767
MALP_prokka//MALP:Gene	btuC_1	MALP_22:2745-3770	MALP_00770
MALP_prokka//MALP:Gene	btuD_2	MALP_22:3770-4555	MALP_00771
MALP_prokka//MALP:Gene	gpdA1	MALP_22:8616-10139	MALP_00780
MALP_prokka//MALP:Gene	glpB	MALP_22:10136-11185	MALP_00781
MALP_prokka//MALP:Gene	tfrB	MALP_22:11182-12165	MALP_00782
MALP_prokka//MALP:Gene	glmU_2	MALP_22:14669-15859	MALP_00786
MALP_prokka//MALP:Gene	glmS_2	MALP_22:15859-17655	MALP_00787
MALP_prokka//MALP:Gene	MALP_00796	MALP_22:c24597-23809	MALP_00796
MALP_prokka//MALP:Gene	livG_1	MALP_22:c25502-24594	MALP_00797
MALP_prokka//MALP:Gene	MALP_00800	MALP_22:c29507-29268	MALP_00800
MALP_prokka//MALP:Gene	MALP_00801	MALP_22:c30244-29507	MALP_00801
MALP_prokka//MALP:Gene	cmk	MALP_22:c33845-33315	MALP_00806
MALP_prokka//MALP:Gene	MALP_00807	MALP_22:c34495-33842	MALP_00807
MALP_prokka//MALP:Gene	secY	MALP_22:c36136-34502	MALP_00808
MALP_prokka//MALP:Gene	MALP_00809	MALP_22:c36527-36099	MALP_00809
MALP_prokka//MALP:Gene	MALP_00812	MALP_22:c38185-37685	MALP_00812
MALP_prokka//MALP:Gene	MALP_00813	MALP_22:c38640-38185	MALP_00813
MALP_prokka//MALP:Gene	MALP_00814	MALP_22:c39296-38646	MALP_00814
MALP_prokka//MALP:Gene	rpl6	MALP_22:c39844-39296	MALP_00815
MALP_prokka//MALP:Gene	rpl5	MALP_22:c40912-40397	MALP_00817
MALP_prokka//MALP:Gene	rps4e	MALP_22:c41619-40909	MALP_00818
MALP_prokka//MALP:Gene	MALP_00819	MALP_22:c41987-41616	MALP_00819
MALP_prokka//MALP:Gene	MALP_00823	MALP_22:c43297-42998	MALP_00823
MALP_prokka//MALP:Gene	MALP_00824	MALP_22:c43497-43297	MALP_00824
MALP_prokka//MALP:Gene	pfdB	MALP_22:c53475-53092	MALP_00837
MALP_prokka//MALP:Gene	MALP_00838	MALP_22:c53710-53468	MALP_00838
MALP_prokka//MALP:Gene	hdrA_2	MALP_22:60569-63586	MALP_00849
MALP_prokka//MALP:Gene	mvhD_2	MALP_22:63586-64038	MALP_00850
MALP_prokka//MALP:Gene	MALP_00877	MALP_23:10471-11169	MALP_00877
MALP_prokka//MALP:Gene	MALP_00878	MALP_23:11166-11981	MALP_00878
MALP_prokka//MALP:Gene	vorA	MALP_23:c15972-14575	MALP_00882
MALP_prokka//MALP:Gene	vorB_1	MALP_23:c17024-15969	MALP_00883
MALP_prokka//MALP:Gene	vorC	MALP_23:c17257-17021	MALP_00884
MALP_prokka//MALP:Gene	leuB	MALP_23:c19166-18168	MALP_00886
MALP_prokka//MALP:Gene	dys_1	MALP_23:c20095-19163	MALP_00887
MALP_prokka//MALP:Gene	rpoE1	MALP_23:26541-27107	MALP_00894
MALP_prokka//MALP:Gene	spt4	MALP_23:27104-27292	MALP_00895
MALP_prokka//MALP:Gene	MALP_00896	MALP_23:27321-27815	MALP_00896
MALP_prokka//MALP:Gene	MALP_00897	MALP_23:27812-28120	MALP_00897
MALP_prokka//MALP:Gene	MALP_00900	MALP_23:28516-29682	MALP_00900
MALP_prokka//MALP:Gene	MALP_00901	MALP_23:29679-30452	MALP_00901
MALP_prokka//MALP:Gene	MALP_00922	MALP_23:49853-50857	MALP_00922
MALP_prokka//MALP:Gene	MALP_00923	MALP_23:50854-51441	MALP_00923
MALP_prokka//MALP:Gene	cobY	MALP_24:c2269-1643	MALP_00936
MALP_prokka//MALP:Gene	cobS	MALP_24:c3018-2266	MALP_00937
MALP_prokka//MALP:Gene	cbiB	MALP_24:c5175-4180	MALP_00939
MALP_prokka//MALP:Gene	MALP_00940	MALP_24:c6313-5168	MALP_00940
MALP_prokka//MALP:Gene	btuD_3	MALP_24:c7133-6270	MALP_00941
MALP_prokka//MALP:Gene	btuC_2	MALP_24:c8166-7123	MALP_00942
MALP_prokka//MALP:Gene	MALP_00966	MALP_28:c668-141	MALP_00966
MALP_prokka//MALP:Gene	MALP_00967	MALP_28:c1155-661	MALP_00967
MALP_prokka//MALP:Gene	ureG	MALP_28:3392-4069	MALP_00971
MALP_prokka//MALP:Gene	MALP_00972	MALP_28:4069-4539	MALP_00972
MALP_prokka//MALP:Gene	MALP_00974	MALP_28:c5233-4856	MALP_00974
MALP_prokka//MALP:Gene	MALP_00975	MALP_28:c5574-5230	MALP_00975
MALP_prokka//MALP:Gene	MALP_00976	MALP_28:c7588-5561	MALP_00976
MALP_prokka//MALP:Gene	cbiN	MALP_28:c9910-9626	MALP_00979
MALP_prokka//MALP:Gene	cbiM	MALP_28:c10562-9900	MALP_00980
MALP_prokka//MALP:Gene	MALP_00981	MALP_28:c10906-10553	MALP_00981
MALP_prokka//MALP:Gene	argS	MALP_28:20132-21844	MALP_00992
MALP_prokka//MALP:Gene	MALP_00993	MALP_28:21844-22335	MALP_00993
MALP_prokka//MALP:Gene	MALP_00998	MALP_28:28869-29519	MALP_00998
MALP_prokka//MALP:Gene	MALP_00999	MALP_28:29519-30097	MALP_00999
MALP_prokka//MALP:Gene	MALP_01002	MALP_28:30973-31488	MALP_01002
MALP_prokka//MALP:Gene	mshD_1	MALP_28:31482-32024	MALP_01003
MALP_prokka//MALP:Gene	MALP_01014	MALP_28:c38870-38532	MALP_01014
MALP_prokka//MALP:Gene	MALP_01015	MALP_28:c39715-38870	MALP_01015
MALP_prokka//MALP:Gene	MALP_01018	MALP_28:c42089-41454	MALP_01018
MALP_prokka//MALP:Gene	MALP_01019	MALP_28:c43351-42086	MALP_01019
MALP_prokka//MALP:Gene	MALP_01028	MALP_28:51289-52095	MALP_01028
MALP_prokka//MALP:Gene	MALP_01029	MALP_28:52076-52390	MALP_01029
MALP_prokka//MALP:Gene	MALP_01031	MALP_28:c53936-53391	MALP_01031
MALP_prokka//MALP:Gene	rio1	MALP_28:c54724-53933	MALP_01032
MALP_prokka//MALP:Gene	MALP_01036	MALP_29:1351-2037	MALP_01036
MALP_prokka//MALP:Gene	malK_4	MALP_29:2034-2843	MALP_01037
MALP_prokka//MALP:Gene	porG_2	MALP_29:4591-5490	MALP_01041
MALP_prokka//MALP:Gene	porA_2	MALP_29:5487-6662	MALP_01042
MALP_prokka//MALP:Gene	MALP_01050	MALP_29:10281-10640	MALP_01050
MALP_prokka//MALP:Gene	ndk	MALP_29:10640-11107	MALP_01051
MALP_prokka//MALP:Gene	rps6e	MALP_29:20495-20890	MALP_01059
MALP_prokka//MALP:Gene	eif2g	MALP_29:20890-22119	MALP_01060
MALP_prokka//MALP:Gene	MALP_01079	MALP_29:c37709-36849	MALP_01079
MALP_prokka//MALP:Gene	dmrX	MALP_29:c38896-37706	MALP_01080
MALP_prokka//MALP:Gene	tmk_2	MALP_29:c39526-38921	MALP_01081
MALP_prokka//MALP:Gene	gcvPB	MALP_29:c40980-39523	MALP_01082
MALP_prokka//MALP:Gene	gcvPA	MALP_29:c42302-40977	MALP_01083
MALP_prokka//MALP:Gene	MALP_01084	MALP_29:c42802-42383	MALP_01084
MALP_prokka//MALP:Gene	MALP_01085	MALP_29:c43095-42799	MALP_01085
MALP_prokka//MALP:Gene	hldD	MALP_30:c3277-2315	MALP_01092
MALP_prokka//MALP:Gene	MALP_01093	MALP_30:c3840-3274	MALP_01093
MALP_prokka//MALP:Gene	MALP_01094	MALP_30:c4451-3837	MALP_01094
MALP_prokka//MALP:Gene	MALP_01097	MALP_30:6986-7225	MALP_01097
MALP_prokka//MALP:Gene	radB	MALP_30:7222-7932	MALP_01098
MALP_prokka//MALP:Gene	idsA	MALP_30:c8900-7908	MALP_01099
MALP_prokka//MALP:Gene	fni	MALP_30:c9958-8900	MALP_01100
MALP_prokka//MALP:Gene	MALP_01101	MALP_30:c10725-9955	MALP_01101
MALP_prokka//MALP:Gene	MALP_01106	MALP_32:240-764	MALP_01106
MALP_prokka//MALP:Gene	MALP_01107	MALP_32:755-1390	MALP_01107
MALP_prokka//MALP:Gene	rpoB1	MALP_32:5437-9036	MALP_01113
MALP_prokka//MALP:Gene	rpoA1	MALP_32:9033-11825	MALP_01114
MALP_prokka//MALP:Gene	rpoA2	MALP_32:11825-13378	MALP_01115
MALP_prokka//MALP:Gene	MALP_01116	MALP_32:13375-13656	MALP_01116
MALP_prokka//MALP:Gene	aglB	MALP_32:16000-22482	MALP_01120
MALP_prokka//MALP:Gene	MALP_01121	MALP_32:22482-23252	MALP_01121
MALP_prokka//MALP:Gene	proA	MALP_33:13894-15183	MALP_01136
MALP_prokka//MALP:Gene	MALP_01137	MALP_33:15180-16280	MALP_01137
MALP_prokka//MALP:Gene	pepQ	MALP_33:21849-22940	MALP_01145
MALP_prokka//MALP:Gene	tldD_1	MALP_33:22940-24313	MALP_01146
MALP_prokka//MALP:Gene	MALP_01151	MALP_33:29048-29809	MALP_01151
MALP_prokka//MALP:Gene	MALP_01152	MALP_33:29806-29940	MALP_01152
MALP_prokka//MALP:Gene	dapF	MALP_33:c37519-36695	MALP_01161
MALP_prokka//MALP:Gene	lysA	MALP_33:c38772-37516	MALP_01162
MALP_prokka//MALP:Gene	MALP_01163	MALP_33:c40125-38773	MALP_01163
MALP_prokka//MALP:Gene	dapB	MALP_33:c40901-40122	MALP_01164
MALP_prokka//MALP:Gene	MALP_01167	MALP_33:c42780-42340	MALP_01167
MALP_prokka//MALP:Gene	nfi	MALP_33:c43721-42777	MALP_01168
MALP_prokka//MALP:Gene	fbiB_2	MALP_33:c44224-43718	MALP_01169
MALP_prokka//MALP:Gene	MALP_01172	MALP_33:c47835-46813	MALP_01172
MALP_prokka//MALP:Gene	thiL_3	MALP_33:c48778-47816	MALP_01173
MALP_prokka//MALP:Gene	MALP_01174	MALP_34:c1025-306	MALP_01174
MALP_prokka//MALP:Gene	MALP_01175	MALP_34:c1426-1022	MALP_01175
MALP_prokka//MALP:Gene	MALP_01176	MALP_34:c2592-1426	MALP_01176
MALP_prokka//MALP:Gene	asd	MALP_34:c3666-2605	MALP_01177
MALP_prokka//MALP:Gene	aroQ	MALP_34:c4739-3663	MALP_01178
MALP_prokka//MALP:Gene	aroC	MALP_34:c5805-4732	MALP_01179
MALP_prokka//MALP:Gene	aroA	MALP_34:c7061-5802	MALP_01180
MALP_prokka//MALP:Gene	aroK	MALP_34:c7903-7058	MALP_01181
MALP_prokka//MALP:Gene	aroE	MALP_34:c9357-7900	MALP_01182
MALP_prokka//MALP:Gene	aroB'	MALP_34:c10391-9354	MALP_01183
MALP_prokka//MALP:Gene	pccA_2	MALP_34:c19724-16533	MALP_01189
MALP_prokka//MALP:Gene	guaAA_3	MALP_34:c20800-19721	MALP_01190
MALP_prokka//MALP:Gene	MALP_01199	MALP_35:c8419-8129	MALP_01199
MALP_prokka//MALP:Gene	rnp4	MALP_35:c8775-8401	MALP_01200
MALP_prokka//MALP:Gene	MALP_01207	MALP_35:14804-15286	MALP_01207
MALP_prokka//MALP:Gene	queC	MALP_35:15283-15951	MALP_01208
MALP_prokka//MALP:Gene	leuC	MALP_37:25-942	MALP_01212
MALP_prokka//MALP:Gene	leuD_2	MALP_37:939-1421	MALP_01213
MALP_prokka//MALP:Gene	MALP_01218	MALP_37:c5212-4328	MALP_01218
MALP_prokka//MALP:Gene	rpa	MALP_37:c6531-5209	MALP_01219
MALP_prokka//MALP:Gene	phnW	MALP_37:12739-13803	MALP_01227
MALP_prokka//MALP:Gene	gyaR	MALP_37:13800-15407	MALP_01228
MALP_prokka//MALP:Gene	smc	MALP_37:21954-25556	MALP_01237
MALP_prokka//MALP:Gene	scpA	MALP_37:25553-26461	MALP_01238
MALP_prokka//MALP:Gene	scpB	MALP_37:26475-26954	MALP_01239
MALP_prokka//MALP:Gene	MALP_01240	MALP_37:26924-27133	MALP_01240
MALP_prokka//MALP:Gene	wtpB	MALP_37:28462-30108	MALP_01243
MALP_prokka//MALP:Gene	malK_6	MALP_37:30108-31199	MALP_01244
MALP_prokka//MALP:Gene	malK_7	MALP_37:31199-32284	MALP_01245
MALP_prokka//MALP:Gene	MALP_01246	MALP_37:32277-32963	MALP_01246
MALP_prokka//MALP:Gene	MALP_01248	MALP_37:c34893-34318	MALP_01248
MALP_prokka//MALP:Gene	MALP_01249	MALP_37:c35741-34890	MALP_01249
MALP_prokka//MALP:Gene	MALP_01265	MALP_38:87-1466	MALP_01265
MALP_prokka//MALP:Gene	malK_8	MALP_38:1459-2556	MALP_01266
MALP_prokka//MALP:Gene	MALP_01272	MALP_40:26-676	MALP_01272
MALP_prokka//MALP:Gene	MALP_01273	MALP_40:673-1044	MALP_01273
MALP_prokka//MALP:Gene	MALP_01279	MALP_40:c7818-6901	MALP_01279
MALP_prokka//MALP:Gene	MALP_01280	MALP_40:c8024-7818	MALP_01280
MALP_prokka//MALP:Gene	trm1	MALP_43:c2179-1094	MALP_01318
MALP_prokka//MALP:Gene	MALP_01319	MALP_43:c2718-2176	MALP_01319
MALP_prokka//MALP:Gene	MALP_01321	MALP_43:3366-3878	MALP_01321
MALP_prokka//MALP:Gene	MALP_01322	MALP_43:3871-5298	MALP_01322
MALP_prokka//MALP:Gene	fbp	MALP_43:12345-13487	MALP_01333
MALP_prokka//MALP:Gene	tpiA	MALP_43:13480-14157	MALP_01334
MALP_prokka//MALP:Gene	MALP_01343	MALP_43:22162-22467	MALP_01343
MALP_prokka//MALP:Gene	MALP_01344	MALP_43:22464-22787	MALP_01344
MALP_prokka//MALP:Gene	MALP_01345	MALP_43:c23702-22806	MALP_01345
MALP_prokka//MALP:Gene	hdlA_2	MALP_43:c24529-23699	MALP_01346
MALP_prokka//MALP:Gene	MALP_01351	MALP_43:27599-27973	MALP_01351
MALP_prokka//MALP:Gene	MALP_01352	MALP_43:27970-28413	MALP_01352
MALP_prokka//MALP:Gene	MALP_01353	MALP_43:c29250-28414	MALP_01353
MALP_prokka//MALP:Gene	nreB	MALP_43:c30523-29237	MALP_01354
MALP_prokka//MALP:Gene	MALP_01361	MALP_44:1890-2618	MALP_01361
MALP_prokka//MALP:Gene	MALP_01362	MALP_44:2615-3262	MALP_01362
MALP_prokka//MALP:Gene	MALP_01365	MALP_44:c6237-5527	MALP_01365
MALP_prokka//MALP:Gene	MALP_01366	MALP_44:c7247-6237	MALP_01366
MALP_prokka//MALP:Gene	lysJ_2	MALP_46:3171-4523	MALP_01376
MALP_prokka//MALP:Gene	MALP_01377	MALP_46:4520-4873	MALP_01377
MALP_prokka//MALP:Gene	MALP_01397	MALP_46:c22341-21496	MALP_01397
MALP_prokka//MALP:Gene	cdhA1_2	MALP_46:c24278-22338	MALP_01398
MALP_prokka//MALP:Gene	metG	MALP_46:24398-26617	MALP_01399
MALP_prokka//MALP:Gene	MALP_01400	MALP_46:26614-27276	MALP_01400
MALP_prokka//MALP:Gene	ribC	MALP_46:c35663-35199	MALP_01408
MALP_prokka//MALP:Gene	ribL	MALP_46:c36109-35663	MALP_01409
MALP_prokka//MALP:Gene	ribB	MALP_46:c36816-36106	MALP_01410
MALP_prokka//MALP:Gene	MALP_01423	MALP_46:50705-51304	MALP_01423
MALP_prokka//MALP:Gene	MALP_01424	MALP_46:51301-51726	MALP_01424
MALP_prokka//MALP:Gene	MALP_01427	MALP_46:54774-55592	MALP_01427
MALP_prokka//MALP:Gene	murE	MALP_46:55589-56875	MALP_01428
MALP_prokka//MALP:Gene	MALP_01429	MALP_46:56865-57503	MALP_01429
MALP_prokka//MALP:Gene	hypA	MALP_46:57908-58279	MALP_01431
MALP_prokka//MALP:Gene	MALP_01432	MALP_46:58276-59349	MALP_01432
MALP_prokka//MALP:Gene	malK_9	MALP_46:60063-60782	MALP_01434
MALP_prokka//MALP:Gene	MALP_01435	MALP_46:60779-62083	MALP_01435
MALP_prokka//MALP:Gene	hdlA_3	MALP_46:c71840-71382	MALP_01446
MALP_prokka//MALP:Gene	MALP_01447	MALP_46:c72211-71837	MALP_01447
MALP_prokka//MALP:Gene	MALP_01493	MALP_47:c28275-27982	MALP_01493
MALP_prokka//MALP:Gene	MALP_01494	MALP_47:c28769-28272	MALP_01494
MALP_prokka//MALP:Gene	MALP_01498	MALP_47:32664-33440	MALP_01498
MALP_prokka//MALP:Gene	ypeA_2	MALP_47:33437-33748	MALP_01499
MALP_prokka//MALP:Gene	mbhL	MALP_47:c36629-35061	MALP_01502
MALP_prokka//MALP:Gene	fpoL_2	MALP_47:c38089-36626	MALP_01503
MALP_prokka//MALP:Gene	MALP_01504	MALP_47:c38745-38086	MALP_01504
MALP_prokka//MALP:Gene	MALP_01522	MALP_47:57453-59198	MALP_01522
MALP_prokka//MALP:Gene	MALP_01523	MALP_47:59198-60238	MALP_01523
MALP_prokka//MALP:Gene	MALP_01529	MALP_48:c3184-2549	MALP_01529
MALP_prokka//MALP:Gene	rapA	MALP_48:c6126-3184	MALP_01530
MALP_prokka//MALP:Gene	mthTIM	MALP_48:c7475-6363	MALP_01531
MALP_prokka//MALP:Gene	MALP_01532	MALP_48:c7696-7472	MALP_01532
MALP_prokka//MALP:Gene	MALP_01533	MALP_48:c8383-7859	MALP_01533
MALP_prokka//MALP:Gene	MALP_01534	MALP_48:c8772-8380	MALP_01534
MALP_prokka//MALP:Gene	malK_10	MALP_49:2241-3008	MALP_01541
MALP_prokka//MALP:Gene	MALP_01542	MALP_49:3008-3796	MALP_01542
MALP_prokka//MALP:Gene	MALP_01552	MALP_49:c13988-13254	MALP_01552
MALP_prokka//MALP:Gene	MALP_01553	MALP_49:c14779-13988	MALP_01553
MALP_prokka//MALP:Gene	MALP_01554	MALP_49:c15639-14782	MALP_01554
MALP_prokka//MALP:Gene	MALP_01555	MALP_49:c16565-15639	MALP_01555
MALP_prokka//MALP:Gene	MALP_01559	MALP_49:20295-21005	MALP_01559
MALP_prokka//MALP:Gene	MALP_01560	MALP_49:20944-21360	MALP_01560
MALP_prokka//MALP:Gene	MALP_01561	MALP_49:21357-21923	MALP_01561
MALP_prokka//MALP:Gene	cheY	MALP_50:3333-3710	MALP_01567
MALP_prokka//MALP:Gene	MALP_01568	MALP_50:3707-4279	MALP_01568
MALP_prokka//MALP:Gene	MALP_01580	MALP_51:c3963-3499	MALP_01580
MALP_prokka//MALP:Gene	MALP_01581	MALP_51:c4361-3954	MALP_01581
MALP_prokka//MALP:Gene	MALP_01583	MALP_51:6465-7010	MALP_01583
MALP_prokka//MALP:Gene	MALP_01584	MALP_51:7007-8617	MALP_01584
MALP_prokka//MALP:Gene	MALP_01595	MALP_52:c3921-3223	MALP_01595
MALP_prokka//MALP:Gene	MALP_01596	MALP_52:c4763-3921	MALP_01596
MALP_prokka//MALP:Gene	MALP_01598	MALP_52:c5887-5423	MALP_01598
MALP_prokka//MALP:Gene	MALP_01599	MALP_52:c6416-5874	MALP_01599
MALP_prokka//MALP:Gene	MALP_01604	MALP_52:c13717-12773	MALP_01604
MALP_prokka//MALP:Gene	MALP_01605	MALP_52:c14540-13710	MALP_01605
MALP_prokka//MALP:Gene	hemL	MALP_53:c1576-302	MALP_01608
MALP_prokka//MALP:Gene	MALP_01609	MALP_53:c2546-1566	MALP_01609
MALP_prokka//MALP:Gene	hemA	MALP_53:c3804-2515	MALP_01610
MALP_prokka//MALP:Gene	MALP_01611	MALP_53:c4427-3801	MALP_01611
MALP_prokka//MALP:Gene	cfbE	MALP_53:4945-6228	MALP_01613
MALP_prokka//MALP:Gene	cfbD	MALP_53:6225-7307	MALP_01614
MALP_prokka//MALP:Gene	cfbC	MALP_53:7304-8095	MALP_01615
MALP_prokka//MALP:Gene	cbiA	MALP_53:8092-9420	MALP_01616
MALP_prokka//MALP:Gene	MALP_01621	MALP_53:12557-13354	MALP_01621
MALP_prokka//MALP:Gene	wecB	MALP_53:13351-14439	MALP_01622
MALP_prokka//MALP:Gene	MALP_01627	MALP_53:16888-17685	MALP_01627
MALP_prokka//MALP:Gene	actP_1	MALP_53:17682-19301	MALP_01628
MALP_prokka//MALP:Gene	hydG	MALP_54:c4620-3832	MALP_01636
MALP_prokka//MALP:Gene	pyrD	MALP_54:c5521-4613	MALP_01637
MALP_prokka//MALP:Gene	trmY	MALP_55:c1519-932	MALP_01643
MALP_prokka//MALP:Gene	MALP_01644	MALP_55:c2859-1516	MALP_01644
MALP_prokka//MALP:Gene	ubiE_2	MALP_56:c6113-5517	MALP_01658
MALP_prokka//MALP:Gene	arsM_4	MALP_56:c6670-6110	MALP_01659
MALP_prokka//MALP:Gene	malK_11	MALP_56:11676-12893	MALP_01666
MALP_prokka//MALP:Gene	MALP_01667	MALP_56:12893-13723	MALP_01667
MALP_prokka//MALP:Gene	slmA	MALP_57:5016-5600	MALP_01674
MALP_prokka//MALP:Gene	MALP_01675	MALP_57:5597-6358	MALP_01675
MALP_prokka//MALP:Gene	MALP_01676	MALP_57:6355-6693	MALP_01676
MALP_prokka//MALP:Gene	MALP_01685	MALP_57:11307-11828	MALP_01685
MALP_prokka//MALP:Gene	rny	MALP_57:11806-12381	MALP_01686
MALP_prokka//MALP:Gene	porG_3	MALP_57:13481-14389	MALP_01688
MALP_prokka//MALP:Gene	porA_3	MALP_57:14386-15561	MALP_01689
MALP_prokka//MALP:Gene	vorB_2	MALP_57:15561-16517	MALP_01690
MALP_prokka//MALP:Gene	MALP_01695	MALP_57:c20432-20001	MALP_01695
MALP_prokka//MALP:Gene	menE_2	MALP_57:c21733-20432	MALP_01696
MALP_prokka//MALP:Gene	MALP_01697	MALP_57:c22462-21836	MALP_01697
MALP_prokka//MALP:Gene	MALP_01698	MALP_57:c23046-22459	MALP_01698
MALP_prokka//MALP:Gene	malK_12	MALP_57:c26754-25996	MALP_01704
MALP_prokka//MALP:Gene	MALP_01705	MALP_57:c27575-26751	MALP_01705
MALP_prokka//MALP:Gene	MALP_01710	MALP_57:31296-32063	MALP_01710
MALP_prokka//MALP:Gene	bepA_2	MALP_57:32054-34735	MALP_01711

DiscRep_ALL:OVERLAPPING_CDS::8 coding regions overlap another coding region with a similar or identical name.
DiscRep_SUB:OVERLAPPING_CDS::8 coding regions overlap another coding region with a similar or identical name that do not have the appropriate note text
MALP_prokka//MALP:CDS	1-deoxy-D-xylulose-5-phosphate synthase	MALP_2:c39581-38637	MALP_00099
MALP_prokka//MALP:CDS	1-deoxy-D-xylulose-5-phosphate synthase	MALP_2:c40414-39578	MALP_00100
MALP_prokka//MALP:CDS	Guanosine-5'-triphosphate,3'-diphosphate pyrophosphatase	MALP_4:c11107-9548	MALP_00153
MALP_prokka//MALP:CDS	Guanosine-5'-triphosphate,3'-diphosphate pyrophosphatase	MALP_4:c13241-11094	MALP_00154
MALP_prokka//MALP:CDS	1-deoxy-D-xylulose-5-phosphate synthase	MALP_18:c5032-4067	MALP_00663
MALP_prokka//MALP:CDS	1-deoxy-D-xylulose-5-phosphate synthase	MALP_18:c6084-5029	MALP_00664
MALP_prokka//MALP:CDS	Trehalose/maltose import ATP-binding protein MalK	MALP_37:30108-31199	MALP_01244
MALP_prokka//MALP:CDS	Trehalose/maltose import ATP-binding protein MalK	MALP_37:31199-32284	MALP_01245

DiscRep_ALL:SUSPECT_PRODUCT_NAMES::20 product_names contain suspect phrase or characters
DiscRep_SUB:SUSPECT_PRODUCT_NAMES::Putative Typo
DiscRep_SUB:SUSPECT_PRODUCT_NAMES::1 features May contain plural
MALP_prokka//MALP:CDS	Bifunctional enzyme Fae/Hps	MALP_19:2566-3864	MALP_00676

DiscRep_SUB:SUSPECT_PRODUCT_NAMES::May contain database identifier more appropriate in note; remove from product name
DiscRep_SUB:SUSPECT_PRODUCT_NAMES::19 features contains three or more numbers together that may be identifiers more appropriate in note
MALP_prokka//MALP:CDS	Putative sulfur carrier protein/Ta1414	MALP_5:c94555-94325	MALP_00279
MALP_prokka//MALP:CDS	F(420)H(2) dehydrogenase subunit N	MALP_5:c112611-111157	MALP_00297
MALP_prokka//MALP:CDS	F(420)H(2) dehydrogenase subunit M	MALP_5:c114099-112612	MALP_00298
MALP_prokka//MALP:CDS	F(420)H(2) dehydrogenase subunit L	MALP_5:c116068-114104	MALP_00299
MALP_prokka//MALP:CDS	F(420)H(2) dehydrogenase subunit K	MALP_5:c116373-116071	MALP_00300
MALP_prokka//MALP:CDS	F(420)H(2) dehydrogenase subunit J	MALP_5:c116926-116615	MALP_00302
MALP_prokka//MALP:CDS	F(420)H(2) dehydrogenase subunit I	MALP_5:c117681-116926	MALP_00303
MALP_prokka//MALP:CDS	F(420)H(2) dehydrogenase subunit H	MALP_5:c118766-117681	MALP_00304
MALP_prokka//MALP:CDS	F(420)H(2) dehydrogenase subunit D	MALP_5:c119859-118771	MALP_00305
MALP_prokka//MALP:CDS	F(420)H(2) dehydrogenase subunit C	MALP_5:c120337-119861	MALP_00306
MALP_prokka//MALP:CDS	F(420)H(2) dehydrogenase subunit B	MALP_5:c120910-120347	MALP_00307
MALP_prokka//MALP:CDS	F(420)H(2) dehydrogenase subunit A	MALP_5:c121260-120901	MALP_00308
MALP_prokka//MALP:CDS	ATP-dependent DNA helicase Hel308	MALP_11:3873-5438	MALP_00467
MALP_prokka//MALP:CDS	Putative sulfur carrier protein/Ta1414	MALP_11:c18219-17977	MALP_00480
MALP_prokka//MALP:CDS	ATP-dependent DNA helicase Hel308	MALP_16:11874-17231	MALP_00629
MALP_prokka//MALP:CDS	F(420)H(2) dehydrogenase subunit L	MALP_47:c38089-36626	MALP_01503
MALP_prokka//MALP:CDS	F(420)H(2) dehydrogenase subunit L	MALP_47:c41704-39683	MALP_01506
MALP_prokka//MALP:CDS	ATP-dependent DNA helicase Hel308	MALP_52:9445-11691	MALP_01602
MALP_prokka//MALP:CDS	Coenzyme F(430) synthetase	MALP_53:4945-6228	MALP_01613

DiscRep_ALL:FIND_BADLEN_TRNAS::2 tRNAs are too long
MALP_prokka//MALP:tRNA	Val	MALP_13:c6219-6119	MALP_00514
MALP_prokka//MALP:tRNA	Asn	MALP_25:c1746-1646	MALP_00945

DiscRep_ALL:DISC_QUALITY_SCORES::Quality scores are missing on all sequences.

DiscRep_ALL:DISC_BAD_BACTERIAL_GENE_NAME::2 bacterial genes do not start with lowercase letters
MALP_prokka//MALP:Gene	MCM	MALP_16:2019-5138	MALP_00620
MALP_prokka//MALP:Gene	DNPH1	MALP_49:c18361-16640	MALP_01556

DiscRep_ALL:ONCALLER_COMMENT_PRESENT::58 comment descriptors were found (all same)
MALP_prokka//MALP:Prokka:MALP_1:Annotated using prokka 1.13 from https://github.com/tseemann/prokka
MALP_prokka//MALP:Prokka:MALP_2:Annotated using prokka 1.13 from https://github.com/tseemann/prokka
MALP_prokka//MALP:Prokka:MALP_3:Annotated using prokka 1.13 from https://github.com/tseemann/prokka
MALP_prokka//MALP:Prokka:MALP_4:Annotated using prokka 1.13 from https://github.com/tseemann/prokka
MALP_prokka//MALP:Prokka:MALP_5:Annotated using prokka 1.13 from https://github.com/tseemann/prokka
MALP_prokka//MALP:Prokka:MALP_6:Annotated using prokka 1.13 from https://github.com/tseemann/prokka
MALP_prokka//MALP:Prokka:MALP_7:Annotated using prokka 1.13 from https://github.com/tseemann/prokka
MALP_prokka//MALP:Prokka:MALP_8:Annotated using prokka 1.13 from https://github.com/tseemann/prokka
MALP_prokka//MALP:Prokka:MALP_9:Annotated using prokka 1.13 from https://github.com/tseemann/prokka
MALP_prokka//MALP:Prokka:MALP_10:Annotated using prokka 1.13 from https://github.com/tseemann/prokka
MALP_prokka//MALP:Prokka:MALP_11:Annotated using prokka 1.13 from https://github.com/tseemann/prokka
MALP_prokka//MALP:Prokka:MALP_12:Annotated using prokka 1.13 from https://github.com/tseemann/prokka
MALP_prokka//MALP:Prokka:MALP_13:Annotated using prokka 1.13 from https://github.com/tseemann/prokka
MALP_prokka//MALP:Prokka:MALP_14:Annotated using prokka 1.13 from https://github.com/tseemann/prokka
MALP_prokka//MALP:Prokka:MALP_15:Annotated using prokka 1.13 from https://github.com/tseemann/prokka
MALP_prokka//MALP:Prokka:MALP_16:Annotated using prokka 1.13 from https://github.com/tseemann/prokka
MALP_prokka//MALP:Prokka:MALP_17:Annotated using prokka 1.13 from https://github.com/tseemann/prokka
MALP_prokka//MALP:Prokka:MALP_18:Annotated using prokka 1.13 from https://github.com/tseemann/prokka
MALP_prokka//MALP:Prokka:MALP_19:Annotated using prokka 1.13 from https://github.com/tseemann/prokka
MALP_prokka//MALP:Prokka:MALP_20:Annotated using prokka 1.13 from https://github.com/tseemann/prokka
MALP_prokka//MALP:Prokka:MALP_21:Annotated using prokka 1.13 from https://github.com/tseemann/prokka
MALP_prokka//MALP:Prokka:MALP_22:Annotated using prokka 1.13 from https://github.com/tseemann/prokka
MALP_prokka//MALP:Prokka:MALP_23:Annotated using prokka 1.13 from https://github.com/tseemann/prokka
MALP_prokka//MALP:Prokka:MALP_24:Annotated using prokka 1.13 from https://github.com/tseemann/prokka
MALP_prokka//MALP:Prokka:MALP_25:Annotated using prokka 1.13 from https://github.com/tseemann/prokka
MALP_prokka//MALP:Prokka:MALP_26:Annotated using prokka 1.13 from https://github.com/tseemann/prokka
MALP_prokka//MALP:Prokka:MALP_27:Annotated using prokka 1.13 from https://github.com/tseemann/prokka
MALP_prokka//MALP:Prokka:MALP_28:Annotated using prokka 1.13 from https://github.com/tseemann/prokka
MALP_prokka//MALP:Prokka:MALP_29:Annotated using prokka 1.13 from https://github.com/tseemann/prokka
MALP_prokka//MALP:Prokka:MALP_30:Annotated using prokka 1.13 from https://github.com/tseemann/prokka
MALP_prokka//MALP:Prokka:MALP_31:Annotated using prokka 1.13 from https://github.com/tseemann/prokka
MALP_prokka//MALP:Prokka:MALP_32:Annotated using prokka 1.13 from https://github.com/tseemann/prokka
MALP_prokka//MALP:Prokka:MALP_33:Annotated using prokka 1.13 from https://github.com/tseemann/prokka
MALP_prokka//MALP:Prokka:MALP_34:Annotated using prokka 1.13 from https://github.com/tseemann/prokka
MALP_prokka//MALP:Prokka:MALP_35:Annotated using prokka 1.13 from https://github.com/tseemann/prokka
MALP_prokka//MALP:Prokka:MALP_36:Annotated using prokka 1.13 from https://github.com/tseemann/prokka
MALP_prokka//MALP:Prokka:MALP_37:Annotated using prokka 1.13 from https://github.com/tseemann/prokka
MALP_prokka//MALP:Prokka:MALP_38:Annotated using prokka 1.13 from https://github.com/tseemann/prokka
MALP_prokka//MALP:Prokka:MALP_39:Annotated using prokka 1.13 from https://github.com/tseemann/prokka
MALP_prokka//MALP:Prokka:MALP_40:Annotated using prokka 1.13 from https://github.com/tseemann/prokka
MALP_prokka//MALP:Prokka:MALP_41:Annotated using prokka 1.13 from https://github.com/tseemann/prokka
MALP_prokka//MALP:Prokka:MALP_42:Annotated using prokka 1.13 from https://github.com/tseemann/prokka
MALP_prokka//MALP:Prokka:MALP_43:Annotated using prokka 1.13 from https://github.com/tseemann/prokka
MALP_prokka//MALP:Prokka:MALP_44:Annotated using prokka 1.13 from https://github.com/tseemann/prokka
MALP_prokka//MALP:Prokka:MALP_45:Annotated using prokka 1.13 from https://github.com/tseemann/prokka
MALP_prokka//MALP:Prokka:MALP_46:Annotated using prokka 1.13 from https://github.com/tseemann/prokka
MALP_prokka//MALP:Prokka:MALP_47:Annotated using prokka 1.13 from https://github.com/tseemann/prokka
MALP_prokka//MALP:Prokka:MALP_48:Annotated using prokka 1.13 from https://github.com/tseemann/prokka
MALP_prokka//MALP:Prokka:MALP_49:Annotated using prokka 1.13 from https://github.com/tseemann/prokka
MALP_prokka//MALP:Prokka:MALP_50:Annotated using prokka 1.13 from https://github.com/tseemann/prokka
MALP_prokka//MALP:Prokka:MALP_51:Annotated using prokka 1.13 from https://github.com/tseemann/prokka
MALP_prokka//MALP:Prokka:MALP_52:Annotated using prokka 1.13 from https://github.com/tseemann/prokka
MALP_prokka//MALP:Prokka:MALP_53:Annotated using prokka 1.13 from https://github.com/tseemann/prokka
MALP_prokka//MALP:Prokka:MALP_54:Annotated using prokka 1.13 from https://github.com/tseemann/prokka
MALP_prokka//MALP:Prokka:MALP_55:Annotated using prokka 1.13 from https://github.com/tseemann/prokka
MALP_prokka//MALP:Prokka:MALP_56:Annotated using prokka 1.13 from https://github.com/tseemann/prokka
MALP_prokka//MALP:Prokka:MALP_57:Annotated using prokka 1.13 from https://github.com/tseemann/prokka
MALP_prokka//MALP:Prokka:MALP_58:Annotated using prokka 1.13 from https://github.com/tseemann/prokka

DiscRep_ALL:SHORT_PROT_SEQUENCES::33 protein sequences are shorter than 50 aa.
MALP_prokka//MALP:Prokka:MALP_00035 (length 34)
MALP_prokka//MALP:Prokka:MALP_00045 (length 32)
MALP_prokka//MALP:Prokka:MALP_00057 (length 41)
MALP_prokka//MALP:Prokka:MALP_00065 (length 48)
MALP_prokka//MALP:Prokka:MALP_00067 (length 43)
MALP_prokka//MALP:Prokka:MALP_00083 (length 37)
MALP_prokka//MALP:Prokka:MALP_00115 (length 32)
MALP_prokka//MALP:Prokka:MALP_00144 (length 45)
MALP_prokka//MALP:Prokka:MALP_00327 (length 33)
MALP_prokka//MALP:Prokka:MALP_00355 (length 41)
MALP_prokka//MALP:Prokka:MALP_00400 (length 37)
MALP_prokka//MALP:Prokka:MALP_00707 (length 41)
MALP_prokka//MALP:Prokka:MALP_00802 (length 35)
MALP_prokka//MALP:Prokka:MALP_00803 (length 36)
MALP_prokka//MALP:Prokka:MALP_00839 (length 45)
MALP_prokka//MALP:Prokka:MALP_00924 (length 36)
MALP_prokka//MALP:Prokka:MALP_00951 (length 42)
MALP_prokka//MALP:Prokka:MALP_00957 (length 35)
MALP_prokka//MALP:Prokka:MALP_01152 (length 44)
MALP_prokka//MALP:Prokka:MALP_01194 (length 45)
MALP_prokka//MALP:Prokka:MALP_01275 (length 40)
MALP_prokka//MALP:Prokka:MALP_01307 (length 41)
MALP_prokka//MALP:Prokka:MALP_01308 (length 40)
MALP_prokka//MALP:Prokka:MALP_01393 (length 39)
MALP_prokka//MALP:Prokka:MALP_01416 (length 49)
MALP_prokka//MALP:Prokka:MALP_01465 (length 43)
MALP_prokka//MALP:Prokka:MALP_01467 (length 37)
MALP_prokka//MALP:Prokka:MALP_01468 (length 39)
MALP_prokka//MALP:Prokka:MALP_01574 (length 34)
MALP_prokka//MALP:Prokka:MALP_01590 (length 45)
MALP_prokka//MALP:Prokka:MALP_01650 (length 43)
MALP_prokka//MALP:Prokka:MALP_01683 (length 48)
MALP_prokka//MALP:Prokka:MALP_01693 (length 36)

DiscRep_ALL:MISSING_GENOMEASSEMBLY_COMMENTS::58 bioseqs are missing GenomeAssembly structured comments
MALP_prokka//MALP:Prokka:MALP_1 (length 44041)
MALP_prokka//MALP:Prokka:MALP_2 (length 53985)
MALP_prokka//MALP:Prokka:MALP_3 (length 18301)
MALP_prokka//MALP:Prokka:MALP_4 (length 39252)
MALP_prokka//MALP:Prokka:MALP_5 (length 144198)
MALP_prokka//MALP:Prokka:MALP_6 (length 7668)
MALP_prokka//MALP:Prokka:MALP_7 (length 10237)
MALP_prokka//MALP:Prokka:MALP_8 (length 7577)
MALP_prokka//MALP:Prokka:MALP_9 (length 17925)
MALP_prokka//MALP:Prokka:MALP_10 (length 75097)
MALP_prokka//MALP:Prokka:MALP_11 (length 28875)
MALP_prokka//MALP:Prokka:MALP_12 (length 16263)
MALP_prokka//MALP:Prokka:MALP_13 (length 12355)
MALP_prokka//MALP:Prokka:MALP_14 (length 46186)
MALP_prokka//MALP:Prokka:MALP_15 (length 46454)
MALP_prokka//MALP:Prokka:MALP_16 (length 31941)
MALP_prokka//MALP:Prokka:MALP_17 (length 11582)
MALP_prokka//MALP:Prokka:MALP_18 (length 12566)
MALP_prokka//MALP:Prokka:MALP_19 (length 67284)
MALP_prokka//MALP:Prokka:MALP_20 (length 2068)
MALP_prokka//MALP:Prokka:MALP_21 (length 16805)
MALP_prokka//MALP:Prokka:MALP_22 (length 78926)
MALP_prokka//MALP:Prokka:MALP_23 (length 59398)
MALP_prokka//MALP:Prokka:MALP_24 (length 9907)
MALP_prokka//MALP:Prokka:MALP_25 (length 5497)
MALP_prokka//MALP:Prokka:MALP_26 (length 1206)
MALP_prokka//MALP:Prokka:MALP_27 (length 7753)
MALP_prokka//MALP:Prokka:MALP_28 (length 56456)
MALP_prokka//MALP:Prokka:MALP_29 (length 44859)
MALP_prokka//MALP:Prokka:MALP_30 (length 14010)
MALP_prokka//MALP:Prokka:MALP_31 (length 1739)
MALP_prokka//MALP:Prokka:MALP_32 (length 25615)
MALP_prokka//MALP:Prokka:MALP_33 (length 48879)
MALP_prokka//MALP:Prokka:MALP_34 (length 22243)
MALP_prokka//MALP:Prokka:MALP_35 (length 18698)
MALP_prokka//MALP:Prokka:MALP_36 (length 2244)
MALP_prokka//MALP:Prokka:MALP_37 (length 45859)
MALP_prokka//MALP:Prokka:MALP_38 (length 3237)
MALP_prokka//MALP:Prokka:MALP_39 (length 3899)
MALP_prokka//MALP:Prokka:MALP_40 (length 8032)
MALP_prokka//MALP:Prokka:MALP_41 (length 19336)
MALP_prokka//MALP:Prokka:MALP_42 (length 10207)
MALP_prokka//MALP:Prokka:MALP_43 (length 36141)
MALP_prokka//MALP:Prokka:MALP_44 (length 7577)
MALP_prokka//MALP:Prokka:MALP_45 (length 4037)
MALP_prokka//MALP:Prokka:MALP_46 (length 83894)
MALP_prokka//MALP:Prokka:MALP_47 (length 64449)
MALP_prokka//MALP:Prokka:MALP_48 (length 11688)
MALP_prokka//MALP:Prokka:MALP_49 (length 25025)
MALP_prokka//MALP:Prokka:MALP_50 (length 8871)
MALP_prokka//MALP:Prokka:MALP_51 (length 13360)
MALP_prokka//MALP:Prokka:MALP_52 (length 15812)
MALP_prokka//MALP:Prokka:MALP_53 (length 21276)
MALP_prokka//MALP:Prokka:MALP_54 (length 7749)
MALP_prokka//MALP:Prokka:MALP_55 (length 7235)
MALP_prokka//MALP:Prokka:MALP_56 (length 15172)
MALP_prokka//MALP:Prokka:MALP_57 (length 41851)
MALP_prokka//MALP:Prokka:MALP_58 (length 1681)

DiscRep_ALL:MOLTYPE_NOT_MRNA::58 molecule types are not set as mRNA.
MALP_prokka//MALP:Prokka:MALP_1 (length 44041)
MALP_prokka//MALP:Prokka:MALP_2 (length 53985)
MALP_prokka//MALP:Prokka:MALP_3 (length 18301)
MALP_prokka//MALP:Prokka:MALP_4 (length 39252)
MALP_prokka//MALP:Prokka:MALP_5 (length 144198)
MALP_prokka//MALP:Prokka:MALP_6 (length 7668)
MALP_prokka//MALP:Prokka:MALP_7 (length 10237)
MALP_prokka//MALP:Prokka:MALP_8 (length 7577)
MALP_prokka//MALP:Prokka:MALP_9 (length 17925)
MALP_prokka//MALP:Prokka:MALP_10 (length 75097)
MALP_prokka//MALP:Prokka:MALP_11 (length 28875)
MALP_prokka//MALP:Prokka:MALP_12 (length 16263)
MALP_prokka//MALP:Prokka:MALP_13 (length 12355)
MALP_prokka//MALP:Prokka:MALP_14 (length 46186)
MALP_prokka//MALP:Prokka:MALP_15 (length 46454)
MALP_prokka//MALP:Prokka:MALP_16 (length 31941)
MALP_prokka//MALP:Prokka:MALP_17 (length 11582)
MALP_prokka//MALP:Prokka:MALP_18 (length 12566)
MALP_prokka//MALP:Prokka:MALP_19 (length 67284)
MALP_prokka//MALP:Prokka:MALP_20 (length 2068)
MALP_prokka//MALP:Prokka:MALP_21 (length 16805)
MALP_prokka//MALP:Prokka:MALP_22 (length 78926)
MALP_prokka//MALP:Prokka:MALP_23 (length 59398)
MALP_prokka//MALP:Prokka:MALP_24 (length 9907)
MALP_prokka//MALP:Prokka:MALP_25 (length 5497)
MALP_prokka//MALP:Prokka:MALP_26 (length 1206)
MALP_prokka//MALP:Prokka:MALP_27 (length 7753)
MALP_prokka//MALP:Prokka:MALP_28 (length 56456)
MALP_prokka//MALP:Prokka:MALP_29 (length 44859)
MALP_prokka//MALP:Prokka:MALP_30 (length 14010)
MALP_prokka//MALP:Prokka:MALP_31 (length 1739)
MALP_prokka//MALP:Prokka:MALP_32 (length 25615)
MALP_prokka//MALP:Prokka:MALP_33 (length 48879)
MALP_prokka//MALP:Prokka:MALP_34 (length 22243)
MALP_prokka//MALP:Prokka:MALP_35 (length 18698)
MALP_prokka//MALP:Prokka:MALP_36 (length 2244)
MALP_prokka//MALP:Prokka:MALP_37 (length 45859)
MALP_prokka//MALP:Prokka:MALP_38 (length 3237)
MALP_prokka//MALP:Prokka:MALP_39 (length 3899)
MALP_prokka//MALP:Prokka:MALP_40 (length 8032)
MALP_prokka//MALP:Prokka:MALP_41 (length 19336)
MALP_prokka//MALP:Prokka:MALP_42 (length 10207)
MALP_prokka//MALP:Prokka:MALP_43 (length 36141)
MALP_prokka//MALP:Prokka:MALP_44 (length 7577)
MALP_prokka//MALP:Prokka:MALP_45 (length 4037)
MALP_prokka//MALP:Prokka:MALP_46 (length 83894)
MALP_prokka//MALP:Prokka:MALP_47 (length 64449)
MALP_prokka//MALP:Prokka:MALP_48 (length 11688)
MALP_prokka//MALP:Prokka:MALP_49 (length 25025)
MALP_prokka//MALP:Prokka:MALP_50 (length 8871)
MALP_prokka//MALP:Prokka:MALP_51 (length 13360)
MALP_prokka//MALP:Prokka:MALP_52 (length 15812)
MALP_prokka//MALP:Prokka:MALP_53 (length 21276)
MALP_prokka//MALP:Prokka:MALP_54 (length 7749)
MALP_prokka//MALP:Prokka:MALP_55 (length 7235)
MALP_prokka//MALP:Prokka:MALP_56 (length 15172)
MALP_prokka//MALP:Prokka:MALP_57 (length 41851)
MALP_prokka//MALP:Prokka:MALP_58 (length 1681)

DiscRep_ALL:TECHNIQUE_NOT_TSA::58 technique are not set as TSA
MALP_prokka//MALP:Prokka:MALP_1 (length 44041)
MALP_prokka//MALP:Prokka:MALP_2 (length 53985)
MALP_prokka//MALP:Prokka:MALP_3 (length 18301)
MALP_prokka//MALP:Prokka:MALP_4 (length 39252)
MALP_prokka//MALP:Prokka:MALP_5 (length 144198)
MALP_prokka//MALP:Prokka:MALP_6 (length 7668)
MALP_prokka//MALP:Prokka:MALP_7 (length 10237)
MALP_prokka//MALP:Prokka:MALP_8 (length 7577)
MALP_prokka//MALP:Prokka:MALP_9 (length 17925)
MALP_prokka//MALP:Prokka:MALP_10 (length 75097)
MALP_prokka//MALP:Prokka:MALP_11 (length 28875)
MALP_prokka//MALP:Prokka:MALP_12 (length 16263)
MALP_prokka//MALP:Prokka:MALP_13 (length 12355)
MALP_prokka//MALP:Prokka:MALP_14 (length 46186)
MALP_prokka//MALP:Prokka:MALP_15 (length 46454)
MALP_prokka//MALP:Prokka:MALP_16 (length 31941)
MALP_prokka//MALP:Prokka:MALP_17 (length 11582)
MALP_prokka//MALP:Prokka:MALP_18 (length 12566)
MALP_prokka//MALP:Prokka:MALP_19 (length 67284)
MALP_prokka//MALP:Prokka:MALP_20 (length 2068)
MALP_prokka//MALP:Prokka:MALP_21 (length 16805)
MALP_prokka//MALP:Prokka:MALP_22 (length 78926)
MALP_prokka//MALP:Prokka:MALP_23 (length 59398)
MALP_prokka//MALP:Prokka:MALP_24 (length 9907)
MALP_prokka//MALP:Prokka:MALP_25 (length 5497)
MALP_prokka//MALP:Prokka:MALP_26 (length 1206)
MALP_prokka//MALP:Prokka:MALP_27 (length 7753)
MALP_prokka//MALP:Prokka:MALP_28 (length 56456)
MALP_prokka//MALP:Prokka:MALP_29 (length 44859)
MALP_prokka//MALP:Prokka:MALP_30 (length 14010)
MALP_prokka//MALP:Prokka:MALP_31 (length 1739)
MALP_prokka//MALP:Prokka:MALP_32 (length 25615)
MALP_prokka//MALP:Prokka:MALP_33 (length 48879)
MALP_prokka//MALP:Prokka:MALP_34 (length 22243)
MALP_prokka//MALP:Prokka:MALP_35 (length 18698)
MALP_prokka//MALP:Prokka:MALP_36 (length 2244)
MALP_prokka//MALP:Prokka:MALP_37 (length 45859)
MALP_prokka//MALP:Prokka:MALP_38 (length 3237)
MALP_prokka//MALP:Prokka:MALP_39 (length 3899)
MALP_prokka//MALP:Prokka:MALP_40 (length 8032)
MALP_prokka//MALP:Prokka:MALP_41 (length 19336)
MALP_prokka//MALP:Prokka:MALP_42 (length 10207)
MALP_prokka//MALP:Prokka:MALP_43 (length 36141)
MALP_prokka//MALP:Prokka:MALP_44 (length 7577)
MALP_prokka//MALP:Prokka:MALP_45 (length 4037)
MALP_prokka//MALP:Prokka:MALP_46 (length 83894)
MALP_prokka//MALP:Prokka:MALP_47 (length 64449)
MALP_prokka//MALP:Prokka:MALP_48 (length 11688)
MALP_prokka//MALP:Prokka:MALP_49 (length 25025)
MALP_prokka//MALP:Prokka:MALP_50 (length 8871)
MALP_prokka//MALP:Prokka:MALP_51 (length 13360)
MALP_prokka//MALP:Prokka:MALP_52 (length 15812)
MALP_prokka//MALP:Prokka:MALP_53 (length 21276)
MALP_prokka//MALP:Prokka:MALP_54 (length 7749)
MALP_prokka//MALP:Prokka:MALP_55 (length 7235)
MALP_prokka//MALP:Prokka:MALP_56 (length 15172)
MALP_prokka//MALP:Prokka:MALP_57 (length 41851)
MALP_prokka//MALP:Prokka:MALP_58 (length 1681)

DiscRep_ALL:MISSING_STRUCTURED_COMMENT::58 sequences do not include structured comments.
MALP_prokka//MALP:Prokka:MALP_1 (length 44041)
MALP_prokka//MALP:Prokka:MALP_2 (length 53985)
MALP_prokka//MALP:Prokka:MALP_3 (length 18301)
MALP_prokka//MALP:Prokka:MALP_4 (length 39252)
MALP_prokka//MALP:Prokka:MALP_5 (length 144198)
MALP_prokka//MALP:Prokka:MALP_6 (length 7668)
MALP_prokka//MALP:Prokka:MALP_7 (length 10237)
MALP_prokka//MALP:Prokka:MALP_8 (length 7577)
MALP_prokka//MALP:Prokka:MALP_9 (length 17925)
MALP_prokka//MALP:Prokka:MALP_10 (length 75097)
MALP_prokka//MALP:Prokka:MALP_11 (length 28875)
MALP_prokka//MALP:Prokka:MALP_12 (length 16263)
MALP_prokka//MALP:Prokka:MALP_13 (length 12355)
MALP_prokka//MALP:Prokka:MALP_14 (length 46186)
MALP_prokka//MALP:Prokka:MALP_15 (length 46454)
MALP_prokka//MALP:Prokka:MALP_16 (length 31941)
MALP_prokka//MALP:Prokka:MALP_17 (length 11582)
MALP_prokka//MALP:Prokka:MALP_18 (length 12566)
MALP_prokka//MALP:Prokka:MALP_19 (length 67284)
MALP_prokka//MALP:Prokka:MALP_20 (length 2068)
MALP_prokka//MALP:Prokka:MALP_21 (length 16805)
MALP_prokka//MALP:Prokka:MALP_22 (length 78926)
MALP_prokka//MALP:Prokka:MALP_23 (length 59398)
MALP_prokka//MALP:Prokka:MALP_24 (length 9907)
MALP_prokka//MALP:Prokka:MALP_25 (length 5497)
MALP_prokka//MALP:Prokka:MALP_26 (length 1206)
MALP_prokka//MALP:Prokka:MALP_27 (length 7753)
MALP_prokka//MALP:Prokka:MALP_28 (length 56456)
MALP_prokka//MALP:Prokka:MALP_29 (length 44859)
MALP_prokka//MALP:Prokka:MALP_30 (length 14010)
MALP_prokka//MALP:Prokka:MALP_31 (length 1739)
MALP_prokka//MALP:Prokka:MALP_32 (length 25615)
MALP_prokka//MALP:Prokka:MALP_33 (length 48879)
MALP_prokka//MALP:Prokka:MALP_34 (length 22243)
MALP_prokka//MALP:Prokka:MALP_35 (length 18698)
MALP_prokka//MALP:Prokka:MALP_36 (length 2244)
MALP_prokka//MALP:Prokka:MALP_37 (length 45859)
MALP_prokka//MALP:Prokka:MALP_38 (length 3237)
MALP_prokka//MALP:Prokka:MALP_39 (length 3899)
MALP_prokka//MALP:Prokka:MALP_40 (length 8032)
MALP_prokka//MALP:Prokka:MALP_41 (length 19336)
MALP_prokka//MALP:Prokka:MALP_42 (length 10207)
MALP_prokka//MALP:Prokka:MALP_43 (length 36141)
MALP_prokka//MALP:Prokka:MALP_44 (length 7577)
MALP_prokka//MALP:Prokka:MALP_45 (length 4037)
MALP_prokka//MALP:Prokka:MALP_46 (length 83894)
MALP_prokka//MALP:Prokka:MALP_47 (length 64449)
MALP_prokka//MALP:Prokka:MALP_48 (length 11688)
MALP_prokka//MALP:Prokka:MALP_49 (length 25025)
MALP_prokka//MALP:Prokka:MALP_50 (length 8871)
MALP_prokka//MALP:Prokka:MALP_51 (length 13360)
MALP_prokka//MALP:Prokka:MALP_52 (length 15812)
MALP_prokka//MALP:Prokka:MALP_53 (length 21276)
MALP_prokka//MALP:Prokka:MALP_54 (length 7749)
MALP_prokka//MALP:Prokka:MALP_55 (length 7235)
MALP_prokka//MALP:Prokka:MALP_56 (length 15172)
MALP_prokka//MALP:Prokka:MALP_57 (length 41851)
MALP_prokka//MALP:Prokka:MALP_58 (length 1681)

DiscRep_ALL:MISSING_PROJECT::1739 sequences do not include project.
MALP_prokka//MALP:Prokka:MALP_1 (length 44041)
MALP_prokka//MALP:Prokka:MALP_00001 (length 131)
MALP_prokka//MALP:Prokka:MALP_00002 (length 430)
MALP_prokka//MALP:Prokka:MALP_00003 (length 619)
MALP_prokka//MALP:Prokka:MALP_00004 (length 188)
MALP_prokka//MALP:Prokka:MALP_00005 (length 298)
MALP_prokka//MALP:Prokka:MALP_00006 (length 203)
MALP_prokka//MALP:Prokka:MALP_00007 (length 199)
MALP_prokka//MALP:Prokka:MALP_00008 (length 208)
MALP_prokka//MALP:Prokka:MALP_00009 (length 220)
MALP_prokka//MALP:Prokka:MALP_00010 (length 233)
MALP_prokka//MALP:Prokka:MALP_00011 (length 224)
MALP_prokka//MALP:Prokka:MALP_00012 (length 63)
MALP_prokka//MALP:Prokka:MALP_00015 (length 772)
MALP_prokka//MALP:Prokka:MALP_00016 (length 67)
MALP_prokka//MALP:Prokka:MALP_00017 (length 294)
MALP_prokka//MALP:Prokka:MALP_00018 (length 395)
MALP_prokka//MALP:Prokka:MALP_00019 (length 368)
MALP_prokka//MALP:Prokka:MALP_00020 (length 647)
MALP_prokka//MALP:Prokka:MALP_00021 (length 483)
MALP_prokka//MALP:Prokka:MALP_00022 (length 475)
MALP_prokka//MALP:Prokka:MALP_00023 (length 336)
MALP_prokka//MALP:Prokka:MALP_00024 (length 287)
MALP_prokka//MALP:Prokka:MALP_00025 (length 182)
MALP_prokka//MALP:Prokka:MALP_00026 (length 61)
MALP_prokka//MALP:Prokka:MALP_00028 (length 712)
MALP_prokka//MALP:Prokka:MALP_00029 (length 197)
MALP_prokka//MALP:Prokka:MALP_00030 (length 217)
MALP_prokka//MALP:Prokka:MALP_00031 (length 236)
MALP_prokka//MALP:Prokka:MALP_00032 (length 348)
MALP_prokka//MALP:Prokka:MALP_00034 (length 191)
MALP_prokka//MALP:Prokka:MALP_00035 (length 34)
MALP_prokka//MALP:Prokka:MALP_00036 (length 97)
MALP_prokka//MALP:Prokka:MALP_00037 (length 239)
MALP_prokka//MALP:Prokka:MALP_00038 (length 125)
MALP_prokka//MALP:Prokka:MALP_00039 (length 211)
MALP_prokka//MALP:Prokka:MALP_00040 (length 87)
MALP_prokka//MALP:Prokka:MALP_00041 (length 271)
MALP_prokka//MALP:Prokka:MALP_00042 (length 144)
MALP_prokka//MALP:Prokka:MALP_00043 (length 113)
MALP_prokka//MALP:Prokka:MALP_00044 (length 306)
MALP_prokka//MALP:Prokka:MALP_00045 (length 32)
MALP_prokka//MALP:Prokka:MALP_00046 (length 501)
MALP_prokka//MALP:Prokka:MALP_00047 (length 77)
MALP_prokka//MALP:Prokka:MALP_00048 (length 201)
MALP_prokka//MALP:Prokka:MALP_00049 (length 246)
MALP_prokka//MALP:Prokka:MALP_00050 (length 164)
MALP_prokka//MALP:Prokka:MALP_00051 (length 502)
MALP_prokka//MALP:Prokka:MALP_2 (length 53985)
MALP_prokka//MALP:Prokka:MALP_00052 (length 189)
MALP_prokka//MALP:Prokka:MALP_00053 (length 320)
MALP_prokka//MALP:Prokka:MALP_00054 (length 273)
MALP_prokka//MALP:Prokka:MALP_00055 (length 308)
MALP_prokka//MALP:Prokka:MALP_00056 (length 248)
MALP_prokka//MALP:Prokka:MALP_00057 (length 41)
MALP_prokka//MALP:Prokka:MALP_00058 (length 77)
MALP_prokka//MALP:Prokka:MALP_00059 (length 199)
MALP_prokka//MALP:Prokka:MALP_00060 (length 279)
MALP_prokka//MALP:Prokka:MALP_00061 (length 82)
MALP_prokka//MALP:Prokka:MALP_00062 (length 206)
MALP_prokka//MALP:Prokka:MALP_00063 (length 455)
MALP_prokka//MALP:Prokka:MALP_00064 (length 323)
MALP_prokka//MALP:Prokka:MALP_00065 (length 48)
MALP_prokka//MALP:Prokka:MALP_00066 (length 144)
MALP_prokka//MALP:Prokka:MALP_00067 (length 43)
MALP_prokka//MALP:Prokka:MALP_00068 (length 84)
MALP_prokka//MALP:Prokka:MALP_00069 (length 253)
MALP_prokka//MALP:Prokka:MALP_00070 (length 57)
MALP_prokka//MALP:Prokka:MALP_00071 (length 403)
MALP_prokka//MALP:Prokka:MALP_00072 (length 241)
MALP_prokka//MALP:Prokka:MALP_00073 (length 359)
MALP_prokka//MALP:Prokka:MALP_00074 (length 163)
MALP_prokka//MALP:Prokka:MALP_00075 (length 183)
MALP_prokka//MALP:Prokka:MALP_00076 (length 544)
MALP_prokka//MALP:Prokka:MALP_00077 (length 180)
MALP_prokka//MALP:Prokka:MALP_00078 (length 613)
MALP_prokka//MALP:Prokka:MALP_00079 (length 374)
MALP_prokka//MALP:Prokka:MALP_00080 (length 83)
MALP_prokka//MALP:Prokka:MALP_00081 (length 68)
MALP_prokka//MALP:Prokka:MALP_00082 (length 146)
MALP_prokka//MALP:Prokka:MALP_00083 (length 37)
MALP_prokka//MALP:Prokka:MALP_00084 (length 424)
MALP_prokka//MALP:Prokka:MALP_00085 (length 170)
MALP_prokka//MALP:Prokka:MALP_00086 (length 246)
MALP_prokka//MALP:Prokka:MALP_00087 (length 506)
MALP_prokka//MALP:Prokka:MALP_00088 (length 414)
MALP_prokka//MALP:Prokka:MALP_00089 (length 308)
MALP_prokka//MALP:Prokka:MALP_00090 (length 575)
MALP_prokka//MALP:Prokka:MALP_00091 (length 181)
MALP_prokka//MALP:Prokka:MALP_00092 (length 94)
MALP_prokka//MALP:Prokka:MALP_00093 (length 98)
MALP_prokka//MALP:Prokka:MALP_00094 (length 235)
MALP_prokka//MALP:Prokka:MALP_00095 (length 499)
MALP_prokka//MALP:Prokka:MALP_00096 (length 334)
MALP_prokka//MALP:Prokka:MALP_00097 (length 385)
MALP_prokka//MALP:Prokka:MALP_00098 (length 215)
MALP_prokka//MALP:Prokka:MALP_00099 (length 314)
MALP_prokka//MALP:Prokka:MALP_00100 (length 278)
MALP_prokka//MALP:Prokka:MALP_00101 (length 256)
MALP_prokka//MALP:Prokka:MALP_00102 (length 245)
MALP_prokka//MALP:Prokka:MALP_00103 (length 101)
MALP_prokka//MALP:Prokka:MALP_00104 (length 302)
MALP_prokka//MALP:Prokka:MALP_00105 (length 118)
MALP_prokka//MALP:Prokka:MALP_00106 (length 415)
MALP_prokka//MALP:Prokka:MALP_00107 (length 271)
MALP_prokka//MALP:Prokka:MALP_00108 (length 145)
MALP_prokka//MALP:Prokka:MALP_00109 (length 59)
MALP_prokka//MALP:Prokka:MALP_00110 (length 234)
MALP_prokka//MALP:Prokka:MALP_00111 (length 238)
MALP_prokka//MALP:Prokka:MALP_00112 (length 437)
MALP_prokka//MALP:Prokka:MALP_00113 (length 239)
MALP_prokka//MALP:Prokka:MALP_00115 (length 32)
MALP_prokka//MALP:Prokka:MALP_00116 (length 538)
MALP_prokka//MALP:Prokka:MALP_3 (length 18301)
MALP_prokka//MALP:Prokka:MALP_00117 (length 133)
MALP_prokka//MALP:Prokka:MALP_00118 (length 156)
MALP_prokka//MALP:Prokka:MALP_00119 (length 316)
MALP_prokka//MALP:Prokka:MALP_00120 (length 168)
MALP_prokka//MALP:Prokka:MALP_00121 (length 166)
MALP_prokka//MALP:Prokka:MALP_00122 (length 252)
MALP_prokka//MALP:Prokka:MALP_00123 (length 418)
MALP_prokka//MALP:Prokka:MALP_00124 (length 153)
MALP_prokka//MALP:Prokka:MALP_00125 (length 266)
MALP_prokka//MALP:Prokka:MALP_00126 (length 169)
MALP_prokka//MALP:Prokka:MALP_00127 (length 284)
MALP_prokka//MALP:Prokka:MALP_00128 (length 94)
MALP_prokka//MALP:Prokka:MALP_00129 (length 238)
MALP_prokka//MALP:Prokka:MALP_00130 (length 393)
MALP_prokka//MALP:Prokka:MALP_00131 (length 99)
MALP_prokka//MALP:Prokka:MALP_00132 (length 188)
MALP_prokka//MALP:Prokka:MALP_00133 (length 197)
MALP_prokka//MALP:Prokka:MALP_00134 (length 416)
MALP_prokka//MALP:Prokka:MALP_00135 (length 376)
MALP_prokka//MALP:Prokka:MALP_00136 (length 71)
MALP_prokka//MALP:Prokka:MALP_00137 (length 55)
MALP_prokka//MALP:Prokka:MALP_00138 (length 468)
MALP_prokka//MALP:Prokka:MALP_00139 (length 130)
MALP_prokka//MALP:Prokka:MALP_00141 (length 167)
MALP_prokka//MALP:Prokka:MALP_4 (length 39252)
MALP_prokka//MALP:Prokka:MALP_00142 (length 100)
MALP_prokka//MALP:Prokka:MALP_00143 (length 53)
MALP_prokka//MALP:Prokka:MALP_00144 (length 45)
MALP_prokka//MALP:Prokka:MALP_00145 (length 306)
MALP_prokka//MALP:Prokka:MALP_00146 (length 872)
MALP_prokka//MALP:Prokka:MALP_00147 (length 257)
MALP_prokka//MALP:Prokka:MALP_00148 (length 269)
MALP_prokka//MALP:Prokka:MALP_00149 (length 125)
MALP_prokka//MALP:Prokka:MALP_00150 (length 408)
MALP_prokka//MALP:Prokka:MALP_00151 (length 431)
MALP_prokka//MALP:Prokka:MALP_00152 (length 74)
MALP_prokka//MALP:Prokka:MALP_00153 (length 519)
MALP_prokka//MALP:Prokka:MALP_00154 (length 715)
MALP_prokka//MALP:Prokka:MALP_00155 (length 708)
MALP_prokka//MALP:Prokka:MALP_00156 (length 264)
MALP_prokka//MALP:Prokka:MALP_00157 (length 81)
MALP_prokka//MALP:Prokka:MALP_00158 (length 168)
MALP_prokka//MALP:Prokka:MALP_00159 (length 210)
MALP_prokka//MALP:Prokka:MALP_00160 (length 179)
MALP_prokka//MALP:Prokka:MALP_00161 (length 332)
MALP_prokka//MALP:Prokka:MALP_00162 (length 119)
MALP_prokka//MALP:Prokka:MALP_00163 (length 139)
MALP_prokka//MALP:Prokka:MALP_00164 (length 133)
MALP_prokka//MALP:Prokka:MALP_00165 (length 63)
MALP_prokka//MALP:Prokka:MALP_00167 (length 333)
MALP_prokka//MALP:Prokka:MALP_00168 (length 124)
MALP_prokka//MALP:Prokka:MALP_00169 (length 448)
MALP_prokka//MALP:Prokka:MALP_00170 (length 521)
MALP_prokka//MALP:Prokka:MALP_00171 (length 539)
MALP_prokka//MALP:Prokka:MALP_00172 (length 236)
MALP_prokka//MALP:Prokka:MALP_00173 (length 152)
MALP_prokka//MALP:Prokka:MALP_00174 (length 575)
MALP_prokka//MALP:Prokka:MALP_00175 (length 332)
MALP_prokka//MALP:Prokka:MALP_00176 (length 369)
MALP_prokka//MALP:Prokka:MALP_00177 (length 132)
MALP_prokka//MALP:Prokka:MALP_00178 (length 195)
MALP_prokka//MALP:Prokka:MALP_00179 (length 64)
MALP_prokka//MALP:Prokka:MALP_00180 (length 386)
MALP_prokka//MALP:Prokka:MALP_00181 (length 366)
MALP_prokka//MALP:Prokka:MALP_00182 (length 412)
MALP_prokka//MALP:Prokka:MALP_5 (length 144198)
MALP_prokka//MALP:Prokka:MALP_00183 (length 66)
MALP_prokka//MALP:Prokka:MALP_00184 (length 54)
MALP_prokka//MALP:Prokka:MALP_00185 (length 230)
MALP_prokka//MALP:Prokka:MALP_00186 (length 224)
MALP_prokka//MALP:Prokka:MALP_00187 (length 123)
MALP_prokka//MALP:Prokka:MALP_00188 (length 92)
MALP_prokka//MALP:Prokka:MALP_00189 (length 57)
MALP_prokka//MALP:Prokka:MALP_00190 (length 260)
MALP_prokka//MALP:Prokka:MALP_00191 (length 53)
MALP_prokka//MALP:Prokka:MALP_00192 (length 252)
MALP_prokka//MALP:Prokka:MALP_00193 (length 79)
MALP_prokka//MALP:Prokka:MALP_00194 (length 432)
MALP_prokka//MALP:Prokka:MALP_00195 (length 264)
MALP_prokka//MALP:Prokka:MALP_00196 (length 441)
MALP_prokka//MALP:Prokka:MALP_00197 (length 220)
MALP_prokka//MALP:Prokka:MALP_00198 (length 313)
MALP_prokka//MALP:Prokka:MALP_00199 (length 331)
MALP_prokka//MALP:Prokka:MALP_00200 (length 486)
MALP_prokka//MALP:Prokka:MALP_00201 (length 271)
MALP_prokka//MALP:Prokka:MALP_00202 (length 246)
MALP_prokka//MALP:Prokka:MALP_00203 (length 196)
MALP_prokka//MALP:Prokka:MALP_00204 (length 483)
MALP_prokka//MALP:Prokka:MALP_00205 (length 258)
MALP_prokka//MALP:Prokka:MALP_00206 (length 101)
MALP_prokka//MALP:Prokka:MALP_00207 (length 457)
MALP_prokka//MALP:Prokka:MALP_00208 (length 149)
MALP_prokka//MALP:Prokka:MALP_00209 (length 376)
MALP_prokka//MALP:Prokka:MALP_00210 (length 274)
MALP_prokka//MALP:Prokka:MALP_00211 (length 261)
MALP_prokka//MALP:Prokka:MALP_00212 (length 308)
MALP_prokka//MALP:Prokka:MALP_00213 (length 127)
MALP_prokka//MALP:Prokka:MALP_00214 (length 456)
MALP_prokka//MALP:Prokka:MALP_00215 (length 117)
MALP_prokka//MALP:Prokka:MALP_00216 (length 407)
MALP_prokka//MALP:Prokka:MALP_00217 (length 118)
MALP_prokka//MALP:Prokka:MALP_00218 (length 62)
MALP_prokka//MALP:Prokka:MALP_00219 (length 473)
MALP_prokka//MALP:Prokka:MALP_00220 (length 339)
MALP_prokka//MALP:Prokka:MALP_00221 (length 438)
MALP_prokka//MALP:Prokka:MALP_00222 (length 50)
MALP_prokka//MALP:Prokka:MALP_00223 (length 57)
MALP_prokka//MALP:Prokka:MALP_00224 (length 323)
MALP_prokka//MALP:Prokka:MALP_00225 (length 244)
MALP_prokka//MALP:Prokka:MALP_00226 (length 135)
MALP_prokka//MALP:Prokka:MALP_00228 (length 286)
MALP_prokka//MALP:Prokka:MALP_00229 (length 60)
MALP_prokka//MALP:Prokka:MALP_00230 (length 111)
MALP_prokka//MALP:Prokka:MALP_00231 (length 452)
MALP_prokka//MALP:Prokka:MALP_00232 (length 448)
MALP_prokka//MALP:Prokka:MALP_00233 (length 148)
MALP_prokka//MALP:Prokka:MALP_00234 (length 64)
MALP_prokka//MALP:Prokka:MALP_00235 (length 311)
MALP_prokka//MALP:Prokka:MALP_00236 (length 609)
MALP_prokka//MALP:Prokka:MALP_00237 (length 581)
MALP_prokka//MALP:Prokka:MALP_00238 (length 164)
MALP_prokka//MALP:Prokka:MALP_00239 (length 257)
MALP_prokka//MALP:Prokka:MALP_00240 (length 307)
MALP_prokka//MALP:Prokka:MALP_00241 (length 252)
MALP_prokka//MALP:Prokka:MALP_00242 (length 515)
MALP_prokka//MALP:Prokka:MALP_00243 (length 502)
MALP_prokka//MALP:Prokka:MALP_00244 (length 167)
MALP_prokka//MALP:Prokka:MALP_00245 (length 487)
MALP_prokka//MALP:Prokka:MALP_00246 (length 193)
MALP_prokka//MALP:Prokka:MALP_00247 (length 166)
MALP_prokka//MALP:Prokka:MALP_00248 (length 524)
MALP_prokka//MALP:Prokka:MALP_00249 (length 968)
MALP_prokka//MALP:Prokka:MALP_00250 (length 315)
MALP_prokka//MALP:Prokka:MALP_00251 (length 439)
MALP_prokka//MALP:Prokka:MALP_00252 (length 755)
MALP_prokka//MALP:Prokka:MALP_00253 (length 151)
MALP_prokka//MALP:Prokka:MALP_00254 (length 252)
MALP_prokka//MALP:Prokka:MALP_00255 (length 343)
MALP_prokka//MALP:Prokka:MALP_00256 (length 67)
MALP_prokka//MALP:Prokka:MALP_00257 (length 230)
MALP_prokka//MALP:Prokka:MALP_00258 (length 638)
MALP_prokka//MALP:Prokka:MALP_00259 (length 288)
MALP_prokka//MALP:Prokka:MALP_00260 (length 341)
MALP_prokka//MALP:Prokka:MALP_00261 (length 163)
MALP_prokka//MALP:Prokka:MALP_00262 (length 1068)
MALP_prokka//MALP:Prokka:MALP_00263 (length 337)
MALP_prokka//MALP:Prokka:MALP_00264 (length 586)
MALP_prokka//MALP:Prokka:MALP_00265 (length 338)
MALP_prokka//MALP:Prokka:MALP_00266 (length 436)
MALP_prokka//MALP:Prokka:MALP_00267 (length 330)
MALP_prokka//MALP:Prokka:MALP_00268 (length 205)
MALP_prokka//MALP:Prokka:MALP_00269 (length 264)
MALP_prokka//MALP:Prokka:MALP_00270 (length 96)
MALP_prokka//MALP:Prokka:MALP_00271 (length 517)
MALP_prokka//MALP:Prokka:MALP_00272 (length 257)
MALP_prokka//MALP:Prokka:MALP_00273 (length 302)
MALP_prokka//MALP:Prokka:MALP_00274 (length 373)
MALP_prokka//MALP:Prokka:MALP_00275 (length 179)
MALP_prokka//MALP:Prokka:MALP_00276 (length 211)
MALP_prokka//MALP:Prokka:MALP_00277 (length 386)
MALP_prokka//MALP:Prokka:MALP_00278 (length 139)
MALP_prokka//MALP:Prokka:MALP_00279 (length 76)
MALP_prokka//MALP:Prokka:MALP_00280 (length 299)
MALP_prokka//MALP:Prokka:MALP_00281 (length 230)
MALP_prokka//MALP:Prokka:MALP_00282 (length 125)
MALP_prokka//MALP:Prokka:MALP_00283 (length 441)
MALP_prokka//MALP:Prokka:MALP_00284 (length 390)
MALP_prokka//MALP:Prokka:MALP_00285 (length 274)
MALP_prokka//MALP:Prokka:MALP_00286 (length 199)
MALP_prokka//MALP:Prokka:MALP_00287 (length 557)
MALP_prokka//MALP:Prokka:MALP_00288 (length 293)
MALP_prokka//MALP:Prokka:MALP_00289 (length 215)
MALP_prokka//MALP:Prokka:MALP_00290 (length 89)
MALP_prokka//MALP:Prokka:MALP_00291 (length 302)
MALP_prokka//MALP:Prokka:MALP_00292 (length 317)
MALP_prokka//MALP:Prokka:MALP_00293 (length 260)
MALP_prokka//MALP:Prokka:MALP_00294 (length 570)
MALP_prokka//MALP:Prokka:MALP_00295 (length 362)
MALP_prokka//MALP:Prokka:MALP_00296 (length 320)
MALP_prokka//MALP:Prokka:MALP_00297 (length 484)
MALP_prokka//MALP:Prokka:MALP_00298 (length 495)
MALP_prokka//MALP:Prokka:MALP_00299 (length 654)
MALP_prokka//MALP:Prokka:MALP_00300 (length 100)
MALP_prokka//MALP:Prokka:MALP_00301 (length 82)
MALP_prokka//MALP:Prokka:MALP_00302 (length 103)
MALP_prokka//MALP:Prokka:MALP_00303 (length 251)
MALP_prokka//MALP:Prokka:MALP_00304 (length 361)
MALP_prokka//MALP:Prokka:MALP_00305 (length 362)
MALP_prokka//MALP:Prokka:MALP_00306 (length 158)
MALP_prokka//MALP:Prokka:MALP_00307 (length 187)
MALP_prokka//MALP:Prokka:MALP_00308 (length 119)
MALP_prokka//MALP:Prokka:MALP_00309 (length 178)
MALP_prokka//MALP:Prokka:MALP_00310 (length 268)
MALP_prokka//MALP:Prokka:MALP_00311 (length 187)
MALP_prokka//MALP:Prokka:MALP_00312 (length 78)
MALP_prokka//MALP:Prokka:MALP_00313 (length 190)
MALP_prokka//MALP:Prokka:MALP_00314 (length 55)
MALP_prokka//MALP:Prokka:MALP_00315 (length 193)
MALP_prokka//MALP:Prokka:MALP_00316 (length 203)
MALP_prokka//MALP:Prokka:MALP_00317 (length 211)
MALP_prokka//MALP:Prokka:MALP_00318 (length 408)
MALP_prokka//MALP:Prokka:MALP_00319 (length 510)
MALP_prokka//MALP:Prokka:MALP_00320 (length 276)
MALP_prokka//MALP:Prokka:MALP_00321 (length 147)
MALP_prokka//MALP:Prokka:MALP_00322 (length 367)
MALP_prokka//MALP:Prokka:MALP_00323 (length 206)
MALP_prokka//MALP:Prokka:MALP_00324 (length 174)
MALP_prokka//MALP:Prokka:MALP_00325 (length 371)
MALP_prokka//MALP:Prokka:MALP_00326 (length 264)
MALP_prokka//MALP:Prokka:MALP_00327 (length 33)
MALP_prokka//MALP:Prokka:MALP_00328 (length 212)
MALP_prokka//MALP:Prokka:MALP_00329 (length 155)
MALP_prokka//MALP:Prokka:MALP_00330 (length 128)
MALP_prokka//MALP:Prokka:MALP_00331 (length 61)
MALP_prokka//MALP:Prokka:MALP_00332 (length 83)
MALP_prokka//MALP:Prokka:MALP_00333 (length 515)
MALP_prokka//MALP:Prokka:MALP_00334 (length 269)
MALP_prokka//MALP:Prokka:MALP_00335 (length 260)
MALP_prokka//MALP:Prokka:MALP_00336 (length 214)
MALP_prokka//MALP:Prokka:MALP_00337 (length 103)
MALP_prokka//MALP:Prokka:MALP_00338 (length 342)
MALP_prokka//MALP:Prokka:MALP_6 (length 7668)
MALP_prokka//MALP:Prokka:MALP_00339 (length 231)
MALP_prokka//MALP:Prokka:MALP_00340 (length 639)
MALP_prokka//MALP:Prokka:MALP_00341 (length 207)
MALP_prokka//MALP:Prokka:MALP_00342 (length 480)
MALP_prokka//MALP:Prokka:MALP_00343 (length 111)
MALP_prokka//MALP:Prokka:MALP_00344 (length 325)
MALP_prokka//MALP:Prokka:MALP_00345 (length 112)
MALP_prokka//MALP:Prokka:MALP_7 (length 10237)
MALP_prokka//MALP:Prokka:MALP_00346 (length 283)
MALP_prokka//MALP:Prokka:MALP_00347 (length 217)
MALP_prokka//MALP:Prokka:MALP_00348 (length 463)
MALP_prokka//MALP:Prokka:MALP_00349 (length 344)
MALP_prokka//MALP:Prokka:MALP_00350 (length 231)
MALP_prokka//MALP:Prokka:MALP_00351 (length 635)
MALP_prokka//MALP:Prokka:MALP_00352 (length 206)
MALP_prokka//MALP:Prokka:MALP_00353 (length 560)
MALP_prokka//MALP:Prokka:MALP_8 (length 7577)
MALP_prokka//MALP:Prokka:MALP_00354 (length 79)
MALP_prokka//MALP:Prokka:MALP_00355 (length 41)
MALP_prokka//MALP:Prokka:MALP_00357 (length 153)
MALP_prokka//MALP:Prokka:MALP_00358 (length 288)
MALP_prokka//MALP:Prokka:MALP_00359 (length 77)
MALP_prokka//MALP:Prokka:MALP_00360 (length 434)
MALP_prokka//MALP:Prokka:MALP_00361 (length 173)
MALP_prokka//MALP:Prokka:MALP_00362 (length 185)
MALP_prokka//MALP:Prokka:MALP_00363 (length 308)
MALP_prokka//MALP:Prokka:MALP_9 (length 17925)
MALP_prokka//MALP:Prokka:MALP_00364 (length 261)
MALP_prokka//MALP:Prokka:MALP_00365 (length 264)
MALP_prokka//MALP:Prokka:MALP_00366 (length 128)
MALP_prokka//MALP:Prokka:MALP_00367 (length 250)
MALP_prokka//MALP:Prokka:MALP_00368 (length 72)
MALP_prokka//MALP:Prokka:MALP_00369 (length 162)
MALP_prokka//MALP:Prokka:MALP_00370 (length 336)
MALP_prokka//MALP:Prokka:MALP_00371 (length 266)
MALP_prokka//MALP:Prokka:MALP_00372 (length 327)
MALP_prokka//MALP:Prokka:MALP_00373 (length 508)
MALP_prokka//MALP:Prokka:MALP_00374 (length 584)
MALP_prokka//MALP:Prokka:MALP_00375 (length 370)
MALP_prokka//MALP:Prokka:MALP_00376 (length 806)
MALP_prokka//MALP:Prokka:MALP_00377 (length 93)
MALP_prokka//MALP:Prokka:MALP_00378 (length 332)
MALP_prokka//MALP:Prokka:MALP_00379 (length 699)
MALP_prokka//MALP:Prokka:MALP_00380 (length 57)
MALP_prokka//MALP:Prokka:MALP_00381 (length 123)
MALP_prokka//MALP:Prokka:MALP_10 (length 75097)
MALP_prokka//MALP:Prokka:MALP_00382 (length 205)
MALP_prokka//MALP:Prokka:MALP_00383 (length 265)
MALP_prokka//MALP:Prokka:MALP_00384 (length 329)
MALP_prokka//MALP:Prokka:MALP_00385 (length 197)
MALP_prokka//MALP:Prokka:MALP_00386 (length 436)
MALP_prokka//MALP:Prokka:MALP_00387 (length 203)
MALP_prokka//MALP:Prokka:MALP_00388 (length 206)
MALP_prokka//MALP:Prokka:MALP_00389 (length 172)
MALP_prokka//MALP:Prokka:MALP_00390 (length 53)
MALP_prokka//MALP:Prokka:MALP_00391 (length 88)
MALP_prokka//MALP:Prokka:MALP_00392 (length 66)
MALP_prokka//MALP:Prokka:MALP_00393 (length 619)
MALP_prokka//MALP:Prokka:MALP_00394 (length 247)
MALP_prokka//MALP:Prokka:MALP_00395 (length 306)
MALP_prokka//MALP:Prokka:MALP_00396 (length 363)
MALP_prokka//MALP:Prokka:MALP_00397 (length 496)
MALP_prokka//MALP:Prokka:MALP_00398 (length 660)
MALP_prokka//MALP:Prokka:MALP_00399 (length 121)
MALP_prokka//MALP:Prokka:MALP_00400 (length 37)
MALP_prokka//MALP:Prokka:MALP_00401 (length 295)
MALP_prokka//MALP:Prokka:MALP_00402 (length 274)
MALP_prokka//MALP:Prokka:MALP_00403 (length 289)
MALP_prokka//MALP:Prokka:MALP_00404 (length 419)
MALP_prokka//MALP:Prokka:MALP_00405 (length 260)
MALP_prokka//MALP:Prokka:MALP_00406 (length 459)
MALP_prokka//MALP:Prokka:MALP_00407 (length 385)
MALP_prokka//MALP:Prokka:MALP_00408 (length 399)
MALP_prokka//MALP:Prokka:MALP_00409 (length 190)
MALP_prokka//MALP:Prokka:MALP_00410 (length 125)
MALP_prokka//MALP:Prokka:MALP_00411 (length 438)
MALP_prokka//MALP:Prokka:MALP_00412 (length 484)
MALP_prokka//MALP:Prokka:MALP_00413 (length 389)
MALP_prokka//MALP:Prokka:MALP_00415 (length 190)
MALP_prokka//MALP:Prokka:MALP_00416 (length 266)
MALP_prokka//MALP:Prokka:MALP_00417 (length 310)
MALP_prokka//MALP:Prokka:MALP_00418 (length 554)
MALP_prokka//MALP:Prokka:MALP_00419 (length 254)
MALP_prokka//MALP:Prokka:MALP_00420 (length 243)
MALP_prokka//MALP:Prokka:MALP_00421 (length 329)
MALP_prokka//MALP:Prokka:MALP_00422 (length 298)
MALP_prokka//MALP:Prokka:MALP_00423 (length 211)
MALP_prokka//MALP:Prokka:MALP_00424 (length 269)
MALP_prokka//MALP:Prokka:MALP_00425 (length 454)
MALP_prokka//MALP:Prokka:MALP_00426 (length 655)
MALP_prokka//MALP:Prokka:MALP_00427 (length 347)
MALP_prokka//MALP:Prokka:MALP_00428 (length 78)
MALP_prokka//MALP:Prokka:MALP_00429 (length 123)
MALP_prokka//MALP:Prokka:MALP_00430 (length 137)
MALP_prokka//MALP:Prokka:MALP_00431 (length 363)
MALP_prokka//MALP:Prokka:MALP_00432 (length 338)
MALP_prokka//MALP:Prokka:MALP_00433 (length 350)
MALP_prokka//MALP:Prokka:MALP_00434 (length 150)
MALP_prokka//MALP:Prokka:MALP_00435 (length 221)
MALP_prokka//MALP:Prokka:MALP_00436 (length 548)
MALP_prokka//MALP:Prokka:MALP_00437 (length 281)
MALP_prokka//MALP:Prokka:MALP_00438 (length 294)
MALP_prokka//MALP:Prokka:MALP_00439 (length 255)
MALP_prokka//MALP:Prokka:MALP_00440 (length 241)
MALP_prokka//MALP:Prokka:MALP_00441 (length 93)
MALP_prokka//MALP:Prokka:MALP_00442 (length 347)
MALP_prokka//MALP:Prokka:MALP_00443 (length 274)
MALP_prokka//MALP:Prokka:MALP_00444 (length 235)
MALP_prokka//MALP:Prokka:MALP_00445 (length 160)
MALP_prokka//MALP:Prokka:MALP_00446 (length 397)
MALP_prokka//MALP:Prokka:MALP_00447 (length 217)
MALP_prokka//MALP:Prokka:MALP_00448 (length 442)
MALP_prokka//MALP:Prokka:MALP_00449 (length 140)
MALP_prokka//MALP:Prokka:MALP_00450 (length 260)
MALP_prokka//MALP:Prokka:MALP_00451 (length 554)
MALP_prokka//MALP:Prokka:MALP_00452 (length 89)
MALP_prokka//MALP:Prokka:MALP_00453 (length 180)
MALP_prokka//MALP:Prokka:MALP_00454 (length 92)
MALP_prokka//MALP:Prokka:MALP_00455 (length 113)
MALP_prokka//MALP:Prokka:MALP_00456 (length 608)
MALP_prokka//MALP:Prokka:MALP_00457 (length 320)
MALP_prokka//MALP:Prokka:MALP_00458 (length 540)
MALP_prokka//MALP:Prokka:MALP_00459 (length 201)
MALP_prokka//MALP:Prokka:MALP_00460 (length 200)
MALP_prokka//MALP:Prokka:MALP_11 (length 28875)
MALP_prokka//MALP:Prokka:MALP_00461 (length 84)
MALP_prokka//MALP:Prokka:MALP_00462 (length 230)
MALP_prokka//MALP:Prokka:MALP_00463 (length 322)
MALP_prokka//MALP:Prokka:MALP_00464 (length 152)
MALP_prokka//MALP:Prokka:MALP_00465 (length 139)
MALP_prokka//MALP:Prokka:MALP_00466 (length 107)
MALP_prokka//MALP:Prokka:MALP_00467 (length 521)
MALP_prokka//MALP:Prokka:MALP_00468 (length 586)
MALP_prokka//MALP:Prokka:MALP_00469 (length 91)
MALP_prokka//MALP:Prokka:MALP_00470 (length 433)
MALP_prokka//MALP:Prokka:MALP_00471 (length 1432)
MALP_prokka//MALP:Prokka:MALP_00472 (length 58)
MALP_prokka//MALP:Prokka:MALP_00474 (length 138)
MALP_prokka//MALP:Prokka:MALP_00475 (length 552)
MALP_prokka//MALP:Prokka:MALP_00476 (length 119)
MALP_prokka//MALP:Prokka:MALP_00477 (length 118)
MALP_prokka//MALP:Prokka:MALP_00478 (length 91)
MALP_prokka//MALP:Prokka:MALP_00479 (length 136)
MALP_prokka//MALP:Prokka:MALP_00480 (length 80)
MALP_prokka//MALP:Prokka:MALP_00481 (length 119)
MALP_prokka//MALP:Prokka:MALP_00482 (length 309)
MALP_prokka//MALP:Prokka:MALP_00483 (length 153)
MALP_prokka//MALP:Prokka:MALP_00484 (length 176)
MALP_prokka//MALP:Prokka:MALP_00485 (length 89)
MALP_prokka//MALP:Prokka:MALP_00486 (length 1659)
MALP_prokka//MALP:Prokka:MALP_00487 (length 239)
MALP_prokka//MALP:Prokka:MALP_00488 (length 152)
MALP_prokka//MALP:Prokka:MALP_00490 (length 414)
MALP_prokka//MALP:Prokka:MALP_12 (length 16263)
MALP_prokka//MALP:Prokka:MALP_00491 (length 495)
MALP_prokka//MALP:Prokka:MALP_00492 (length 936)
MALP_prokka//MALP:Prokka:MALP_00493 (length 151)
MALP_prokka//MALP:Prokka:MALP_00494 (length 261)
MALP_prokka//MALP:Prokka:MALP_00495 (length 174)
MALP_prokka//MALP:Prokka:MALP_00496 (length 176)
MALP_prokka//MALP:Prokka:MALP_00497 (length 274)
MALP_prokka//MALP:Prokka:MALP_00498 (length 454)
MALP_prokka//MALP:Prokka:MALP_00499 (length 219)
MALP_prokka//MALP:Prokka:MALP_00500 (length 200)
MALP_prokka//MALP:Prokka:MALP_00501 (length 251)
MALP_prokka//MALP:Prokka:MALP_00502 (length 183)
MALP_prokka//MALP:Prokka:MALP_00503 (length 233)
MALP_prokka//MALP:Prokka:MALP_00504 (length 199)
MALP_prokka//MALP:Prokka:MALP_00505 (length 350)
MALP_prokka//MALP:Prokka:MALP_00506 (length 287)
MALP_prokka//MALP:Prokka:MALP_00507 (length 55)
MALP_prokka//MALP:Prokka:MALP_13 (length 12355)
MALP_prokka//MALP:Prokka:MALP_00508 (length 367)
MALP_prokka//MALP:Prokka:MALP_00509 (length 157)
MALP_prokka//MALP:Prokka:MALP_00510 (length 311)
MALP_prokka//MALP:Prokka:MALP_00511 (length 529)
MALP_prokka//MALP:Prokka:MALP_00512 (length 340)
MALP_prokka//MALP:Prokka:MALP_00513 (length 165)
MALP_prokka//MALP:Prokka:MALP_00515 (length 446)
MALP_prokka//MALP:Prokka:MALP_00516 (length 403)
MALP_prokka//MALP:Prokka:MALP_00517 (length 257)
MALP_prokka//MALP:Prokka:MALP_00518 (length 265)
MALP_prokka//MALP:Prokka:MALP_00519 (length 159)
MALP_prokka//MALP:Prokka:MALP_00521 (length 346)
MALP_prokka//MALP:Prokka:MALP_14 (length 46186)
MALP_prokka//MALP:Prokka:MALP_00522 (length 71)
MALP_prokka//MALP:Prokka:MALP_00523 (length 211)
MALP_prokka//MALP:Prokka:MALP_00524 (length 214)
MALP_prokka//MALP:Prokka:MALP_00525 (length 1699)
MALP_prokka//MALP:Prokka:MALP_00527 (length 266)
MALP_prokka//MALP:Prokka:MALP_00528 (length 768)
MALP_prokka//MALP:Prokka:MALP_00529 (length 186)
MALP_prokka//MALP:Prokka:MALP_00530 (length 94)
MALP_prokka//MALP:Prokka:MALP_00531 (length 387)
MALP_prokka//MALP:Prokka:MALP_00532 (length 312)
MALP_prokka//MALP:Prokka:MALP_00533 (length 235)
MALP_prokka//MALP:Prokka:MALP_00534 (length 72)
MALP_prokka//MALP:Prokka:MALP_00535 (length 118)
MALP_prokka//MALP:Prokka:MALP_00536 (length 225)
MALP_prokka//MALP:Prokka:MALP_00537 (length 447)
MALP_prokka//MALP:Prokka:MALP_00538 (length 412)
MALP_prokka//MALP:Prokka:MALP_00539 (length 154)
MALP_prokka//MALP:Prokka:MALP_00540 (length 606)
MALP_prokka//MALP:Prokka:MALP_00541 (length 444)
MALP_prokka//MALP:Prokka:MALP_00542 (length 437)
MALP_prokka//MALP:Prokka:MALP_00543 (length 90)
MALP_prokka//MALP:Prokka:MALP_00544 (length 142)
MALP_prokka//MALP:Prokka:MALP_00545 (length 415)
MALP_prokka//MALP:Prokka:MALP_00546 (length 125)
MALP_prokka//MALP:Prokka:MALP_00547 (length 123)
MALP_prokka//MALP:Prokka:MALP_00548 (length 190)
MALP_prokka//MALP:Prokka:MALP_00549 (length 391)
MALP_prokka//MALP:Prokka:MALP_00550 (length 371)
MALP_prokka//MALP:Prokka:MALP_00551 (length 322)
MALP_prokka//MALP:Prokka:MALP_00552 (length 325)
MALP_prokka//MALP:Prokka:MALP_00553 (length 661)
MALP_prokka//MALP:Prokka:MALP_00554 (length 364)
MALP_prokka//MALP:Prokka:MALP_00555 (length 95)
MALP_prokka//MALP:Prokka:MALP_00556 (length 119)
MALP_prokka//MALP:Prokka:MALP_00557 (length 510)
MALP_prokka//MALP:Prokka:MALP_00558 (length 55)
MALP_prokka//MALP:Prokka:MALP_00559 (length 90)
MALP_prokka//MALP:Prokka:MALP_00560 (length 422)
MALP_prokka//MALP:Prokka:MALP_00561 (length 178)
MALP_prokka//MALP:Prokka:MALP_00562 (length 353)
MALP_prokka//MALP:Prokka:MALP_00563 (length 98)
MALP_prokka//MALP:Prokka:MALP_00564 (length 126)
MALP_prokka//MALP:Prokka:MALP_00565 (length 132)
MALP_prokka//MALP:Prokka:MALP_00566 (length 335)
MALP_prokka//MALP:Prokka:MALP_00567 (length 262)
MALP_prokka//MALP:Prokka:MALP_00568 (length 268)
MALP_prokka//MALP:Prokka:MALP_00569 (length 249)
MALP_prokka//MALP:Prokka:MALP_15 (length 46454)
MALP_prokka//MALP:Prokka:MALP_00570 (length 85)
MALP_prokka//MALP:Prokka:MALP_00571 (length 94)
MALP_prokka//MALP:Prokka:MALP_00572 (length 312)
MALP_prokka//MALP:Prokka:MALP_00573 (length 416)
MALP_prokka//MALP:Prokka:MALP_00575 (length 75)
MALP_prokka//MALP:Prokka:MALP_00576 (length 648)
MALP_prokka//MALP:Prokka:MALP_00577 (length 72)
MALP_prokka//MALP:Prokka:MALP_00578 (length 119)
MALP_prokka//MALP:Prokka:MALP_00579 (length 190)
MALP_prokka//MALP:Prokka:MALP_00580 (length 137)
MALP_prokka//MALP:Prokka:MALP_00581 (length 142)
MALP_prokka//MALP:Prokka:MALP_00582 (length 198)
MALP_prokka//MALP:Prokka:MALP_00583 (length 734)
MALP_prokka//MALP:Prokka:MALP_00584 (length 425)
MALP_prokka//MALP:Prokka:MALP_00585 (length 103)
MALP_prokka//MALP:Prokka:MALP_00586 (length 290)
MALP_prokka//MALP:Prokka:MALP_00587 (length 289)
MALP_prokka//MALP:Prokka:MALP_00588 (length 548)
MALP_prokka//MALP:Prokka:MALP_00590 (length 551)
MALP_prokka//MALP:Prokka:MALP_00591 (length 367)
MALP_prokka//MALP:Prokka:MALP_00592 (length 150)
MALP_prokka//MALP:Prokka:MALP_00593 (length 223)
MALP_prokka//MALP:Prokka:MALP_00594 (length 423)
MALP_prokka//MALP:Prokka:MALP_00595 (length 147)
MALP_prokka//MALP:Prokka:MALP_00596 (length 229)
MALP_prokka//MALP:Prokka:MALP_00597 (length 328)
MALP_prokka//MALP:Prokka:MALP_00598 (length 1150)
MALP_prokka//MALP:Prokka:MALP_00599 (length 278)
MALP_prokka//MALP:Prokka:MALP_00600 (length 127)
MALP_prokka//MALP:Prokka:MALP_00601 (length 228)
MALP_prokka//MALP:Prokka:MALP_00602 (length 167)
MALP_prokka//MALP:Prokka:MALP_00603 (length 893)
MALP_prokka//MALP:Prokka:MALP_00604 (length 158)
MALP_prokka//MALP:Prokka:MALP_00605 (length 525)
MALP_prokka//MALP:Prokka:MALP_00606 (length 425)
MALP_prokka//MALP:Prokka:MALP_00607 (length 135)
MALP_prokka//MALP:Prokka:MALP_00609 (length 185)
MALP_prokka//MALP:Prokka:MALP_00610 (length 290)
MALP_prokka//MALP:Prokka:MALP_00611 (length 380)
MALP_prokka//MALP:Prokka:MALP_00612 (length 229)
MALP_prokka//MALP:Prokka:MALP_00613 (length 213)
MALP_prokka//MALP:Prokka:MALP_00614 (length 299)
MALP_prokka//MALP:Prokka:MALP_00615 (length 118)
MALP_prokka//MALP:Prokka:MALP_00616 (length 311)
MALP_prokka//MALP:Prokka:MALP_16 (length 31941)
MALP_prokka//MALP:Prokka:MALP_00617 (length 108)
MALP_prokka//MALP:Prokka:MALP_00618 (length 148)
MALP_prokka//MALP:Prokka:MALP_00619 (length 178)
MALP_prokka//MALP:Prokka:MALP_00620 (length 1039)
MALP_prokka//MALP:Prokka:MALP_00621 (length 106)
MALP_prokka//MALP:Prokka:MALP_00622 (length 348)
MALP_prokka//MALP:Prokka:MALP_00623 (length 283)
MALP_prokka//MALP:Prokka:MALP_00624 (length 312)
MALP_prokka//MALP:Prokka:MALP_00625 (length 289)
MALP_prokka//MALP:Prokka:MALP_00626 (length 192)
MALP_prokka//MALP:Prokka:MALP_00627 (length 340)
MALP_prokka//MALP:Prokka:MALP_00628 (length 271)
MALP_prokka//MALP:Prokka:MALP_00629 (length 1785)
MALP_prokka//MALP:Prokka:MALP_00630 (length 263)
MALP_prokka//MALP:Prokka:MALP_00631 (length 124)
MALP_prokka//MALP:Prokka:MALP_00632 (length 258)
MALP_prokka//MALP:Prokka:MALP_00633 (length 272)
MALP_prokka//MALP:Prokka:MALP_00634 (length 160)
MALP_prokka//MALP:Prokka:MALP_00635 (length 263)
MALP_prokka//MALP:Prokka:MALP_00636 (length 327)
MALP_prokka//MALP:Prokka:MALP_00637 (length 335)
MALP_prokka//MALP:Prokka:MALP_00638 (length 422)
MALP_prokka//MALP:Prokka:MALP_00639 (length 803)
MALP_prokka//MALP:Prokka:MALP_00640 (length 872)
MALP_prokka//MALP:Prokka:MALP_00641 (length 233)
MALP_prokka//MALP:Prokka:MALP_00642 (length 142)
MALP_prokka//MALP:Prokka:MALP_17 (length 11582)
MALP_prokka//MALP:Prokka:MALP_00643 (length 270)
MALP_prokka//MALP:Prokka:MALP_00644 (length 119)
MALP_prokka//MALP:Prokka:MALP_00645 (length 176)
MALP_prokka//MALP:Prokka:MALP_00646 (length 386)
MALP_prokka//MALP:Prokka:MALP_00647 (length 95)
MALP_prokka//MALP:Prokka:MALP_00648 (length 88)
MALP_prokka//MALP:Prokka:MALP_00649 (length 290)
MALP_prokka//MALP:Prokka:MALP_00650 (length 385)
MALP_prokka//MALP:Prokka:MALP_00651 (length 127)
MALP_prokka//MALP:Prokka:MALP_00652 (length 115)
MALP_prokka//MALP:Prokka:MALP_00653 (length 377)
MALP_prokka//MALP:Prokka:MALP_00654 (length 284)
MALP_prokka//MALP:Prokka:MALP_00655 (length 171)
MALP_prokka//MALP:Prokka:MALP_18 (length 12566)
MALP_prokka//MALP:Prokka:MALP_00656 (length 141)
MALP_prokka//MALP:Prokka:MALP_00657 (length 168)
MALP_prokka//MALP:Prokka:MALP_00658 (length 143)
MALP_prokka//MALP:Prokka:MALP_00659 (length 94)
MALP_prokka//MALP:Prokka:MALP_00660 (length 91)
MALP_prokka//MALP:Prokka:MALP_00661 (length 249)
MALP_prokka//MALP:Prokka:MALP_00662 (length 410)
MALP_prokka//MALP:Prokka:MALP_00663 (length 321)
MALP_prokka//MALP:Prokka:MALP_00664 (length 351)
MALP_prokka//MALP:Prokka:MALP_00665 (length 292)
MALP_prokka//MALP:Prokka:MALP_00666 (length 350)
MALP_prokka//MALP:Prokka:MALP_00667 (length 323)
MALP_prokka//MALP:Prokka:MALP_00668 (length 271)
MALP_prokka//MALP:Prokka:MALP_00669 (length 294)
MALP_prokka//MALP:Prokka:MALP_00670 (length 335)
MALP_prokka//MALP:Prokka:MALP_00671 (length 96)
MALP_prokka//MALP:Prokka:MALP_19 (length 67284)
MALP_prokka//MALP:Prokka:MALP_00672 (length 142)
MALP_prokka//MALP:Prokka:MALP_00673 (length 143)
MALP_prokka//MALP:Prokka:MALP_00674 (length 188)
MALP_prokka//MALP:Prokka:MALP_00675 (length 236)
MALP_prokka//MALP:Prokka:MALP_00676 (length 432)
MALP_prokka//MALP:Prokka:MALP_00677 (length 89)
MALP_prokka//MALP:Prokka:MALP_00678 (length 471)
MALP_prokka//MALP:Prokka:MALP_00679 (length 112)
MALP_prokka//MALP:Prokka:MALP_00680 (length 234)
MALP_prokka//MALP:Prokka:MALP_00681 (length 289)
MALP_prokka//MALP:Prokka:MALP_00682 (length 314)
MALP_prokka//MALP:Prokka:MALP_00683 (length 198)
MALP_prokka//MALP:Prokka:MALP_00684 (length 400)
MALP_prokka//MALP:Prokka:MALP_00685 (length 279)
MALP_prokka//MALP:Prokka:MALP_00686 (length 270)
MALP_prokka//MALP:Prokka:MALP_00687 (length 80)
MALP_prokka//MALP:Prokka:MALP_00688 (length 141)
MALP_prokka//MALP:Prokka:MALP_00689 (length 313)
MALP_prokka//MALP:Prokka:MALP_00690 (length 416)
MALP_prokka//MALP:Prokka:MALP_00691 (length 391)
MALP_prokka//MALP:Prokka:MALP_00692 (length 435)
MALP_prokka//MALP:Prokka:MALP_00693 (length 115)
MALP_prokka//MALP:Prokka:MALP_00694 (length 430)
MALP_prokka//MALP:Prokka:MALP_00695 (length 431)
MALP_prokka//MALP:Prokka:MALP_00696 (length 299)
MALP_prokka//MALP:Prokka:MALP_00697 (length 152)
MALP_prokka//MALP:Prokka:MALP_00698 (length 114)
MALP_prokka//MALP:Prokka:MALP_00699 (length 685)
MALP_prokka//MALP:Prokka:MALP_00700 (length 72)
MALP_prokka//MALP:Prokka:MALP_00701 (length 185)
MALP_prokka//MALP:Prokka:MALP_00702 (length 353)
MALP_prokka//MALP:Prokka:MALP_00703 (length 99)
MALP_prokka//MALP:Prokka:MALP_00704 (length 576)
MALP_prokka//MALP:Prokka:MALP_00705 (length 461)
MALP_prokka//MALP:Prokka:MALP_00706 (length 211)
MALP_prokka//MALP:Prokka:MALP_00707 (length 41)
MALP_prokka//MALP:Prokka:MALP_00708 (length 59)
MALP_prokka//MALP:Prokka:MALP_00709 (length 478)
MALP_prokka//MALP:Prokka:MALP_00710 (length 127)
MALP_prokka//MALP:Prokka:MALP_00711 (length 254)
MALP_prokka//MALP:Prokka:MALP_00712 (length 423)
MALP_prokka//MALP:Prokka:MALP_00713 (length 83)
MALP_prokka//MALP:Prokka:MALP_00714 (length 171)
MALP_prokka//MALP:Prokka:MALP_00715 (length 175)
MALP_prokka//MALP:Prokka:MALP_00716 (length 1267)
MALP_prokka//MALP:Prokka:MALP_00717 (length 213)
MALP_prokka//MALP:Prokka:MALP_00718 (length 319)
MALP_prokka//MALP:Prokka:MALP_00719 (length 167)
MALP_prokka//MALP:Prokka:MALP_00720 (length 727)
MALP_prokka//MALP:Prokka:MALP_00721 (length 159)
MALP_prokka//MALP:Prokka:MALP_00722 (length 97)
MALP_prokka//MALP:Prokka:MALP_00723 (length 203)
MALP_prokka//MALP:Prokka:MALP_00724 (length 347)
MALP_prokka//MALP:Prokka:MALP_00725 (length 310)
MALP_prokka//MALP:Prokka:MALP_00726 (length 310)
MALP_prokka//MALP:Prokka:MALP_00727 (length 95)
MALP_prokka//MALP:Prokka:MALP_00728 (length 253)
MALP_prokka//MALP:Prokka:MALP_00729 (length 414)
MALP_prokka//MALP:Prokka:MALP_00730 (length 306)
MALP_prokka//MALP:Prokka:MALP_00731 (length 98)
MALP_prokka//MALP:Prokka:MALP_00732 (length 155)
MALP_prokka//MALP:Prokka:MALP_00733 (length 315)
MALP_prokka//MALP:Prokka:MALP_00734 (length 237)
MALP_prokka//MALP:Prokka:MALP_00735 (length 191)
MALP_prokka//MALP:Prokka:MALP_00736 (length 72)
MALP_prokka//MALP:Prokka:MALP_00737 (length 115)
MALP_prokka//MALP:Prokka:MALP_00738 (length 113)
MALP_prokka//MALP:Prokka:MALP_00739 (length 148)
MALP_prokka//MALP:Prokka:MALP_00740 (length 307)
MALP_prokka//MALP:Prokka:MALP_00741 (length 148)
MALP_prokka//MALP:Prokka:MALP_00742 (length 230)
MALP_prokka//MALP:Prokka:MALP_00743 (length 259)
MALP_prokka//MALP:Prokka:MALP_00744 (length 336)
MALP_prokka//MALP:Prokka:MALP_00745 (length 908)
MALP_prokka//MALP:Prokka:MALP_00746 (length 655)
MALP_prokka//MALP:Prokka:MALP_20 (length 2068)
MALP_prokka//MALP:Prokka:MALP_00748 (length 248)
MALP_prokka//MALP:Prokka:MALP_00749 (length 249)
MALP_prokka//MALP:Prokka:MALP_00750 (length 200)
MALP_prokka//MALP:Prokka:MALP_21 (length 16805)
MALP_prokka//MALP:Prokka:MALP_00751 (length 109)
MALP_prokka//MALP:Prokka:MALP_00752 (length 82)
MALP_prokka//MALP:Prokka:MALP_00753 (length 338)
MALP_prokka//MALP:Prokka:MALP_00754 (length 467)
MALP_prokka//MALP:Prokka:MALP_00755 (length 405)
MALP_prokka//MALP:Prokka:MALP_00756 (length 481)
MALP_prokka//MALP:Prokka:MALP_00757 (length 122)
MALP_prokka//MALP:Prokka:MALP_00758 (length 436)
MALP_prokka//MALP:Prokka:MALP_00759 (length 388)
MALP_prokka//MALP:Prokka:MALP_00760 (length 203)
MALP_prokka//MALP:Prokka:MALP_00761 (length 295)
MALP_prokka//MALP:Prokka:MALP_00762 (length 634)
MALP_prokka//MALP:Prokka:MALP_00763 (length 356)
MALP_prokka//MALP:Prokka:MALP_00764 (length 251)
MALP_prokka//MALP:Prokka:MALP_00765 (length 371)
MALP_prokka//MALP:Prokka:MALP_00766 (length 164)
MALP_prokka//MALP:Prokka:MALP_00767 (length 185)
MALP_prokka//MALP:Prokka:MALP_22 (length 78926)
MALP_prokka//MALP:Prokka:MALP_00768 (length 109)
MALP_prokka//MALP:Prokka:MALP_00769 (length 363)
MALP_prokka//MALP:Prokka:MALP_00770 (length 341)
MALP_prokka//MALP:Prokka:MALP_00771 (length 261)
MALP_prokka//MALP:Prokka:MALP_00772 (length 113)
MALP_prokka//MALP:Prokka:MALP_00773 (length 164)
MALP_prokka//MALP:Prokka:MALP_00774 (length 60)
MALP_prokka//MALP:Prokka:MALP_00775 (length 224)
MALP_prokka//MALP:Prokka:MALP_00776 (length 274)
MALP_prokka//MALP:Prokka:MALP_00777 (length 213)
MALP_prokka//MALP:Prokka:MALP_00778 (length 110)
MALP_prokka//MALP:Prokka:MALP_00780 (length 507)
MALP_prokka//MALP:Prokka:MALP_00781 (length 349)
MALP_prokka//MALP:Prokka:MALP_00782 (length 327)
MALP_prokka//MALP:Prokka:MALP_00783 (length 67)
MALP_prokka//MALP:Prokka:MALP_00784 (length 226)
MALP_prokka//MALP:Prokka:MALP_00785 (length 477)
MALP_prokka//MALP:Prokka:MALP_00786 (length 396)
MALP_prokka//MALP:Prokka:MALP_00787 (length 598)
MALP_prokka//MALP:Prokka:MALP_00788 (length 329)
MALP_prokka//MALP:Prokka:MALP_00789 (length 252)
MALP_prokka//MALP:Prokka:MALP_00790 (length 202)
MALP_prokka//MALP:Prokka:MALP_00791 (length 75)
MALP_prokka//MALP:Prokka:MALP_00792 (length 541)
MALP_prokka//MALP:Prokka:MALP_00793 (length 244)
MALP_prokka//MALP:Prokka:MALP_00794 (length 100)
MALP_prokka//MALP:Prokka:MALP_00795 (length 204)
MALP_prokka//MALP:Prokka:MALP_00796 (length 262)
MALP_prokka//MALP:Prokka:MALP_00797 (length 302)
MALP_prokka//MALP:Prokka:MALP_00798 (length 521)
MALP_prokka//MALP:Prokka:MALP_00799 (length 718)
MALP_prokka//MALP:Prokka:MALP_00800 (length 79)
MALP_prokka//MALP:Prokka:MALP_00801 (length 245)
MALP_prokka//MALP:Prokka:MALP_00802 (length 35)
MALP_prokka//MALP:Prokka:MALP_00803 (length 36)
MALP_prokka//MALP:Prokka:MALP_00804 (length 337)
MALP_prokka//MALP:Prokka:MALP_00805 (length 318)
MALP_prokka//MALP:Prokka:MALP_00806 (length 176)
MALP_prokka//MALP:Prokka:MALP_00807 (length 217)
MALP_prokka//MALP:Prokka:MALP_00808 (length 544)
MALP_prokka//MALP:Prokka:MALP_00809 (length 142)
MALP_prokka//MALP:Prokka:MALP_00810 (length 154)
MALP_prokka//MALP:Prokka:MALP_00811 (length 225)
MALP_prokka//MALP:Prokka:MALP_00812 (length 166)
MALP_prokka//MALP:Prokka:MALP_00813 (length 151)
MALP_prokka//MALP:Prokka:MALP_00814 (length 216)
MALP_prokka//MALP:Prokka:MALP_00815 (length 182)
MALP_prokka//MALP:Prokka:MALP_00816 (length 129)
MALP_prokka//MALP:Prokka:MALP_00817 (length 171)
MALP_prokka//MALP:Prokka:MALP_00818 (length 236)
MALP_prokka//MALP:Prokka:MALP_00819 (length 123)
MALP_prokka//MALP:Prokka:MALP_00820 (length 132)
MALP_prokka//MALP:Prokka:MALP_00821 (length 108)
MALP_prokka//MALP:Prokka:MALP_00822 (length 86)
MALP_prokka//MALP:Prokka:MALP_00823 (length 99)
MALP_prokka//MALP:Prokka:MALP_00824 (length 66)
MALP_prokka//MALP:Prokka:MALP_00825 (length 241)
MALP_prokka//MALP:Prokka:MALP_00826 (length 148)
MALP_prokka//MALP:Prokka:MALP_00827 (length 153)
MALP_prokka//MALP:Prokka:MALP_00828 (length 232)
MALP_prokka//MALP:Prokka:MALP_00829 (length 92)
MALP_prokka//MALP:Prokka:MALP_00830 (length 254)
MALP_prokka//MALP:Prokka:MALP_00831 (length 333)
MALP_prokka//MALP:Prokka:MALP_00832 (length 106)
MALP_prokka//MALP:Prokka:MALP_00833 (length 328)
MALP_prokka//MALP:Prokka:MALP_00834 (length 450)
MALP_prokka//MALP:Prokka:MALP_00835 (length 352)
MALP_prokka//MALP:Prokka:MALP_00836 (length 314)
MALP_prokka//MALP:Prokka:MALP_00837 (length 127)
MALP_prokka//MALP:Prokka:MALP_00838 (length 80)
MALP_prokka//MALP:Prokka:MALP_00839 (length 45)
MALP_prokka//MALP:Prokka:MALP_00840 (length 88)
MALP_prokka//MALP:Prokka:MALP_00841 (length 257)
MALP_prokka//MALP:Prokka:MALP_00842 (length 259)
MALP_prokka//MALP:Prokka:MALP_00843 (length 227)
MALP_prokka//MALP:Prokka:MALP_00844 (length 231)
MALP_prokka//MALP:Prokka:MALP_00845 (length 240)
MALP_prokka//MALP:Prokka:MALP_00846 (length 102)
MALP_prokka//MALP:Prokka:MALP_00847 (length 345)
MALP_prokka//MALP:Prokka:MALP_00848 (length 250)
MALP_prokka//MALP:Prokka:MALP_00849 (length 1005)
MALP_prokka//MALP:Prokka:MALP_00850 (length 150)
MALP_prokka//MALP:Prokka:MALP_00851 (length 339)
MALP_prokka//MALP:Prokka:MALP_00852 (length 508)
MALP_prokka//MALP:Prokka:MALP_00853 (length 258)
MALP_prokka//MALP:Prokka:MALP_00854 (length 224)
MALP_prokka//MALP:Prokka:MALP_00855 (length 480)
MALP_prokka//MALP:Prokka:MALP_00856 (length 96)
MALP_prokka//MALP:Prokka:MALP_00857 (length 97)
MALP_prokka//MALP:Prokka:MALP_00858 (length 127)
MALP_prokka//MALP:Prokka:MALP_00859 (length 212)
MALP_prokka//MALP:Prokka:MALP_00860 (length 303)
MALP_prokka//MALP:Prokka:MALP_00861 (length 166)
MALP_prokka//MALP:Prokka:MALP_00862 (length 205)
MALP_prokka//MALP:Prokka:MALP_00863 (length 537)
MALP_prokka//MALP:Prokka:MALP_00866 (length 262)
MALP_prokka//MALP:Prokka:MALP_23 (length 59398)
MALP_prokka//MALP:Prokka:MALP_00867 (length 269)
MALP_prokka//MALP:Prokka:MALP_00868 (length 52)
MALP_prokka//MALP:Prokka:MALP_00869 (length 176)
MALP_prokka//MALP:Prokka:MALP_00870 (length 150)
MALP_prokka//MALP:Prokka:MALP_00871 (length 909)
MALP_prokka//MALP:Prokka:MALP_00872 (length 473)
MALP_prokka//MALP:Prokka:MALP_00873 (length 313)
MALP_prokka//MALP:Prokka:MALP_00874 (length 263)
MALP_prokka//MALP:Prokka:MALP_00875 (length 368)
MALP_prokka//MALP:Prokka:MALP_00876 (length 65)
MALP_prokka//MALP:Prokka:MALP_00877 (length 232)
MALP_prokka//MALP:Prokka:MALP_00878 (length 271)
MALP_prokka//MALP:Prokka:MALP_00879 (length 58)
MALP_prokka//MALP:Prokka:MALP_00880 (length 550)
MALP_prokka//MALP:Prokka:MALP_00881 (length 168)
MALP_prokka//MALP:Prokka:MALP_00882 (length 465)
MALP_prokka//MALP:Prokka:MALP_00883 (length 351)
MALP_prokka//MALP:Prokka:MALP_00884 (length 78)
MALP_prokka//MALP:Prokka:MALP_00885 (length 267)
MALP_prokka//MALP:Prokka:MALP_00886 (length 332)
MALP_prokka//MALP:Prokka:MALP_00887 (length 310)
MALP_prokka//MALP:Prokka:MALP_00888 (length 391)
MALP_prokka//MALP:Prokka:MALP_00889 (length 192)
MALP_prokka//MALP:Prokka:MALP_00890 (length 242)
MALP_prokka//MALP:Prokka:MALP_00891 (length 219)
MALP_prokka//MALP:Prokka:MALP_00892 (length 223)
MALP_prokka//MALP:Prokka:MALP_00893 (length 710)
MALP_prokka//MALP:Prokka:MALP_00894 (length 188)
MALP_prokka//MALP:Prokka:MALP_00895 (length 62)
MALP_prokka//MALP:Prokka:MALP_00896 (length 164)
MALP_prokka//MALP:Prokka:MALP_00897 (length 102)
MALP_prokka//MALP:Prokka:MALP_00898 (length 64)
MALP_prokka//MALP:Prokka:MALP_00900 (length 388)
MALP_prokka//MALP:Prokka:MALP_00901 (length 257)
MALP_prokka//MALP:Prokka:MALP_00902 (length 1386)
MALP_prokka//MALP:Prokka:MALP_00903 (length 346)
MALP_prokka//MALP:Prokka:MALP_00904 (length 69)
MALP_prokka//MALP:Prokka:MALP_00905 (length 57)
MALP_prokka//MALP:Prokka:MALP_00906 (length 136)
MALP_prokka//MALP:Prokka:MALP_00907 (length 215)
MALP_prokka//MALP:Prokka:MALP_00908 (length 138)
MALP_prokka//MALP:Prokka:MALP_00909 (length 71)
MALP_prokka//MALP:Prokka:MALP_00910 (length 368)
MALP_prokka//MALP:Prokka:MALP_00911 (length 302)
MALP_prokka//MALP:Prokka:MALP_00912 (length 187)
MALP_prokka//MALP:Prokka:MALP_00913 (length 432)
MALP_prokka//MALP:Prokka:MALP_00914 (length 194)
MALP_prokka//MALP:Prokka:MALP_00915 (length 666)
MALP_prokka//MALP:Prokka:MALP_00916 (length 78)
MALP_prokka//MALP:Prokka:MALP_00917 (length 537)
MALP_prokka//MALP:Prokka:MALP_00918 (length 66)
MALP_prokka//MALP:Prokka:MALP_00919 (length 177)
MALP_prokka//MALP:Prokka:MALP_00920 (length 377)
MALP_prokka//MALP:Prokka:MALP_00921 (length 247)
MALP_prokka//MALP:Prokka:MALP_00922 (length 334)
MALP_prokka//MALP:Prokka:MALP_00923 (length 195)
MALP_prokka//MALP:Prokka:MALP_00924 (length 36)
MALP_prokka//MALP:Prokka:MALP_00925 (length 958)
MALP_prokka//MALP:Prokka:MALP_00926 (length 181)
MALP_prokka//MALP:Prokka:MALP_00927 (length 140)
MALP_prokka//MALP:Prokka:MALP_00928 (length 111)
MALP_prokka//MALP:Prokka:MALP_00929 (length 51)
MALP_prokka//MALP:Prokka:MALP_00930 (length 88)
MALP_prokka//MALP:Prokka:MALP_00931 (length 219)
MALP_prokka//MALP:Prokka:MALP_00932 (length 211)
MALP_prokka//MALP:Prokka:MALP_00933 (length 364)
MALP_prokka//MALP:Prokka:MALP_24 (length 9907)
MALP_prokka//MALP:Prokka:MALP_00934 (length 133)
MALP_prokka//MALP:Prokka:MALP_00935 (length 367)
MALP_prokka//MALP:Prokka:MALP_00936 (length 208)
MALP_prokka//MALP:Prokka:MALP_00937 (length 250)
MALP_prokka//MALP:Prokka:MALP_00938 (length 378)
MALP_prokka//MALP:Prokka:MALP_00939 (length 331)
MALP_prokka//MALP:Prokka:MALP_00940 (length 381)
MALP_prokka//MALP:Prokka:MALP_00941 (length 287)
MALP_prokka//MALP:Prokka:MALP_00942 (length 347)
MALP_prokka//MALP:Prokka:MALP_00943 (length 364)
MALP_prokka//MALP:Prokka:MALP_25 (length 5497)
MALP_prokka//MALP:Prokka:MALP_00944 (length 110)
MALP_prokka//MALP:Prokka:MALP_00946 (length 184)
MALP_prokka//MALP:Prokka:MALP_00947 (length 191)
MALP_prokka//MALP:Prokka:MALP_00948 (length 296)
MALP_prokka//MALP:Prokka:MALP_00949 (length 296)
MALP_prokka//MALP:Prokka:MALP_00950 (length 111)
MALP_prokka//MALP:Prokka:MALP_26 (length 1206)
MALP_prokka//MALP:Prokka:MALP_00951 (length 42)
MALP_prokka//MALP:Prokka:MALP_00952 (length 71)
MALP_prokka//MALP:Prokka:MALP_00953 (length 110)
MALP_prokka//MALP:Prokka:MALP_27 (length 7753)
MALP_prokka//MALP:Prokka:MALP_00954 (length 313)
MALP_prokka//MALP:Prokka:MALP_00955 (length 193)
MALP_prokka//MALP:Prokka:MALP_00956 (length 167)
MALP_prokka//MALP:Prokka:MALP_00957 (length 35)
MALP_prokka//MALP:Prokka:MALP_00958 (length 316)
MALP_prokka//MALP:Prokka:MALP_00959 (length 169)
MALP_prokka//MALP:Prokka:MALP_00960 (length 82)
MALP_prokka//MALP:Prokka:MALP_00961 (length 175)
MALP_prokka//MALP:Prokka:MALP_00962 (length 170)
MALP_prokka//MALP:Prokka:MALP_00963 (length 273)
MALP_prokka//MALP:Prokka:MALP_00964 (length 82)
MALP_prokka//MALP:Prokka:MALP_00965 (length 84)
MALP_prokka//MALP:Prokka:MALP_28 (length 56456)
MALP_prokka//MALP:Prokka:MALP_00966 (length 175)
MALP_prokka//MALP:Prokka:MALP_00967 (length 164)
MALP_prokka//MALP:Prokka:MALP_00968 (length 212)
MALP_prokka//MALP:Prokka:MALP_00969 (length 363)
MALP_prokka//MALP:Prokka:MALP_00970 (length 65)
MALP_prokka//MALP:Prokka:MALP_00971 (length 225)
MALP_prokka//MALP:Prokka:MALP_00972 (length 156)
MALP_prokka//MALP:Prokka:MALP_00973 (length 103)
MALP_prokka//MALP:Prokka:MALP_00974 (length 125)
MALP_prokka//MALP:Prokka:MALP_00975 (length 114)
MALP_prokka//MALP:Prokka:MALP_00976 (length 675)
MALP_prokka//MALP:Prokka:MALP_00977 (length 379)
MALP_prokka//MALP:Prokka:MALP_00978 (length 261)
MALP_prokka//MALP:Prokka:MALP_00979 (length 94)
MALP_prokka//MALP:Prokka:MALP_00980 (length 220)
MALP_prokka//MALP:Prokka:MALP_00981 (length 117)
MALP_prokka//MALP:Prokka:MALP_00982 (length 103)
MALP_prokka//MALP:Prokka:MALP_00983 (length 216)
MALP_prokka//MALP:Prokka:MALP_00984 (length 373)
MALP_prokka//MALP:Prokka:MALP_00985 (length 128)
MALP_prokka//MALP:Prokka:MALP_00986 (length 506)
MALP_prokka//MALP:Prokka:MALP_00987 (length 418)
MALP_prokka//MALP:Prokka:MALP_00988 (length 289)
MALP_prokka//MALP:Prokka:MALP_00989 (length 248)
MALP_prokka//MALP:Prokka:MALP_00990 (length 227)
MALP_prokka//MALP:Prokka:MALP_00991 (length 414)
MALP_prokka//MALP:Prokka:MALP_00992 (length 570)
MALP_prokka//MALP:Prokka:MALP_00993 (length 163)
MALP_prokka//MALP:Prokka:MALP_00994 (length 244)
MALP_prokka//MALP:Prokka:MALP_00995 (length 961)
MALP_prokka//MALP:Prokka:MALP_00996 (length 385)
MALP_prokka//MALP:Prokka:MALP_00997 (length 410)
MALP_prokka//MALP:Prokka:MALP_00998 (length 216)
MALP_prokka//MALP:Prokka:MALP_00999 (length 192)
MALP_prokka//MALP:Prokka:MALP_01001 (length 210)
MALP_prokka//MALP:Prokka:MALP_01002 (length 171)
MALP_prokka//MALP:Prokka:MALP_01003 (length 180)
MALP_prokka//MALP:Prokka:MALP_01005 (length 68)
MALP_prokka//MALP:Prokka:MALP_01006 (length 79)
MALP_prokka//MALP:Prokka:MALP_01007 (length 126)
MALP_prokka//MALP:Prokka:MALP_01008 (length 134)
MALP_prokka//MALP:Prokka:MALP_01009 (length 398)
MALP_prokka//MALP:Prokka:MALP_01010 (length 233)
MALP_prokka//MALP:Prokka:MALP_01011 (length 339)
MALP_prokka//MALP:Prokka:MALP_01012 (length 145)
MALP_prokka//MALP:Prokka:MALP_01013 (length 441)
MALP_prokka//MALP:Prokka:MALP_01014 (length 112)
MALP_prokka//MALP:Prokka:MALP_01015 (length 281)
MALP_prokka//MALP:Prokka:MALP_01016 (length 283)
MALP_prokka//MALP:Prokka:MALP_01017 (length 212)
MALP_prokka//MALP:Prokka:MALP_01018 (length 211)
MALP_prokka//MALP:Prokka:MALP_01019 (length 421)
MALP_prokka//MALP:Prokka:MALP_01020 (length 811)
MALP_prokka//MALP:Prokka:MALP_01021 (length 396)
MALP_prokka//MALP:Prokka:MALP_01022 (length 263)
MALP_prokka//MALP:Prokka:MALP_01023 (length 262)
MALP_prokka//MALP:Prokka:MALP_01024 (length 182)
MALP_prokka//MALP:Prokka:MALP_01025 (length 110)
MALP_prokka//MALP:Prokka:MALP_01026 (length 98)
MALP_prokka//MALP:Prokka:MALP_01027 (length 411)
MALP_prokka//MALP:Prokka:MALP_01028 (length 268)
MALP_prokka//MALP:Prokka:MALP_01029 (length 104)
MALP_prokka//MALP:Prokka:MALP_01030 (length 304)
MALP_prokka//MALP:Prokka:MALP_01031 (length 181)
MALP_prokka//MALP:Prokka:MALP_01032 (length 263)
MALP_prokka//MALP:Prokka:MALP_01033 (length 112)
MALP_prokka//MALP:Prokka:MALP_01034 (length 276)
MALP_prokka//MALP:Prokka:MALP_29 (length 44859)
MALP_prokka//MALP:Prokka:MALP_01035 (length 285)
MALP_prokka//MALP:Prokka:MALP_01036 (length 228)
MALP_prokka//MALP:Prokka:MALP_01037 (length 269)
MALP_prokka//MALP:Prokka:MALP_01038 (length 74)
MALP_prokka//MALP:Prokka:MALP_01039 (length 120)
MALP_prokka//MALP:Prokka:MALP_01040 (length 307)
MALP_prokka//MALP:Prokka:MALP_01041 (length 299)
MALP_prokka//MALP:Prokka:MALP_01042 (length 391)
MALP_prokka//MALP:Prokka:MALP_01043 (length 319)
MALP_prokka//MALP:Prokka:MALP_01044 (length 73)
MALP_prokka//MALP:Prokka:MALP_01045 (length 58)
MALP_prokka//MALP:Prokka:MALP_01046 (length 219)
MALP_prokka//MALP:Prokka:MALP_01047 (length 242)
MALP_prokka//MALP:Prokka:MALP_01048 (length 123)
MALP_prokka//MALP:Prokka:MALP_01049 (length 70)
MALP_prokka//MALP:Prokka:MALP_01050 (length 119)
MALP_prokka//MALP:Prokka:MALP_01051 (length 155)
MALP_prokka//MALP:Prokka:MALP_01052 (length 582)
MALP_prokka//MALP:Prokka:MALP_01053 (length 542)
MALP_prokka//MALP:Prokka:MALP_01054 (length 222)
MALP_prokka//MALP:Prokka:MALP_01055 (length 519)
MALP_prokka//MALP:Prokka:MALP_01056 (length 220)
MALP_prokka//MALP:Prokka:MALP_01057 (length 344)
MALP_prokka//MALP:Prokka:MALP_01058 (length 399)
MALP_prokka//MALP:Prokka:MALP_01059 (length 131)
MALP_prokka//MALP:Prokka:MALP_01060 (length 409)
MALP_prokka//MALP:Prokka:MALP_01061 (length 117)
MALP_prokka//MALP:Prokka:MALP_01062 (length 274)
MALP_prokka//MALP:Prokka:MALP_01063 (length 224)
MALP_prokka//MALP:Prokka:MALP_01064 (length 271)
MALP_prokka//MALP:Prokka:MALP_01065 (length 770)
MALP_prokka//MALP:Prokka:MALP_01066 (length 79)
MALP_prokka//MALP:Prokka:MALP_01067 (length 215)
MALP_prokka//MALP:Prokka:MALP_01068 (length 256)
MALP_prokka//MALP:Prokka:MALP_01069 (length 137)
MALP_prokka//MALP:Prokka:MALP_01070 (length 95)
MALP_prokka//MALP:Prokka:MALP_01071 (length 80)
MALP_prokka//MALP:Prokka:MALP_01072 (length 224)
MALP_prokka//MALP:Prokka:MALP_01073 (length 68)
MALP_prokka//MALP:Prokka:MALP_01074 (length 300)
MALP_prokka//MALP:Prokka:MALP_01075 (length 465)
MALP_prokka//MALP:Prokka:MALP_01076 (length 284)
MALP_prokka//MALP:Prokka:MALP_01077 (length 548)
MALP_prokka//MALP:Prokka:MALP_01078 (length 97)
MALP_prokka//MALP:Prokka:MALP_01079 (length 286)
MALP_prokka//MALP:Prokka:MALP_01080 (length 396)
MALP_prokka//MALP:Prokka:MALP_01081 (length 201)
MALP_prokka//MALP:Prokka:MALP_01082 (length 485)
MALP_prokka//MALP:Prokka:MALP_01083 (length 441)
MALP_prokka//MALP:Prokka:MALP_01084 (length 139)
MALP_prokka//MALP:Prokka:MALP_01085 (length 98)
MALP_prokka//MALP:Prokka:MALP_01086 (length 228)
MALP_prokka//MALP:Prokka:MALP_30 (length 14010)
MALP_prokka//MALP:Prokka:MALP_01088 (length 64)
MALP_prokka//MALP:Prokka:MALP_01089 (length 149)
MALP_prokka//MALP:Prokka:MALP_01091 (length 378)
MALP_prokka//MALP:Prokka:MALP_01092 (length 320)
MALP_prokka//MALP:Prokka:MALP_01093 (length 188)
MALP_prokka//MALP:Prokka:MALP_01094 (length 204)
MALP_prokka//MALP:Prokka:MALP_01095 (length 565)
MALP_prokka//MALP:Prokka:MALP_01096 (length 230)
MALP_prokka//MALP:Prokka:MALP_01097 (length 79)
MALP_prokka//MALP:Prokka:MALP_01098 (length 236)
MALP_prokka//MALP:Prokka:MALP_01099 (length 330)
MALP_prokka//MALP:Prokka:MALP_01100 (length 352)
MALP_prokka//MALP:Prokka:MALP_01101 (length 256)
MALP_prokka//MALP:Prokka:MALP_01102 (length 270)
MALP_prokka//MALP:Prokka:MALP_31 (length 1739)
MALP_prokka//MALP:Prokka:MALP_01104 (length 69)
MALP_prokka//MALP:Prokka:MALP_01105 (length 270)
MALP_prokka//MALP:Prokka:MALP_32 (length 25615)
MALP_prokka//MALP:Prokka:MALP_01106 (length 174)
MALP_prokka//MALP:Prokka:MALP_01107 (length 211)
MALP_prokka//MALP:Prokka:MALP_01108 (length 350)
MALP_prokka//MALP:Prokka:MALP_01109 (length 544)
MALP_prokka//MALP:Prokka:MALP_01110 (length 88)
MALP_prokka//MALP:Prokka:MALP_01111 (length 55)
MALP_prokka//MALP:Prokka:MALP_01112 (length 75)
MALP_prokka//MALP:Prokka:MALP_01113 (length 1199)
MALP_prokka//MALP:Prokka:MALP_01114 (length 930)
MALP_prokka//MALP:Prokka:MALP_01115 (length 517)
MALP_prokka//MALP:Prokka:MALP_01116 (length 93)
MALP_prokka//MALP:Prokka:MALP_01117 (length 142)
MALP_prokka//MALP:Prokka:MALP_01118 (length 353)
MALP_prokka//MALP:Prokka:MALP_01119 (length 216)
MALP_prokka//MALP:Prokka:MALP_01120 (length 2160)
MALP_prokka//MALP:Prokka:MALP_01121 (length 256)
MALP_prokka//MALP:Prokka:MALP_01122 (length 205)
MALP_prokka//MALP:Prokka:MALP_01123 (length 440)
MALP_prokka//MALP:Prokka:MALP_01124 (length 104)
MALP_prokka//MALP:Prokka:MALP_33 (length 48879)
MALP_prokka//MALP:Prokka:MALP_01125 (length 87)
MALP_prokka//MALP:Prokka:MALP_01126 (length 329)
MALP_prokka//MALP:Prokka:MALP_01127 (length 243)
MALP_prokka//MALP:Prokka:MALP_01128 (length 484)
MALP_prokka//MALP:Prokka:MALP_01129 (length 260)
MALP_prokka//MALP:Prokka:MALP_01130 (length 998)
MALP_prokka//MALP:Prokka:MALP_01131 (length 315)
MALP_prokka//MALP:Prokka:MALP_01132 (length 397)
MALP_prokka//MALP:Prokka:MALP_01133 (length 223)
MALP_prokka//MALP:Prokka:MALP_01134 (length 180)
MALP_prokka//MALP:Prokka:MALP_01135 (length 72)
MALP_prokka//MALP:Prokka:MALP_01136 (length 429)
MALP_prokka//MALP:Prokka:MALP_01137 (length 366)
MALP_prokka//MALP:Prokka:MALP_01138 (length 394)
MALP_prokka//MALP:Prokka:MALP_01139 (length 89)
MALP_prokka//MALP:Prokka:MALP_01140 (length 349)
MALP_prokka//MALP:Prokka:MALP_01141 (length 88)
MALP_prokka//MALP:Prokka:MALP_01142 (length 365)
MALP_prokka//MALP:Prokka:MALP_01143 (length 134)
MALP_prokka//MALP:Prokka:MALP_01144 (length 272)
MALP_prokka//MALP:Prokka:MALP_01145 (length 363)
MALP_prokka//MALP:Prokka:MALP_01146 (length 457)
MALP_prokka//MALP:Prokka:MALP_01147 (length 451)
MALP_prokka//MALP:Prokka:MALP_01148 (length 123)
MALP_prokka//MALP:Prokka:MALP_01149 (length 329)
MALP_prokka//MALP:Prokka:MALP_01150 (length 559)
MALP_prokka//MALP:Prokka:MALP_01151 (length 253)
MALP_prokka//MALP:Prokka:MALP_01152 (length 44)
MALP_prokka//MALP:Prokka:MALP_01153 (length 71)
MALP_prokka//MALP:Prokka:MALP_01154 (length 317)
MALP_prokka//MALP:Prokka:MALP_01155 (length 318)
MALP_prokka//MALP:Prokka:MALP_01156 (length 87)
MALP_prokka//MALP:Prokka:MALP_01157 (length 337)
MALP_prokka//MALP:Prokka:MALP_01158 (length 86)
MALP_prokka//MALP:Prokka:MALP_01159 (length 410)
MALP_prokka//MALP:Prokka:MALP_01160 (length 385)
MALP_prokka//MALP:Prokka:MALP_01161 (length 274)
MALP_prokka//MALP:Prokka:MALP_01162 (length 418)
MALP_prokka//MALP:Prokka:MALP_01163 (length 450)
MALP_prokka//MALP:Prokka:MALP_01164 (length 259)
MALP_prokka//MALP:Prokka:MALP_01165 (length 290)
MALP_prokka//MALP:Prokka:MALP_01166 (length 140)
MALP_prokka//MALP:Prokka:MALP_01167 (length 146)
MALP_prokka//MALP:Prokka:MALP_01168 (length 314)
MALP_prokka//MALP:Prokka:MALP_01169 (length 168)
MALP_prokka//MALP:Prokka:MALP_01170 (length 514)
MALP_prokka//MALP:Prokka:MALP_01171 (length 293)
MALP_prokka//MALP:Prokka:MALP_01172 (length 340)
MALP_prokka//MALP:Prokka:MALP_01173 (length 320)
MALP_prokka//MALP:Prokka:MALP_34 (length 22243)
MALP_prokka//MALP:Prokka:MALP_01174 (length 239)
MALP_prokka//MALP:Prokka:MALP_01175 (length 134)
MALP_prokka//MALP:Prokka:MALP_01176 (length 388)
MALP_prokka//MALP:Prokka:MALP_01177 (length 353)
MALP_prokka//MALP:Prokka:MALP_01178 (length 358)
MALP_prokka//MALP:Prokka:MALP_01179 (length 357)
MALP_prokka//MALP:Prokka:MALP_01180 (length 419)
MALP_prokka//MALP:Prokka:MALP_01181 (length 281)
MALP_prokka//MALP:Prokka:MALP_01182 (length 485)
MALP_prokka//MALP:Prokka:MALP_01183 (length 345)
MALP_prokka//MALP:Prokka:MALP_01184 (length 263)
MALP_prokka//MALP:Prokka:MALP_01185 (length 166)
MALP_prokka//MALP:Prokka:MALP_01186 (length 286)
MALP_prokka//MALP:Prokka:MALP_01187 (length 481)
MALP_prokka//MALP:Prokka:MALP_01188 (length 641)
MALP_prokka//MALP:Prokka:MALP_01189 (length 1063)
MALP_prokka//MALP:Prokka:MALP_01190 (length 359)
MALP_prokka//MALP:Prokka:MALP_01191 (length 345)
MALP_prokka//MALP:Prokka:MALP_35 (length 18698)
MALP_prokka//MALP:Prokka:MALP_01192 (length 96)
MALP_prokka//MALP:Prokka:MALP_01193 (length 128)
MALP_prokka//MALP:Prokka:MALP_01194 (length 45)
MALP_prokka//MALP:Prokka:MALP_01195 (length 245)
MALP_prokka//MALP:Prokka:MALP_01196 (length 1378)
MALP_prokka//MALP:Prokka:MALP_01197 (length 90)
MALP_prokka//MALP:Prokka:MALP_01198 (length 419)
MALP_prokka//MALP:Prokka:MALP_01199 (length 96)
MALP_prokka//MALP:Prokka:MALP_01200 (length 124)
MALP_prokka//MALP:Prokka:MALP_01201 (length 164)
MALP_prokka//MALP:Prokka:MALP_01202 (length 171)
MALP_prokka//MALP:Prokka:MALP_01203 (length 429)
MALP_prokka//MALP:Prokka:MALP_01204 (length 330)
MALP_prokka//MALP:Prokka:MALP_01205 (length 540)
MALP_prokka//MALP:Prokka:MALP_01206 (length 253)
MALP_prokka//MALP:Prokka:MALP_01207 (length 160)
MALP_prokka//MALP:Prokka:MALP_01208 (length 222)
MALP_prokka//MALP:Prokka:MALP_01209 (length 209)
MALP_prokka//MALP:Prokka:MALP_01210 (length 534)
MALP_prokka//MALP:Prokka:MALP_36 (length 2244)
MALP_prokka//MALP:Prokka:MALP_01211 (length 293)
MALP_prokka//MALP:Prokka:MALP_37 (length 45859)
MALP_prokka//MALP:Prokka:MALP_01212 (length 305)
MALP_prokka//MALP:Prokka:MALP_01213 (length 160)
MALP_prokka//MALP:Prokka:MALP_01214 (length 57)
MALP_prokka//MALP:Prokka:MALP_01215 (length 203)
MALP_prokka//MALP:Prokka:MALP_01216 (length 272)
MALP_prokka//MALP:Prokka:MALP_01217 (length 320)
MALP_prokka//MALP:Prokka:MALP_01218 (length 294)
MALP_prokka//MALP:Prokka:MALP_01219 (length 440)
MALP_prokka//MALP:Prokka:MALP_01220 (length 207)
MALP_prokka//MALP:Prokka:MALP_01221 (length 173)
MALP_prokka//MALP:Prokka:MALP_01222 (length 356)
MALP_prokka//MALP:Prokka:MALP_01223 (length 302)
MALP_prokka//MALP:Prokka:MALP_01224 (length 384)
MALP_prokka//MALP:Prokka:MALP_01225 (length 58)
MALP_prokka//MALP:Prokka:MALP_01226 (length 344)
MALP_prokka//MALP:Prokka:MALP_01227 (length 354)
MALP_prokka//MALP:Prokka:MALP_01228 (length 535)
MALP_prokka//MALP:Prokka:MALP_01229 (length 98)
MALP_prokka//MALP:Prokka:MALP_01230 (length 182)
MALP_prokka//MALP:Prokka:MALP_01231 (length 632)
MALP_prokka//MALP:Prokka:MALP_01232 (length 187)
MALP_prokka//MALP:Prokka:MALP_01233 (length 174)
MALP_prokka//MALP:Prokka:MALP_01234 (length 157)
MALP_prokka//MALP:Prokka:MALP_01235 (length 224)
MALP_prokka//MALP:Prokka:MALP_01236 (length 264)
MALP_prokka//MALP:Prokka:MALP_01237 (length 1200)
MALP_prokka//MALP:Prokka:MALP_01238 (length 302)
MALP_prokka//MALP:Prokka:MALP_01239 (length 159)
MALP_prokka//MALP:Prokka:MALP_01240 (length 69)
MALP_prokka//MALP:Prokka:MALP_01241 (length 82)
MALP_prokka//MALP:Prokka:MALP_01242 (length 319)
MALP_prokka//MALP:Prokka:MALP_01243 (length 548)
MALP_prokka//MALP:Prokka:MALP_01244 (length 363)
MALP_prokka//MALP:Prokka:MALP_01245 (length 361)
MALP_prokka//MALP:Prokka:MALP_01246 (length 228)
MALP_prokka//MALP:Prokka:MALP_01247 (length 449)
MALP_prokka//MALP:Prokka:MALP_01248 (length 191)
MALP_prokka//MALP:Prokka:MALP_01249 (length 283)
MALP_prokka//MALP:Prokka:MALP_01250 (length 128)
MALP_prokka//MALP:Prokka:MALP_01251 (length 362)
MALP_prokka//MALP:Prokka:MALP_01252 (length 198)
MALP_prokka//MALP:Prokka:MALP_01253 (length 336)
MALP_prokka//MALP:Prokka:MALP_01254 (length 220)
MALP_prokka//MALP:Prokka:MALP_01255 (length 347)
MALP_prokka//MALP:Prokka:MALP_01256 (length 97)
MALP_prokka//MALP:Prokka:MALP_01257 (length 127)
MALP_prokka//MALP:Prokka:MALP_01259 (length 76)
MALP_prokka//MALP:Prokka:MALP_01260 (length 326)
MALP_prokka//MALP:Prokka:MALP_01261 (length 452)
MALP_prokka//MALP:Prokka:MALP_01262 (length 152)
MALP_prokka//MALP:Prokka:MALP_01263 (length 125)
MALP_prokka//MALP:Prokka:MALP_01264 (length 105)
MALP_prokka//MALP:Prokka:MALP_38 (length 3237)
MALP_prokka//MALP:Prokka:MALP_01265 (length 459)
MALP_prokka//MALP:Prokka:MALP_01266 (length 365)
MALP_prokka//MALP:Prokka:MALP_01267 (length 111)
MALP_prokka//MALP:Prokka:MALP_39 (length 3899)
MALP_prokka//MALP:Prokka:MALP_01268 (length 344)
MALP_prokka//MALP:Prokka:MALP_01269 (length 294)
MALP_prokka//MALP:Prokka:MALP_01270 (length 367)
MALP_prokka//MALP:Prokka:MALP_01271 (length 222)
MALP_prokka//MALP:Prokka:MALP_40 (length 8032)
MALP_prokka//MALP:Prokka:MALP_01272 (length 216)
MALP_prokka//MALP:Prokka:MALP_01273 (length 123)
MALP_prokka//MALP:Prokka:MALP_01274 (length 829)
MALP_prokka//MALP:Prokka:MALP_01275 (length 40)
MALP_prokka//MALP:Prokka:MALP_01276 (length 525)
MALP_prokka//MALP:Prokka:MALP_01277 (length 74)
MALP_prokka//MALP:Prokka:MALP_01278 (length 146)
MALP_prokka//MALP:Prokka:MALP_01279 (length 305)
MALP_prokka//MALP:Prokka:MALP_01280 (length 68)
MALP_prokka//MALP:Prokka:MALP_41 (length 19336)
MALP_prokka//MALP:Prokka:MALP_01281 (length 66)
MALP_prokka//MALP:Prokka:MALP_01282 (length 291)
MALP_prokka//MALP:Prokka:MALP_01283 (length 220)
MALP_prokka//MALP:Prokka:MALP_01285 (length 91)
MALP_prokka//MALP:Prokka:MALP_01286 (length 114)
MALP_prokka//MALP:Prokka:MALP_01287 (length 55)
MALP_prokka//MALP:Prokka:MALP_01288 (length 133)
MALP_prokka//MALP:Prokka:MALP_01289 (length 145)
MALP_prokka//MALP:Prokka:MALP_01290 (length 432)
MALP_prokka//MALP:Prokka:MALP_01291 (length 351)
MALP_prokka//MALP:Prokka:MALP_01292 (length 369)
MALP_prokka//MALP:Prokka:MALP_01293 (length 384)
MALP_prokka//MALP:Prokka:MALP_01294 (length 316)
MALP_prokka//MALP:Prokka:MALP_01295 (length 168)
MALP_prokka//MALP:Prokka:MALP_01296 (length 102)
MALP_prokka//MALP:Prokka:MALP_01297 (length 331)
MALP_prokka//MALP:Prokka:MALP_01298 (length 212)
MALP_prokka//MALP:Prokka:MALP_01299 (length 159)
MALP_prokka//MALP:Prokka:MALP_01300 (length 287)
MALP_prokka//MALP:Prokka:MALP_01301 (length 75)
MALP_prokka//MALP:Prokka:MALP_01302 (length 367)
MALP_prokka//MALP:Prokka:MALP_01303 (length 64)
MALP_prokka//MALP:Prokka:MALP_01304 (length 356)
MALP_prokka//MALP:Prokka:MALP_01305 (length 90)
MALP_prokka//MALP:Prokka:MALP_01306 (length 277)
MALP_prokka//MALP:Prokka:MALP_42 (length 10207)
MALP_prokka//MALP:Prokka:MALP_01307 (length 41)
MALP_prokka//MALP:Prokka:MALP_01308 (length 40)
MALP_prokka//MALP:Prokka:MALP_01309 (length 829)
MALP_prokka//MALP:Prokka:MALP_01310 (length 540)
MALP_prokka//MALP:Prokka:MALP_01311 (length 204)
MALP_prokka//MALP:Prokka:MALP_01312 (length 314)
MALP_prokka//MALP:Prokka:MALP_01313 (length 333)
MALP_prokka//MALP:Prokka:MALP_01314 (length 101)
MALP_prokka//MALP:Prokka:MALP_01315 (length 148)
MALP_prokka//MALP:Prokka:MALP_01316 (length 81)
MALP_prokka//MALP:Prokka:MALP_01317 (length 81)
MALP_prokka//MALP:Prokka:MALP_43 (length 36141)
MALP_prokka//MALP:Prokka:MALP_01318 (length 361)
MALP_prokka//MALP:Prokka:MALP_01319 (length 180)
MALP_prokka//MALP:Prokka:MALP_01320 (length 128)
MALP_prokka//MALP:Prokka:MALP_01321 (length 170)
MALP_prokka//MALP:Prokka:MALP_01322 (length 475)
MALP_prokka//MALP:Prokka:MALP_01323 (length 203)
MALP_prokka//MALP:Prokka:MALP_01324 (length 314)
MALP_prokka//MALP:Prokka:MALP_01325 (length 302)
MALP_prokka//MALP:Prokka:MALP_01326 (length 206)
MALP_prokka//MALP:Prokka:MALP_01327 (length 211)
MALP_prokka//MALP:Prokka:MALP_01328 (length 79)
MALP_prokka//MALP:Prokka:MALP_01329 (length 52)
MALP_prokka//MALP:Prokka:MALP_01330 (length 171)
MALP_prokka//MALP:Prokka:MALP_01331 (length 434)
MALP_prokka//MALP:Prokka:MALP_01332 (length 74)
MALP_prokka//MALP:Prokka:MALP_01333 (length 380)
MALP_prokka//MALP:Prokka:MALP_01334 (length 225)
MALP_prokka//MALP:Prokka:MALP_01335 (length 649)
MALP_prokka//MALP:Prokka:MALP_01336 (length 144)
MALP_prokka//MALP:Prokka:MALP_01337 (length 503)
MALP_prokka//MALP:Prokka:MALP_01338 (length 513)
MALP_prokka//MALP:Prokka:MALP_01339 (length 69)
MALP_prokka//MALP:Prokka:MALP_01340 (length 184)
MALP_prokka//MALP:Prokka:MALP_01341 (length 261)
MALP_prokka//MALP:Prokka:MALP_01342 (length 89)
MALP_prokka//MALP:Prokka:MALP_01343 (length 101)
MALP_prokka//MALP:Prokka:MALP_01344 (length 107)
MALP_prokka//MALP:Prokka:MALP_01345 (length 298)
MALP_prokka//MALP:Prokka:MALP_01346 (length 276)
MALP_prokka//MALP:Prokka:MALP_01347 (length 112)
MALP_prokka//MALP:Prokka:MALP_01348 (length 255)
MALP_prokka//MALP:Prokka:MALP_01349 (length 295)
MALP_prokka//MALP:Prokka:MALP_01350 (length 274)
MALP_prokka//MALP:Prokka:MALP_01351 (length 124)
MALP_prokka//MALP:Prokka:MALP_01352 (length 147)
MALP_prokka//MALP:Prokka:MALP_01353 (length 278)
MALP_prokka//MALP:Prokka:MALP_01354 (length 428)
MALP_prokka//MALP:Prokka:MALP_01355 (length 96)
MALP_prokka//MALP:Prokka:MALP_01356 (length 560)
MALP_prokka//MALP:Prokka:MALP_01357 (length 445)
MALP_prokka//MALP:Prokka:MALP_01358 (length 154)
MALP_prokka//MALP:Prokka:MALP_44 (length 7577)
MALP_prokka//MALP:Prokka:MALP_01359 (length 199)
MALP_prokka//MALP:Prokka:MALP_01360 (length 395)
MALP_prokka//MALP:Prokka:MALP_01361 (length 242)
MALP_prokka//MALP:Prokka:MALP_01362 (length 215)
MALP_prokka//MALP:Prokka:MALP_01363 (length 499)
MALP_prokka//MALP:Prokka:MALP_01364 (length 65)
MALP_prokka//MALP:Prokka:MALP_01365 (length 236)
MALP_prokka//MALP:Prokka:MALP_01366 (length 336)
MALP_prokka//MALP:Prokka:MALP_01367 (length 58)
MALP_prokka//MALP:Prokka:MALP_45 (length 4037)
MALP_prokka//MALP:Prokka:MALP_01368 (length 497)
MALP_prokka//MALP:Prokka:MALP_01369 (length 127)
MALP_prokka//MALP:Prokka:MALP_01370 (length 563)
MALP_prokka//MALP:Prokka:MALP_46 (length 83894)
MALP_prokka//MALP:Prokka:MALP_01372 (length 104)
MALP_prokka//MALP:Prokka:MALP_01373 (length 282)
MALP_prokka//MALP:Prokka:MALP_01374 (length 391)
MALP_prokka//MALP:Prokka:MALP_01375 (length 228)
MALP_prokka//MALP:Prokka:MALP_01376 (length 450)
MALP_prokka//MALP:Prokka:MALP_01377 (length 117)
MALP_prokka//MALP:Prokka:MALP_01378 (length 464)
MALP_prokka//MALP:Prokka:MALP_01380 (length 200)
MALP_prokka//MALP:Prokka:MALP_01381 (length 372)
MALP_prokka//MALP:Prokka:MALP_01382 (length 233)
MALP_prokka//MALP:Prokka:MALP_01383 (length 253)
MALP_prokka//MALP:Prokka:MALP_01385 (length 504)
MALP_prokka//MALP:Prokka:MALP_01386 (length 225)
MALP_prokka//MALP:Prokka:MALP_01387 (length 229)
MALP_prokka//MALP:Prokka:MALP_01388 (length 112)
MALP_prokka//MALP:Prokka:MALP_01389 (length 440)
MALP_prokka//MALP:Prokka:MALP_01390 (length 127)
MALP_prokka//MALP:Prokka:MALP_01391 (length 463)
MALP_prokka//MALP:Prokka:MALP_01392 (length 308)
MALP_prokka//MALP:Prokka:MALP_01393 (length 39)
MALP_prokka//MALP:Prokka:MALP_01394 (length 390)
MALP_prokka//MALP:Prokka:MALP_01395 (length 81)
MALP_prokka//MALP:Prokka:MALP_01396 (length 589)
MALP_prokka//MALP:Prokka:MALP_01397 (length 281)
MALP_prokka//MALP:Prokka:MALP_01398 (length 646)
MALP_prokka//MALP:Prokka:MALP_01399 (length 739)
MALP_prokka//MALP:Prokka:MALP_01400 (length 220)
MALP_prokka//MALP:Prokka:MALP_01401 (length 115)
MALP_prokka//MALP:Prokka:MALP_01402 (length 380)
MALP_prokka//MALP:Prokka:MALP_01403 (length 409)
MALP_prokka//MALP:Prokka:MALP_01404 (length 639)
MALP_prokka//MALP:Prokka:MALP_01405 (length 396)
MALP_prokka//MALP:Prokka:MALP_01406 (length 385)
MALP_prokka//MALP:Prokka:MALP_01407 (length 136)
MALP_prokka//MALP:Prokka:MALP_01408 (length 154)
MALP_prokka//MALP:Prokka:MALP_01409 (length 148)
MALP_prokka//MALP:Prokka:MALP_01410 (length 236)
MALP_prokka//MALP:Prokka:MALP_01411 (length 346)
MALP_prokka//MALP:Prokka:MALP_01412 (length 1323)
MALP_prokka//MALP:Prokka:MALP_01413 (length 425)
MALP_prokka//MALP:Prokka:MALP_01414 (length 304)
MALP_prokka//MALP:Prokka:MALP_01415 (length 317)
MALP_prokka//MALP:Prokka:MALP_01416 (length 49)
MALP_prokka//MALP:Prokka:MALP_01417 (length 314)
MALP_prokka//MALP:Prokka:MALP_01418 (length 423)
MALP_prokka//MALP:Prokka:MALP_01419 (length 394)
MALP_prokka//MALP:Prokka:MALP_01420 (length 145)
MALP_prokka//MALP:Prokka:MALP_01421 (length 146)
MALP_prokka//MALP:Prokka:MALP_01422 (length 91)
MALP_prokka//MALP:Prokka:MALP_01423 (length 199)
MALP_prokka//MALP:Prokka:MALP_01424 (length 141)
MALP_prokka//MALP:Prokka:MALP_01425 (length 842)
MALP_prokka//MALP:Prokka:MALP_01426 (length 149)
MALP_prokka//MALP:Prokka:MALP_01427 (length 272)
MALP_prokka//MALP:Prokka:MALP_01428 (length 428)
MALP_prokka//MALP:Prokka:MALP_01429 (length 212)
MALP_prokka//MALP:Prokka:MALP_01430 (length 93)
MALP_prokka//MALP:Prokka:MALP_01431 (length 123)
MALP_prokka//MALP:Prokka:MALP_01432 (length 357)
MALP_prokka//MALP:Prokka:MALP_01433 (length 207)
MALP_prokka//MALP:Prokka:MALP_01434 (length 239)
MALP_prokka//MALP:Prokka:MALP_01435 (length 434)
MALP_prokka//MALP:Prokka:MALP_01436 (length 475)
MALP_prokka//MALP:Prokka:MALP_01437 (length 496)
MALP_prokka//MALP:Prokka:MALP_01438 (length 315)
MALP_prokka//MALP:Prokka:MALP_01439 (length 208)
MALP_prokka//MALP:Prokka:MALP_01440 (length 342)
MALP_prokka//MALP:Prokka:MALP_01441 (length 360)
MALP_prokka//MALP:Prokka:MALP_01442 (length 130)
MALP_prokka//MALP:Prokka:MALP_01443 (length 174)
MALP_prokka//MALP:Prokka:MALP_01444 (length 166)
MALP_prokka//MALP:Prokka:MALP_01445 (length 311)
MALP_prokka//MALP:Prokka:MALP_01446 (length 152)
MALP_prokka//MALP:Prokka:MALP_01447 (length 124)
MALP_prokka//MALP:Prokka:MALP_01448 (length 95)
MALP_prokka//MALP:Prokka:MALP_01449 (length 69)
MALP_prokka//MALP:Prokka:MALP_01450 (length 69)
MALP_prokka//MALP:Prokka:MALP_01451 (length 318)
MALP_prokka//MALP:Prokka:MALP_01452 (length 149)
MALP_prokka//MALP:Prokka:MALP_01453 (length 425)
MALP_prokka//MALP:Prokka:MALP_01454 (length 94)
MALP_prokka//MALP:Prokka:MALP_01455 (length 131)
MALP_prokka//MALP:Prokka:MALP_01456 (length 67)
MALP_prokka//MALP:Prokka:MALP_01457 (length 63)
MALP_prokka//MALP:Prokka:MALP_01458 (length 61)
MALP_prokka//MALP:Prokka:MALP_01459 (length 94)
MALP_prokka//MALP:Prokka:MALP_01460 (length 59)
MALP_prokka//MALP:Prokka:MALP_01461 (length 85)
MALP_prokka//MALP:Prokka:MALP_01462 (length 480)
MALP_prokka//MALP:Prokka:MALP_01463 (length 800)
MALP_prokka//MALP:Prokka:MALP_47 (length 64449)
MALP_prokka//MALP:Prokka:MALP_01464 (length 644)
MALP_prokka//MALP:Prokka:MALP_01465 (length 43)
MALP_prokka//MALP:Prokka:MALP_01466 (length 263)
MALP_prokka//MALP:Prokka:MALP_01467 (length 37)
MALP_prokka//MALP:Prokka:MALP_01468 (length 39)
MALP_prokka//MALP:Prokka:MALP_01469 (length 176)
MALP_prokka//MALP:Prokka:MALP_01470 (length 158)
MALP_prokka//MALP:Prokka:MALP_01471 (length 1704)
MALP_prokka//MALP:Prokka:MALP_01472 (length 76)
MALP_prokka//MALP:Prokka:MALP_01473 (length 569)
MALP_prokka//MALP:Prokka:MALP_01474 (length 404)
MALP_prokka//MALP:Prokka:MALP_01475 (length 207)
MALP_prokka//MALP:Prokka:MALP_01476 (length 109)
MALP_prokka//MALP:Prokka:MALP_01477 (length 137)
MALP_prokka//MALP:Prokka:MALP_01478 (length 96)
MALP_prokka//MALP:Prokka:MALP_01479 (length 413)
MALP_prokka//MALP:Prokka:MALP_01480 (length 239)
MALP_prokka//MALP:Prokka:MALP_01481 (length 246)
MALP_prokka//MALP:Prokka:MALP_01482 (length 140)
MALP_prokka//MALP:Prokka:MALP_01483 (length 260)
MALP_prokka//MALP:Prokka:MALP_01484 (length 184)
MALP_prokka//MALP:Prokka:MALP_01485 (length 134)
MALP_prokka//MALP:Prokka:MALP_01486 (length 189)
MALP_prokka//MALP:Prokka:MALP_01487 (length 188)
MALP_prokka//MALP:Prokka:MALP_01488 (length 210)
MALP_prokka//MALP:Prokka:MALP_01489 (length 228)
MALP_prokka//MALP:Prokka:MALP_01490 (length 259)
MALP_prokka//MALP:Prokka:MALP_01491 (length 277)
MALP_prokka//MALP:Prokka:MALP_01492 (length 395)
MALP_prokka//MALP:Prokka:MALP_01493 (length 97)
MALP_prokka//MALP:Prokka:MALP_01494 (length 165)
MALP_prokka//MALP:Prokka:MALP_01495 (length 557)
MALP_prokka//MALP:Prokka:MALP_01496 (length 426)
MALP_prokka//MALP:Prokka:MALP_01497 (length 140)
MALP_prokka//MALP:Prokka:MALP_01498 (length 258)
MALP_prokka//MALP:Prokka:MALP_01499 (length 103)
MALP_prokka//MALP:Prokka:MALP_01500 (length 129)
MALP_prokka//MALP:Prokka:MALP_01501 (length 242)
MALP_prokka//MALP:Prokka:MALP_01502 (length 522)
MALP_prokka//MALP:Prokka:MALP_01503 (length 487)
MALP_prokka//MALP:Prokka:MALP_01504 (length 219)
MALP_prokka//MALP:Prokka:MALP_01505 (length 308)
MALP_prokka//MALP:Prokka:MALP_01506 (length 673)
MALP_prokka//MALP:Prokka:MALP_01507 (length 172)
MALP_prokka//MALP:Prokka:MALP_01508 (length 394)
MALP_prokka//MALP:Prokka:MALP_01509 (length 570)
MALP_prokka//MALP:Prokka:MALP_01511 (length 208)
MALP_prokka//MALP:Prokka:MALP_01512 (length 86)
MALP_prokka//MALP:Prokka:MALP_01513 (length 209)
MALP_prokka//MALP:Prokka:MALP_01514 (length 341)
MALP_prokka//MALP:Prokka:MALP_01515 (length 230)
MALP_prokka//MALP:Prokka:MALP_01516 (length 184)
MALP_prokka//MALP:Prokka:MALP_01517 (length 352)
MALP_prokka//MALP:Prokka:MALP_01518 (length 56)
MALP_prokka//MALP:Prokka:MALP_01519 (length 575)
MALP_prokka//MALP:Prokka:MALP_01520 (length 141)
MALP_prokka//MALP:Prokka:MALP_01521 (length 329)
MALP_prokka//MALP:Prokka:MALP_01522 (length 581)
MALP_prokka//MALP:Prokka:MALP_01523 (length 346)
MALP_prokka//MALP:Prokka:MALP_01524 (length 299)
MALP_prokka//MALP:Prokka:MALP_01525 (length 571)
MALP_prokka//MALP:Prokka:MALP_01526 (length 479)
MALP_prokka//MALP:Prokka:MALP_48 (length 11688)
MALP_prokka//MALP:Prokka:MALP_01527 (length 256)
MALP_prokka//MALP:Prokka:MALP_01528 (length 242)
MALP_prokka//MALP:Prokka:MALP_01529 (length 211)
MALP_prokka//MALP:Prokka:MALP_01530 (length 980)
MALP_prokka//MALP:Prokka:MALP_01531 (length 370)
MALP_prokka//MALP:Prokka:MALP_01532 (length 74)
MALP_prokka//MALP:Prokka:MALP_01533 (length 174)
MALP_prokka//MALP:Prokka:MALP_01534 (length 130)
MALP_prokka//MALP:Prokka:MALP_01535 (length 261)
MALP_prokka//MALP:Prokka:MALP_01536 (length 68)
MALP_prokka//MALP:Prokka:MALP_01538 (length 290)
MALP_prokka//MALP:Prokka:MALP_49 (length 25025)
MALP_prokka//MALP:Prokka:MALP_01539 (length 109)
MALP_prokka//MALP:Prokka:MALP_01540 (length 514)
MALP_prokka//MALP:Prokka:MALP_01541 (length 255)
MALP_prokka//MALP:Prokka:MALP_01542 (length 262)
MALP_prokka//MALP:Prokka:MALP_01543 (length 247)
MALP_prokka//MALP:Prokka:MALP_01544 (length 380)
MALP_prokka//MALP:Prokka:MALP_01545 (length 442)
MALP_prokka//MALP:Prokka:MALP_01546 (length 399)
MALP_prokka//MALP:Prokka:MALP_01547 (length 278)
MALP_prokka//MALP:Prokka:MALP_01548 (length 278)
MALP_prokka//MALP:Prokka:MALP_01549 (length 114)
MALP_prokka//MALP:Prokka:MALP_01550 (length 156)
MALP_prokka//MALP:Prokka:MALP_01551 (length 56)
MALP_prokka//MALP:Prokka:MALP_01552 (length 244)
MALP_prokka//MALP:Prokka:MALP_01553 (length 263)
MALP_prokka//MALP:Prokka:MALP_01554 (length 285)
MALP_prokka//MALP:Prokka:MALP_01555 (length 308)
MALP_prokka//MALP:Prokka:MALP_01556 (length 573)
MALP_prokka//MALP:Prokka:MALP_01557 (length 335)
MALP_prokka//MALP:Prokka:MALP_01558 (length 86)
MALP_prokka//MALP:Prokka:MALP_01559 (length 236)
MALP_prokka//MALP:Prokka:MALP_01560 (length 138)
MALP_prokka//MALP:Prokka:MALP_01561 (length 188)
MALP_prokka//MALP:Prokka:MALP_01562 (length 73)
MALP_prokka//MALP:Prokka:MALP_01563 (length 124)
MALP_prokka//MALP:Prokka:MALP_01564 (length 293)
MALP_prokka//MALP:Prokka:MALP_01565 (length 393)
MALP_prokka//MALP:Prokka:MALP_50 (length 8871)
MALP_prokka//MALP:Prokka:MALP_01566 (length 799)
MALP_prokka//MALP:Prokka:MALP_01567 (length 125)
MALP_prokka//MALP:Prokka:MALP_01568 (length 190)
MALP_prokka//MALP:Prokka:MALP_01569 (length 252)
MALP_prokka//MALP:Prokka:MALP_01570 (length 336)
MALP_prokka//MALP:Prokka:MALP_01571 (length 184)
MALP_prokka//MALP:Prokka:MALP_01572 (length 302)
MALP_prokka//MALP:Prokka:MALP_01573 (length 142)
MALP_prokka//MALP:Prokka:MALP_51 (length 13360)
MALP_prokka//MALP:Prokka:MALP_01574 (length 34)
MALP_prokka//MALP:Prokka:MALP_01575 (length 213)
MALP_prokka//MALP:Prokka:MALP_01576 (length 139)
MALP_prokka//MALP:Prokka:MALP_01577 (length 209)
MALP_prokka//MALP:Prokka:MALP_01578 (length 141)
MALP_prokka//MALP:Prokka:MALP_01579 (length 104)
MALP_prokka//MALP:Prokka:MALP_01580 (length 154)
MALP_prokka//MALP:Prokka:MALP_01581 (length 135)
MALP_prokka//MALP:Prokka:MALP_01582 (length 649)
MALP_prokka//MALP:Prokka:MALP_01583 (length 181)
MALP_prokka//MALP:Prokka:MALP_01584 (length 536)
MALP_prokka//MALP:Prokka:MALP_01585 (length 564)
MALP_prokka//MALP:Prokka:MALP_01586 (length 146)
MALP_prokka//MALP:Prokka:MALP_01587 (length 178)
MALP_prokka//MALP:Prokka:MALP_01588 (length 216)
MALP_prokka//MALP:Prokka:MALP_01589 (length 66)
MALP_prokka//MALP:Prokka:MALP_52 (length 15812)
MALP_prokka//MALP:Prokka:MALP_01590 (length 45)
MALP_prokka//MALP:Prokka:MALP_01591 (length 343)
MALP_prokka//MALP:Prokka:MALP_01592 (length 139)
MALP_prokka//MALP:Prokka:MALP_01593 (length 155)
MALP_prokka//MALP:Prokka:MALP_01594 (length 301)
MALP_prokka//MALP:Prokka:MALP_01595 (length 232)
MALP_prokka//MALP:Prokka:MALP_01596 (length 280)
MALP_prokka//MALP:Prokka:MALP_01597 (length 171)
MALP_prokka//MALP:Prokka:MALP_01598 (length 154)
MALP_prokka//MALP:Prokka:MALP_01599 (length 180)
MALP_prokka//MALP:Prokka:MALP_01600 (length 652)
MALP_prokka//MALP:Prokka:MALP_01601 (length 123)
MALP_prokka//MALP:Prokka:MALP_01602 (length 748)
MALP_prokka//MALP:Prokka:MALP_01603 (length 338)
MALP_prokka//MALP:Prokka:MALP_01604 (length 314)
MALP_prokka//MALP:Prokka:MALP_01605 (length 276)
MALP_prokka//MALP:Prokka:MALP_01606 (length 233)
MALP_prokka//MALP:Prokka:MALP_01607 (length 88)
MALP_prokka//MALP:Prokka:MALP_53 (length 21276)
MALP_prokka//MALP:Prokka:MALP_01608 (length 424)
MALP_prokka//MALP:Prokka:MALP_01609 (length 326)
MALP_prokka//MALP:Prokka:MALP_01610 (length 429)
MALP_prokka//MALP:Prokka:MALP_01611 (length 208)
MALP_prokka//MALP:Prokka:MALP_01612 (length 129)
MALP_prokka//MALP:Prokka:MALP_01613 (length 427)
MALP_prokka//MALP:Prokka:MALP_01614 (length 360)
MALP_prokka//MALP:Prokka:MALP_01615 (length 263)
MALP_prokka//MALP:Prokka:MALP_01616 (length 442)
MALP_prokka//MALP:Prokka:MALP_01617 (length 140)
MALP_prokka//MALP:Prokka:MALP_01618 (length 259)
MALP_prokka//MALP:Prokka:MALP_01619 (length 405)
MALP_prokka//MALP:Prokka:MALP_01620 (length 155)
MALP_prokka//MALP:Prokka:MALP_01621 (length 265)
MALP_prokka//MALP:Prokka:MALP_01622 (length 362)
MALP_prokka//MALP:Prokka:MALP_01623 (length 211)
MALP_prokka//MALP:Prokka:MALP_01624 (length 279)
MALP_prokka//MALP:Prokka:MALP_01625 (length 109)
MALP_prokka//MALP:Prokka:MALP_01626 (length 68)
MALP_prokka//MALP:Prokka:MALP_01627 (length 265)
MALP_prokka//MALP:Prokka:MALP_01628 (length 539)
MALP_prokka//MALP:Prokka:MALP_01629 (length 385)
MALP_prokka//MALP:Prokka:MALP_01630 (length 156)
MALP_prokka//MALP:Prokka:MALP_54 (length 7749)
MALP_prokka//MALP:Prokka:MALP_01631 (length 142)
MALP_prokka//MALP:Prokka:MALP_01632 (length 149)
MALP_prokka//MALP:Prokka:MALP_01633 (length 281)
MALP_prokka//MALP:Prokka:MALP_01634 (length 144)
MALP_prokka//MALP:Prokka:MALP_01635 (length 390)
MALP_prokka//MALP:Prokka:MALP_01636 (length 262)
MALP_prokka//MALP:Prokka:MALP_01637 (length 302)
MALP_prokka//MALP:Prokka:MALP_01638 (length 208)
MALP_prokka//MALP:Prokka:MALP_01639 (length 66)
MALP_prokka//MALP:Prokka:MALP_01640 (length 242)
MALP_prokka//MALP:Prokka:MALP_01641 (length 139)
MALP_prokka//MALP:Prokka:MALP_55 (length 7235)
MALP_prokka//MALP:Prokka:MALP_01642 (length 64)
MALP_prokka//MALP:Prokka:MALP_01643 (length 195)
MALP_prokka//MALP:Prokka:MALP_01644 (length 447)
MALP_prokka//MALP:Prokka:MALP_01645 (length 290)
MALP_prokka//MALP:Prokka:MALP_01646 (length 122)
MALP_prokka//MALP:Prokka:MALP_01647 (length 110)
MALP_prokka//MALP:Prokka:MALP_01648 (length 524)
MALP_prokka//MALP:Prokka:MALP_56 (length 15172)
MALP_prokka//MALP:Prokka:MALP_01649 (length 122)
MALP_prokka//MALP:Prokka:MALP_01650 (length 43)
MALP_prokka//MALP:Prokka:MALP_01651 (length 205)
MALP_prokka//MALP:Prokka:MALP_01652 (length 88)
MALP_prokka//MALP:Prokka:MALP_01653 (length 243)
MALP_prokka//MALP:Prokka:MALP_01654 (length 128)
MALP_prokka//MALP:Prokka:MALP_01655 (length 415)
MALP_prokka//MALP:Prokka:MALP_01656 (length 136)
MALP_prokka//MALP:Prokka:MALP_01657 (length 268)
MALP_prokka//MALP:Prokka:MALP_01658 (length 198)
MALP_prokka//MALP:Prokka:MALP_01659 (length 186)
MALP_prokka//MALP:Prokka:MALP_01660 (length 603)
MALP_prokka//MALP:Prokka:MALP_01661 (length 239)
MALP_prokka//MALP:Prokka:MALP_01662 (length 53)
MALP_prokka//MALP:Prokka:MALP_01663 (length 269)
MALP_prokka//MALP:Prokka:MALP_01664 (length 60)
MALP_prokka//MALP:Prokka:MALP_01665 (length 98)
MALP_prokka//MALP:Prokka:MALP_01666 (length 405)
MALP_prokka//MALP:Prokka:MALP_01667 (length 276)
MALP_prokka//MALP:Prokka:MALP_57 (length 41851)
MALP_prokka//MALP:Prokka:MALP_01668 (length 292)
MALP_prokka//MALP:Prokka:MALP_01670 (length 468)
MALP_prokka//MALP:Prokka:MALP_01671 (length 409)
MALP_prokka//MALP:Prokka:MALP_01672 (length 145)
MALP_prokka//MALP:Prokka:MALP_01673 (length 193)
MALP_prokka//MALP:Prokka:MALP_01674 (length 194)
MALP_prokka//MALP:Prokka:MALP_01675 (length 253)
MALP_prokka//MALP:Prokka:MALP_01676 (length 112)
MALP_prokka//MALP:Prokka:MALP_01677 (length 118)
MALP_prokka//MALP:Prokka:MALP_01679 (length 111)
MALP_prokka//MALP:Prokka:MALP_01680 (length 242)
MALP_prokka//MALP:Prokka:MALP_01681 (length 478)
MALP_prokka//MALP:Prokka:MALP_01682 (length 187)
MALP_prokka//MALP:Prokka:MALP_01683 (length 48)
MALP_prokka//MALP:Prokka:MALP_01684 (length 165)
MALP_prokka//MALP:Prokka:MALP_01685 (length 173)
MALP_prokka//MALP:Prokka:MALP_01686 (length 191)
MALP_prokka//MALP:Prokka:MALP_01687 (length 309)
MALP_prokka//MALP:Prokka:MALP_01688 (length 302)
MALP_prokka//MALP:Prokka:MALP_01689 (length 391)
MALP_prokka//MALP:Prokka:MALP_01690 (length 318)
MALP_prokka//MALP:Prokka:MALP_01691 (length 58)
MALP_prokka//MALP:Prokka:MALP_01692 (length 531)
MALP_prokka//MALP:Prokka:MALP_01693 (length 36)
MALP_prokka//MALP:Prokka:MALP_01694 (length 432)
MALP_prokka//MALP:Prokka:MALP_01695 (length 143)
MALP_prokka//MALP:Prokka:MALP_01696 (length 433)
MALP_prokka//MALP:Prokka:MALP_01697 (length 208)
MALP_prokka//MALP:Prokka:MALP_01698 (length 195)
MALP_prokka//MALP:Prokka:MALP_01699 (length 165)
MALP_prokka//MALP:Prokka:MALP_01700 (length 90)
MALP_prokka//MALP:Prokka:MALP_01701 (length 134)
MALP_prokka//MALP:Prokka:MALP_01702 (length 296)
MALP_prokka//MALP:Prokka:MALP_01703 (length 173)
MALP_prokka//MALP:Prokka:MALP_01704 (length 252)
MALP_prokka//MALP:Prokka:MALP_01705 (length 274)
MALP_prokka//MALP:Prokka:MALP_01706 (length 372)
MALP_prokka//MALP:Prokka:MALP_01707 (length 149)
MALP_prokka//MALP:Prokka:MALP_01708 (length 86)
MALP_prokka//MALP:Prokka:MALP_01709 (length 518)
MALP_prokka//MALP:Prokka:MALP_01710 (length 255)
MALP_prokka//MALP:Prokka:MALP_01711 (length 893)
MALP_prokka//MALP:Prokka:MALP_01712 (length 80)
MALP_prokka//MALP:Prokka:MALP_01713 (length 188)
MALP_prokka//MALP:Prokka:MALP_01714 (length 735)
MALP_prokka//MALP:Prokka:MALP_01715 (length 290)
MALP_prokka//MALP:Prokka:MALP_01716 (length 344)
MALP_prokka//MALP:Prokka:MALP_01717 (length 298)
MALP_prokka//MALP:Prokka:MALP_01718 (length 159)
MALP_prokka//MALP:Prokka:MALP_58 (length 1681)
MALP_prokka//MALP:Prokka:MALP_01719 (length 456)

DiscRep_ALL:DISC_INCONSISTENT_MOLINFO_TECH::Molinfo Technique Report (some missing, all same)
DiscRep_SUB:DISC_INCONSISTENT_MOLINFO_TECH::technique (all missing)
DiscRep_SUB:DISC_INCONSISTENT_MOLINFO_TECH::58 Molinfos are missing field technique
MALP_prokka//MALP:Prokka:MALP_1 (length 44041)
MALP_prokka//MALP:Prokka:MALP_2 (length 53985)
MALP_prokka//MALP:Prokka:MALP_3 (length 18301)
MALP_prokka//MALP:Prokka:MALP_4 (length 39252)
MALP_prokka//MALP:Prokka:MALP_5 (length 144198)
MALP_prokka//MALP:Prokka:MALP_6 (length 7668)
MALP_prokka//MALP:Prokka:MALP_7 (length 10237)
MALP_prokka//MALP:Prokka:MALP_8 (length 7577)
MALP_prokka//MALP:Prokka:MALP_9 (length 17925)
MALP_prokka//MALP:Prokka:MALP_10 (length 75097)
MALP_prokka//MALP:Prokka:MALP_11 (length 28875)
MALP_prokka//MALP:Prokka:MALP_12 (length 16263)
MALP_prokka//MALP:Prokka:MALP_13 (length 12355)
MALP_prokka//MALP:Prokka:MALP_14 (length 46186)
MALP_prokka//MALP:Prokka:MALP_15 (length 46454)
MALP_prokka//MALP:Prokka:MALP_16 (length 31941)
MALP_prokka//MALP:Prokka:MALP_17 (length 11582)
MALP_prokka//MALP:Prokka:MALP_18 (length 12566)
MALP_prokka//MALP:Prokka:MALP_19 (length 67284)
MALP_prokka//MALP:Prokka:MALP_20 (length 2068)
MALP_prokka//MALP:Prokka:MALP_21 (length 16805)
MALP_prokka//MALP:Prokka:MALP_22 (length 78926)
MALP_prokka//MALP:Prokka:MALP_23 (length 59398)
MALP_prokka//MALP:Prokka:MALP_24 (length 9907)
MALP_prokka//MALP:Prokka:MALP_25 (length 5497)
MALP_prokka//MALP:Prokka:MALP_26 (length 1206)
MALP_prokka//MALP:Prokka:MALP_27 (length 7753)
MALP_prokka//MALP:Prokka:MALP_28 (length 56456)
MALP_prokka//MALP:Prokka:MALP_29 (length 44859)
MALP_prokka//MALP:Prokka:MALP_30 (length 14010)
MALP_prokka//MALP:Prokka:MALP_31 (length 1739)
MALP_prokka//MALP:Prokka:MALP_32 (length 25615)
MALP_prokka//MALP:Prokka:MALP_33 (length 48879)
MALP_prokka//MALP:Prokka:MALP_34 (length 22243)
MALP_prokka//MALP:Prokka:MALP_35 (length 18698)
MALP_prokka//MALP:Prokka:MALP_36 (length 2244)
MALP_prokka//MALP:Prokka:MALP_37 (length 45859)
MALP_prokka//MALP:Prokka:MALP_38 (length 3237)
MALP_prokka//MALP:Prokka:MALP_39 (length 3899)
MALP_prokka//MALP:Prokka:MALP_40 (length 8032)
MALP_prokka//MALP:Prokka:MALP_41 (length 19336)
MALP_prokka//MALP:Prokka:MALP_42 (length 10207)
MALP_prokka//MALP:Prokka:MALP_43 (length 36141)
MALP_prokka//MALP:Prokka:MALP_44 (length 7577)
MALP_prokka//MALP:Prokka:MALP_45 (length 4037)
MALP_prokka//MALP:Prokka:MALP_46 (length 83894)
MALP_prokka//MALP:Prokka:MALP_47 (length 64449)
MALP_prokka//MALP:Prokka:MALP_48 (length 11688)
MALP_prokka//MALP:Prokka:MALP_49 (length 25025)
MALP_prokka//MALP:Prokka:MALP_50 (length 8871)
MALP_prokka//MALP:Prokka:MALP_51 (length 13360)
MALP_prokka//MALP:Prokka:MALP_52 (length 15812)
MALP_prokka//MALP:Prokka:MALP_53 (length 21276)
MALP_prokka//MALP:Prokka:MALP_54 (length 7749)
MALP_prokka//MALP:Prokka:MALP_55 (length 7235)
MALP_prokka//MALP:Prokka:MALP_56 (length 15172)
MALP_prokka//MALP:Prokka:MALP_57 (length 41851)
MALP_prokka//MALP:Prokka:MALP_58 (length 1681)
