# Supplementary material for: Metabolic marker gene mining provides insight in global mcrA diversity and, coupled with targeted genome reconstruction, sheds further light on metabolic potential of the Methanomassiliicoccales
Source: PeerJ. 2018 Sep 17;6:e5614. doi: 10.7717/peerj.5614 (PMC6147122; doi:10.7717/peerj.5614)
Supplement: File S5 [file peerj-06-5614-s009.gz › MALP_prokka/MALP.gbk]

LOCUS       MALP_1                 44041 bp    DNA     linear       21-MAY-2018
DEFINITION  Genus species strain strain.
ACCESSION   
VERSION
KEYWORDS    .
SOURCE      Genus species
  ORGANISM  Genus species
            Unclassified.
COMMENT     Annotated using prokka 1.13 from
            https://github.com/tseemann/prokka.
FEATURES             Location/Qualifiers
     source          1..44041
                     /organism="Genus species"
                     /mol_type="genomic DNA"
                     /strain="strain"
     gene            54..449
                     /locus_tag="MALP_00001"
     CDS             54..449
                     /locus_tag="MALP_00001"
                     /inference="ab initio prediction:Prodigal:2.6"
                     /codon_start=1
                     /transl_table=11
                     /product="hypothetical protein"
                     /protein_id="Prokka:MALP_00001"
                     /translation="MDSHSLNEGTWLTISFLDEGDPAVNISVLIKNAKGEIVYNGTTD
                     ADGKVKILLTQYSYTSEGKDDGFNPYTITADFESGEKSTDVVLDQSYQDLTIEGEEES
                     DMGAILAVVGVLVIILLIVAAVVVMRRRK"
     gene            550..1842
                     /gene="gatD"
                     /locus_tag="MALP_00002"
     CDS             550..1842
                     /gene="gatD"
                     /locus_tag="MALP_00002"
                     /EC_number="6.3.5.-"
                     /inference="ab initio prediction:Prodigal:2.6"
                     /inference="similar to AA sequence:UniProtKB:Q9V0T9"
                     /codon_start=1
                     /transl_table=11
                     /product="Glutamyl-tRNA(Gln) amidotransferase subunit D"
                     /protein_id="Prokka:MALP_00002"
                     /translation="MTYSERARQLLASSHASEGDTVRLKAGGKDHSGMLMPHHDFSHP
                     DVIVIKLKSGYNIGIMVDDSSELNVEVKAQERYSKAIAPSKVSDLPVISFLGTGGTIA
                     SYVDYRTGAVHPALKAEELVATVPELTEICRMRSKVVFSIFSENMDVAHWQELAGAVA
                     EELNSGVEGVIIPHGTDTLGFTSAALSFMLGDVPRPVVLVGAQRSSDRPSSDSYGNLL
                     SAARFCVNANAAGIFVLMHGETSDTCAHVHRGTKVRKMHASRRDAFRSLNAAPVAVLD
                     LDGGLKMASQCHPKNDVKVQADTRMEPNVGLLHFYPGLSAEAVSRFADGLRGLVIAGT
                     GLGHVSRDLVRGLKNLTSQGITVVMTTQCLEGRVNLNVYDTGRDLLSAGVIPGEDMLP
                     ETALVKLMYVLGRTDEPDKVRELMLTDLRGEISERREL"
     gene            1842..3701
                     /gene="gatE"
                     /locus_tag="MALP_00003"
     CDS             1842..3701
                     /gene="gatE"
                     /locus_tag="MALP_00003"
                     /EC_number="6.3.5.-"
                     /inference="ab initio prediction:Prodigal:2.6"
                     /inference="similar to AA sequence:UniProtKB:O26803"
                     /codon_start=1
                     /transl_table=11
                     /product="Glutamyl-tRNA(Gln) amidotransferase subunit E"
                     /protein_id="Prokka:MALP_00003"
                     /translation="MHQLTCGIEIHQQLDTHKLFCSCRSRLVEEEGNRFRRRLRPTQS
                     EMGEIDRAVLAQAERRMHFTYQAPHGVSCLVEADEEPPHDADEEAMQASLIVSAMLNC
                     RVMDEVHFMRKIVIDGSNTSGFQRTALVAVDGHLEVNGRKIGILSLCLEEDAARKVET
                     KDREVTYRLDRLGIPLIEIATAPDMHDPDEVKEVAQRLGSMLRSTRKVKRGLGTIRED
                     LNISVPDGARVEIKGAQDLSLLPTYVRNEMERQRSLIEIRRILRERGAVPVPVVAKDI
                     SSLLKDSRSKVIRSALSKGGKVFCSALPLFAGTMRSADGKLRLGAELAQHARSRGVAG
                     IFHSDELPAYGITVEEVQAIRKELCLQDGDAFALCADAADRAEPALLAAVARANQALV
                     GVPEETRDPLPDGTSVYSRPLPGAGRMYPETDVKPILIGKDRLEHISQNLPELPEERM
                     ARISREYGVNEQQSRQLVKDGFDELFEEVAKDRAMAAVAARTFLSTYPELMKEGVDLG
                     SLTDERVKEAFAALSAGRFAKEALPAVLRELANGSGVEKAVNALGLGSLDQGEAAGII
                     DMIIKERAEFVREKGEAAVGPLMGVAMKELRGKVDGRQAADLLKERVQAFLKG"
     gene            complement(3691..4257)
                     /locus_tag="MALP_00004"
     CDS             complement(3691..4257)
                     /locus_tag="MALP_00004"
                     /EC_number="2.1.1.-"
                     /inference="ab initio prediction:Prodigal:2.6"
                     /inference="similar to AA sequence:UniProtKB:Q58292"
                     /codon_start=1
                     /transl_table=11
                     /product="putative S-adenosylmethionine-dependent
                     methyltransferase"
                     /protein_id="Prokka:MALP_00004"
                     /translation="MLRDRTIQLDIRPEVYSPAEDTYLLLSAIDVDRGERALEMGCGS
                     GIISMHMARAGAVVTSVDVDERAVRATENSAKMNGLDARVVQSDLFTDVSGKFDLIVF
                     NPPYLRGDVQGQEDLCWAGGEDGVRLTDRFLRQARERLEPGGRVLLLISDDMDPSALE
                     DALSGWRIETVASKTLFFEELRVLRLTL"
     gene            4329..5225
                     /gene="glpG"
                     /locus_tag="MALP_00005"
     CDS             4329..5225
                     /gene="glpG"
                     /locus_tag="MALP_00005"
                     /EC_number="3.4.21.105"
                     /inference="ab initio prediction:Prodigal:2.6"
                     /inference="protein motif:HAMAP:MF_01594"
                     /codon_start=1
                     /transl_table=11
                     /product="Rhomboid protease GlpG"
                     /protein_id="Prokka:MALP_00005"
                     /translation="MDTYSLFGIGVIIAALLLAHLRRYPLAQVLVLINLGMFLLSIIA
                     DWGSPYYLSEVQRELGFRPYYVGEPSNWFTVFTHMFVHADLMHVLFNMIFLILIGVPL
                     EERIGRRNFAICFFIPGLLALLLEATVRGFDSGILILGASGAVAGTMGALLFLYPKDE
                     IPMFLGFIFLPRVPVWISVGAWFAIQAVSAFTLPSGIASGGVAYAAHIGGFVAGMGVA
                     FLLPGKKESDPDSEVDLEGLATTDELRAIKERIEMETEPDVRRAWLERFVERSVCPSC
                     GNRPKLEGNRIKCACGWERSVR"
     gene            5204..5815
                     /gene="gloB_1"
                     /locus_tag="MALP_00006"
     CDS             5204..5815
                     /gene="gloB_1"
                     /locus_tag="MALP_00006"
                     /EC_number="3.1.2.6"
                     /inference="ab initio prediction:Prodigal:2.6"
                     /inference="protein motif:HAMAP:MF_01374"
                     /codon_start=1
                     /transl_table=11
                     /product="Hydroxyacylglutathione hydrolase"
                     /protein_id="Prokka:MALP_00006"
                     /translation="MGEVGKMSVNRVDVLCPGMIVRDGPIVLEARSTATLVIRGERRL
                     LVDTSGPQNRQMLTEALRSRGLGPSDIELIVLTHAHGDHEGNLGMFPDAKVIAHRAEG
                     GEMTFENDIEIWEGVRLVHTPGHTPGSISVMVEADEVFAIAGDAIPTEDNARKWVPPG
                     HHYDRRKAMESMEMLVDAADVVVPGHGPAFRTAPYKGKGRRGE"
     gene            5812..6411
                     /locus_tag="MALP_00007"
     CDS             5812..6411
                     /locus_tag="MALP_00007"
                     /inference="ab initio prediction:Prodigal:2.6"
                     /codon_start=1
                     /transl_table=11
                     /product="hypothetical protein"
                     /protein_id="Prokka:MALP_00007"
                     /translation="MNVPNAIQVECPDCGEETLHEVLKGRLGKDGNTLEGTLRCQECG
                     RVHTAVVRETKTVLVPVIISDQGESRKAKMEIPEDEEIRVEDELLLDDLPIIVSSLEK
                     GNGRVTKALAKDITAIWAKRFDQVHVKISINDVHKTIPAEIVVLPEEEFFIGDLMTVG
                     RHNVVITQIKTTDGMARRGSVLARDIVRLYARKARTTYS"
     gene            6435..7061
                     /gene="pcm"
                     /locus_tag="MALP_00008"
     CDS             6435..7061
                     /gene="pcm"
                     /locus_tag="MALP_00008"
                     /EC_number="2.1.1.77"
                     /inference="ab initio prediction:Prodigal:2.6"
                     /inference="similar to AA sequence:UniProtKB:Q57636"
                     /codon_start=1
                     /transl_table=11
                     /product="Protein-L-isoaspartate O-methyltransferase"
                     /protein_id="Prokka:MALP_00008"
                     /translation="MVAGLRGRGLVFSERVEEALLKVPRHLFLPESARSQAYRDSPLP
                     IGDGQTISAPHMVAMMAEALDLRDGQKVLEIGAGSGYNAAVMAELVGPQGKIITMERH
                     PSLAEKATKILLEAGYANVQVVVGDGSLGHPEQAPYDRISVTCGAPRVPGPLAEQLRE
                     GGTMVIPVGGLDYQSLLRVRKQSGRIMTEDLGSVVFVPLIGEKGHPSQ"
     gene            complement(7053..7715)
                     /locus_tag="MALP_00009"
     CDS             complement(7053..7715)
                     /locus_tag="MALP_00009"
                     /EC_number="3.1.3.3"
                     /inference="ab initio prediction:Prodigal:2.6"
                     /inference="similar to AA sequence:UniProtKB:Q58989"
                     /codon_start=1
                     /transl_table=11
                     /product="Phosphoserine phosphatase"
                     /protein_id="Prokka:MALP_00009"
                     /translation="MTVRENGRKFDLVAFDMDGVLVDYLSSWTWVHDRFGVSNEESVI
                     SFMDGEIDDLEFMRRDIALWLKHRPGLGLADVERELARLPINPGIAETVQALHERGTR
                     TVIISGGLDLIAGKLAREFNFDAQWSNGLEADVHGRLTGEGVLRVELCNKRKALQEAQ
                     DLFGTAPERTAAIGNSSIDVSMFQASSLGIAFNPIDEEVVRGAHHVIRDASLSAVLPL
                     LL"
     gene            7762..8463
                     /locus_tag="MALP_00010"
     CDS             7762..8463
                     /locus_tag="MALP_00010"
                     /inference="ab initio prediction:Prodigal:2.6"
                     /codon_start=1
                     /transl_table=11
                     /product="hypothetical protein"
                     /protein_id="Prokka:MALP_00010"
                     /translation="MIVLVGVAHVIDVSKPIGSLVEHYAPGAVGIELDPGRYRALQEG
                     SPRGKVPIPYRLLAVMQRRLADQFGGEVGAEMLAAVDAAKARGAQVLFIDMDAGRLFN
                     SLIKQMPLKERVGMLLSSFGGLFMTRKRVEKELKQFQENEERYMDTLGKSFPTVKRVL
                     IDERNEHMARNILKAEGLYGSVLAVIGDGHVEGIRRIISREDLVAYRLKDLGDLRLEG
                     PVNNAEASFSFTIGN"
     gene            8501..9175
                     /gene="thyX"
                     /locus_tag="MALP_00011"
     CDS             8501..9175
                     /gene="thyX"
                     /locus_tag="MALP_00011"
                     /EC_number="2.1.1.148"
                     /inference="ab initio prediction:Prodigal:2.6"
                     /inference="similar to AA sequence:UniProtKB:Q8U3C9"
                     /codon_start=1
                     /transl_table=11
                     /product="Flavin-dependent thymidylate synthase"
                     /protein_id="Prokka:MALP_00011"
                     /translation="MKVVLLSYTNDAERLCAAAARSCYSPDPASEILEDVEEGKAGTF
                     IDKVVGMGHHSVIEHASYTFSLEGVSRSLTHQLVRHRIASYSQQSQRYVSLLEPDYVT
                     PETVRSDPEAKKVFEEAMEKAWEAYQKLATVVPVEDARYVLPNACTTNIVVTMNAREL
                     WHFFTLRTCRRAQQEIRTAAELMLKEARKASPTIFRDAGPACLRGKCPEGKLSCGKPR
                     TELRFI"
     gene            9214..9405
                     /locus_tag="MALP_00012"
     CDS             9214..9405
                     /locus_tag="MALP_00012"
                     /inference="ab initio prediction:Prodigal:2.6"
                     /inference="similar to AA sequence:UniProtKB:Q8U0U1"
                     /codon_start=1
                     /transl_table=11
                     /product="30S ribosomal protein S17e"
                     /protein_id="Prokka:MALP_00012"
                     /translation="MGNIRPTYIKRVAVELVEKYPRAFSADFENNKILVQRLTNVSSI
                     MMRNRIAGYVSRYWQNKDF"
     gene            9589..9663
                     /locus_tag="MALP_00013"
     tRNA            9589..9663
                     /locus_tag="MALP_00013"
                     /product="tRNA-Arg"
                     /inference="COORDINATES:profile:Aragorn:1.2"
                     /note="tRNA-Arg(gcg)"
     gene            11678..11752
                     /locus_tag="MALP_00014"
     tRNA            11678..11752
                     /locus_tag="MALP_00014"
                     /product="tRNA-Thr"
                     /inference="COORDINATES:profile:Aragorn:1.2"
                     /note="tRNA-Thr(ggt)"
     gene            11790..14108
                     /locus_tag="MALP_00015"
     CDS             11790..14108
                     /locus_tag="MALP_00015"
                     /inference="ab initio prediction:Prodigal:2.6"
                     /codon_start=1
                     /transl_table=11
                     /product="hypothetical protein"
                     /protein_id="Prokka:MALP_00015"
                     /translation="MGKAMVERGGRVFRLSAVVLIGVLLMVPCLAPSSEGVTYRSEPI
                     VVEGNGGFIAAGFTGSGNAEDPYVLSEINLDASLELYGIRVSNTTAHFRIVGCTVHDA
                     YSPDRDPLNLSASGSGVLLINVTNAVIEDYLGDFNVRGITVVDSSNVIVNNSRFNNNI
                     EAGVHLVDCLDGSVRITNSTFTVSTGDDGVLIERCNGVTVSGNVIQGGENGIAVRAGG
                     LGSGGHLLIDNELAGQSLNSVLLGGSTLTEGDMVLNNTVRGNGAPGITMSFATSAEIS
                     GNDISGCPQGIIVDCSGNLISDNVLSNNTQGVLVRADDNLVSGNTIKDGNLGVWIYPS
                     QGNQVLNNTILRMDVVSAAGIYLGIGEVNDVRIEGNLVSSCYEGIRAATSTGQEITGL
                     LIANNSIDLSIANGTYLLRTADSRLVNNSFSSGGGNGLYLGAGCHGLILEGNEASNNR
                     GAGLYIRDADDNAITGNLFVSNLREGIYLDRGSGNVMHGNALLFNKDSGRQYSPLRPQ
                     AFCGEGGNNWSLGTGNLWADWLSPDGDDDGIVDLPYNLSGGCHDLFPLTSISGLEIPA
                     DITPPEVVAYSPQGRDAEQGGAISITFSEDMNTSSVVALVNAVQVNGTWNDRTFLLDL
                     ALEFETDYQVAVMGEDLSGNALVQFGWAFRTEDLNAQVIGRVIDDNGEPISGVLVTVG
                     EQEAVTNVDGIFSLILSPGDHILNMSKDGYLDRMVMVHVEPGGDLILEDSVLQDASDE
                     GGLGDGTLLYAGLAITAAVGAVIVLALIRRKR"
     gene            complement(14158..14361)
                     /locus_tag="MALP_00016"
     CDS             complement(14158..14361)
                     /locus_tag="MALP_00016"
                     /inference="ab initio prediction:Prodigal:2.6"
                     /codon_start=1
                     /transl_table=11
                     /product="hypothetical protein"
                     /protein_id="Prokka:MALP_00016"
                     /translation="MFPGGKVSTKWPLMFVCTIVLPNVTVTDDSAFPSSSTTLPVTVR
                     SSLSVDKIWDLARMDRRMPKKPT"
     gene            14598..15482
                     /gene="tvoK"
                     /locus_tag="MALP_00017"
     CDS             14598..15482
                     /gene="tvoK"
                     /locus_tag="MALP_00017"
                     /inference="ab initio prediction:Prodigal:2.6"
                     /inference="similar to AA sequence:UniProtKB:Q979Z2"
                     /codon_start=1
                     /transl_table=11
                     /product="Calcium-gated potassium channel TvoK"
                     /protein_id="Prokka:MALP_00017"
                     /translation="MRRSLLYSILALWAVVAGGFFGFLITENYWSRPLDALYLTVMTI
                     TTVGFGDIVPVTTEGKLVAVVVAVAGIAAGISTLQALFNLVVSNNLRSELGLPQRRIR
                     MKDHYIICGYGNVGREVAEKLKANKESFVVIEKDQDRVQDMVENGISVIRGDAEDEDT
                     LLKAEIMKAKGLIAAMKDPPNMVTVITARSMNPNLTIISEVEDDKNESKLRRVGANVT
                     VNCYRMGAQIMVGRARRKESDPVCGVDINGKNALSLQHEGNTYHFCSEECMAAFKAHP
                     DRFIQWLKALDESCMMPP"
     gene            complement(15483..16670)
                     /locus_tag="MALP_00018"
     CDS             complement(15483..16670)
                     /locus_tag="MALP_00018"
                     /inference="ab initio prediction:Prodigal:2.6"
                     /codon_start=1
                     /transl_table=11
                     /product="hypothetical protein"
                     /protein_id="Prokka:MALP_00018"
                     /translation="MVDFRPFRPYIPRLENGEGIIDRVSPPYDVISDEELARLKGNRY
                     NVTNVTMGGIDGDYSAAGAALRSWIEHGALAQDRRDAFYTYKQTFCEGEHCWQRTGII
                     GLLAAKGYAEGVVPHEETFPQVKEDRLNLLRGTETHCESIFGIFDELSAKLKDEIEDR
                     ETKVLEFTDPQGVRHWLFRICEPEIVTAISAELKEKNVLIADGHHRFETSSRYAQENP
                     NSPAKQFVLATLVPSNDPGLLVFPTHRLVKDLPVPADRFLEFVKSRFELQAVPGPSEL
                     ASALEGRPSSDLGLVIDGKAYVASPRNLPADPMWELDSYVGQEWVLKGEPWKDEPQVV
                     YEHDTAKALARVTEGYRLLVMLRSPSVDKIWELARMDRRMPKKSTYFWPKMWSGLVYY
                     RMR"
     gene            complement(16708..17814)
                     /locus_tag="MALP_00019"
     CDS             complement(16708..17814)
                     /locus_tag="MALP_00019"
                     /inference="ab initio prediction:Prodigal:2.6"
                     /inference="similar to AA sequence:UniProtKB:P00202"
                     /codon_start=1
                     /transl_table=11
                     /product="Ferredoxin"
                     /protein_id="Prokka:MALP_00019"
                     /translation="MASSKVYFTDLHTCQGSNLLQKMEKLLRKAGLDKMDLDGKMVAI
                     KLHMGEPGNLAFVRPNFAAVLVRMIKEKGGRPFLTDCNTLYRGKRANAVDHLNAAMEN
                     GFNRIAVGCDVIIADGLWGNEQREIVIEKELCRTAKIGSAIADADVVISLSHFKGHEL
                     TGFGGALKNLGMGSGSRCGKMEMHASSHPTVNAKKCVGCGQCVKNCPEKAIVLNEKKR
                     AVIDDDLCVGCGQCVAICRYGAPEVEMEGSSEIVNKKIAEYAYAVVDGKPSFHISLIV
                     DVSPNCDCWPFNDVPIVPDIGIAASKDPVALDMACVSLVNEASVAKGSVLDVKGKKGD
                     KFKAIHPNTDWMTGLDHAQRIGLGKKDYELVRLK"
     gene            complement(17839..19782)
                     /locus_tag="MALP_00020"
     CDS             complement(17839..19782)
                     /locus_tag="MALP_00020"
                     /inference="ab initio prediction:Prodigal:2.6"
                     /codon_start=1
                     /transl_table=11
                     /product="hypothetical protein"
                     /protein_id="Prokka:MALP_00020"
                     /translation="MELGLGIDTGGTYTDAAMVDLGTKGLIAWSKSPTTPQDLTIGIE
                     SSVRSLLKKQRFDPAQIKLVGLSTTLATNSVLESRGGRVGLIGIGWDTKEVEALGAEH
                     CAFIRGGHDSKGRELDSLDLKELGETVKAMSDEVDAFVVSSMFSVYQPSHEDRARHMI
                     REITGMPVVAAYELSGELGVIERSVTAVLNARLLPVISDFLDRIESSLKAMRITANIV
                     VLKGDGNVMPVRSARERPVETILSGPAASLLGGSRLSGLDNCLVVDMGGTSTDIAYID
                     NGFPRIGREGAQLGGWRTRVRSIDATTVGLGGDSEIGSDLHGDLKIGPARVLPLALAG
                     ERTKDLPRMIMERRRTDFFVTARGSERLSGNRLLVYRKVEEMGLCDEEELRSTLPDLY
                     LVRETAREMVRTGHLLRTGLTPTDIFNLEGLYRIGDDASSRAGVEHYLEGTRMSVEAY
                     CARVMHRMVGRLAEEVVRKVVAEEIGDLPKDATVDRLVQLMAGERSPGAFRIDLRLDR
                     PIVGIGGPARLLMPSLRELLGAEVVIPEGGPVGNAVGAVCSRISETLTLRIQPLSDGQ
                     FQMVTPWGDAQDFRRAEDAIRRARELAEEHVWGKADRAGAIGITLRSDVREDRFEDQK
                     GMDHLNWIEVTARATGEPRQGHH"
     gene            19884..21335
                     /gene="ravA"
                     /locus_tag="MALP_00021"
     CDS             19884..21335
                     /gene="ravA"
                     /locus_tag="MALP_00021"
                     /EC_number="3.6.3.-"
                     /inference="ab initio prediction:Prodigal:2.6"
                     /inference="protein motif:HAMAP:MF_01625"
                     /codon_start=1
                     /transl_table=11
                     /product="ATPase RavA"
                     /protein_id="Prokka:MALP_00021"
                     /translation="MSGGHVREDEVKGFPDKLSALMMELREQFVEREEEIAGALLAML
                     SGEHVLFIGPPGTAKSQMAKVMCERLRGGSFYYYLLTRFTSPEEVFGPLSLSSLQRDE
                     FRRRTEGYLPQANIAFLDEIFKANSSILNSLLTILNERRFHNGNEVVDVPILSVYGAS
                     NELPNEEEGLAALYDRFLYRFFITNVQDEGNFLKVLTSTNGTLANTTIGLEDIERIKN
                     DALSVKVEEEVLQAYLSLRKHFRSQSVYISDRRWNKTLLVLRTAASAMGRENVDLTFL
                     PLLQHMLWDRPEQKEGLRSLLIDLTSSGGVDLRRLQSSSEELLSLLAKAKQHSASDVQ
                     FPRPVCCYDCGSTFMSAKELCRHGESFPKHLYMDPYAREAQGVNPSYRKFELPELMHV
                     LENVRGWKVTCLRGGAEQRLYARELQELRSIYDKVRGAHDMERDELRKRLDGNIWLSK
                     RDRQDILARQDRRLESMAEIERSLNEVEAELKG"
     gene            21346..22773
                     /gene="viaA"
                     /locus_tag="MALP_00022"
     CDS             21346..22773
                     /gene="viaA"
                     /locus_tag="MALP_00022"
                     /inference="ab initio prediction:Prodigal:2.6"
                     /inference="protein motif:HAMAP:MF_01626"
                     /codon_start=1
                     /transl_table=11
                     /product="Protein ViaA"
                     /protein_id="Prokka:MALP_00022"
                     /translation="MTGLIRELLERPEVQAILMAPSPVPLDQRESAAALMAADLIGDV
                     QSVEPLDVTTMVIHSLFQSRAWMDARKFAGDRPDLIPELLALVIPRVLSAMENGLAGL
                     DWSELSEEERRSTEDLLEALLNPDGREGKEIELDERQREALMLVLRMLVRSLDRIITP
                     LIDRLRKDAEVLLRLEEMLPGQGWDLHRVGLHRAKLGNLERYASLLRKHKDVDRLKEM
                     LGRVEGDRDRKASSDSHSFTETHSLIFSGDVQRMLPQEMVNLADERLKLLFYARMCER
                     RLLTYQLRGKEFRDGERKRGGPVVALLDSSGSMSGEPELAAKALLLALSRRLSEERRP
                     LRALMFSVDVEAYDLYDPSGRSQFLEFLCQTFGGGTDYDVALRQGIKSLSEPEWQGAD
                     ILFITDGLARIKDRGCLHDWNCLKEKQGCRIFTVLVGGTEPGGLQRISDQVFLMTRQG
                     EWSGGSLLQEFSPQPRSAGSCWVTQ"
     gene            complement(22734..23744)
                     /gene="aguA"
                     /locus_tag="MALP_00023"
     CDS             complement(22734..23744)
                     /gene="aguA"
                     /locus_tag="MALP_00023"
                     /EC_number="3.5.3.12"
                     /inference="ab initio prediction:Prodigal:2.6"
                     /inference="protein motif:HAMAP:MF_01841"
                     /codon_start=1
                     /transl_table=11
                     /product="Agmatine deiminase"
                     /protein_id="Prokka:MALP_00023"
                     /translation="MPAEWVKHDATWLSWPKNPLTFPEDVIDEVEGVFAQMAVALSSG
                     ELVNILVDDQVLEDRAYAKVAMAGANMSHVRFLHIKSADVWIRDYGPSFLLHRDTGRK
                     AAVKWDFNAWGAKYDDLLYDDITGQRVVESSGFPYFKPGIVMEGGSIDVNGNGLVMTT
                     EQCLLNKNRNPDLDRGQIEEYLRQYIATPDVLWLASGIEGDDTDGHIDDFARFSSRST
                     VLCAFSDLGENAPVLERNWSLLEGAKDRFGLELQRLPMPEPLYLEEEERNLPASYANF
                     YIGNKVVLLPVFEDPMDKAAVDIMSSHFPGREIVPIVARELVYGYGGIHCVTQQEPAE
                     RG"
     gene            complement(23788..24651)
                     /locus_tag="MALP_00024"
     CDS             complement(23788..24651)
                     /locus_tag="MALP_00024"
                     /EC_number="3.5.5.1"
                     /inference="ab initio prediction:Prodigal:2.6"
                     /inference="similar to AA sequence:UniProtKB:Q9UYV8"
                     /codon_start=1
                     /transl_table=11
                     /product="Nitrilase"
                     /protein_id="Prokka:MALP_00024"
                     /translation="MLKVGLVQMAMSSEVSDNLERAVSMSEEAASKGAEIICLPELFT
                     TPYFPREEDPEGKKERGGFLSTIPGFVTETLSDLAMRTGTVVIGGSIYEAAEDGLYNT
                     ATVFDSDGRMLGKYRKTHIPHDECFYEQHYFRPGDTGFRVFPTSKGKVSALICYDQWF
                     PEAARCSALLGAEIIFYPTAIGTVRGIGQAEGDWQEAWENVMRGHAIANAVPVCAVNR
                     VGTEGESEFYGGSFVCDAFGKTLARAGNGEEVLVAEVDMDHGKRVREGWRFFHNRRPE
                     CYGALVQKEGM"
     gene            complement(24706..25254)
                     /locus_tag="MALP_00025"
     CDS             complement(24706..25254)
                     /locus_tag="MALP_00025"
                     /inference="ab initio prediction:Prodigal:2.6"
                     /codon_start=1
                     /transl_table=11
                     /product="hypothetical protein"
                     /protein_id="Prokka:MALP_00025"
                     /translation="MVEFDLAGMLKGLRSLDVEECRAALEDSRELLMAGWADRRLLQA
                     LIPLTEAEDDQVRRDASWCIGKLALMKIGDPRSVESLIVLTTDLDEEVRANAAWALGE
                     LAGQNIGDTMSIEALNILLTDTDKEVRGMAAWALGRMADKMRVTSPSSVPLLEAMLQD
                     KSEYLRKGAEWSLERIRRLRPL"
     gene            complement(25279..25464)
                     /locus_tag="MALP_00026"
     CDS             complement(25279..25464)
                     /locus_tag="MALP_00026"
                     /inference="ab initio prediction:Prodigal:2.6"
                     /codon_start=1
                     /transl_table=11
                     /product="hypothetical protein"
                     /protein_id="Prokka:MALP_00026"
                     /translation="MADETDKGPCLWHAPDDRCANCKARRYRLDALGMKDIYGECRGQ
                     EDYRTCEFYKLKPVPKC"
     gene            complement(25610..25682)
                     /locus_tag="MALP_00027"
     tRNA            complement(25610..25682)
                     /locus_tag="MALP_00027"
                     /product="tRNA-Val"
                     /inference="COORDINATES:profile:Aragorn:1.2"
                     /note="tRNA-Val(tac)"
     gene            complement(25755..27893)
                     /locus_tag="MALP_00028"
     CDS             complement(25755..27893)
                     /locus_tag="MALP_00028"
                     /inference="ab initio prediction:Prodigal:2.6"
                     /codon_start=1
                     /transl_table=11
                     /product="hypothetical protein"
                     /protein_id="Prokka:MALP_00028"
                     /translation="MMNNLKKMIAMVIVFTMITGGMLVVVPGVGESSDAPSSAYLDVE
                     PLYVEPEFRERKITDMSVVNLERSVDQMSLNLANGTVQPYWTVKTYWDEANGTFYDDY
                     DLIDIEKRGEGQHCEVWVADNRSFYSSVDPRNAQVNILDWQVEYLISEFDDIIYPTMT
                     ETFIDSPSLNGSSPSLEDWRYMMDNDTLTVENVSDMLYPTNDSGKLMIVVFNIIDENW
                     YNVAWGGGFIIGYYSPSMKSLYDRNIINVDCWDWARRLGDNVTKPNQYESTIAHEYQH
                     LLHDEMDPEEVSWVNEGLSMMAEYLCGYDWSYDHMQEFMDYPENSLTVWGDLGGENIL
                     SDYGAVAMFFAYLHDHYGGTEMLQAVFFSEMHDIEGVDEALLDMGHNRLSFEQVFRDW
                     RLANLILDPSVGGGLYCYKSVDMDALGSVWLMPYNVGYPQLDRSDYSGAGYLVNDMAY
                     AYATDYLRCHNLDEANEMMKMVFDGGEFAACGWTLTEEDYLYSGTGENLIDYTASIEL
                     NLTTPLEESEYLHTLEISTYWNIETEWDFGFVQISTDGGETWTTLDDVGAYCTNLHDG
                     GAHPDIVANLPGLTGTSVDTVDLTFDLSAYDGQEVLIGFRYMTDWGATNYGWDIYDVV
                     VDGEAIPLESFSVNIPPEVDWIVTIYVPGNEDRTAMIIDIPSLDQTEVAVKLLASLVG
                     YDEMYIIMSPNDGPVGFSIDITYRGENTPR"
     gene            28131..28724
                     /locus_tag="MALP_00029"
     CDS             28131..28724
                     /locus_tag="MALP_00029"
                     /inference="ab initio prediction:Prodigal:2.6"
                     /codon_start=1
                     /transl_table=11
                     /product="hypothetical protein"
                     /protein_id="Prokka:MALP_00029"
                     /translation="MAKNDRNSSWFKEAMSLPETGPALRRYFVNTMFDSTFAVLGIII
                     GSALTADADKGLVIATIITSCVALAISTGSSVYEGETLEQSRRMDEIGRAMLRPVEET
                     NLGKASKASAAIIALSNSLAPLMTGAIIVSPFLLLGEETIIVAAEVAIVLALVLLFIT
                     GFIMGKLSERNPWWKGLRMALVGVAAFFVCYMIGGLV"
     gene            complement(28726..29379)
                     /gene="ubiE_1"
                     /locus_tag="MALP_00030"
     CDS             complement(28726..29379)
                     /gene="ubiE_1"
                     /locus_tag="MALP_00030"
                     /EC_number="2.1.1.163"
                     /inference="ab initio prediction:Prodigal:2.6"
                     /inference="protein motif:HAMAP:MF_01813"
                     /codon_start=1
                     /transl_table=11
                     /product="Ubiquinone/menaquinone biosynthesis
                     C-methyltransferase UbiE"
                     /protein_id="Prokka:MALP_00030"
                     /translation="MTEDEQLKQWNSTYAVKPDFFGAEPSDLAVRAVDIFRRNGCKKV
                     LELGCGQGRDTCLFAKEGFQVIALDYSESGICQMREKAKEMRMDDKVECVRQDLRAGI
                     PLPDGSVDAVYSHMLLTMELWEREIQFILDECRRVLGPGGLNIYSVRNDHDPHFGKGP
                     HKGEDMWQNPMGFVVHFFSEDKIKRLANGYELVHVREFDDPSPPFTKKLYEVLLRKP"
     gene            complement(29389..30099)
                     /locus_tag="MALP_00031"
     CDS             complement(29389..30099)
                     /locus_tag="MALP_00031"
                     /inference="ab initio prediction:Prodigal:2.6"
                     /codon_start=1
                     /transl_table=11
                     /product="hypothetical protein"
                     /protein_id="Prokka:MALP_00031"
                     /translation="MSDYATLARDLKETLGLKHEPVAITLIKKGSALPSDYPVTEAPV
                     RHCGTIMRARKGEKLLVTPEKEACPVGASALGMVPVPEKVASGEFHANMGMYKDPAAA
                     KNTLELRTSFPLGDVIGVAASPLDKATLVPDVVVLTALPEQVFWLIPAAQTYEEGGRV
                     SVEMAAVQASCVDATIIPIVKGKTNISLGCFGCRKTTDIMAEEMLVGIPFKNFEKIVG
                     AVKTMGAGAIPKSRAKSL"
     gene            complement(30216..31262)
                     /gene="thiL_1"
                     /locus_tag="MALP_00032"
     CDS             complement(30216..31262)
                     /gene="thiL_1"
                     /locus_tag="MALP_00032"
                     /EC_number="2.7.4.16"
                     /inference="ab initio prediction:Prodigal:2.6"
                     /inference="protein motif:HAMAP:MF_02128"
                     /codon_start=1
                     /transl_table=11
                     /product="Thiamine-monophosphate kinase"
                     /protein_id="Prokka:MALP_00032"
                     /translation="MKRVTMGHGAGGEMMQELIAKSIAPFLPKVKIEVPLDSMDDAAI
                     VDDIIFTTDGHTVKPIFFPGGDIGSLAVSGTVNDIAVMGGKPLALSMSMILEEGLEIE
                     VLERVTKSIGRYSEIAGVPVVTGDTKVMEKGAIDRMVISASAVGKRHPAMDHNLKVAS
                     SYRKVDSRWLTDDNVRDGDVMLVSGTLGDHGIALLSFREGYGFESRVQSDCAPLNHMI
                     GKLLEVGGITAMKDATRGGFANAINEWSSKSKVGMELVEMDIPVADAVRNASEMLGLD
                     PLTIGNEGKVIIACVPEMAEEVLKALRSDEHGRNAAIVGRASKAVKHVMMRTEVGGRR
                     ILEPPVGDPVPRIC"
     gene            31364..31441
                     /locus_tag="MALP_00033"
     tRNA            31364..31441
                     /locus_tag="MALP_00033"
                     /product="tRNA-Arg"
                     /inference="COORDINATES:profile:Aragorn:1.2"
                     /note="tRNA-Arg(tcg)"
     gene            complement(31472..32047)
                     /locus_tag="MALP_00034"
     CDS             complement(31472..32047)
                     /locus_tag="MALP_00034"
                     /inference="ab initio prediction:Prodigal:2.6"
                     /codon_start=1
                     /transl_table=11
                     /product="hypothetical protein"
                     /protein_id="Prokka:MALP_00034"
                     /translation="MAMESTNRLSSEQRETLLAALKARFEDNMSRHKDLEWSKVEARL
                     KAHPDKLWSLQEMESTGGEPDVIGCDRSAGAFIFFDCSKESPKDRRKVCYDRDGQAMR
                     EKKGVHPAGNALGMATAMGIDLLTEEQYRELQRLGSFDTKTSSWIRTPTNIRTLGGAL
                     FADRRYGHVFVYHNSAPSFYSSRGFRGSLRV"
     gene            32268..32372
                     /locus_tag="MALP_00035"
     CDS             32268..32372
                     /locus_tag="MALP_00035"
                     /inference="ab initio prediction:Prodigal:2.6"
                     /codon_start=1
                     /transl_table=11
                     /product="hypothetical protein"
                     /protein_id="Prokka:MALP_00035"
                     /translation="MVLIIAPFLPTIVLLALVYMTLRKRKKKELAAKK"
     gene            32519..32812
                     /locus_tag="MALP_00036"
     CDS             32519..32812
                     /locus_tag="MALP_00036"
                     /inference="ab initio prediction:Prodigal:2.6"
                     /codon_start=1
                     /transl_table=11
                     /product="hypothetical protein"
                     /protein_id="Prokka:MALP_00036"
                     /translation="MDRLAVIGLLAGPVTTSGFVPQVIKGYRSGSMSDVSLFMPLLFM
                     AGMMLWLIYGVFLGDLPVVLWNGMAIILSSVLMALNARSARQKRKGAEPRVTR"
     gene            complement(32802..33521)
                     /gene="queG_1"
                     /locus_tag="MALP_00037"
     CDS             complement(32802..33521)
                     /gene="queG_1"
                     /locus_tag="MALP_00037"
                     /EC_number="1.17.99.6"
                     /inference="ab initio prediction:Prodigal:2.6"
                     /inference="protein motif:HAMAP:MF_00916"
                     /codon_start=1
                     /transl_table=11
                     /product="Epoxyqueuosine reductase"
                     /protein_id="Prokka:MALP_00037"
                     /translation="MSASVPLEPFYQKIEDAARESGSGLVGFADLSPLKGMLAGDATT
                     FEFPCAVTFAVEIPKDAARASLDKPSEEMRSAYKMCNKKIKEAGERIVQLLIAEGYKA
                     RFIDPAQRVNPEKLLGPMSQKAIASLSGMGWIGKNGLLITESYGPRQRMGAVLTDMPV
                     TREAKLVDNQCGTCTACIDRCAMKVLKGPDFKHHPGSRDLVIDWAKCGVYEARLIGDG
                     SRPEMACGRCISVCPFSKVNE"
     gene            complement(33577..33954)
                     /gene="arsR_1"
                     /locus_tag="MALP_00038"
     CDS             complement(33577..33954)
                     /gene="arsR_1"
                     /locus_tag="MALP_00038"
                     /inference="ab initio prediction:Prodigal:2.6"
                     /inference="similar to AA sequence:UniProtKB:O52029"
                     /codon_start=1
                     /transl_table=11
                     /product="Putative arsenical resistance operon repressor
                     ArsR"
                     /protein_id="Prokka:MALP_00038"
                     /translation="MAVEGNGGPGEGNCSLPKEVADGLRDAGGREGLLSRIPDKDTLK
                     AISDRHQALSDPVRLQIVHLLGASELCPCVLKDLTGLTDSKLSYHLGILEKAKLTEWR
                     QNKNWRVYRLTDLGRSYLDGMII"
     gene            complement(34013..34648)
                     /locus_tag="MALP_00039"
     CDS             complement(34013..34648)
                     /locus_tag="MALP_00039"
                     /inference="ab initio prediction:Prodigal:2.6"
                     /codon_start=1
                     /transl_table=11
                     /product="hypothetical protein"
                     /protein_id="Prokka:MALP_00039"
                     /translation="MSPRDELLRLAALADSKGARSAVLSSHDVVVADWVRFKCRYGCK
                     GYAKHLSCPPYAPSPEDTRRMLAEYDHALLLRFDGVPGREGARPEDVPDDFHPWYRDL
                     ILLVNRTVHLLEKTAFYDGFYKAFGFGAYPCIYCEHCVAEEAEGIVDESVRRKCRHMD
                     LMRPSMEAAGMDVFATARKVGWEIGTIPCKDLEYGKVTRFDLVSVGLLLLE"
     gene            complement(34717..34980)
                     /locus_tag="MALP_00040"
     CDS             complement(34717..34980)
                     /locus_tag="MALP_00040"
                     /inference="ab initio prediction:Prodigal:2.6"
                     /codon_start=1
                     /transl_table=11
                     /product="hypothetical protein"
                     /protein_id="Prokka:MALP_00040"
                     /translation="MEVDLVTLVNLLLCLAIAALGLLGYRRSKHTLPLMLAVVFALFG
                     VSHLMILLGLFEDLEMVVFAIRVAGYALVICLLYRYVQVLDIF"
     gene            complement(35025..35840)
                     /gene="mutM"
                     /locus_tag="MALP_00041"
     CDS             complement(35025..35840)
                     /gene="mutM"
                     /locus_tag="MALP_00041"
                     /EC_number="4.2.99.18"
                     /inference="ab initio prediction:Prodigal:2.6"
                     /inference="protein motif:HAMAP:MF_00103"
                     /codon_start=1
                     /transl_table=11
                     /product="Formamidopyrimidine-DNA glycosylase"
                     /protein_id="Prokka:MALP_00041"
                     /translation="MYDAVDYVRMPELPEVEMARRFVEERLIGRRVASLDVKDGKMLA
                     NASERSMKNVFIGNTVDDAYRHGKNLLVKIGDHHLHIHLGMSGSLHLVNDRENTSHER
                     FRLGLDEGALVLDDPRRFGRFGIYHRIEDLIMEKELGPDALTVPEKVFVSRLEGRRGS
                     IKPLLLDQSIIAGVGNLYADEALFQERLHPATRADSLSITEMARLGKRIRKVLDASIS
                     VRTELSRLPEGFLLRDRREGAPCPRCATALMAIRIGGRTTILCPACQSHRAKQ"
     gene            35945..36379
                     /locus_tag="MALP_00042"
     CDS             35945..36379
                     /locus_tag="MALP_00042"
                     /inference="ab initio prediction:Prodigal:2.6"
                     /codon_start=1
                     /transl_table=11
                     /product="hypothetical protein"
                     /protein_id="Prokka:MALP_00042"
                     /translation="MGGDRRDWRSVERMSWRVTVSAVSVLGWFGLVIAWPFFLADGCS
                     ILQNMAVLMLSVVALAIVNVSVWLTFAQSVGDLKDISCDVKKHGMAEGALPLAWLVAI
                     GVWLFWYAGDHSLYQNLAVLLLSVVPVAGISMLLGKCSPHQR"
     gene            complement(36362..36703)
                     /locus_tag="MALP_00043"
     CDS             complement(36362..36703)
                     /locus_tag="MALP_00043"
                     /inference="ab initio prediction:Prodigal:2.6"
                     /codon_start=1
                     /transl_table=11
                     /product="hypothetical protein"
                     /protein_id="Prokka:MALP_00043"
                     /translation="MGNRLKLTIFSVSCCQPQTAVYDKKYIELIRQVIQESSIEADVD
                     LVTATEARMSLSYFFVGAIQPLYAKYGPAVAPALFVNEKLTLFGGVPTKEKLKEVLEK
                     AASEPPSSLMW"
     gene            complement(36693..37613)
                     /gene="arsA"
                     /locus_tag="MALP_00044"
     CDS             complement(36693..37613)
                     /gene="arsA"
                     /locus_tag="MALP_00044"
                     /EC_number="3.6.3.16"
                     /inference="ab initio prediction:Prodigal:2.6"
                     /inference="similar to AA sequence:UniProtKB:O52027"
                     /codon_start=1
                     /transl_table=11
                     /product="Putative arsenical pump-driving ATPase"
                     /protein_id="Prokka:MALP_00044"
                     /translation="MTQEDMRETIEKRKFLFFGGKGGVGKTTMAATTATWLSDHGYKT
                     LIVATDPTVSLSAIYGQEISATEITKIGTERNLCGLNINPKKAMGVFQTRLEGMMEGF
                     SSMFGSELLSTPCTEEIAAFDQFVSYFEDTEHDKVVFDTAPTGHTLRELSMPFDWSGY
                     ISNQIKNRRELSEVLGFVYDESMVADLEAEKARYDKSVRGLSDETISAFNLVLLPEKL
                     PIEETARAIEDLGGFGIKVKSLIINEVIPREVLQGNWFLERRRATQDRYLTEIAQRFQ
                     EIPSMEVQLFDTDVYGMEMLRRVGRALYGK"
     gene            37748..37846
                     /locus_tag="MALP_00045"
     CDS             37748..37846
                     /locus_tag="MALP_00045"
                     /inference="ab initio prediction:Prodigal:2.6"
                     /codon_start=1
                     /transl_table=11
                     /product="hypothetical protein"
                     /protein_id="Prokka:MALP_00045"
                     /translation="MEAAQADELKFKMSLVAKTALAWQVFSGTMVA"
     gene            complement(37869..39374)
                     /locus_tag="MALP_00046"
     CDS             complement(37869..39374)
                     /locus_tag="MALP_00046"
                     /inference="ab initio prediction:Prodigal:2.6"
                     /codon_start=1
                     /transl_table=11
                     /product="hypothetical protein"
                     /protein_id="Prokka:MALP_00046"
                     /translation="MMQRRYFVAKMPDEPGALHRAAEIVKRHGGNIDRIQYDKRIDPY
                     TVFFEARCSEEEYQAMRAELEAIGYLQGKMSLPSFLKFNVVLPNRSGALFDFLNHTTA
                     ARCNIDFLDFDDRGKHPERLTVSLTVEEAGAVDRLLEVLKSVYPLEILEYDTTGQHLD
                     ETVFYIRFAQELRALIGEAEDAFLLRLLSDINHVAQELMNLGSDPKQAFSDVLRSGRG
                     LRETSGKGFYADLQEVRLDKADVLCVQLPCGGNCYLLRNGSEVSMVDTGFGIYFRDLD
                     RLMEKEGWGGVGMVRNVLITHGDADHSGSAGFINAPVRMHPDTLEMIRRSNRAYGSDS
                     EGSVLSEVYTKLINLFSGFSVAERPEIYPLNRRNSRGDFPVLTTLDLAGMRCEVLEGF
                     GGHTTGQVFYFLPEELVLFTGDSLINFDSLTEERKDFATLAKNLMTSVNVDSAKASKE
                     RRALLRLIETEESARTDGRKCLVCGGHGAISVLSEGKLVQHSPARRRVAEK"
     gene            complement(39443..39676)
                     /locus_tag="MALP_00047"
     CDS             complement(39443..39676)
                     /locus_tag="MALP_00047"
                     /inference="ab initio prediction:Prodigal:2.6"
                     /codon_start=1
                     /transl_table=11
                     /product="hypothetical protein"
                     /protein_id="Prokka:MALP_00047"
                     /translation="MEQDDREPVLKELRTIPVVGEKVAEPLYMLGIRSVRELVGRSPE
                     DMYGELRTMKGYYVEPCMLNQLKVAVSMAAKMK"
     gene            complement(39722..40327)
                     /locus_tag="MALP_00048"
     CDS             complement(39722..40327)
                     /locus_tag="MALP_00048"
                     /inference="ab initio prediction:Prodigal:2.6"
                     /codon_start=1
                     /transl_table=11
                     /product="hypothetical protein"
                     /protein_id="Prokka:MALP_00048"
                     /translation="MGDAPLRIAILVASYAFLGGAIKYIDQAYDESLGSIKIAKLLAV
                     LSGLIMGGVMVADGGFSTAFFLAMLISLVVTKKIDNVSFLVGTFIGLATFLTGGLIWG
                     MDVMLLPLAIFLIAGAVDELADGFAHGRDLGKAVEYFLHYRPFSDFALVILIVAVPFD
                     WIYLAPYFAFTFSYLLIGMLDEGQVTQSVRVIIRKASQLRP"
     gene            40849..41589
                     /locus_tag="MALP_00049"
     CDS             40849..41589
                     /locus_tag="MALP_00049"
                     /inference="ab initio prediction:Prodigal:2.6"
                     /codon_start=1
                     /transl_table=11
                     /product="hypothetical protein"
                     /protein_id="Prokka:MALP_00049"
                     /translation="MKWCSHISIGKAIADVLELPPGERKAFLDGIIEPDRHKERVNGP
                     GYSYRVSHHHPSRRVVMLHVWMARRSFLRNNSYLGYRHLGMALHYLQDKSTSKGFLGV
                     SHDRREEALAELPVPVEAIERGFKKYLSTPEFVSRSLELTKPQKDVHQIMAQASFRSA
                     AVAAAVTDLRRPSGLEQKLRALRRSHLLVHVPLAIGALAIGASLSLAWWNAIPLATSV
                     VISLIVLIRDRTYRRLNRVASWHGLKRQ"
     gene            41916..42410
                     /gene="phr"
                     /locus_tag="MALP_00050"
     CDS             41916..42410
                     /gene="phr"
                     /locus_tag="MALP_00050"
                     /EC_number="4.1.99.3"
                     /inference="ab initio prediction:Prodigal:2.6"
                     /inference="similar to AA sequence:UniProtKB:P58818"
                     /codon_start=1
                     /transl_table=11
                     /product="Deoxyribodipyrimidine photo-lyase"
                     /protein_id="Prokka:MALP_00050"
                     /translation="MPLFLQELKISLTITDFDPPRQRSEWRTKVMERCGSGFEEVDAH
                     NIVPCLAASPKQEFAAATFRPRIERHLPDRLEHLPPSPSQFKDWPGDAETNDVSKILD
                     RYENVAVDKWEGGSFHADRTLGDFVRERLPGYAENRNDPNLNGAYRRFEVGAFVEKYF
                     NPGR"
     gene            complement(42394..43902)
                     /gene="rnj_1"
                     /locus_tag="MALP_00051"
     CDS             complement(42394..43902)
                     /gene="rnj_1"
                     /locus_tag="MALP_00051"
                     /EC_number="3.1.-.-"
                     /inference="ab initio prediction:Prodigal:2.6"
                     /inference="protein motif:HAMAP:MF_01491"
                     /codon_start=1
                     /transl_table=11
                     /product="Ribonuclease J"
                     /protein_id="Prokka:MALP_00051"
                     /translation="MKITVYGGAGVVGGNKVHVDLGDRGALLDFGEPFDVNNLYCSEF
                     VTPRVGRGLRDYLRLGMLPPLDCYRPDLYPMDLRTAMSPVRVDALFLSHAHQDHFGHA
                     GFLREDIPIIASPMTYAILRASSELGRSDMATDIFDHTVREPKKGEPRVLVASKGKDK
                     GVRGRRWVLTGKVVEDEPDWKKGDMCDVSEGSRELNGIEYKAFPVDHSIYGATAFALR
                     RGEGDWMVYSGDLRMHGAHGEDTARFADEAGKLSPRALIIEGTRIGRPVPEREITEDV
                     VHQNCLAAVEDGRGLTIADFSAKNYERLDTFIDIARRTGKRMVVTYKDVALLQSIAKV
                     DGNVRKDSLWVYRSLSDKEWDQVEKLRDDGWQVTDPDDIAMEPEEHMLCLSFWDMAKL
                     LDLDWKGGTYVYSNSMAYDLRQTDNLQKLMNWIDLMKFDCRGLSKTNGTLDFEEGFHS
                     SGHLAIDDLWKVVRKISPEVVVPVHCALPEEFAELCPVRTVLPEKGKVIDLG"
ORIGIN      
        1 tcggcggttc gaacgtctac aacatcgcca ccaactactc caaggccaag gtcatggact
       61 cccacagcct caatgagggc acctggctga ccatatcctt cctggacgag ggcgatccgg
      121 cggtcaacat atcggtgctc ataaagaacg ccaagggcga aatcgtctac aatggcacca
      181 ccgatgccga cggcaaggtc aagatactgc tgacgcagta ctcctacacc tccgagggca
      241 aggacgatgg gttcaacccg tacaccataa ccgctgactt cgagtccggt gagaagagca
      301 ccgacgtggt gctcgaccag tcctaccagg acctcaccat cgagggcgaa gaggaaagcg
      361 acatgggagc catcctggcg gtggtcgggg tactggtcat catcctgctc atcgtggccg
      421 cggtagtggt catgaggcgc cggaagtaac gggacccaaa ccccttagtt ccaaaccttt
      481 tccttatttc tcatttttct cctctaagat actttgttaa ggggggagtt ccattcccaa
      541 gcgagcgaaa tgacctattc cgagagggcg cgacagctat tggccagcag ccatgcttcc
      601 gagggcgata ccgttcgtct aaaggcggga ggcaaggatc actcgggcat gctcatgcct
      661 catcacgatt tcagtcatcc cgatgtcata gtgatcaagc tgaagagcgg ctacaacatc
      721 gggatcatgg tagacgattc ctccgaactg aacgttgagg tcaaggccca ggagcggtac
      781 tcaaaggcca tagcgccatc caaggtcagc gatcttccgg tcatatcctt cctgggaacc
      841 ggcggcacca tcgccagcta tgtcgactat cgaacgggag ccgtgcatcc ggccttgaag
      901 gccgaggaat tggtggccac cgttcccgag ctcaccgaga tctgcaggat gcgctccaag
      961 gtggtgttct cgatattcag cgagaacatg gacgtggcac actggcagga actggcggga
     1021 gccgtggccg aggagctgaa ctccggagtg gaaggcgtca taatacccca cgggacggac
     1081 accctggggt tcacctccgc tgcgctgtcc ttcatgctcg gcgacgtgcc gaggccggtc
     1141 gtcctggtcg gagcccagag gtcatcagat cgcccctctt ccgattctta cggtaactta
     1201 ctttccgcgg cacgcttctg tgtgaacgcc aatgcggccg ggatcttcgt gctgatgcat
     1261 ggcgagacct cggacacctg cgcgcacgtt caccggggga ccaaggtccg caagatgcac
     1321 gccagccgcc gtgatgcgtt ccgtagtttg aatgccgctc ctgtggccgt cctggacctc
     1381 gacggcggct tgaagatggc ttcccaatgc catccgaaga acgatgtcaa ggtgcaggcg
     1441 gacacccgca tggagccgaa cgtggggctg ctgcacttct atcctggtct gagcgccgag
     1501 gcagtgagca ggttcgctga cggtctgcga gggctggtca tcgccggcac cggcctcggt
     1561 cacgtctcca gggacctggt gaggggcttg aagaacctga cctcccaggg gataaccgtg
     1621 gtcatgacca cccagtgcct ggaaggaagg gtgaacctga acgtctacga tactggtagg
     1681 gaccttctct ccgccggagt gatccccggc gaggacatgc tgcctgaaac ggcactagtg
     1741 aagctcatgt acgtcctggg ccgaacggac gagccggaca aggtcaggga gctgatgctc
     1801 accgatcttc ggggcgagat ctcggaaagg agggagctgt gatgcatcag ctgacctgcg
     1861 gaatagagat ccatcagcag ctggacaccc acaagctgtt ctgctcctgc cgctcccgtc
     1921 tggtggagga ggagggaaat cgcttccggc gccggctgcg cccgacgcag agcgagatgg
     1981 gggagatcga ccgcgccgtc ctggcgcagg ccgaacggcg aatgcatttc acctaccagg
     2041 ctccccatgg cgtgtcttgc ctggtggaag cggacgagga gccgccccac gacgcggacg
     2101 aggaggcgat gcaggcctcc ctgatcgtct cggccatgct gaactgccgg gtgatggacg
     2161 aggtgcactt catgcgcaag atcgtcatcg acggttcgaa caccagcggt ttccagcgca
     2221 cggcgttggt ggccgtggac ggccacctgg aggtgaacgg ccgtaagatc ggtatactgt
     2281 ccctatgcct cgaggaggac gccgcgcgca aggtggaaac gaaggacagg gaggtcacgt
     2341 accgcctgga ccgcctgggg ataccgctca tcgagatagc caccgccccg gacatgcacg
     2401 acccggacga ggtgaaggag gtggcgcagc gtttgggctc catgctccgc tccacgcgca
     2461 aggtgaagcg cggtctcggg acgataagag aggacctcaa tatttccgta ccggatggcg
     2521 ccagggtcga gataaagggg gctcaggacc tttccctgct gccgacgtac gtccgcaacg
     2581 agatggagag acaacgttcc ctcatagaga tcaggcggat cctcagagaa aggggcgctg
     2641 ttcccgttcc ggtggtggcc aaggacattt cctccttgtt gaaggatagc cgatccaaag
     2701 ttatccgctc cgccctgtcc aagggcggca aggtgttctg ttccgctttg ccgttattcg
     2761 ctggaaccat gcgcagcgcc gatggaaaat tacgattggg ggcggagttg gcccagcacg
     2821 cccgctcccg cggagttgcc ggaatattcc actccgatga acttcccgct tacggcatca
     2881 ccgttgaaga ggtgcaggcg atacgcaagg agctctgtct ccaagatggc gacgcattcg
     2941 cgctttgcgc cgacgccgcc gaccgggcgg aacctgctct tctggccgcc gtggccaggg
     3001 ccaaccaggc tcttgtcggc gtgccggagg agacccgcga tcccttgccg gacggcacct
     3061 ccgtctacag ccgtccgttg ccgggggcgg ggcgcatgta ccccgagacg gacgtgaagc
     3121 ctatactgat aggcaaggat cggttggagc acatcagcca gaaccttccg gagcttcccg
     3181 aggagcgcat ggcgcgcatt tccagggaat acggcgtgaa cgaacagcag tcccgtcaat
     3241 tggtaaagga cggtttcgac gagctgttcg aggaggtggc caaggaccgg gccatggcgg
     3301 cggtggccgc ccgcaccttc ctgagcacct atccggagct gatgaaggaa ggggtggacc
     3361 tggggtcgct gacggacgaa agggtcaagg aggcctttgc cgctttatcg gccggacggt
     3421 tcgccaagga ggcgcttccc gcggtgctca gggagcttgc caacggttcc ggcgtcgaaa
     3481 aggcggtaaa cgccttagga ctgggctcgc tggaccaggg ggaagctgcc ggcatcatcg
     3541 acatgatcat caaggaaagg gctgaattcg tgcgggagaa gggggaagcc gccgtggggc
     3601 cgctcatggg cgtggcaatg aaggagctgc gcggcaaggt ggacggcaga caggccgccg
     3661 acctgctgaa ggagagggtg caggcgttcc tcaaagggtg agcctcagca ctcgcagctc
     3721 ctcgaagaag agggtcttgg aagccacggt ctcgatacgc cagcccgaga gggcatcttc
     3781 cagggccgag gggtccatgt catcggagat gagcagcagt acccttcctc cgggttccag
     3841 gcgctctctc gcctgtctaa ggaagcggtc cgtgaggcgt acgccgtcct caccgccggc
     3901 ccagcacagg tcctcctgcc cctggacgtc cccgcgcagg taaggggggt tgaagacgat
     3961 caggtcgaac tttcccgata cgtcagtgaa caggtcgctc tggaccacgc gtgcatcgag
     4021 cccgttcatc ttggcgctgt tctcggtggc ccggaccgcc ctctcgtcca cgtcgaccga
     4081 ggtgacgacc gccccagccc tggccatgtg catggatatg atcccggagc cgcatcccat
     4141 ctccagcgct ctctctcccc tatcgacatc tatggcggac agcaggagat aggtgtcctc
     4201 ggccggtgag taaacctccg ggcggatgtc cagctggatg gtgcggtcgc gaagcacgga
     4261 cgttcagcgt tgccaggggt aataaccttt cccgaagggt ttaaacgggg atggtatatc
     4321 ggacaaacgt ggacacgtac agcctgttcg gtatcggcgt catcatcgca gcactgctgc
     4381 tcgcccacct caggcgatat cccctggcgc aggtgctggt gctgatcaac ctgggcatgt
     4441 tcctgttgag catcatcgcc gactggggct caccttatta tctgtcggag gtgcagcgtg
     4501 agcttggctt ccggccgtac tacgtaggcg agccgtccaa ctggttcacc gtattcactc
     4561 acatgttcgt gcacgccgac ctcatgcacg tgctgttcaa catgatcttc ctgatactga
     4621 taggcgttcc gctggaggag cgcatcggga ggcggaactt cgccatatgc ttcttcatcc
     4681 cggggctgct ggccctgtta ttggaggcga cggtgcgggg gttcgattcc gggatactca
     4741 ttctcggcgc gtcaggagcg gtggccggga ccatgggcgc gcttcttttc ctgtatccta
     4801 aggacgagat ccccatgttc ctcggcttca tattcctgcc ccgggtgccc gtctggatct
     4861 cggtgggcgc atggttcgcc atccaggcgg tatcggcatt cacgctacca tccgggatag
     4921 cttccggtgg tgttgcatat gcggcgcaca tcggcggctt cgtggccggg atgggtgtgg
     4981 cgttccttct gcccgggaag aaggagagcg atcctgacag cgaagtggac ctggagggcc
     5041 tggccaccac cgatgagctt cgggcgatca aagagcgcat cgaaatggag acggagccgg
     5101 acgtccggcg ggcctggctg gagaggttcg tagaacgttc cgtttgcccc tcctgcggta
     5161 accgtccgaa gctggaggga aaccgtatta agtgcgcatg cggatgggag aggtcggtaa
     5221 gatgagcgtg aacagggtgg atgtgctctg cccggggatg atcgtccgcg acgggccgat
     5281 cgtcctggag gcccgctcca ccgcgacctt ggtgatccgg ggggagcggc ggctgctggt
     5341 ggacaccagt ggacctcaga atcgccagat gttgaccgaa gccctgcggt cccgaggact
     5401 aggtccatcg gacatcgagc tgatcgttct cacccatgcg cacggcgacc acgaagggaa
     5461 cctcggaatg ttccctgatg ccaaggtgat agcgcaccgc gcggaaggcg gagagatgac
     5521 cttcgagaac gatatcgaga tatgggaggg cgtacggctg gtgcacaccc ccgggcacac
     5581 cccgggaagc atcagcgtga tggtcgaggc tgacgaggtg ttcgcgatag cgggggacgc
     5641 cataccgacc gaggacaacg cccggaaatg ggtgcccccg gggcatcatt acgaccggcg
     5701 gaaggccatg gaatccatgg aaatgctggt ggacgcggcc gacgtggtcg tgccgggcca
     5761 cgggccggcc ttccgcacgg ctccgtacaa aggaaaaggg aggcgaggcg aatgaacgta
     5821 ccgaacgcga tacaggtgga atgcccggac tgcggcgagg agaccctgca cgaggtgctg
     5881 aaagggaggc taggcaagga cgggaacact ctggagggca cactgcgctg tcaggagtgc
     5941 ggccgggtgc acaccgccgt ggtcagggag accaagaccg tgctggtccc ggtcataatc
     6001 agcgatcagg gcgagtccag aaaggcgaag atggagatcc ccgaggacga agagatacgc
     6061 gtagaggacg agctcctcct ggacgacctt cccataatcg tcagctccct cgagaagggc
     6121 aacggccggg tgacgaaggc cttggcgaag gacatcacgg ccatctgggc caagcgcttc
     6181 gaccaggtgc acgtaaaaat atccatcaac gacgtgcaca agaccatacc ggcggagata
     6241 gtggtccttc cggaggagga gttcttcatc ggtgacctga tgaccgtcgg gaggcataac
     6301 gtggtcatca cccagataaa gaccaccgat ggcatggccc gccgcggttc cgtgctggcc
     6361 agggacatcg tgaggttata cgccaggaag gcccgcacca cttattcgtg aggaacatgg
     6421 acgaaaggag gcaaatggtc gccgggctgc gcggccgcgg cctggtgttc tctgaaaggg
     6481 tagaagaggc cctgctcaag gtcccccgcc atctctttct gccggagagc gcccgttcac
     6541 aggcctatcg cgattcacct ctgcccatag gcgatgggca gacgatatcc gccccgcaca
     6601 tggtggcgat gatggccgaa gcgctcgatc ttcgcgatgg gcagaaggtc ctggagatcg
     6661 gtgccggctc cggctacaac gccgcggtga tggccgaact ggtcggtccc caaggcaaga
     6721 tcatcaccat ggagcggcat ccatccctgg ccgagaaagc gaccaagatc ctgctggaag
     6781 ccgggtacgc caacgtccag gtggtggtcg gggacggttc cctcggtcat ccggagcagg
     6841 cgccctacga ccgtataagc gtcacttgcg gcgcgccccg agtgcctgga cccctggcgg
     6901 agcagcttag ggagggcgga acaatggtga taccggtggg cggattggat taccagtcct
     6961 tgctaagggt taggaagcaa agcggacgca taatgaccga ggacctcggt tcagtggtct
     7021 tcgtcccgct gatcggtgaa aagggtcacc cgtcacaata gcaagggaag cacggcgctc
     7081 aggctggcgt cccttatgac gtgatgcgcg cctcgcacga cttcctcgtc aatgggattg
     7141 aaagcaattc ccaaggagga ggcctggaac atggagacgt caatggaact gttgccgatg
     7201 gccgccgttc tttccggagc tgttccgaag aggtcctgcg cctcctgcag agctttccgt
     7261 ttattgcaca gctcaaccct gaggacgccc tctccagtca gtctcccatg gacatccgcc
     7321 tcgagtccgt tcgaccactg agcgtcgaag ttgaactccc tggccagctt tccggcgata
     7381 aggtccagcc cgccgcttat tatcaccgtc ctggtccccc tctcatgcag ggcttgaacg
     7441 gtctcggcga tcccaggatt tatcgggagc ctggccagct ccctctccac gtccgccagg
     7501 cccagcccgg ggcggtgctt gagccaaagc gcgatgtccc ggcgcatgaa ctccaggtcg
     7561 tcgatctccc cgtccatgaa ggatatgacc gactcctcgt tgctcacccc gaaccggtcg
     7621 tgcacccagg tccaggaaga aagatagtcg accagcacgc cgtccatgtc gaaggccacc
     7681 agatcgaact ttcgcccgtt ctctctcacg gtcaaggcca ggaggcaatc attataagaa
     7741 agttgctgca atgaccagca catgatagtg cttgtcggtg tcgctcacgt tatcgacgtg
     7801 tcaaagccga taggctccct ggtcgagcat tacgccccgg gcgcggtcgg catagagctg
     7861 gaccccgggc ggtaccgggc gctgcaggag ggatcgccgc gcggcaaggt gcctatcccc
     7921 tatcgtcttc tggcggtcat gcaacggcga ctagcggatc agttcggcgg ggaggtcgga
     7981 gcggagatgc tggccgcggt ggatgccgcc aaagctcggg gagcgcaggt gctgttcatc
     8041 gacatggacg ccggccgcct cttcaattcc ctgataaagc agatgccgtt gaaggagagg
     8101 gtgggaatgc tgctgtcgtc cttcggcggc ctgttcatga cccggaagcg ggtggagaag
     8161 gaactgaagc agttccagga gaacgaggag agatacatgg acaccctggg caagagcttc
     8221 cccaccgtta agcgggttct gatagacgag cgcaatgagc acatggcccg gaacatcctg
     8281 aaggccgagg gtctctacgg aagcgtgctg gcggtcatcg gcgacgggca cgtggaaggg
     8341 atacgacgga taatttccag ggaggacctg gtggcctacc gcctgaagga cctgggcgac
     8401 ctccgcctgg aagggccggt caacaacgcc gaggcttcct tctccttcac catcgggaac
     8461 tgagggaaat cctttttccc cggatggcat atcccgtccg atgaaggtag ttctcctttc
     8521 gtacaccaac gacgccgagc ggctttgtgc cgcggccgcc cgctcctgct attcgccgga
     8581 cccggcgagc gagatactgg aggacgtgga ggaaggcaag gccggcacct tcatagacaa
     8641 ggtggtgggc atgggtcacc actcggtcat cgagcacgcc tcgtacacct tctcgctgga
     8701 gggcgtttca cgctccctaa ctcaccagct ggtccggcac cgcatcgcca gctactcgca
     8761 gcagagccag aggtacgtat ccttgctgga gccggattac gttactcctg aaacggtccg
     8821 atccgacccg gaagcgaaaa aggtgttcga ggaggcgatg gagaaagcct gggaggcgta
     8881 ccagaagctg gcgaccgtcg tcccggtgga ggacgctcgt tacgtattgc cgaacgcctg
     8941 cacgacgaat atagtggtaa ccatgaacgc cagggagctg tggcacttct tcaccttgcg
     9001 gacctgccgc agggcgcagc aggagatacg caccgccgcc gagctgatgt tgaaggaagc
     9061 aaggaaagcg tccccgacga tattcaggga cgctggccct gcctgcctcc gggggaagtg
     9121 cccggaaggg aagctgagct gtggcaagcc gcgcacggag ctaagattta tataactcca
     9181 atactttggc cgcacttacc tgggaagatt gctatgggca acatcagacc aacttacatt
     9241 aagagagtgg ccgtggaact ggtcgagaag tacccccgcg ctttcagcgc cgacttcgag
     9301 aacaacaaga tcctggtcca gaggctcacc aacgtgagct ccatcatgat gaggaaccgc
     9361 atcgccggtt acgtcagccg ctactggcag aacaaggact tctgaaaccc caaggatcgc
     9421 gcctcttggc gcgaccgccg taacatcttc ttgatcttct ataccgttat cgcttcttca
     9481 ggtcatcatc gcccgaaccg aacgtctggc tttccgcctt ttcatccttc cgtccagccc
     9541 ggggagtaac aacgctttag taattggagc atattgtcca caaaataggc ccgggtgggg
     9601 tagcttggat atcctaagag gctgcgaacc tctagacccg gattcaaatt ccggcccggg
     9661 cgctcttctc attacaagtt cataccgacg gtctccctga tctccaggtc tcccggcggt
     9721 attatgcggg atatctcctc ttccggcacg ccgaacgcct tggccagcat cgcggaggtc
     9781 ttcccccgcg gcatcttccc gggaacgatc accaccatcc tctcagagga cacgctcgcc
     9841 cggggagcgc aggttatctt ccgggagcct tccaccagca cctcggcgat gaccatctcc
     9901 agcgggagat gatgttcgta attgcgcttc ccgcggatga tgaacgcccc gcgcggggcg
     9961 aactcccccg cttccggccg tttggacacc tggtccggaa ggacccagta cgccgttcct
    10021 tcggcggccc cggcgttcca ggccttggag tggcagaggg cgaactggca gacctcccgc
    10081 atctcctgct ccgtggcttc cgccccgtcc ttcaggacga tggacggcgc cccgtgggag
    10141 tcggcgtgtg cgtaccgttc gcgatcgccc agatgcttct tcaccacctg gtcgttggac
    10201 ttggcgtccc tccctcccag gaccaggcgt ccgttggagg tgaagaacca cttgtacgtc
    10261 tcgaaccaga agcgcttggt cggtgccatg cgctccttgg cctcctgagc ggccttggct
    10321 cctttcgctt cgcgcttggc catggccttc ctcgtttcct ccaacgctcc cttggccccg
    10381 gcggccttct cccgcagttc cttggattgg gagtacagcc ggttggcgtt ctcatcgata
    10441 ccgaccgtgt aatcgagggt gaccatctcc tcgcccagct tcatgacgaa gctcttcttc
    10501 cgcggttcca ccgaggtgac cagcggtacc ttggttccca gctccttgag cttctcccag
    10561 ctggtgttct gcgacagtcc cttcatcttc tccagggtca acgaaacgtc agcgtagctg
    10621 gtgtagagca ggtcgccctg cgcctgcagc acggccgcct cccgttccgt cgcctcgatc
    10681 cccttcagct gctggtccag ctgcctctgc agcctctcca gctccgggtc gaccttgacc
    10741 tcgtcctcct tctttttggc caggaacgcc gagatcgccg cggagagcgt ggggaggtct
    10801 ttcctatcgt aaccttcgtt gaccatgagg ggatatggcg tggcgtcgat cgccgcctct
    10861 ccctcggaca ccaggcaggc gaactccctt tcccggaggg cctcgaaaag gccgagggtc
    10921 gccgaacgca aggcagcgat ctcgtcaacg gtcatcccgg aggccttcct tcctttgtcc
    10981 agaccggtcc ggaggcagac ctcctctccg tactgcccgc ccaggttcac cgaggtggct
    11041 agcgttcgaa ccagatcgga cttggaggtg agcacggccg tctggaactc ctccgcagaa
    11101 gcggtccggg ggtcgaacct cgagggcggg tacacgtact cggccccgat gagcacgtcc
    11161 cggtgcctcc acctcttctg ttccagggcg ttggttatct tcccgtcgtt caccattatc
    11221 aggttgccgt cgccgatgag ctcgaagatc agcttgtacg agccgtcacg atcggccagg
    11281 tccatggtga cgatgcgatc gaactctctc tggcaaacgg atattattcg ggtgttgtag
    11341 agcaccttgc gcaggtgcac ggcgaatccg gacggggtgt cgggcgtctc cgggcggtcg
    11401 gccaccagat gcagccaacg accgtccttg agcatgagct ccttcttgcc ctccccctga
    11461 acgtttatgc gcagcagcac gttgcggccg tcccagtgga atatcttgtc caggaagcct
    11521 ccgaccagcc cctgcatctc cgacgttatg gccgccacgt cgaaggccgt catctccttc
    11581 ttcatcgcca cctctagcgc ccccgcaatc aaaaggattt tgcctatgac cagtagcaaa
    11641 aggtttatga acgaccaccg gtttgtcggt ggagcaggcc actgtggctt agaggtatag
    11701 cgacgccttg gtaaggcgta ggtcgagggt tcaattccct ccagtggctc catatccttc
    11761 tcaacaaaaa ttgataaccc atcattccca tgggcaaggc catggtggag cgggggggtc
    11821 gggtttttcg cttatctgcg gtcgtcctta taggggtcct tctgatggtc ccttgcctcg
    11881 cccctagttc ggaaggagtg acttacaggt ccgaaccgat cgtcgtggaa gggaacgggg
    11941 gcttcatcgc cgcaggcttc accgggagcg gcaacgccga ggatccgtac gtcctaagcg
    12001 agatcaacct tgacgccagc cttgagctgt acgggatacg cgtctccaac accaccgcgc
    12061 acttccgtat cgtggggtgc acggtacatg atgcctattc gccggaccgc gaccctctta
    12121 acctttcagc cagtggttct ggggttctgc tcatcaacgt caccaacgcc gtgatagagg
    12181 actacctagg tgatttcaac gtccgaggaa taaccgtcgt cgattccagc aacgtgatcg
    12241 tcaacaactc ccgcttcaac aacaacatcg aggccggggt gcacctggtg gattgcctgg
    12301 atggaagcgt taggataacc aacagcacct tcaccgtgag caccggcgat gacggggtcc
    12361 tcatagagcg gtgcaatggg gtgacggtct ctggcaacgt catccagggc ggcgagaacg
    12421 gcatcgcggt gagggcgggc ggcctcggct caggcggtca tctccttatc gataacgagc
    12481 ttgccgggca atctctgaac agcgtcctgc tcggaggttc gacgctgacc gaaggagata
    12541 tggtgttgaa caacacggtc cgcggtaacg gtgctccagg aatcaccatg tccttcgcca
    12601 cttcggcgga gatctccggc aacgacatct ccggctgccc gcaaggaatt atcgtggatt
    12661 gtagcggcaa cctgatctcc gacaacgttc tgtcgaacaa cacccagggg gtactggtcc
    12721 gagccgatga caacctggtc tcgggcaaca cgatcaagga cggcaacctc ggtgtgtgga
    12781 tataccccag ccaagggaat caggtgctga acaacaccat tttgcgaatg gacgtggtct
    12841 ccgctgccgg gatctatctt gggatcgggg aggtgaacga tgtccggatc gaagggaatc
    12901 tcgtctcctc ctgttatgag gggatacggg cggcaaccag cacagggcag gagatcacag
    12961 ggctgctgat cgccaacaat tccattgacc tttccatcgc taacggtacc tacctgctcc
    13021 gcaccgccga ttcccgcctg gtcaacaaca gtttcagctc cggaggcggc aacgggttgt
    13081 acctcggggc aggatgccac ggcctgatcc tggaagggaa cgaagcctct aacaaccggg
    13141 gcgcgggcct ctacatccgc gatgcggatg acaatgcgat caccggaaac ctcttcgtca
    13201 gcaacctccg ggaagggatc tacctcgacc gcgggtcggg gaacgtgatg catggcaacg
    13261 cccttctgtt caacaaggac tccggccgac agtactcccc cttgcgtcca caggccttct
    13321 gcggcgaggg ggggaacaac tggtctctcg gcaccggcaa tctgtgggct gactggcttt
    13381 cccccgatgg tgatgacgac ggtatcgtgg acctgccgta caacctttcc gggggttgcc
    13441 atgacctgtt cccgcttacc agcatatccg gtctggagat acccgctgac atcacgcccc
    13501 ctgaggtggt ggcctattcg ccgcagggcc gggacgccga gcaaggaggc gccatcagca
    13561 tcaccttctc cgaggacatg aacaccagct cggtggtggc gttggtgaac gccgttcagg
    13621 tgaacggcac ctggaacgac cggacgttcc ttctcgacct ggcattggag ttcgagacgg
    13681 actaccaggt ggcggtaatg ggagaggacc tgtccggaaa cgcccttgtc cagttcgggt
    13741 gggcgttccg caccgaagac ctgaacgccc aggtgatcgg cagggtgatc gacgataacg
    13801 gcgaacctat ctccggggtg ctggtcaccg ttggggagca ggaggcggtg accaacgtcg
    13861 acggcatctt cagccttatc ctatcaccgg gggaccacat cctcaacatg agcaaggatg
    13921 gctacctcga caggatggtg atggtgcacg tggaacccgg cggggaccta atactggagg
    13981 attctgtatt gcaggatgct tctgatgagg gtgggctggg cgacggaact ctgctctacg
    14041 cgggcttggc cattacggcc gctgtcgggg cagtgatcgt actggcgttg atacgccgca
    14101 agcgctaggt cacgccatgc ggtagtacac gaacccgtac cacatcctcg gccagaatta
    14161 ggtgggcttc ttgggcatgc ggcggtccat gcgtgccaaa tcccatattt tgtccaccga
    14221 gagtgatgaa cggacggtga cgggaagggt ggtcgatgag gacgggaacg cgctatcgtc
    14281 ggtcaccgtt acgttgggca acacgatggt acagacaaac atcagcggcc acttcgtgct
    14341 aaccttgccg ccagggaaca tacgctggcc gtaagctcgg atggatacat cgatatcctg
    14401 ctggaggtcg atgtccaacc agaggaggac ctgggcatgg gaacgctaga gctacgaagg
    14461 gaggaaggag cgcaatggtg gcttcctgtg atgatcgtcg tattggtcgg cacggccggg
    14521 ctcggggctt ttctttggta ccgcaagcga taatcttatt gacgaacacc tcgctaatat
    14581 gaacgacggt ctttcagatg cggcgcagtt tattgtattc catattagcc ctctgggcgg
    14641 tcgttgccgg gggtttcttc ggcttcctga tcaccgagaa ctactggagc cggccactgg
    14701 acgcgctgta cctcaccgtg atgacaataa ccaccgtcgg gttcggtgac atagtcccgg
    14761 tgaccacgga gggcaagctg gtggccgtcg tggttgctgt agcaggtatc gccgccggaa
    14821 tatcgacatt gcaggcgctg ttcaatctgg tggtcagcaa taacctcagg tcggagctgg
    14881 gattgccgca aaggaggatc aggatgaagg accattacat catctgcggg tatgggaacg
    14941 ttggaaggga ggtcgccgaa aagctgaagg ccaacaagga gagcttcgtg gtcatagaga
    15001 aggatcaaga ccgggtgcag gacatggtgg aaaacggcat ctctgtgata aggggggatg
    15061 ccgaggacga ggataccctg ctcaaggcgg agataatgaa ggccaagggg ctcatcgcgg
    15121 ccatgaagga ccctccgaac atggtgacgg tcatcaccgc ccgcagcatg aaccccaacc
    15181 tgaccatcat aagcgaggtg gaggacgaca agaacgagtc caagctgagg cgagtggggg
    15241 ccaacgtcac cgtcaactgc taccgcatgg gcgcccagat catggtcggt agggctagga
    15301 ggaaggagag cgacccggtg tgcggcgtgg acatcaacgg caagaacgcc ctgtcactcc
    15361 agcacgaggg gaacacctac cacttctgct ccgaggaatg catggcggcc ttcaaggccc
    15421 accccgatcg cttcatccag tggctgaagg ctctggatga aagctgtatg atgcccccct
    15481 gatcagcgca tccggtaata gactaagccc gaccacatct tcggccagaa gtaggtggac
    15541 ttcttgggca tgcggcggtc catgcgggcc agctcccaaa tcttgtccac cgagggcgac
    15601 ctcagcatga ccagaagacg atatccctcg gtcaccctgg ccaacgcctt ggcggtgtca
    15661 tgctcataga ccacctgcgg ttcgtccttc cacggctctc ccttcagcac ccattcctgg
    15721 cccacgtagg agtccaattc ccacatcgga tcggccggca gattccgagg ggaggcgacg
    15781 tacgcctttc cgtcgatgac cagtcctaaa tccgacgacg gtcggccttc cagagcggag
    15841 gccagttcgg aaggtccggg caccgcctgc agttcgaacc tgctcttcac gaactccagg
    15901 aacctgtcgg ccgggacagg cagatctttc acaagacggt gcgtcgggaa caccagtaat
    15961 ccagggtcgt tggagggcac cagggtggcc agcacgaact gttttgccgg tgaattagga
    16021 ttctcctgtg cgtagcgcga ggacgtctcg aagcggtgat gcccgtcggc gatcagcacg
    16081 ttcttctcct tcagctccgc ggagatggcg gtcacgatct ccggttcgca gatgcggaac
    16141 agccagtgcc gcacgccctg ggggtcggtg aactccagga ccttggtctc ccggtcctcg
    16201 atctcatcct tcagcttggc ggacagttcg tcaaagatcc cgaagatgga ttcgcagtgc
    16261 gtctccgtcc cccgcaatag gttcaagcgg tcctccttga cctgggggaa ggtctcctcg
    16321 tgaggaacga caccttccgc gtagcctttg gcggccagca atccgatgat cccggtcctc
    16381 tgccagcaat gctccccctc gcagaaggtc tgcttgtacg tgtagaaagc atccctccgg
    16441 tcctgcgcca gagcgccatg ctctatccag gagcggagcg ccgccccggc cgcggaataa
    16501 tccccatcga tcccgcccat ggtgacgttc gtaacgttgt agcggttccc cttcagcctt
    16561 gccagctcct cgtcggagat gacatcgtag ggcggggaga cgcgatcgat gatcccctcg
    16621 ccgttctcca ggcgagggat gtaaggacgg aacggacgga aatcgaccat gacccggcaa
    16681 cgctctacct gataatatct tttacaatca cttcagccgg accagctcgt aatccttctt
    16741 tcccagcccg atgcgctgcg cgtggtccaa gccggtcatc cagtccgtgt tgggatggat
    16801 cgccttgaac ttgtcgccct tcttcccctt cacgtccagc acactgccct tggccacgga
    16861 cgcttcgttg accagcgaga cgcaggccat gtccagggcc accgggtcct tggacgccgc
    16921 gatcccgatg tccgggacta tgggaacgtc gttgaatggc cagcaatcgc agttcggcga
    16981 cacgtccacg atgagggata tgtggaacga tggtttgcca tcgaccacgg cgtacgcgta
    17041 ctcggcgatc ttcttgttca cgatctccga ggagccctcc atttccacct ccggcgctcc
    17101 gtaacggcat atcgccacgc attgtccgca gcccacgcac agatcgtcat cgatgaccgc
    17161 cctcttcttt tcgttcaata cgatcgcctt ttccgggcag ttcttgacgc attgtccgca
    17221 gcccacgcat ttcttggcgt tcacggtggg gtgggaggac gcatgcatct ccatcttccc
    17281 gcagcggctg ccgctcccca tgcccaggtt cttgagggcc cctccgaatc cggtcagctc
    17341 atgacctttg aaatggctta acgagatcac cacgtcagcg tcggcgatgg cgcttccgat
    17401 cttcgccgtc cggcacagct ccttttcgat gacgatctcg cgctgctcgt tcccccacag
    17461 tccgtcggcg atgatcacgt cgcagcctac ggcgatgcgg ttgaagccgt tctccatcgc
    17521 ggcgttcaaa tggtccacgg cgttggccct cttgcccctg tacaaggtgt tgcaatcggt
    17581 caggaacggt cttccgccct tctccttgat catcctgacc aggaccgcgg cgaagttcgg
    17641 gcgtacgaac gccagattac ctggctcgcc catatgaagt ttgatggcca ccattttccc
    17701 gtccaggtcc atcttgtcca ggccggcctt gcgcagcagc ttttccatct tctgcagcag
    17761 gttgctgccc tggcaggtgt gcaggtcggt gaagtagacc ttggaggaag ccatgctctc
    17821 gaatcggcat ggacagattt aatgatgacc ttgcctcggt tcgcccgtgg cccgggcggt
    17881 gacctctatc cagttcaggt ggtccatgcc cttctggtcc tcgaagcggt cctcccggac
    17941 gtccgaacgc agggtgatgc cgatggcgcc agccctatcg gccttgcccc agacgtgctc
    18001 ctccgccagc tccctagctc tgcggatcgc gtcctcggcc ctccggaagt cctgggcgtc
    18061 cccccacggg gtgaccatct ggaactgccc gtcgctcaac ggctggatgc gcagcgtgag
    18121 cgtttccgat attcgcgagc agacggcccc cacggcgttg ccgaccggtc ctccctcggg
    18181 gatgaccacc tccgcgccga gaagctcgcg cagcgacggc attagcaatc gtgccggtcc
    18241 tcctatccct acgatcggcc ggtccagccg gaggtcgatg cggaacgctc ccggagaacg
    18301 ttcaccggcc atgagctgca ccaggcggtc aaccgtggcg tccttcggca ggtctcctat
    18361 ctcctcggcc accaccttgc gcacgacctc ttccgcaagt cgtccgacca tccggtgcat
    18421 gaccctggcg cagtaggcct ccacgctcat ccgggtgcct tccaggtaat gctccacgcc
    18481 cgcccgggac gaggcatcgt cccctatccg atacagccct tccaggttga agatgtccgt
    18541 aggcgtgagc ccggtgcgca gcagatgtcc ggtgcgcacc atctccctgg ccgtttccct
    18601 gaccaggtat aggtccggga gcgtcgagcg aagctcctcc tcgtcgcaca atcccatctc
    18661 ctccaccttg cggtatacca gtagcctgtt tccggataga cgttccgaac ctcgagcggt
    18721 gacgaagaaa tcagttcgcc gcctctccat gatcatgcgc ggcaggtcct tcgtgcgttc
    18781 cccggcaaga gccaagggaa gcaccctggc cggaccgatc ttgagatcgc cgtgcaggtc
    18841 cgagccgatc tccgaatctc cgcccaagcc aacggtggtg gcgtctatgg accgtacgcg
    18901 agttcgccac ccacccaact gcgctccctc gcggccgatg cgagggaagc cgttgtcgat
    18961 gtaggcgatg tcggtcgacg tcccgcccat gtccaccacc aggcagttgt ccaaaccgga
    19021 aaggcgggaa ccgcctagta gcgaagcggc cggcccggaa agtatggtct ccaccggtcg
    19081 ttccctcgcg gacctcaccg gcatcacgtt cccgtctccc ttgagcacga ctatgttcgc
    19141 cgtgatgcgc atggctttca acgaagactc gatgcggtcc aggaagtcgg atatcaccgg
    19201 cagcaaacgg gcattgagca cggcggtgac gctacgctct attaccccca gctcgccgct
    19261 cagctcgtag gcggccacca ccggcatccc cgtgatctcc cttatcatat ggcgggcccg
    19321 gtcctcgtgg cttggctggt acacgctgaa catggaggaa acgacgaaag cgtccacctc
    19381 atccgacatg gccttcaccg tttcacccag ctctttcagg tcgagcgagt ccagctcccg
    19441 gcccttgctg tcgtgaccgc ccctgatgaa ggcgcagtgc tccgccccca gggcctccac
    19501 ttccttggtg tcccagccga tgccaatgag gccgaccctt ccccctcgcg actcgagcac
    19561 ggagttggtg gccagggtgg tcgacaaacc gaccagtttg atctgggcag gatcgaaccg
    19621 ttgcttcttc aggagggacc gcacagagct ctcaattccg atcgtcaggt cctggggggt
    19681 ggtggggctc ttgctccagg cgatgagccc cttggtgccg agatcgacca ttgccgcgtc
    19741 ggtgtacgtt cctccggtgt cgatccccaa acccagctcc atgttcctcc ggaagtaatc
    19801 atctcttccc taacttatca atatcgtccg ctacgatttt ataaatcctg ctatcactct
    19861 tctcgttcca gttgggtgtt cacatgagcg gagggcacgt tcgagaggac gaggtcaagg
    19921 gattcccgga taagctgagc gcgctcatga tggagctgcg cgagcagttc gtggaaaggg
    19981 aggaggagat cgccggcgct ctcctggcca tgctgtccgg ggagcacgtg ctcttcatcg
    20041 gtcctccggg aacggccaag agccagatgg ccaaggtcat gtgcgagagg ctgcgcggcg
    20101 ggtctttcta ctactatctg ctgacccgct tcacctcccc ggaggaggtg ttcggaccat
    20161 tatcgctcag ctccctgcaa agggacgagt tccgacgccg taccgaagga tacctcccgc
    20221 aggccaacat agcgttcctg gatgagatat tcaaggccaa ctcgtcgata ttgaacagcc
    20281 tgctgacgat actgaacgaa aggcgtttcc acaacggcaa cgaggtggtt gacgtgccta
    20341 tactatccgt ctacggagca tcgaacgagc ttccgaacga ggaggagggg ctggcggcgc
    20401 tgtacgaccg cttcctgtac cggttcttca tcaccaacgt ccaggacgag ggtaacttcc
    20461 tgaaggtgct aacgtcgacc aacggaacgt tggccaatac gaccatcggg ctggaggaca
    20521 tcgagcgcat caagaacgac gctctatcgg tgaaggtgga ggaggaggtg ctgcaggcct
    20581 atctcagtct gcgcaagcac ttccggtccc agagcgtgta catatccgac cgccgctgga
    20641 acaagaccct gctggtgctg cgcaccgcgg cctcggccat gggccgggag aatgtggacc
    20701 tgacgttctt gccgctcctt cagcatatgt tgtgggaccg cccggagcag aaggagggat
    20761 tgcgctcatt gctcatcgat ctcaccagca gcggaggggt ggaccttcgt cgtctgcagt
    20821 cgagcagcga ggaactgcta tcgctgttgg cgaaagctaa gcaacactcc gcctccgatg
    20881 tgcaattccc gaggccggtg tgctgctacg attgcggttc gacgttcatg agcgccaagg
    20941 agctctgccg gcacggcgag tccttcccca agcatctgta catggacccc tacgccaggg
    21001 aggcccaggg agtgaacccc tcataccgca agttcgagct gccggaactg atgcacgtgc
    21061 tggagaacgt ccgcggctgg aaggtgacct gtcttcgtgg cggggccgag cagcggctgt
    21121 acgcccggga gctgcaggag ctacgttcca tctacgacaa ggttagaggc gcgcacgata
    21181 tggaacggga cgagctgcgc aaacggctgg acggaaacat ctggctgagc aagagggacc
    21241 gccaggacat cctggccagg caggaccgcc gcctggagtc gatggccgag atcgagcgtt
    21301 ccctgaatga agtggaagcc gagctcaagg ggtgatccga cgttgatgac cggccttatc
    21361 cgtgaattgt tggagaggcc ggaggtccag gcgatcttga tggcgccaag cccggtgccc
    21421 ctggaccaga gggagtcggc cgcggcgctc atggccgctg atctgatcgg agatgtccag
    21481 agcgttgagc ctctcgacgt gaccaccatg gtcatccatt ccctgttcca gagcagggcc
    21541 tggatggacg ccaggaagtt cgccggggac cgtcctgacc tgataccgga gctattggcg
    21601 ctggtgatcc ctcgagttct cagcgcaatg gagaacggcc tggccggact ggattggagc
    21661 gagctgtccg aggaggagcg gcgcagcacc gaggaccttc tggaggcgct gctgaacccc
    21721 gacggacgag agggaaagga gatcgagctg gacgagcgcc agagggaagc gttgatgctg
    21781 gtcctcagaa tgctggtaag gtccctggac cgcatcatta cgccgctaat cgacagactg
    21841 cggaaggacg ccgaagtgct tcttcgcctg gaggagatgc ttcccggaca aggctgggac
    21901 ctgcaccggg tgggtttgca ccgggcgaag ctagggaacc tggaacgata cgcgtctttg
    21961 cttcgaaagc ataaggacgt cgatcgtctg aaggaaatgc tgggaagggt ggagggggac
    22021 agggacagga aagcgtcatc cgactcccat tcgttcacgg aaacgcactc cttgatcttc
    22081 tctggtgatg tgcagcgcat gctgccccag gagatggtca acctggccga tgaacggttg
    22141 aagctgctct tctacgcccg gatgtgcgag cggcgcctgc tcacttacca actgcgagga
    22201 aaagagttcc gggacgggga gaggaagagg ggcggcccgg tggtggcgct gctcgattct
    22261 tccggatcga tgagcggcga gccggagctg gcggcgaaag cgctgttgtt ggcgttgtca
    22321 aggcgattgt ccgaggaacg gcgtccgctg cgcgccctga tgttctcggt ggacgtggag
    22381 gcttacgatc tatacgaccc aagcggccgg tcgcagttcc tggagttcct gtgccagacg
    22441 ttcggcggag gcacagatta cgacgtcgcg ctccgccagg gcatcaagag cctgagcgaa
    22501 ccggaatggc agggggcgga cattctcttc ataacggacg gtctggctag aataaaggac
    22561 cggggctgcc tgcacgactg gaactgcctg aaggaaaagc agggttgccg catcttcacc
    22621 gtgctggtcg gtggaaccga gcctggcggt ctgcagagga tatccgacca ggtgttcctg
    22681 atgaccaggc agggcgagtg gtcaggcggg tccctcctgc aggagttcag tcctcagccg
    22741 cgctcggccg gctcctgctg ggtcacgcag tgaatgcctc cgtagccgta gaccagctcc
    22801 cgagcgacga tggggacgat ctcccgtccc gggaagtgcg aggacatgat gtccacggcc
    22861 gccttgtcca tggggtcctc gaacaccggt aaaagaacca ccttgttgcc gatgtagaag
    22921 ttggcgtagc tggccggaag gttccgttcc tcttcctcga ggtacagcgg ctcgggcatg
    22981 ggcaggcgct gcagttccag tccgaaacgg tccttggccc cctcgagcag tgaccagttc
    23041 ctctccagca ccggcgcgtt ctcccccagg tcagaaaagg cgcagagcac ggtggatctt
    23101 gaagagaagc gggcgaaatc gtctatgtgc ccgtcggtat cgtccccctc tatgccggac
    23161 gccagccaga gcacgtccgg cgtggcgatg tactgcctca gatattcctc gatctggccg
    23221 cggtccaggt ccgggttccg gttcttgttc aacaggcact gttcagtggt catcaccaaa
    23281 ccgttcccgt tgacgtcgat ggaaccgcct tccatgacga tgccgggctt gaagtagggg
    23341 aatcctgagc tttcgaccac ccgctgtccg gtgatgtcgt cgtatagcag gtcgtcgtac
    23401 ttggcccccc aggcgttgaa gtcccatttg acggccgcct tccttccagt gtccctatgc
    23461 agcagaaagg acgggccgta gtccctgatc cagacgtccg cgctcttgat gtgcaagaaa
    23521 cggacgtgag acatgttcgc cccggccatg gccaccttgg cgtacgcgcg gtcctccagg
    23581 acctggtcgt ccaccagtat attcaccagc tctcccgagc tcagggcgac ggccatttgc
    23641 gcgaacacgc cctccacctc gtcgatcacg tcctccggga aggtcaacgg gttcttcggc
    23701 caggagagcc acgtcgcgtc gtgtttcacc cactccgcag gcatgcggta tcctttggat
    23761 aacggtgtgc catcctgcag agccaactca catcccctct ttctgaacca gcgctccgta
    23821 gcactccggg cggcggttgt ggaagaacct ccagccctcc ctcactctct tgccgtggtc
    23881 catgtccact tccgccacga gaacctcctc gccatttcca gcccgggcca aggtcttgcc
    23941 gaaggcgtca cagacgaagg agccgccgta gaactcgctc tccccttccg taccgaccct
    24001 gttcacggcg cacaccggga cggcgttcgc tatggcgtgc ccacgcatga cgttctccca
    24061 ggcctcctgc caatcacctt ccgcctggcc tatcccgcgc acggtgccga tggcggtcgg
    24121 atagaagatg atctccgctc cgagcagcgc cgaacaacgt gcagcctccg gaaaccactg
    24181 gtcgtagcag atcagggcgg agaccttgcc tttcgaagta gggaaaaccc ggaacccggt
    24241 gtcgcccggc ctgaagtaat gctgttcgta gaagcactcg tcgtgcggga tgtgggtctt
    24301 gcggtactta ccaagcatcc gtccgtcgct atcgaacacg gtggcggtgt tgtacaaccc
    24361 gtcctccgcc gcctcgtaga tggagccgcc gatgacgacc gtgccggtcc tcatggccag
    24421 gtccgacaat gtctcggtaa caaatccggg gatggtgctc aggaagcctc cgcgctcctt
    24481 cttcccttcg ggatcctcct cccttggaaa gtagggtgtg gtgaacagct cgggcaggca
    24541 gatgatttcc gcgcccttcg atgcggcctc ctcggacatg ctcacggccc tctccagatt
    24601 gtccgagacc tcggacgaca tggccatctg caccagtccg accttgagca tacgttctcc
    24661 gggcatgttc agccgattag ggccgcgatg atttaacggt taccctcaga gcggacgaag
    24721 ccggcgaatg cgctccaggg accattccgc ccccttgcgc aggtattcgc tcttgtcctg
    24781 gagcatcgct tccaataacg ggacggacga gggggaagta actctcatct tgtcggccat
    24841 ccggcccagg gcccaggcgg ccatccccct cacctctttg tccgtgtcgg taagtagaat
    24901 gttcagggcc tcgatggaca tcgtatcgcc aatgttctgc ccggccagct cgccaagtgc
    24961 ccaggccgcg ttggcccgca cctcctcgtc caggtcggtg gtgagaacga taaggctttc
    25021 cacggagcgg gggtcgccga tcttcatgag cgccagcttc ccgatgcacc aggaggcgtc
    25081 cctcctgacc tgatcgtcct cagcctcggt cagcgggatc agcgcttgca gcagccgtcg
    25141 atcggcccag ccggccatta aaagttcccg gctgtcctcc aaggcagccc ggcactcctc
    25201 gacgtccagg gaccgcagtc ccttgagcat cccggccaga tcgaactcca ccacttttcc
    25261 ccagctcctg acggccgatc agcacttcgg gaccggtttc agcttgtaga actcacaggt
    25321 acgataatct tcctggcccc ggcattctcc gtagatgtcc ttcatgccta gggcgtcaag
    25381 ccggtagcgc ctcgccttgc agttggcgca tcggtcgtcc ggcgcgtgcc acaggcacgg
    25441 tcccttatcg gtttcatcgg ccatgttacc taaacataat aatccttcgt atatttacga
    25501 tatatctatt ctaataaatt tcaaaacact tgtgaaggaa tcgttccgga aggagcatag
    25561 aagggggggc aatcttcaaa agcatcagac aatttaatag agcttgggat gggcccagcc
    25621 ggattcgaac cggcgaccta ctccgtgtaa gggagtcgtc atgaccgcta gaccatgggc
    25681 cctttggcat cggtgattgt tcagggatta taaaaaggaa aaggaaaaaa gggtttgagg
    25741 gggggtttca gaccttagcg gggggtgttc tcaccacggt aggtgatgtc gatcgagaat
    25801 cccaccggac catcgttcgg agacatgatg atgtacatct catcgtatcc aaccaggcta
    25861 gcgagcagct taacagccac ttcggtctga tccagggagg gaatgtcgat gatcatcgcg
    25921 gttctgtcct cattccctgg cacgtagatt gtcactatcc aatctacctc gggaggaatg
    25981 ttgacagaga aagattccaa cggtatcgcc tctccgtcca cgacaacatc atagatgtcc
    26041 catccatagt tggtggctcc ccagtcggtc atgtacctga atccgatcag aacctcctgc
    26101 ccgtcatatg cggagaggtc gaacgtcagg tcgacggtat ccacagaggt accggtcaat
    26161 cctggcaggt tggccacgat gtccgggtga gccccaccgt catgtaaatt ggtacaatag
    26221 gcgcccacat catcgagcgt ggtccaggtc tcaccgccat cagtggatat ctgcacgaat
    26281 ccgaaatccc actcggtctc gatgttccaa taggtgctga tctccagggt atgcaggtac
    26341 tcactctctt cgagtggggt ggtcaggttc aactcaatgg aggctgtgta gtctatcagg
    26401 ttctccccgg tgcccgaata caggtaatct tcttcggtca aggtccaacc gcaagcggcg
    26461 aactcacctc cgtcgaatac catcttcatc atctcgttcg cctcgtccag gttatggcat
    26521 cgcagatagt cggtagcgta tgcgtaggcc atatcgttta ccaggtaccc agcaccggaa
    26581 taatcagagc ggtctaattg ggggtatcca acgttgtatg gcatcagcca aaccgaacca
    26641 agggcatcca tgtccacgct cttgtagcaa tacaagccgc ccccgaccga cggatccagt
    26701 atgaggttgg ccagacgcca gtcgcggaac acctgctcga agctgaggcg attgtgtccc
    26761 atgtccagca acgcctcgtc aacgccttcg atgtcatgca tttcgctgaa gaacaccgct
    26821 tggagcatct cggtaccgcc ataatggtcg tgcaaataag cgaagaacat ggccaccgcg
    26881 ccgtaatcgc tcaagatgtt ttctccaccc aggtcgcccc agaccgttaa ggagttctct
    26941 ggataatcca tgaactcctg catatgatca tacgaccagt cgtaaccgca gaggtactcg
    27001 gccatcatgg agagcccctc gttcacccat gaaacctcct cggggtccat ctcgtcatgc
    27061 agaaggtgtt gatactcatg cgcgatggtc gactcatact ggtttggctt ggtcacattg
    27121 tcccccaacc tgcgagccca atcccaacag tcgacgttga tgatgttgcg gtcgtatagg
    27181 gacttcatgc taggagaata atacccaatg atgaaacctc caccccaggc cacgttatac
    27241 cagttctcat ctattatgtt gaagacgacg atcatcaact tgcccgagtc gttggtggga
    27301 tacagcatat cgctgacgtt ctccacggtc agagtatcgt tatccatcat atagcgccaa
    27361 tcttccagac tgggagagga tccgttcagg gaaggcgagt cgatgaaggt ctcggtcatg
    27421 gtggggtaga tgatgtcatc gaactcgctt atcaggtact ctacctgcca atccaatatg
    27481 ttcacttggg cgttacgggg gtcaacggag ctgtagaagg atcggttatc tgcgacccag
    27541 acctcgcaat gctgcccttc cccacgcttt tcgatatcga tcaggtcgta atcgtcatag
    27601 aacgtgccat tggcctcgtc ccaataggtt ttaactgtcc agtaaggctg gacagttcca
    27661 ttggccagat tgagcgacat ctgatccacg gacctctcga ggttcacaac gctcatgtcc
    27721 gtaatctttc tttcacgaaa ctctggctcc acatataatg gctctacatc cagatacgca
    27781 gaggacggag catcggacga ttcaccgaca ccgggtacca caaccaacat gcccccagtt
    27841 atcatggtga aaacgattac catcgcaatc atttttttca aattattcat cattagtatt
    27901 ctcctcccgc ccccttgcta tcgctagtcc cacagggcga tttaaagtga atatttcctt
    27961 gtgggttata taatgtttcg ataggtcggt atcaaaaaat ggtattctgc gtaaatacta
    28021 ccgaataaag aacccaggtc gggtctggat aggctattgc ataacccgcc tcccgaaaag
    28081 gatttaccct gccttcatta ttggagaggg cgttaaacgg tgatggtcaa ttggccaaga
    28141 acgatcgcaa cagctcatgg ttcaaggagg ccatgagcct tccggaaacg ggtccggcgc
    28201 ttcgtaggta cttcgtgaac accatgttcg acagcacgtt cgccgtgctg ggcataatca
    28261 taggttcagc cctgaccgcc gacgcggaca aggggctggt catcgccacc atcatcacca
    28321 gctgcgtcgc tttggccata tcgaccggca gcagcgtcta cgaaggtgag acgctcgagc
    28381 agtcccggcg gatggacgag atcggcaggg ccatgctgcg cccggtggaa gaaacgaatt
    28441 tgggcaaggc gtccaaggcc agcgcggcga tcatcgccct gtcgaactcc ctggcgccat
    28501 tgatgaccgg agcgataatc gtatcaccgt tcctgcttct gggcgaggag accataatcg
    28561 tggcggccga ggtagctata gttctggcgt tagtactgct gttcatcacc ggcttcatca
    28621 tgggcaagct gagcgagcgc aacccctggt ggaaagggct gcggatggcc ctggtcgggg
    28681 tagccgcctt cttcgtatgc tatatgatcg gcggcttggt gtgaactacg gcttcctcag
    28741 caggacctcg tagagcttct tggtgaaggg cggggagggg tcgtcgaatt cccgcacgtg
    28801 cactaactcg tacccatttg ccagcctctt gatcttgtcc tcggagaaga agtggaccac
    28861 gaaccccatg gggttctgcc acatgtcctc tcccttgtgc ggccctttcc cgaagtgcgg
    28921 atcgtgatcg ttgcgcaccg agtatatgtt caatccgccc ggcccgagca ccctcctgca
    28981 ctcgtccagt atgaactgta tctccctctc ccacagctcc atggtcaaca gcatgtgcga
    29041 atacaccgcg tccaccgagc cgtccggaag cggaattccg gcccggaggt cctggcgcac
    29101 gcattcgacc ttgtcgtcca tgcgcatctc cttggccttc tccctcatct ggcatatgcc
    29161 cgattcggag tagtccaggg caatcacctg aaagccctcc ttggcgaaca ggcaggtgtc
    29221 cctgccctgt ccgcaaccga gttccagcac cttcttgcat ccgttccttc tgaaaatgtc
    29281 caccgcccga acggccaggt cgctcggttc ggcgccgaag aagtccggct tgaccgcgta
    29341 cgttgagttc cactgcttga gctgttcgtc ctcggtcatt tccagctcct ataacgactt
    29401 ggccctggac ttgggtatcg cgcccgcgcc catggtcttg acggcgccga cgatcttctc
    29461 gaagttcttg aacgggatcc cgaccagcat ctcctcggcc attatatcgg tggtcttccg
    29521 gcagccgaag cagcccaggg atatgttggt cttgcccttg acgatcggga ttatcgtggc
    29581 gtcaacgcaa ctggcctgaa cggcggccat ctccactgac acccttcccc cctcctcgta
    29641 tgtttgagcg gcggggatga gccagaacac ctgctccggc agggcggtca atacgaccac
    29701 gtcaggaacc agggtggcct tgtccaacgg cgaagcggca acgccgatga cgtcgcccaa
    29761 cgggaacgac gtcctcagct ccaaggtgtt cttggccgca gccgggtcct tgtacatccc
    29821 catgttggcg tggaactcgc cggaagccac cttttccggc actggtacca tgcccaaagc
    29881 ggacgccccg accgggcagg cctccttctc cggcgtcacc agaagcttct ctcccttgcg
    29941 agccctcatt atagtgccgc agtgcctgac cggagcttcg gtcaccggat aatcggacgg
    30001 aagggcgctg cccttcttga tcagggttat cgcaacaggt tcgtgcttca agcccagggt
    30061 ttccttgaga tcgcgcgcca gcgtagcata gtcggacata aaatcgccaa agaaataccg
    30121 gtcttgacag ttaatataat tatttacata tcatgttaaa tattatttac tgttaagaac
    30181 acggccgacc aggacggcca aggacacaag ccaggtcagc agatcctcgg caccgggtct
    30241 ccaaccggcg gctccagtat cctgcgccca ccgacctcgg tcctcatcat tacgtgtttc
    30301 acggccttgc tggccctgcc cacgatggcc gcgttccggc cgtgctcgtc tgaacggagc
    30361 gccttcagga cctcctcggc catctccggc acgcaggcta tgatgacctt gccctcgttc
    30421 cctatggtga gcggatcaag gccgagcatc tcgctggcat tgcgcaccgc atcggccacc
    30481 gggatgtcca tctccaccag ctccataccg accttcgatt tggagctcca ttcgttgatg
    30541 gcgttggcga agccgccgcg ggtggcgtcc ttcatggccg ttatcccgcc cacctccagg
    30601 agcttgccga tcatgtgatt gaggggcgcg caatcgctct gcacccggct ctcgaagccg
    30661 tatccctcgc ggaaggaaag taaggctatt ccgtgatcgc caagggttcc cgacaccagc
    30721 atgacgtcgc catcccgaac gttgtcgtcc gtaagccatc tggaatctac cttgcgatag
    30781 gacgaggcga ccttcaggtt gtggtccatg gccgggtggc gcttgccgac ggcggaagcc
    30841 gagatgacca ttctgtcgat cgcccctttc tccatgacct tggtgtcgcc ggtcacgaca
    30901 ggcacaccgg cgatctccga gtaccgccca atgctcttgg tgaccctctc cagtacctcg
    30961 atctccagtc cctcctccag gatcatggac atggacaggg ccagaggctt cccgcccatc
    31021 accgctatgt cgttcacggt gccgctgacg gccagcgaac cgatgtcccc tcccggaaag
    31081 aaaattggtt tgacggtgtg cccgtcagtg gtgaagatta tgtcgtccac gatcgcggcg
    31141 tcgtccatgg agtccagggg aacctcgatc ttgaccttgg gaaggaacgg cgcgatggac
    31201 ttggcgatga gctcctgcat catttctccg ccagccccat ggcccatggt gacccgcttc
    31261 atgaggtgcg gaagagggaa gcaggttatt aagattgcca aaagtggatg tccgatgagg
    31321 gaggaatagt tttaattccc ctgtcccata tgcgccaagg caggggctcg tagggtagcc
    31381 tggattatcc ttttggcctt cgaagccgac gactggggtt caaatcccca cgggcccgcc
    31441 atcatcttat ccaggaaacg aggtaccttt ttcaaaccct tagcgacccg cggaaccctc
    31501 gggagctgta gaacgagggc gcgctgttgt ggtacacgaa cacgtgtccg tagcgcctat
    31561 ccgcgaacag cgctccgccc agggtcctga tgttcgtcgg cgtcctgatc cagctggacg
    31621 tctttgtgtc gaagctcccc agtctttgaa gttcccggta ctgctcctcc gtcagcagat
    31681 ctatgcccat ggcggtcgcc atgcccaagg cgttgccggc gggatgcacg cccttcttct
    31741 ccctcatcgc ctgtccatcc cgatcgtaac agaccttccg gcggtcctta gggctctcct
    31801 tcgagcaatc aaagaatatg aaagccccgg ccgatctatc acagccgata acatccggct
    31861 ctcctccggt gctctccatc tcctgtagcg accatagttt gtcaggatgg gccttcaatc
    31921 tcgcctctac cttgctccac tccagatcct tatggcggct catgttatcc tcgaaacgag
    31981 ccttcaaggc ggccaagagg gtctcgcgct gctctgagga cagcctattc gtgctctcca
    32041 tcgccatgat gttttacttg gaagtgcagg cagataatca tttctcatgc acccatggcg
    32101 cttcagtccc tagcagcgct ttttttagag cgaggaccga tgctccgctc gtgaccaatg
    32161 gtgccgccgc tctctccgca ttggcgggtc acgaacagtg gtaaataagt aggggaagcg
    32221 cgttcccgaa aacgaacata tccctagggg gtgacatcat agacggcatg gtactcataa
    32281 tcgcaccgtt ccttcctacg atagtcctct tggccttggt ctacatgacc ttgagaaaga
    32341 ggaagaagaa ggagctggcg gctaagaagt aagcctccat cggaggccgc aatccatttt
    32401 tcaacccaaa cagttctcca gcagacagct ttttttctcc gtcgtccaga cgaaattcag
    32461 gtccgcaatt ctcatcgaga cggaaaaagg tcaatagctg gcacggcgct gcacgttcgt
    32521 ggaccgtctg gccgtcatcg ggctcctggc cggtcctgtg accacctccg gtttcgtccc
    32581 gcaggtcatc aagggatacc gcagcggaag catgagcgac gtgtccctgt tcatgcccct
    32641 gttgttcatg gcgggaatga tgctctggct gatatacggc gtcttcctgg gcgacctgcc
    32701 cgtcgtcctc tggaacggga tggccattat cctgagctcg gtcctgatgg ccctgaacgc
    32761 tcgctcggcc agacaaaaaa ggaagggggc ggaaccccgg gtcactcgtt gaccttggag
    32821 aacgggcaga ccgatatgca ccttccgcag gccatctccg gcctgcttcc gtcgccgatg
    32881 agcctggcct cgtaaacacc gcacttggcc cagtcgatca ccaggtccct gctcccggga
    32941 tgatgcttga aatccggccc tttcagcacc ttcatggcgc agcggtcgat gcaggccgtg
    33001 caggtaccgc actggttatc gaccagcttg gcctcgcggg taactggcat gtctgtgagg
    33061 accgcgccca tgcgctgcct tggaccgtac gattcagtga tcaggagccc gttctttccg
    33121 atccatccca tgcccgacag ggaggcgatg gccttctggg acatcggtcc gagaagcttc
    33181 tccgggttga ccctctgggc ggggtcgatg aacctggcct tataaccttc cgcgatgagc
    33241 agctggacga tcctctcccc cgcctccttg atcttcttgt tgcacatctt gtaggccgag
    33301 cgcatctcct cgctcggctt gtccaaggac gccctggccg catccttcgg tatctccacc
    33361 gcgaaggtca ccgcgcaagg gaactcgaac gtcgtggcgt cgccagcgag cattcctttc
    33421 aggggagaca ggtccgcgaa gcctaccagt ccagacccgg actcccgggc ggcatcctcg
    33481 atcttctgat agaatggttc caaagggaca gaagcgctca tgggccatcg atgggtacgg
    33541 cctcagcata aagattgtcc ctgaaagaac gcaccgtcag atgatcatcc cgtccagata
    33601 cgagcggcct aggtccgtca ggcggtacac gcgccagttc ttgttctggc gccattcggt
    33661 cagcttggcc ttctccagaa tgccgaggtg gtaggacagc ttggagtcgg tgagcccagt
    33721 gaggtccttc agtacgcagg ggcagagctc gctcgctccc agcaggtgaa cgatctgcaa
    33781 tctcacggga tcggacagcg cctggtgacg gtccgaaatc gccttgaggg tgtccttgtc
    33841 cgggatccgt gatagaagcc cctcccgccc tccggcatcc cgaagtccgt ccgccacttc
    33901 cttgggcagg gaacagttgc cttcgccagg tccgccgttg ccttcgaccg ccatcttacc
    33961 agctcaccaa taccgacaag ggcagacctc gattatctta ccttcggtgc cgtcactcca
    34021 ggagcaacag tcccacggac accaggtcga accgggtcac ctttccatac tccaggtcct
    34081 tgcacggtat ggtgccgatt tcccagccaa ccttcctggc ggtggcgaag acgtccattc
    34141 ccgccgcctc catgctcggt ctcatcagat ccatgtgcct gcacttccgg cgcacgctct
    34201 cgtcgacgat cccttcggcc tcctcggcca cgcaatgctc gcaatagatg catgggtacg
    34261 ccccgaatcc gaaggccttg tagaatccgt cgtagaacgc ggtcttctcc agcaggtgga
    34321 cggtacggtt gaccaaaagg atcaggtccc tgtaccaggg atggaagtca tcgggcacat
    34381 cctcaggtct ggcgccctcc cttcccggga caccgtcaaa acgcagcaga agtgcgtgat
    34441 cgtactcggc caacatcctc ctggtgtctt ccggtgatgg ggcgtacgga gggcaggaaa
    34501 ggtgcttggc gtaaccctta catccgtagc ggcacttgaa gcgcacccaa tcagccacca
    34561 ctacatcatg cgaactcagc acggccgacc tggcgccctt ggaatcggcg agggcggcca
    34621 agcgtaaaag ctcgtccctt ggactcaaca caacctcacc ggttatgaat accctcctct
    34681 cctctcatta agtatgcgga aggtcgctcc ggccattcag aatatgtcca gcacctggac
    34741 gtatctatat agcaggcaga tcaccagggc gtaaccggcg acccggatgg cgaaaacgac
    34801 catctccagg tcctcgaaca gacccaatag gatcattaga tgggaaacac cgaacagggc
    34861 gaacaccacg gccagcatca acggcaaggt gtgcttgctc ctgcgatatc ccagaagccc
    34921 taatgccgca atggccaggc acagcaggag gttcaccaag gtgactaggt cgacttccat
    34981 ggtctactag acgtatgatg acccaggcta taataaggca gcactcactg tttcgcccgg
    35041 tgcgattgac acgctggaca tagtatggtc gtccgaccgc cgatgcggat ggccatcagc
    35101 gccgtagcgc agcgagggca gggcgccccc tctctccggt cccttagaag gaatccttcg
    35161 ggaagccgag agagctccgt acgcaccgat atggaagcat ccagcacctt ccggatgcgt
    35221 ttcccgagcc tggccatctc cgttatggac agggagtcgg ccctggtggc ggggtgcagt
    35281 cgctcctgga acagcgcctc gtccgcgtac aggttcccga cgccggcgat gatgctctgg
    35341 tccaaaagaa gcggtttgat cgagcccctc cggccttcca gtctggagac gaacaccttt
    35401 tccggcacgg tcaaggcgtc cggtcccagc tccttctcca tgatcaggtc ctcgatccgg
    35461 tggtaaatgc cgaatcggcc gaaacgccta gggtcgtcaa ggaccaatgc cccttcgtcc
    35521 aggccgaggc gaaacctttc atgagaggtg ttctcacgat cattcaccag gtgcagtgag
    35581 ccgctcatgc ccaagtggat gtggaggtgg tggtccccga tcttgaccag taggttcttg
    35641 ccgtggcggt aggcgtcatc gacggtattc ccgatgaaca cattcttcat ggaacgctca
    35701 gaagcgttgg ccagcatctt gccgtccttg acgtccaggg aagcgacgcg tctccctatc
    35761 agacgttcct cgacgaacct cctggccatc tccacctccg gcagctcggg catccggacg
    35821 taatcgaccg catcgtacat aatgcgctcg aacgctcaca ggtgtccgct cccgtttagt
    35881 aaggtgctca gcctagacca gctcaaggaa ttatggaatg tgacgcttca atgagcgaca
    35941 gcgaatgggc ggcgaccgca gggattggag atcggtcgag agaatgagct ggcgcgtcac
    36001 cgtcagcgcc gtttcggtgt tgggatggtt cggtctcgtg atcgcctggc cgttctttct
    36061 tgctgacgga tgcagcatac tgcagaacat ggcggtgctc atgctgtccg tggtggcctt
    36121 ggccatcgtg aacgtgtccg tgtggctgac cttcgcccag agcgtgggtg atctgaaaga
    36181 tatcagctgc gatgtgaaaa agcacggaat ggccgagggc gccctgcccc tcgcatggct
    36241 ggtggcgatc ggggtctggc tgttctggta cgccggcgat catagcctgt accagaacct
    36301 ggccgttctg ctgctttccg tcgtcccggt ggcgggcatc agtatgctgc ttggtaaatg
    36361 ttcaccacat cagcgatgaa gggggttcgg aggcagcctt ctccaggacc tccttcaact
    36421 tttccttggt cggcactccg ccgaacaggg tcaatttctc attcacgaac agcgcgggag
    36481 ccacggccgg tccgtactta gcgtacagcg gctggatcgc tccgacgaag aagtagctca
    36541 ggctcatacg ggcctcggtc gccgtcacca gatcgacgtc cgcctcgatg gagctctcct
    36601 gaatgacctg tcttatcagc tcgatgtact tcttgtcgta caccgccgtt tgcggttgac
    36661 agcaggacac cgagaagatg gtcagtttga gcctatttcc catacagcgc cctccccacc
    36721 cttctcagca tctccatgcc gtagacgtcg gtatcgaaga gctggacctc catgctcgga
    36781 atttcctgga agcgttgggc gatctccgtc aggtagcgat cctgggtggc ccttctccgc
    36841 tccaggaacc agttgccctg caggacctct cgggggatga cctcgtttat gatcagcgat
    36901 ttcaccttga tgccgaagcc gcccaggtcc tcgatggccc tcgccgtctc ctcgataggg
    36961 agcttctccg gcagcagcac cagattgaag gcagagatgg tctcgtccga taatccgcgt
    37021 acggacttgt cgtagcgcgc cttttcagcc tcgagatcgg ccaccatgct ctcgtcgtag
    37081 acgaatccta gcacttccga gagctcgcgg cggttcttga tctggttgga gatgtagccg
    37141 gaccagtcga agggcatgga cagttcgcgc agggtatgtc ccgtaggagc ggtgtcgaaa
    37201 accaccttgt cgtgctcggt gtcctcgaag taactgacga actggtcgaa ggcggcgatc
    37261 tcctccgtgc acggcgtgga gagaagctcg gagccgaaca tggacgagaa gccctccatc
    37321 atcccctcca gcctggtctg gaacacgccc atggcctttt tggggttgat gttcagaccg
    37381 cacagattgc gctcggtgcc gatcttggtg atctcggtgg cgctgatctc ctggccgtag
    37441 atggccgata agctgacggt gggatcggtg gccacgatca gggtcttgta cccgtggtcg
    37501 gagagccatg tcgcggtcgt tgcggccatg gtggtcttgc ctactccgcc cttccccccg
    37561 aagaacagga acttgcgctt ctctatggtt tctctcatgt cctcttgcgt cattcgaatc
    37621 gtcctaagaa cgggatgggc ctagatattg ttatccactc tctaatctgt tttttaatgc
    37681 tcgaaaggtt cgacaggtaa cgatttatcg ggaggccatc tcttattatt tccagggggt
    37741 tcaaatcatg gaagcagctc aagcagatga gttgaagttc aaaatgagcc tggtggccaa
    37801 gaccgccctg gcctggcagg tgttctccgg gaccatggtc gcctaggacc aaaccacttc
    37861 ccttttcctt atttttcagc gacccgcctt ctcgccggtg aatgctggac cagctttccc
    37921 tcgctaagaa cggagatcgc tccgtggcct ccgcacacca ggcacttccg tccgtccgta
    37981 cgtgccgatt cctctgtctc tatcaaacgc agcagcgccc tgcgttcctt ggaggctttg
    38041 gcgctatcga cgttcaccga ggtcatcagg ttcttggcca gggtggcgaa gtccttacgc
    38101 tcctcggtca agctatcaaa gttgataagg ctgtccccgg tgaaaagtac cagttcttca
    38161 ggtaaaaagt agaagacctg tccggtggtg tggccaccga aaccttccag cacctcgcac
    38221 ctcatcccgg ccaggtccaa agtggtcaac accgggaagt cccccctgct gtttcgacga
    38281 ttcaaagggt atatttccgg acgctcggcc accgagaacc cggagaagag attgatcagt
    38341 ttggtgtaga cctctgaaag caccgacccc tcgctatctg acccgtacgc ccggttcgaa
    38401 cgccggatca tctccagggt gtccgggtgc attctgaccg gagcgttgat aaacccggcg
    38461 gaaccggagt ggtcggcgtc gccatgggtg atcagaacgt tccggaccat gcccactccg
    38521 ccccagcctt ccttctccat cagtctgtcc aggtcgcgga agtaaatgcc gaagccggtg
    38581 tcgaccatgc tcacctccga gccgttcctc agcaggtagc aatttccgcc gcagggcagc
    38641 tggacgcaaa ggacgtccgc cttgtccagg cgcacctcct gcaggtcggc gtagaacccc
    38701 tttccggacg tctcccgcag tccccggccg ctgcgcagca cgtccgagaa ggcctgcttc
    38761 gggtcgcttc ccaggttcat tagctcctgg gcgacgtggt ttatgtccga gagcaatctg
    38821 aggaggaaag catcctcggc ttcgccgata agggcgcgca gctcctgggc gaagcggatg
    38881 tagaagaccg tttcgtcaag atgctgaccg gtcgtatcat actccaggat ctccagcgga
    38941 tagaccgatt tcaacacctc cagaaggcgg tccaccgctc ccgcctcctc taccgtaagt
    39001 gagacggtca aacgctccgg atgttttcct cgatcgtcaa agtccaggaa atcgatgttg
    39061 cacctggccg cggtggtgtg attgagaaaa tcgaacagcg cgccgctgcg gttcggcagg
    39121 accacgttga actttaggaa gctgggcaag ctcatcttcc cctgcaggta tccgatggcc
    39181 tccagctcag cgcgcatggc ctggtactcc tcctcgctgc atcgagcctc gaagaaaacc
    39241 gtgtatggat ctatgcgttt atcatactgg atgcggtcga tgttgcctcc gtgcctcttg
    39301 acgatctccg ccgcccggtg cagcgccccg ggctcgtcgg gcatcttggc cacgaagtat
    39361 cttctctgca tcatagggga ggaagcccct aaaaacctta taacttaggt tcccacccga
    39421 ccggaggaac ggacatcctg gttcacttca tcttggcggc catgctgacc gccaccttga
    39481 gctggttcag catgcatggt tccacgtagt accctttcat ggtccgcagc tccccgtaca
    39541 tgtcctcggg ggacctgccg acgagctccc tcaccgacct gatgcccagc atgtataacg
    39601 gttccgcaac cttctccccc accacgggga tggtccgaag ctccttcagc actggttccc
    39661 gatcgtcctg ctccatcgcg agaaagatag tggcccgcag gatttaatcg ttttcaagac
    39721 ctcacgggcg gagctggctg gccttgcgga ttatcacgcg tacggattgg gtgacctgcc
    39781 cctcatccag catcccgatc agcaggtagc tgaaggtgaa ggcgaagtac ggagccaggt
    39841 atatccagtc gaacggcacc gcgactatca agatcaccag ggcaaagtcg ctgaagggcc
    39901 ggtagtgcag gaagtattcg accgccttgc cgagatcgcg accgtgggca aaaccgtctg
    39961 ccagttcgtc caccgcacca gcgatcagga agatcgccaa cggcagcagc atgacatcca
    40021 ttccccagat caacccaccg gtcaaaaagg tcgccaatcc gatgaaggtc ccgaccagga
    40081 agctcacgtt gtcgatcttc ttagtgacca ccagactgat gagcatggcc aggaagaagg
    40141 cggtggagaa tcccccgtcc gccaccatga cccctcccat tatcagaccg gagagcacgg
    40201 cgagcagctt ggcgatcttt atcgacccga ggctctcgtc atatgcctgg tcgatgtact
    40261 ttatcgcccc gccaagaaag gcgtaggaag ctaccagaat agcgatgcgg aggggcgcgt
    40321 cccccactat agctagtgtc tcgagggtat gtattactct cccgaacctt ccctgccttg
    40381 gcgaggcatc agagggattt tgttttataa gcgttgcgct aaaaaatggt gtccaaacct
    40441 ctgctaacgt caaatgacga taaattacta cgataaccag ccctggagtt gcttttcatt
    40501 catcatcaat gaacaattgt cgaacttcga ccatccttct cgcccacgat tattaattaa
    40561 cagcgtaaaa gtttgatatt ggataaataa taatttaaca ctgataattg gagtctggaa
    40621 ctcaaaaagt acttatatac tgcaaatgaa tcaaaactcc cagtcccagt ggggatcgga
    40681 ggtggtttac cgatggcaaa gaaaccggag aagaaggcgg agcccaagaa gaagaattaa
    40741 aatcttctga tccgcaccga tcttttacca tgccaggaca gaccgccctg gcgtcctttc
    40801 cattcatttt ttatttttat ataatggttc tggtatcatt gttcccacat gaaatggtgc
    40861 tcccacatct ccatcggcaa ggccatcgcc gacgtgctgg agctgccgcc gggggagcgc
    40921 aaggcctttc tggacgggat cattgaaccg gaccggcaca aggagcgggt gaacggcccc
    40981 ggctattcct accgggtaag ccaccatcac ccgagccgca gggtggtcat gcttcatgta
    41041 tggatggcca ggaggtcgtt cctcaggaac aacagctacc tgggctaccg ccacctgggg
    41101 atggctttgc actacctcca ggacaaatcc acctccaaag ggttcctggg cgtgtcgcac
    41161 gatcggcggg aggaggcgct ggccgagtta ccggtaccgg tcgaagccat cgagaggggt
    41221 ttcaagaaat acctgtcaac cccagagttc gtatcgaggt ccctggagct gacaaaaccc
    41281 cagaaggacg tgcatcagat catggcccag gcatccttcc gatcggcggc ggtggccgcc
    41341 gcggtcaccg atctccggcg cccatcgggc ctggagcaaa agcttcgggc attgcgccgg
    41401 agccacctct tggtgcacgt tcccctggcc ataggggcgc tcgccatcgg cgcctcgctc
    41461 tccctggcct ggtggaacgc cataccactg gccacctccg tcgtcatatc cttgatagtt
    41521 ctgatcaggg accggaccta ccgccggctc aaccgggtcg cctcgtggca cggcctgaag
    41581 agacaataag ggcgtacaag gccatagtca tcggcgatgc tagagatcgt ccccggccac
    41641 cagaaccgat gacggaccct gcgcgagggc gaaggcaaag gtccagtggt ccactggatg
    41701 agccgggacc agcggccgga ggataactgg gcgccgtacc atgcctgggc cagggagggc
    41761 gtgccctggg gcatagcgtt ctgcctggta cctgatctcc tggggccggc cctcgaaatt
    41821 accgtttcat gctggaaggg ctggtgtaga ccctccgggc cgcagaagcg tcgggaattc
    41881 gaatcttttt actgacgggc gatccgtcgg tagaggtgcc gcttttcctg caggagttga
    41941 agatatcgct cacgataacc gatttcgatc ccccgcgcca aaggtccgaa tggaggacga
    42001 aggtcatgga aaggtgcggc agcgggttcg aagaggtgga cgcccacaac atcgtaccgt
    42061 gcttggcggc atcaccgaag caggagttcg ccgccgccac gttccgaccc aggatcgagc
    42121 gtcatctgcc ggaccgactg gagcacctgc ccccctctcc gtcacagttc aaggattggc
    42181 cgggggatgc cgaaacgaat gacgtatcga agatactcga taggtacgag aacgtggcag
    42241 tcgacaaatg ggagggaggt tctttccatg ccgaccgaac actgggcgat ttcgtgcggg
    42301 agcgtctgcc tgggtacgct gagaatagga acgaccccaa cctgaacgga gcttatcgca
    42361 ggttcgaagt gggcgcgttc gtcgagaaat acttcaaccc aggtcgatga cctttccttt
    42421 ttcaggtagc acggtccgca ccgggcacag ctcggcgaac tcctcgggca gggcgcagtg
    42481 caccgggacc accacctccg gggagatctt cctgacgacc ttccacaggt cgtcaattgc
    42541 caggtggccg gagctgtgga atccctcctc gaagtccagc gttccgttcg ttttcgacag
    42601 gccgcggcaa tcgaacttca tgagatctat ccagttcatc agtttctgca ggttgtccgt
    42661 ctgccgcagg tcgtaggcca tgctgttgga gtagacgtac gttccacctt tccaatccag
    42721 gtcgagcagc ttggccatgt cccagaacga aaggcacagc atgtgctcct ccggttccat
    42781 ggcgatgtcg tccggatcgg tgacctgcca tccatcgtcc ctcagctttt ccacctggtc
    42841 ccattccttg tcggagagcg accggtacac ccacagcgaa tcctttcgca cgttgccgtc
    42901 caccttggcg atgctctgca ggagggccac gtccttgtag gtgaccacca tgcgcttgcc
    42961 ggtccgtctg gcgatatcta tgaaggtgtc caggcgctcg tagttctttg cggaaaagtc
    43021 ggcgatggtc aaaccacgcc cgtcctccac cgccgccagg cagttctggt gtacgacgtc
    43081 ctcggtgatc tcccgctccg gtaccgggcg gccgatcctg gtgccttcga ttatcagggc
    43141 tcttggggag agcttcccgg cctcgtcggc gaagcgggcg gtgtcctccc cgtgggcgcc
    43201 gtgcatcctg aggtctcccg agtaaaccat ccagtctccc tcgccccggc gcagggcgaa
    43261 ggccgtggcg ccgtagatgg aatggtccac cgggaaggcc ttgtactcga tcccgttcag
    43321 ctccctggag ccttcggaca cgtcgcacat gtcacccttc ttccagtccg gttcgtcctc
    43381 taccaccttg ccggtcagca cccaacggcg tccgcggacg cccttgtcct tgcccttcga
    43441 ggcgaccagg acccgcggct ctcctttctt gggttcgcgg accgtgtggt cgaagatatc
    43501 agtggccatg tcggaacgac cgagctcgct tgaggcccgc aggatggcgt aggtcatggg
    43561 gctggcgatg atagggatgt cctcgcgaag gaacccggca tgcccgaagt ggtcctgatg
    43621 ggcgtgcgat aggaacaagg cgtcgacccg gaccggggac atagcggtcc ggaggtccat
    43681 cggatagagg tctggtcggt aacagtccag gggtggcagc attcccaatc tcagatagtc
    43741 cctgagcccc cgtccgacgc gcggggtcac gaactcggag caataaaggt tgttgacgtc
    43801 gaacggctcc ccgaagtcca gtaaggctcc ccggtccccc aggtccacat ggaccttgtt
    43861 gcctccgacg acccccgccc ctccgtacac agtgatcttc atatcaacgc acttcgaacg
    43921 gactggcagg atttatcggt atgcataagg tccaatgatc ggtacggtct cgggtccttt
    43981 tcaggatgat gaagggtttt ggcgtgggaa cgatgatcca cggatcacca cttgcgatcc
    44041 a
//
LOCUS       MALP_2                 53985 bp    DNA     linear       21-MAY-2018
DEFINITION  Genus species strain strain.
ACCESSION   
VERSION
KEYWORDS    .
SOURCE      Genus species
  ORGANISM  Genus species
            Unclassified.
COMMENT     Annotated using prokka 1.13 from
            https://github.com/tseemann/prokka.
FEATURES             Location/Qualifiers
     source          1..53985
                     /organism="Genus species"
                     /mol_type="genomic DNA"
                     /strain="strain"
     gene            535..1104
                     /locus_tag="MALP_00052"
     CDS             535..1104
                     /locus_tag="MALP_00052"
                     /inference="ab initio prediction:Prodigal:2.6"
                     /codon_start=1
                     /transl_table=11
                     /product="hypothetical protein"
                     /protein_id="Prokka:MALP_00052"
                     /translation="MRRAGTNHSRYPQSKLEEECSTRALVGYISETGNTKKAARAIYD
                     EIPGEKDLLSICDVPDPSVYDLIFLGFPIHQFGPDKKAMMRMKQHCVPGRKVALFVTH
                     AAPETEPELQEWLSKFKEAAPGAEMVGLFDRQGQMSVPIRMMLRLSGDRKMRNWAKID
                     NGKGQPDDSRIMKAREFAKEVLEKVGHKG"
     gene            1175..2137
                     /locus_tag="MALP_00053"
     CDS             1175..2137
                     /locus_tag="MALP_00053"
                     /inference="ab initio prediction:Prodigal:2.6"
                     /inference="similar to AA sequence:UniProtKB:Q58206"
                     /codon_start=1
                     /transl_table=11
                     /product="putative ABC transporter ATP-binding protein"
                     /protein_id="Prokka:MALP_00053"
                     /translation="MGNGDFSKDGSAEHTITARDVVVRFGNILALDNFSVEVPNGIVG
                     LLGPNGAGKSTFIKTVLGLVSYDSGDVRISGMDPRTDVMAIRDRVGYMPEHDCLVDTM
                     TGLELVTYFGRLSGMTKEDSIPRSHEVLDFVGLGEERYRPTATYSTGMKQRVKLAQAI
                     VHDPEILFLDEPTNGMDPLGREEMLELISRIAASNKSLLISSHILQDMEKVCQHVIII
                     NGGRAITQGPMSVLLDQGRDRKRLQVRGDPKALLAFTDQLRKVREVISVSEEFGQMTI
                     ILVNGGPSAPLLDMAKLHGVQVRSYAPDKLTLEGAFIRSVTEGA"
     gene            2137..2958
                     /locus_tag="MALP_00054"
     CDS             2137..2958
                     /locus_tag="MALP_00054"
                     /inference="ab initio prediction:Prodigal:2.6"
                     /codon_start=1
                     /transl_table=11
                     /product="hypothetical protein"
                     /protein_id="Prokka:MALP_00054"
                     /translation="MGLDPIGYKPWSGERTEHGRRFLVVAESILRHKLRAKWFLALLV
                     IGTFLVHIMPLFIFSLIPHQGLEAEVMRDYMGDGLYFIFEVILVALVCSDLISEDLRS
                     NSFILYVSRAMGVKGYLLGKWTGAMITIGLFTLLPPLAVAIAITATQSGSDYLGSLAV
                     IGQTLLAGAWSAAMLVPAGLAVSSLTRKKTYASVGTFMFFFGMMIVAGIFSGLSQDWS
                     MLNPSEVLYQSHTVLYGLELSESVNRYLLGAMAFLLTVPPMALVYYRIMRKEVGK"
     gene            2955..3881
                     /gene="wtpC_1"
                     /locus_tag="MALP_00055"
     CDS             2955..3881
                     /gene="wtpC_1"
                     /locus_tag="MALP_00055"
                     /EC_number="3.6.3.-"
                     /inference="ab initio prediction:Prodigal:2.6"
                     /inference="similar to AA sequence:UniProtKB:O30144"
                     /codon_start=1
                     /transl_table=11
                     /product="Molybdate/tungstate import ATP-binding protein
                     WtpC"
                     /protein_id="Prokka:MALP_00055"
                     /translation="MSNVAEARLLSKWYGQVIGLNNFSIDVPKGITGIVGPNGAGKST
                     FFKLLTGNIKTNVGHLRVLGEEPWQNPALLAKIGFCPDYDFLPPDLNGREYLRFVAGL
                     HGMDSVRTATRVNDVLGIVNMVKDADRIMGGYSKGMRQRIKIAGALLHEPQLLLLDEP
                     LTGTDPLIRKEMIDLVKDLNKVHGHDVIVSSHVLHEIERMTHQVALIYKGRSVASGDI
                     SEIRRLMSDHPHNIVLEGRGLVPLAQTLLTKPYTSSIELRPDRMGMYVRVDRPEEFFD
                     SLPELVAGTGCELERVESLDDDLESVFRYLVG"
     gene            3887..4633
                     /locus_tag="MALP_00056"
     CDS             3887..4633
                     /locus_tag="MALP_00056"
                     /inference="ab initio prediction:Prodigal:2.6"
                     /codon_start=1
                     /transl_table=11
                     /product="hypothetical protein"
                     /protein_id="Prokka:MALP_00056"
                     /translation="MSFNLIGLRTVAAFSARKLLMNRRWMLVMLLGALVALVMGYAAT
                     EDGANMDLASDLMVILLLAFLLPVLSLIYGASMIRNEMDDRSIVQVITAPLDRRISYL
                     GYYIGLVMVLCLLITVVTVIGGLAFLMFSPERTGGAQLIITFIALQYLGVMVYSALFL
                     FIGTLIKQPIYLGLFYIFIWEGFVTSVPGSIGMLTIRHQLQVVGSELTEFGSIAWTTG
                     DWAVSILALVVVTAVLVLAGAFVFRQEEVA"
     gene            4793..4918
                     /locus_tag="MALP_00057"
     CDS             4793..4918
                     /locus_tag="MALP_00057"
                     /inference="ab initio prediction:Prodigal:2.6"
                     /codon_start=1
                     /transl_table=11
                     /product="hypothetical protein"
                     /protein_id="Prokka:MALP_00057"
                     /translation="MIIPKEYCNKYGFRSGLEIFMEARKGRMSSWRNTSSIVRPI"
     gene            4963..5196
                     /locus_tag="MALP_00058"
     CDS             4963..5196
                     /locus_tag="MALP_00058"
                     /inference="ab initio prediction:Prodigal:2.6"
                     /codon_start=1
                     /transl_table=11
                     /product="hypothetical protein"
                     /protein_id="Prokka:MALP_00058"
                     /translation="MWNTDLVEMIGIMGKLGAGDERRDEAVEAVLSKQGENGRWKQEN
                     QFSGRFITTVETDGRESRWVTLNVVRAFRSLME"
     gene            complement(5550..6149)
                     /locus_tag="MALP_00059"
     CDS             complement(5550..6149)
                     /locus_tag="MALP_00059"
                     /inference="ab initio prediction:Prodigal:2.6"
                     /codon_start=1
                     /transl_table=11
                     /product="hypothetical protein"
                     /protein_id="Prokka:MALP_00059"
                     /translation="MADFPGEIGAWLDILLDTIPTIIIAIVTLIIGFILAYVAGEMVR
                     EVFGRIGRDRATGRSGPKHSVMAGKIAKALVFAVVAISAIQLLAELGPFGEWQATVEN
                     YGIRFVLGLLVMFVGAFLSDIASPTLACWLHGGACISEETDPTRELVFLGLIVSVVLV
                     GLGIMIVDSLAVLMIFLASLVIGVTLVLLESRRRMRGVE"
     gene            complement(6251..7090)
                     /locus_tag="MALP_00060"
     CDS             complement(6251..7090)
                     /locus_tag="MALP_00060"
                     /inference="ab initio prediction:Prodigal:2.6"
                     /codon_start=1
                     /transl_table=11
                     /product="hypothetical protein"
                     /protein_id="Prokka:MALP_00060"
                     /translation="MNLVDLLDELSTMWDSFLVAVPAILAAIIVLIIGYLVAWIAGKI
                     VKKVVQKAGLERFFNQTATGRAFLSSGLYASNLASMLVMAFIMIFFIVLAIQVLDMSG
                     VFGDYLTLLANYLPKLFVGVLVLIVGAFFADFLSSFIGRIVRPMFPEGKQNIAEMLKN
                     LLFIGLIAFVVLLALNIMLLTGALVYTLVLGFVIIGVGILLTDALIRSVADDHPDFKE
                     VAGYAKFVLYSIFLIIGTGAIFATFPGVTGIIANISWAFALALALMLVPVAFAMTKKM
                     TKQ"
     gene            complement(7157..7405)
                     /locus_tag="MALP_00061"
     CDS             complement(7157..7405)
                     /locus_tag="MALP_00061"
                     /inference="ab initio prediction:Prodigal:2.6"
                     /codon_start=1
                     /transl_table=11
                     /product="hypothetical protein"
                     /protein_id="Prokka:MALP_00061"
                     /translation="MRDLCLGVPSGCIYGLIGPNGSGKTAAIKVLMGLVRATSGMAEV
                     LGRTVPVTMAMRALPIALMRRRRARQLTKLTRIIFYHF"
     gene            complement(7471..8091)
                     /locus_tag="MALP_00062"
     CDS             complement(7471..8091)
                     /locus_tag="MALP_00062"
                     /inference="ab initio prediction:Prodigal:2.6"
                     /codon_start=1
                     /transl_table=11
                     /product="hypothetical protein"
                     /protein_id="Prokka:MALP_00062"
                     /translation="MMSIPNAQSSPERKGAKERILQASFELFAEKGFDGTTTRSIAKR
                     AGVNEVTIFRTFGNKEALFRQAAMDVLPLRRIKAGVDFGADGTAEEVLVRNARLVLGI
                     LKENRHMFMITVGELWRHPEMKEEVGIEIFDQAVQFVTEQMRVMIADGRLRDVDPFVA
                     ARSWMGTVQSHFLLNYLIRPGHLDPDAEERLIRGWADIFVNGAGRR"
     gene            8234..9601
                     /locus_tag="MALP_00063"
     CDS             8234..9601
                     /locus_tag="MALP_00063"
                     /inference="ab initio prediction:Prodigal:2.6"
                     /codon_start=1
                     /transl_table=11
                     /product="hypothetical protein"
                     /protein_id="Prokka:MALP_00063"
                     /translation="MEFADYIRMFDAHTAKYIPNRADWTPSDHAVYGPSDYFRLDPQE
                     ANDLRYKAVRYQLDRHFKSNRTYRTFCEDLKFDPASIRSADDLDKVPVVSTDFFKTYP
                     AGRDFALWLANVYTGELPKIHIRNKDPTHDEVIRSFNDAGMAVAYSSGTSGRHTFIPR
                     DMKAFFSNEYALSKGALTMFYPHWGPDMRSFLLMPNPFKTNLFAGRLGAVMFDIMKDV
                     EVALDREVNTETVRQSMVKGDTLVGKITKYVVSRTAQKSIDRIVNWIGERYKDGSRIA
                     LVGVPFMLHHVLNELKERGRSYDIGDRTMILTGGGWKAHENERIPEERFRKDVEELLG
                     VRPEHCLDMYGMVEGNGWMLQCPEGHHFHIPTNYLHPMVLDDDGNNLGYGKYGRFAFL
                     DGSMNAYPGFIVTSDKVKMLEHCPHCDRPGPVLESGITRMPGKEVRGCGEEMRKMMAA
                     DVGGD"
     gene            9603..10574
                     /locus_tag="MALP_00064"
     CDS             9603..10574
                     /locus_tag="MALP_00064"
                     /inference="ab initio prediction:Prodigal:2.6"
                     /codon_start=1
                     /transl_table=11
                     /product="hypothetical protein"
                     /protein_id="Prokka:MALP_00064"
                     /translation="MRSPGYMKRHEFLPNTPFIKLLTKGVASVLKTSAFHLGEVKKMR
                     VRPPEQERYQRPQRPYDIPEYQEGMRCGARDEKYLSATLYCDPCDPRIMAMAHKLGAF
                     QVSDLEFAKRAHDLAKNQMIVEYVPFDTAGDTLERGTGTCFHLANTMVALCRAAGIKA
                     RYKVFAMNMIAVWYDKMLGADSFMQKWYDSLGYFLIEAEVQVFVDGKWMDAVVGPDDG
                     WQATMGDSLSKLGETSLEDWFEAIPGTVMLRESIPYGLPILGKLMIALAPGSVERVSC
                     NVKRMSQDGYRMMEVMGGREAYDSMTRAKRVKRPMVNVENRSQIVFD"
     gene            10652..10798
                     /locus_tag="MALP_00065"
     CDS             10652..10798
                     /locus_tag="MALP_00065"
                     /inference="ab initio prediction:Prodigal:2.6"
                     /codon_start=1
                     /transl_table=11
                     /product="hypothetical protein"
                     /protein_id="Prokka:MALP_00065"
                     /translation="MKKVKCMTCGRTFTAPTKEEAEAMLKRHRVQDIMGEATLQRSRY
                     GSDA"
     gene            10890..11324
                     /locus_tag="MALP_00066"
     CDS             10890..11324
                     /locus_tag="MALP_00066"
                     /inference="ab initio prediction:Prodigal:2.6"
                     /codon_start=1
                     /transl_table=11
                     /product="hypothetical protein"
                     /protein_id="Prokka:MALP_00066"
                     /translation="MGLFDRFKGKDISRPEEGLRRLMAQVLEVLRETEEIIDGLPPEL
                     RQGARRSFDESVGESIGDCRKRLEKLDRKLLAGDLESIPRPELLGLRERMSRLDDHLI
                     RSYLGAVKITGNRRNKKAIRASARKRADRVEELLKALEKITG"
     gene            11470..11601
                     /locus_tag="MALP_00067"
     CDS             11470..11601
                     /locus_tag="MALP_00067"
                     /inference="ab initio prediction:Prodigal:2.6"
                     /codon_start=1
                     /transl_table=11
                     /product="hypothetical protein"
                     /protein_id="Prokka:MALP_00067"
                     /translation="MIILVIGRVLAPGILTVIGAMIGPLIGLVILGPALGHIDPYLA"
     gene            11614..11868
                     /locus_tag="MALP_00068"
     CDS             11614..11868
                     /locus_tag="MALP_00068"
                     /inference="ab initio prediction:Prodigal:2.6"
                     /codon_start=1
                     /transl_table=11
                     /product="hypothetical protein"
                     /protein_id="Prokka:MALP_00068"
                     /translation="MGADEMMVSRLFRGVLLSMALPIADLPMLAINHLFPHWLMMVIM
                     FIIHVPMHGFVGAKVAEVFETSVNYQEDGTFGEGRDHIPC"
     gene            11929..12690
                     /locus_tag="MALP_00069"
     CDS             11929..12690
                     /locus_tag="MALP_00069"
                     /EC_number="3.6.5.-"
                     /inference="ab initio prediction:Prodigal:2.6"
                     /inference="similar to AA sequence:UniProtKB:Q9UYR9"
                     /codon_start=1
                     /transl_table=11
                     /product="GPN-loop GTPase"
                     /protein_id="Prokka:MALP_00069"
                     /translation="MRFIYFVGTAGSGKSSLIYAFQEWLTLQGLDSVIINLDPGVEHM
                     PYEPDIDIRDWVRVDDVMEEYGLGPNGAQIVAADMMAVNAKDLAESVEKFRTNYVLVD
                     TPGQIELFAFRQSSEVIMEELGKEDACLVFLADPNLCKTPSGFVSSIMLAATVHFRFS
                     VPFFTVLSKSDLLKEEEQETIMEWSESPDALYAALTDKIDTRAVLGIELFKALESIGA
                     YKKVVAASATEPSGLEDIYDMVQQSFEGGEDLSND"
     gene            12721..12894
                     /locus_tag="MALP_00070"
     CDS             12721..12894
                     /locus_tag="MALP_00070"
                     /inference="ab initio prediction:Prodigal:2.6"
                     /codon_start=1
                     /transl_table=11
                     /product="hypothetical protein"
                     /protein_id="Prokka:MALP_00070"
                     /translation="MKTWVATCPECGSADVVYEAGMMMGQKYRCQKCGYIGSFVLEKE
                     IEVEKEVSGEHHA"
     gene            complement(12874..14085)
                     /gene="pan"
                     /locus_tag="MALP_00071"
     CDS             complement(12874..14085)
                     /gene="pan"
                     /locus_tag="MALP_00071"
                     /inference="ab initio prediction:Prodigal:2.6"
                     /inference="similar to AA sequence:UniProtKB:O28303"
                     /codon_start=1
                     /transl_table=11
                     /product="Proteasome-activating nucleotidase"
                     /protein_id="Prokka:MALP_00071"
                     /translation="MLDEELDQSISNEIVEKLELLERQNSELLEEVRRVEGEKRYVES
                     ELFRLQKEIKRMRSELERLKSPPLIIGSIKDILIDGRVIVKSSTGPDFIVTTSEYVPS
                     EDLIIGARVALNKQTLAVMSVLPQSLDPIVTGAEIIDKPTITYDMIGGLDEQILEVRE
                     AVEDPLLRPDLYRRVGIEPPKGVLLVGPPGTGKTLIAKAVANNTNATFIRFVGSELVQ
                     KYIGEGARLVRELFELAREKAPSIIFIDELDSVGAKRLDVATSGDREVQRTLMQLLAE
                     LDGFNPLDNIKIIGATNRPDILDDALLRPGRFDRIIEVPIPSYEARLEIFRIHTGKMS
                     VEDDLNLESLATKTELATGADIKSICTEAGMFAIRDNRDTVSMADFERAIVKVLDNET
                     SKCTESGVMFA"
     gene            complement(14192..14917)
                     /gene="aqpM_1"
                     /locus_tag="MALP_00072"
     CDS             complement(14192..14917)
                     /gene="aqpM_1"
                     /locus_tag="MALP_00072"
                     /inference="ab initio prediction:Prodigal:2.6"
                     /inference="similar to AA sequence:UniProtKB:O28846"
                     /codon_start=1
                     /transl_table=11
                     /product="putative aquaporin AqpM"
                     /protein_id="Prokka:MALP_00072"
                     /translation="MKTLKQKFTAELIGTMFLVIVAIASTILPMTLDVELGVTVFVNA
                     VAVAFVLFALIECMAPISGAHFNPAVTLALSRTGEMRKGEAPYYIMAQFLGAFLGLIT
                     VHLMFWDTNPVLLTVSENDMTFSQFFAEIVGTFILVGVIYGCVRGKSNATGMAVAFLV
                     GGMLVSTVSTMFANPAVTFARMMTYAICGIAPLSGIVFMAMEVIGAMLAMFVFTKVLY
                     PSQLDKKDICEPGYCPPKIIEVR"
     gene            15023..16102
                     /locus_tag="MALP_00073"
     CDS             15023..16102
                     /locus_tag="MALP_00073"
                     /inference="ab initio prediction:Prodigal:2.6"
                     /codon_start=1
                     /transl_table=11
                     /product="hypothetical protein"
                     /protein_id="Prokka:MALP_00073"
                     /translation="MSISDMKVRMVIIGGFLGAGKTTLITRLAKELLSSNVNVGLIMN
                     DQADALVDTQYSRALGLDSCEVSGGCFCCRFPDFMKNAEKLIDTSRPQMVIAEPVGSC
                     TDLLATVVNPLKTMYSERFEVAPLMIMVDAARALSDGFDRNDLNGYLRHHQVSEAEVV
                     IISKSDLVSPEQLDRVRSAIEGINPSMRTVVYSSMNGEGLSEIIEIVSGRQVSDRKPT
                     DIDYALYAEAEAELGWYNSTITVDLAPRTDVFDLGKRFLGSLSELYPAGDVAHAKVIL
                     TTSSTAMKMSCVQGRLGVDMAKGSRFAEGKGRFTVNARVVSSPDDLRRNVRSALATVF
                     PAELDFETEECFSPSPPKPFHRMKE"
     gene            16154..16645
                     /locus_tag="MALP_00074"
     CDS             16154..16645
                     /locus_tag="MALP_00074"
                     /inference="ab initio prediction:Prodigal:2.6"
                     /codon_start=1
                     /transl_table=11
                     /product="hypothetical protein"
                     /protein_id="Prokka:MALP_00074"
                     /translation="MICEMCGKEVASLLPVRIEGTILSVCRDCARFGDNVKAGGKQGT
                     TVEPSLIQVRLQNRERRMKTKDVYEGGEESFEMALDYPKRIKEAREKMGWKQEELAAK
                     MNERESVIHKLESGTMHPDDALIRKVEKTLDIKIKEKVTIAAVEKSTGKKGMTLEDFI
                     KKK"
     gene            complement(16649..17200)
                     /locus_tag="MALP_00075"
     CDS             complement(16649..17200)
                     /locus_tag="MALP_00075"
                     /inference="ab initio prediction:Prodigal:2.6"
                     /codon_start=1
                     /transl_table=11
                     /product="hypothetical protein"
                     /protein_id="Prokka:MALP_00075"
                     /translation="MSELQKTVTVVFNRKGKKLLSEREFINALFFELKWADPSGVGRI
                     EAKEAQRILEAALRQGLLELSDGYVKPTFDLKSVEVSLNYKPTKDLLKELGEGGSAPA
                     AASPSSNQGEMKAEPLPVFSVLIDDIAAKSGWNKRDVVSRINKVVERLSVDAEVAALL
                     IGKDVGVDVAKYLLEVKEEVLRK"
     gene            17441..19075
                     /gene="thsB"
                     /locus_tag="MALP_00076"
     CDS             17441..19075
                     /gene="thsB"
                     /locus_tag="MALP_00076"
                     /inference="ab initio prediction:Prodigal:2.6"
                     /inference="similar to AA sequence:UniProtKB:P48425"
                     /codon_start=1
                     /transl_table=11
                     /product="Thermosome subunit beta"
                     /protein_id="Prokka:MALP_00076"
                     /translation="MSMGNQPIFILKEGSKREKGKDAQYNNIMAARAIADAVRSTLGP
                     RGMDKMLVDSMGDVVITNDGVTILKEIDVEHPAAKMLVEVAKTQDEECGDGTTTAVIL
                     AGELLKKSIDLIDANVHPTIITAGYRMAANKAMDVLDSVAIKVEPKDRATLLKIAKTA
                     MMSKSVSGSKELMAAVSVDSVSAVAEKVNGKWQVDMDNIQVTKKHGGSMDDTQLIPGI
                     IVDKEPVHPGMPKRIEKAKIALLDVALEIKKTEIDAKIEITDPTQMHAFLDEEERMLK
                     QMVDTIKRVGANVVFCQKGIDDLVQHFLAKEKIYAGRRVKKGDMEKLSKATGATIISK
                     INELDANDLGKADLVEVRKIQDEEMTFVTGCKNPKAMSILIRGGTDHVIAEIERSLDD
                     AMSVVAVAIEDGLMLTGGGSTAVEVALRLREFSSSVGGREQIAIDAYASALEVIPTAL
                     AENAGLDPIDILIEMRKSHKAGKKHAGVNVFTGQVEDMLANDVIEPFRVDKQAISSAT
                     DAAVMILRIDDVIASKGTPGMSSRDMVGKEGLGDTD"
     gene            19153..19695
                     /gene="grpE"
                     /locus_tag="MALP_00077"
     CDS             19153..19695
                     /gene="grpE"
                     /locus_tag="MALP_00077"
                     /inference="ab initio prediction:Prodigal:2.6"
                     /inference="similar to AA sequence:UniProtKB:P0CW10"
                     /codon_start=1
                     /transl_table=11
                     /product="Protein GrpE"
                     /protein_id="Prokka:MALP_00077"
                     /translation="MEDISRESRPPQEGEAQGEPLRPDDDMTRLKAEIEEAREQAERN
                     LDMAKRIQADFDNYKKRAQRDMEEQIKAANDRLLYDLLGFLDDFERAFAAKATPEEFR
                     RGVESIHANLRSLLQSKGLVETPCDSFDPALHEALCVGEGEEGKVLEVYQKGYCLGPR
                     VVRYAKVKVGSGNNRGESDG"
     gene            19688..21529
                     /gene="dnaK"
                     /locus_tag="MALP_00078"
     CDS             19688..21529
                     /gene="dnaK"
                     /locus_tag="MALP_00078"
                     /inference="ab initio prediction:Prodigal:2.6"
                     /inference="protein motif:HAMAP:MF_00332"
                     /codon_start=1
                     /transl_table=11
                     /product="Chaperone protein DnaK"
                     /protein_id="Prokka:MALP_00078"
                     /translation="MAKIIGIDLGTSNSAAAVMEGGRPTIIPSAEGTSIGGKAFPSYV
                     AFTKDNQLLVGEPARRQAVTNPEGTIAAIKRKMGTDYKVNIMGKEYSPQQISAFILQK
                     IKRDAEAYLGEEVTKAVITVPAYFNDNQRQATKDAGAIAGLEVIRIINEPTSAALAFG
                     LDKAGTSQKIMVFDLGGGTLDVTIMDFSDGVFEVVSTSGDTQLGGTDMDELLIKFAVS
                     NFQKETGVDLTTDKMAMWRVREACEKAKIELSTTMSTEVNLPFIAAGADGPKHLAFNL
                     TRAKLEELVEPVVNRCRGPVERAMKDSNLSADKINAVILVGGPTRMPVIQRFVETVVG
                     KKIQRGVDPMECVAMGAAVQAAVLSGEVKDVLLLDVTPLSLGIETLGGIATKLIDRNT
                     TIPTRKSQIFSTAADGQTSVEIHVTQGERPMAKDNTSLGRFMLMGIPPAPRGVPQIEV
                     AFDIDANGIVNVSAKDLGTGKEAKITITASTKLSTDDIDKMVKEAERFAEDDLKNKEK
                     VEIINQADQLTYATEKALTELGEQASNEERTKIEALINDVRDEIKKGDAATIKTKMEA
                     LQKEFYAISTRIYQNMAQKQQTDGQQQGSAPQDDNVVDADYKIVDDQ"
     gene            21538..22662
                     /gene="dnaJ"
                     /locus_tag="MALP_00079"
     CDS             21538..22662
                     /gene="dnaJ"
                     /locus_tag="MALP_00079"
                     /inference="ab initio prediction:Prodigal:2.6"
                     /inference="protein motif:HAMAP:MF_01152"
                     /codon_start=1
                     /transl_table=11
                     /product="Chaperone protein DnaJ"
                     /protein_id="Prokka:MALP_00079"
                     /translation="MVEKRDYYEVLGVERQAGEEEIKKAYRQLARQYHPDVTKEDPKV
                     AEERFKEISEAYEVLMDKPKRELYDKYGHAGVNSQFQGGGFNWNDFTHQGDIRDIFGD
                     AGFGSGNIFDMFFGGGRSRGPHQGQSLRYDLDITLEEAAEGMKKELTLPLTVKCDACG
                     GTGSKSRKEEVCQQCGGKGQVQRVERRGYSQFISVGTCPKCKGSGKDIKDPCPECDDG
                     WTRKRQKVSLDIPKGVDTGMRLRVAGAGEPSPDGGPPGDLFVVINVKDHKLFQRDGAD
                     LYVTQEISFPEAALGATIEVPTLGGKMAEVNIPPGTQPGDVQRLKGLGMPRMEGHGKG
                     DLYVRLKLVVPKKLTAEQKELLRKFDGGDGSKKKLFGRGK"
     gene            complement(22669..22920)
                     /locus_tag="MALP_00080"
     CDS             complement(22669..22920)
                     /locus_tag="MALP_00080"
                     /inference="ab initio prediction:Prodigal:2.6"
                     /codon_start=1
                     /transl_table=11
                     /product="hypothetical protein"
                     /protein_id="Prokka:MALP_00080"
                     /translation="MAFLAGVYLLINLVALVMFAYDKMMARKGDRRISEKSLLLVALF
                     GPFGAMAGMSWFRHKTRKMKFKLVPLFAVVHVLLAFSFL"
     gene            complement(23065..23271)
                     /locus_tag="MALP_00081"
     CDS             complement(23065..23271)
                     /locus_tag="MALP_00081"
                     /inference="ab initio prediction:Prodigal:2.6"
                     /codon_start=1
                     /transl_table=11
                     /product="hypothetical protein"
                     /protein_id="Prokka:MALP_00081"
                     /translation="MMEMVIQGVIAPGKAGVVHTDLSPYNILVKDGRPWFISLSEATR
                     VDRSGDSPWVILRCRERCAAVFAR"
     gene            complement(23268..23708)
                     /locus_tag="MALP_00082"
     CDS             complement(23268..23708)
                     /locus_tag="MALP_00082"
                     /inference="ab initio prediction:Prodigal:2.6"
                     /codon_start=1
                     /transl_table=11
                     /product="hypothetical protein"
                     /protein_id="Prokka:MALP_00082"
                     /translation="MPNDWYLDAGVTWRIRDKNTDLHESDYRETARSIPENGLATGVR
                     GTISSGKEASVYLAELRGAPLAVKVYRPYQAPHEGGRPIKLSSAGWLGRARARHAAAG
                     LEGRSASPCASLASGENVLTTRYLDRDGAQRRASRTVRPTIRPR"
     gene            23755..23868
                     /locus_tag="MALP_00083"
     CDS             23755..23868
                     /locus_tag="MALP_00083"
                     /inference="ab initio prediction:Prodigal:2.6"
                     /codon_start=1
                     /transl_table=11
                     /product="hypothetical protein"
                     /protein_id="Prokka:MALP_00083"
                     /translation="MPENLGTAPGILLKIGVVASYPGTSWSNDRGFQARRC"
     gene            23958..25232
                     /gene="mdtH_1"
                     /locus_tag="MALP_00084"
     CDS             23958..25232
                     /gene="mdtH_1"
                     /locus_tag="MALP_00084"
                     /inference="ab initio prediction:Prodigal:2.6"
                     /inference="protein motif:HAMAP:MF_01529"
                     /codon_start=1
                     /transl_table=11
                     /product="Multidrug resistance protein MdtH"
                     /protein_id="Prokka:MALP_00084"
                     /translation="MAIRLPSFRSTQGFDRRVWTLFYGRIISSLGFSVVMPFLSIYLH
                     NELGISMTIVGMVLLISAVVGALGQIVGGELADIMGRRKIMIIAMAARSTMFLALAYV
                     ISGGADIFVITIMVSLSSLAGSFFEPASSALIADVVEPKKRLEAYGLLRIGGNIGWTL
                     GPLLGGLLSMISYPFLFIISAAATGTVSIIVFMFVAESISSSARRQKLSLRDLGRLRN
                     DHRFLAFCLISIPLFMMFGQMASNYAVFSTEIIGITNAEIGYIYAINGLMVVFMQFPI
                     SRSINHLRMTKAMAAGSLLYAIGYGIVGLTPYIGMGVPTWLFSPGFLYLAMCMFIVTM
                     GEMIVSPSSMTLVAKMSPESERGRYQGMYGLVSNFGFSAGPFFGGLLFDVFYGDPIFM
                     WAGIGSFGLLAALGFLGLGRRIPEMTDRIDED"
     gene            complement(25229..25741)
                     /locus_tag="MALP_00085"
     CDS             complement(25229..25741)
                     /locus_tag="MALP_00085"
                     /inference="ab initio prediction:Prodigal:2.6"
                     /codon_start=1
                     /transl_table=11
                     /product="hypothetical protein"
                     /protein_id="Prokka:MALP_00085"
                     /translation="MNGKDLSDLVQDQCVLACRDFLKEDLPDLAMEHPARYLSYLIER
                     ELKDREIERGLSVREDSSPFQCVRLSSAGGESFIVLGINMSRERVEEALNVLRSSLAK
                     ERVLLYLFSFESLADEELISQAMMETDLLRMVRDSGIVAYFAMLDPRAGMGMLARIDG
                     DMRSIQYLPH"
     gene            25854..26594
                     /locus_tag="MALP_00086"
     CDS             25854..26594
                     /locus_tag="MALP_00086"
                     /inference="ab initio prediction:Prodigal:2.6"
                     /codon_start=1
                     /transl_table=11
                     /product="hypothetical protein"
                     /protein_id="Prokka:MALP_00086"
                     /translation="MKAVAVVTEDFRFFYEAVRLLKEKDQPFISLGFSDPLPLNVELV
                     LTTEGERKRLRGRKVIASDDPAWAVKAALALSKGGSFNRIIVGVDPGPRPGIAILGDG
                     KVLLTDTLLSPEEVSPAIRDFLSFVSTNELLLRVGHGDPTNRDRIINTLWDVTRNIEM
                     VDETSTTRRTGHPDAAAAIAQSRGELMPSRPRVAPTQGEVRDIQRLSRIESGGAITIN
                     SALARQVAVGAFTLTEAIEKQKRKEMES"
     gene            complement(26629..28149)
                     /gene="deoA"
                     /locus_tag="MALP_00087"
     CDS             complement(26629..28149)
                     /gene="deoA"
                     /locus_tag="MALP_00087"
                     /EC_number="2.4.2.57"
                     /inference="ab initio prediction:Prodigal:2.6"
                     /inference="similar to AA sequence:UniProtKB:Q5JCX3"
                     /codon_start=1
                     /transl_table=11
                     /product="AMP phosphorylase"
                     /protein_id="Prokka:MALP_00087"
                     /translation="MKLKVRHIDMDTGEVTALLHDFDCAELGLREKDRVKLSLKGKMT
                     VAIVTTSDTVIKKGEIGLMGTSQEIMESKDGDLVEVSAASKPESVEFIKKKMNGQELT
                     TEEITTIIADISSRALSNIELSAYVTSLYINGMNMRETADLTKAMVAGGEIITFSNGP
                     IFDHHSIGGCPGNKITLLIVPIMAAAGYKMPKTSSRAISSAAGTSDIVETFANVALTP
                     TQLKEITERVGGVLAWGGSLNLAPADDLIIKAEYPLGIDPHAQLLASVMAKKKAVGAN
                     YLVIDIPMGEGTKVKTMDEAKAYARDFIQLGEGLNIRVECAITYGGQPLGRAIGPALE
                     SIEALTILEGAKGPNSVIEKTLSICGMLFEMGGDYQGAEKAKQILESGKALKKFQEIV
                     EAQGGKPGITSKDIKVGQYSVDVIAKHSGYVGHILNKALVRIARTAGSPKDKGAGLVL
                     NKKGGNKVDKGETLFTIYSEHEWKMQEALKLAIRLEPVQIQGMILARVPAFSRVAL"
     gene            complement(28146..29390)
                     /gene="rbcL"
                     /locus_tag="MALP_00088"
     CDS             complement(28146..29390)
                     /gene="rbcL"
                     /locus_tag="MALP_00088"
                     /EC_number="4.1.1.39"
                     /inference="ab initio prediction:Prodigal:2.6"
                     /inference="similar to AA sequence:UniProtKB:Q58632"
                     /codon_start=1
                     /transl_table=11
                     /product="Ribulose bisphosphate carboxylase"
                     /protein_id="Prokka:MALP_00088"
                     /translation="MEYEERYLHLDAPVDIDKHVVCKYKVGTDLKMTTAAAAIATEQS
                     TGTWTKLSTLNEDNFLKRSGKVTRIEGNVATIAFPVEDFSLDIGGVPQILSIIAGNLF
                     GLDALHSVRLEDVTFPKSILKEFKGPKFGIDGMRSTLKRPTKPLVGTIVKPKIGLSPE
                     ETAQYVYEAGMGGLTNGKDDETLSNQRFCPLEDRVVAIAEAIDRVKSETGHVMMHAIN
                     VSTNGHQILEVAERAQELGATELMVDMLTCGFGAIQVLAEDPSIKLPIHVHRTMHGAM
                     TRNLDHGINMKVFATLARMVGGDALHVGTFGVGKMKGAAHEDLANRDMCLTNELPYKR
                     VMPVASGGVHPGMIKKLVEMAGTELQIQAGGGVSGHPGGVRGGARAMVQAVDAAAAGV
                     PLDVYAKDHAELAAAIEKWGSA"
     gene            complement(29395..30321)
                     /locus_tag="MALP_00089"
     CDS             complement(29395..30321)
                     /locus_tag="MALP_00089"
                     /EC_number="5.3.1.29"
                     /inference="ab initio prediction:Prodigal:2.6"
                     /inference="similar to AA sequence:UniProtKB:Q5JFM9"
                     /codon_start=1
                     /transl_table=11
                     /product="Ribose 1,5-bisphosphate isomerase"
                     /protein_id="Prokka:MALP_00089"
                     /translation="MSADDVAERIRSMEIRGAAEIARRAAIALKEEAEAYQGSDLKEL
                     RSRVERSRDVLISSRPTAISLWNGVQYVFKGTSDLTSADDYRNMVVKNADHFVKRSRN
                     ALKTIGKLGANRIKDGDKVLTHCNSKAAIAVMAEAWAQGKRFEAFCTESRPWRQGVLT
                     ANDLAKLGIPVTMIIDSAVRYVMKDMDLVLVGADTIASNGALINKIGTSQVALAADEA
                     RVPFMVCAETFKFSPRTIYGEMVKIEERDATEVVKPGEVPPEVKVFNPVFDATPPEYI
                     DAIITEIGVIPPYAAYQVIVKELGYEFMFNED"
     gene            complement(30369..32096)
                     /gene="ycdX_1"
                     /locus_tag="MALP_00090"
     CDS             complement(30369..32096)
                     /gene="ycdX_1"
                     /locus_tag="MALP_00090"
                     /EC_number="3.1.3.-"
                     /inference="ab initio prediction:Prodigal:2.6"
                     /inference="protein motif:HAMAP:MF_01561"
                     /codon_start=1
                     /transl_table=11
                     /product="phosphatase YcdX"
                     /protein_id="Prokka:MALP_00090"
                     /translation="MRPQVENNDRVASVLEEVADLLELKEDTFFQVRAYRRVAKEIAS
                     LTEDIKDLYVRGHLDQVPGVGKAIHDKIVEIVRTGELQYLNDLRNEFPAGLLQVMRVP
                     DVGPKTAGRLYKELKVTNLQDLKAAAEQHRIRMLKGFGEKTEENILKGIRYLESRQGR
                     MLLGYAYPRGRALEEHMRERGFDLVSLGGSLRRMKETIGDIDILVGSSEAERAMDAFV
                     SYPQAAEVMLRGETKTSIRLQDGVQVDMRVVSPSSFGAALQYFTGSKEHNVKMRSLAN
                     DLGYKVNEYGVFRLSDGSKVAGETEEGVYEVLGMQWMPPEMREDRGEVDLARKGQVPR
                     VVTLSDICGDLHTHSEASDGVDSVEAMAMAAEARGYEYLAITDHSRSLTIGNGLSAER
                     LLESMELVRKVNEAHPRIRLLVGTEVEIDEKGGLDYPPKLLEDLDIVVAAVHSRFKMT
                     PAEMTERLVTAVSNENVNILAHPTGRIIGEREGYSFDVDKVMRAAKDNGVAMEVNSFP
                     ERLDLKDVHCAMARERGVTISIDTDAHNVRQLDHMLYGVATAKRGWVPPELVLNAMPW
                     DVLRERLKL"
     gene            complement(32093..32638)
                     /locus_tag="MALP_00091"
     CDS             complement(32093..32638)
                     /locus_tag="MALP_00091"
                     /inference="ab initio prediction:Prodigal:2.6"
                     /codon_start=1
                     /transl_table=11
                     /product="hypothetical protein"
                     /protein_id="Prokka:MALP_00091"
                     /translation="MPEKDNNLTSEEMESMAKEAITIWWSTVVKAVVMSSNSPEMRKI
                     LHAFLSSAVTEMVRTQGSKRTLELMGPIMRSGGKKAAVRALEEHEIVDRDGIAISSLI
                     DLWEGALGVRGEIVEKSEIAVVKVAKQCPFANQPPELCSLFGKFVDGFCEVINPEYGW
                     CQTHRMSDGDKECRWVCKKGD"
     gene            32807..33091
                     /gene="albA_1"
                     /locus_tag="MALP_00092"
     CDS             32807..33091
                     /gene="albA_1"
                     /locus_tag="MALP_00092"
                     /inference="ab initio prediction:Prodigal:2.6"
                     /inference="similar to AA sequence:UniProtKB:O27527"
                     /codon_start=1
                     /transl_table=11
                     /product="DNA/RNA-binding protein Alba"
                     /protein_id="Prokka:MALP_00092"
                     /translation="MFEGNVMFIGKKPIMSYVLTAVPKLEELGGLTVKARGMSISKAV
                     DVALILKDRYVKECRIDGIDIRTELLDGENGEKVKVSSMEIRLISPPPAA"
     gene            33168..33464
                     /gene="albA_2"
                     /locus_tag="MALP_00093"
     CDS             33168..33464
                     /gene="albA_2"
                     /locus_tag="MALP_00093"
                     /inference="ab initio prediction:Prodigal:2.6"
                     /inference="similar to AA sequence:UniProtKB:Q5JF39"
                     /codon_start=1
                     /transl_table=11
                     /product="DNA/RNA-binding protein Alba"
                     /protein_id="Prokka:MALP_00093"
                     /translation="MVTTEITTSATNVIYVGQKPLMNYVLAAGKRLVEDGSSVLIQAR
                     GRSISKAVDVALITVDRAKGGVKLDDIGINTEVLPGADGSPLNVSSIKIFLSKP"
     gene            complement(33461..34168)
                     /locus_tag="MALP_00094"
     CDS             complement(33461..34168)
                     /locus_tag="MALP_00094"
                     /inference="ab initio prediction:Prodigal:2.6"
                     /codon_start=1
                     /transl_table=11
                     /product="hypothetical protein"
                     /protein_id="Prokka:MALP_00094"
                     /translation="MNREYAEGYLKGYEEGMREALEELIAMTCRKSYTSTEIQILAKN
                     QRISIPKKRALKKGELELALGSSLDAKDDLSVEPIQEAAPGKTLLIKGEGNQQAMADF
                     RDLVRAGWDGLCISRTCPKDVKQFVGRECTVLWLTKADPMAGDQDREEYLLPTETAKM
                     QTVIRNFLSKNKGRPSVILLDGMTYIITNTDFRSFLKIAQKLKDDVYQARSLLLLPYE
                     PMNLPESEVNLLINEMA"
     gene            34259..35758
                     /locus_tag="MALP_00095"
     CDS             34259..35758
                     /locus_tag="MALP_00095"
                     /inference="ab initio prediction:Prodigal:2.6"
                     /codon_start=1
                     /transl_table=11
                     /product="hypothetical protein"
                     /protein_id="Prokka:MALP_00095"
                     /translation="MASRARFRGIKKTPKNMEKEMLANSQRLADDPSLVVPKLLEEVR
                     KSPFAHLEKSLSKVHDHRDDAEKLIRLAGKGDQFVRAYAAAVSLSASGKLPYLTTANL
                     PVGPVSFAMRGTVDREKLIALQHFDDPDLRLLAYWDMAREGRLHIYSTEKGLFASVSG
                     PKAPEEYVREMLDNLPYRTTEGNCGHDHPAVRVKWVSANKEVRVCAQCASDINTAQHL
                     MARVAAPDPYDDIKVSVEHHYGGGRPECQGDFATPPALIKRYLDGDLDDAGLIAEHVK
                     AKGEWMRSRGQVYILGQECYGRDGEAFLNALKGSDSEKLALRAVLALNVPIVSDQNQA
                     GKVISEMWDLHAGAMLAAVSDQATAESVMAMKELTPGQMLAEAVRLVREREALLSFPR
                     YSQLGPVGQLVDGLARSYRTGGTVAMLRLVERTEKVHLRRAICYAFLEAIGEGQQRKW
                     QFSKEERESGEHLAPHALEMTRAGGEDYHNALLRLLQESGSGESAVRAP"
     gene            complement(35745..36749)
                     /gene="taw2"
                     /locus_tag="MALP_00096"
     CDS             complement(35745..36749)
                     /gene="taw2"
                     /locus_tag="MALP_00096"
                     /EC_number="2.5.1.114"
                     /inference="ab initio prediction:Prodigal:2.6"
                     /inference="similar to AA sequence:UniProtKB:O58523"
                     /codon_start=1
                     /transl_table=11
                     /product="tRNA(Phe) (4-demethylwyosine(37)-C(7))
                     aminocarboxypropyltransferase"
                     /protein_id="Prokka:MALP_00096"
                     /translation="MIAIAVPKTRADEVKDRLNRRRQLDLEWRPGRKGDLVLLPLKGD
                     NPFPELQVVEAELFPQDRHRPPQERIAEQLDIPNELKTLLPEKYERLGHVIVLRLPEP
                     LLPFRREIAEAYAKVLKARTVLLEKGMIRGVERRPDVELLFGEETETTHSESGILYRL
                     DPTRVMFSSGNFDEKLRMASLDCRGETVVDMFAGIGYFTMPLAAKAGAEKVIACEINP
                     EAIRFLRKNIELNRVADKVTVFEGDNRDLPGEGLADRVVMGYVNVTWQFLPKAFSLVK
                     KGGMIHYQDTFSIDRIPGGIIENVRNGSGGRPFEIAGIREVKSYAPSISHMVADVRVL
                     "
     gene            complement(36753..37910)
                     /locus_tag="MALP_00097"
     CDS             complement(36753..37910)
                     /locus_tag="MALP_00097"
                     /EC_number="1.3.7.11"
                     /inference="ab initio prediction:Prodigal:2.6"
                     /inference="similar to AA sequence:UniProtKB:O29786"
                     /codon_start=1
                     /transl_table=11
                     /product="Digeranylgeranylglycerophospholipid reductase"
                     /protein_id="Prokka:MALP_00097"
                     /translation="MKCDVLVVGGGPTGCLAAASMAHELQVKVLEEHARVGEPVQCAG
                     LVTPRVVEMASASDAVLNKIDGACIHFPGGRVIELQGNEVKAVVVDRGEFDRRCATLA
                     QKAGAEVLTGSKVGSVERTADGLRARTAEGELECRALLAADGYRSGVARSLGFDRARD
                     LVRGSEVDLRLRVEDQRKVRVFLGNDVAPGFFAWAIPCGDLTRVGLCASREKGTPQDH
                     LTRLLEEQGWAEAERVRTYSGAIPLGHIARTFADRMLVAGDAAGMAKPISGGGLFTGM
                     TAGKLAADTFLEAFRSGDLSQKKLSIYEERWKAVYGKELRNSYRVRKVFVRMCDRDLD
                     KAGAHLDSEKAKAVLATGDIDFPTALAPGLLKACPSLLTIAPLLIFRILWR"
     gene            complement(37993..38640)
                     /gene="tal"
                     /locus_tag="MALP_00098"
     CDS             complement(37993..38640)
                     /gene="tal"
                     /locus_tag="MALP_00098"
                     /EC_number="2.2.1.2"
                     /inference="ab initio prediction:Prodigal:2.6"
                     /inference="similar to AA sequence:UniProtKB:Q9HKI3"
                     /codon_start=1
                     /transl_table=11
                     /product="putative transaldolase"
                     /protein_id="Prokka:MALP_00098"
                     /translation="MKIFIDTANIEQIKEVNSWGILDGVTTNPSLIAKEKKDFATIVN
                     EICEVVDGPISVEVISLKADGMFAEGMKLAAVNENIVIKVPMTEEGLKATKLLSNEGV
                     AVNMTLIFSANQALLAAKAGARYVSPFVGRLDDVGQDGMALISDIMDILDNYDFDTEV
                     IVASVRDPIHVTDAARMGAHVATIPFDVLKKMFKHPLTDIGIERFLKDWEKVSKQ"
     gene            complement(38637..39581)
                     /gene="dxs_1"
                     /locus_tag="MALP_00099"
     CDS             complement(38637..39581)
                     /gene="dxs_1"
                     /locus_tag="MALP_00099"
                     /EC_number="2.2.1.7"
                     /inference="ab initio prediction:Prodigal:2.6"
                     /inference="protein motif:HAMAP:MF_00315"
                     /codon_start=1
                     /transl_table=11
                     /product="1-deoxy-D-xylulose-5-phosphate synthase"
                     /protein_id="Prokka:MALP_00099"
                     /translation="MSWAMESQRKNYGKALVELGKRRKDVVVLDADLSGSTRTVEFRA
                     AYPDRFFNCGIAEQNMMGTAAGLAVGGMTVFASTFAVFATGRAYDQVRQSIAYPDLNV
                     KIVASHAGITVGGDGASHQTMEDIALMNTIPNMTVIVPADGPETYNAVLAVAEHCGPA
                     YVRMGRSEVPIITSRDTEFKIGKASILRDGSDVALVGVGQMVAPCLLAAEALRAKGIS
                     ARVINLSTIKPLDVGTLEKAARDCGCVVTAEEHNIVSGVGTLVAATLAERCPTPMERV
                     AMQDVFGQSGESDELMREYGLSEKEVIAAAIKVTERKK"
     gene            complement(39578..40414)
                     /gene="dxs_2"
                     /locus_tag="MALP_00100"
     CDS             complement(39578..40414)
                     /gene="dxs_2"
                     /locus_tag="MALP_00100"
                     /EC_number="2.2.1.7"
                     /inference="ab initio prediction:Prodigal:2.6"
                     /inference="protein motif:HAMAP:MF_00315"
                     /codon_start=1
                     /transl_table=11
                     /product="1-deoxy-D-xylulose-5-phosphate synthase"
                     /protein_id="Prokka:MALP_00100"
                     /translation="MNSINEGRVEELEQRAASLRRHVMKMIYAAGSGHPGGSLSAADI
                     VTALFFEVMDHSPERKDSQDRDHFILSKGHAAPIYYAALAESGYFPVEELVTLRKLHS
                     RLQGHPSRVKTPGVEMSTGSLGQGLSVANGLALALRLQNLDRKVYCLCGDGEMAEGQV
                     WEAAMFASHNHLDNVIAIVDRNGLQIDGRTEDVMALEPLADKWKAFGWNVLSMDGNDM
                     RQVLETLNEARQHKGGPTVIMAKTVKGKGVSFMENNVGFHGKSPNEKEFEQAMRELGG
                     PV"
     gene            40542..41312
                     /locus_tag="MALP_00101"
     CDS             40542..41312
                     /locus_tag="MALP_00101"
                     /inference="ab initio prediction:Prodigal:2.6"
                     /codon_start=1
                     /transl_table=11
                     /product="hypothetical protein"
                     /protein_id="Prokka:MALP_00101"
                     /translation="MAFEVPVQGNAKLSTVLERMNSDEEVKALWKASNINAIDRLGFS
                     DHGSTHVRIVARNALKMLRLLVEAGHQPGVVKNYWLTKEDAEVVVVLASAMHDIGLSV
                     HREDHDKFSIMLSPPILRRMLQGLYEEPTLTFMVAETQHAMISHHEGFVPYTIEGGVV
                     RVADALDMEKGRARIPFASGSINIHSVSALAIDKVRVSKGTDRPVLIDILMNNSAGIF
                     QVDELLKEKIARSGLRELITVEVKVPEAECGIVKGLRL"
     gene            complement(41309..42046)
                     /gene="pcn"
                     /locus_tag="MALP_00102"
     CDS             complement(41309..42046)
                     /gene="pcn"
                     /locus_tag="MALP_00102"
                     /inference="ab initio prediction:Prodigal:2.6"
                     /inference="similar to AA sequence:UniProtKB:O29912"
                     /codon_start=1
                     /transl_table=11
                     /product="DNA polymerase sliding clamp"
                     /protein_id="Prokka:MALP_00102"
                     /translation="MFQAKLRSDILKGIVDVVSTLIDEAKFKIGDNGIQLKAVDPAHV
                     AMIDLTLSKDAFEQYSAAETDLGLDLEKLKEVIRLSRSGDLIEMRQDEERGRLVLMVG
                     NVTRRMNLVSTEGMSDPKVPNLTLPARITVTVDELQRGIKAAESISDHVALNANTEGF
                     EMVSDGDTDSVSLKLPKALLVDLQCSESIRSLFPMDYFSTIIKAIPSGTNVSINLGND
                     LPVRLDFDIAAGKGSVRYLLAPRIEND"
     gene            complement(42113..42418)
                     /gene="tfs"
                     /locus_tag="MALP_00103"
     CDS             complement(42113..42418)
                     /gene="tfs"
                     /locus_tag="MALP_00103"
                     /inference="ab initio prediction:Prodigal:2.6"
                     /inference="similar to AA sequence:UniProtKB:Q56254"
                     /codon_start=1
                     /transl_table=11
                     /product="Transcription factor S"
                     /protein_id="Prokka:MALP_00103"
                     /translation="MFCPNCHKIMKSDHGKFVCRNPECRHEVIKDGKPVCFTTCGKEK
                     EMTVIDGNAPTLPRTRIECPKCAHQEAFWVLRQTRAADEPETKIYRCVSCGHSWREY"
     gene            complement(42475..43383)
                     /locus_tag="MALP_00104"
     CDS             complement(42475..43383)
                     /locus_tag="MALP_00104"
                     /inference="ab initio prediction:Prodigal:2.6"
                     /codon_start=1
                     /transl_table=11
                     /product="hypothetical protein"
                     /protein_id="Prokka:MALP_00104"
                     /translation="MVFRRSADADDEITNTLIDRGVYRLSEVYEDEEIKKFKDVKVPY
                     SFWSAVKYSFILTVLLWWLPVFGQMVAGFVSGRRAGKPWKGVVAALVPLTVVFLLSLL
                     VDEGYIPTVISGVDWTPSHILDVVKDFIPLLAPYIVFVEMYLTSFIDTIQIATDVRVD
                     VYIITAAFAYIGGILAEQSRLEMNFVAKHGGNSMTVVVGGGERAPREEAPEERPVRGK
                     RPISAKPIKTRQEQKVIRFRDMKDLTTASDDDYVQEYTERGEQWYEEGEEPDEEVPRN
                     IAGLAKRSSKGSGKGKDLKPGDWKFI"
     gene            complement(43474..43830)
                     /locus_tag="MALP_00105"
     CDS             complement(43474..43830)
                     /locus_tag="MALP_00105"
                     /inference="ab initio prediction:Prodigal:2.6"
                     /codon_start=1
                     /transl_table=11
                     /product="hypothetical protein"
                     /protein_id="Prokka:MALP_00105"
                     /translation="MGELAISYRARGLLDVDRVWLSSAFRVQLIKMGIEKAGSVNELG
                     RRMGYRSRVHPGWGVVQIMQGKQAFPVSRLKLLAEYLEYPLDDVLQYITQPNRVTPEN
                     TRSALAMYGLSGYIPR"
     gene            44061..45308
                     /gene="rnj_2"
                     /locus_tag="MALP_00106"
     CDS             44061..45308
                     /gene="rnj_2"
                     /locus_tag="MALP_00106"
                     /EC_number="3.1.-.-"
                     /inference="ab initio prediction:Prodigal:2.6"
                     /inference="protein motif:HAMAP:MF_01491"
                     /codon_start=1
                     /transl_table=11
                     /product="Ribonuclease J"
                     /protein_id="Prokka:MALP_00106"
                     /translation="MKMKFLGGADLVGKLGMLVENQGANIMFEYGMRLVKPEMPHFPM
                     MPEEDVEGVFITHSHLDHSGAVPLLVQKKDCEVFCNELTMDIATLLFFDSIKIAKSEG
                     YTTFPYKDTDIKQTWQNFSSFYIGETRSIGGLEILAHNAGHIPGAQMYEIKGHDTTLF
                     TGDLHTENTRLTYGAKPVKCDNLIIEATYAGRNHPPRPKSEALLQQKVREVVERGGTA
                     IIPCFAVGRMQEVMMILKDLPYDMWVDGMGKTVNSMYTDHQEHPYLRSIREFKAAKRS
                     FNPVRTSSAREKARQGQVIITTSGMLDGGPVLHYLKDQKDNDKSAVMLVGYQAENSNG
                     RLLKEEGRVETIQDGPMKIRCEVMTFDLSAHADHDQLLYFIKGCQPEKVVLMHSDNRE
                     ELAQDLEGDYEVLMPMPGDYFEL"
     gene            45346..46161
                     /locus_tag="MALP_00107"
     CDS             45346..46161
                     /locus_tag="MALP_00107"
                     /inference="ab initio prediction:Prodigal:2.6"
                     /codon_start=1
                     /transl_table=11
                     /product="hypothetical protein"
                     /protein_id="Prokka:MALP_00107"
                     /translation="MDLIDLYLQEDLGQGDVTSQALVDDRDGRAVITAGQDGVLAGAE
                     EAVEVFRRVGCSCQVLANDGEKVAAGQKVLEVGGPLKGLLAGERLALNFLMRMSGIAT
                     LTRQVVDSCHKANPNIVIAATRKTTPGFRRYEKKAVRIGGGDPHRFGLDDAFLIKDNH
                     LTVVGSVFKAVRRAQSFSFGKKVEIEVEDIDAAKEAARAGADIVMLDNMTPTRAKECY
                     LAIKGIDQRITVEVSGGITPKNAKTYAHYADVISMGALTHSAPAMHLSMHILK"
     gene            complement(46162..46599)
                     /locus_tag="MALP_00108"
     CDS             complement(46162..46599)
                     /locus_tag="MALP_00108"
                     /inference="ab initio prediction:Prodigal:2.6"
                     /codon_start=1
                     /transl_table=11
                     /product="hypothetical protein"
                     /protein_id="Prokka:MALP_00108"
                     /translation="MAFCSRCGSPAKEGARFCDRCGAPLSVGFQSYSQGNQTTMSYTY
                     RKDEKEAILAVILSVIVPGGGQIYCGKIGRGIGILLLLGLLSVVSIVPLFLIMNPVDL
                     SFAGFFAFNVAVSIMAFIIYIWQIYDAYRCADDYNKMTPPVRY"
     gene            46684..46863
                     /locus_tag="MALP_00109"
     CDS             46684..46863
                     /locus_tag="MALP_00109"
                     /inference="ab initio prediction:Prodigal:2.6"
                     /codon_start=1
                     /transl_table=11
                     /product="hypothetical protein"
                     /protein_id="Prokka:MALP_00109"
                     /translation="MDFSKYECQFCGRPAKQYVFAAFCCESEDCVDKAREERGGPGGH
                     MKAKMHGDIVNIKDE"
     gene            46914..47618
                     /locus_tag="MALP_00110"
     CDS             46914..47618
                     /locus_tag="MALP_00110"
                     /EC_number="2.1.1.-"
                     /inference="ab initio prediction:Prodigal:2.6"
                     /inference="similar to AA sequence:UniProtKB:Q58036"
                     /codon_start=1
                     /transl_table=11
                     /product="7,8-dihydro-6-hydroxymethylpterin
                     dimethyltransferase"
                     /protein_id="Prokka:MALP_00110"
                     /translation="MLARIVGFAKTSLLDWDGVVATTVYLQGCNLRCPFCHNPDLVSV
                     SGEVEEAPWEVLEEYLADNSDFLDGVVVTGGEPTLNEDLPDLIRKIRKLGLKVKLDTN
                     GTNPDMLQDLLQAGLLDCVAMDLKGPLDQQYSQVCGTEVDLEAVKRSINLIMTSGIDY
                     EFRTTVVPHYLKPVDIERMASYIGGARKYALQRFKNDRTLDKRLSQIDPYNEAQMLGM
                     AETARKYVKKVIVRGI"
     gene            47694..48410
                     /locus_tag="MALP_00111"
     CDS             47694..48410
                     /locus_tag="MALP_00111"
                     /inference="ab initio prediction:Prodigal:2.6"
                     /inference="similar to AA sequence:UniProtKB:O58022"
                     /note="UPF0273 protein PH0284"
                     /codon_start=1
                     /transl_table=11
                     /product="hypothetical protein"
                     /protein_id="Prokka:MALP_00111"
                     /translation="MEAGDGRLKTYIEGFDRILEGGVPIGHIVLVAGTPGTMKSSISY
                     YMLYNHAIESKRTSVYVTLEQSRESLLRQMEKMGMDIDKVSENLNVLDLSIIRKKLKE
                     IAGGTSWLHVFKTYITNLKQNLNFDILVIDSMEVLETMAEIRNRRTDLFYLFEWMRDL
                     GVTVFLISESSAERLIEGKFDEGYLSDGIITLKMQLIRDVEMQRRIRCVKMRETNHDP
                     SYYSLLYNDGRFQVTRVISE"
     gene            48415..49728
                     /locus_tag="MALP_00112"
     CDS             48415..49728
                     /locus_tag="MALP_00112"
                     /inference="ab initio prediction:Prodigal:2.6"
                     /inference="similar to AA sequence:UniProtKB:O58022"
                     /note="UPF0273 protein PH0284"
                     /codon_start=1
                     /transl_table=11
                     /product="hypothetical protein"
                     /protein_id="Prokka:MALP_00112"
                     /translation="MRLPPSKFECPRCGFGVRPGDTQCGRCGEDLKPKASQPVQVNLS
                     SVRLDRGKSTECSTVRIRSIETIQVGRPDSTMQVRADELDKRERELQERERRLNVLSN
                     ELEERAKEPQEKKEPQPSVDMDEVRRRLREELTRHFEPELEALQAQLDEKEAELQEAR
                     LKLQMLDAGQEMEAVDEAELARITEDIFRELRSQVGAPLKVEDTGVLRTHITRLDEVL
                     GGGIPHGHVVLFNGAPGTMKSTLTYTILHRAAINGTPGLYLSVEQSRRSIIRQMGRMG
                     MPEADTNGKLRVMDMRELRKEMAEHEGNWRELIMDFVHREQQATGFKIFVLDSLESFK
                     ALTEHCFSRQDLKDLFDWFKSLDITVLVISENISDEYDEGDQGEAYLSDGIMEMLMRE
                     MTDSRVQRWVRCVKMRGANVDNRYYSMFHDGKEFNMALPLANQPF"
     gene            49785..50504
                     /locus_tag="MALP_00113"
     CDS             49785..50504
                     /locus_tag="MALP_00113"
                     /inference="ab initio prediction:Prodigal:2.6"
                     /inference="similar to AA sequence:UniProtKB:O58022"
                     /note="UPF0273 protein PH0284"
                     /codon_start=1
                     /transl_table=11
                     /product="hypothetical protein"
                     /protein_id="Prokka:MALP_00113"
                     /translation="MGIGVERVKTYIHNFDDYIQGGVPKGHVILISGTPGTMKSSVCY
                     SILYNNAKQHGIRSVYMTLEQSKENLLQQMELMGMNDPKVQEMVYVLDLATIRKNVTE
                     MMAKGSWLQVFKMYAETVKKDLGFDLLVLDSLDVLEMAAQMTNDRRNDLFYLFMWLRG
                     MDITSFLIAETSVDNINGGRFEEGYLADGVISLKLQSIGETDVQRRIRAVKLRSTNHK
                     TGYFSLMFSDGMFRATQVINE"
     gene            50563..50638
                     /locus_tag="MALP_00114"
     tRNA            50563..50638
                     /locus_tag="MALP_00114"
                     /product="tRNA-Val"
                     /inference="COORDINATES:profile:Aragorn:1.2"
                     /note="tRNA-Val(cac)"
     gene            51473..51571
                     /locus_tag="MALP_00115"
     CDS             51473..51571
                     /locus_tag="MALP_00115"
                     /inference="ab initio prediction:Prodigal:2.6"
                     /codon_start=1
                     /transl_table=11
                     /product="hypothetical protein"
                     /protein_id="Prokka:MALP_00115"
                     /translation="MPSKRPNGKKKAGSDEALVLWLMDNTIKYPLR"
     gene            51591..53207
                     /gene="betA"
                     /locus_tag="MALP_00116"
     CDS             51591..53207
                     /gene="betA"
                     /locus_tag="MALP_00116"
                     /EC_number="1.2.1.8"
                     /inference="ab initio prediction:Prodigal:2.6"
                     /inference="protein motif:HAMAP:MF_00750"
                     /codon_start=1
                     /transl_table=11
                     /product="Oxygen-dependent choline dehydrogenase"
                     /protein_id="Prokka:MALP_00116"
                     /translation="MTHTYDYIIVGAGTSGPIVASRLSEDPHVSVLLLEAGGENTNDF
                     SRMPGAFFKVWGTDYDWQYETEPQKSLNNRKIYQPRGRVVGGSSAINVGFWMRGTKED
                     YESWEQQGAKGWNFEKALEMFQKIEDTDLGPTKYRGKGGKVRLEDSAYPSEFIHTMLD
                     AFKEAGFGDIGDFQAENPYRADIVQKIFINRVRHTLADSYLSEEIRKRPNLTVQLDTF
                     VRKVVFEGNRAVGVEVEHQGKPQQIKATAEVILSAGAYNTPQILKLSGVGPKKELARY
                     GIPVVADVPGVGENLNDHLLITLRVLSPIDIPDTHFNPVSDESIAQWRKDHTGPACYF
                     TGAAAGLVSSDGTYAGPDFELILSYVHSANGSEKEFAGVDNIAQRSGYSFNVILITPK
                     SRGNVLLASGDPHDKPLIDPNYFGDPIDMKRFIKGIRYAMQLIRTRALSPYTEMMQLA
                     LDASDADIEAFIRSDATSVLHPVGTARIGDLEKDPMAVVDSHLRVRGVEGLRVADASI
                     MPQVNRGHTMGPVTYVGEMAAQIILSEIHR"
ORIGIN      
        1 atgatcatcc gttcggaacc ggcggccccc aggccgaagt ggatctccgg cttgtggagg
       61 atcccagtga cgaagccgat gatcccgagt acgagcgaca agcgcctgaa cggccctggg
      121 aaggtccagt agccgcacag cgccgccacg gctgtcagga cgaacgacag gaatgccccg
      181 acatcgtgcg cccattcgtt ggttatcggg aacgcggcca tgatcgtcat ccctatcccg
      241 cacagcacga acagcggcgg aatgaaattg agcttcttgt ccggccagag gacgacgcca
      301 atgctcatgc caagtatccc gaagatcacc agggaggtgt tgaacagcag ggcggaaggc
      361 tgctcccgga cgcccaggtc ggaaagcaag gtctcctcta tgctgaaacc ctcgtacagt
      421 atctggccga tgttggccgc gaaggcgaac tggatgatgg ccgcgaacag taagatgcca
      481 gcgagctccc tgcgtctcac gcgttggtgg agaccgggct cgaattgaac gttcgtgcgg
      541 cgcgccggca caaatcattc taggtacccc caatcgaaat tagaggagga atgttctacg
      601 agagctcttg tagggtacat atcggaaact ggcaacacca agaaggcggc ccgggccatc
      661 tacgacgaga taccgggcga gaaggacctc ctgtccatct gcgacgttcc ggaccccagc
      721 gtctatgacc tgatattcct gggcttccct atccatcagt tcgggccgga caagaaggcc
      781 atgatgcgca tgaagcagca ctgcgtcccc ggaaggaagg tggcgttgtt cgtcacccac
      841 gccgctccag agacagaacc ggagctgcag gaatggctct ccaagttcaa ggaggccgcc
      901 cccggcgccg aaatggtcgg cctcttcgac cgccaggggc agatgtccgt tccgatcaga
      961 atgatgcttc ggctctcagg ggacaggaag atgcgcaact gggccaagat cgacaacggc
     1021 aaaggtcagc cggacgactc ccggataatg aaggccaggg agttcgcgaa agaggtgctg
     1081 gaaaaggtcg gtcataaggg ttgagcgcac tctccgtaat ctcacttcta tcgtcattat
     1141 atatacagaa tccaatgacc tggcaggtgc ggggatgggg aacggtgact tttccaaaga
     1201 tggcagtgcc gagcacacca tcacggccag ggacgtcgtg gtccgattcg ggaacatact
     1261 agctctggac aacttctccg tcgaggtccc caatggcatc gtcggtcttc tggggccgaa
     1321 cggggccggc aagagcacct tcatcaagac cgtgctgggc ctggtcagct acgattccgg
     1381 tgacgtccgg atcagcggca tggacccccg gacggacgtg atggccatcc gggaccgggt
     1441 gggctacatg ccggagcacg attgcctcgt cgataccatg accggcctgg agctggtgac
     1501 gtacttcggt cggctcagcg gaatgaccaa ggaggattcc ataccccgca gccacgaggt
     1561 gctcgacttc gtcggactgg gggaggagcg ctaccgtccc acggcgacgt actccacggg
     1621 aatgaagcag agggtcaagt tagctcaggc gatagtgcac gatccggaga tacttttcct
     1681 ggacgagccc acgaacggaa tggaccccct gggccgggag gagatgctgg agctgatatc
     1741 gcgcatcgcc gcctccaaca agtccttgtt gatctcatcg cacatcctgc aggacatgga
     1801 gaaggtgtgc cagcatgtca taatcatcaa cggcggaaga gccattacgc aagggccgat
     1861 gtccgtcctg ctggaccagg gccgggaccg caagcggctg caggtgcgcg gcgatcccaa
     1921 ggcgctcctg gcgttcacgg accagctccg caaggtccgc gaggtcatct ccgtctcgga
     1981 ggagttcggg cagatgacca taatcctggt caacggaggg ccgagcgccc ccttgctgga
     2041 tatggctaag ctgcatgggg tgcaggtgcg ttcgtacgcc cctgacaagc tcaccttgga
     2101 gggggcgttc atccggtcgg tgacggaggg ggcctgatgg ggctggaccc gatcggctac
     2161 aagccctgga gcggggagcg caccgagcac ggccgccgtt tcctggtggt cgcggagagc
     2221 atacttcgcc acaagctcag ggccaagtgg ttcctggcgc tgctcgtgat cggcaccttc
     2281 ctggtgcaca taatgcccct gttcatcttc tcgttgatac cgcaccaggg gctggaggcg
     2341 gaggtgatga gggactacat gggcgacggg ctgtacttca tcttcgaggt gatcctggtc
     2401 gccctggtgt gctccgacct gatatcggag gacctgcgct ccaactcctt catcctgtac
     2461 gtgtcgaggg ccatgggcgt gaagggctac ctgctgggaa agtggacggg tgctatgatc
     2521 acgatcggcc tgttcaccct gctccctcct ctggcggtgg ccatcgccat aaccgccacc
     2581 cagtccggtt ccgactacct ggggagcctg gcggtcatcg ggcagactct tcttgccggg
     2641 gcatggtcgg cggccatgct ggtgccggcc ggcctggccg tatcgtccct caccaggaag
     2701 aagacctacg cctcggtggg caccttcatg ttcttcttcg gaatgatgat cgtcgccggg
     2761 atattttctg gactgtcgca ggactggagc atgttgaacc cgtccgaggt gctgtaccag
     2821 agccacaccg tgctctacgg tctggagctg tcggaaagcg tcaaccgtta cctgctggga
     2881 gccatggcct tcctgctcac cgttccgccg atggccctgg tctactatcg cataatgcgc
     2941 aaggaggtag gaaaatgagc aacgtggcgg aggcgcgcct cctgtccaag tggtacggcc
     3001 aggtgatcgg cctcaacaac ttcagcatcg acgttccgaa ggggatcacc ggcatcgtcg
     3061 gtcccaatgg cgcgggcaag agcaccttct tcaaactgct cactggcaac atcaagacca
     3121 acgtggggca cctgcgggtg cttggcgagg aaccatggca gaaccctgcc ctcctggcta
     3181 agataggttt ctgccccgat tacgatttcc tgccgccgga cctcaacggc cgcgagtacc
     3241 ttcgcttcgt ggccggcctg cacggaatgg acagcgttcg aacggcgaca agggtgaacg
     3301 acgtgcttgg aatcgtcaac atggtcaagg acgccgaccg gatcatgggc ggttattcca
     3361 agggcatgag gcagcgcatc aagatcgccg gggcgctgct gcacgaaccc cagctgctgc
     3421 ttctggacga gccgctcacc ggcaccgatc ccctgatccg caaggagatg atcgatctgg
     3481 tgaaggacct caacaaggtg cacggtcatg acgtcatagt ctcctcgcac gtgctgcacg
     3541 agatagagag gatgacccac caggtggcgc tgatctacaa ggggcggtcg gtagccagcg
     3601 gggacatctc cgaaattcga aggctgatga gcgaccaccc gcacaacatc gtgctggagg
     3661 gccgggggct ggtgccgctg gcgcagacgc tgctgaccaa accttacacc tcctccatcg
     3721 agctccgccc ggaccgcatg ggcatgtacg tccgggtgga ccgcccggag gagttcttcg
     3781 actcacttcc ggaactggtg gcgggtacgg ggtgcgagct cgagcgagtg gaaagcctgg
     3841 acgacgacct ggagtccgtg ttccggtatc tggtggggtg atcccgatgt ccttcaatct
     3901 tatcggtctt cgcacggtgg cggccttctc cgcccgcaag ctgctcatga acaggcggtg
     3961 gatgctggtc atgctcctcg gtgcgctggt cgccctggtc atgggctacg cggcgacgga
     4021 ggacggggcg aacatggact tagccagcga tctcatggtc atcctgctgc tggcgttcct
     4081 tcttcccgtg ctgtcgctga tctacggggc gtccatgatc aggaacgaga tggacgaccg
     4141 cagcatcgtg caggtcataa ccgctccgct ggaccgcagg atatcctatc tggggtacta
     4201 catcggactg gtgatggtgc tgtgcctgtt gatcaccgtg gtgaccgtca tcggcggact
     4261 ggccttcctg atgttctcgc cggagcggac gggcggagcg cagctcatca taaccttcat
     4321 cgccctgcag tacctgggcg tgatggtcta ctcggcattg ttcctgttca tcgggacgct
     4381 gatcaaacag ccgatatacc tggggctgtt ctacatattc atctgggaag gcttcgtaac
     4441 ctccgttccc ggctccatcg gcatgctaac catccgtcat cagctgcagg tggtagggtc
     4501 agagctcacc gaattcggct ccatcgcctg gaccaccggc gactgggcgg tgtcgatact
     4561 ggctttggtg gtggtgaccg ccgtgctggt gctggccggt gctttcgtgt tcaggcagga
     4621 agaggtggca tgaccccgcc atctgaattg gcgaccggtc ctgtaactgg ttaatgtaaa
     4681 aacgccgtat atcagttaga attaacgtag ccatatattt atatgaactt aagctatatt
     4741 taagttaacg acgcgccagg tcaagctaac caagaaccgg gacagcaccc agatgatcat
     4801 tcctaaggag tactgcaata aatatgggtt caggtccggt ctggagatat tcatggaggc
     4861 gaggaaggga cggatgtcct cctggcgtaa cacgtcttct atcgtccgcc cgatctaaag
     4921 gaggtcacca ggaaggaatg gccgaagttc ggcttcccgt tgatgtggaa caccgatctg
     4981 gtcgagatga taggcatcat gggaaagctg ggggcggggg acgaacggag ggacgaagcg
     5041 gtcgaggcgg tcctgtccaa gcagggcgag aacggccgct ggaagcagga gaaccaattc
     5101 tccggaaggt tcataaccac cgtggagacc gatggtcggg aaagcagatg ggtgacgctg
     5161 aacgtcgtac gcgcctttag gtcactgatg gagtaacgtc gctcaggatg agatcagaac
     5221 ggctcatggc agtaaatgca ttcgtccgtg tactgagggt tcccccggcc gcatctgggg
     5281 cagaccttct gctttacctg tccgaacaga aatggccggc cgcaattcgt gcatcgaccc
     5341 acgccatcct cgcatacggt gtgacagacc tgacattctt tcatggaagt accttcatct
     5401 gcgccaagcg ccggttcccg cagagggttc gctctcagcg gacttaatgt ttcccacctc
     5461 cgaacgttgc gaaggcccga tgaacatcgc caacgacgtg ccctgtcgca ttctgggcat
     5521 ccggcgatag ccatcaaact atgagcgcct cattccaccc ctctcattct cctgcggctt
     5581 tcgagaagga cgagggtcac cccgatgacc agggaggcca ggaagatcat gaggaccgcc
     5641 aggctgtcca cgatcattat cccgaggccg accagcacca ccgatacgat caggccgagg
     5701 aacaccagct ccctggtcgg gtcggtctcc tccgagatgc aggcgccccc gtgcagccag
     5761 cacgccagcg tcggcgaggc gatatcggaa aggaaggcgc cgacgaacat caccagaaga
     5821 ccgaggacga atcggatgcc gtagttctcg accgtggctt gccattcgcc gaaaggcccc
     5881 agctcggcca gcaattgtat ggcagagatg gcgaccacgg cgaacaccag ggctttggcg
     5941 atctttccgg ccatgaccga atgcttcggt cctgagcggc ccgtggcgcg gtcccggccg
     6001 atccggccga agacctcccg gaccatctcc ccggccacgt aggccaagat gaatccgatg
     6061 atcaaggtca cgatggcgat gatgatggtc gggatggtat ccagcaggat gtccaaccaa
     6121 gcacctatct cccccgggaa gtccgccatg atcaaatctc ccgtcataac ttgtcgcatc
     6181 ggataataat tgtgtttcgt tgctacatcg taaaaaaagt caaaaaattg aagagggggc
     6241 ggcgccccgt tcactgcttg gtcatcttct tggtcatggc gaaggccacc gggaccagca
     6301 tgagcgccaa ggccagggcg aaggcccagg atatgttggc gatgatcccc gtcacgccag
     6361 ggaaggtggc gaatatcgcc ccagtgccga tgatcaggaa gatcgagtac agcacgaact
     6421 tggcgtaccc cgccacctcc ttgaagtcgg ggtgatcgtc agcgaccgac ctgatcaggg
     6481 cgtcggtcag tagtattccg acgccgatga tcacgaagcc caggaccagg gtgtagacca
     6541 gggcgccggt gagcagcatg atgttcagcg ccaggagcac cacgaaggcg atgaggccga
     6601 tgaacagcag gttcttcagc atctcggcga tgttctgctt gccctccggg aacatgggcc
     6661 gcacgatgcg gccaatgaac gaggagagga agtcagcgaa gaacgctcca actataagga
     6721 ccagaacgcc cacgaacaac ttgggaaggt agttcgccag gagagttagg taatccccga
     6781 agaccccgct catgtccagt acttggatcg ccagaacgat gaagaagatc atgatgaagg
     6841 ccatcaccag catgcttgcc agattggagg cgtacaaccc tgacgacagg aacgcccggc
     6901 cggtggcggt ctggttgaag aacctctcca gaccggcctt ctgcaccacc ttcttgacta
     6961 tcttccccgc tatccaggcc accaagtagc ctatgatcag aacgatgatg gccgccagga
     7021 tggccggtac agccaccagg aagctatccc acatcgtgct tagctcgtcc aacaggtcga
     7081 ccaagttcat tcaccttgct tcccctcttg atttatattt tataattaac tttgcatctt
     7141 cccgaaatct ggatggtcaa aaatgataaa atattatcct tgttaatttc gtcaattgac
     7201 gtgctcgcct ccgtcgcatc agagctatcg gcaaggcgcg catggccatg gtgaccggaa
     7261 cggtccgtcc gagcacctcg gccatgccgg atgtcgcccg caccaacccc atcagcacct
     7321 tgatggccgc ggtctttccc gaaccgttcg gtccgatgag cccgtaaatg catccggaag
     7381 ggacgcccag gcacaggtcc cgcatggcta cgatgccccc gcgctcctct caggccatcc
     7441 gtgcgaacga catatctctc gctttccacc tcatcgcctc cccgcaccgt tgacgaagat
     7501 gtccgcccat cccctgatca gcctctcctc ggcgtccggg tcgaggtgtc ctgggcggat
     7561 caggtagttc agcaggaaat gtgactgcac cgtgcccatc caggaccggg cggccacgaa
     7621 agggtccaca tcgcgcagtc ggccgtcggc gatcatcacc cgcatctgct cggtcacgaa
     7681 ctgcaccgcc tgatcgaata tctctatgcc cacctcctcc ttcatctccg ggtgcctcca
     7741 cagctccccc accgttatca tgaacatgtg tcggttctcc ttcaatatgc ccagcaccag
     7801 ccgggcgttg cgcaccagga cctcttcggc cgtgccatcg gcgccgaagt ccactcccgc
     7861 tttgatccgt cgcaggggaa gcacgtccat ggccgcctgg cggaagagcg cctccttgtt
     7921 cccgaaggtc cgaaagatgg tgacctcgtt caccccggcc cttttggcga tggaccgggt
     7981 ggtcgttccg tcgaaaccct tctcggcgaa cagctcgaac gacgcctgca aaattctctc
     8041 cttcgctccc tttctctccg gtgagctttg agcgttcgga atggacatca ttaatgcaag
     8101 caattactta catacatata gattcgcaac accccaggaa tcccggttcg agaaaaaaat
     8161 tctacgatcg tcgataattt cagcccaatg aaaaaacata atctttataa tatgggtgta
     8221 gttgagagct caaatggaat tcgccgatta tatccgcatg ttcgatgccc ataccgccaa
     8281 gtacataccc aaccgggcgg attggacgcc atcggatcat gccgtatacg gtccgtctga
     8341 ctatttccgc ctggaccccc aagaggcgaa tgatctccgc tacaaggcgg tcaggtacca
     8401 gctcgacagg catttcaaga gcaaccggac ctaccgcacg ttctgcgagg acctgaagtt
     8461 cgaccctgcg tcgataaggt ccgcggacga cctggacaag gtcccggtgg tctccaccga
     8521 tttcttcaag acctatccgg cgggaaggga cttcgccctc tggctggcca acgtctacac
     8581 cggggagctt cccaagatac acatcaggaa caaggacccc acgcacgacg aggtcatcag
     8641 atcgttcaac gacgccggga tggccgtggc ctacagcagc ggcacctccg gacgacacac
     8701 cttcattccg agggacatga aggccttctt ctccaacgag tacgctcttt ccaagggcgc
     8761 gctcaccatg ttctaccccc attggggccc ggacatgcgc agcttcctgc tgatgcccaa
     8821 tcccttcaag accaacctgt tcgcgggaag gcttggggcg gtcatgttcg acatcatgaa
     8881 ggatgtcgag gtggccttgg accgcgaggt gaacaccgag accgtccgcc agtcaatggt
     8941 caagggcgac acgctggtcg ggaagatcac caagtacgtg gtcagccgca ccgctcagaa
     9001 gtcgatcgac cgcatcgtta actggatcgg ggagaggtac aaggacggtt cccggatcgc
     9061 attggtcggc gttccgttca tgctgcatca cgtgctcaac gagctcaagg agaggggcag
     9121 gtcctatgat atcggcgaca ggaccatgat cctcaccggg ggcggttgga aggcccacga
     9181 gaacgagcgc ataccggagg agaggttccg caaggacgtg gaggagctcc tcggcgttcg
     9241 acccgagcac tgcctggaca tgtacggcat ggtggaaggc aacggctgga tgcttcagtg
     9301 ccccgagggc catcacttcc acattccgac caactatctg caccccatgg tgctggacga
     9361 cgacggcaac aacctaggct acggcaagta cggccgattc gccttcctgg acggttccat
     9421 gaacgcctat cccggtttca tcgtcaccag cgacaaggtc aagatgctgg agcactgccc
     9481 ccactgcgac cgccccggcc cggtgctgga gtccgggatc acccggatgc ccggaaagga
     9541 ggtccgcggc tgcggcgagg agatgcgcaa gatgatggcc gccgatgtcg gaggagattg
     9601 atttgcgttc cccaggctac atgaagaggc atgagttcct gcccaacacc cccttcataa
     9661 agctcctgac gaaaggtgtc gcttccgttc tcaagaccag cgccttccat ctgggcgagg
     9721 tcaagaagat gagggtgcgg ccgcccgagc aggagcgcta ccagcgcccc cagcgtcctt
     9781 atgatattcc ggaataccag gagggcatgc gctgcggggc ccgcgacgag aagtacctct
     9841 ccgccaccct ctactgcgac ccctgcgacc cccgcatcat ggccatggcc cacaagctcg
     9901 gggccttcca ggtgtccgac ctggagttcg ccaagcgcgc tcacgacctg gccaagaacc
     9961 agatgatcgt ggagtacgtg cctttcgaca ccgcgggcga caccctggaa agaggtacgg
    10021 gaacctgctt ccacctggcc aataccatgg tcgcattgtg ccgcgcggcc ggcataaaag
    10081 ctaggtacaa ggtcttcgcc atgaacatga tcgccgtctg gtacgacaag atgctgggcg
    10141 cggactcctt catgcagaag tggtacgatt cgctgggcta tttcctgatc gaggccgagg
    10201 tgcaggtgtt cgtcgacggc aagtggatgg acgccgtggt cggtccggac gacggatggc
    10261 aggcgaccat gggggattcg ctgagcaagc tcggggagac ctctctggag gactggttcg
    10321 aggccattcc gggaacggtg atgctccgcg agtcgattcc ttacggtctt cccatcctgg
    10381 gaaagctcat gatcgccctg gcccccggtt ccgtggagag ggtcagctgc aacgtgaaga
    10441 ggatgtccca ggacggttac aggatgatgg aggtgatggg cggccgggaa gcgtatgaca
    10501 gcatgacccg tgccaagcgg gtcaagaggc ccatggtcaa cgtggagaac cgctcccaga
    10561 tcgtcttcga ttagaacctt cgtctcctca cgttgtcgct cggcaagtta tattagggct
    10621 tccggacgag ggtataccgg aggcaatccc tatgaaaaag gtcaagtgca tgacctgcgg
    10681 caggaccttc acggccccca ccaaggagga ggccgaggcc atgctgaagc gccatcgcgt
    10741 acaggacatc atgggcgagg ccaccctgca gcgcagccgg tacggttccg acgcgtgatg
    10801 acaggttgag cctaataata acacctccag gggcacccct aggccgggcg gcatgtttta
    10861 ttttgcacga catcatgccc tatccataca tggggctgtt cgatcggttc aaggggaagg
    10921 acatttcgcg tcctgaggag gggctgaggc gtctgatggc ccaagtgctg gaggtcctgc
    10981 gggagacgga ggagatcatt gacggcctcc cgcccgagct tcgtcaagga gccaggcgct
    11041 ccttcgacga gagcgtcggc gaatcgatag gcgactgccg caagcggctg gagaagctgg
    11101 accggaagct gctggccggc gatcttgaga gcattccgag gccggagctt ttgggcctca
    11161 gggagcgcat gtcccgcttg gacgatcatc tgatccgttc gtacctgggg gcggtgaaga
    11221 tcaccgggaa ccggcgcaac aagaaggcca tacgcgcctc ggcaagaaaa cgggccgatc
    11281 gggtcgagga gcttctgaag gcgctggaaa agatcaccgg gtgaccttcg tccgtggaaa
    11341 aaaccagggc aagttttgag ctggatcagg agcacgtcat ccccggtggg ggaatggtgg
    11401 gagatatcga tatcgagccg tcctacttct gggacctgtg caagcacggg atcggcctgg
    11461 cggtccctga tgatcattct ggtcatcggc cgggtgctgg cccctgggat cctgacggtc
    11521 ataggggcca tgatcgggcc gttgatcggc ctcgtcatat tgggaccggc ccttggccac
    11581 atcgatccct atctggcgta agcggtgtgg gaaatgggtg ccgatgaaat gatggtctcc
    11641 aggctcttcc gtggcgtcct gctctcgatg gcgctcccta tcgcagatct accgatgctg
    11701 gccatcaacc acctgttccc gcactggctg atgatggtca tcatgttcat catccacgtg
    11761 ccgatgcacg ggttcgtggg agcgaaggtg gccgaggtct ttgagacctc tgtgaactat
    11821 caggaagacg gaacattcgg ggagggtcga gatcatattc cttgctagga cggtcgccgt
    11881 ggcgtcgcaa gtatcataag ggcgtcatac ttcctttcgc aggatatcat gcgcttcatc
    11941 tacttcgtcg gcaccgccgg gagcggaaag agctccctca tctacgcttt ccaggaatgg
    12001 ctcaccctgc agggtctgga ctcggtcata atcaaccttg accccggcgt ggagcacatg
    12061 ccgtacgagc cggacatcga catacgcgac tgggttcggg tggacgacgt catggaggag
    12121 tacggcctgg gaccgaacgg agcgcagatc gtggccgcgg acatgatggc cgtcaacgcc
    12181 aaggacctgg cggagtcggt ggagaagttc cgcaccaact acgttcttgt ggacaccccc
    12241 ggacagatcg agctgttcgc cttccggcag agcagcgagg tcatcatgga ggagctggga
    12301 aaggaggatg cctgcctggt gttcctggcc gaccccaacc tctgcaagac gccctccggt
    12361 ttcgtctcct ctatcatgtt ggcggccacc gtgcacttcc gtttctcggt accgttcttc
    12421 accgtgctct ccaagagcga cctgctgaag gaggaggagc aggagaccat catggagtgg
    12481 tccgaatccc cagacgctct gtacgccgcg ctcaccgaca agatcgacac ccgcgccgtg
    12541 ctgggcatcg agctgttcaa agccttggag tcgatcggcg cctacaagaa ggtggtggcc
    12601 gcctccgcca ctgaaccatc cggactggag gacatatatg acatggtgca gcagtccttc
    12661 gagggcggcg aggacctctc gaacgattga tttaagttcg gtgaatcagg tcatgaccgc
    12721 atgaagacct gggtcgccac ctgccctgaa tgcggttccg cggacgtcgt gtacgaagca
    12781 ggcatgatga tgggtcagaa gtaccgctgc caaaagtgcg gttatatcgg ctccttcgta
    12841 ttggaaaagg aaatagaggt tgagaaagag gtttcaggcg aacatcacgc ctgactcggt
    12901 gcatttggac gtctcgttgt ccagcacctt gacgatggcc ctctcgaagt cggccatgct
    12961 caccgtgtcc cggttgtccc ggatggcgaa cattcccgcc tcggtgcata tggacttgat
    13021 gtccgcgccg gtggccagtt cggtcttggt ggccagcgat tcaaggttca ggtcgtcctc
    13081 cacgctcatc ttgccggtgt gaatgcggaa gatctccagc ctggcctcgt agctcgggat
    13141 gggcacctcg attatgcggt cgaagcgtcc cggccgaagc agcgcgtcgt ccaggatgtc
    13201 cgggcggttg gtggcgccga tgatcttgat gttgtccagg gggttgaagc catcaagttc
    13261 ggccagcagc tgcatcaggg tgcgctggac ctcgcggtcg ccggatgtgg cgacgtccaa
    13321 acgcttggct cctacggaat caagctcgtc gatgaagatg atgctggggg ccttctcccg
    13381 ggccagctcg aacagctccc ggacgagccg agcgccctcg ccgatgtact tctgaaccag
    13441 ctccgaaccg acgaagcgga tgaaggtggc gttggtgttg ttggccaccg ccttggcgat
    13501 gagcgtcttg ccggtgccgg gcgggccgac cagcagcacg cccttcggcg gctcgatgcc
    13561 cacgcgcctg tagagatcgg ggcgaagcag cgggtcctcg acagcttccc ggacttccag
    13621 gatctgctcg tcaagaccgc cgatcatatc gtaggtgatg gtcggcttat cgattatctc
    13681 ggccccggtg actatggggt cgagtgattg cggaagaacg gacataacgg ccagggtctg
    13741 cttgttgagg gcgacccgcg cgccgatgat caggtcctcc gatggaacgt actcggaagt
    13801 ggtgactatg aagtccggac cggtgctgct cttgacgatc acgcggccgt cgataagaat
    13861 gtccttgatg ctgccgatga tgaggggagg cgatttcaac cgctccagct cggagcgcat
    13921 cctctttatc tccttctgca gccggaagag ctcgctctcc acgtatctct tctcaccttc
    13981 cacccgcctg acctcttcga gcagctcgct gttctggcgt tccagaagct ccagcttctc
    14041 gacgatctcg ttggagatgg attggtccag ctcttcatcc aacaaatgtg gcaccttcga
    14101 gcattgatta aaccgcccta tatatgagca tttgccaaag cctatcaaac gatgatctcg
    14161 tcatcctggg tgggctgctg gaaccgcctc attatctgac ctcgatgatc tttggcgggc
    14221 aatatccagg ctcgcagatg tccttcttat ccagctgcga ggggtacagg accttggtga
    14281 acacgaacat ggccagcata gctcctatca cctccatggc catgaacacg atgccgctca
    14341 ggggagcgat gccgcatatg gcgtaggtca tcatgcgggc gaaggtcacc gccggattgg
    14401 cgaacatggt gctgacggtc gacaccagca tacctccgac caggaaggcc acggccatcc
    14461 cggtggcgtt gctcttgccg cggacgcatc cgtatatcac gcccacgagt atgaaggtcc
    14521 ctacgatctc ggcgaagaac tggctgaagg tcatgtcgtt ctccgagacc gtcagaagca
    14581 cagggttggt gtcccagaac atgaggtgca cggtaatcag gccaaggaac gctcccagga
    14641 actgggccat tatgtagtag ggcgcctccc ccttcctcat ttccccggtg cgggacaatg
    14701 ccaaagtaac cgcgggattg aaatgtgccc cggagatggg cgccatacat tctatcaggg
    14761 cgaacagcac gaaggccacc gccaccgcgt tcacgaacac ggtgacgccc aattccacgt
    14821 ccaaggtcat tggaagtatg gtgctggcta tggccacgat caccaggaac atggtaccga
    14881 tcagctcggc ggtgaacttc tgcttcaagg tcttcattgt ttacgccttt tcatccctat
    14941 ggaaatattt tgtatatatt tgatttcatt atcaattaat aaagtataaa atagaagaaa
    15001 gccatgaccg gagagctagg tgatgtccat ctcagatatg aaggtacgaa tggtgatcat
    15061 aggagggttc ctgggggcgg gaaagaccac tctcataacc aggctagcca aggagctact
    15121 gtcctcgaac gtgaacgtgg gactgataat gaacgaccag gccgatgccc tggtggacac
    15181 ccagtactcc cgcgccctcg gcctggattc gtgcgaggtc tccggaggtt gcttctgctg
    15241 ccgcttccct gacttcatga agaacgcgga gaaactgatc gacacctccc ggccgcagat
    15301 ggtgatcgcc gaaccggtgg gcagctgcac cgacctactg gccacggtgg tcaatccttt
    15361 gaagacgatg tacagcgagc ggttcgaggt cgccccattg atgatcatgg tcgatgcggc
    15421 tcgggccctt tcggacggct tcgacaggaa cgatctgaac ggatacctga ggcatcatca
    15481 ggtcagcgag gccgaggtag tgataatatc aaaatcagac ctggtctccc cggagcagtt
    15541 ggatcgcgta cgatcggcaa tcgagggcat caatccctcc atgaggaccg tggtgtattc
    15601 atcgatgaac ggggaaggcc tctccgagat aatcgagatc gtcagcggtc gacaggtcag
    15661 cgaccgcaag cccacggaca ttgattacgc gctctacgct gaagcggaag cggaactggg
    15721 ctggtacaac tcgaccatca ccgtcgacct ggccccgcga accgatgtct tcgacctggg
    15781 aaagcggttc cttggttccc tatcggaact gtatccggcc ggggacgtgg cgcacgccaa
    15841 ggtcattctc accacttcaa gcaccgccat gaagatgtcc tgcgtacagg gacgcttggg
    15901 ggtcgatatg gccaaaggct cccgattcgc cgagggcaag ggacggttca cggtgaacgc
    15961 ccgggtggtg tcctctcctg acgaccttcg ccggaacgtc cggtccgcgc tcgccacggt
    16021 attcccggca gaactggatt tcgagaccga ggaatgcttc tccccatccc ctcccaagcc
    16081 gttccacagg atgaaagaat gagcttcggc tcatgtataa attcaacttc ctgtattaac
    16141 acgaacgata gagatgatat gcgaaatgtg cgggaaggag gtggcgagcc tgctgccggt
    16201 gaggatcgag gggaccatcc tcagcgtgtg ccgggactgc gccaggttcg gcgacaacgt
    16261 gaaggctggt ggaaagcagg ggacgaccgt cgagccgtca ttaattcaag tgaggctgca
    16321 gaaccgcgag cgccgcatga agaccaagga cgtgtacgaa ggcggtgaag aatcgttcga
    16381 gatggccttg gactatccca aacggataaa ggaagccagg gagaagatgg gctggaaaca
    16441 ggaggagctg gcggccaaga tgaacgagag agaaagtgta atccacaagc ttgagtcggg
    16501 gaccatgcac cctgatgatg ccctcatccg caaagtggag aagaccctgg acatcaagat
    16561 aaaggagaag gtcaccatcg ccgccgtgga gaagtccacc ggcaagaagg gcatgaccct
    16621 ggaagacttc atcaagaaga agtgaacgtc acttcctcaa aacctcttcc ttcacttcta
    16681 gcagatactt agcgacgtcc accccgacgt cctttccgat gaggagcgcg gccacctcgg
    16741 cgtcgacgga cagccgctca acgaccttgt tgatacggga gaccacatcc cgcttgttcc
    16801 agccggactt ggcagctata tcgtctatta gcacggagaa caccggcagc ggttcggcct
    16861 tcatttcccc ttggttcgat gagggggatg cggcggcagg ggcggaaccc ccttcgccaa
    16921 gctccttgag caggtccttg gtgggcttat agttcagcga aacttccacg gacttcaggt
    16981 cgaaggtcgg tttcacgtag ccgtctgaaa gctccaggag cccctgacgc aaggccgcct
    17041 ccaatatccg ctgcgcctcc ttggcctcga tccggccgac gccagagggg tcggcccatt
    17101 tcagctcgaa gaacagggcg ttgatgaact cacgctcgga cagcagcttc ttgcccttgc
    17161 ggttgaaaac cacggtcacc gtcttctgga gctcgctcat tcgatcgtcc cacgaagcgc
    17221 gtcagggaat ataaccttgc tccaagcccg gtccgagcac gatactatca aatacggccc
    17281 aaccctttcg tcgcccttag cttccgccag gggaaatcct cttttttgta tgggtgcgag
    17341 gcggatgcac aatagcttca tatagaagaa caaacattcc aatgcccact agctcagagc
    17401 taggtgtcaa gctaatttga tgccaaggga ggttagtcgc atgtctatgg gaaaccaacc
    17461 gatattcata ctcaaagaag gttccaagcg cgagaagggc aaggacgccc agtacaacaa
    17521 catcatggcc gccagggcta tcgctgacgc tgtcaggagc acccttgggc cccgtggaat
    17581 ggacaagatg ctggtcgact ccatgggcga cgtcgtcatc accaacgacg gtgtcaccat
    17641 attgaaggag atcgacgtag agcaccctgc cgccaagatg ctcgtcgagg tcgccaagac
    17701 ccaggacgag gaatgcggcg acgggaccac caccgcggtc atcctggccg gcgagctttt
    17761 gaagaagtcc atcgacctga tcgacgccaa cgtgcacccg accatcataa ccgccgggta
    17821 ccgtatggcc gccaacaagg ccatggacgt cctggactcc gtagccatca aggtggagcc
    17881 gaaggaccgg gcgacccttc tgaagatcgc aaagaccgcc atgatgagca agtccgtctc
    17941 cggttccaag gaactgatgg ccgctgtttc cgtcgattcc gtcagcgcag tcgctgagaa
    18001 ggtcaacggc aagtggcagg tggacatgga caacatccag gtcaccaaga agcacggcgg
    18061 ttccatggac gacacccagc tcatccccgg catcatcgtg gacaaggagc cggtgcaccc
    18121 tggaatgccc aagaggatcg agaaggccaa gatcgccctg ctggacgtcg ccttggagat
    18181 caagaagacc gagatcgacg ccaagatcga gatcaccgac cccacccaga tgcacgcctt
    18241 cctcgacgag gaggagcgca tgctgaaaca gatggtcgac accatcaaga gggtcggcgc
    18301 caacgtcgtc ttctgccaga agggcatcga cgacctggtg cagcacttcc tggccaagga
    18361 aaagatatac gccggacgcc gcgtcaagaa gggcgacatg gagaagcttt ccaaggccac
    18421 cggggccacc atcatttcca agatcaacga gctggacgcc aatgacctcg gaaaggccga
    18481 cctggtcgag gtccgcaaga tccaggacga ggagatgacc ttcgtcaccg gttgcaagaa
    18541 ccccaaggcc atgtccatcc tgatccgcgg gggaaccgac cacgtgatcg ccgagatcga
    18601 gaggtccctt gacgacgcca tgagcgttgt ggccgtggcg atcgaggacg gcctgatgct
    18661 caccggtgga ggttccaccg ctgtcgaggt cgccctgcgc ctccgcgagt tctcctcgtc
    18721 cgtcggcgga cgcgagcaga tcgccataga cgcctacgct tccgcgttgg aggtaatacc
    18781 caccgctctg gccgagaacg ccggactgga cccgatcgac atactgatcg agatgaggaa
    18841 gtcccacaag gcgggcaaga agcacgccgg agtgaacgtc ttcaccggcc aggtcgagga
    18901 catgctggcc aacgacgtga tcgagccctt ccgggtcgac aagcaggcca tcagctccgc
    18961 caccgacgcc gcggtcatga tcctgaggat cgatgacgtg atcgcctcca agggcactcc
    19021 cggcatgagc tccagggaca tggtaggcaa ggaaggtctt ggtgacacgg actaaacgcc
    19081 tcgaggaggg ggtgttcccc ctccaccaaa aactctttga attctgatcg acagtcaacg
    19141 ggtgagccca caatggaaga catctccagg gaatcgcggc ccccgcagga gggggaggct
    19201 cagggcgagc cgctcaggcc ggatgatgat atgacaagat tgaaggccga gatagaggag
    19261 gccagggagc aggcggagag gaacctggac atggcgaagc gcatccaggc cgatttcgac
    19321 aattacaaga agcgcgccca gcgcgatatg gaggagcaga taaaggccgc gaacgaccgt
    19381 ctgctctacg atctgctggg cttcctggac gacttcgaga gggcgtttgc cgccaaggcc
    19441 accccagaag agttcagacg gggcgtggag tccatccacg ccaacttacg atcgttgctc
    19501 cagtccaagg ggctggtgga gaccccctgc gatagcttcg acccggcgct gcacgaggcg
    19561 ctgtgcgtcg gagaaggcga ggagggcaag gtcctggagg tgtaccagaa agggtactgc
    19621 ctggggccga gggtagtgcg ctatgccaaa gtgaaagttg gcagtggtaa caacagaggt
    19681 gaatcagatg gctaagatca taggaataga tttgggtacc agcaactcgg ctgccgcggt
    19741 catggaaggc ggccggccga cgataattcc gagcgcggag gggaccagca taggggggaa
    19801 ggcattcccg tcgtacgtcg ccttcaccaa ggacaaccag ctcttggtgg gcgagccggc
    19861 acgccgccag gccgtaacga acccggaggg caccatcgct gccataaagc gcaagatggg
    19921 cacggactac aaggtcaaca ttatggggaa ggagtactcc ccgcagcaga tatccgcctt
    19981 catcctgcag aagatcaagc gggacgccga ggcgtacctg ggtgaggaag ttacgaaggc
    20041 ggtcatcacc gtcccggcat acttcaacga caaccagagg caggccacca aggacgccgg
    20101 ggccatagcc ggtctggagg tcatcaggat catcaacgag ccgacctcgg ccgctctagc
    20161 cttcggtctg gacaaggccg gtacgtcgca gaagatcatg gtcttcgacc tgggcggcgg
    20221 tacgttagac gtgaccataa tggacttcag cgacggcgtg ttcgaggtcg tgtccaccag
    20281 cggggacacc cagttgggcg gaacggacat ggacgagctg ctgatcaagt tcgccgtcag
    20341 caacttccag aaggagaccg gggtcgacct tacgaccgac aagatggcca tgtggagggt
    20401 gcgcgaggcc tgcgaaaaag caaagatcga gctgtcaacc accatgtcca ccgaagtgaa
    20461 cttgccgttc atcgccgcag gtgcggacgg gccgaagcac ctggccttca atctgaccag
    20521 ggctaagctg gaggagctgg tcgagccggt cgtcaaccgt tgccgcggtc cggtcgagag
    20581 ggccatgaag gactccaacc tcagcgcgga taagataaac gcggtgatcc tggtcggcgg
    20641 accgacccgc atgccggtca tccagaggtt cgtggaaacg gtcgttggca agaagatcca
    20701 gcgcggggtc gacccgatgg agtgcgtggc catgggcgct gcggtgcagg ccgccgtact
    20761 atccggagag gtcaaggacg tgctgcttct ggatgtgacc ccgctctccc tgggcatcga
    20821 aacgctaggc ggaatagcca ccaagctcat cgacaggaac acgaccattc ccacccgcaa
    20881 gtcgcagata ttctccaccg ctgccgacgg acagaccagc gtggagatac acgtcacgca
    20941 gggcgagagg ccgatggcca aggacaacac ctccctgggc cgcttcatgc tcatgggcat
    21001 ccctccggcg ccacgcggcg tgccgcagat cgaggtggcc ttcgacattg acgctaacgg
    21061 catcgttaac gtcagcgcca aggaccttgg aactggaaaa gaggcaaaga tcaccataac
    21121 ggccagcacc aagctgtcga cggacgacat agacaagatg gtcaaggagg ccgagcgctt
    21181 cgccgaggac gacctgaaga acaaggagaa ggtggagatc atcaaccagg ccgatcagct
    21241 tacttacgcc accgagaagg cgctgacgga gctgggcgag caagcgtcca acgaagagag
    21301 gaccaagatc gaggccctta taaacgacgt ccgtgacgag atcaagaagg gcgacgccgc
    21361 tacgatcaag accaagatgg aggcgctcca gaaggagttc tacgccatat ccactcgcat
    21421 ataccagaac atggcgcaga agcagcaaac ggacggccaa cagcaaggtt ccgcccccca
    21481 ggacgacaac gtggtcgacg ccgactacaa gatcgttgac gaccagtagg cgaaccgatg
    21541 gtcgagaagc gcgactacta cgaggtgctt ggcgtcgaac gccaggctgg cgaggaagag
    21601 ataaagaaag cgtaccgcca gctggcccgc cagtaccacc cggacgtcac caaggaggac
    21661 cccaaggtgg cggaggagcg cttcaaggag atctccgagg cgtacgaggt gctgatggac
    21721 aagcccaagc gcgagctgta cgacaagtac ggtcacgccg gtgtgaacag ccagttccag
    21781 ggcggaggat tcaactggaa cgacttcacc caccagggcg acatccgcga cattttcggg
    21841 gacgccggat tcggcagcgg aaacatcttc gacatgttct tcggcggcgg ccgctcccga
    21901 ggaccgcatc agggtcaatc cctgcgctac gatctggaca tcacgctgga ggaggccgcg
    21961 gagggcatga agaaggagct taccctgccg ctgaccgtca aatgcgacgc ctgcggcggc
    22021 accggctcga agagccgaaa ggaagaggtc tgccagcagt gcggcggcaa gggccaggtg
    22081 cagcgtgtgg aacggcgtgg ttactcgcag ttcatctccg tcggaacgtg cccgaagtgc
    22141 aaaggctccg gcaaggacat caaggacccc tgcccggagt gcgacgacgg gtggacgcgc
    22201 aagcggcaga aggtatccct ggacattccg aaaggggtgg acaccggaat gcgcttgcgc
    22261 gtcgctggag ctggcgagcc gtcccccgac ggagggccgc cgggcgatct tttcgtggtg
    22321 atcaacgtca aggaccataa gctgttccag agggatggcg cggacctcta tgtgactcag
    22381 gagatcagct tcccggaggc cgcgctcggg gctaccatcg aagtgccgac cctgggcggg
    22441 aagatggccg aagtgaacat cccccccggt acgcagccgg gggatgtgca gcgcttgaaa
    22501 ggcctgggca tgccgcgcat ggaaggtcat ggaaaaggcg acctgtacgt ccgcctgaag
    22561 ctggtggtgc cgaagaagct caccgccgag cagaaggagc tgttgcgcaa gttcgacggc
    22621 ggagacggct cgaagaaaaa gctctttggc cgaggcaagt gagcctcatt acaggaagga
    22681 gaaagccagg agtacgtgta ctaccgcgaa caaaggcacc agcttgaact tcatcttcct
    22741 ggtcttgtgt ctgaaccagc tcattccggc catggccccg aacggtccga acagcgccac
    22801 gagaagcaac gacttctcgg agatgcgccg gtcgcccttc ctggccatca tcttgtcgta
    22861 ggcgaacatg accagggcca ccaggttgat cagtagatag acgccggcca ggaaggccat
    22921 ggacgcataa tccatgctcc ctgatgccgc tcggccggta aatggtttac cctcggccca
    22981 tgaccccgaa tcggtcccac ccctcgatca gttgagtcac gatgctctcg tccactgcca
    23041 gatcgaagcg gccgaagtat tggtctaacg cgcgaatacc gctgcgcagc gctctctgca
    23101 cctcagtatc acccacggtg aatcgccgct gcggtccacc cttgtcgcct ccgacaggga
    23161 gatgaaccac ggccgaccgt ccttcaccag tatgttatag gggctgaggt cggtgtgcac
    23221 cactccggcc ttgcctggag ctatgacacc ttggatcacc atctccatca tctcggccgg
    23281 atcgtcgggc ggacggtcct ggaggcgcgg cgctgggccc cgtcccgatc aaggtacctc
    23341 gtggtcagca cgttctctcc gctcgctagg ctggcgcagg gactggcgct ccgcccttcc
    23401 aggcctgcag cagcatgtcg agctcgtgcg cggccaagcc accccgccga gctcagcttg
    23461 atcggccggc caccctcgtg gggcgcctgg tacggccgat acactttgac cgccagaggc
    23521 gctccccgga gctcggcaag gtacacgctg gcctcctttc cagaggatat cgtcccccgg
    23581 accccggtgg ccaggccgtt ctccggtatg gaccgggccg tctcgcgata atcactctcg
    23641 tggaggtctg tgttcttgtc cctgatacgc caggttacgc cggcgtccag ataccaatcg
    23701 ttgggcattt cttttttgaa tttttatgag cgttagatag ggagacgaag aaggatgccc
    23761 gagaacctcg gtacggctcc cgggatcctg ctgaagatcg gcgtggtggc atcatatccg
    23821 ggaacctcct ggtccaacga ccgaggtttc caggctcgaa gatgctaata agacttctct
    23881 gcagcgggca tcacgccatg ctatccagtg gcatgagaaa tgattatgag gccattgggc
    23941 atgactaacg gctgattatg gccatcaggc ttccgtcgtt cagatcgacc cagggtttcg
    24001 accgccgggt ctggacgctc ttctacgggc gcatcatctc ctcgttgggc ttttcagtgg
    24061 tgatgccgtt cctgtccatc tatttgcaca acgagctggg catctccatg accatcgtgg
    24121 gcatggtcct gctcatctcg gcagtggtcg gcgccctggg ccagatagtg ggcggagaac
    24181 ttgcggacat catgggccga cgcaagatca tgataatcgc catggccgcc cgcagcacga
    24241 tgttcctcgc attggcgtac gtcatatccg gcggggcgga catcttcgtg ataacgataa
    24301 tggtctccct gagcagcctg gccgggtcgt tcttcgaacc ggcctccagc gccctcatag
    24361 cggacgtcgt ggagccgaag aagcgcctgg aggcgtacgg cctgctgcgc ataggtggga
    24421 acatcgggtg gacgctcgga ccgcttctgg gcggtctgct gtccatgatc tcctatccat
    24481 tcctgttcat catcagcgcc gcggccacgg gaacggtttc catcatagtc ttcatgttcg
    24541 tggccgagag catatcgtcc agcgcccgtc gccagaagct gtccctgcgt gacctgggcc
    24601 ggcttaggaa cgaccaccgt ttcctggcct tctgcctcat atccatcccg ctgttcatga
    24661 tgttcgggca gatggcctcg aactacgcgg tgttctccac cgagatcatc ggcatcacca
    24721 atgccgagat cggctacatt tacgcgatca acgggctgat ggtggtgttc atgcagttcc
    24781 ccatctcccg ttccatcaat catctgcgca tgaccaaggc catggccgcc ggctccctgc
    24841 tctacgccat cggctacggc atcgttgggc tgacaccgta catcgggatg ggggtgccga
    24901 cctggctatt ctcgccagga ttcctgtacc tggcgatgtg catgttcata gtgaccatgg
    24961 gcgagatgat cgtatctccg tcctccatga cgctagtggc caagatgtcc cccgagtcgg
    25021 aacggggacg gtaccagggg atgtatgggc tggtaagcaa cttcggcttc tccgccggac
    25081 cgttcttcgg cggcctgctg ttcgacgtct tctacgggga cccgatattc atgtgggccg
    25141 gcatcggctc cttcggcctg ctggccgccc tggggttcct aggtttggga aggcgcattc
    25201 ccgagatgac cgaccggata gacgaggact agtgcggcag atactggatc gaacgcatgt
    25261 ccccgtctat gcgggccagc attcccatgc ccgcccgggg gtccagcatg gcgaagtagg
    25321 ccacgatccc cgaatcgcgg accatgcgca ggagatccgt ctccatcatg gcctgtgata
    25381 tcagctcctc atcggccagg ctctcgaatg agaaaaggta gagcagtacg cgttccttcg
    25441 ctagggaaga gcgcaggacg ttcaacgcct cctccacccg ctccctggac atgttgatcc
    25501 ctaggacgat gaacgactcc ccgcccgccg atgaaaggcg cacgcactgg aagggggacg
    25561 aatcctcgcg gacgctcaac cctctttcga tctcccggtc cttaagctcc ctctcgatca
    25621 ggtaggacag gtatctggca gggtgttcca tggccaggtc cgggagatcc tccttcagga
    25681 agtcacggca ggccaggacg cactggtcct gtaccaggtc tgacaggtcc ttgccgttca
    25741 cgccctgcca ttccagcctc gattatttca ccgttgcgca atcatccccg gacctaacga
    25801 aacacgctcg ggaagaccaa ggattatatg ccgcgcgttc cagttaactc ccgatgaagg
    25861 ccgtggccgt ggtcaccgag gacttccgct tcttctacga ggcggtacgg ctcctcaagg
    25921 agaaggacca gcctttcatc tcgctgggtt tttccgaccc cttgccgttg aacgtggagc
    25981 tggtgctcac gaccgaggga gagaggaaac gtctgcgcgg gcgcaaggtc attgccagcg
    26041 acgacccggc ctgggcggta aaggccgcgc tcgctctttc aaaaggcggt tccttcaata
    26101 ggataatcgt aggagtggac cccggtcccc ggcccgggat cgccatcctg ggcgacggaa
    26161 aggtcctgct gaccgatacg ctgctctcgc ccgaggaggt gtcgccggcg atcagggact
    26221 tcctctcctt cgtcagcacg aacgagctcc tgttgcgcgt aggtcacggc gatccaacca
    26281 accgggaccg catcatcaac acgctctggg acgtcacgcg aaacatagag atggtcgacg
    26341 agacgtcgac caccaggcgt accgggcacc cggacgccgc ggcggccatc gcccagagcc
    26401 ggggcgaact catgccttcg cgtccgaggg tcgcccccac ccaaggggag gtgagggaca
    26461 tccagaggtt gagccgcata gagagcgggg gagcgataac catcaattcc gccttggcca
    26521 ggcaggtggc cgtaggagcg ttcacgctga ccgaagcgat agaaaaacag aaaaggaaag
    26581 agatggaaag ctaaaagtgg ccggtcaggc cacttttaca cagaggtctc agagggcgac
    26641 ccttgagaag gccggcaccc tggccaggat catgccctgt atctgcaccg gctccaacct
    26701 tatggccagc ttgagagcct cctgcatctt ccactcgtgc tcggagtaga tggtgaagag
    26761 cgtctcgccc ttgtccacct tgttgccccc cttcttgttc agcaccagcc cggcgccctt
    26821 gtccttcggc gagccggcgg tgcgggctat ccggaccagc gccttgttca gaatatggcc
    26881 gacgtacccg ctatgcttgg cgatgacgtc cacgctgtac tgcccgacct tgatgtcctt
    26941 ggaggtgatg cccggcttgc cgccctgggc ttccacgatc tcctggaact tcttgagcgc
    27001 ttttccggat tccagtatct gcttggcctt ctcggctccc tgataatccc cgcccatctc
    27061 gaacagcatt ccgcatatgc tgagcgtctt ctcgatgacg ctgttcgggc ccttggcgcc
    27121 ctccaggatc gtcaacgctt caatggactc caaggccgga ccgatggccc gtcccagcgg
    27181 ctgtcccccg taggtgattg cgcactccac ccggatgttc agcccctcgc ccaactgaat
    27241 gaagtcccgg gcgtaggcct tggcctcgtc catggtcttg accttggtgc cctcgcccat
    27301 ggggatatcg atcaccagat agttcgcccc caccgccttc ttcttggcca tcacggatgc
    27361 cagcagctga gcgtgcgggt ctatgcccaa cggatattcc gccttgatga tgaggtcgtc
    27421 cgcgggggcc aggttgagcg agccgcccca ggcgagcaca ccgcctacgc gctcggtgat
    27481 ctccttgagc tgcgtcggcg tcagggccac gttggcgaac gtctccacga tgtccgaggt
    27541 tcccgcggcg ctgcttatcg ctcgcgatga cgtcttgggc atcttgtatc ctgcggcggc
    27601 cattatcgga acgatcagca gcgtgatctt gttccccggg cacccgccga tgctgtggtg
    27661 atcgaaaatc gggccgttgc tgaaggttat tatctccccg ccggccacca tggccttggt
    27721 gagatcagcg gtctcccgca tgttcatgcc gttgatgtac aacgacgtca cgtaagctga
    27781 aagctcgatg ttggacagcg cacgggagga gatatccgcg atgatggtgg tgatctcctc
    27841 ggtggtaagc tcctgcccgt tcatcttctt cttgatgaac tccacggact cgggcttgct
    27901 tgctgcggac acttccacca ggtccccgtc cttggactcc atgatctcct gcgaggtccc
    27961 cataaggccg atctccccct tcttgatcac ggtgtcgctg gtggtgacga tggccacggt
    28021 catctttcct ttcagagaga gcttgacgcg gtccttttcc ctcagcccaa gttcagcgca
    28081 gtcgaaatcg tgaagcaagg cggtcacttc gccggtgtcc atgtctatgt gacggacctt
    28141 tagcttcatg ccgatcccca cttttcaatg gccgcagcca gctcggcgtg gtccttggcg
    28201 taaacgtcca gcggaacgcc agcagccgcg gcgtccaccg cctggaccat tgcccgggcg
    28261 cctccgcgca ccccgccggg gtgtccggag acgcctcccc cggcctggat ctgcagttcc
    28321 gttccggcca tctccaccaa cttcttgatc attcccgggt gcacgccgcc ggaggcgacg
    28381 ggcatgaccc tcttgtacgg aagctcgttc gtcaagcaca tgtcccggtt ggccaggtcc
    28441 tcgtgcgccg cccccttcat cttgcccacg ccgaacgttc cgacgtgcag ggcgtcgccg
    28501 ccgaccatcc tggccagggt ggcgaacacc ttcatgttga tgccgtggtc caggttgcgg
    28561 gtcatagccc cgtgcatggt gcggtggacg tgtatcggca attttatcga cgggtcctcg
    28621 gccaagacct ggatcgctcc gaagccgcaa gtaagcatgt cgaccatgag ctcggtggcg
    28681 cccagctcct gcgccctctc ggccacctcc agtatctggt gcccgttggt gctgacgttt
    28741 atcgcgtgca tcatgacgtg tccggtctcg ctcttcaccc ggtcgatcgc ttcggcgatg
    28801 gcgaccacgc ggtcctccag aggacagaac ctctggttgc tcagcgtctc gtcgtccttg
    28861 ccgttggtca acccgcccat acccgcctca taaacgtact gggcggtctc ctccggcgaa
    28921 agcccgatct tcggcttgac gatcgtgccc accagcggct tcgtcggccg cttcagagtg
    28981 gagcgcattc cgtcgatgcc gaacttgggc cccttgaact ccttcaggat gctctttggg
    29041 aacgttacgt cctccaggcg gaccgagtgc aacgcatcca gaccgaacag gtttccggcg
    29101 atgatgctca ggatctgcgg gacaccgccg atgtccaggg agaagtcctc caccgggaag
    29161 gcgatggtcg ctacgttccc ctcgatcctg gtcaccttgc cgctccgttt caggaagtta
    29221 tcctcattca gagtggagag cttggtccag gtcccggtgg actgctcggt ggcgatggcc
    29281 gccgcggcgg tggtcatctt caggtcggtg ccgaccttgt acttgcacac gacgtgcttg
    29341 tcgatgtcga ccggcgcgtc cagatgtagg tatctctctt cgtattccat atcatcaatc
    29401 ctcgttgaac atgaactcgt aacccagttc cttgacgatc acctggtagg cggcgtaggg
    29461 cgggatgacc ccgatctcgg ttatgatggc gtcgatgtac tccggcgggg tggcgtcgaa
    29521 caccgggttg aagaccttga cctccggagg gacctcgcca ggcttcacga cctcggtggc
    29581 gtcgcgctcc tcgatcttca ccatctcgcc gtagatggtt cgcggcgaga acttgaaggt
    29641 ctccgcgcag accatgaacg gaacgcgtgc ctcgtcggcc gccaaggcca cctgcgacgt
    29701 gccgatcttg tttatcaacg ccccgttgga ggcaatggtg tccgctccca ccagcaccag
    29761 gtccatgtcc ttcatcacgt agcggacggc ggagtcgatg atcatggtca ccggtattcc
    29821 cagcttcgcg aggtcgttgg cggtgagcac tccctgacgc caggggcgag attcggtgca
    29881 gaacgcctcg aagcgcttgc cctgcgccca ggcctcggcc atcaccgcta tcgccgcttt
    29941 gctgttgcaa tgggtcagga ccttgtcccc gtctttgatg cggttcgctc ccaacttccc
    30001 gatggtcttc agggcgttcc tggagcgttt gacgaagtgg tcggcgttct tcaccaccat
    30061 gttgcgatag tcatcggccg aggtgagatc ggaggtgccc ttgaagacgt actgcacgcc
    30121 gttccagagg gatatcgccg taggccggga agagatcagg acgtcacggg aacgttctac
    30181 gcgcgagcga agctccttaa ggtcgcttcc ctggtaggcc tccgcctcct ccttgagagc
    30241 aatggccgcc cgcctggcta tctccgcggc gccgcgaatt tccatggagc gaatgcgctc
    30301 cgccacatca tcggccgaca taccgtaagt atcgttacta cacattgata aacgttcccc
    30361 gcccagcgtc acaatttcaa gcgctcacgg agcacgtccc agggcatggc attgagcacc
    30421 agctccgggg gcacccagcc ccgtttggcg gtggccacgc cgtacagcat gtgatccagc
    30481 tgccggacgt tgtgggcgtc cgtatcgatg ctgatggtca cccctcgttc tctggccatg
    30541 gcgcagtgca cgtctttcag gtccagccgc tccgggaatg agttcacctc catcgccacg
    30601 ccgttatcct tggccgctcg cataaccttg tccacgtcga aggaataacc ttcgcgctcg
    30661 ccgatgatgc gtcctgtcgg atgggccagg atgttcacgt tctcgttcga tacggccgtg
    30721 accaatctct cggtcatctc cgccggggtc atcttgaagc gggagtgcac ggctgcgacg
    30781 acgatgtcca ggtcctccag cagctttggc ggatagtcga ggccgccctt ctcgtcgatc
    30841 tccacctccg tgccgacgag aaggcgaatt ctaggatgcg cttcgttcac ctttcggacc
    30901 agctccatgc tctccaagag ccgctcagcg ctcaatccgt tgccgatggt cagggaacgg
    30961 ctgtggtccg tgatcgccag atattcgtag ccgcgggcct ctgccgccat agccatagct
    31021 tcgacggaat cgaccccgtc actagcttcg gaatgggtgt gcaggtcgcc gcagatgtcg
    31081 gagagcgtca ccactctggg gacctgtcct ttcctggcca ggtccacctc gccgcggtcc
    31141 tcccgcatct ccggaggcat ccactgcatg cccagaacct cgtacacccc ttcttcggtc
    31201 tccccggcca ccttcgatcc gtcggagagc cggaacacac cgtattcgtt gaccttgtac
    31261 cccaggtcgt tggccagcga cctcatcttc acgttgtgct ccttggagcc ggtgaagtac
    31321 tggagcgcgg cgccgaagga tgatggactg accaccctca tgtccacctg caccccgtcc
    31381 tgcaggcgta tcgacgtctt cgtttcacct cgcagcatca cttccgccgc ctgcggatag
    31441 gagacgaagg cgtccatggc cctctccgcc tccgaactgc ccaccaggat gtcgatgtcc
    31501 ccgatggtct ccttcatgcg gcgcaagctt ccgcccaggc tcaccaggtc gaaaccacgt
    31561 tcccgcatgt gctcctccag ggctcttccc cgggggtagg cgtaaccgag gagcatgcgc
    31621 ccctggcggg attccagata acggatccct ttcaagatgt tctcctcggt cttttctccg
    31681 aaacctttca gcatccggat gcggtgctgc tccgcggccg ctttcaggtc ctggaggttg
    31741 gtcaccttca gctccttgta caaacgcccg gcggtcttcg gtccgacgtc cgggacccgc
    31801 atcacctgca gcagtccggc cgggaactcg ttgcggaggt cgttcaggta ctgcagctcg
    31861 ccggtacgta cgatctcgac gatcttgtca tgtatggcct tgccgacgcc aggcacctgg
    31921 tccaaatgtc cccggacgta gaggtccttg atgtcctcgg tgagcgacgc tatctccttg
    31981 gccacccgcc ggtacgccct cacctggaag aaggtgtcct ccttgagctc caggaggtcg
    32041 gccacctctt ccaatacgga ggctaccctg tcgttattct ccacttgcgg cctcaatccc
    32101 ccttcttgca gacccagcgg cactccttgt cgccgtcgga catcctgtgg gtctggcacc
    32161 agccgtactc gggattgatg acttcgcaga agccgtccac gaacttgccg aaaagggagc
    32221 acagctccgg gggctggttg gcgaaggggc actgcttggc caccttgacc acggctatct
    32281 cgctcttctc cactatctcc ccgcgcactc ccagggcgcc ctcccagagg tcgatgagcg
    32341 atgagatggc gatgccgtcc cggtccacta tctcgtgctc ctcgagcgcc cgcaccgccg
    32401 ccttcttgcc tccgctcctc atgatcggcc ccatgagctc cagcgtcctc ttggacccct
    32461 gcgtcctgac catctcggtc accgccgaag aaaggaacgc gtgaagtatc ttccgcatct
    32521 cgggggaatt gctgctcatg accacggcct tcaccaccgt gctccaccat atggtgatgg
    32581 cctccttggc catgctctcc atctcctcgc tggtcagatt attgtccttt tccggcatag
    32641 aatttccacc tagggctgcc cacacgtccc agtcacacta tctgcgttca gcctaggtat
    32701 attttttccc gttggtcgcc ttggcggaag agcctagatg cctttggaaa tccgatgcga
    32761 actttaaaat acgttgcctt aaattaaata tccccaaagg tgggaaatgt tcgaggggaa
    32821 cgttatgttc atcggcaaga agccgatcat gagctacgtg ctcactgcgg tcccgaagct
    32881 cgaggagctg ggagggctga ccgtcaaggc ccgtggcatg tccatcagca aggcggtgga
    32941 cgttgcgctt attctgaagg accgctacgt gaaggaatgc cgtatcgacg ggatagacat
    33001 ccgaaccgag ttactggatg gcgagaacgg ggagaaggta aaagtatcct ccatggagat
    33061 ccgtttgatc tcccctcctc cagcggccta gaacttatta ccgcatacgt cagtttgatg
    33121 accgtaccaa aaccgtcaat acccccggct tccttgttag tacaacggtg gtaacgacgg
    33181 agataaccac tagcgcgacc aacgtcatat acgtcggcca gaagccgctt atgaactacg
    33241 tactggcggc tgggaagaga ctggttgagg acggttccag cgtactcatc caagcccggg
    33301 ggagatccat cagcaaagcg gtggacgtgg cgttgataac cgtggaccgt gcgaagggcg
    33361 gtgtgaagct ggacgatatc ggcataaaca ccgaagtgct cccgggcgcg gacggaagcc
    33421 ccttgaacgt gtcgtccatc aaaatattcc tcagcaagcc ctaggccatc tcgttgatga
    33481 gcaggttcac ctcgctttcc ggtaggttca tcggttcgta aggtagcagg agcagcgaac
    33541 gcgcctggta cacatcgtcc ttcaacttct gcgctatctt gaggaaggat cggaagtcgg
    33601 tgttggtgat gatgtacgtc atgccatcca ggaggatcac cgacggcctt cccttgttct
    33661 tgctcaggaa gttccggatg acggtctgca tcttcgccgt ctccgtggga agaaggtact
    33721 cctcgcggtc ctggtccccg gccatggggt cggccttggt cagccagagc accgtacatt
    33781 ccctgccgac gaactgcttg acgtccttgg ggcaggtgcg ggatatgcaa agcccgtccc
    33841 agcccgccct caccaggtcc cggaagtcgg ccatggcctg ctggttgccc tcgcccttga
    33901 tgagcaaggt cttgcccggg gcggcctcct ggatcggttc gacggataga tcgtccttgg
    33961 cgtccaggct cgagccgagc gcgagttcca gctccccctt cttcagcgcc ctcttcttgg
    34021 gaatggagat cctctggttc ttggccagta tctggatctc cgtactggtg tagctcttgc
    34081 ggcaggtcat ggcgatgagc tcctccaagg cctcgcgcat gccctcctcg tatcctttga
    34141 ggtacccttc ggcatattct ctgttcaacc catccctcgt ctgataatga atggcggcgg
    34201 tggcataatt aactagcggc ggcgaatgat ttaatgggga gtgacgggat gaaggttcat
    34261 ggcttcccgg gcccgctttc gtggcattaa gaagacgcca aagaacatgg agaaggagat
    34321 gctggccaat tcccagaggc tggcggacga tccctcgctg gtcgtcccga agctgctgga
    34381 ggaggtgcgg aagtcgccct tcgcccatct ggagaagagc ctctccaagg tccatgacca
    34441 tcgtgacgat gcggagaagc tgatcaggct ggccgggaag ggcgatcagt tcgtccgggc
    34501 ctacgcggcc gccgtctcgc tctccgcctc cgggaagctg ccttacctca ccaccgccaa
    34561 tctgccggtc ggtccggtgt ccttcgccat gcgcgggacg gtggacaggg agaagctcat
    34621 cgcattgcag catttcgacg acccggacct gcgtctcctg gcatactggg acatggcccg
    34681 cgagggccgt ctgcacatct actccacgga gaagggattg ttcgcctccg tctccggacc
    34741 caaggccccc gaggagtacg tcagggagat gctggacaat cttccttacc gaaccaccga
    34801 ggggaattgc gggcacgatc acccggcggt gcgtgtaaag tgggtatcgg ccaacaagga
    34861 ggtccgggtg tgcgcgcagt gcgcttccga catcaacacc gcccagcatc tcatggcccg
    34921 ggtggccgct cccgatccat acgacgacat caaggtgagc gtggaacacc attatggcgg
    34981 aggccgcccg gaatgccagg gtgatttcgc caccccaccc gctctgatca agagatacct
    35041 ggacggggac ctggacgacg ctggcctcat cgctgagcac gtcaaggcca agggggagtg
    35101 gatgcgctcc cgcgggcagg tgtacatcct gggccaggaa tgctacggaa gggacggcga
    35161 ggctttcctg aacgccctca aagggagcga ctccgagaag ctggcgttgc gcgcggtgct
    35221 cgccctcaac gttccgatag tctccgacca gaaccaggcc ggaaaggtca tcagcgagat
    35281 gtgggacctc cacgccgggg cgatgctggc cgcagtatcg gaccaggcta cggcggaaag
    35341 cgtcatggcc atgaaagagc tgacgcccgg acagatgctg gccgaagctg ttcgtttggt
    35401 cagggagagg gaggccctgc tgagcttccc ccgctactcc cagctagggc cagtgggaca
    35461 gctggtcgac ggtctggccc gctcctaccg caccggcggg acggtggcca tgctccgttt
    35521 ggtcgaaaga acggagaagg tccatctacg acgggcgata tgctacgcct tcctggaagc
    35581 catcggcgaa ggacagcagc gcaagtggca gttcagcaag gaggagaggg agtccggaga
    35641 gcatctggca cctcacgctc tggagatgac cagggcggga ggggaggatt atcacaacgc
    35701 gctcctccgg ctgcttcagg agtccggctc cggggagtcg gcggtcagag caccctgacg
    35761 tcggccacca tgtgggagat cgacggagcg taggacttga cctccctgat accggcgatc
    35821 tcgaaaggcc gtccgccgct gccattgcgc acgttctcga tgataccgcc cggtatccgg
    35881 tctatggaaa aggtgtcctg ataatggatc atccctcctt tcttgaccag ggagaaggcc
    35941 ttgggcagga actgccacgt tacgttaacg tagcccatga ccacccggtc ggcgaggcct
    36001 tctccgggaa ggtcgcgatt gtccccctcg aagacggtga ccttgtcggc cactcggttc
    36061 agttcgatgt tcttcctcag gaatcgtatg gcctccgggt tgatctcgca ggcgatgacc
    36121 ttctccgctc cggccttggc ggccaggggc atggtgaagt agccgatgcc ggcgaacatg
    36181 tcgaccaccg tctcgccccg gcaatccaga gaggccatgc gcagcttctc gtcgaagttg
    36241 ccggaagaga acatgaccct ggtcgggtca agacgataca gtatcccgga ttccgagtgg
    36301 gtggtctccg tctcctctcc gaaaagcagc tccacgtccg gccggcgctc cacgccgcgg
    36361 atcatccctt tctccagaag caccgtcctg gccttcagga ccttggcgta cgcttcagcg
    36421 atctccctgc ggaagggcag cagcggctcc ggaagacgga ggactatgac gtgacctagg
    36481 cgctcatatt tttccggaag cagcgtcttc agctcgttcg ggatgtccag ttgctcggcg
    36541 atcctctcct gcggggggcg gtggcggtcc tggggaaaca gctcggcctc caccacttga
    36601 agctcgggga aaggattatc gcccttcagc ggaagaagga ccagatcgcc cttccttcct
    36661 ggcctccatt ccaggtccag ctgacggcgg cggttgagcc ggtccttcac ctcatcggcc
    36721 cttgtcttgg ggacggctat cgctatcacg cctcacctcc acagaattct gaatatcagc
    36781 aaaggggcta tggtcaggag cgaagggcag gccttcaaca ggcccggcgc gagggccgtg
    36841 gggaaatcga tgtccccggt ggccagcacc gctttagctt tttcactgtc caggtgggcg
    36901 ccggccttgt ccaggtcccg gtcgcacatg cggacgaaga cctttcgtac ccggtaggag
    36961 ttgcgaagct ccttgccata aaccgccttc catctctctt cgtagatcga gagcttcttc
    37021 tgggagaggt ccccggagcg aaaagcttcc aggaacgtat ccgcggccag ctttccggcg
    37081 gtcatgccgg tgaacagacc gccgccgctg atcggcttgg ccatgccggc ggcgtccccg
    37141 gccaccagca tccggtccgc gaacgtccgg gcgatgtggc ccagaggtat cgctcccgag
    37201 tacgtcctca cccgctccgc ctcggcccaa ccctgttctt caagcagccg ggtgagatga
    37261 tcctgtggag ttcctttttc acgggacgcg catagcccca cccgagtgag gtccccgcag
    37321 gggatggccc aggcgaagaa tcccggcgct acatcgtttc caaggaaaac ccgcactttg
    37381 cgctggtcct caaccctcag gcggagatcg acctccgatc cgcgcaccag gtccctcgct
    37441 cgatcgaacc ccaaggacct ggcgacgccc gaacggtagc cgtcggcggc cagcaacgcc
    37501 ctgcattcca gctctccctc ggccgtacgg gcgcgcagac cgtcggcggt cctttccacc
    37561 gatccgacct tgcttccggt aagcacttcg gccccggcct tctgcgcgag cgtggcgcag
    37621 cgccggtcga actccccgcg gtccacgacg accgccttta cctcgttccc ctgcagctcg
    37681 atgacccttc cgccggggaa gtgtatgcaa gctccgtcta tcttgttcag gacggcgtcg
    37741 gaagcggagg ccatctccac gaccctgggc gtgacgagcc cggcgcactg caccggctca
    37801 cctacgcgag cgtgctcctc caggaccttt acctgaagct cgtgggccat gctggcggcg
    37861 gccaggcatc cggtcggacc tccgcctacc accagcacgt cgcacttcat cccttttcca
    37921 tccgaggtgg cgtgtttcaa ggttatcgcc gtggcttaaa aaatgaggtt caggaagggg
    37981 tttgccttac ggtcactgct tggagacctt ctcccagtcc ttcaggaagc gctctatgcc
    38041 gatgtcggtc agcggatgct tgaacatctt cttgagcacg tcgaagggga tggtggccac
    38101 atgcgcgccc attcgggcgg cgtccgtcac gtggatgggg tccctgacac tcgccacgat
    38161 aacttcggtg tcgaaatcgt agttgtccag tatgtccatg atgtccgaga tcagcgccat
    38221 gccgtcctgc cccacgtcgt ccagcctccc gacgaaggga gagacgtagc gggctccggc
    38281 cttggccgcc agaagcgcct ggtttgccga aaagatcaag gtcatgttga ccgccacgcc
    38341 ctcgttggag agcagcttgg tggccttcag cccctcctcg gtcatcggta ccttgatcac
    38401 gatgttctcg ttgaccgccg ccagcttcat gccctcggcg aacatcccgt cagccttcag
    38461 gctgatgacc tccacgctga tcgggccgtc cacgacctcg catatctcgt tgacgatggt
    38521 ggcgaagtcc ttcttctcct tggcgatgag gctggggttg gtggtgaccc cgtccaggat
    38581 cccccaggag ttgacctcct tgatctgctc tatgttggcg gtatcgatga atatcttcat
    38641 ttcttcctct ccgtgacctt gatggcggcg gctataactt ccttttcgct cagtccgtac
    38701 tccctcatga gctcgtcgct ctccccggac tgtccgaaca cgtcctgcat ggccacccgc
    38761 tccatgggcg ttgggcatct ttcggccagg gtcgcagcga caagcgttcc cacgccggac
    38821 actatgttgt gctcttcggc ggtgacgacg caaccgcagt ccctggcggc cttctccaat
    38881 gtgccgacgt ccaagggctt gatggtgctt aggttgatga ccctggcgct gatgcccttt
    38941 gctctaagag cttccgcggc caacaagcac ggggcgacca tctggcccac gccgacgagc
    39001 gccacgtcgc taccgtcccg aaggatgctg gcctttccta tcttgaactc agtatctctg
    39061 gaagtgatga tcggaacctc gctcctgccc atgcgcacat aggcaggtcc gcaatgctcg
    39121 gcaacggcca gtacggcgtt gtacgtctcc ggcccgtccg ccggaactat gaccgtcata
    39181 ttgggtatgg tgttcatcag ggcgatgtcc tccatggtct ggtgtgacgc tccatctcca
    39241 ccgacggtga tgccggcgtg cgaggccacg atcttcacgt tgaggtccgg gtaagctatg
    39301 gactgccgca cctgatcgta agctcgtccg gtagcgaaga ccgcgaacgt cgaagcgaaa
    39361 acggtcatgc cgccgacggc gagaccggcg gccgtgccca tcatgttctg ctccgctatt
    39421 ccgcagttga agaagcggtc cgggtaggcg gccctgaact ccacggttcg agtggatcca
    39481 gacagatcgg cgtccaggac caccacgtcc ttgcggcgct tgccgagctc gaccagggcc
    39541 ttgccgtagt tcttgcgctg cgattccatg gcccagctca taccggtccc cccagctcgc
    39601 gcatggcctg ctcgaactcc ttctcgttcg gagacttgcc gtggaagccg acgttgttct
    39661 ccatgaagga gacgcccttc cccttcacgg tcttggccat gatgaccgtc gggccgccct
    39721 tgtgctggcg cgcttcgtta agcgtctcca gcacctgccg catgtcgttg ccgtccatgg
    39781 acagaacgtt ccagccgaag gccttccact tgtccgccag cggctccagg gccatgacgt
    39841 cctccgtccg gccgtctatc tgcaggccgt tgcgatcgac tatggcgatg acattgtcca
    39901 gatgattgtg cgaggcgaac attgccgcct cccagacctg gccctcggcc atctccccgt
    39961 ccccgcacag gcagtacacc ttgcggtcca ggttctgaag gcgcagcgcc agggccagtc
    40021 cgttagcgac gctgagcccc tgccccagcg atcccgtcga catctccact ccaggggtct
    40081 tcacccggga ggggtgacct tgcaaacggg aatgcagctt gcgcaacgtg accagctcct
    40141 ccaccgggaa gtatccgctc tcggccaggg cggcgtagta gatgggggcg gcgtgcccct
    40201 tggacaagat gaaatgatcc cggtcctggg agtccttgcg ctccggggaa tggtccatta
    40261 cctcgaagaa cagggcggtc acgatgtccg cggcggagag cgaaccgccg ggatgtccgg
    40321 agccagcggc gtagatcatc ttcattacgt gccggcgcag ggaggccgcc ctctgctcca
    40381 gctcctcaac gcgtccttcg tttatagaat tcaaagtaaa gcacctaggg atggggtgtc
    40441 ctcattatag ggccatcgct taaaaatatt ttccaaatgt ccgaagagcc gcaccaccga
    40501 gcaatcaatg tttaatctag tggcaagacg atcgctcatg catggcgttc gaggtgcccg
    40561 tccagggaaa cgcaaagctg tccacggtgt tggaaaggat gaactccgac gaggaggtca
    40621 aggccctctg gaaggcgtcc aatatcaacg ccatcgatcg cctgggtttc agcgatcacg
    40681 gctccacgca cgtgcgcatc gtggcccgca acgcgctcaa gatgctccgg ctgctcgtgg
    40741 aggcggggca tcagccggga gtggtgaaga actactggct gaccaaggag gacgccgagg
    40801 tggtggtcgt tctggcgtca gcaatgcacg atatcggact atcagtgcac cgggaggacc
    40861 atgacaaatt ttccatcatg ctctccccgc cgatactgcg gcggatgttg caaggtcttt
    40921 acgaagagcc gacgctcacc ttcatggtgg ccgagacgca gcatgccatg atctcccatc
    40981 acgagggttt cgtcccttac accatagaag ggggcgtcgt ccgggtggcc gacgctctgg
    41041 acatggagaa gggtcgggcg cgcatcccgt tcgccagcgg cagcatcaac atccattcgg
    41101 tgagcgcctt ggccatcgac aaggtgaggg tgagcaaagg gaccgacagg ccagtgctca
    41161 tcgatattct aatgaacaac tccgccggga tattccaggt cgatgagctt ctgaaagaga
    41221 agatcgcccg ctccggtctg cgggagctca tcaccgtaga ggtgaaggtg cccgaggcgg
    41281 agtgcgggat cgtgaagggt ctgcgcctct aatcgttctc gatgcgcggg gccagcaggt
    41341 aacggacgct accctttccg gcggcgatat caaagtccag gcggaccggc aggtcgttgc
    41401 ccagattgat gctgacgttg gtgccgctcg gtatggcctt tatgatcgtc gagaagtagt
    41461 ccatggggaa cagggagcgg atgctctccg agcactgcag gtcgaccagc aaggccttgg
    41521 gcagcttcag gctgacggaa tcggtgtcgc cgtcggaaac catctcgaag ccctcggtgt
    41581 tggcgttgag cgccacgtgg tcggagatgc tctcggcggc cttgatcccc cgctgcagct
    41641 cgtctacggt aacggttatg cgggccggaa gggtcagatt ggggaccttg gggtcgctca
    41701 tgccttccgt ggagaccagg ttcatgcggc gggtgacgtt gccgaccatt aggaccaggc
    41761 ggccgcgctc ctcgtcctgg cgcatctcga tgaggtcgcc ggacctggac aggcggatga
    41821 cctccttcag cttctccagg tccagaccga ggtcggtctc ggcggcggag tactgctcga
    41881 aggcgtcctt gctcagggtc aggtcgatca tggccacatg ggccgggtcg accgccttca
    41941 gctgtatgcc gttgtcgcct atcttgaact tggcctcgtc aatgagcgtg gaaacgacgt
    42001 cgacgatccc tttgaggata tcggatctta atttggcctg aaacatcggg tccccttctt
    42061 tccacagtaa agtcctatct aattataact tttctgcaga tcgaaggcta attcagtact
    42121 cgcgccagga gtgcccgcag gagacgcatc ggtagatctt ggtctccggt tcatcggccg
    42181 ccctggtctg gcgcagcacc cagaaagctt cctggtgcgc gcacttgggg cattcgatcc
    42241 tggtgcgggg gagggtgggg gcgttgccgt cgatgacggt catctccttc tccttcccgc
    42301 aggtggtgaa gcagaccggt ttaccatcct tgatcacctc gtgcctgcac tccggattcc
    42361 tgcacacgaa cttcccatgg tccgatttca tgatcttgtg gcagtttgga cagaacatta
    42421 gatactcgcc aaagcaccac aaaagctagg gctataaaaa attattcagc gaacttagat
    42481 gaacttccaa tcgcctggct tgagatcctt gcccttcccg gaccctttgg aggacctctt
    42541 ggccaagccg gcgatgttcc ggggcacctc ctcgtcgggc tcctcgccct cctcgtacca
    42601 ctgctccccg cgctctgtat actcctgaac gtaatcatca tcgctggcgg tggtaaggtc
    42661 tttcatgtcc ctgaagcgga tgaccttctg ctcctgcctg gtcttgatgg gcttggccga
    42721 aatggggcgc tttccacgga ccggcctctc ctccggcgct tcctcccggg gcgccctctc
    42781 cccaccgccg accaccacgg tcatggagtt gccgccgtgc ttggccacga agttcatctc
    42841 cagcctggac tgttcggcca atatgccgcc gatgtaggcg aaggcggcag tgatgatgta
    42901 cacgtccacc cggacatcgg tggcgatctg gatggtatca atgaacgagg taaggtacat
    42961 ctcgacgaac actatatacg gagcaaggag cggaatgaag tccttcacca cgtccaggat
    43021 gtgagagggc gtccagtcca cgccgctgat gacggtgggt atgtaaccct cgtcaaccag
    43081 gagcgacaga aggaacacca cggtaagcgg tacgagcgcg gcgaccactc ccttccaggg
    43141 ctttccggcg cggcggccgc ttacgaaacc ggccaccatc tggccgaaaa cggggagcca
    43201 ccacagcagc acggtcagaa tgaaggagta cttgaccgcg ctccagaacg aataggggac
    43261 cttgacgtcc ttgaacttct tgatctcctc gtcctcatag acctcggaga gacgatagac
    43321 cccacggtca atgagagtgt tagttatctc atcgtccgca tcggcgctac gcctgaatac
    43381 catcccatcc ccttcggtcg gacaggtgtc cgacgattac aatatagcac ggttactata
    43441 aatcattttt tctgcggcgg cctagtgcca gcatcatcgc gggatgtatc cgctgaggcc
    43501 gtacatggcc aaggcgctcc tggtgttctc gggggtgacc cgatttggct gggttatgta
    43561 ttgaagaacg tcgtccaatg gatattccag gtattccgcc agcagcttca gtcgagacac
    43621 cgggaaggcc tgtttcccct gcattatctg caccacgccc catccgggat ggacacgtga
    43681 tcggtaaccc atccgacggc ccaattcgtt cactgaaccg gccttctcta ttcccatctt
    43741 gatgagctgg accctgaagg cggagctcag ccagacccgg tcgacgtcaa gaagccccct
    43801 cgcccggtag cttatggcga gctcacccat gatattcaat cgcataccta ggtataaaac
    43861 atttgagtcg aatgtttccg acctctcaga taggtccgcc tgaccaaaaa tagtttatat
    43921 gcatttggag tagcctgaac gagagcatat agaaacgttc cgtagctcca cgttcatcac
    43981 gaccaggggc gagagctcat cgcgtggctc gtgggtaatg ctcactatcc ataaatcacg
    44041 atctggaaga ggtaaatgaa atgaaaatga aattcttggg cggcgccgac ctggttggca
    44101 aactgggaat gcttgtggag aaccaaggcg ccaatataat gttcgagtac ggaatgaggc
    44161 tggtcaaacc ggagatgccg catttcccca tgatgcccga agaggatgtg gagggagtgt
    44221 tcataaccca ctcccatctg gaccacagcg gagcagtacc cctgctggtg cagaagaagg
    44281 attgcgaggt tttctgcaac gagctgacca tggacatcgc gaccctgctg ttcttcgact
    44341 ccatcaagat cgccaagtcc gaaggttata ccactttccc gtacaaggac acggacatca
    44401 aacaaacttg gcagaacttc tcgtccttct acatcgggga gacccgttcc atcggagggc
    44461 tggagatact ggcgcacaac gccgggcaca tccccggggc gcagatgtac gagatcaagg
    44521 ggcacgacac cacccttttc accggtgacc tgcacaccga gaacacccgc ctgacctatg
    44581 gggccaagcc ggtgaagtgc gacaatctga tcatcgaggc cacctacgcc gggaggaacc
    44641 acccgccaag gccgaagagc gaggcgctcc tgcaacagaa ggtgagagag gtcgtggagc
    44701 gcggcggaac tgccataatc ccctgctttg cggtagggcg tatgcaggag gtaatgatga
    44761 tcctgaagga cctcccctac gacatgtggg tggacgggat gggcaagacg gtgaacagca
    44821 tgtacaccga ccaccaggaa cacccttacc taaggagcat aagggagttc aaggccgcca
    44881 agcgcagctt caatccggtg cgcacgtcct ccgctcgcga gaaggcgcgc cagggacagg
    44941 tcataatcac cacctccggc atgctggacg gcggtcccgt gctgcattac ctgaaggacc
    45001 agaaggacaa cgacaagagc gcggtcatgc tggtcggcta ccaggccgag aactccaacg
    45061 gtcggctgct gaaggaggag ggcagggtcg agaccatcca ggacggtcca atgaagatca
    45121 ggtgcgaggt catgaccttt gacctgtcgg cccacgcgga ccacgaccag ctgctgtatt
    45181 tcatcaaagg ctgccagccg gagaaggtcg tgctcatgca ctccgacaac cgcgaggagc
    45241 tggcccagga cctggaagga gactacgagg tcctgatgcc gatgcccggg gactacttcg
    45301 agctctgagg gcatccttca taagacccga aggggattcg gcaacatgga cctcatcgac
    45361 ctctacctgc aggaggacct gggacagggc gacgtcacct cccaggccct ggtggacgac
    45421 cgggacggcc gggcggtcat caccgccggg caggatggcg ttctggctgg agcggaggag
    45481 gcggtggaag tgttccgtcg cgtcggatgc tcctgccagg tcctggcgaa cgacggcgag
    45541 aaggtggccg ccgggcagaa ggtcctggag gtcgggggcc ctttgaaggg actgctggcc
    45601 ggtgaacgtc tggcgttgaa cttcctgatg cgcatgagcg gcatagccac cctcacccgc
    45661 caggtggtcg attcatgcca caaggccaac ccgaacatcg tcatcgccgc cacgcgcaag
    45721 accactcccg gcttccgccg ttacgagaag aaggccgtca ggataggcgg cggggacccg
    45781 caccgattcg ggctggacga cgcgttcctg atcaaggaca atcatctgac cgtcgtggga
    45841 agtgtattca aggcggtacg aagagcgcaa tcgttcagct tcggcaagaa ggtggagata
    45901 gaggtggaag atatcgatgc ggccaaggaa gcggccaggg ccggggcgga catcgtcatg
    45961 ctggacaaca tgacgccgac ccgggccaag gagtgctacc tggcgataaa ggggatcgac
    46021 cagcgcatca ccgtggaggt ctccggcggg atcacgccga agaacgccaa gacctacgct
    46081 cactacgcgg acgtgatatc catgggcgcc ctgacgcatt cggctccggc gatgcatctc
    46141 tccatgcaca tcctgaagtg atcagtacct caccggcggc gtcatcttgt tgtagtcatc
    46201 ggcgcagcgg taggcgtcgt agatctgcca gatgtagatg atgaaggcca tgatgctgac
    46261 cgcgacgttg aaggcgaaga acccggcgaa gctgaggtcc accgggttca tgatcaggaa
    46321 cagcgggacg atcgacacca cgctgagcag gcccaggagc aacagtatgc cgatgccccg
    46381 gccgatcttc ccgcagtaga tctgcccgcc gccgggaacg atcaccgaaa ggatcacggc
    46441 cagtatggcc tccttctcgt ccttccggta ggtgtaggac atggtggtct gattgccctg
    46501 gctgtagctc tggaaaccca cgctcaaggg agcgccgcat cggtcgcaga accgagcgcc
    46561 ctccttggcc gggcttccgc atcttgaaca gaacgccatc ggaacttccc cgggacgccc
    46621 atatttttcc ctccttaagg aaatttcgaa agggctttat ctgtagggga cggtggccgc
    46681 accatggact tctctaagta cgagtgccag ttctgcggcc ggccggccaa gcagtacgtc
    46741 ttcgccgcct tctgctgcga gagcgaggac tgcgtggaca aggcccgcga ggagaggggc
    46801 ggtcccggcg gacacatgaa ggccaagatg cacggtgata tcgtcaacat caaggacgaa
    46861 tgaacgctgt aggggatagc cttaaaaacg acctgcaata atttcagaag gtcatgctcg
    46921 ccagaatagt cggattcgcc aagacctcgc tgctcgattg ggacggcgtg gtcgccacca
    46981 ccgtctacct gcagggctgc aacctgcgct gcccgttctg ccacaacccc gacctggtat
    47041 ccgtttctgg ggaagttgag gaagcaccct gggaggtcct ggaggagtac ctggcggaca
    47101 actcggactt cttggacggg gtggtggtca ccggtggcga accgacgttg aacgaggacc
    47161 ttcccgacct tatcaggaag atcaggaagc tgggtctcaa ggtcaagctg gatactaacg
    47221 gtactaaccc ggatatgctc caggaccttt tgcaggccgg actgctggat tgcgtggcca
    47281 tggacttgaa ggggcccctg gaccagcaat attcccaggt ctgcggtacg gaagtggacc
    47341 ttgaggcggt caagcgctcc atcaacctga tcatgacctc cggcatcgac tacgagttcc
    47401 gcaccacggt ggtcccgcac tacctgaagc cggtggacat cgaacgaatg gcgtcctaca
    47461 tcggcggggc caggaagtac gccctgcagc gcttcaagaa cgaccgcacc ttggacaagc
    47521 gcctgagcca gatcgaccct tacaacgagg cgcagatgct gggcatggcc gagaccgccc
    47581 gcaagtacgt caagaaggtc atcgtgcgcg gcatctgata accgctgacg agcactttaa
    47641 tagcctgtaa gctcatggaa ccccgaaagg cctgatggcc aggggtcagg gagatggaag
    47701 cgggagacgg ccggttaaag acgtacatcg agggtttcga caggattctg gaaggggggg
    47761 tacccatcgg acacatcgtc ctggtggccg gtacccccgg gacgatgaag tcgtccatca
    47821 gctattacat gctttacaat cacgccatcg aatccaaaag gacctccgtt tacgtgactt
    47881 tggagcagag ccgggaaagc ctcctgcgcc agatggagaa gatgggcatg gacatcgaca
    47941 aggtcagcga gaacctgaac gtgctcgacc tatcgataat caggaagaag ctcaaggaga
    48001 tagccggcgg cacgtcctgg cttcatgttt tcaagaccta catcaccaac ctcaagcaga
    48061 acctcaactt cgacatcctg gtcatagatt ccatggaggt cctggagacc atggccgaga
    48121 tccgcaaccg ccgcacggac ctgttctacc tgttcgagtg gatgcgggac ctgggcgtca
    48181 cggtgttcct gatatccgag agctccgccg agcgcctgat cgaggggaag ttcgatgaag
    48241 ggtacctatc ggatggaata atcacgctga agatgcagct catccgcgac gtggagatgc
    48301 aacgccggat caggtgcgtc aagatgaggg agaccaacca cgacccgtcg tactattcgc
    48361 ttctgtacaa cgacggccgt ttccaggtca cccgggtgat aagcgagtga tctgatgcgt
    48421 ctccctccca gcaagttcga atgcccccgg tgcggtttcg gcgtgcgacc gggggacacg
    48481 cagtgcggcc gatgcggcga ggacctgaag cctaaggcgt cccagccggt gcaggtcaac
    48541 ctatcctcgg tgaggctgga ccgcgggaag agcaccgaat gttcgaccgt tcgcattcgt
    48601 tccatcgaga ccatccaggt ggggcggccg gacagcacca tgcaggtccg ggcggacgag
    48661 ctggacaagc gcgagaggga gctgcaggag cgcgagcgcc gcctgaacgt gctttccaac
    48721 gagctcgagg aacgcgctaa agagccccag gagaaaaagg agccccagcc gagcgtggac
    48781 atggacgagg tccgccgccg gctgagggag gagctcaccc gccacttcga accggaactg
    48841 gaggcgttgc aagcccagct ggatgagaag gaggccgagc tgcaggaagc ccggctcaaa
    48901 ttgcagatgc tggacgccgg tcaggagatg gaggcggtgg acgaggccga gctggcccgg
    48961 atcaccgagg acatcttcag ggaactgcgt tctcaggtcg gagccccgct caaggtcgag
    49021 gatactggcg tacttcgtac gcacataacc cgcctggacg aggtgctcgg cggcggcata
    49081 cctcacggcc atgtcgtgct gttcaacggc gcgccaggca ccatgaagag cactctgacc
    49141 tacacgatct tgcaccgggc ggcgatcaac ggtacgcctg gactgtacct gtcggtggag
    49201 cagagccgca gatcgataat caggcagatg gggcgcatgg gcatgcccga ggcggacacc
    49261 aacggcaagc tcagggtcat ggacatgcga gagctccgca aggagatggc ggagcacgag
    49321 ggcaactggc gcgagcttat catggacttc gtgcaccggg agcagcaggc caccggcttc
    49381 aagatcttcg tcctggactc cctcgagtcg ttcaaggcac tgacggagca ttgcttctcc
    49441 cgccaggacc tcaaggacct cttcgactgg ttcaagtccc tggacatcac cgtgctggtg
    49501 atatccgaga acatttcgga cgagtacgac gagggggacc agggcgaagc gtacctctcg
    49561 gacgggatca tggagatgct tatgcgggag atgaccgatt cccgggtgca gcgctgggtg
    49621 cgctgcgtca agatgcgtgg cgccaacgtc gacaaccgct actacagcat gttccatgac
    49681 gggaaggagt tcaatatggc attaccgctg gcaaatcagc ccttttaaaa attaaatttc
    49741 aaaaacggta ttatatatca ggaatcgcta tatttcgccg agggatgggc ataggtgtag
    49801 aacgggtgaa gacctacatc cacaactttg atgattacat ccaaggtggg gtgccgaagg
    49861 ggcacgtcat tctgatatcc ggtacgccgg gaacgatgaa gtcctcggtc tgctacagca
    49921 tcctatacaa caacgccaag cagcacggta tccgcagcgt ctacatgacg ttggagcaga
    49981 gcaaggagaa tctcctgcag cagatggagc tgatgggcat gaacgacccg aaggtgcagg
    50041 agatggtgta cgttctggac ctggcgacca tccggaagaa cgtcaccgag atgatggcca
    50101 agggctcctg gctccaggtg ttcaagatgt acgccgagac ggtcaagaag gacctcggct
    50161 tcgacctgct ggtgctcgat tcgttggacg tgctggagat ggccgcacag atgaccaatg
    50221 accggcgcaa cgacctcttc tatcttttca tgtggctgag gggaatggac ataacctcgt
    50281 tccttatcgc cgagacgtcg gtggacaaca tcaacggggg gcgctttgaa gaaggctatc
    50341 tggccgacgg tgtcatctct ttgaaattgc agagcatcgg ggagaccgac gtgcaacgtc
    50401 gaattcgcgc agtgaaattg cgttccacca accataagac cggctacttc tcgctcatgt
    50461 tcagcgacgg catgttccgg gccacccagg tcatcaacga gtgatggacg tccgaccgct
    50521 aaacattttt atatccaatt cccgttcgca tcgaataccg aagggctcat ggtctagcgg
    50581 ttatgacgtc tgcttcacac gcaggaggtc gccggttcga atccggctga gcccaccact
    50641 acttatatcc agacaattat tttttgaatt caattcaatc gttttcagcc tttatagctg
    50701 gctcggtccg aaacatgcaa ttgtatgttt cattgacccg ggcgaacgca cggtcagcct
    50761 tggcgcggca atattaccgt tcagtcgtct tcatcgatgt gtgcctcatg ctcaacgata
    50821 cctgatctat agaaacgccg ccgtcaagcg ccagctgccc tccggtaggc cggaggccct
    50881 tccacctgaa ggcgatgccc gtacgcttca ctacgtcgtt cttcaaccgc ccgaacgcct
    50941 gatgggtgta gctgcctacg ccatggcacg agaccgccgg gatcaaaggt tcggcccgcc
    51001 cgatccctct ggacctgagc atctcgtccc ctgctttaag gaggtcaagg acgaacagct
    51061 ttagcacgtc cggtatcggc agccgcttga cctcgccccc cttttgcggc ctcggccttt
    51121 ttgcaccgat ttttacacgg agggtttgct gccgctacga attttcgtag cgtcattacc
    51181 ctcgaatgaa caagagcgag ccgatgatgt aaacttagcg cccgattctg tagccccgcc
    51241 tcgggcatcc ttacttgaca cgcctggctt aattcttcag atcgccgcga tctattattt
    51301 cttagcttat aatggatatc gtttcatgac atgctggcgc atatcggaac gaaagactac
    51361 ttcgccacga ccttcacaag gggtcatgct caccgatcac ccggtcgcag tccaggttta
    51421 tgaaccctga tctccatcat atgacagtaa cattttccgg gattggaaaa cgatgcccag
    51481 caagagaccg aacggaaaga agaaggcggg gtcagacgag gcgctggttc tctggctcat
    51541 ggacaatacg ataaagtacc cgcttaggta atataatcaa gcggtagata atgactcata
    51601 catacgacta tatcatcgtg ggggctggta cgtccgggcc gatcgtagca tccagactga
    51661 gtgaggaccc tcatgtttct gttctgctgt tggaggccgg cggggaaaat acgaacgatt
    51721 tttcccggat gcctggggct ttctttaagg tttgggggac cgattacgac tggcagtacg
    51781 agacagaacc gcaaaagagc ctaaacaacc ggaagatcta ccaaccccgg ggtcgtgttg
    51841 tcggaggatc atcagcgatc aacgtcggat tttggatgag gggaacaaag gaagactacg
    51901 agtcctggga acaacagggc gccaagggtt ggaattttga aaaggcgctg gaaatgttcc
    51961 aaaaaatcga ggacaccgat ttagggccga ccaagtaccg gggaaaaggc ggcaaggtgc
    52021 gtctggagga ttcagcatac ccttcagaat ttatccatac catgctagat gcgttcaagg
    52081 aagccggatt tggcgacatc ggagattttc aggctgaaaa tccgtatcgc gcggatattg
    52141 tccagaaaat ttttattaac agggtccggc acacccttgc cgatagttat ctgtccgagg
    52201 aaatccgcaa aaggcccaat ctgaccgttc agttggacac ctttgtccgt aaggttgttt
    52261 ttgaaggaaa ccgcgcagtg ggcgtcgaag tcgaacatca gggcaaacct cagcagatca
    52321 aggcaactgc cgaggtcatt ctttcggcgg gggcctataa cacgccacag atcctgaagt
    52381 tgtcaggagt ggggccgaag aaggaattgg ccaggtatgg cataccagta gttgcggatg
    52441 ttccaggtgt cggcgaaaac ctcaacgatc atttgttgat cactctgcgg gtcctctctc
    52501 ccattgatat tccggatacc cattttaacc cagtcagcga tgagtcgata gcccagtgga
    52561 gaaaagacca taccgggcct gcctgttact tcacgggcgc ggcagctgga ttggtatcca
    52621 gcgatggaac gtacgctggc ccggactttg aattaattct atcgtatgtc catagcgcga
    52681 acggctctga aaaagagttc gctggagtgg acaatatcgc ccaaagaagc ggatactcct
    52741 tcaatgtgat ccttataaca ccgaaaagca ggggaaatgt cctgctggca tcaggagacc
    52801 cgcatgacaa gcccctcatt gatccgaact atttcggcga cccgatcgat atgaagaggt
    52861 ttatcaaagg cattcggtat gctatgcagc tcatcagaac cagggctctt tcaccatata
    52921 cggaaatgat gcaactcgcc ctggacgcaa gcgacgctga tatcgaagcc tttatccgca
    52981 gtgatgcgac cagcgtatta catccggtgg gcaccgcgcg tattggcgat ctggaaaaag
    53041 accccatggc tgtggtggat tcccatctgc gggtccgtgg agtggaaggg ctgcgcgttg
    53101 cggatgcgtc tatcatgccg caggtgaatc gcgggcatac catggggccg gtaacctatg
    53161 tcggggagat ggccgctcag atcatcttgt ctgaaataca tcggtaacag cgttcatgaa
    53221 ccggaatatc gcacaagggg tccggataga tgtgtcgggc cggctcgccg cagtggtgat
    53281 gttacacgga gaggtttgtc aagttgccga gaagtgatca acatctcttc ttgacggaga
    53341 ttatattatc actcccgcag acttgacaag aaccctgttg cgcacggcct cactcgaact
    53401 catttactgg gaagcgaggg acctttactt tatccactgc cagacaaacc tggtgggatt
    53461 gggtgcattg gggcgatcgc tctatatatc tcccagctga ccggggcgta gtacttcatt
    53521 atctcatctt gactcaaagc aaagaaactt cgggggaagc tctgagggaa tcgagaaggt
    53581 cgtaattcac atagagctag acctgttgct acgactcttt gagatgttgc gcctcgacca
    53641 caccttatgc cgcaccagtg atcgcattat gtgtaaggtg gggggtcaag atcgagacca
    53701 tctcatcgat tttggggcat gaagacctac gtacgacaat tgaccaccta tgcctcaatt
    53761 tgaccgacat gatgggatgc atgcaagcct acgcccaata ccagaaaatg gtgaaatgcc
    53821 ctcaaaacgg catttttatg ggtaagccag taacatgcag tgggcttagg gagatttgaa
    53881 cctgtacaaa aataaaaaag gatttaccgg tctggctctg cgttcttccg taattattga
    53941 atttcaattt tcatcatctg gcttgagtga taagtggtcg gctgg
//
LOCUS       MALP_3                 18301 bp    DNA     linear       21-MAY-2018
DEFINITION  Genus species strain strain.
ACCESSION   
VERSION
KEYWORDS    .
SOURCE      Genus species
  ORGANISM  Genus species
            Unclassified.
COMMENT     Annotated using prokka 1.13 from
            https://github.com/tseemann/prokka.
FEATURES             Location/Qualifiers
     source          1..18301
                     /organism="Genus species"
                     /mol_type="genomic DNA"
                     /strain="strain"
     gene            complement(150..551)
                     /locus_tag="MALP_00117"
     CDS             complement(150..551)
                     /locus_tag="MALP_00117"
                     /inference="ab initio prediction:Prodigal:2.6"
                     /codon_start=1
                     /transl_table=11
                     /product="hypothetical protein"
                     /protein_id="Prokka:MALP_00117"
                     /translation="MFGAVVCPRCRKGFAVDLEHRSSTCPHCGRLVQTRRMKTHFTSN
                     SASLTARAVAELNTKGRELKGFKGKLDIEPKAPAFKPSALEDLAKDLGEFDLAELEHA
                     LDGRMDAEETLRRLLSSGFVYECAPGRYRVA"
     gene            complement(551..1021)
                     /gene="pdaD"
                     /locus_tag="MALP_00118"
     CDS             complement(551..1021)
                     /gene="pdaD"
                     /locus_tag="MALP_00118"
                     /EC_number="4.1.1.19"
                     /inference="ab initio prediction:Prodigal:2.6"
                     /inference="similar to AA sequence:UniProtKB:Q57764"
                     /codon_start=1
                     /transl_table=11
                     /product="Pyruvoyl-dependent arginine decarboxylase"
                     /protein_id="Prokka:MALP_00118"
                     /translation="MNLVPKKFFVTQGSAVSKVSDLNAFDEALMKAQIGEQNLVSVSS
                     VLPIGAKKVAVRELPMGAITHCVLAQMRGGEGEMISAGIAYAQRKDGKGGYVAEGHMH
                     GTKKALKEVLEWKMTEMSALRGIKLCRINYAIEELSIPMDHYGTCLGALVFVEY"
     gene            complement(1062..2012)
                     /locus_tag="MALP_00119"
     CDS             complement(1062..2012)
                     /locus_tag="MALP_00119"
                     /inference="ab initio prediction:Prodigal:2.6"
                     /codon_start=1
                     /transl_table=11
                     /product="hypothetical protein"
                     /protein_id="Prokka:MALP_00119"
                     /translation="MGKDMRPFFVMPGSALKDLREELQLLNGNDAGRTMERYGFRAGV
                     GLVRTLGLECADIQEAKAIIEQVWTETGLSRMNIEMINETEIVITFKESVEADNGDHC
                     DFTRGYISGIISSLMRRRYDAYEASCISDGAGKCVHVLTPSTTFPTEKGDLPKKDETG
                     RRYLLEPGTSYLVESSSLDAAYQMYRDQVAEGCIGMVLAREYPEKVQKMYGIGEGALL
                     WLSYERGKRYAREPTDIPMIYSEIKNFFEANSRAVVLLSGLEYLISQNNFLKVLKLLQ
                     LLNDNVSMTGSMLIIPVVPEALNPQDVKMLERELRVLEID"
     gene            complement(2014..2520)
                     /locus_tag="MALP_00120"
     CDS             complement(2014..2520)
                     /locus_tag="MALP_00120"
                     /inference="ab initio prediction:Prodigal:2.6"
                     /codon_start=1
                     /transl_table=11
                     /product="hypothetical protein"
                     /protein_id="Prokka:MALP_00120"
                     /translation="MAKRQFVKKICLLGDGEVGKTSLVRRYVLDLFDDQYIQTFGAKV
                     SKKVLDLEDVNLTLMIWDVLGQKTQKALHSTYYAGANGALLVCDMTRPETFEHLKHWA
                     ADLLGVSGEIPVIILGNKCDLEMKIDPLELKAFAANLGCPAMLTSAKTGENVQEAFQV
                     LGELMMEG"
     gene            2650..3150
                     /locus_tag="MALP_00121"
     CDS             2650..3150
                     /locus_tag="MALP_00121"
                     /inference="ab initio prediction:Prodigal:2.6"
                     /codon_start=1
                     /transl_table=11
                     /product="hypothetical protein"
                     /protein_id="Prokka:MALP_00121"
                     /translation="MPKTEKRFEDVLVDDVFDKFVLKPSQVGEGATIAMIVDQMMANP
                     LSRKVYVTDAEGKYTGTVSTETVLRLMGYRLGIREYGGASLIRFLKDTLKERADDIMV
                     KGRTVTRETKLSAAMKIMIDEHLNDLPVVDGDGRLVGELASLELFVAGKKVFEAKGPS
                     PPPNEH"
     gene            complement(3152..3910)
                     /locus_tag="MALP_00122"
     CDS             complement(3152..3910)
                     /locus_tag="MALP_00122"
                     /inference="ab initio prediction:Prodigal:2.6"
                     /codon_start=1
                     /transl_table=11
                     /product="hypothetical protein"
                     /protein_id="Prokka:MALP_00122"
                     /translation="MSEGEIFIHEYDDVDLKDGMVVVGFPSVGLVSSIASNYIVRTMK
                     LARRAAIISEHFPPFTIIHDGIPSPPVRIYAGQRDCEKGEKCEKLAVITCEFMPSPEL
                     IKELSDDILSWCKKKGISTILTLEGINMGGESDTKVFGVGTTERTREMLKTYGIKELK
                     EGMVTGISGLLLSEGERYQMDVICLLGSARTDVPDARGAANLLEVVGDMLPEIKLDPE
                     PLIKEAEQIETEMQKAMESVQQPKKQVEYSQLYG"
     gene            4025..5281
                     /locus_tag="MALP_00123"
     CDS             4025..5281
                     /locus_tag="MALP_00123"
                     /inference="ab initio prediction:Prodigal:2.6"
                     /codon_start=1
                     /transl_table=11
                     /product="hypothetical protein"
                     /protein_id="Prokka:MALP_00123"
                     /translation="MHRTTAGIPVIVEEVPRSRTAALSVNFSVGCRDEEKDNCGTAHF
                     LEHIMFKGTQKRNARQFSELVEGAGGEMNAYTTKESTSFHVFSLDETFDSMRGLMADM
                     MTAPLIDEEHVELERGVVLQEISMLEDDPEDYCRVLLDRSIWEDHPMANTETGGPECV
                     KNLKAADLRRFFEEHYRPPNMCVVACGHVSAEDVVSWTERTFDDLTRAKKQNGRTPPL
                     PRACTKVFPKEGDQAYVELGFPGFPGKHPDRKALTVACIILGGGTSSRLYQTVREDQG
                     LVYHISTFPQSYTDCGIVDTFFSASIGKLDQVMKTLAKEMSSFKDQGPTEDEMKRAKR
                     WIKGMLVRKLEGTDSRLYWQGEHFMMNGELADAERSIAEFEKVDREDVMRVINEIFQR
                     KRMCAAMLAPQKEGEAAARRMQSLDF"
     gene            complement(5278..5739)
                     /locus_tag="MALP_00124"
     CDS             complement(5278..5739)
                     /locus_tag="MALP_00124"
                     /inference="ab initio prediction:Prodigal:2.6"
                     /codon_start=1
                     /transl_table=11
                     /product="hypothetical protein"
                     /protein_id="Prokka:MALP_00124"
                     /translation="MKASRLLLGIGSPIVCDDGLGFRVVEEIKNLNLPDLDTDQQSVS
                     GLDLIEIMMDYKKVVVVDAIVTEKYPAGTVMLLQPEDFKNALHGTNPHETNIHMAIEL
                     GQRLFPGRMPKDIQFIAVEVSDVYTVTDVMTEDVEKAVPAAVQAVLKVLND"
     gene            5830..6630
                     /locus_tag="MALP_00125"
     CDS             5830..6630
                     /locus_tag="MALP_00125"
                     /inference="ab initio prediction:Prodigal:2.6"
                     /codon_start=1
                     /transl_table=11
                     /product="hypothetical protein"
                     /protein_id="Prokka:MALP_00125"
                     /translation="MARVQASLTVQVNGRTLTDKQSKAVLALYLNGTQRAAARALGIS
                     APVLCRHLRQVEVKAGAPIMECGARGTVLNELGESIAKEQLALQGKLRERQQLAVACT
                     PLTEELLMQALNAADPKGEIDVVISDDRHNITDFQAGLLDLVLLDDPLFAYESEGYNW
                     EEVGNDRLLHMRKGDDYAVYRFGPQRLGFLSLDAEKTPYRVVRTYSSLGALIRSGHSH
                     FVSEGLLVRKGYRPRGDEPAIPYAILCLYRQAPGVEEVLRALRPNAVH"
     gene            6718..7227
                     /gene="hdrC"
                     /locus_tag="MALP_00126"
     CDS             6718..7227
                     /gene="hdrC"
                     /locus_tag="MALP_00126"
                     /EC_number="1.8.98.1"
                     /inference="ab initio prediction:Prodigal:2.6"
                     /inference="similar to AA sequence:UniProtKB:Q50754"
                     /codon_start=1
                     /transl_table=11
                     /product="CoB--CoM heterodisulfide reductase iron-sulfur
                     subunit C"
                     /protein_id="Prokka:MALP_00126"
                     /translation="MSNVKIPDPDFAQSVIDAGGKTLDLCYQCGTCTGSCPSGRTTAF
                     RTRQLIRKAQLGLKDDILPSEELWMCTTCYSCVERCPRDVDIVDIIILMRNMAVQKGY
                     MSEDHKKVGRSLIKIGHTVPASDKLKQLRVSMGLSENPPTTIADPKALADFQKIMAKT
                     GFDKLIGGA"
     gene            7229..8083
                     /gene="hdrB"
                     /locus_tag="MALP_00127"
     CDS             7229..8083
                     /gene="hdrB"
                     /locus_tag="MALP_00127"
                     /EC_number="1.8.98.1"
                     /inference="ab initio prediction:Prodigal:2.6"
                     /inference="similar to AA sequence:UniProtKB:Q50755"
                     /codon_start=1
                     /transl_table=11
                     /product="CoB--CoM heterodisulfide reductase subunit B"
                     /protein_id="Prokka:MALP_00127"
                     /translation="MAADKFALFLGCVAPLRYPGIEKATRELFKALGYDLREMTGAGC
                     CPAPGVIRSFDQATWLALAARNLAIAEKQDCDILTICNGCYGSLYEANHMLQEDPELL
                     RKVNVILSEVGMKYEGKVRVRHFADVLFTDIGIERMKQKFTNPLSYNVAVHYGCHFSR
                     PTKIKHIDDPERPHVLDELVEWTGAKSIPYVDKNMCCGAGGGVRSRDAKFALSFTEAK
                     LKNMKAVNAQFIIDVCPFCHLQFDRGQKDLPGYDIPVIHLSQLYGLALGLPVSSLGLE
                     AHEIKVTL"
     gene            8093..8377
                     /locus_tag="MALP_00128"
     CDS             8093..8377
                     /locus_tag="MALP_00128"
                     /inference="ab initio prediction:Prodigal:2.6"
                     /codon_start=1
                     /transl_table=11
                     /product="hypothetical protein"
                     /protein_id="Prokka:MALP_00128"
                     /translation="MDQAHLVGVYTQEEMPEELEGFVRYQAARDGRQMKAGERIAVLN
                     VTGTSSYVPVFLADINGFADLESRLSQHGVQADQVSMVSLRRVLQEMGHS"
     gene            8496..9212
                     /gene="rps3ae"
                     /locus_tag="MALP_00129"
     CDS             8496..9212
                     /gene="rps3ae"
                     /locus_tag="MALP_00129"
                     /inference="ab initio prediction:Prodigal:2.6"
                     /inference="similar to AA sequence:UniProtKB:Q8TZE1"
                     /codon_start=1
                     /transl_table=11
                     /product="30S ribosomal protein S3Ae"
                     /protein_id="Prokka:MALP_00129"
                     /translation="MAATKKASTKAASRKVKDRWKAKEWYKIYAPLMFNQAQLGETPS
                     ADATNLIGRTTEATVHDINGDFSKMHVKLKFKVQDVNGFDAHTVFIGQDLTSDYIRRL
                     TRRKRTKTDHVVDVRTKDGYLIRVKPMSITEKRIQSSQETALRTMMDAEMAKMGEEKT
                     ISEIIKAIIDGEMAHRLGSVCKVIVPIKRVEIRKTEVLEMGAGPQDQPVFAVEVPAEP
                     EAVVEAPAEEAPEAPAEAEQ"
     gene            9405..10586
                     /locus_tag="MALP_00130"
     CDS             9405..10586
                     /locus_tag="MALP_00130"
                     /EC_number="3.6.3.16"
                     /inference="ab initio prediction:Prodigal:2.6"
                     /inference="similar to AA sequence:UniProtKB:O27555"
                     /codon_start=1
                     /transl_table=11
                     /product="Putative arsenical pump-driving ATPase"
                     /protein_id="Prokka:MALP_00130"
                     /translation="MLPSGERTRVLIYTGKGGVGKTSVSAATALRCARMGHRTIAIST
                     DSAHSLADSLDVPLTGEIKNISENLDAIEVDVIHEMENRWQEIGQYLSDFMVSQGLDP
                     ISSKEMTVWPGMELMSALFYIEEFQKAGVYDVVVMDTAPTAETLRLLSFPDTADWYFD
                     KMYKIFRNTVRLARATVGRVMSMPMPSDAFLNDLEHLKDRMKTVRRILLDSETTSVRL
                     VLNPEKMVINETKRAYTYLSLYNLTVECIVVNRLLPEDARGHYPEAKYEEQSRYMQMI
                     EESFSPLKMLKAYQSPTEVVGKRSLEVLADQLFGDTDPSQVYTTEKSMEIYSRDGLDQ
                     LSLKLPFSSKDQVELYKSNDVLIVTVGWYKRSVALPYSLVRKEVHKAEFKDGRLVISF
                     K"
     gene            10596..10895
                     /locus_tag="MALP_00131"
     CDS             10596..10895
                     /locus_tag="MALP_00131"
                     /inference="ab initio prediction:Prodigal:2.6"
                     /codon_start=1
                     /transl_table=11
                     /product="hypothetical protein"
                     /protein_id="Prokka:MALP_00131"
                     /translation="MASKKDSAEERQERPSQSFKDGPLPQDTVVHLMRSGTEFLAAMD
                     TLMPRNVMPPEVKEHYNNIRKESLLLFRSFIDSQLKEIDKKKEAPAPRLRKIDLD"
     gene            complement(10897..11463)
                     /locus_tag="MALP_00132"
     CDS             complement(10897..11463)
                     /locus_tag="MALP_00132"
                     /inference="ab initio prediction:Prodigal:2.6"
                     /inference="similar to AA sequence:UniProtKB:Q58622"
                     /codon_start=1
                     /transl_table=11
                     /product="hypothetical protein"
                     /protein_id="Prokka:MALP_00132"
                     /translation="MICMQAKEVREILVREVMSSRPRTGRPDMTVKEAAALMLREGVG
                     SLIVLEGGEPVGILTERDILYKVVAVGKVPSRTKVERVMSSPVITIAPGSNVSIAAKR
                     MSDLHLRRLPVVENGKLIGMLTEKDILKLSPSLIELTREWGNIGAIPGVRANGFGNLA
                     GYCESCDSYSIDLGLENGSLLCPDCREE"
     gene            11579..12172
                     /locus_tag="MALP_00133"
     CDS             11579..12172
                     /locus_tag="MALP_00133"
                     /inference="ab initio prediction:Prodigal:2.6"
                     /inference="similar to AA sequence:UniProtKB:O57770"
                     /codon_start=1
                     /transl_table=11
                     /product="hypothetical protein"
                     /protein_id="Prokka:MALP_00133"
                     /translation="MKDQEGAMAVKLARRAIDAETRDLDIDRIDVPDGFREKSGAFVT
                     LKTFPGDELRGCIGYPEPVFPMAEAILRSAQGACHDPRFPPLRPEELDQVVVEVSVLT
                     PPEELKVPDRKKVPNAILIGRDGLIMERGVFRGLLLPQVPVEWQWDANTFLEQACMKA
                     GLPPDMWLDRRTKIFTFQAEIFHEESPYGQILRERTQ"
     gene            12177..13427
                     /gene="allB"
                     /locus_tag="MALP_00134"
     CDS             12177..13427
                     /gene="allB"
                     /locus_tag="MALP_00134"
                     /EC_number="3.5.2.5"
                     /inference="ab initio prediction:Prodigal:2.6"
                     /inference="protein motif:HAMAP:MF_01645"
                     /codon_start=1
                     /transl_table=11
                     /product="Allantoinase"
                     /protein_id="Prokka:MALP_00134"
                     /translation="MDVVEGKLFYQGRLQKACVGIEDGRIVSVRKVLRGDEHFDFGDR
                     LVLPGAVDPHVHFRDPGLTGKEDFSSGSLSALHGGVTCVLDMPNTVPPVIDVSSLKEK
                     REAVSGRSWIDYGVIAGIAPGTNVASLGKCIAYKIFLGSSTQSVLLKEEKDLARALEA
                     VGRTGRPVSVHAEEDAMLSRMDERSLRDHEECRPRQAELAAIDRLKRHHEGVRINVCH
                     VSCSDSLSSLKGSGMTFEATPHHMLLDSSMDLGAWGKVNPPLRRRVDREALFQSFCRG
                     EVPMLATDHAPHSPEEKERGFGEAPSGLPGVETGFSMMLALVKKGFLSMDVLLKAACS
                     NPATTFGLNKGQIAEGRDADMVIIDPREVSVIKARDMHSKCGWTPYEGREALFPQAVF
                     LRGRLILNEGSTMTERKGMEVSYA"
     gene            13420..14550
                     /locus_tag="MALP_00135"
     CDS             13420..14550
                     /locus_tag="MALP_00135"
                     /inference="ab initio prediction:Prodigal:2.6"
                     /codon_start=1
                     /transl_table=11
                     /product="hypothetical protein"
                     /protein_id="Prokka:MALP_00135"
                     /translation="MLNGPLPLDLSELDGRKFVCQDPCKLCCLCQPECLPGEVEFFRK
                     NYPNRLVLKKEPHRHYALALKKGQGSCSFLQEGRCEVYPHRPHFCRQFPFHIHVGSRA
                     QIELDLSCRGVWLDQGEDAMTEGLRMVQEKETEIRRTLKESVPVYREFALNCQEAGLE
                     VDVSKVRSQVSARLDELTDLRLIATLLEESVEEDELSIPGLEAKPALDARTMSELSRS
                     ALEMVTDSMAADELFQAPVYCAPDGSWNLFRVLGQKVEWHVMGVEGDVTKKGELPIKE
                     IRLQQPEGRDRQVLRDYLKILNDRDSFMGYAFYLMDDYDYEDPWPNVYGGVLSTSILD
                     LLWRTSLLAAFFPGMKDGERMREGIIFYDMDRLDAPTLGAFI"
     gene            14630..14845
                     /locus_tag="MALP_00136"
     CDS             14630..14845
                     /locus_tag="MALP_00136"
                     /inference="ab initio prediction:Prodigal:2.6"
                     /inference="similar to AA sequence:UniProtKB:O29386"
                     /codon_start=1
                     /transl_table=11
                     /product="Putative snRNP Sm-like protein"
                     /protein_id="Prokka:MALP_00136"
                     /translation="MQKPLNVLNQAINSQVIVTLKGNREYRGVLDGYDPHMNLVLKNA
                     EELINREVVRKLTVTIVRGDNVIYISP"
     gene            14856..15023
                     /locus_tag="MALP_00137"
     CDS             14856..15023
                     /locus_tag="MALP_00137"
                     /inference="ab initio prediction:Prodigal:2.6"
                     /inference="similar to AA sequence:UniProtKB:Q8U0P5"
                     /codon_start=1
                     /transl_table=11
                     /product="50S ribosomal protein L37e"
                     /protein_id="Prokka:MALP_00137"
                     /translation="MTKGTAAHGKMGDKKTHVPCRRCGKRAYNIRASFCASCGYGKTA
                     TMRTYNWAKTH"
     gene            15041..16447
                     /gene="glmS_1"
                     /locus_tag="MALP_00138"
     CDS             15041..16447
                     /gene="glmS_1"
                     /locus_tag="MALP_00138"
                     /EC_number="2.6.1.16"
                     /inference="ab initio prediction:Prodigal:2.6"
                     /inference="similar to AA sequence:UniProtKB:Q6LWM9"
                     /codon_start=1
                     /transl_table=11
                     /product="Glutamine--fructose-6-phosphate aminotransferase
                     [isomerizing]"
                     /protein_id="Prokka:MALP_00138"
                     /translation="MEDDRPKHFCGIVGMALEGDAVPHLKKALRIIQHRGQEAAGIAV
                     YNGKTISYHRGMGLVHEVLTGRQYNSLVGNTGIGHVRYSTSGSSCAENCQPITVNTKE
                     GDLALAHNGDIVNAASIRTKLQSEGWAFLTSTDSEIIVRIMATELSISPDPIRAIKTV
                     MKTLEGAYSIVMMLGGRTFGFRDPYGFRPLCLGKLPSGYVLASESSIFNVLRGEFIRD
                     ILPGEIVEITPTGVTSTRTPAAPHKAHCMFEWVYFARPDAVIDGREVYQVRTSIGHIL
                     AKEQPVEADVVVPVPDSGRAHALGYAECSGIPYAEGFMKNRYIERTFILPDQSQRDEG
                     VLLKLNPIRSTVAGKRVVIVDDSIVRGTTMLKIVQMTRRAGAKEVHVRIGCPPVIAPC
                     FYGVDMKTREQFAALNRTPQQIAELITADSVGYISQAGLVEALGIPESELCLACVTGE
                     YPTRIVGERMRFQKTLEV"
     gene            16509..16901
                     /locus_tag="MALP_00139"
     CDS             16509..16901
                     /locus_tag="MALP_00139"
                     /inference="ab initio prediction:Prodigal:2.6"
                     /codon_start=1
                     /transl_table=11
                     /product="hypothetical protein"
                     /protein_id="Prokka:MALP_00139"
                     /translation="MDNKVRGDRPLGVTIIGVLLFLFALFMILGGIAIGALADLDGLD
                     LAIEMVALIMGVIYILAAFGLFKGWSFVWLLTMIVVIIGIIWNLLFWVLGGLEMGEVG
                     SPLVGPIIPIIIVLYMNSSNVKAFFRRS"
     gene            16999..17072
                     /locus_tag="MALP_00140"
     tRNA            16999..17072
                     /locus_tag="MALP_00140"
                     /product="tRNA-Ala"
                     /inference="COORDINATES:profile:Aragorn:1.2"
                     /note="tRNA-Ala(ggc)"
     gene            complement(17788..18291)
                     /gene="cysO"
                     /locus_tag="MALP_00141"
     CDS             complement(17788..18291)
                     /gene="cysO"
                     /locus_tag="MALP_00141"
                     /EC_number="4.2.1.22"
                     /inference="ab initio prediction:Prodigal:2.6"
                     /inference="similar to AA sequence:UniProtKB:Q9YBL2"
                     /codon_start=1
                     /transl_table=11
                     /product="Protein CysO"
                     /protein_id="Prokka:MALP_00141"
                     /translation="MGENPDKYFMPDQFSNHYNKIAHYETTGHEIWRQTGGKVDYIVS
                     ALGTSGTIMGVGKALKEHNPNIKIVSAHPVKGHYIQGLKNMEEAIVPAIYDPSKIDIT
                     IMVETDTAYEMTRQIVKQEGIFVGMSSGAAMYAAAEIAKRIDSGTIVTIFPDRGEKYL
                     STDLFRA"
ORIGIN      
        1 tacaacgcct atcatcatgt tagatacacc attcctgaca gtacccctcc gaaccagagg
       61 cccgaataca ccgagacatg ggtagtggtc agctacgagg agagcgagga aacggtcacc
      121 ctggagatgg tgatgaccag ggaagagttc taggccaccc ggtatcgccc gggggcgcac
      181 tcgtagacga atcccgagga caacaggcgc cgtaaggtct cctcggcgtc catccggccg
      241 tccagggcat gttcgagctc ggccaggtcg aactctccca gatccttggc caggtcctcc
      301 agggcggatg gcttgaacgc aggtgccttg ggttctatgt ccagcttccc cttgaagccc
      361 ttcagctccc gacctttggt gttcagttcg gccacggcgc gcgcggtcaa cgatgcagaa
      421 ttggaagtga aatgggtttt catccggcgg gtctgcacca ggcggccgca gtgcgggcag
      481 gtggaggagc gatgctccag gtccaccgcg aagcccttcc ggcagcgggg gcagaccacg
      541 gctccgaaca tcaatattcg acgaagacca gggcgcccag gcaggtcccg tagtggtcca
      601 tgggtatgga cagctcctcg atggcgtagt tgatgcggca gagcttgatg ccgcgcaatg
      661 cggacatctc ggtcatcttc cactccagta cttccttcag agccttcttg gtcccgtgca
      721 tgtggccctc ggcgacgtag ccgcccttgc catccttgcg ctgggcgtaa gctatcccgg
      781 cagagatcat ctcgccctcg ccgcccctca tctgggccag gacgcagtgg gtgatggcgc
      841 ccatgggaag ctccctcacg gcgaccttct tggcgcctat cgggaggaca gaggatacgg
      901 acaccaggtt ctgctcgccg atctgcgcct tcatcagcgc ctcatcgaag gcattgaggt
      961 cggagacctt gctcacggcc gatccctggg tgacgaagaa cttcttcggg actagattca
     1021 taattccgaa gtaaaaggga atgttgatat aaggtttgcc ttcaatcgat ttccaagacg
     1081 cgcagctcgc gttccagcat cttcacgtcc tgggggttca acgcttccgg caccaccggg
     1141 atgatgagca tggaaccggt catggacacg ttgtcattga gcagctggag cagctttagc
     1201 accttgagga agttgttctg gctgatcagg tactccaatc cggacaggag caccaccgcc
     1261 ctgctgttcg cttcgaagaa gttcttgatc tcgctgtaga tcatggggat gtcggtcggc
     1321 tcccgggcgt agcgcttccc ccgttcatac gaaagccaga gcaaggcccc ctccccgatg
     1381 ccgtacatct tctggacctt ctccggatat tcgcgggcaa gcaccattcc tatgcagccc
     1441 tccgccacct ggtcccggta catctgatat gccgcatcca gggacgacga ttccaccaga
     1501 taggacgttc ccggctccag caggtacctc cgtccggtct catccttctt tggaaggtca
     1561 cctttctcgg tcggaaaggt ggtggacggc gtaagaacgt gaacgcactt cccagccccg
     1621 tctgagatgc acgacgcctc gtacgcatcg taacggcggc gcattagcga agagattatt
     1681 ccggagatgt aaccgcgggt gaagtcgcaa tgatctccgt tatccgcttc caccgactcc
     1741 ttgaaggtga tgactatctc cgtctcattg atcatctcga tgttcatccg ggaaaggccg
     1801 gtctccgtcc acacctgctc gatgatggcc ttggcctcct ggatgtcggc gcattccagt
     1861 cccaacgtgc gaaccagtcc caccccggcc cggaagccgt agcgctccat cgtccgccca
     1921 gcatcgttcc cgttcagtag ctgcagctcc tcgcgcaggt ccttcagggc cgagccgggc
     1981 atgacgaaga agggacgcat gtccttgccc atgtcatccc tccatcatga gctcgccaag
     2041 gacctggaag gcttcctgga cgttctctcc ggtcttagca ctggtcagca tcgctggaca
     2101 gccaagattg gccgcgaagg ccttcaattc cagggggtcg atcttcatct ccaggtcgca
     2161 cttgttgccc aggatgatca ctggtatctc cccggacacc cccagcaggt cggccgccca
     2221 atgcttcaga tgctcgaacg tctccggccg ggtcatgtcg cagaccagca acgccccgtt
     2281 agctcccgcg taataagtgg aatgaagcgc cttctgggtc ttctggccca gcacgtccca
     2341 tatcatgagg gtgaggttaa cgtcctccag gtccaggacc ttcttgctca ccttggcccc
     2401 gaaggtctgg atgtactggt cgtcgaaaag gtccagcaca tagcgtcgga cgagactggt
     2461 cttccccacc tccccgtccc caagaaggca gatcttcttc acgaactggc gcttagccat
     2521 cccatccacg gtatgcggcc agcgtctata tattcatttc actacgaggt ctgaatggcc
     2581 tagccagcaa caaggatcaa ggcatcatcg gccgcaatcg taatgtatcc cgactcagaa
     2641 tatcctgtca tgcctaagac cgagaagagg ttcgaggacg tgctggttga cgacgtcttc
     2701 gacaagttcg tgctcaagcc ctcccaggtg ggcgagggcg ccaccatcgc catgatcgtc
     2761 gaccagatga tggccaatcc gctttcccgc aaggtatacg tcaccgacgc cgaaggcaag
     2821 tacacaggaa cggtgagcac ggagaccgtc ctcaggctga tgggctaccg tctcgggata
     2881 cgcgagtatg gaggggcgtc cctcatccga ttcttgaagg acactctcaa ggagagggct
     2941 gacgacatca tggtgaaagg acggaccgtc accagggaga cgaagctttc tgcggccatg
     3001 aagataatga tcgacgagca tctcaacgac ctgccggtag tggatgggga cgggcgtttg
     3061 gttggtgaac tggccagcct ggaactgttc gttgccggga agaaggtctt cgaggccaag
     3121 ggcccctccc cgccgcccaa cgagcactag ctcagccgta aagctgggag tactccacct
     3181 gcttcttcgg ctgctgcacg gactccatgg ccttctgcat ctcggtctcg atctgctcgg
     3241 cctccttgat cagcggctcc gggtccaact ttatctcggg cagcatgtcg ccgaccacct
     3301 ccaagaggtt cgccgctccc cgggcgtccg gaacgtcggt ccgggcggag cccagcaggc
     3361 agatgacgtc catctggtag cgctcgcctt cggataacaa cagtccggat attccggtga
     3421 ccatcccctc cttcaactcc ttgatcccgt aggtcttgag catctctcgc gtgcgttccg
     3481 tggtccccac gccgaacacc ttggtatcgc tctcgccgcc catgtttatc ccttccaggg
     3541 tgaggatggt ggatatcccc ttcttcttgc accagctcag gatgtcgtcc gacagctcct
     3601 ttatgagttc gggactgggc atgaactcgc aggtgatgac ggcaagcttc tcgcacttct
     3661 cccccttctc gcaatccctt tggccggcgt agatgcggac cgggggcgag ggaattccat
     3721 cgtgtattat ggtgaaagga gggaaatgct cggagattat ggccgcccgc cgcgccagct
     3781 tcatggtgcg gacgatgtag ttggaagcta tggagctcac cagccctacg ctggggaacc
     3841 cgaccacgac cattccgtcc ttcaggtcca catcatcgta ctcatggatg aatatctcac
     3901 cttcgctcat agggttcacc ggcgttgaaa ggtagctgag gggcttaata cttgacggtc
     3961 ccccaatcga aaggccatta tccagggaga gcgttccagg ggcgtgattg gttcgaggtt
     4021 gggcttgcac aggaccacgg cggggatccc ggtgatagtg gaggaggtcc ctcgctcccg
     4081 aacggccgcg ctttccgtca acttcagcgt aggctgccgc gacgaggaaa aggataactg
     4141 cggcactgcc cacttcctgg agcacataat gttcaaggga acgcagaagc gcaatgccag
     4201 gcagttctcg gagctggtcg aaggggcggg cggagaaatg aacgcctaca ccaccaagga
     4261 gtccacctcc ttccatgtgt tctccctgga cgagacgttc gactccatga gggggctgat
     4321 ggcggatatg atgaccgccc ccctcatcga cgaggagcat gtggagttgg aacggggcgt
     4381 ggtgctccag gagatcagca tgctggagga tgacccggag gattattgcc gggtgctcct
     4441 ggaccgctcg atatgggaag atcatcccat ggccaacacc gagaccggcg ggccggaatg
     4501 cgtgaagaac ctcaaggccg ccgaccttcg caggttcttc gaagaacatt accggccgcc
     4561 gaacatgtgc gtggtggcct gcggccacgt gtccgcggag gacgtggtgt cctggaccga
     4621 aaggacgttc gacgatctga cccgggccaa gaagcagaac gggcggacgc cgccattgcc
     4681 gagggcgtgc accaaggtgt tcccgaagga aggggaccag gcctacgtgg agctcggttt
     4741 cccaggattc ccaggcaagc acccggaccg caaggcgttg acggtggcct gcataatact
     4801 cggcggcgga acgtcgtccc ggctatacca gacggtgcgg gaggaccagg ggctggtgta
     4861 tcacatcagc accttccctc aatcttacac cgactgcggt atagtggaca ccttcttctc
     4921 cgcgtcgatc gggaagctgg accaggtcat gaagaccctg gccaaggaga tgtcctcgtt
     4981 caaggaccag gggccgacgg aggacgagat gaaaagggca aagcgctgga tcaagggcat
     5041 gctcgtacgg aaattggaag gcaccgacag ccgactatac tggcaaggcg aacatttcat
     5101 gatgaacggc gagctggccg acgccgaacg ttccatcgcc gagttcgaga aggtcgaccg
     5161 cgaggacgtg atgcgcgtca tcaacgaaat attccagaga aaaaggatgt gcgcggcgat
     5221 gctcgccccc cagaaggagg gggaggcggc agccaggcgc atgcagtccc tcgactttta
     5281 atcgttcagg accttcagga ccgcttggac ggctgccgga acggccttct ccacgtcctc
     5341 ggtcatcacg tcggtgacgg tgtaaacgtc gctgacctcc accgcgatga actggatgtc
     5401 cttgggcatg cgccccggga aaagcctctg gccgagctcg atggccatgt ggatgttcgt
     5461 ttcatgtggg ttcgtcccgt gcagggcgtt cttgaagtcc tcgggttgca gcaacatgac
     5521 cgtgccggcc gggtacttct cagtgacgat ggcatcgacc acgaccacct tcttgtagtc
     5581 catcatgatc tctatgaggt caagaccgct caccgactgc tggtccgtat ccaggtccgg
     5641 caggttcagg ttcttgatct cttccacgac ccggaagcca agtccatcat cacagacgat
     5701 ggggctgccg atgcccagca acaaacggga cgctttcatc gtgccgccga agaagggagg
     5761 cggttattaa ctttgccttt tccggcccgg gacggcggat taatctaatc cctcggtcat
     5821 cggaggtaca tggcccgggt gcaggcatcg ctcaccgtgc aggtcaacgg tcgcacactg
     5881 acggacaagc agtccaaggc cgttctggct ctgtacttga acgggaccca gagggccgcc
     5941 gcccgggctt tgggcatatc cgccccggtc ctttgccgtc atctccgcca ggtggaggtg
     6001 aaggccggcg ctccgataat ggagtgcggc gcccggggga cggtgctcaa cgagctcggg
     6061 gagagcatcg ccaaagaaca gctcgctttg cagggcaagc tcagggagcg gcagcagctg
     6121 gcggtggcct gtacgcctct aacggaggaa ttgctgatgc aggcgctgaa cgcagcggac
     6181 ccgaaggggg agatcgacgt ggtgatatcg gacgatcgac ataacatcac ggacttccag
     6241 gccggactgc tggacctggt gctcctggac gatccgttgt tcgcctatga gtcggagggg
     6301 tacaactggg aagaggtggg gaacgaccgg ctcctgcaca tgcgcaaggg tgacgattac
     6361 gccgtgtacc gtttcggacc gcagaggctg gggttcctgt cattggacgc cgagaagact
     6421 ccttaccggg tggtcaggac ctactcctcg cttggagcgc tcatccgcag cgggcacagc
     6481 catttcgtca gcgaggggct gctggtccgc aaaggttacc gtccccgtgg cgacgagccg
     6541 gcgatcccct acgccattct atgtctgtat cggcaggcgc cgggggtgga ggaagtgctc
     6601 agggcactgc gtcccaacgc cgtccactag tgtaacctat ttaggcaaca ctcgtacgtt
     6661 ttttcgttca cttttatata ggatatctcc gctccccgag acaagaggaa gacattcatg
     6721 tctaacgtca aaataccaga cccggacttc gcccagagcg tgatcgacgc cggcggcaag
     6781 accttggacc tgtgctacca gtgcggaacc tgcactggta gctgcccctc cggccgcacc
     6841 accgcgttcc gcaccaggca gctgatcagg aaggcccagc tcggattgaa ggacgacata
     6901 ctcccctcgg aggagctgtg gatgtgcacc acctgctact cctgcgtgga gaggtgcccc
     6961 agggacgtcg atatcgtcga tatcatcatc ctgatgagga acatggccgt ccagaagggc
     7021 tacatgtccg aagaccacaa gaaggtggga cgctccctga taaaaatcgg gcacaccgtc
     7081 cccgcctccg acaagctgaa gcagctgcgc gtcagcatgg gcctctccga gaacccgccg
     7141 accaccatag ccgacccgaa ggccctggcc gacttccaga agatcatggc caagaccggc
     7201 ttcgacaagc tgatcggagg tgcctgaaat ggccgctgac aagttcgcac tgttcctggg
     7261 ctgcgtcgcg cccctgagat accccggcat cgagaaggcc accagggagc tgttcaaggc
     7321 cctgggatac gacctgaggg agatgaccgg agccggctgc tgccctgccc cgggagtcat
     7381 ccgctccttc gaccaggcca cctggctggc tctcgccgcc cgcaacctgg ccatcgccga
     7441 gaagcaggac tgcgatatcc tgaccatctg caacggctgc tacggctctc tttacgaagc
     7501 gaaccacatg ctgcaggagg accccgagct gctgagaaag gtcaacgtca tcctgtccga
     7561 ggtcggcatg aagtacgagg gcaaggtccg cgtgcgccac ttcgccgacg tcctgttcac
     7621 ggacatcggc atcgagagga tgaagcagaa gttcaccaac ccgctctcct acaacgtggc
     7681 cgtgcactac ggttgccact tctccaggcc caccaagata aagcacatcg acgaccccga
     7741 gaggccgcac gtgctggacg agctggtcga gtggaccggt gctaagagca tcccctacgt
     7801 cgacaagaac atgtgctgcg gcgccggcgg cggtgtaagg agcagggacg ccaagttcgc
     7861 cctgagcttc accgaggcca agctgaagaa catgaaggcg gtcaacgccc agttcatcat
     7921 cgacgtctgc ccgttctgcc acctgcagtt cgaccgcggc cagaaggacc tgcccggata
     7981 cgacataccg gtcatccacc tgtcgcagct ctacggcctc gctctgggcc tgcccgtgtc
     8041 ctccctggga ctcgaggccc acgagatcaa ggtcaccctg tgaggcgtcg aattggacca
     8101 agcgcacctg gtgggtgttt acacccaaga ggagatgcct gaggagctgg aaggcttcgt
     8161 caggtatcag gccgcccgcg acggccgcca gatgaaggcc ggggagagga tagccgtgct
     8221 gaacgtcacc ggcacctcct catacgtccc ggtcttcctg gccgacatca acggtttcgc
     8281 cgatctggaa tcccggctct cgcagcacgg ggtccaggcg gaccaggtga gcatggtgtc
     8341 cctgcggcgg gtgctgcagg agatggggca cagctaaacc tcttcctttc gttttttatc
     8401 gtccagcaaa aagatggtga ttgtttttgg caaggagaaa acttattaat agggttactt
     8461 gtttccgagt tcatctcgcg attggaggct attaattggc tgctactaaa aaagcgtcta
     8521 cgaaggccgc ctcaaggaag gtcaaggacc ggtggaaggc caaggagtgg tataagatat
     8581 acgctccgct catgttcaac caggcccagc tgggcgaaac ccccagcgcc gatgctacca
     8641 acctgatcgg caggaccacc gaggcaaccg tccacgatat aaacggcgac ttctcgaaga
     8701 tgcacgttaa gctgaagttc aaagttcagg acgtcaacgg gttcgatgcg cacaccgtgt
     8761 tcatcggcca ggacctgacc agcgattaca ttcggcgtct aactcgccgc aagcggacca
     8821 agaccgacca cgtcgtcgac gtccgcacca aggacggata tctcatccgc gtgaagccca
     8881 tgagcatcac cgagaagcgg atccagtcct cccaggagac cgctctgcgc accatgatgg
     8941 atgccgagat ggcgaagatg ggcgaggaaa agaccatctc cgagatcatc aaggccatca
     9001 tcgacggcga gatggcgcac aggctgggca gcgtttgcaa ggtcatcgtc cccatcaaga
     9061 gggtcgagat ccgcaagacc gaggtcctgg agatgggcgc aggcccccag gaccagccgg
     9121 tgttcgctgt tgaggtcccc gctgagcccg aagcggtcgt ggaagctccg gccgaggaag
     9181 cccccgaggc tccggccgag gccgaacagt aaaccctttc cccgaatgcc ggggtggctc
     9241 agcctggtgg agcgtcggac tcatagggat taggaacaag accctctcca gggaaatccg
     9301 aaggtcaggg gttcgaaccc cctccccggc actcccctgc cactctctta ttctccttgt
     9361 catcgtccat tgcaaaggca atccttaatg taggtccgtt tatcttgctt ccttccggtg
     9421 agagaacgag ggtactaatc tatactggta agggcggcgt tggtaagaca tccgtttctg
     9481 cggcgaccgc cctgcgctgc gccaggatgg gtcaccggac catcgccata agtaccgatt
     9541 ccgctcattc gctggccgat tcgctcgacg tgcctctgac cggcgagatc aagaacatca
     9601 gcgagaacct ggacgctatc gaggtggacg tcatccacga gatggaaaat cgctggcagg
     9661 agatagggca gtacctcagc gacttcatgg tctcgcaggg cctcgatccc atatcctcca
     9721 aggagatgac ggtctggccc ggtatggagc tgatgtccgc tcttttctac atcgaggagt
     9781 tccagaaggc cggggtgtac gacgtggtgg tcatggacac cgccccgacg gctgaaacgc
     9841 tcagattgct gagcttcccg gacaccgccg actggtactt cgacaagatg tacaagatat
     9901 tcaggaacac cgtgcgtctg gccagggcca ccgtcggcag ggtcatgagc atgcccatgc
     9961 ccagcgacgc cttcctgaac gatctcgaac acctgaagga ccgcatgaag accgtccgcc
    10021 ggatactgct cgattcggag acgacctccg tgcgcctggt cctcaatccg gaaaagatgg
    10081 tgatcaacga gaccaagcgc gcctacacct atctctcctt gtacaacctg accgtggaat
    10141 gcatcgtggt gaaccggctt cttcccgagg acgcccgcgg tcactatcca gaggccaagt
    10201 acgaggagca atcccgctac atgcagatga tcgaggaatc cttctccccg ctgaagatgc
    10261 tcaaggccta ccagtccccg accgaggtgg tggggaagag gtcattggag gtgctcgccg
    10321 atcagctttt cggagacacg gacccctcgc aggtgtacac caccgagaag agcatggaga
    10381 tatacagccg ggacgggctg gaccagctgt ccttgaaact cccgttctcc agcaaggacc
    10441 aggtagagtt atataaatcg aacgatgttt taatagtgac cgtcggctgg tacaagcgct
    10501 cggtggccct cccgtattcg ctggtgagga aggaggtcca taaggcggag ttcaaggacg
    10561 gccgtttggt catcagtttc aagtgaggta tgtaaatggc aagcaagaag gacagtgccg
    10621 aggagaggca ggaaagacca tcccaatcct ttaaggacgg gccgctgccc caggacaccg
    10681 tggtccacct catgaggtcg ggaaccgagt tcctggccgc catggatacc ctgatgcccc
    10741 gcaatgtcat gcccccggag gtcaaggagc actacaacaa catccgcaag gaatcgctgc
    10801 tgctgttccg ctccttcatc gactcccagt tgaaggagat cgacaagaag aaggaggccc
    10861 ccgccccccg gctgcgcaag atcgacctcg attgatctat tcctcgcggc agtccggaca
    10921 gagcagggaa ccgttctcca gccccaggtc tatggaatag gagtcgcagc tctcgcagta
    10981 cccggccagg ttcccgaagc cgttggcccg gacgcctggt atcgcgccga tgttccccca
    11041 ttccctggtc agctctatca gcgacgggga cagcttcagg atgtccttct cggtgagcat
    11101 tccgatcagc ttgccgttct ccacgaccgg tagccgcctc aggtgcaggt cggacatgcg
    11161 cttggcggct atggacacgt tcgatcccgg agcgatggtt atcaccggcg aggacatcac
    11221 cctctccacc ttggtcctcg atgggacctt gcctacggcc accaccttgt agaggatgtc
    11281 cctttcggtc aagatcccga ccggctctcc accctccaga acgatcaggc tgcccacgcc
    11341 ctcccggagc atcagggccg ctgcttcctt cacggtcatg tccggccttc ccgtgcgggg
    11401 gcggctggac atcacctccc ggaccagtat ctcccttacc tccttggcct gcatgcatat
    11461 catattctcg agggcagtag atatctttgc cgtcagaaat cccgatgtgg aaaagttagg
    11521 acgggaaaaa aatccacagt tttaagatag ctcaggtcaa cacccattgg gttatggaat
    11581 gaaggaccag gaaggagcca tggcggtaaa gttggcccgc agggccattg acgctgagac
    11641 ccgggacctg gacatcgacc gcatcgacgt cccggacggt ttcagggaaa agagcggagc
    11701 cttcgtcacc ctcaagacct tccctggcga cgagctgcgc ggctgcatag gctatccgga
    11761 gccggtgttc ccgatggccg aggccatact cagatcggcg cagggcgcct gtcacgatcc
    11821 gcgttttccg ccgctgcgac cggaggaact ggaccaggtc gtggttgagg tcagcgtcct
    11881 gacgccgcca gaggagctca aggtgcccga ccgcaagaaa gtgcctaacg ccatcctcat
    11941 cggcagggac ggactcataa tggagcgggg tgtgttcagg ggattgctgc tcccccaggt
    12001 gcccgtggag tggcaatggg acgccaatac ctttttggag caggcctgca tgaaggccgg
    12061 gctgcctcct gacatgtggc ttgaccggcg taccaagata ttcaccttcc aagcggagat
    12121 cttccacgag gagtcgccat acggtcaaat actccgggaa cgtacccagt gatggcatgg
    12181 acgtcgtaga gggcaagctg ttctaccagg gaaggctgca gaaggcctgc gtcgggattg
    12241 aggacgggcg catcgtcagc gtgaggaagg ttctccgggg cgacgagcac ttcgatttcg
    12301 gtgaccgttt agtgcttcct ggagcggtgg accctcacgt tcatttccgc gatcccggcc
    12361 tcaccggcaa ggaggacttc tcctccggtt cgctctccgc cctgcacgga ggggtgacct
    12421 gcgttctcga tatgccgaac accgtgccgc cggtcatcga cgtttcatcg ctcaaggaga
    12481 agcgggaagc ggtctccggt cgctcctgga tagattacgg ggtgatcgcc gggatcgccc
    12541 ctgggacgaa cgttgcatca ctgggaaagt gcatcgccta caagatcttc ctcggttcgt
    12601 caacgcaaag cgtgctgctg aaggaagaga aggacctggc cagggcattg gaggccgtgg
    12661 gaaggaccgg acgaccggta agcgtgcacg ccgaggagga cgccatgctg tcccgaatgg
    12721 acgaacggtc cctgcgcgat cacgaggaat gccgtccccg ccaggcggag ctggcggcca
    12781 tcgataggct gaaaaggcat cacgaagggg ttcggatcaa cgtatgccac gtgagctgct
    12841 ctgactcgct atcatcgttg aagggaagcg ggatgacctt cgaagcgacg ccgcaccaca
    12901 tgcttctgga ctccagcatg gacctggggg cctgggggaa ggtgaatccc ccgctgaggc
    12961 gcagggtcga ccgggaggcg ctgttccaat cgttctgtcg gggtgaggtg cccatgctgg
    13021 ccactgacca cgccccccat tcccccgagg agaaggagag agggttcggc gaggcgccct
    13081 ccggccttcc tggggtcgaa acgggattct ccatgatgct ggcgctggtc aagaagggat
    13141 tcctatccat ggacgtcctg ctcaaggccg cctgctcgaa cccagcaacg accttcggat
    13201 tgaacaaggg ccagatagcg gaagggcggg acgccgacat ggtgataata gatccccggg
    13261 aagtttcggt gataaaggcg agagatatgc acagcaagtg cggctggacg ccttacgagg
    13321 gccgggaggc gctgttcccg caggcggtgt tcctgagagg aaggctcatc ctgaacgaag
    13381 gctcgaccat gaccgagcgg aagggaatgg aggtatcgta tgcttaatgg gccgctgccg
    13441 ctggacctga gcgagctaga tggacgaaaa ttcgtgtgcc aggacccctg caagctgtgc
    13501 tgcctgtgcc agccggaatg cctgcccggg gaagtggagt tcttcaggaa gaactacccc
    13561 aaccgcctgg ttttaaaaaa ggaaccgcac cggcattatg ctctggctct gaagaaaggt
    13621 cagggatctt gttctttcct gcaggagggg aggtgcgagg tatacccgca tcgtccgcat
    13681 ttctgcagac aattcccatt tcacattcac gtcggctcac gggcccagat agaactggac
    13741 ctcagctgcc gcggggtctg gctggaccag ggcgaggacg ccatgacgga agggctccgc
    13801 atggtgcagg agaaggagac cgagattagg cgcaccctga aggagtccgt ccccgtctac
    13861 cgggagttcg ccctcaactg tcaggaggcc gggctggagg tcgacgtcag caaggtgcgc
    13921 tcccaggtct cggcacgtct ggacgagctc accgacctcc ggctgatcgc aacgctcctg
    13981 gaggagagcg tggaggagga cgagctttcc atacccgggc tcgaggccaa acccgcactg
    14041 gatgccagga ccatgagcga actgtcgcgc tccgccctgg agatggtgac cgattccatg
    14101 gccgcagacg aactgttcca ggccccggtg tactgcgcgc cggacggcag ctggaatctg
    14161 ttccgggtcc tgggccaaaa ggtcgaatgg cacgtcatgg gcgtcgaggg tgacgtgacc
    14221 aagaagggcg agcttcccat aaaggagatc aggctgcagc agcccgaggg ccgggaccgc
    14281 caggtgctgc gcgattacct gaagatattg aacgaccggg acagcttcat gggctacgcc
    14341 ttctacctga tggacgatta cgattacgag gacccgtggc cgaacgtgta cggcggggtc
    14401 ctctccacgt ccatcctgga cctgctctgg agaacgtccc tgctggcggc cttcttccct
    14461 gggatgaagg acggggagcg catgagggaa ggaataatat tctacgacat ggaccgtctg
    14521 gacgcgccga cgctgggggc attcatatga ctggctgtta cgggtggaat actgaagtac
    14581 aaaaacttca tatagtgaac gctcattcgc acggtaaggt gaagtgagca tgcagaaacc
    14641 gctgaatgtc ctcaaccagg cgatcaacag ccaggtcatc gtcacgttga agggcaaccg
    14701 cgagtaccgt ggggtgctgg acggttacga tccccacatg aacctggtgc tcaagaacgc
    14761 ggaggagctc ataaaccgcg aggtcgtccg caagctcacg gtaaccattg tccgcggaga
    14821 caacgtgatt tacatctcac cctgaggtta ctcttatgac gaaaggtacg gcagcacacg
    14881 gaaagatggg agacaagaag acgcatgtcc cctgccgcag gtgcggaaag agggcataca
    14941 acatacgcgc ttccttctgc gcctcctgtg gttatggcaa gaccgccacc atgagaacgt
    15001 ataactgggc aaagacccat tgacgttcga ggtagctccc ttggaggatg accgtccgaa
    15061 gcatttttgc ggaatcgtcg gcatggccct ggagggcgat gccgttcccc acctgaaaaa
    15121 ggcgttgcgg atcatccaac accgtggcca ggaggctgcg ggcatagccg tttacaacgg
    15181 caagaccatt tcctatcaca ggggaatggg actggtacac gaggtattga ccggccggca
    15241 gtataacagc ctggtcggaa ataccggcat cggtcacgtc cgttattcca cgtccggctc
    15301 gtcctgcgcg gagaactgcc agcccataac cgttaacacg aaagagggcg atctagctct
    15361 ggctcacaac ggcgacatcg tgaacgccgc ttccatccgt accaaattgc aatcggaggg
    15421 atgggccttc ttaacgtcca ccgattccga gatcatagtt cgcatcatgg ccacggagct
    15481 gtccatcagc cccgacccga tacgggcgat caagacggtc atgaagacat tggaaggcgc
    15541 atactccatc gtcatgatgc tcggaggccg cacgttcggg ttccgcgatc catacggatt
    15601 caggcccctg tgcctcggca aactgccgag cggttacgtt ctggcatccg agagctccat
    15661 cttcaacgtt ctccggggag agttcattcg ggacattctt cccggcgaga tagtggagat
    15721 cactccgacc ggagtgacat ccacacgaac tccagccgcg ccgcataaag cgcattgcat
    15781 gttcgaatgg gtttacttcg ctcgtccgga cgcagtgatc gacgggcgcg aggtgtacca
    15841 ggtccgcacc agcatcggac acatcctggc caaggagcag ccggtggaag ccgacgtcgt
    15901 agttccagtt cccgattccg gccgcgccca tgctctggga tacgcggaat gctctggcat
    15961 cccctatgct gaggggttca tgaagaaccg ctacatcgaa aggaccttca ttctgcccga
    16021 tcaatcccag agggacgagg gcgttctgtt aaagctgaat ccgatccgtt ccaccgtggc
    16081 cgggaagagg gtcgtgatcg tggacgattc catcgtgcgc ggaacgacca tgctcaagat
    16141 agttcagatg accaggaggg ccggtgccaa ggaggttcac gtgcgcatcg gctgcccgcc
    16201 tgtgatcgcg ccatgcttct acggcgttga tatgaagacc agggagcagt tcgccgcctt
    16261 gaaccgcact ccgcagcaaa tagccgaact gatcaccgcc gactcggtcg gctacatcag
    16321 ccaggccggt cttgtggagg ctctggggat cccggagtcc gagctatgcc tggcctgcgt
    16381 gaccggcgag tacccgacca ggatcgtcgg tgaaaggatg cgcttccaga agaccctcga
    16441 ggtctgagcc tttcggtcat caataaccag tcggtaagca ttattttctc ctggagatat
    16501 tggcaaccat ggataacaag gtgcgtgggg atcgcccgct cggcgtgacc atcatcggcg
    16561 tgctgctgtt cctgttcgca ctgttcatga tactgggcgg catagccatc ggtgccttgg
    16621 cagatctgga cggattggac ctggccatag aaatggtcgc tctgataatg ggcgtcatct
    16681 acatcctggc cgccttcggt ctcttcaaag gatggagctt cgtctggctg ctgaccatga
    16741 tcgtggtcat catcgggatc atctggaacc tgttgttctg ggtgcttggc gggctggaaa
    16801 tgggcgaggt gggaagcccg ttggtcggtc cgatcatacc gatcatcatc gtgctgtaca
    16861 tgaacagcag caacgtgaag gcgttcttcc gccgcagctg aagccctttc cacgattccc
    16921 ttttatcata actggaccag gtcagcccgt gccattaaga taagattaaa tagagaaaat
    16981 agctttgcca attccactgg gcaggtagat cagctggaag atcgctacct tggcatggta
    17041 gaggccgggg gttcaaatcc ccccctgtcc acttttatac acacaatgtt atcgtatttt
    17101 agtccagttt cgtcccctat ctaacaataa tccttctcct ctgcggcatc ctgttcatct
    17161 ggaaccacct gaattcatcg atgtgggaga accgcgcttg agatgtacga tgatggtacg
    17221 tttgaccgca ccatcgatct atttcggtac ctcgcgctcg atcctggtca tgaagcgagt
    17281 taatggcaca acttccgaaa aagcctgtgc caggaattga tgccctcggc cgatccacaa
    17341 aatggccgat aggcccgaac aaggttccct ccagctcact tcgtatgcgt ctgagccgcc
    17401 cacctttccc ttatctcctt gatatgctcc ggcggaatct ccttgatgtc atgcgcttcc
    17461 tgcacatgct tattcgcttc ggcgatgacc gtatcaagcg aggtcgagct ggtctcgaac
    17521 gtgcagttat atccaatgtt cttgcacttg aatgtcggcg tgtttttcac ctcctttgat
    17581 aatcattcta accaaaacag tataaagttt gcccaagacc gctcggaact ttcacgaggt
    17641 gatgatccaa cggccttcct atctatcctg gaaaaaataa cagtaatgga agatccacag
    17701 acgaacctcg ttcggggtct caccagggct ggtcatccat atgagaacga tccccccgcc
    17761 cctggtcagc ggatggcggg accgcgttca ggccctaaag agatcggtgc tgagatactt
    17821 ctccccacga tccggaaaga tggtgactat ggtcccggaa tctatcctct tggctatctc
    17881 cgccgcggcg tacatcgccg ccccgctgct cattcctacg aagatgcctt cctgcttgac
    17941 gatctggcgg gtcatctcgt atgcggtgtc cgtttccacc atgatggtga tgtcgatctt
    18001 gctcgggtcg tagatggccg ggacgatggc ctcttccatg ttcttcagac cctggatgta
    18061 atgacccttc accggatggg cgctcacgat cttgatgttg gggttgtgct ccttgagcgc
    18121 cttgccgacg cccatgatgg tgcctgaggt cccgagagcg gagactatgt agtccacctt
    18181 acctccggtc tgcctccaga tctcgtggcc agtggtctcg taatgggcta tcttgttgta
    18241 atggttggag aactgatcag gcatgaagta cttgtccggg ttctcaccca ccagcttcct
    18301 c
//
LOCUS       MALP_4                 39252 bp    DNA     linear       21-MAY-2018
DEFINITION  Genus species strain strain.
ACCESSION   
VERSION
KEYWORDS    .
SOURCE      Genus species
  ORGANISM  Genus species
            Unclassified.
COMMENT     Annotated using prokka 1.13 from
            https://github.com/tseemann/prokka.
FEATURES             Location/Qualifiers
     source          1..39252
                     /organism="Genus species"
                     /mol_type="genomic DNA"
                     /strain="strain"
     gene            25..327
                     /locus_tag="MALP_00142"
     CDS             25..327
                     /locus_tag="MALP_00142"
                     /inference="ab initio prediction:Prodigal:2.6"
                     /codon_start=1
                     /transl_table=11
                     /product="hypothetical protein"
                     /protein_id="Prokka:MALP_00142"
                     /translation="MDLYQRYGVVSIDTILPEVKDPISKDMQRILLDRPGLNISQLTD
                     ELKGRRGSSCRRIVREKLKELAEKKLVIEGPGRNERSYRLSEYVVKRWSQVPGLTK"
     gene            439..600
                     /locus_tag="MALP_00143"
     CDS             439..600
                     /locus_tag="MALP_00143"
                     /inference="ab initio prediction:Prodigal:2.6"
                     /codon_start=1
                     /transl_table=11
                     /product="hypothetical protein"
                     /protein_id="Prokka:MALP_00143"
                     /translation="MPDPERLGRMFTVLSEQVPKLPDSITKVLYGTQEGTKFGESVAA
                     LYKTRGTRG"
     gene            752..889
                     /locus_tag="MALP_00144"
     CDS             752..889
                     /locus_tag="MALP_00144"
                     /inference="ab initio prediction:Prodigal:2.6"
                     /codon_start=1
                     /transl_table=11
                     /product="hypothetical protein"
                     /protein_id="Prokka:MALP_00144"
                     /translation="MIYIAAAVPGLLISLGFAYLRLQHLSDLDDQGRTVHFRNRYSAI
                     P"
     gene            complement(856..1776)
                     /locus_tag="MALP_00145"
     CDS             complement(856..1776)
                     /locus_tag="MALP_00145"
                     /inference="ab initio prediction:Prodigal:2.6"
                     /codon_start=1
                     /transl_table=11
                     /product="hypothetical protein"
                     /protein_id="Prokka:MALP_00145"
                     /translation="MIPVETDIIHEQGEQKNWNESFYFSFYDRGNDICGFMRLGLKPN
                     KNEKMLFCFFMMPDGTLVGTKESVEFDGATLNAKGLTFTMVEDEKVWNLTFDGELPTH
                     KKGEDNVAKVKFDLRFEGTNPMFDYRECVTPDKEALAASVASEHLEQMGKVLGSLKVD
                     DRDYYIKGLGERDHSWGERDWTSPRAWVWLTCQVSEDFGFNVTKMYMDKGDIDAGFLY
                     VDGETLPLVKVDMVTEYDADGGPNTLFMAMYDKDGVVYGVKGEVKKKAVMEFKGENDR
                     GSIMFETLTKWRIDDGEDAGYGIAEYLFRK"
     gene            complement(1773..4391)
                     /gene="ppsA_1"
                     /locus_tag="MALP_00146"
     CDS             complement(1773..4391)
                     /gene="ppsA_1"
                     /locus_tag="MALP_00146"
                     /EC_number="2.7.9.2"
                     /inference="ab initio prediction:Prodigal:2.6"
                     /inference="similar to AA sequence:UniProtKB:P46893"
                     /codon_start=1
                     /transl_table=11
                     /product="putative phosphoenolpyruvate synthase"
                     /protein_id="Prokka:MALP_00146"
                     /translation="MGEQVISLAAKGEIEEIGGKARNLMDLMAAGFPVPEGWVVSTSA
                     YEQFLDRNGLRGRISEALQDLDLKDAVKVVRCAESIRGWMMAGDLDSELAERLLKETA
                     IFGPSGLWAVRSSAISEDLEQASFAGQQDTYLNVTRERLAESVKKCWASYWNDRAIEY
                     RHDKGVGHLDAGMAVVVQRMVNADSSGIMFTSDPITGDEKIMIESSWGLGESIASGLV
                     TPDRFVCDSSNGEVKESKINSKTRAIFLSPEGEKAVDLPESERNRPSLTKGKVELVAK
                     LGIQLHKHMGTPQDIEWAAEGDEIYLLQSRPITTIGGDLTLWTRGYGDEYWADVTSPL
                     FFSILGPWLTKYVNWEGSAIMGYRELTNKPLLSIHKGHVYFNAEVLEGMLMYNPKFSR
                     TKELLNYFPERDQQRIANADFRTGKRVLAMLRTAVLDRDGNILRTDKAYQRWARRYMK
                     WAEEFDVRDLTAIPDDKLEDVIWEMEDQLVKHHRLIRYGMVGHSIGMNMIMKRWLQDW
                     IGDDKGVLYSRVISGLKGNKTIETNIALNRLTNAARADPYVHSKVLGLSSADVLVQMR
                     SDEKMSDYAKEFDSFLKQYGHRSHTREVYFPRWGEDPRLVADIVRSLASSPPVDLEEL
                     ERRKVREREEVEKEILAKIRQIERGWLKARMFRIIKGFAQTYLMFRENQRYYLDHILY
                     RQRRVYMEFARRFLEKGMIAQQEDIFFLSKEEIFALAKGEGKEALSKIPERRKEFMDW
                     RGELPPKFLKGAVEFDDTVKMVENSAHLTGTSASPGVATGPVRVVDSIEQLSEVREGE
                     ILVTSNTDPGWTAVFSKIAGLITETGGILSHGAVVSREYGIPAVTAVKGATKIFITGQ
                     RITLDGNEGLIYIREG"
     gene            4503..5276
                     /gene="suhB"
                     /locus_tag="MALP_00147"
     CDS             4503..5276
                     /gene="suhB"
                     /locus_tag="MALP_00147"
                     /EC_number="3.1.3.11"
                     /inference="ab initio prediction:Prodigal:2.6"
                     /inference="similar to AA sequence:UniProtKB:Q57573"
                     /codon_start=1
                     /transl_table=11
                     /product="Fructose-1,
                     6-bisphosphatase/inositol-1-monophosphatase"
                     /protein_id="Prokka:MALP_00147"
                     /translation="MRETLEWLAASVAGSIDQECAFSERAAEVGMGADGTPTCRIDQA
                     AEDLLLNLMDERNVPLNVLSEEAGFIDRGFERTLVMDPVDGTYNALMGIPFYSGSLAV
                     CTRSMNDATHGIVRNLVTGDQFYAEKGMGATWNGKPIHVRKCVPDSSVLFVYLGKFSA
                     AAANGVLRKARRTRSMGCSSLEMCLVAAGLADGFYLHSEVYQRALRVVDIAASTLILR
                     EAGGELYDLDGNVLDMGLDLEVRANCLAAGDVALLRWLL"
     gene            5273..6082
                     /gene="nadK"
                     /locus_tag="MALP_00148"
     CDS             5273..6082
                     /gene="nadK"
                     /locus_tag="MALP_00148"
                     /EC_number="2.7.1.23"
                     /inference="ab initio prediction:Prodigal:2.6"
                     /inference="similar to AA sequence:UniProtKB:O58801"
                     /codon_start=1
                     /transl_table=11
                     /product="NAD kinase"
                     /protein_id="Prokka:MALP_00148"
                     /translation="MRFGMSVNMNIPDAPRMAKRTLDLLKGHEVLLEMEMAERFKTKG
                     LRLEDMDVDMMVTVGGDGTILRALQHNKAPILGINAGDLGFLTVASEEELEEAIDNVL
                     RGNYELEERIKLQTTVGGKRMLDAMNEAVLHTAHVAKIRHFQVFVDGEMAMNVRADGI
                     VVATPTGSTCYAMSLGAPLIDPRVEALVIVPMAPFKFSARPVVVPASSRITVQVVRPK
                     ECVVVVDGQQEMLMAGNETVEFKAAPDRARFVSFGKGFYARTREKLMGALC"
     gene            6076..6453
                     /locus_tag="MALP_00149"
     CDS             6076..6453
                     /locus_tag="MALP_00149"
                     /inference="ab initio prediction:Prodigal:2.6"
                     /inference="similar to AA sequence:UniProtKB:D4GVJ3"
                     /codon_start=1
                     /transl_table=11
                     /product="putative metalloprotease"
                     /protein_id="Prokka:MALP_00149"
                     /translation="MLKVRGIDRGLLEMINEAARDSLPNEFVAMLRAEEGVIEELLLL
                     PGTLQGEDSATLMMHMMPIDYSMVGTVHSHPGYSNRPSREDLELFRRYGYVHIITCLP
                     YDEGSWRAYDGRGRRMQLPIVDL"
     gene            complement(6450..7676)
                     /gene="glmU_1"
                     /locus_tag="MALP_00150"
     CDS             complement(6450..7676)
                     /gene="glmU_1"
                     /locus_tag="MALP_00150"
                     /inference="ab initio prediction:Prodigal:2.6"
                     /inference="similar to AA sequence:UniProtKB:Q58501"
                     /codon_start=1
                     /transl_table=11
                     /product="Bifunctional protein GlmU"
                     /protein_id="Prokka:MALP_00150"
                     /translation="MKALILAAGEGTRLRPLTTNTPKPLLTVAGRPYLAHLVQALGDA
                     GIKEQVILVGWKANRVKEFFGDGRQMGVELSYLEQKERLGTANAIGVAEGVMDGDFVC
                     VNGDVVMAPEAVAEMVSSFQKDRRPFMGAVEVPEPQRFGVVQHDNGKLVRIIEKPSDP
                     PSKLINGGFFGLTTEVFDHIRRTGRSPRGEYEFTDTLNMMAAGMDVAVRKIKGEWMDV
                     GYPWELLRANEFLMGRLKRDIRGTVEEGAVLKGDVVVEEGALVRSGSYIEGPAYISKG
                     CDIGPNCYIRPSTCLGEGVRIGSSVEVKNSIVMKRTHIPHHNYVGDSIIGERCNFGAG
                     TKVANLRFDDRTVRVTNKGQMLSSGRRKLGVVMGDDVKTGINAMIEPGTVIWEGTVVG
                     MGARARGNIGPNSKVF"
     gene            complement(7723..9018)
                     /gene="glmM"
                     /locus_tag="MALP_00151"
     CDS             complement(7723..9018)
                     /gene="glmM"
                     /locus_tag="MALP_00151"
                     /EC_number="5.4.2.10"
                     /inference="ab initio prediction:Prodigal:2.6"
                     /inference="similar to AA sequence:UniProtKB:Q6LYB4"
                     /codon_start=1
                     /transl_table=11
                     /product="Phosphoglucosamine mutase"
                     /protein_id="Prokka:MALP_00151"
                     /translation="MGLFGSSGIRGLIGKDIDAELGLRIGRAVGSISGAVVVGKDPRT
                     SGDLLVNALIAGLIEAGAEPYRAGMVPTPTLACAASHFDCGLMVTASHNPPEYNGVKM
                     WNQDGSAFDGEQTEEVERLIAEGGNKAAWDEMFSERPWEGAIDEHVLTIMEEVGPVER
                     SIVLDCGCGATGPVSPRLFRDLGCDIVTLNANPDGRFPGRPSEPSEANLRDLMSLCRS
                     KGIAGIAHDGDGDRMVAVDEDGRYVSGDRLLALFASLLHVKDMAAPVDASMVLDDIVG
                     RPIVRTRVGDMFVSEALKKKGLPFGGEPSGTFIFPSVNYCPDGMLAGAYLLKRLDGRP
                     LKDVVGSLPTYPSVRDSFSFDPSDRKKVKERLAEEMSSIEGGLSTVDGFRVDLGHGWI
                     LVRLSGTEPKVRLTAEARNQRDLEEITELARVKVRRALG"
     gene            9274..9498
                     /locus_tag="MALP_00152"
     CDS             9274..9498
                     /locus_tag="MALP_00152"
                     /inference="ab initio prediction:Prodigal:2.6"
                     /codon_start=1
                     /transl_table=11
                     /product="hypothetical protein"
                     /protein_id="Prokka:MALP_00152"
                     /translation="MVMEKINLDKAKDIAKKKGLKPGRVKGTNGVQFTKGNNARLEIV
                     SWEEFEKTLAKRSLAVFESGGWMKIMKKTK"
     gene            complement(9548..11107)
                     /gene="gppA_1"
                     /locus_tag="MALP_00153"
     CDS             complement(9548..11107)
                     /gene="gppA_1"
                     /locus_tag="MALP_00153"
                     /EC_number="3.6.1.40"
                     /inference="ab initio prediction:Prodigal:2.6"
                     /inference="protein motif:HAMAP:MF_01550"
                     /codon_start=1
                     /transl_table=11
                     /product="Guanosine-5'-triphosphate,3'-diphosphate
                     pyrophosphatase"
                     /protein_id="Prokka:MALP_00153"
                     /translation="MVEPEKGRVVAFLDVGTNSVRLLVVRINPNRSYTVISEQKEMVR
                     LGEQEFSDGLLLESAMERAVQVMKNFCDLSRTYGATEFVAMATSATREASNRSELVDR
                     VKEATGLELQIISGMEEARLIYLGVSSGHHIGRKVALFLDIGGGSTELALGDQNEYSY
                     LESLKVGAIRLTTMFVKKPEAPIPDDALVKMRKYVKSSLVRAKKEIMQRKVSLAFGSS
                     GTIVNLGEILMRQDSSSRPGVIRYSQLRKLIPQLASLDLAARRKVPGMNPERADIIVA
                     GAMVLETVMDELKLSEIAVSQRSMRDGMLQDYLGGLEEFPGFRELSVRERSVIQLGRA
                     CSIDEEHARRVMSIALELFDSATKKGLHTLGKKEREMLHHAAFLHDVGDFISFNDHHL
                     HSHYIICHAELLGFSNREVLLIANIAKYHRKRTPKLRAADLRERDEKDQQVLIRLSTL
                     LRMAESLDRSHSNLVQNVRFSKVSKRNVKLIVTASGDPQLEMWRMEEDRKAFNKAYGK
                     DLTVVLNNIEG"
     gene            complement(11094..13241)
                     /gene="gppA_2"
                     /locus_tag="MALP_00154"
     CDS             complement(11094..13241)
                     /gene="gppA_2"
                     /locus_tag="MALP_00154"
                     /EC_number="3.6.1.40"
                     /inference="ab initio prediction:Prodigal:2.6"
                     /inference="protein motif:HAMAP:MF_01550"
                     /codon_start=1
                     /transl_table=11
                     /product="Guanosine-5'-triphosphate,3'-diphosphate
                     pyrophosphatase"
                     /protein_id="Prokka:MALP_00154"
                     /translation="MPEDLCAYGRMVTGRRLEALLAEVEGVRNGDDIEYVHRMRVASR
                     RLRSGLRIFGECFRGKKGKRWRRAVKEVTTSLGEARDLDVQMDLLGAIGKGWEGEEAV
                     GLALVIETLRCRRTSLQPDVVALMDTVVGEGPFTEMRSELAMPLEWKGDPSILHPYAF
                     AHAAVAVEELMEHSHSVPVYEDWRGHHALRIAGKHLRYALEAFRDAYPDGLDDDLKTL
                     KKLQDTVGELHDCDVWLQRLPGLREEAPSALKAIDRLQITFESRRKERHGKLVEQWFA
                     MLQERFFFRLLDKLKGRPLVEACPVKVALISDVHGNVSALRAVMEHARTNGAKAFLNA
                     GDAVGLPHPVETIQMLRGKDVLNVVGNIDRTALKIVSGKKVKDRQWEMATELLGESEL
                     EWLGSLPDDLRLDICGRTVLVTHASPGQEAEKLTPSTPETRLRHLAGESRADVIVTGH
                     SHVPMVRECDGTLFVNPGSAGRPRDGADASYALLDLPSVNAELIRVPYDARGVAEELR
                     TQGFKDLPKDVENGRTADKVKTAAAWAERFQIDREHAEQVRTLAALIFDSTRGLHRLD
                     PKDRDLLELAAMVHDVGISEGVEGHQRRALDIVMKADLPLDEVEKRMLACIARYHGLR
                     SPRRDDRVFKGLTQSERKRVTKISAILALADGLDRSHASLVGGIEVTAGRKAVKIVIS
                     GPGDLSTELDGGSRKAGQFARAFGREVTVRGRA"
     gene            complement(13244..15370)
                     /gene="ppk"
                     /locus_tag="MALP_00155"
     CDS             complement(13244..15370)
                     /gene="ppk"
                     /locus_tag="MALP_00155"
                     /EC_number="2.7.4.1"
                     /inference="ab initio prediction:Prodigal:2.6"
                     /inference="protein motif:HAMAP:MF_00347"
                     /codon_start=1
                     /transl_table=11
                     /product="Polyphosphate kinase"
                     /protein_id="Prokka:MALP_00155"
                     /translation="MPARKSNSDRKTSAHNSKSKKQSGDSPFINREISWVRFHKRILE
                     EAQDNTHPLLERVKFLAICGSNLDEFFMVRVSGLKRQLKKGALEAPPDGLTPLEQLET
                     INEELLPLLEAHGKLWHGDLQPKLRTAGISIHSVKDLDVDKRQGLRDYFERMIFPALT
                     PLALDFNQPFPFISNLSINLAVSVRHPQRGDRYARVKIPLDLFPRFVPIPGSAPGRIQ
                     DFVLLEDLVADNLDLMFPGMKIRDVHVFRITRDADIEITTDEAEDLLTAIEESVETRR
                     VGSPIRLEVDKDMPDKLVDLFTTKLGLHPLMVFRSTAPLSLVGFWDLLSLNRPDLKDP
                     PFLPYVPADLVPEKSLMAAVEHRDRLFYHPYDSFVPMVTFLKQAANDPQVLAIKITLY
                     RIDKHSPIIDALMEARENGKAVAAVVELKARFDEENNIVWARALENAGVHVVYGLMDL
                     KVHAKLLLVVRKAGDSIIRYSHMSSGNYNAQTSRIYGDIGYLTADPDIGADVADLFNY
                     LTGYSHKDSYRKLMVAPVTLKKEMISRIDREAARHREHGDGYLAFKLNGLLDPDVIQA
                     LYRASQDGVRIDLNVRGLCALRPGVKGLSENIKVNSIVGRFLEHARIYYFRNGGEEEV
                     FLGSSDMMPRNLKRRVEVLFPVLDEKYRRRLVDEILPIHLKDNVKSRDMLPDGTYVKR
                     KPIKGEEIVHSQDWLIKNRGSWHREE"
     gene            15497..16291
                     /gene="ubaA_1"
                     /locus_tag="MALP_00156"
     CDS             15497..16291
                     /gene="ubaA_1"
                     /locus_tag="MALP_00156"
                     /EC_number="2.7.7.-"
                     /inference="ab initio prediction:Prodigal:2.6"
                     /inference="similar to AA sequence:UniProtKB:D4GSF3"
                     /codon_start=1
                     /transl_table=11
                     /product="SAMP-activating enzyme E1"
                     /protein_id="Prokka:MALP_00156"
                     /translation="MAEMIRPGDRDEDRHDRTRLIPWVDMERVSSANVLVVGAGALGN
                     EAVKDLALFGFRNVHILDMDSVVRSNLSRCVLFREGDQSSGKGKASLVAERARELDPE
                     IHIKATEGKVQSLGPEEMERYDIILGCLDNVAARLHLNANSYHARVPYVDGGTAGFRG
                     RVQAVVPPLTPCLQCGMNRSHFKVMERRFSCTGQDTVYYQPKMAAEITTTSVIAAVQV
                     REAVKVLSGRTAIAHVMHYDGLAGTSEVFAMDIDPGCPNHPSSKLS"
     gene            16350..16595
                     /locus_tag="MALP_00157"
     CDS             16350..16595
                     /locus_tag="MALP_00157"
                     /inference="ab initio prediction:Prodigal:2.6"
                     /codon_start=1
                     /transl_table=11
                     /product="hypothetical protein"
                     /protein_id="Prokka:MALP_00157"
                     /translation="MVVRVRVRNAETGATVDMELEMENTVEEIIEGVSAYWEKDPGAY
                     VIRKGRRLLRGQQKVQELDVQANEELELIPDPEGGNR"
     gene            16592..17098
                     /locus_tag="MALP_00158"
     CDS             16592..17098
                     /locus_tag="MALP_00158"
                     /inference="ab initio prediction:Prodigal:2.6"
                     /codon_start=1
                     /transl_table=11
                     /product="hypothetical protein"
                     /protein_id="Prokka:MALP_00158"
                     /translation="MTLPLEILYIRLRNELEACRHNLPKDFDYSEEHLTTFPLKVEVA
                     MEGMPGPVMENGKLGYRYSHRLELIIGREYPFEKPLVIWRTPIFHPNIMMPEDGGHVC
                     IKLLSEWSFNSTLSNFLKGLESLLISPNGNSPFGTDTCTAAAQYFNSSPRRAPPIIVA
                     PAPKVVRR"
     gene            17095..17727
                     /locus_tag="MALP_00159"
     CDS             17095..17727
                     /locus_tag="MALP_00159"
                     /inference="ab initio prediction:Prodigal:2.6"
                     /codon_start=1
                     /transl_table=11
                     /product="hypothetical protein"
                     /protein_id="Prokka:MALP_00159"
                     /translation="MKRAPVILGGKDLEVEEMLPPAEERTLPHKWLPKEATSLYADSK
                     GAEMYLFKTAEEKVRNHALSQVKPGLEVMGFLLGEVFTHEGVEYTVVRDVATTDLEAT
                     SVSVRFDPEGFESLFDSLECARFRYVLVGWYHSHPGHGCFLSSTDISTQKGMFDRAYH
                     TALVVDPIRKEMDAFCLSNGEVRRRKFLVYWDEFQNPYYGESVRPRKIRM"
     gene            complement(17728..18267)
                     /locus_tag="MALP_00160"
     CDS             complement(17728..18267)
                     /locus_tag="MALP_00160"
                     /inference="ab initio prediction:Prodigal:2.6"
                     /inference="similar to AA sequence:UniProtKB:O28478"
                     /codon_start=1
                     /transl_table=11
                     /product="hypothetical protein"
                     /protein_id="Prokka:MALP_00160"
                     /translation="MKETTAYILEEVRRTIEKVDETLIDDIVATLAAAPKIFIYGVGR
                     SGLVGEAFAARLVQIGLNVHFVGDTTTPIVEKGHVVVIISNTGETMSAVQTANIVRRL
                     GAVVISITGSAHSKLGIASNIVMELVQPRDERKKKNAPLGTIFELASMVMLDSMVPLL
                     MTKLNQDEASLRRRHAIWV"
     gene            complement(18264..19262)
                     /gene="nfo_1"
                     /locus_tag="MALP_00161"
     CDS             complement(18264..19262)
                     /gene="nfo_1"
                     /locus_tag="MALP_00161"
                     /EC_number="3.1.21.2"
                     /inference="ab initio prediction:Prodigal:2.6"
                     /inference="protein motif:HAMAP:MF_00152"
                     /codon_start=1
                     /transl_table=11
                     /product="endonuclease 4"
                     /protein_id="Prokka:MALP_00161"
                     /translation="MKDGIEDVHGLGLNAMEVQMVRVNVMPRSPDDEEVGLTPRQLDG
                     DLVVEIHRRKGKKDVQITNLDEKIKEDDTLISLSSGLAHNYDELQKLGVMGSELDVEL
                     SMHTPYYIDLAGEGDLTKKSMDSIRWAGLMTQAMGGNMVVTHMGLYGNISRREATENI
                     SDRLEEIVTWWEKNKLTPRLGLETSGRKEVFGGLDEIIELCDKFDRLSPVVNFAHLHA
                     RSNGMLREPEDFAEVFDKVSSYVGGLHYTHFSGVEHEGGNERRVTPIKKGDLRFEPMA
                     EFLADANLNATIISSSPLLEHDAMYMKVIYERVMTKRVSKDSKVKKGKGAKDEDDD"
     gene            19585..19944
                     /locus_tag="MALP_00162"
     CDS             19585..19944
                     /locus_tag="MALP_00162"
                     /inference="ab initio prediction:Prodigal:2.6"
                     /inference="similar to AA sequence:UniProtKB:Q8U0E5"
                     /codon_start=1
                     /transl_table=11
                     /product="50S ribosomal protein L18e"
                     /protein_id="Prokka:MALP_00162"
                     /translation="MAHAKTDPNLLTLISALKAESRSSGAGIWRDIALRLEKAKANWA
                     EVNLSKIERYASEGDVIVVPGKVLGSGAINKKVTVAAYGFSESAKMKIEAAGGKNLTI
                     MELVKEMPQGTGVKIMR"
     gene            19949..20368
                     /locus_tag="MALP_00163"
     CDS             19949..20368
                     /locus_tag="MALP_00163"
                     /inference="ab initio prediction:Prodigal:2.6"
                     /inference="similar to AA sequence:UniProtKB:O59300"
                     /codon_start=1
                     /transl_table=11
                     /product="50S ribosomal protein L13"
                     /protein_id="Prokka:MALP_00163"
                     /translation="MVAIIDAENHIAGRLATVIAKRLLKGEEIVVVNAEKIIITGERD
                     SVLAAYKQKKDLGNVKSGPFFPRRADLIMKRTVRGMLPWKSTSGREAYRRLKVYVGVP
                     KEFVDTKMEKVDVAVKTGLTQYVTIGQIAEYLGSRVK"
     gene            20370..20771
                     /gene="rps9"
                     /locus_tag="MALP_00164"
     CDS             20370..20771
                     /gene="rps9"
                     /locus_tag="MALP_00164"
                     /inference="ab initio prediction:Prodigal:2.6"
                     /inference="similar to AA sequence:UniProtKB:P05763"
                     /codon_start=1
                     /transl_table=11
                     /product="30S ribosomal protein S9"
                     /protein_id="Prokka:MALP_00164"
                     /translation="MSEVVNTSGKRKTAVARAVAREGTGKVRINSVPLDIVTPELARL
                     KMAEPLTLVPEKAAKIDIDVSVAGGGVMGQAEATRTAIAKAIVEFFNDEELKLAFKHF
                     DRSLLISDVRRKLPKKPLGRGARKKRQKSYR"
     gene            20778..20969
                     /gene="rpoN"
                     /locus_tag="MALP_00165"
     CDS             20778..20969
                     /gene="rpoN"
                     /locus_tag="MALP_00165"
                     /EC_number="2.7.7.6"
                     /inference="ab initio prediction:Prodigal:2.6"
                     /inference="similar to AA sequence:UniProtKB:Q980Z8"
                     /codon_start=1
                     /transl_table=11
                     /product="DNA-directed RNA polymerase subunit N"
                     /protein_id="Prokka:MALP_00165"
                     /translation="MIIPVRCFTCGKVVGSSYQTFVKRVQMGEDPQEVLDDLDIKRYC
                     CRRMIISHSDLLGELIPLG"
     gene            20993..21068
                     /locus_tag="MALP_00166"
     tRNA            20993..21068
                     /locus_tag="MALP_00166"
                     /product="tRNA-Pro"
                     /inference="COORDINATES:profile:Aragorn:1.2"
                     /note="tRNA-Pro(ggg)"
     gene            21193..22194
                     /gene="aksF_1"
                     /locus_tag="MALP_00167"
     CDS             21193..22194
                     /gene="aksF_1"
                     /locus_tag="MALP_00167"
                     /EC_number="1.1.1.87"
                     /inference="ab initio prediction:Prodigal:2.6"
                     /inference="similar to AA sequence:UniProtKB:Q58991"
                     /codon_start=1
                     /transl_table=11
                     /product="Homoisocitrate dehydrogenase"
                     /protein_id="Prokka:MALP_00167"
                     /translation="MNHRIVVLPGDGIGPEVVGSAKEVLAAAGAEIEWVELEAGRAAL
                     EQYGTPLPDHVLRTIREVGVALKGPITTPIGEGFSSVNVALRKQLNLYANVRPIDSRY
                     GISEKFTGVDMVIFRENTEDVYSGMEQDIAPGVAQCLKIITKDASDRIAKFAFEYARS
                     NGRKKVQAVHKANIMKKSDGMFLKSCREMAENYAEIEYGEIIVDNCAMQMVIRPQQFD
                     VLVLTNLYGDILSDLGAGLVGGLGLVPGANYGDGVAVFEAVHGSAPDIAGKGLANPIA
                     IILSSASMMRYLGEREVANRIESAVRKVLQGRKGLTRDLGGKAGTAEFTRTLIELMA"
     gene            22362..22736
                     /locus_tag="MALP_00168"
     CDS             22362..22736
                     /locus_tag="MALP_00168"
                     /inference="ab initio prediction:Prodigal:2.6"
                     /codon_start=1
                     /transl_table=11
                     /product="hypothetical protein"
                     /protein_id="Prokka:MALP_00168"
                     /translation="MEKLKEVHVSRDEKEAMLSEAMGQWWLGAIGTMMKTMGPEATMK
                     AYGPTMRQIGRDRASRFIKEKGYKGHDVMATASVIRIWEKMMGIEGQFLEASTGRVVF
                     RNTKCPLSGTVPQARPSLEYAM"
     gene            22989..24335
                     /gene="trkA_1"
                     /locus_tag="MALP_00169"
     CDS             22989..24335
                     /gene="trkA_1"
                     /locus_tag="MALP_00169"
                     /inference="ab initio prediction:Prodigal:2.6"
                     /inference="similar to AA sequence:UniProtKB:Q58505"
                     /codon_start=1
                     /transl_table=11
                     /product="Trk system potassium uptake protein TrkA"
                     /protein_id="Prokka:MALP_00169"
                     /translation="MHVIVVGAGNVGYTIARMLSKQHSVLVIEDDLKRYDYVVNHLNV
                     GALNGNGASPKVLRSVINEDSNLLLAVTERDETNIFTCMIAKQFNPKLVTVARVRNPD
                     YIEGAMASKFLNVDHIISPEYLTAEKLLRIALLENAVGVESIPSLNVELAMFKVSGRK
                     EGVVMVPLRELPIPEECKILIIHRGKQIIVPTVNDVLMKGDEVTIVGKGQAVANFNRM
                     LGILRETRDVVIIGGGIVGEHLATLLEKEKLSIKLIENDEDRCRILAKKLTRTVIIND
                     NGSDPSVLRNENVSMADVLICATENEEDNLLASLIGKHLGVSKVISRYSKREYEEIFG
                     MSGIDASVGYYHVVANEIIKETVHDYEVMLLLEKFSEEFFDLKVTAGSRIVGKKIADI
                     DMPKMSAIALVVKDGKALIPSPETVIEEGDKVFIYALQSAIAKLEWMFKANIPMGP"
     gene            24345..25910
                     /locus_tag="MALP_00170"
     CDS             24345..25910
                     /locus_tag="MALP_00170"
                     /inference="ab initio prediction:Prodigal:2.6"
                     /codon_start=1
                     /transl_table=11
                     /product="hypothetical protein"
                     /protein_id="Prokka:MALP_00170"
                     /translation="MTSFYCKVRRWFGQLSYYFDRLNVDVSSVFDKVARKESAIPHIF
                     GVLMIYMSIALVFPYLVASYYGEDPRPWIFPLLLCLISGLLLLLRYRSPENTRPTEAM
                     FVVATGWLALTVMGAIPFVMYGMGVVDAIFETMSGFTTTGSSIMIDIESWPKSILFWR
                     SFTQWLGGAGIIMIFVTVLPMLGVGGRNLFKNEFPGLDVQNFSARIQEEARKFHYIYG
                     SLSVIMLVLLLFTGIGIFDSFCVMFSGMSTGGFSPHSASIAYYASSEVEWIVIFFMFM
                     SGVNFYLHFQATVTRNLSTYWKSSEFKIYVLLIAVSTAIVAFVMWDKAFNELEYAIRT
                     SMFQVVNVLTATGFATADFVTWDKGIVFLLFALMIIGGCTGSTAGGIKVARFFLSREF
                     IASALHKTVHPRSIFTVKIDGRPLSQEAMSSVIAMVMCYLATALVAVVALILLGIDPA
                     TSMSAAVATLSNAGPGIGIIGPYGSFGMLPDAAKLVLTFTMWAGRLEFISVLVLFTPV
                     FWRELMRYREKYV"
     gene            complement(25921..27540)
                     /locus_tag="MALP_00171"
     CDS             complement(25921..27540)
                     /locus_tag="MALP_00171"
                     /inference="ab initio prediction:Prodigal:2.6"
                     /codon_start=1
                     /transl_table=11
                     /product="hypothetical protein"
                     /protein_id="Prokka:MALP_00171"
                     /translation="MAAISWDLLFAIVPGLILFLYGIENFSKEIINSVGERFRETLGR
                     LTKDRWRGAAFGALLTATVQSSAATTVIAVSLVNAGTISFASSLGVIIGANIGTTVTA
                     QLVAFKLTSFGPLFILVGFVWGLIGGRYKFIGKPLFYFGLVFFGLQLISGSLDPIRED
                     PQIISLISNLDNFLIALLVGVLFTTAVQSSSVTSGLMVVLASSGLLTLEQAIPVLLGA
                     NIGSTTTTLFASAKMDLWARRAATAHFLFNVGGVLIFIPLAGLLATVVVDLTPDVGQQ
                     VANAHLIFNVVTAFIFLVIIKQFQKVVVRVVPGEEKEVLFRPKFLTKELPEDNDQAFR
                     LIEQELGHGLEVTKKLLDTSFSSLSDGGTKAVQKVSKLESLNDYLDDQIEDAILVMSR
                     RSLKEEDGQRTTLLVRMSNLLERLGDQAEDIGDVATSYREKGRDVPKEQLEQLASVYG
                     ILKDNLELLGEEVLKVNEETKATIKNGTTAMNARINLIYREHLERMKDAKIPSDSTLL
                     ELLTIMESANEKVRELAAIATDYASIASSRT"
     gene            27648..28358
                     /gene="rsxB_1"
                     /locus_tag="MALP_00172"
     CDS             27648..28358
                     /gene="rsxB_1"
                     /locus_tag="MALP_00172"
                     /inference="ab initio prediction:Prodigal:2.6"
                     /inference="protein motif:HAMAP:MF_00463"
                     /codon_start=1
                     /transl_table=11
                     /product="Electron transport complex subunit RsxB"
                     /protein_id="Prokka:MALP_00172"
                     /translation="MSIKRKIIKIDEGKCTGCGECVLSCAEGAIVIENCKAKVIKDMF
                     CDGLGACLGHCPEGALSIEEREADPFDEGAAKEHVGSSKNQPLQACSSSRPMMIMPDA
                     APAVTGDNPSQLRNWPIQLHLAPEVTPAYKNASLLIAADCTGFSLGNVQRDFIAGRVA
                     IIGCPKLDDVQAYIEKLTRIFKNNDIKDITLIRMEVPCCGGLQRMVHEALRSSGKRLP
                     LQEFIVERYGGKVAKVTA"
     gene            complement(28348..28806)
                     /locus_tag="MALP_00173"
     CDS             complement(28348..28806)
                     /locus_tag="MALP_00173"
                     /inference="ab initio prediction:Prodigal:2.6"
                     /codon_start=1
                     /transl_table=11
                     /product="hypothetical protein"
                     /protein_id="Prokka:MALP_00173"
                     /translation="MRKAEREIKDPVELENVIRRAEVCRLAMVDDGEPYIVPLNFGYR
                     DGCLYFHCAREGRKLDVLRKDPHVCFELESDVRLVKGEKACHWSTSYESVIGWGTASI
                     LLDEKEVREGLEVLMSHYTEGPYDLDPRSLSLTAAIRVKVDRMNGKRSKR"
     gene            complement(28811..30538)
                     /locus_tag="MALP_00174"
     CDS             complement(28811..30538)
                     /locus_tag="MALP_00174"
                     /inference="ab initio prediction:Prodigal:2.6"
                     /codon_start=1
                     /transl_table=11
                     /product="hypothetical protein"
                     /protein_id="Prokka:MALP_00174"
                     /translation="MARRNFIALALALIMLATIFTIPSPGDVDADVQRFTFEPAGSPS
                     VDMRSSELTPSSLSTRSAEGLLFNISVTFSYDLLEAQGDRPCAGAYVQLRLNGMSSFN
                     IIRSGHTDDDGKVTFSGLTAGTYVARIETDDDGWVRVADGSKSITPTFHWYTQQFTAS
                     SQTDIEYRITDQTRGAWAVYSDLRDGGSWLNDRTGWERSQVTVVWPEGDWPHSHGHEI
                     HMPADEFFQDAIWRRDITLHEYAHCVHFELRGGSFPDGDGPDPHYIDSESSTGFAFTE
                     GWAQFFERAVDGDPLRSDGTSLESTVFADSPYGHGDSGDMDGAIVEGAVANVLWDLFD
                     GIDAADRPSGSARGDFVDNEFSTLWNIMYDYQPESLEDIKRAWPVRDMNVTAVFRNSR
                     VPMELDPPSNPDHFSSSHTVGEGSSDSTISFIWSGASDSGSGVLGYSILISTDANAMP
                     DLVMDVTSGTYTTSSLSPGTYYVHIRTVDEDGNWAEDVYTIGPFVIDQGAVPVDDELF
                     PEGDIRQAFLGLTIVLAVVVSLLMLVMYMEKKGARPQPPLPASNNCPYCGRFDHGGQF
                     CPYCGGRLR"
     gene            30682..31680
                     /gene="tdh"
                     /locus_tag="MALP_00175"
     CDS             30682..31680
                     /gene="tdh"
                     /locus_tag="MALP_00175"
                     /EC_number="1.1.1.103"
                     /inference="ab initio prediction:Prodigal:2.6"
                     /inference="similar to AA sequence:UniProtKB:Q8U259"
                     /codon_start=1
                     /transl_table=11
                     /product="L-threonine 3-dehydrogenase"
                     /protein_id="Prokka:MALP_00175"
                     /translation="MRSPGVLDVDEVDDPVLPKGGVLLKVQACAVCGTDIKMLEAGHR
                     DLTYPRIPGHEVTAEVLDTDSAMVRRGDMIQVWPGESCGSCAHCRSGNDHLCPKVRIM
                     GFNTDGGMAEMMAVGDPSRLVPIGNADPVMLTLTEPLACCINAQEKLRVGDGDSVLIL
                     GGGPMGCLNAFLAKRRGADRVMLSEPVLERLRDVPKGLFDRVSRPKGDELAEMVKRGT
                     EGRGADVIIPCTPNVRLDHSIFELMAPGGRLCAFSGPRRGDSPLPIDVRDMHYRELTV
                     VGSYGNGSRHGREAVKVLREGSDLSWLFTGKYGLEDVRQAFGHASGRTGQKAVVTF"
     gene            31693..32802
                     /gene="trpD_1"
                     /locus_tag="MALP_00176"
     CDS             31693..32802
                     /gene="trpD_1"
                     /locus_tag="MALP_00176"
                     /EC_number="2.4.2.18"
                     /inference="ab initio prediction:Prodigal:2.6"
                     /inference="similar to AA sequence:UniProtKB:Q9YGB4"
                     /codon_start=1
                     /transl_table=11
                     /product="Anthranilate phosphoribosyltransferase"
                     /protein_id="Prokka:MALP_00176"
                     /translation="MENELREFGASVDALIRGEHIGRQGARDMFRDVLLNKQPDLQQG
                     AFLAALTSARPTPEEIAGSWEAIFEIDTVKARPEVGGYLVENCGTGMDRIKTFNVSTL
                     SSVVAAAGGVYMAKHGARAITSKCGIVDMAETLGVDVECDVSVVKRSVEVAGIGLFNG
                     MSSKVHPQALYRILSQIRFGTILNVAGSLANPASPEIGVRGVYSQELVLPLAKTMREM
                     GYRKGIVAHGLDGVGERGMDELSTLGRTIIAEFHEDGDVTSYEIAPRQMGLEVGDEEE
                     ILSTLDRDTEALRFIRVLMGKEKGSRRDMVALNTAPILYLNGNASSLEEGVAKALGIL
                     DSGKGFEKLKDWVRAQNSGDPGEKLERLERMADKA"
     gene            complement(32799..33197)
                     /locus_tag="MALP_00177"
     CDS             complement(32799..33197)
                     /locus_tag="MALP_00177"
                     /inference="ab initio prediction:Prodigal:2.6"
                     /codon_start=1
                     /transl_table=11
                     /product="hypothetical protein"
                     /protein_id="Prokka:MALP_00177"
                     /translation="MWKVFGEEGVMVQFGLLWKERMIELSKRRKDRDRFLDLLEKADI
                     SHYLDIHQRLHVFRMELPSSCTAEDVEFLKGFVQRILKSTEYPMVDLDGEEQKAALII
                     TAEEPEDEHVSRMSEWYKMKQEEDRKRQGD"
     gene            33283..33870
                     /locus_tag="MALP_00178"
     CDS             33283..33870
                     /locus_tag="MALP_00178"
                     /inference="ab initio prediction:Prodigal:2.6"
                     /codon_start=1
                     /transl_table=11
                     /product="hypothetical protein"
                     /protein_id="Prokka:MALP_00178"
                     /translation="MQVFDTVHGWRGATSAPLYKWREESSVITKVSAAFVLALTMALA
                     AQVRIVMPFTPVPFTGQVLIVLIGASVLGRYGALGQGMYLLMGGAFGWFSGMAGFAAL
                     LGPTGGYLLGFVLASVVLGELVERRKDWSMSRVLLAMSLGVLIIYALGAAQLALFLGL
                     DGVEAVVLGVLPFITVDALKVLMASAAGTMFLRPA"
     gene            33905..34099
                     /locus_tag="MALP_00179"
     CDS             33905..34099
                     /locus_tag="MALP_00179"
                     /inference="ab initio prediction:Prodigal:2.6"
                     /codon_start=1
                     /transl_table=11
                     /product="hypothetical protein"
                     /protein_id="Prokka:MALP_00179"
                     /translation="MSPLPEHSHCLHCDDPVDVGQEYCSDECKVAAESEAKKERTKNM
                     VFLGIAAVLLIAITIMLTLG"
     gene            complement(34080..35240)
                     /locus_tag="MALP_00180"
     CDS             complement(34080..35240)
                     /locus_tag="MALP_00180"
                     /inference="ab initio prediction:Prodigal:2.6"
                     /codon_start=1
                     /transl_table=11
                     /product="hypothetical protein"
                     /protein_id="Prokka:MALP_00180"
                     /translation="MARVRVYRNYQEAWAEWRRLGIPDRAFTRFDLASRQFIFIDSIS
                     QEEVSTLREELVPKGVTVLPCRGDRAVVAITPLTLENLLMTGASPKVLEMGEALRFRN
                     EVEPPLLEWSGGSLDLSGPRVMGILNVTPDSFSDGGRNFDVDTAVRHALSMRDEGADI
                     IDIGGESTRPGSAPVSPEEEWSRISDVVRRVSEEVGLPISVDTRRPDVARKALRGGAV
                     MVNDISGLKDEMIDVVRTEGAAAFIMHMRGEPSNMQDDTRYVDVVGDVYAFLEQRMRK
                     AVSAGIPLERLAIDPGLGFAKDVDGNLEIMSRLDEFRSMGRPVLLGASRKNFLGKVSG
                     GGPEDRLEASLAAAAVACWQGVHMFRAHDVKETVRTLRAASAMRAGISPGST"
     gene            complement(35247..36347)
                     /gene="hdrD_1"
                     /locus_tag="MALP_00181"
     CDS             complement(35247..36347)
                     /gene="hdrD_1"
                     /locus_tag="MALP_00181"
                     /EC_number="1.8.98.1"
                     /inference="ab initio prediction:Prodigal:2.6"
                     /inference="similar to AA sequence:UniProtKB:P96797"
                     /codon_start=1
                     /transl_table=11
                     /product="CoB--CoM heterodisulfide reductase iron-sulfur
                     subunit D"
                     /protein_id="Prokka:MALP_00181"
                     /translation="MSETIEATNLRKMKKELMTCTYCGFCKSVCPTFQTVGWDPSVAR
                     GRMILAYGLLQKEIPADPSVLEYLYQCTTCKDCERRCPSKISVVDVVESARRDLVAAG
                     HMLPKHKAMVEKVIATGNPYGEKKSVPETLGSQPKKAKVGYFVGCTATYRDRMLADAT
                     LSILRKLGEDFTLIDENCCGSVLQRIGVDEEEVEKLWESNVKSIRSLGVEKVVFSCAG
                     CYRMFKEEYPKKLDLGFEVLHITEYLASQDLKLKPFNGTITYHDPCHLGRHCHVYDAP
                     RAVLAKIPGVQFREMPRNRETSACCGGGGGVRSAYPELSKEIAARRVDEASFADLLVT
                     TCPFCVNNLKAGASGRSSPEIIDLVQLVDRLL"
     gene            complement(36340..37578)
                     /locus_tag="MALP_00182"
     CDS             complement(36340..37578)
                     /locus_tag="MALP_00182"
                     /inference="ab initio prediction:Prodigal:2.6"
                     /codon_start=1
                     /transl_table=11
                     /product="hypothetical protein"
                     /protein_id="Prokka:MALP_00182"
                     /translation="MLLKLPYGEGGLLKAKVPDENLAGIVGPHEVHCAPDEIERALSK
                     PFGRTLDSFLKDAQDIVFLVNDGTRPTPTSRVLDALAGHMDLGKARYLIATGAHRGPT
                     EGELKFIFGGHLDELRNNIFVHDAMRSKCVHLGVSKNGTDMEVNEIAVNADRLIIITS
                     VEPHYFAGYTGGRKSFLPGVASFRTIEQNHRLAMRPEAQTLVLDGNPVHEDMMDALSV
                     VKKDIFSIQVVLDRHQRIYKAAVGDLHKAFRQAVEWADEVFSITIKQRYDAVITVAPY
                     PMDVDLYQSQKAIDNAKWALKDGGTLILVAKCREGMGEETFAKQLSFSPDKKRVLKNL
                     EKEYKLGYHKAAKVAEVMCSADLWAVTALGPEKLKEMGIVPFGTLQEAVDSLLREKPK
                     AQILVLLDGSVTVPKVREDE"
ORIGIN      
        1 accgtgggga agtacttccg gccgatggac ctctaccagc ggtacggcgt ggtgtccatc
       61 gacaccatcc tgccggaagt gaaggacccc atctccaagg acatgcagcg catacttttg
      121 gaccgccccg gcctgaacat ctcgcagctc accgacgaac tgaagggcag gcgcggcagc
      181 tcgtgcagac gcatagtgcg cgagaagctc aaggaactgg cggagaagaa gttggtgatc
      241 gaggggccag ggcggaacga gaggtcgtac cgcctctccg aatacgtggt gaagaggtgg
      301 tcacaggttc ccggtctgac caagtagggt gaccattcat aggaaggtgc atgagaccat
      361 ggacgtcgtg ggaccagaag gtcgagacgc aggtgcagat aacatcgatg atgaggtgag
      421 aaaacgggcg gcaacgatat gccggacccg gaacggttgg gacggatgtt caccgtgctc
      481 tcagagcagg tgccgaagct cccggacagc attaccaagg tgctctacgg gacgcaggag
      541 ggaaccaagt tcggggagtc cgtggcagcg ttatacaaga cgcgcgggac gcggggatga
      601 gcaactagca ggccttcgcg ccgaccaagg accacatgtc cgatctcagt ctgggtggga
      661 tgctcaagga aatagtcagc ggggccgccc agaagcacca ttgaggatcg atggtcagaa
      721 cacaaaaaaa cagaaagaag ttggccaggc gatgatctac atcgccgcgg ccgttcccgg
      781 gctgctgatc agcctggggt ttgcgtacct gcgcctccag catctctctg acctagatga
      841 tcagggccgg acggttcact tccggaacag gtattcggcg ataccgtagc cggcgtcctc
      901 gccgtcgtcg atgcgccact tggtcagggt ctcgaacatg atggagccgc gatcgttctc
      961 gcccttgaac tccatgacgg ccttcttctt gacctcgccc ttcacgccgt acaccacgcc
     1021 gtccttgtcg tacatggcca tgaacagggt gttcgggccg ccgtcagcgt cgtactcggt
     1081 gaccatgtcc accttgacca gcggaagggt ctctccgtcc acgtacagga acccggcgtc
     1141 gatgtcgccc ttgtccatgt acatcttggt gacgttgaat ccgaagtcct cgctgacctg
     1201 gcaggtgagc catacccagg cgcgcggtga ggtccagtcc ctctcccccc aggagtggtc
     1261 cctctcgccc agtcccttga tgtagtagtc ccggtcgtcc accttcaagc tcccaagcac
     1321 cttgcccatc tgttccaggt gctcggaggc gacggacgcg gccaacgcct ccttgtcggg
     1381 ggtcacgcac tcgcggtagt caaacatcgg gttggtgccc tcgaagcgca ggtcgaactt
     1441 gaccttggcc acgttgtcct cgcccttctt gtgggtcgga agctcgccgt cgaaggtcag
     1501 gttccagacc ttctcgtcct ccaccatggt gaaggtgagg cccttggcgt tcagcgtcgc
     1561 accgtcgaac tccacgctct ccttggttcc caccagggtc ccgtcgggca tcatgaagaa
     1621 gcagaacagc atcttctcgt tcttgttggg tttcaggcct aggcgcatga atccgcagat
     1681 atcgttcccg cggtcataga agctgaaata gaaactttcg ttccagttct tctgttcgcc
     1741 ctgctcgtga ataatgtcgg tttccactgg aatcatcctt ccctgatgta gatcaggcct
     1801 tcgttgccgt caagggttat ccgctgaccc gttatgaaga ttttcgttgc tcccttgacc
     1861 gcggtgaccg ccgggatgcc gtactcccgg gacaccaccg ccccgtgcga gagtatgccg
     1921 ccagtctccg tgatcaggcc ggcgatcttc gagaagaccg ccgtccagcc ggggtcggtg
     1981 ttggaggtga ccagtatctc cccctcccgg acctccgaca gttgctctat ggaatcgacg
     2041 acgcgcaccg gcccggtggc cacgcccggg ctcgccgacg tcccggtgag atgcgcggag
     2101 ttctccacca tcttcacggt gtcgtcgaac tccaccgcgc ccttgaggaa cttgggagga
     2161 agctcgcccc gccagtccat gaactccttg cggcgttcgg ggatcttgct cagagcctcc
     2221 ttcccttcgc ccttcgctag ggcgaatatc tcctccttgg agaggaagaa gatgtcctcc
     2281 tgctgggcga tcatgccctt ttccaggaaa cggcgggcga actccatgta cacccggcgc
     2341 tgtcgataca gtatatggtc caggtagtag cgctggttct cccggaacat cagataggtc
     2401 tgggcgaagc ccttgatgat cctgaacatg cgggccttga gccatccccg ctcgatctgg
     2461 cgtatcttgg ccaggatctc cttctccacc tcttcgcgtt cccggacctt ccgcctctcc
     2521 agctcctcca ggtccaccgg gggcgatgag gcgagcgagc gcacgatgtc cgccaccagg
     2581 cgagggtcct cgccccagcg ggggaagtac acctcgcggg tgtgggagcg gtgtccgtac
     2641 tgcttcagga acgaatcgaa ctccttggcg tagtccgaca tcttctcatc ggagcgcatc
     2701 tggaccagaa cgtcggcgga gctcaggccc agcaccttgc tatggacgta ggggtccgca
     2761 cgggcggcgt tggtcaggcg gttcagggcg atgttggtct cgatggtctt gttgcccttc
     2821 agcccgctga tgaccctgga gtagagcacg cccttgtcgt cccctatcca gtcctgcagc
     2881 cagcgcttca tgatcatgtt catgccgatg gagtgcccga ccatcccgta gcggatgagc
     2941 cggtgatgct tcaccagctg gtcctccatc tcccagatga cgtcctccag cttgtcgtcc
     3001 ggtatggccg tcagatcgcg gacgtcgaac tcctccgccc acttcatgta ccgccttgcc
     3061 caacgctggt aggccttgtc ggtacgcagg atgttcccgt cccgatcgag aacggccgtc
     3121 ctcagcatgg ccagcaccct ctttcccgtc cggaagtcgg cgttggcgat gcgctgctgg
     3181 tccctctccg ggaagtagtt cagcagctcc ttggtgcggg agaacttggg gttgtacatc
     3241 agcatgcctt ccagcacctc ggcgttgaag tacacgtggc ccttgtggat gctaagcagc
     3301 ggcttgttgg taagctcgcg gtaccccatg atggcgctgc cctcccagtt gacgtacttg
     3361 gtcagccatg gtcccagaat cgaaaagaac agcggcgacg tgacgtcagc ccagtactcg
     3421 tccccgtatc cgcgcgtcca gagcgtgagg tccccgccga tggtggtgat cggccgggac
     3481 tgcaggaggt agatctcgtc gccctccgcc gcccactcga tgtcctgagg ggttcccatg
     3541 tgcttgtgca gctgaatgcc tagcttcgca accagctcca ccttcccctt ggtcagcgac
     3601 ggccggttgc gttccgattc gggcaggtcc actgccttct ccccctccgg ggaaaggaat
     3661 atcgcccggg tcttgctgtt gatcttggac tccttgacct ccccgttgct ggagtcacag
     3721 acgaagcggt ccggcgtcac cagcccggag gctatggact cgccaaggcc ccagctggat
     3781 tcgatcatga tcttctcatc gccggtgatg gggtcggagg tgaacatgat cccggaggaa
     3841 tcggcgttca ccatgcgctg aacgaccact gccatgcccg cgtcaagatg tcctacgccc
     3901 ttgtcgtggc ggtactctat cgccctatcg ttccagtagg aggcccagca ttttttaacg
     3961 ctctccgcca gcctctcacg ggtgacgttc aggtaggtgt cctgctgacc ggcgaaggaa
     4021 gcttgctcaa gatcctcaga tatcgccgag gagcgcaccg cccacagccc ggagggtccg
     4081 aagatagcgg tctccttgag caacctctcc gcaagctcgg aatccagatc cccggccatc
     4141 atccaaccac ggatgctctc ggcgcagcgg accaccttca ccgcgtcctt gaggtccagg
     4201 tcctggagcg cttccgagat gcgcccccgc agaccgttcc ggtccaggaa ctgctcgtag
     4261 gccgaggtgc tgaccaccca tccctccggc acagggaacc ctgcggccat caggtccatc
     4321 aggttgcggg ccttcccgcc tatctcctcg atctctccct ttgccgccaa cgagatgacc
     4381 tgctctccca aactatccct ctgccacgtg gggcgtgaat ggaacggctt gttccgtata
     4441 aaccgttcct atggtctttc gctggcgcaa ttatgaataa ccccccgcca atatccaggg
     4501 ggatgaggga aacattggaa tggctggccg cctcggtggc cggcagcatc gaccaggagt
     4561 gcgccttcag cgagagggct gccgaggtgg gcatgggtgc cgacggtacg cctacctgcc
     4621 gcatcgacca ggccgccgag gacctgctcc tgaatttgat ggacgagagg aacgttccct
     4681 tgaacgtcct gagcgaggag gccggattca tcgaccgggg gttcgagagg accttggtca
     4741 tggacccggt ggacggaacc tacaacgcct taatgggaat tccgttctac agcggctccc
     4801 tggccgtatg caccaggagc atgaacgacg ccacccacgg catcgtccgg aacctggtga
     4861 ccggggacca gttctacgct gaaaaaggaa tgggggcgac ctggaacggc aagcccattc
     4921 acgtccgcaa gtgcgtcccg gacagctcgg tcctcttcgt ctatctgggg aagttctcgg
     4981 ccgctgccgc caacggtgtg ctgcgcaagg cccggcgcac ccgttccatg gggtgctcgt
     5041 cattggaaat gtgcctggtg gcggctggac tggctgacgg attctacctg cactccgagg
     5101 tgtaccagcg ggcgctgagg gtggtggaca tcgccgccag cacccttatc ttgcgggagg
     5161 cgggcgggga gctttacgat cttgacggaa acgtcctaga catgggcctg gacctggagg
     5221 tccgggccaa ctgcctggcc gcgggggacg tggccttgct gaggtggctg ctatgaggtt
     5281 cgggatgagc gtcaacatga acatacccga cgccccgcgc atggccaaga ggaccttgga
     5341 cctgctcaag gggcacgagg tgctgctgga gatggagatg gccgaacggt tcaagaccaa
     5401 gggcctgcgc ctggaggaca tggacgtgga catgatggtg accgtcgggg gcgacggcac
     5461 gatcctcagg gcgttgcagc acaacaaggc tccgatactg gggatcaacg ccggtgacct
     5521 gggtttcctg accgtcgcct cggaagagga gctggaggag gccatcgata acgtgctccg
     5581 cggcaattac gaactggagg aacgaataaa gctgcagacc accgtgggcg ggaagcgcat
     5641 gctggacgcc atgaacgagg cggtgctgca caccgcccac gtggccaaga tccgccactt
     5701 ccaggtgttc gtggacgggg agatggccat gaacgtgagg gcggacggta tcgtcgtagc
     5761 cactcccacc ggttcgacgt gctacgccat gagcctgggc gccccgctga tcgatccgcg
     5821 ggtggaggct ctggtcatag ttcccatggc accgttcaag ttctccgccc gtccggtggt
     5881 ggtcccggcc agcagccgca tcaccgtgca ggtggtacgc cccaaggagt gcgttgtcgt
     5941 cgtagacggc cagcaggaga tgctcatggc cgggaacgag acggtggagt tcaaggccgc
     6001 tccggaccgg gcgcgcttcg tcagcttcgg aaaaggtttt tacgccagga ccagggagaa
     6061 gctgatgggg gccctatgct gaaggtccgt ggcatcgatc gcggcctctt ggaaatgatc
     6121 aacgaggccg ctcgcgattc gctgccgaac gagttcgtgg ccatgctccg ggccgaggaa
     6181 ggggtcatcg aggagctatt gctcctcccg ggcacgctgc agggtgagga ctccgccacc
     6241 ttgatgatgc acatgatgcc catagactac tcgatggtcg gcacggtgca ctcccatccc
     6301 ggctacagca accggccttc ccgtgaggac ctggagctgt tccgccgcta cggatatgtc
     6361 catataatca cgtgcctgcc gtacgacgag ggcagctggc gcgcttacga cggacgcgga
     6421 cggcgcatgc agctgcctat cgtcgacctt tagaacacct tgctgttcgg cccgatgttc
     6481 ccgcgggccc gggcgcccat gcccaccacg gtgccttccc agatcaccgt tcccggctcg
     6541 atcatggcgt tgatgccggt tttaacgtca tcgcccatga ccactcccag cttgcgccgg
     6601 ccgctgctga gcatctgccc cttgttcgtc acgcggacgg tccggtcgtc aaagcgcagg
     6661 ttggccacct tggtcccggc gccgaagttg cacctttccc cgattatgct gtcgccaacg
     6721 taattgtgat ggggaatatg cgtcctcttc atcacgatgg agttcttgac ctccaccgag
     6781 cttccgatgc gcactccttc accaaggcag gtggacggcc ggatgtagca gttcggcccg
     6841 atgtcgcagc ccttggagat gtacgccggc ccttcgatgt agcttccgct cctgaccagg
     6901 gcgccctcct cgacgacgac atcgcccttg agcaccgctc cttcttccac cgtccctcgg
     6961 atatcgcgct tcaggcggcc catgaggaac tcgttggcac gcagcagctc ccaggggtag
     7021 ccgacgtcca tccactcccc ctttatcttt cggacggcca cgtccattcc agcggccatc
     7081 atgttcaggg tgtcggtgaa ctcgtactcc ccgcggggcg aacgcccggt cctccttata
     7141 tgatcgaaaa cttcggtggt caggccgaag aaaccgccgt tgatgagctt cgaaggggga
     7201 tcggacggct tctcgattat cctgaccagc ttgccgttgt cgtgctgcac gaccccgaac
     7261 cgctgcggct ccgggacctc gacggcaccc atgaacggcc ggcggtcctt ctggaacgac
     7321 gagaccatct cggccaccgc ctccggggcc atgaccacgt ccccgttcac gcagacgaag
     7381 tcgccgtcca tgacaccttc cgccaccccg atggcgttgg cggtgcccag gcgctccttc
     7441 tgctccaggt agcttagctc cacgcccatc tgtctcccgt cgccgaagaa ctccttgacc
     7501 cggttggcct tccagccaac caggatcacc tgctccttga tgcccgcgtc gccaagcgcc
     7561 tgcaccaggt gggccaggta cggccttccg gccacggtaa ggagcggctt gggagtgttg
     7621 gtggtgagcg gtctgaggcg ggtgccttcc ccggcggcca ggatgagcgc tttcatttcg
     7681 atccttcgaa ttgaaatcgg ctgtcagcta ttaaatgcct gctcagccca aggccctgcg
     7741 gacctttacc ctggccagtt cggtgatctc ctccaggtcc ctctggttgc gggcctcggc
     7801 cgtaaggcgc accttgggct cggttcccga gaggcggacc aggatccagc cgtgccccag
     7861 gtcgacgcgg aaaccgtcca cggtgctcaa gccgccctcg atcgaggaca tctcctcggc
     7921 cagcctctcc ttgaccttct tacggtccga gggatcgaag gagaaggagt cccgcaccga
     7981 gggataggta ggcagggaac ccacaacatc cttcagcggc cggccgtcca gccgcttcag
     8041 cagatacgcg ccggccagca taccgtccgg gcaatagttc accgagggaa agatgaacgt
     8101 accggacggc tcgccgccga acggaagccc ttttttcttc aaggcttcgg agacgaacat
     8161 gtcccccacc ctcgttcgta cgatgggtct tccgactatg tcgtccagga ccatggaggc
     8221 gtccaccggg gcggccatgt ccttgacatg caagagcgat gcgaacagcg ccagaaggcg
     8281 atcgccgctc acatagcggc cgtcctcgtc caccgccacc atgcggtccc cgtcaccgtc
     8341 atgggcgatg cccgctatgc ctttggatct gcacagcgac atgaggtctc tgaggttcgc
     8401 ctcggacggt tccgacggtc gcccggggaa gcgtccgtcc gggttggcgt tcaatgttac
     8461 gatatcgcag cccaggtccc ggaaaagacg ggggctcacc ggaccggtgg ccccgcaccc
     8521 gcaatcgagg acgatggaac gttcgaccgg tcccacctcc tccatgatgg tcaggacgtg
     8581 ctcgtctatg gctccttccc atggacgttc cgagaacatc tcgtcccagg cggccttgtt
     8641 gccaccttca gctatcagcc tctccacctc ctcggtctgc tccccgtcga aggcgctgcc
     8701 gtcctggttc cacatcttga ccccgttgta ctccggggga ttgtgggagg cggtgaccat
     8761 gaggccgcag tcaaagtggg atgccgcgca agccagcgtc ggcgtgggca ccatgcccgc
     8821 tcggtacggc tccgcgccgg cctcgatgag cccggcgatc agggcgttca ccaacaggtc
     8881 tccgctggtc ctagggtcct ttcctaccac caccgctccg gaaatgctgc ccaccgccct
     8941 gccgatgcgc aggccaagct cggcgtctat gtccttccct atcagaccgc gtatgccgga
     9001 ggaaccgaag aggcccatgt tatccgcagg taatccctgc caaggcattt aatccctgcc
     9061 cttccagaca cggccagtcg ttcggccagc atggtttcgg catagcgccc ggggggataa
     9121 aaatctgggt gcggaggagg attaacagcc tatactattt aagaggaata agcgctgggc
     9181 aacgtccttt atgcgataaa tattatatat agaatatttg cattacttac tggataacag
     9241 gccagattgg ccgattatcg cggaggtcgt tccatggtga tggagaaaat caacttagac
     9301 aaggccaagg acatcgcgaa gaagaagggt ctcaagccgg ggcgcgtaaa gggcaccaac
     9361 ggagttcagt tcacaaaggg caacaacgcg aggctggaga tcgtatcctg ggaggagttc
     9421 gagaagaccc tcgccaagag aagtctcgcg gtgttcgaga gcggcggctg gatgaagata
     9481 atgaagaaga ccaagtgagg tctccttcac gacccagtca aaccctttaa cttcccttta
     9541 ctttttttca gccttcgatg ttgttcagca ccaccgtgag gtcctttccg taggccttgt
     9601 tgaaggcctt gcggtcctcc tccatacgcc acatctccag ctgggggtcc ccgctggcgg
     9661 tgacgatgag cttgacgttg cgtttggaaa ccttgctgaa ccgcacgttc tgtaccaggt
     9721 tggaatggga acggtccagg ctctcggcca ttcgcagcag cgtcgacagg cggatcagca
     9781 cctgctggtc cttctcgtcc cgctcgcgca ggtcggccgc cctcaacttc ggcgtacgct
     9841 tgcggtgata cttggcgatg ttggcgatga gcagcacctc gcggttggag aagcccagca
     9901 gctcggcgtg gcagattatg taatgggaat gcagatgatg atcgttgaag gatatgaaat
     9961 ctccaacgtc atgcaggaag gccgcgtggt gcagcatctc ccgctccttc ttgcccaggg
    10021 tgtgcagccc cttcttcgta gcgctgtcga aaagttccaa agcaatggac atcacccgcc
    10081 gggcatgctc ctcgtcgatg gagcaagctc ttccaagctg tatcacgctg cgttcgcgta
    10141 cggacagctc gcggaatcct ggaaactcct ccagcccgcc gagatagtcc tgcagcatcc
    10201 cgtcccgcat gctgcgttgg ctcacggcga tctcgctcag cttcagctcg tccatgaccg
    10261 tttccaggac catcgccccg gccacgatta tgtccgccct ctccgggttc atccccggca
    10321 ccttgcgcct ggcggctagg tccaatgatg ccagttgagg tatcagtttt ctaagttgcg
    10381 agtacctgat caccccgggg cgcgaactgc tgtcctggcg catcagtatc tcaccaaggt
    10441 tcacgatggt cccggagctg ccgaaggcta gggacacctt tctctgcatg atctccttct
    10501 tagcccggac cagtgagctc ttcacgtact tgcgcatctt gaccagcgca tcgtcaggga
    10561 tcggcgcctc gggcttcttc acgaacatgg tggtgaggcg gatggctccc accttcaagc
    10621 tctctagata agaatactcg ttctgatcgc ccagggccag ctcggtgctg cccccgccga
    10681 tgtccaggaa cagggcgacc ttgcggccga tatgatgtcc gctcgacacg cccagataga
    10741 tcagccgggc ctcctccatg cccgagatga tctgcagctc caggccggtg gcctccttca
    10801 ccctgtcgac cagctcggag cggttggacg cttcccgagt ggccgaggtg gccatggcca
    10861 cgaactccgt tgcgccgtac gtcctggaga ggtcgcagaa gttcttcatc acctgaacgg
    10921 ccctctccat ggcgctctcc agaagaagtc cgtcggagaa ctcctgctca ccaagcctca
    10981 ccatctcctt ctgctcgctg atgaccgtgt acgagcggtt gggattgatt cgcacgacga
    11041 gcagccggac ggagttggta ccgacgtcca ggaacgctac caccctccct ttctcaggct
    11101 ctaccacgga cggtcacctc ccggccgaag gcccgggcga actgcccagc tttacgagag
    11161 cccccatcga gctccgttga aaggtcccct ggtccggaga tcacgatctt gaccgccttt
    11221 ctgcccgcgg tcacctctat tcctcccacc agggaggcgt ggctgcggtc caggccgtca
    11281 gccagggcca atatggccga tatcttggtc accctcttcc gctccgattg ggtcaatccc
    11341 ttgaacaccc tgtcgtcacg gcgcggcgag cgcaggccgt ggtaacgggc gatgcaggcc
    11401 agcatccgct tctccacttc gtccagagga aggtcggcct tcatcacgat gtccagggcc
    11461 cttctctgat gcccctccac cccctcgctt atgccaacgt cgtgcaccat ggccgccaac
    11521 tccaggagat cgcggtcctt ggggtcgaga cgatgcagtc ctcgggtgct gtcaaagatc
    11581 agtgctgcaa gcgttctcac ctgctcggcg tgctcacggt cgatctggaa ccgttccgcc
    11641 caggccgcgg cggtcttgac cttgtccgcc gtccgtccgt tctcaacgtc cttgggcagg
    11701 tccttgaaac cctgggtccg aagctcttcg gcgactcctc gggcgtcgta ggggaccctg
    11761 atcagctcgg cgttcacgga cggaaggtcc agcagcgcgt aggaagcgtc agctccatcg
    11821 cgggggcgtc ccgcgctccc cggatttacg aacaaagttc catcgcattc ccggaccatc
    11881 gggacgtgcg aatggccggt gacgatcacg tcagcccggc tctccccggc cagatggcgc
    11941 aacctggtct cgggagtgga cggggtgagc ttctccgcct cctgtcccgg ggaggcgtgg
    12001 gtgaccagca cggtacggcc gcagatgtcc aggcgcaggt cgtccggcag ggagcccagc
    12061 cattccagct cgctctcccc gagcagctcg gtcgccatct cccactgccg gtccttgacc
    12121 ttcttccccg agacgatctt cagcgctgtc ctgtcgatgt tgccgacgac gttcagcaca
    12181 tccttgcctc tcagcatctg gatcgtttcc accggatgag ggagaccgac cgcgtccccg
    12241 gcgttcagga aggccttcgc tccgttcgtc cgggcgtgct ccatcaccgc tcgaagggcc
    12301 gagacgttcc cgtgcacgtc ggagatcagc gccaccttga ccgggcaggc ctccaccaac
    12361 ggacggcctt tgagcttgtc cagcagccgg aaaaagaagc gctcctgcag catggcgaac
    12421 cattgctcga cgagcttccc atgccgttcc ttccttctgg attcgaaagt gatctggagg
    12481 cggtcgatgg ccttgagcgc gcttggcgcc tcctcccgca gtccgggcaa cctttgcagc
    12541 cagacgtcgc agtcgtgcag ttcgccaacc gtatcctgca gtttcttgag ggtcttcaga
    12601 tcatcatcaa gaccatccgg gtaagcgtcg cggaacgcct cgagcgcata gcgcaggtgc
    12661 ttgccggcga tgcgcagggc gtgatgtccc cgccaatcct cgtagaccgg gacggaatgg
    12721 gagtgctcca tcagctcctc tacggccacc gcggcgtggg cgaaagcgta cggatggagg
    12781 atggacgggt cgcctttcca ttccaggggc atggcgagtt ccgatctcat ctccgtgaaa
    12841 ggaccctcgc cgacgacggt gtccatcagc gccaccacgt caggctgcag ggacgtccgc
    12901 cggcacctga gcgtttcgat caccagggcg agtccgaccg cctcttcccc ttcccagccc
    12961 ttgccgatgg cgccgagcag gtccatctgg acatccaggt cccttgcctc gccgagcgag
    13021 gtggtgacct ccttcacggc tctcctccac ctctttcctt tcttgcctct gaagcattct
    13081 ccgaagatgc gcagcccgga ccgcagacgc cgggaggcca cgcgcattcg gtgcacgtat
    13141 tcgatgtcgt ccccgttccg cactccctcg acctcggcca gaagcgcctc cagccgccgc
    13201 ccggtcacca tcctcccata agcgcacagg tcctccggca acttcactcc tccctgtgcc
    13261 aggaaccgcg gttcttgatc agccagtcct gggagtgcac gatttcctcg cccttgatcg
    13321 gcttcctttt gacgtaggtg ccgtcaggca gcatgtcgcg ggacttcacg ttgtccttca
    13381 gatggatcgg cagtatctcg tccaccagcc ggcggcggta cttttcgtcc agcacgggga
    13441 aaagcacctc caccctccgc ttgaggttgc ggggcatcat gtccgagctg cccaggaaga
    13501 cctcctcctc ccccccgttg cggaagtagt agatccgagc gtgctccagg aagcgaccga
    13561 cgatgctgtt caccttgatg ttctcactaa gcccctttac gcctgggcgc agggcgcaca
    13621 gcccgcgcac gttcagatcg atgcggacgc cgtcctggga cgcccggtaa agcgcctgga
    13681 tgacgtccgg gtccaggaga ccgttcagtt tgaaggccag atatccatcc ccgtgctccc
    13741 tgtgcctggc cgcctcgcga tcgatgcggg agatcatctc cttcttcagc gtaaccgggg
    13801 ccaccatcag cttgcggtag gagtccttgt gcgaatatcc cgttaggtag ttgaaaaggt
    13861 cggccacgtc cgccccgatg tccgggtcgg cggtgaggta tccaatatcg ccgtagatgc
    13921 gggacgtctg ggcgttgtag ttcccggagc tcatatggct gtagcggatt atactgtccc
    13981 ctgcctttcg tacgaccaga agcagcttgg cgtgcacctt caggtccatg aggccgtata
    14041 cgacgtgcac gccggcgttc tccaacgccc tggcccagac gatgttgttc tcctcgtcga
    14101 agcgcgcttt cagctccacg acggcggcca ccgccttgcc gttctccctg gcctccatca
    14161 gcgcatcgat gatcggggag tgtttgtcta tacgatacaa agttatcttt atcgccagca
    14221 cctgggggtc gttggccgcc tgcttgagga aggtgaccat aggcacgaag gagtcgtaag
    14281 gatgatagaa cagccggtcg cgatgctcca ccgcggccat cagcgacttc tcaggcacca
    14341 ggtccgctgg cacataagga aggaacggcg ggtccttgag gtccggtcgg ttcagggaca
    14401 acaggtccca gaacccgacc aaggagagcg gagcggtgga gcggaacacc atcagcggat
    14461 ggagtcccag tttcgtggtg aagaggtcga cgagcttgtc aggcatgtcc ttgtccacct
    14521 ccaggcgtat cggcgaaccg actcgcctgg tctccacgct ttcttctatc gccgtcagca
    14581 ggtcctccgc ctcatcggtg gttatctcaa tgtcggcatc gcgggtgatg cggaacacgt
    14641 gcacgtcccg gatcttcatg cccgggaaca ttagatcgag gttatcggcc accaggtcct
    14701 ccagcagaac gaagtcctgt atccttcccg gcgcgcttcc ggggataggc acgaagcggg
    14761 ggaagaggtc cagggggatc ttcacccggg cgtagcggtc ccctctctgg gggtgcctca
    14821 cgctcaccgc caggttgatg ctcaggttgg atatgaaagg gaacggttga ttgaagtcca
    14881 aggccagtgg ggtgagggct ggaaatatca tccgctcgaa gtaatcgcgt aatccctgcc
    14941 gcttgtccac atcgaggtcc ttcacgctat ggatgctgat ccccgccgtc ctcagcttgg
    15001 gttggaggtc tccgtgccac agcttgccgt gcgcttccag cagcggtaaa agttcctcgt
    15061 tgatggtctc cagctgctcc agcggcgtca gtccgtccgg cggcgcctcc agggcaccct
    15121 tcttcagttg tctcttcagc ccggacaccc ggaccatgaa gaactcgtcc aggttgctgc
    15181 cgcagatggc caggaacttg accctctcca gaaggggatg ggtgttgtcc tgcgcctcct
    15241 cgagtattcg cttgtggaac cgcacccagc tgatctcccg gttgatgaac ggcgagtccc
    15301 cggactgctt cttggacttg ctgttgtgag cactggtctt gcggtctgag ttgctcttgc
    15361 gggcgggcat gggcctcctt atcacattct acctccagta tatatgaggt taccgtccag
    15421 tccatccatt cgtgaatatc acagcaaata ctggtacggt ccattttttt atagtcagga
    15481 agcggtcgct tccggcatgg ccgagatgat ccgtccgggt gacagggacg aggaccgcca
    15541 cgaccggacc aggctcatcc cctgggtgga catggagagg gtgagctccg ccaacgtgct
    15601 cgtcgtcggt gcgggagcgc tggggaacga ggcggtgaag gacctcgcgc tcttcggctt
    15661 ccgaaacgtg cacattcttg acatggattc tgtggtccgg tcaaacctga gccgctgcgt
    15721 gctgttccgg gaaggcgatc aatcatctgg aaaaggcaaa gcatcattgg tcgccgagag
    15781 ggccagggag ctcgatccgg aaattcatat caaggccacc gagggaaagg tgcagtccct
    15841 gggtccggag gagatggaga gatacgacat catcctgggg tgcctggaca atgtggccgc
    15901 ccgtctgcac ttgaacgcca actcctatca cgcccgggtg ccgtacgtgg atggcggcac
    15961 ggccggattc cggggaaggg tgcaggcggt ggtgcctccg ttgactccgt gtctccagtg
    16021 cggcatgaac cgtagccact tcaaggtcat ggagcgtcgc ttcagctgta ccggccagga
    16081 cactgtctac tatcagccga agatggcggc ggagatcacc accaccagcg tcatagccgc
    16141 cgtccaggtt cgtgaggcgg tgaaggtact ttccggacga acggcgatag cgcatgtgat
    16201 gcattacgac gggctagcag gaacgagcga ggtattcgca atggacatcg acccaggctg
    16261 tccaaatcat ccctcatcca aattatcata atgctgactc taatggaaag gattatacca
    16321 cattcccagg gattgaccgg ggcgatacaa tggtggtaag ggtaagggtc aggaacgcag
    16381 agaccggcgc cacggtcgat atggagctgg agatggagaa caccgtggag gagatcatcg
    16441 agggcgtctc ggcctattgg gaaaaggacc cgggcgccta cgtgatccgc aagggccgcc
    16501 gcttgctgcg cggtcaacaa aaggtccagg agctggatgt ccaggccaac gaggagctgg
    16561 agctgatccc cgaccccgag ggcgggaaca gatgaccctg cccctggaga tactttacat
    16621 aagattgagg aacgagctgg aggcctgccg tcacaacctc cccaaggact tcgattacag
    16681 cgaagagcat ctgacgacgt tcccgctgaa ggtggaggtg gcgatggaag gcatgcctgg
    16741 cccggtcatg gagaacggaa agttggggta ccgttacagc catcggctgg agcttataat
    16801 cggccgagaa tatccgttcg agaaaccgct ggtgatctgg aggacgccga tattccatcc
    16861 gaacatcatg atgcccgagg acggcggtca cgtctgcatc aagctgctct cggagtggtc
    16921 cttcaattcc acgttatcca atttcctaaa gggtctggag tcgcttctga tctcaccgaa
    16981 cggcaacagc ccgttcggca ctgacacctg cacggccgcc gcccagtact tcaattcctc
    17041 tccccgtcgt gcacctccga tcatcgtcgc ccccgctccc aaggtggtgc gccggtgaag
    17101 agagctccgg tcatcctcgg cggaaaggac ctggaggtgg aggagatgct accaccggcc
    17161 gaagagagaa cgctacccca caagtggctg cccaaggagg ccacgtccct atacgcggac
    17221 agcaaggggg cggagatgta cctgttcaag accgccgagg agaaggtgcg caaccacgcc
    17281 ctctcccagg tcaagccggg gctggaggtc atgggcttcc tgctcggaga ggtgttcacg
    17341 cacgaagggg tggagtatac ggtggtccgt gatgtggcca ccactgatct ggaggcgaca
    17401 tcggtcagcg taaggttcga cccggaaggc ttcgaatcct tgttcgactc gctggagtgc
    17461 gcccggttcc gttacgtatt ggtgggttgg tatcactccc atcccggcca cggctgcttc
    17521 ctttcctcta cggacatttc cacacagaaa gggatgttcg acagggcata ccacaccgcc
    17581 ctggtggtcg accccatccg caaggagatg gacgccttct gcctttccaa tggggaagtt
    17641 cgccgcagaa agttcctggt gtactgggat gagttccaaa acccctatta cggggaaagc
    17701 gtgcgacccc ggaagattag aatgtgatca gacccagatg gcatgtcggc ggcgcaggga
    17761 cgcctcgtcc tggttcagct tggtcatcag aagcggcacc atggagtcca acatgaccat
    17821 gcttgccagc tcgaatatcg tgcctagagg agcgttcttc ttcttccgtt cgtccctcgg
    17881 ttgtacaagc tccataacga tgttgctggc tatgcccaat ttcgagtgag cgctgccggt
    17941 gatgctgatg accaccgctc ccaaacgacg cactatgttg gcggtctgca ccgcggacat
    18001 ggtctctccg gtattggaga tgatgaccac aacatgtccc ttttccacaa taggcgttgt
    18061 cgtatctcct acgaaatgaa cgttcagacc gatctggacc agacgggcgg cgaaagcttc
    18121 accgaccagt ccggagcgtc cgaccccgta aatgaatatc ttgggggcgg cggcgagggt
    18181 ggcgacgata tcatctatca gcgtctcgtc gaccttttcg atggtccgcc tgacctcttc
    18241 aagaatgtag gcggtggtct ctttcaatcg tcatcctcgt ccttggcgcc cttgcccttc
    18301 ttgaccttgc tgtccttgga caccctcttg gtcattaccc tctcgtaaat gaccttcatg
    18361 tacatggcgt cgtgctccag cagcggagag ctggatatga tggtggcgtt cagattggcg
    18421 tcggccagga actcggccat cggctcgaag cgaagatcgc ccttctttat cggggtgacc
    18481 ctcctctcgt tgccaccctc gtgctccacc cctgagaagt gagtgtagtg caggcccccg
    18541 acgtagctgc tgaccttgtc gaagacctca gcgaaatcct ccggctcccg cagcatcccg
    18601 ttgctgcggg cgtgcagatg agcaaaattg accacgggcg acaggcgatc gaacttgtcg
    18661 cacagctcaa tgatctcgtc caaacccccg aacacctcct tgcgcccgga ggtctccaat
    18721 cccaatctgg gcgtgagctt gttcttctcc caccaggtga ctatctcctc caaacggtcg
    18781 gagatgttct ccgtggcctc acggcggctg atgtttccgt aaagccccat gtgggtgacg
    18841 accatgtttc cgcccatggc ctgggtcatt aacccggccc agcggatgga gtccatgctc
    18901 ttcttggtga ggtcaccctc gccggccaga tctatataat agggggtgtg catggacagc
    18961 tcgacatcga gctcgcttcc catgaccccg agcttctgca gctcgtcgta gttgtgggcg
    19021 agcccggacg agaggcttat caaggtgtcg tcctccttga tcttctcgtc gagattggtg
    19081 atctgaacgt ccttcttccc cttcctgcgg tggatctcca ccaccaggtc gccgtcgagc
    19141 tggcgaggtg tcagaccgac ctcctcgtcg tcaggggagc gcggcatcac gttcaccctg
    19201 accatctgca cctccatggc gttcagaccg aggccgtgaa cgtcctcgat gccgtccttc
    19261 aaagtgcgac ccttacaaga aagtggaata ccagctggac caaatcgaat catctaaaac
    19321 cccgagcaaa ctaaatgata tgtaaaacga catatataag ggctatcaaa aattaattta
    19381 aaggcgttaa tattatagtg cacatcgttc aatgtctccc ttgacgacga tcgggttgcc
    19441 ggcatcatat gggtgctatc aggaccggca tgctcctaag ccagtggtcc ggatcgggcc
    19501 tctcctcagg cctcgattgg atggcaaagg tatttaatac ccctccatat tagaggggct
    19561 taccaatgtc gggagagtca gaacatggca catgcaaaga ctgaccccaa tctcttgacc
    19621 ctaatatccg ccctgaaggc ggagtcgagg tccagcggtg cggggatctg gcgagacatt
    19681 gctctaagat tggaaaaggc caaggccaat tgggcagagg tcaatctgag caagatcgag
    19741 cgatacgcct ccgagggcga cgtcatagtc gtaccgggaa aggtgttggg gtctggagcg
    19801 atcaacaaga aagtgaccgt agccgcctac gggttctccg agtccgccaa gatgaagatc
    19861 gaggctgccg ggggcaagaa cttgaccatc atggaactgg tcaaggagat gcctcaggga
    19921 accggcgtga agataatgag gtgagcatat ggttgcaatc atagacgctg agaaccacat
    19981 cgcaggaaga cttgctaccg taatagccaa gaggcttctg aagggcgagg agatagtcgt
    20041 cgtcaacgcc gagaagatca tcataaccgg cgagcgcgac tccgtactcg cggcttacaa
    20101 gcagaagaag gacctgggca acgtcaagag cggcccgttc ttcccccgcc gcgccgacct
    20161 catcatgaag aggaccgtcc gcgggatgct tccttggaag agcacctccg gcagggaggc
    20221 ctacaggaga ctgaaggtct acgtaggcgt accgaaggag ttcgtcgaca cgaagatgga
    20281 gaaggtcgac gtagcggtca agaccgggct gacccaatac gtcacgatcg gtcagatagc
    20341 tgaatacctg ggctcgaggg tgaagtgata tgtccgaagt tgtaaacacc agtggtaaga
    20401 ggaagacggc ggtggcccgc gcggtggccc gcgagggaac cggcaaggtg cgcatcaaca
    20461 gcgtgcccct ggacatcgtc acccccgaac tggcccggct caagatggcc gagcctctga
    20521 ccttggtgcc tgagaaggcc gccaagatcg acatcgacgt cagcgtggcc ggcggaggag
    20581 ttatgggtca ggcggaagcc acccgtaccg ccatcgccaa ggccatcgtg gagttcttca
    20641 acgacgagga gctgaagctg gccttcaagc actttgatag gtccctgctg atcagcgacg
    20701 ttcgccgcaa gctcccgaag aagccgctgg gtcgtggcgc caggaagaag aggcagaaat
    20761 cgtacaggtg agcagaaatg ataataccgg taagatgttt cacgtgcggc aaggtggtgg
    20821 gaagctccta ccagaccttc gtcaagaggg tgcagatggg ggaggacccc caggaagtgc
    20881 tggacgatct ggacatcaaa cggtactgct gccgccgtat gataatctcc cactcggacc
    20941 tgctcggtga gctgatcccc ctgggttaaa cctctttcac ccctttacaa ctgggtctgt
    21001 ggggtagctt ggaatccttc ctgcttgggg tgcaggtgac tccgattcaa attcggacag
    21061 acccaccact tttccttttt tctatattcc cctgatctgc aaagaagggc gctttcatct
    21121 cgatgcttct cgccctggac cggccacttc cgtcataaac aaatataacg gtgagcgcca
    21181 tggtcttgag cgatgaacca tcggatagtg gtcttacccg gcgatgggat cggtcccgag
    21241 gtggtggggt cggccaagga ggtcctggcc gccgctgggg cagagatcga atgggtggag
    21301 ctggaggctg gtcgcgcagc tctcgagcag tacggaacgc ccctcccgga ccatgtccta
    21361 aggaccatca gggaggtggg ggtggcgctg aagggaccca tcaccacgcc gatcggggag
    21421 gggttcagct cggtcaatgt ggcgctccgg aagcagctca atctgtacgc caacgttcgt
    21481 cccatcgact cccgttacgg gataagcgaa aaattcaccg gggtggacat ggtgatcttc
    21541 cgcgagaaca ccgaggacgt ctattcaggt atggagcagg acatcgctcc tggagtggcc
    21601 caatgcctga agatcatcac caaggacgct tccgatcgca tcgccaagtt cgccttcgag
    21661 tacgctcgca gcaacggtcg taaaaaggtt caggcggtgc acaaggccaa catcatgaag
    21721 aagagcgatg gtatgttcct gaaaagctgt cgggagatgg ctgagaacta tgccgagatc
    21781 gaatatgggg agatcatagt cgacaattgc gccatgcaga tggtcatccg tccgcagcag
    21841 ttcgatgtat tggtcttgac caacctatat ggtgatatcc tcagcgacct gggggcgggg
    21901 ttggtgggag gactggggct ggtgcccggg gccaactacg gggatggagt ggcggtgttc
    21961 gaggcggtgc acgggagcgc tccagacatc gcgggaaagg ggctggccaa tccgatcgcc
    22021 atcattctgt cgtccgcgag catgatgcgt tacttaggtg agagggaggt agccaatagg
    22081 attgaaagtg cggtgcgaaa ggtccttcag ggccggaagg ggctgaccag ggaccttggt
    22141 gggaaggccg ggaccgcgga gttcacccgt acccttatcg aattgatggc ctgaaccatc
    22201 gtggcgacgg gcgtgaacgc cctccagtaa cctttatcta ccatcgcacc caaccaatgc
    22261 tcgggctttt atggcgagaa gctccgagcc ggtctccggt ccatcctttt ctggcgaccg
    22321 atcccacacg aggcttcagc aagtcctggt acaacagtga catggaaaag ttgaaggagg
    22381 tccatgtcag ccgggacgag aaagaggcga tgctgtccga ggctatgggc caatggtggc
    22441 tgggggccat cgggacgatg atgaagacca tggggccgga ggccacgatg aaggcctacg
    22501 ggccgaccat gaggcagatc ggccgcgatc gggccagccg cttcataaag gaaaaggggt
    22561 acaaaggtca cgatgtcatg gccaccgcct cggtcatccg gatatgggag aagatgatgg
    22621 gcatcgaggg ccagtttctg gaagcctcta ccggccgggt ggtgttcagg aacaccaagt
    22681 gcccattgtc cggaaccgtg ccgcaagcca gaccctctct ggaatacgct atgtgaggat
    22741 atctgggcgt gatcagtccc tgagatcgtt tcatgcccga tcaggtcatg accaaagggg
    22801 accattactg cgagtgggac atcgagaaga agtaaagggg cctagagatc gataggaaga
    22861 tcggggcgcc tgccgagggc caaagcttcg ggttgccttt ttttacaagc gcattcaggt
    22921 tccagcaata ggttattagt cccgtatgga atttaggtcc atctattcga tttgcggaga
    22981 gttgatggat gcacgttatc gttgtaggcg caggcaatgt tggctatacg attgccagga
    23041 tgctttccaa gcagcactct gtattggtca tagaggacga tctcaagcgt tacgactacg
    23101 tggtcaatca tctcaacgta ggggcattga acggcaacgg cgccagccct aaggtgctca
    23161 ggagcgtcat caacgaggat tccaatctat tgctggcggt cacggagagg gacgagacca
    23221 acatcttcac ctgcatgata gccaagcagt tcaaccctaa gctggtcact gtcgctagag
    23281 ttcgcaatcc cgattatatc gagggggcga tggcctccaa gttcctgaac gtcgaccata
    23341 taatctcgcc ggaatacctc accgccgaga agctcttgcg catcgcgctt ctggagaacg
    23401 ccgtaggggt ggagagcatc ccctccctga acgtagagct ggcgatgttc aaggtcagcg
    23461 ggaggaagga gggcgtggtg atggtgcctt tgcgggagct tcccatcccg gaggaatgca
    23521 agatactcat catccatcgc ggcaagcaga taatcgttcc taccgtcaac gacgtcctca
    23581 tgaagggcga tgaggtcacc atcgtaggga aaggtcaagc ggtcgccaac ttcaacagga
    23641 tgttgggcat cctgagagag accagggacg tggtcatcat cggaggaggg atagtgggcg
    23701 agcatctcgc taccctgctc gagaaggaga agctatctat aaagctgatc gagaacgacg
    23761 aggatcgctg ccgcatcctt gccaaaaagc tcaccaggac ggtcatcatc aacgacaacg
    23821 gctccgaccc gtccgtgctg aggaacgaga acgtgagcat ggccgacgtt ctcatttgcg
    23881 ccacggagaa cgaggaggac aatctcctgg catccctcat cggtaagcac ctaggtgtgt
    23941 ccaaggtcat ctctcggtat tccaagaggg agtacgagga gatattcggc atgagcggca
    24001 tcgacgcttc ggtcggctat tatcatgtgg tggccaacga gatcatcaag gagacggtgc
    24061 acgactacga ggtgatgctc ctcctggaga agttctccga ggagttcttc gacctgaagg
    24121 tcacggcggg aagccggatc gtcggcaaga agatcgccga catcgacatg cccaagatgt
    24181 ccgccatcgc cttggtggtc aaggatggca aggcgctcat cccctccccc gaaacggtca
    24241 tcgaggaagg ggacaaggtg ttcatttacg cgttacagtc ggccatagcc aagctggagt
    24301 ggatgttcaa ggcgaacata cctatgggac cctagggggc gcagatgacc tctttctatt
    24361 gtaaggttag gagatggttc ggccagctgt cctattactt cgaccgcctg aacgtggacg
    24421 tgagcagcgt cttcgacaaa gtggcccgca aggagagcgc catcccgcac atcttcgggg
    24481 tcttgatgat ctacatgtcc atcgccctgg tcttccccta tcttgtggca tcgtactacg
    24541 gggaggaccc ccggccttgg atatttccgc tactgctgtg tctcatcagt ggcctcctgc
    24601 tcctgttgcg ttatcgttcg cccgagaaca ccaggccgac cgaggccatg ttcgtggtgg
    24661 ccaccggatg gcttgcgctc acggtcatgg gcgccatccc cttcgtgatg tatgggatgg
    24721 gcgtggtcga cgccatattc gagaccatga gcggcttcac aaccaccggt tccagcatta
    24781 tgatcgacat agaatcatgg cccaagagca tccttttctg gcgcagcttc acgcagtggc
    24841 taggcggagc tgggatcatc atgatattcg ttaccgtcct gcccatgttg ggtgtgggcg
    24901 gccgcaacct gttcaagaac gagttcccgg gcttggacgt tcaaaacttt tctgcccgca
    24961 tccaggagga ggcgcgcaag ttccactaca tatacggttc cctctccgtt atcatgctcg
    25021 tgctcctgtt gttcaccggg ataggaatct tcgattcttt ctgtgtgatg ttttcgggta
    25081 tgtcgaccgg aggtttttcc cctcattcgg ccagcatagc atactatgct tcatcggagg
    25141 tcgaatggat agtgatcttc ttcatgttca tgtcaggggt caatttctat ctacatttcc
    25201 aggccacggt tacccgaaac ctcagcacct attggaagag ctcggagttc aagatctatg
    25261 ttctgttgat agctgtgagt acggccatag tggccttcgt catgtgggac aaggccttca
    25321 atgaactcga atatgcgata cggacttcca tgttccaggt ggtgaacgtt ctgaccgcga
    25381 ccggattcgc cacagcggat tttgtcacct gggacaaagg gatcgtgttc cttctctttg
    25441 ccctgatgat catcggcggt tgcaccggtt cgaccgcggg gggcatcaag gtcgctcgtt
    25501 tcttcctttc aagggagttc atcgcctctg ccctgcataa gaccgtccat ccccgctcga
    25561 tcttcaccgt caagatcgat ggcaggccgt tgagccaaga ggccatgtcc tcagttatag
    25621 ccatggtcat gtgctatctc gccaccgcct tggtcgcggt cgtagctctc atcctattag
    25681 gaatagaccc ggccacctcc atgagcgcgg cggtggccac attatcgaac gcaggtcccg
    25741 gtataggtat aatagggcct tatggttcgt tcgggatgtt gcccgacgcg gccaagctcg
    25801 tcctgacctt caccatgtgg gccggccgtc tggaattcat atcggtgctg gtgcttttca
    25861 caccggtctt ctggcgcgag ctcatgcggt accgggagaa gtacgtctga gctcgtctca
    25921 tcatgtccgg gaagaggcta tgctggcgta atcagtggct atcgccgcca gctcacgcac
    25981 cttctcattg gccgattcca tgatggtaag cagctccagc aatgtggaat cggacggtat
    26041 cttggcgtcc ttcatcctct ccagatgttc gcggtagatg agattgatcc gggcgttcat
    26101 ggccgtggtg ccgttcttta tggtcgcctt ggtctcctcg ttcactttca gtacctcctc
    26161 gccaagcagc tccagattgt ccttcaggat cccgtatacg ctggccagct gctccagttg
    26221 ttcctttgga acgtcacgtc ccttctcccg gtagctggtg gccacgtccc caatgtcctc
    26281 cgcttggtcc cccagcctct ccagcaggtt cgacatcctc accagcaacg tcgtccgttg
    26341 tccatcttct tccttcaggg accgacgtga catcacgagg atggcgtcct cgatctggtc
    26401 gtccaagtag tcgttcaagg attccagctt ggacaccttc tgaacggcct tggtcccccc
    26461 gtcggagagg gacgagaagg acgtgtccag cagtttcttg gtgacctcca ggccgtgccc
    26521 cagttcctgt tctatcaaac ggaacgcttg atcattgtcc tccggcagct ccttggtcag
    26581 gaacttcgga cggaatagca cttccttctc ttctcccggg acgaccctca ccaccacctt
    26641 ctggaactgc ttgatgatca ccaggaatat gaaggccgtg accacgttaa agatgagatg
    26701 agcgttggcc acctgctggc ccacgtccgg ggtaaggtcg acgacgaccg tggccagcag
    26761 tcccgccagg gggatgaaga tcagcacccc gccaacattg aacagaaagt gcgccgtcgc
    26821 cgcccggcgg gcccagaggt ccatcttggc cgaggcgaac agcgtggtcg tggtgcttcc
    26881 gatgttcgct cccagcagaa cggggatggc ttgttccagg gtcaacagac cgctggacgc
    26941 cagcaccacc atcaggccag aggtcaccga gctggactgc acggcggtgg tgaacagcac
    27001 gcctaccagc aaggcgatca ggaaattgtc cagattggat atcagcgaga tgatctgggg
    27061 gtcctccctt atggggtcga gcgagccgga tatcagctgc aggccgaaga acaccagacc
    27121 aaagtagaac aacggttttc cgatgaactt gtaacggccg ccgataaggc cccagacgaa
    27181 accgaccagt atgaagagcg ggccgaagga ggtcagcttg aaggccacca gctgagcggt
    27241 gacggtggtt ccgatattgg ccccgatgat cactcccagg ctggaagcga aggatatcgt
    27301 gccggcgttg accaggctga cggcgatgac ggtggtggcg gcgctggatt gcacggtggc
    27361 tgtcaacaac gcgccgaaag cagcccccct ccaacggtcc ttggtcagcc ttcccagggt
    27421 ctcgcggaag cgctcaccaa ccgaattgat gatctccttg ctgaagttct ctatcccgta
    27481 aaggaaaagg atcaacccag gaacaatggc gaacagcaga tcccaggaaa tggcggccat
    27541 ccacaattca tatcttcacc gggtagatta catttccgat gttcttcgtg acgttgggag
    27601 agggcagagc aaaacgctta aaaggtcagc ttcatggaac gaccgccatg tccatcaagc
    27661 ggaagatcat caagatcgac gagggcaagt gcaccggttg cggtgaatgc gtcctgtcct
    27721 gcgcggaggg tgcaatagtg atagagaact gcaaggccaa ggtcatcaag gacatgttct
    27781 gcgatggatt gggggcctgt ctcgggcatt gtccagaggg ggcgctctcg atagaggaga
    27841 gggaggccga cccgttcgat gagggagcag cgaaagagca tgtgggatcg agcaagaacc
    27901 agccgctcca ggcatgcagc tcctcccggc cgatgatgat catgcctgat gcggcaccag
    27961 ctgttaccgg ggacaaccct tctcagctga ggaactggcc gatacagttg cacctggctc
    28021 cggaggttac cccggcgtac aagaacgcct cgctgctcat cgccgccgac tgtacaggtt
    28081 tctccctagg caatgtacaa agggacttca tcgccggaag ggtggctatc atcggatgcc
    28141 cgaagctgga cgacgttcag gcgtacatcg agaagttgac ccggatcttc aagaacaacg
    28201 atatcaagga catcaccctg atccgcatgg aggtgccctg ctgcggcggc cttcagcgaa
    28261 tggttcacga ggcgctgagg tcgagcggga agaggctgcc gctccaggag ttcatcgtgg
    28321 agcgctacgg cggaaaggtg gccaaggtca ccgcttagac cgctttccgt tcatcctatc
    28381 cacttttacc cttatcgcag ccgttagcga tagggaacga gggtcgagat cgtacggtcc
    28441 ctcggtgtaa tgggacatca ggacctccag tccctccctt acctctttct cgtccaataa
    28501 tatcgaggcc gtgccccagc cgatgacgct ctcgtagctg gtggaccaat ggcaggcctt
    28561 ttcgcctttc accagacgca cgtccgactc cagctcgaag cacacgtggg gatccttcct
    28621 caggacgtcc agcttgcggc cctccctggc gcaatggaag tacagacatc cgtcacggta
    28681 tccgaagttc aacggcacga tgtacggctc cccgtcgtcc accatcgcca gcctgcagac
    28741 ctccgcccta cggatgacgt tctccagctc caccgggtcc ttgatctccc tctccgcctt
    28801 tctcatctcc tcacctcaac cttccgccgc agtaggggca gaactggcct ccatggtcga
    28861 accgcccgca gtaggggcag ttgttcgatg ccggcaacgg aggctgcggc ctagcgccct
    28921 tcttctccat gtacatcacc agcatcagta gcgatacgac caccgccagc actatcgtga
    28981 gcccgaggaa cgcctgccta atgtcgccct ccgggaacag ctcgtcatcc acaggcacag
    29041 ccccctggtc gatcacgaac ggaccgatgg tgtagacgtc ctccgcccag ttgccgtcct
    29101 cgtccaccgt tctgatgtga acgtagtatg ttcccgggga cagcgagcta gtggtgtacg
    29161 ttccagaggt aacgtccatc accaggtccg gcatggcgtt ggcgtccgtg ctgatcaata
    29221 tgctatatcc aagcaccccg ctcccgctgt cgctcgctcc cgaccagatg aagctgatag
    29281 tgctatctga cgagccttcc cccacagtat gcgatgagct gaagtggtcc ggattgctcg
    29341 gcgggtccag ctccatcggg acgcgcgagt tgcggaacac cgcggtgacg ttcatgtcac
    29401 gcaccggcca agccctcttg atatcctcca ggctctccgg ctggtaatcg tacattatgt
    29461 tccatagggt ggagaactcg ttatccacga agtcccctcg ggcgctgccg gacggacggt
    29521 ccgcagcgtc aattccatcg aaaaggtccc agagcacgtt ggccaccgcc ccctcgacta
    29581 tcgcaccgtc catgtccccg ctgtcgccat ggccgtaggg gctgtcggcg aacacggtgc
    29641 tctccaacga cgtaccgtcc gaacgcagcg gatcaccgtc gaccgctctc tcgaagaact
    29701 gcgcccagcc ctcggtgaag gcgaaccccg tggaagactc gctgtcgatg taatgcgggt
    29761 ccggcccgtc cccgtccggg aagctcccgc ctcgaagctc gaagtgaacg caatgggcgt
    29821 actcgtgcag ggttatgtcc cttctccata tggcgtcctg gaagaactcg tccgcgggca
    29881 tatggatctc gtggccatgg gagtgcggcc aatcgccctc cggccatacc acggtgacct
    29941 gggagcgctc ccatccggta cggtcgttga gccaggagcc gccgtcgcga aggtcgctat
    30001 agaccgccca ggcccccctg gtctggtcgg tgattcggta ctcgatgtcc gtctgcgaac
    30061 tggcagtgaa ctgctgggtg taccaatgga acgtcggcgt aatggacttg gacccgtccg
    30121 ccacccggac ccagccgtca tcgtccgtct cgatgcgggc cacgtaggtg ccggccgtca
    30181 gtcctgaaaa tgtgaccttt ccatcatcgt ccgtgtgtcc ggaacggatg atattgaagg
    30241 agctcattcc gttcaatctc agctggacgt aagcgccggc acagggacgg tcaccttgcg
    30301 cttccaacag atcgtaggag aacgtgacgc tgatgttgaa gagaagaccc tcggcggagc
    30361 gggtggatag gcttgatggg gtcagctccg acgatcgcat gtcgacagaa ggggatcctg
    30421 ccggttcgaa ggtgaaccgt tgaacgtcgg cgtcaacatc ccctggtgag ggaatagtga
    30481 agatcgttgc cagcatgatc aaggccaagg ccagggcgat gaagttccga cgcgccatcg
    30541 aacggtcaag gtagctactg gtttaaattc ctcaccatct gacgttacgg atttccacag
    30601 gggacgagag gtgttcgtat cagttatata attggatgat atatccaact catattcggt
    30661 gagaaaatga aggctgccct gatgcgttcc ccgggagtgc tggacgtgga cgaggtggac
    30721 gatcccgtcc tgccgaaggg cggcgtgctg ttgaaggtcc aggcctgcgc ggtctgcggc
    30781 acggacatca agatgctgga agcggggcat cgcgatctga cgtatccccg cataccgggg
    30841 cacgaggtca ccgccgaggt tttggacacg gacagcgcga tggtgcgcag gggggatatg
    30901 atacaggtat ggccaggcga atcgtgcggt tcatgcgccc actgtcgctc cggcaacgac
    30961 cacctctgcc ctaaggtcag gatcatgggg ttcaacaccg acggcggcat ggccgagatg
    31021 atggccgtgg gcgatccctc acgcctcgta cccatcggca acgctgatcc ggtgatgctg
    31081 acgctgacgg aaccgttggc atgctgtatc aacgcccagg agaagctccg ggtgggggat
    31141 ggggattccg ttctcatcct gggcggaggg ccgatgggct gcctgaacgc gttccttgcc
    31201 aaacgccgag gggcggacag ggtcatgctc agcgaaccgg tgctggaacg tttgcgagat
    31261 gttccgaaag ggctcttcga ccgggtgtcg cggccgaagg gcgacgagct ggcggagatg
    31321 gtgaagcgcg gaactgaagg cagaggtgcc gacgtgatca tcccgtgcac gccgaacgtc
    31381 cgcctggacc acagcatctt tgagctaatg gcccctggtg gcaggctatg tgcattctcc
    31441 ggtccacgcc ggggcgactc cccgctgccg atcgacgttc gtgacatgca ctaccgggag
    31501 cttaccgtgg tcggaagcta cgggaacgga agcaggcacg gcagggaggc cgtcaaggtc
    31561 ctgagggaag ggtcggacct ttcgtggtta ttcaccggca aatacggtct ggaagacgta
    31621 cggcaagctt tcgggcacgc ctccggacga accggccaga aggccgtcgt tacattttga
    31681 agagggaaca tcatggagaa cgagcttagg gagttcgggg cgtcggtcga cgcgttgatc
    31741 aggggagagc acatcggacg gcagggggcc agggacatgt tccgtgacgt cctcttgaac
    31801 aagcagccgg acctgcagca gggagcgttc ctcgccgctc tgacgtcagc aaggccaacg
    31861 ccagaagaga tagccggcag ctgggaagcg atattcgaga tcgatacggt caaagcgaga
    31921 ccggaggtcg gcggatatct cgtcgagaac tgcggcaccg gcatggaccg catcaagacc
    31981 ttcaacgtca gcaccctatc gtccgtggtg gccgccgccg ggggggtcta catggccaag
    32041 cacggcgccc gggcgatcac gtccaaatgc ggcatagtgg acatggcgga gacgctcggg
    32101 gtggacgtgg agtgcgacgt ctcggtggtc aagcgcagcg tggaggtggc cggaatcggc
    32161 ctcttcaacg gcatgagctc caaggtgcac ccgcaggcgc tgtaccgcat cctttcgcag
    32221 atccgcttcg gaacgatact gaacgtggct ggctcgctgg cgaaccccgc ctctccggaa
    32281 ataggtgtgc gcggcgtcta ctcccaggag ctggtcctgc cattggcgaa gacgatgagg
    32341 gagatgggct accggaaggg aatcgtcgcc cacgggctgg acggggtcgg cgagcggggc
    32401 atggacgagc tttccacgtt gggaaggacg atcatcgccg agttccacga ggacggggac
    32461 gtcactagtt acgagatcgc cccgaggcag atgggcctcg aagtaggcga tgaggaggaa
    32521 atactgagca ccctggaccg ggatacggaa gcgttgcggt tcatccgggt gctcatggga
    32581 aaagagaaag gctcccggag ggacatggtg gcactgaaca ccgctccgat tctctatctg
    32641 aacggcaatg ccagctcgct cgaggaaggc gtcgcgaaag ccttgggcat attggatagc
    32701 ggtaaggggt tcgaaaaact gaaggattgg gtaagagcgc agaactccgg cgaccccgga
    32761 gaaaagctgg agaggttgga aaggatggcc gataaggcct agtccccctg cctcttccgg
    32821 tcctcttcct gcttcatctt gtaccattcg gacatgcggg agacgtgctc gtcctccggc
    32881 tcctcggcgg tgatgataag ggcggccttc tgctcctcgc cgtccagatc gaccatcggg
    32941 tactccgtgc tcttgagtat tcgttgcacg aagcccttta aaaactcaac gtcctcggcg
    33001 gtgcagctgg agggcagttc catgcggaac acgtgcaaac gctggtgtat gtccaggtag
    33061 tgcgatatat ccgccttctc cagaaggtcg aggaaccgat cacggtcctt cctgcgtttg
    33121 gacagctcta tcatcctttc tttccagagc aggccgaact ggaccatcac tccttcctca
    33181 ccgaagacct tccacatgag ggccaaaaac cccctgctgg caattaaagc ttgccctcgg
    33241 tcgggaaatg tttatttgcc ggtcgttcat actgcaagac ccatgcaagt gtttgacacg
    33301 gtccacggct ggcgaggagc gacgtccgcg cctctttaca aatggaggga ggagtccagt
    33361 gtcatcacca aggtcagcgc ggcgttcgtt ctcgctctga ccatggcgtt ggccgcgcag
    33421 gtgcgcatcg taatgccgtt cactccagtg ccgttcaccg ggcaggtgct gatagtgctt
    33481 atcggtgcgt cggtcctggg ccgttacgga gctctcggcc aggggatgta cctgttgatg
    33541 ggcggagcgt tcggctggtt cagcggcatg gccggtttcg cggcccttct gggaccgacc
    33601 ggcggatacc tgctcggctt cgttctggcc tcggtcgtcc taggtgaatt ggtggagcgt
    33661 cgtaaggact ggagcatgag ccgggtgctt ctggcgatgt cactgggcgt gctgatcatc
    33721 tacgctctcg gcgcggctca gctggcactc ttcttgggac tggacggcgt ggaggcggtg
    33781 gtcctgggag ttcttccgtt catcaccgtg gacgccctga aggtgctgat ggcctctgcg
    33841 gccggtacga tgttcctgcg tcccgcctaa acccttatca ttcccttttc ctttgtgaga
    33901 tgatatgagc ccgcttcccg aacactccca ttgccttcat tgcgacgacc ctgtcgacgt
    33961 gggtcaggag tactgctccg acgagtgcaa ggtcgcggcg gagagcgagg cgaagaagga
    34021 gcgcaccaag aacatggtgt tcctggggat cgcggcggtg ctcctcatcg ccataaccat
    34081 catgttgacc ctgggctgat ccctgccctc atggcgctgg ccgccctgag agttctcacc
    34141 gtctctttta cgtcatgagc tctgaacatg tgaacgccct gccagcatgc gacggcagcc
    34201 gcggcaaggc tcgcttccag acggtcctcc ggtccccctc cggagacttt ccccaaaaaa
    34261 ttcttcctag acgctcccag gagcaccggg cgccccatgg aacgaaactc gtccagtcgg
    34321 gacatgatct ccaaattacc atcaacgtcc ttggcgaacc ccagcccagg atcgatggcc
    34381 aatctctcta gggggatccc agctgaaacg gcctttctca tccgctgctc aagaaaagcg
    34441 tacacgtccc ccaccacgtc cacgtagcgc gtatcgtcct gcatgttgga cggctctccc
    34501 cgcatatgca tgatgaaggc cgccgcccct tccgtccgaa cgacatcgat catctcgtcc
    34561 ttcaggccag agatgtcgtt caccatcacc gccccgccgc ggagcgcttt cctcgccacg
    34621 tctggacggc gggtgtccac ggagatcggc aggcccacct cctcgctcac ccttctgacg
    34681 acgtcagaga tcctggacca ttcctcctcg ggggataccg gtgccgagcc cgggcgggtg
    34741 gactcccctc cgatgtcgat gatgtccgcg ccctcatccc tcatggacaa ggcgtgtcgc
    34801 accgcggtgt ccacatcaaa attacgcccg ccgtcggaga aggaatccgg ggtcacgttc
    34861 aaaatgccca tgactctcgg tcctgacagg tccagcgaac cgcccgacca ttccaacaag
    34921 ggcggctcca cctcgttgcg gaagcgcagc gcctcgccca tctccaatac cttgggtgac
    34981 gccccggtca tcagcaggtt ctccagggtc agcggggtga tggcgacgac cgcgcgatct
    35041 ccgcggcagg gcagcaccgt aacgcccttg ggtaccagtt cctcccggag ggtgctgacc
    35101 tcctcttggc tgatcgaatc gatgaagatg aactgtctgg aggccagatc gaaccttgtg
    35161 aacgcccggt ccggtatccc gagtcttcgc cactccgccc aggcctcctg ataattccgg
    35221 taaacgcgaa cccgagccat gtcccctcac agcagcctgt cgaccagttg caccaggtcg
    35281 atgatctccg gggacgagcg gccggaagcc ccggccttca ggttgttcac gcagaacggg
    35341 cacgtcgtca ccagcaggtc ggcgaaggac gcttcgtcaa ctcgcctggc ggctatctcc
    35401 ttggaaagtt ccggataagc ggaacggacg cctccgcccc ctccgcagca ggcggacgtc
    35461 tcacggttgc gaggcatctc cctgaactgg acgccgggga tcttggccag tacggcacgg
    35521 ggagcgtcgt acacatggca atgccttcct aaatggcaag ggtcatgata agtgatcgtt
    35581 ccattgaacg gcttgagctt caggtcctgg gaggccaggt attccgtgat gtgaaggacc
    35641 tcgaagccca ggtccagctt cttggggtac tcctccttga acatgcggta gcagccggcg
    35701 caggagaaga cgaccttctc gacacccagg gagcggatgc tcttcacgtt gctctcccag
    35761 agcttttcca cttcctcctc gtccacgcct atgcgctgca gcacggaacc gcaacagttc
    35821 tcgtcgatga gcgtgaagtc ctcgccgagc ttgcgcagga tcgataacgt cgcgtcagcc
    35881 agcatcctat cgcggtaggt ggcggtgcat cccacgaaat aaccgacctt ggcctttttc
    35941 ggttgggaac caagcgtttc aggaacgctt ttcttttcgc cgtaaggatt gccggtggcg
    36001 ataacctttt caaccatggc cttgtgcttc ggcaacatat ggccggccgc gaccaggtcc
    36061 cggcgggcgc tctccaccac gtccaccacg gatattttgg aaggacatct cctctcgcag
    36121 tccttgcagg tggtgcactg gtacaggtac tcaagaacgg acggatcggc cggtatctcc
    36181 ttctgcaata ggccgtaggc caggatcatc cttccccggg cgacggaggg gtcccagccc
    36241 accgtctgga aggtggggca gacgctcttg cagaacccgc agtaggtgca ggtcatcagc
    36301 tccttcttca tcttgcggag gtttgtcgcc tcgatggtct cactcatctt cacgcacctt
    36361 cggcacggtc acgctgccgt ccaggagaac caggatctgg gcttttggtt tttccctcaa
    36421 cagtgagtcg accgcttcct gcaatgtgcc gaagggaact atgcccatct ccttcaactt
    36481 ttcaggaccg agggcggtga ccgcccagag atcggcggaa cacatcacct cggccacctt
    36541 ggccgctttg tgatatccga gcttgtactc cttctccagg ttcttgagga ccctcttctt
    36601 gtccggtgag aacgaaagct gcttagcgaa ggtctcctcg cccatgccct cgcggcactt
    36661 ggcgaccagg atgagcgtac cgccgtcctt cagcgcccat ttggcgttgt cgatggcctt
    36721 ctgcgattgg tagaggtcga cgtccatggg gtatggcgcg acagttatga cggcatcgta
    36781 acgttgcttg atggtgatcg agaacacctc gtcagcccat tccacggcct ggcggaacgc
    36841 cttgtgcaga tcgcccaccg cggccttgta gatgcgctga tggcggtcca gcacgacctg
    36901 gatggagaag atatccttct tgacgacgga gagagcgtcc atcatgtcct cgtgtaccgg
    36961 gttgccgtcc aggactagtg tttgcgcttc ggggcgcatg gccagccggt ggttctgctc
    37021 tatggtgcgg aaggacgcca cccctggaag gaaggatttg cgacctccgg tgtatccggc
    37081 gaagtagtgc ggctccacgc tggttattat gatcaaacga tcagcgttca ccgctatctc
    37141 gttcacttcc atgtccgtgc cgttctttga aactccgaga tgaacgcact ttgaacgcat
    37201 ggcatcgtgg acgaagatat tatttcgtaa ctcgtccaga tgccctccga aaatgaactt
    37261 cagctcgccc tcggtcggtc cccggtgagc gccggtggca atgagatagc gcgccttccc
    37321 gaggtccatg tggcccgcca gggcgtccag gactctcgaa gtaggcgttg gtcgtgttcc
    37381 atcgttgacc aggaaaacta tgtcctgcgc gtccttcagg aatgaatcga gggtgcgacc
    37441 gaacggcttg gagagcgccc tctcgatctc gtccggcgcg cagtggacct cgtgcggccc
    37501 gacgatcccg gccagatttt catcgggaac cttcgccttg agcaatccac cttcgccgta
    37561 tggcagcttt aggagcatcc ggtccaccgt tggcgaactg agtattaaag aattgtcata
    37621 tctcttgatt tggaggattg cccctcataa atgcggtcac ttagggtcaa tcatagatag
    37681 agcgtatcca gttcgtttca ggatcgataa aatgtggcga aaccatttat gaccgtcctc
    37741 tcataatgtc tcatttcgtt cgagggggaa tcagtatgca aaaggtgttc ggcaagtatc
    37801 taggtgcagc tatagtgtta ttgtcagtta tcgtactagt gtccatagga acggcaggtt
    37861 cggccgaggc ggcagacgcg ttccctggcg tgatcgaggt ctacagcaac gcggatttag
    37921 atcaattgtt cctcgaaaat cctagctgga ccgggtcagg caccgagtcg gacccgtaca
    37981 tcatcgagga cctggacatc aactctacag ggttcgaaca ggccatactg atcagaaaca
    38041 ccgacaagca tctggtcatc agaaactgca tcgtgcacga tttcaacgat tatgggatat
    38101 tcatccagaa tgttcgtaat gtcacactgg agaacaacac ctgcgatcca aaatccgttc
    38161 agatcccaat cggaatttac atccttgact gcgtgggcct ggtcatagat gggaacgatt
    38221 gcaacgacaa cttttacggc ataagcatag ggtattcgaa caatttcacg atcaatgaca
    38281 ataactgttc gggatctgat tatggcatct acctcttcca atcggaatgg aacgacataa
    38341 cgaacaacac ctgtaacgac accttaaccg gtataatcct cgaagatgca agcaactaca
    38401 acttgatcga taacaacacc tgcaatcgca ctaattctta cggcataaag ttggataaaa
    38461 gctcaattaa tttcatatcc aacaacacct gcgatagcca gggggatgac atatatctgg
    38521 tcaattctga cagcaacacc ctttacagga accattgcgg caacgagatg cccggggcta
    38581 gtggcattta tctgactctt tcaaacaaca acgatatcct agagaacaat tgcagtttcg
    38641 ataatgccgg tataagcctc tatcaatcaa gttacaacaa catcagcgcc aacatctgct
    38701 tggagaacga cggggacggc attgccatcg actcctcgat caataacacg gtgacaacga
    38761 atgtttgccg cggaaattcg atcgggggga tggtgctcta ctcttccctc tccgtcacta
    38821 ccggcaacga gataaccagc aatacctgct ccgggaacgg ttttgtcttg aactcgggag
    38881 caggaatatt cctctcctct tcaacgacct atcccatatc gggcaataat atctcagata
    38941 acgaactcat caacaactac catggaatat gggcactgaa ctcagggtct aacaatatca
    39001 cgttcaacac tgtacacgga aatcaggtgt ctggaatata cctgaacagt acgtcgaact
    39061 gcatcgtttc ttcgaacacc gtctacgaca acggtgattc agggatatgg ctcgatggat
    39121 ccaccggctg tatggtgaat ttcaacaccg catggagcaa cttcaacggc acctatcttt
    39181 acgattccga cgataacgtc ctttcccaca acgagcttca aggaaacaca tatgggatct
    39241 acttgagcat ct
//
LOCUS       MALP_5                144198 bp    DNA     linear       21-MAY-2018
DEFINITION  Genus species strain strain.
ACCESSION   
VERSION
KEYWORDS    .
SOURCE      Genus species
  ORGANISM  Genus species
            Unclassified.
COMMENT     Annotated using prokka 1.13 from
            https://github.com/tseemann/prokka.
FEATURES             Location/Qualifiers
     source          1..144198
                     /organism="Genus species"
                     /mol_type="genomic DNA"
                     /strain="strain"
     gene            280..480
                     /locus_tag="MALP_00183"
     CDS             280..480
                     /locus_tag="MALP_00183"
                     /inference="ab initio prediction:Prodigal:2.6"
                     /codon_start=1
                     /transl_table=11
                     /product="hypothetical protein"
                     /protein_id="Prokka:MALP_00183"
                     /translation="MASAITGRCSRLRVWNTQEWGSAGTTVTRQNTSCPACSMRWAAY
                     VESLPPENRQAKRMNGELRQRI"
     gene            537..701
                     /locus_tag="MALP_00184"
     CDS             537..701
                     /locus_tag="MALP_00184"
                     /inference="ab initio prediction:Prodigal:2.6"
                     /codon_start=1
                     /transl_table=11
                     /product="hypothetical protein"
                     /protein_id="Prokka:MALP_00184"
                     /translation="MPLHCPRCKKNIDKAKVDEIDAQLMNAYHNDALRRGLCPVCMTP
                     LIDTEKKVDQ"
     gene            713..1405
                     /locus_tag="MALP_00185"
     CDS             713..1405
                     /locus_tag="MALP_00185"
                     /inference="ab initio prediction:Prodigal:2.6"
                     /codon_start=1
                     /transl_table=11
                     /product="hypothetical protein"
                     /protein_id="Prokka:MALP_00185"
                     /translation="MSSAAFAEAVKKDPIVFLPMGAMEAHGPHLPLGTDTFQPEFVVK
                     AVSDNVNGIVAPTINYGQHSSTRNFPGTIDISFDTLRALVMDILDAFQRNGIRKVVIV
                     SGHLGSVHRSAIKLACERAARQGLKVMFLSDYELAYLKKPDVCEGLPDGHGGIIETSR
                     IMDIRPELVKEERTAGEFVDTHFMVRADAECCLPQGFGGDARRANKEKGRFVNQFVID
                     ALTDLVRQNFEG"
     gene            1407..2081
                     /gene="rpiA"
                     /locus_tag="MALP_00186"
     CDS             1407..2081
                     /gene="rpiA"
                     /locus_tag="MALP_00186"
                     /EC_number="5.3.1.6"
                     /inference="ab initio prediction:Prodigal:2.6"
                     /inference="similar to AA sequence:UniProtKB:O50083"
                     /codon_start=1
                     /transl_table=11
                     /product="Ribose-5-phosphate isomerase A"
                     /protein_id="Prokka:MALP_00186"
                     /translation="MNDKKRLAAEKAVELVQDGMKVGLGTGSTAYFAIEAIGRLVQSG
                     YKILAVPTSLASEKQARELGIPLVTLEEAGTLDLTIDGADEVDGNLDLIKGMGGALLR
                     EKIVAFSTRVQVIVVDDSKFVSKLGTKFPLPVEVVRFSHGRTKNYMEDLGCRAELRGG
                     DTPFVTDNGNYIYHLHFEQGIRDPYELQRKLKEIPGVVETGLFLNMAKKVIVASDPGT
                     RMMERV"
     gene            complement(2082..2453)
                     /locus_tag="MALP_00187"
     CDS             complement(2082..2453)
                     /locus_tag="MALP_00187"
                     /inference="ab initio prediction:Prodigal:2.6"
                     /codon_start=1
                     /transl_table=11
                     /product="hypothetical protein"
                     /protein_id="Prokka:MALP_00187"
                     /translation="MADKGFNKKDESLVDLLVNTGMPKNVAKTLAFLRKKEETTSVEI
                     EIMTALRQPEVSIAMQELRRRKWVIKRDIKKEGKGRPVHAYKLAIPFDKIIETLEKEE
                     RKRMESIEKNIDQLKALSLNP"
     gene            2945..3223
                     /locus_tag="MALP_00188"
     CDS             2945..3223
                     /locus_tag="MALP_00188"
                     /inference="ab initio prediction:Prodigal:2.6"
                     /inference="similar to AA sequence:UniProtKB:Q8U475"
                     /codon_start=1
                     /transl_table=11
                     /product="50S ribosomal protein L44e"
                     /protein_id="Prokka:MALP_00188"
                     /translation="MKMPRSIKTYCPSCKTHTDHEVERVKKKKASEMKWGQRRFRRAT
                     AGYGGFPRPKPEGREKPTKRVSLRYRCKKCKKAHQKTCFRAKKFELTE"
     gene            3229..3402
                     /locus_tag="MALP_00189"
     CDS             3229..3402
                     /locus_tag="MALP_00189"
                     /inference="ab initio prediction:Prodigal:2.6"
                     /inference="similar to AA sequence:UniProtKB:Q8U474"
                     /codon_start=1
                     /transl_table=11
                     /product="30S ribosomal protein S27e"
                     /protein_id="Prokka:MALP_00189"
                     /translation="MATTGKFIKVKCQDCGNEQITYKKPAMNVACAVCGSTLVKSRGG
                     EGEVRGELLEVVD"
     gene            3402..4184
                     /gene="eif2a"
                     /locus_tag="MALP_00190"
     CDS             3402..4184
                     /gene="eif2a"
                     /locus_tag="MALP_00190"
                     /inference="ab initio prediction:Prodigal:2.6"
                     /inference="similar to AA sequence:UniProtKB:Q9V0E4"
                     /codon_start=1
                     /transl_table=11
                     /product="Translation initiation factor 2 subunit alpha"
                     /protein_id="Prokka:MALP_00190"
                     /translation="MARVGEFPEEGELVVCTVQSVKNFGAFVTLDEYGDKEGFIHVRD
                     VATGWVKYIRDYVREGQKVVTKVLGVDSTKGHIDLSLKSVNEHQRREKVQQWKNETKA
                     EKLLEIVAARLEKTPDECWEEFGYLLVDAFGTLYGAFESCAIDDSALEEVELSGDWTD
                     TFIEVAKENVTPPFVRIAGVLELRSPAPDGVDRIKAALKKGQEASSEELLIQYIGAPR
                     YRLVMSAPDYKTAEEALKEVTNLVVAEIKDTGGDGTFHRDAK"
     gene            4245..4406
                     /locus_tag="MALP_00191"
     CDS             4245..4406
                     /locus_tag="MALP_00191"
                     /inference="ab initio prediction:Prodigal:2.6"
                     /inference="similar to AA sequence:UniProtKB:Q9V0E3"
                     /codon_start=1
                     /transl_table=11
                     /product="Ribosome biogenesis protein Nop10"
                     /protein_id="Prokka:MALP_00191"
                     /translation="MKTTLRKCDRCREYTLKDTCPRCGFHTSTPIPPRFSPDDRYGEY
                     RRRARQENR"
     gene            4412..5170
                     /locus_tag="MALP_00192"
     CDS             4412..5170
                     /locus_tag="MALP_00192"
                     /inference="ab initio prediction:Prodigal:2.6"
                     /codon_start=1
                     /transl_table=11
                     /product="hypothetical protein"
                     /protein_id="Prokka:MALP_00192"
                     /translation="MDSVIMVMHERPELSAPILIEGLPGVGNVGKLAAEHLVEQVKAV
                     KFADIYSKHFPPQVLLDDDGVIRLVNNELHYHRGEGDRPDIIIMTGDYQGMTPEGQYE
                     LSHHAIRVCKDLGVSRIYTLGGYGVGKIVEKPRVLGAVTDISICEEMIEHGVIFSKGE
                     PGSGIVGASGLMLGLGKMEGIPAVCLMGETSGYFVDPKGAEAILKVLMSLLHIELDLT
                     ALTDKAEQIDLIANKLKEAETLDVPKREDLGYIG"
     gene            complement(5263..5502)
                     /locus_tag="MALP_00193"
     CDS             complement(5263..5502)
                     /locus_tag="MALP_00193"
                     /inference="ab initio prediction:Prodigal:2.6"
                     /codon_start=1
                     /transl_table=11
                     /product="hypothetical protein"
                     /protein_id="Prokka:MALP_00193"
                     /translation="MEEGDLEKVTLRLPARHIRALDFLVQVDDFPSRSEAIRAAIRDF
                     IYARVDLVADKMKKMEEAERVLAEMEAYEERYMRK"
     gene            complement(5810..7108)
                     /gene="dadD"
                     /locus_tag="MALP_00194"
     CDS             complement(5810..7108)
                     /gene="dadD"
                     /locus_tag="MALP_00194"
                     /EC_number="3.5.4.41"
                     /inference="ab initio prediction:Prodigal:2.6"
                     /inference="similar to AA sequence:UniProtKB:Q58936"
                     /codon_start=1
                     /transl_table=11
                     /product="5'-deoxyadenosine deaminase"
                     /protein_id="Prokka:MALP_00194"
                     /translation="MARSVLIRNGTIMTQDQARRVFVGDILVQDGIIAEVGKVRGGAD
                     EEIDAKGAPVMPGLINTHCHVAMSVLRGMADDLPFGDFLNRVFAIDSDRQDEDLLAGS
                     RLGCLEMLTGGTTTFVDLYYSQDVIAQAVKEVGMRGVLCWAVLDQQFTTQNGVPLDNC
                     KSFHSRFAGDRNILPGIGLQGVYVCSEETFMGSREFSDRTGALMTFHLSETRGEVYEH
                     KDRTGKRPGDWLSSIGFLNERCLAAHSAWLTINEVRALAKAGASISTCPVSNMKLATG
                     GVAPIPEMLREGVNVTIGTDGSTTNNSMDMFGEMKTLALLQKSSRWDPTVVKAQEALD
                     FATVNAAKALGLQKEIGSIEVGKRADIVIMDSRSPTLRPLTLDNAVSNVVYSAGRGDV
                     RSVLCFGDIVVKDRIPQNLDMDSVIEDGQKAMAAISARRR"
     gene            7212..8006
                     /gene="rbn"
                     /locus_tag="MALP_00195"
     CDS             7212..8006
                     /gene="rbn"
                     /locus_tag="MALP_00195"
                     /EC_number="3.1.26.11"
                     /inference="ab initio prediction:Prodigal:2.6"
                     /inference="protein motif:HAMAP:MF_01818"
                     /codon_start=1
                     /transl_table=11
                     /product="Ribonuclease BN"
                     /protein_id="Prokka:MALP_00195"
                     /translation="MTKLVFLGTGGGRFSTIYQIRATGGLYLMDGVNMHIDPGPSAAH
                     QMHRVKLDPAKTDAVLVSHCHPDHYSDAEVMIEGMSRGGLKKRGTLLASRSVLEGSQL
                     HGPAISNYHRSLLDRIELASPGGSVDVEGVKIRFTSTRHSDPTGVGFSIETRDGLVSY
                     VSDTELDERVARDQEGSRLLILPLTRPWGARIPNHLCTEDALEFVKVVKPEMTILTHF
                     GAKLVHAGAEKQASMIERGTGVRTVAAHDLMSVQLGKVIRIHRSGS"
     gene            8159..9484
                     /gene="cca"
                     /locus_tag="MALP_00196"
     CDS             8159..9484
                     /gene="cca"
                     /locus_tag="MALP_00196"
                     /EC_number="2.7.7.72"
                     /inference="ab initio prediction:Prodigal:2.6"
                     /inference="similar to AA sequence:UniProtKB:Q58511"
                     /codon_start=1
                     /transl_table=11
                     /product="CCA-adding enzyme"
                     /protein_id="Prokka:MALP_00196"
                     /translation="MSLEEEVLRRIRPKDGTIRRLDEAVGQLQRSTSESISRSGLDLR
                     TMLVGSVAKGTYVGEPDIDLFVLFPETVERKDLEKIGLRIGQEVLGGKTRYAEHPYTH
                     GEIGGFEVDLVPCYAVPDASKIRSAVDRTPFHTKFVLSSLDATKREQVLLLKQFMKGV
                     GVYGAEAKVQGFSGYLTELLIIKFGDMLSVLGAASGWRPGVVMDMDSFKKTGGSAPLT
                     FWDPVDAKRNVSSALSLDQFCLFVHASREYLRERNERFYFPRKRPLLDLDIIEATFRN
                     RGTSPFAVVLDRPDLVDDNLYPQVQRSVLGLRKLLEMNDFQVLDMKYSVGKDIRTVFE
                     LFSTELPPSRLHQGPPACTENADEFVGKWRKSGLGQPFMIDGKWMVYVKREHRDPATL
                     VLAKGKEAALGNDLRDLKGLECYSGRDVYKTANRRAFTLLLDRREAWRV"
     gene            complement(9481..10143)
                     /locus_tag="MALP_00197"
     CDS             complement(9481..10143)
                     /locus_tag="MALP_00197"
                     /inference="ab initio prediction:Prodigal:2.6"
                     /codon_start=1
                     /transl_table=11
                     /product="hypothetical protein"
                     /protein_id="Prokka:MALP_00197"
                     /translation="MAQKKRKEPEVKEEYNFTPPDFNEKEFLEKDITVTKTVLLSALL
                     ALVFGVVAYFTTNLSFVIGLLIIVIGAVALKRIFEFLPVDLSALENKTWFGNGAMFFF
                     LALGIWILLLNPPFGDTIDPQINDLEVWAGELQYNRPYNNVPLGEVTFNATITDNGDL
                     SKVEFAFTGADPQTFDMVKGDDGRYEFTYNFTVPDTYTFAVIATDDAGNTQTYTSSIQ
                     IV"
     gene            10315..11256
                     /gene="radA"
                     /locus_tag="MALP_00198"
     CDS             10315..11256
                     /gene="radA"
                     /locus_tag="MALP_00198"
                     /inference="ab initio prediction:Prodigal:2.6"
                     /inference="similar to AA sequence:UniProtKB:O74036"
                     /codon_start=1
                     /transl_table=11
                     /product="DNA repair and recombination protein RadA"
                     /protein_id="Prokka:MALP_00198"
                     /translation="MANANIEELPGVGPATADKLREAGYTNLMTIAVESPKTLADTCD
                     IGEATAIKIIDAAKKAADVGGFESGDIIFERRKNLDRLTTSSKAFDELLGNGLESQAI
                     HEFYGEFGSGKTQICFQLAVNATLPKEKGGLDGDVVIIDTENTFRPERIVQMANAHGM
                     DPEEVLKRIHVARAYNSSHQMLLVEKAADVGKIHPVRLMIVDSLTAHFRAEFVGRGTL
                     AERQGLLNKHMHELLAFAEVNNAVIAVTNQVSAKPDAFFGDPTRPVGGHVVGHASTYR
                     VYLRKSKGTRRIARLIDSPDRPEAEVVINVTEEGIRD"
     gene            11265..12260
                     /locus_tag="MALP_00199"
     CDS             11265..12260
                     /locus_tag="MALP_00199"
                     /EC_number="2.1.1.213"
                     /inference="ab initio prediction:Prodigal:2.6"
                     /inference="similar to AA sequence:UniProtKB:Q9UY84"
                     /codon_start=1
                     /transl_table=11
                     /product="tRNA (guanine(10)-N2)-dimethyltransferase"
                     /protein_id="Prokka:MALP_00199"
                     /translation="MTIGQVLFELSGEHPTLPGAEVLACLRAESPGSRRLSLGPGFLL
                     AECDIESLPQVAGRLGLTHRFGRYLGSCDLDGIESKSNELELPEGSICVRAKKVEGWH
                     ANVNTHDLAKKVGKVLFQKHDIDLTTPDLTVRVLLSEKVHLFIVDHEIDRKQFDRRKV
                     AERPFFSPISLHPRYARALINLTEAKRGDTVLDPFCGTGGIVLEAALLGMRAIGSDID
                     PQMVEGCKRNLEHFNVQAEVQVADIGEVPFLFEKVGAVATDPPYGRAASTKKEDIDLL
                     YRRGIKASAEVLSPGGRAGIVLPREVKTEAMELQELHKQRVHRSLTRHYHIFIRR"
     gene            complement(12247..13707)
                     /locus_tag="MALP_00200"
     CDS             complement(12247..13707)
                     /locus_tag="MALP_00200"
                     /inference="ab initio prediction:Prodigal:2.6"
                     /codon_start=1
                     /transl_table=11
                     /product="hypothetical protein"
                     /protein_id="Prokka:MALP_00200"
                     /translation="MATPGPAAEVESVKAAISKYFPVYDVRVSYDSLTFFITPEQSSL
                     QGKFDRLRNEFKALQLIPILRYNGGEYTINVVKRPEMRTRGLWLNGALLVVTLITTVI
                     AGAVLWASYGGNNDLARPENYLWGALFFAVPLMAILGTHELSHYLAARKCGVAASLPF
                     FIPSIPPLGTFGAFISMRDPIPDRRSLVIIGAAGPIAGLLVTIPVSFLGLWLTSMGDP
                     SSGMVGDAGSVAITIQPLYALLSLLIPLPENVTLHPTAFAAWVGFLVTAINLLPAGQL
                     DGGHVVRGLFGDKAKYLSYATVGLLLVLGLYYSGWLIFAMLILFLGLRHPAPLNDVSG
                     ISNKTKVLGVVTMAILLVTFSPIPLVEIAPDHSFDVELPGGNETVILAGTSVYVTMLV
                     NNTGNTNSTMELNAMQVPYGWSVSLFVQGGDEENSTNFLEVLVPYDEGIVVIIKVSVP
                     LDEEAGEWDLLVDTKSFNSNGSVYQSDEYLFTFTVE"
     gene            13828..14643
                     /locus_tag="MALP_00201"
     CDS             13828..14643
                     /locus_tag="MALP_00201"
                     /EC_number="2.5.1.42"
                     /inference="ab initio prediction:Prodigal:2.6"
                     /inference="similar to AA sequence:UniProtKB:O27170"
                     /codon_start=1
                     /transl_table=11
                     /product="Digeranylgeranylglyceryl phosphate synthase"
                     /protein_id="Prokka:MALP_00201"
                     /translation="MNPLLQLFRIGNAVMGIVGLLMGVLIAAGTGILDHWEPVVFAAI
                     TVFSFIVGGNSLNDYMDREVDKLAHPERPLPSGRLTPKQVLSISIASFIISFLSSLLL
                     NLESIIIVVLAISLMLSYEAKLKKDALTGNLEIALLTGMLFLLGGAVVGMMERTYVIA
                     LLAFLAILGREIVKDIEDMAGDFDRSTLPKRIGARNAGIIASLSFLVAVALSPIPYLD
                     GTFGIWYLAAVAFADAIFIYCSIVHFENPTRGQKLAKYGMLLALVAFLIGGIL"
     gene            14640..15380
                     /locus_tag="MALP_00202"
     CDS             14640..15380
                     /locus_tag="MALP_00202"
                     /EC_number="2.5.1.41"
                     /inference="ab initio prediction:Prodigal:2.6"
                     /inference="similar to AA sequence:UniProtKB:Q5JDY1"
                     /codon_start=1
                     /transl_table=11
                     /product="Geranylgeranylglyceryl phosphate synthase"
                     /protein_id="Prokka:MALP_00202"
                     /translation="MKVKDYIYEKVKKGTMHMTLLDPAKQSPERAAEMAAIAESMDTD
                     AIMVGGSTGVTQENLDATIMAIKKKVKVPVIYFPSGAHAISPYADAMYFMSMLNSTTV
                     DNVVLQQVKGAPIVKKIEVEPLSMGYIIVEPGMKVGEVGMARPIPRNEPKTAAAFALA
                     AEFMGMGLVYLEAGSGAPEAVPEEMIATCKKTLSVPLIVGGGIRDAETAARVRKAGAD
                     IVVTGTVVEDSDLGDDLRKLIRAAKGTA"
     gene            complement(15389..15979)
                     /gene="pdxT"
                     /locus_tag="MALP_00203"
     CDS             complement(15389..15979)
                     /gene="pdxT"
                     /locus_tag="MALP_00203"
                     /EC_number="4.3.3.6"
                     /inference="ab initio prediction:Prodigal:2.6"
                     /inference="similar to AA sequence:UniProtKB:Q59055"
                     /codon_start=1
                     /transl_table=11
                     /product="Pyridoxal 5'-phosphate synthase subunit PdxT"
                     /protein_id="Prokka:MALP_00203"
                     /translation="MKVGVISVQGAVPEHLRMSELALEAMGRKGEAIAVRRLDDLRSV
                     DCLIIPGGESTTISKLLRKFGLFADIVAMGMDGVPIMGTCAGCVLLAKKGGEQAERTG
                     TELLGLMDMAVDRNAFGRQRESFEYPLEIEGLDSPFPGVFIRAPLITETWGSCRIVSR
                     HQGESVMARQDNVLALSFHPELTNDTRVHQLLFSLV"
     gene            complement(16018..17469)
                     /locus_tag="MALP_00204"
     CDS             complement(16018..17469)
                     /locus_tag="MALP_00204"
                     /inference="ab initio prediction:Prodigal:2.6"
                     /codon_start=1
                     /transl_table=11
                     /product="hypothetical protein"
                     /protein_id="Prokka:MALP_00204"
                     /translation="MSLKDRIIMAYARTKITSRKVSEDVENPLHDWVQLKVRNAFKRD
                     DGFRKALGRDALGDIDRKTFEEYQLYKFRKQMAYVMENSPFYQKKYGEAGIKPEDIRT
                     MADLDKVPLTEPDDLAEEPFLFLCLSQSKIARAFSTSGTSGKPKRLFYTNDDLLNIVD
                     SIAAALRSAGLKSSETLHIMFPAVVAWDPSLMLESACKVAGLNSVVCSDVNVDEQIRV
                     MREQQTKVIIGLTSFIYRVTVLARDKYDLRSLGLKAIICSSEPLSEAVRHEIEEAWGC
                     KCLSQYGLTEMGLATTIECHVQTGLHINEADFMVEVIDPDTGRKLPPGEEGELIWTSL
                     SFQGSPLLRYRSYDISKFILPPCDCGHVTVGKIGKPKGRRNAATKIGLGEHIFPTLFD
                     EAIMKVHGVLNYQLVLTKPSFRDHLHFTVEYNGDMAKGKEEVLKALMELEEIRSGLDN
                     DLLDPIEVEMMEVSLEFTPKMKPIIDQRERFDS"
     gene            17547..18323
                     /locus_tag="MALP_00205"
     CDS             17547..18323
                     /locus_tag="MALP_00205"
                     /inference="ab initio prediction:Prodigal:2.6"
                     /codon_start=1
                     /transl_table=11
                     /product="hypothetical protein"
                     /protein_id="Prokka:MALP_00205"
                     /translation="MGDALLEAWAREFRSELNLGTCPIGVRLFEKASEAMEVPGVKVL
                     RSTATCQMAALARHHCADGITVTTAQGMKCLWGSACLGLMQTPERLARGDLNLAFTRD
                     EDAAHHLQDNIFMLGNEGRMYSAVLMAPLDLMPVQPDAIVAYMTPGQSLKVLLGYEYR
                     EGRVLKGTTLTGQSTICSAIARVMNGEDMVLDIPCVGDRTWGLVPDQELVVVISPEIF
                     GEVLEGMKATDKFASHPFRPFLDWSVIFPPDMEPRQKELD"
     gene            18400..18705
                     /locus_tag="MALP_00206"
     CDS             18400..18705
                     /locus_tag="MALP_00206"
                     /inference="ab initio prediction:Prodigal:2.6"
                     /codon_start=1
                     /transl_table=11
                     /product="hypothetical protein"
                     /protein_id="Prokka:MALP_00206"
                     /translation="MPLTPELRRAGVTPELMNTTRRFACPNCGKEFSLMQSRAIACRG
                     CRMANTNCRYARCPYCDKEFPMEQVITKNKYGEKYLAGYANNILNNYYNQFGKRNSR"
     gene            complement(18738..20111)
                     /locus_tag="MALP_00207"
     CDS             complement(18738..20111)
                     /locus_tag="MALP_00207"
                     /EC_number="2.1.1.-"
                     /inference="ab initio prediction:Prodigal:2.6"
                     /inference="similar to AA sequence:UniProtKB:Q58036"
                     /codon_start=1
                     /transl_table=11
                     /product="7,8-dihydro-6-hydroxymethylpterin
                     dimethyltransferase"
                     /protein_id="Prokka:MALP_00207"
                     /translation="MSEVIGHTKGLCPKCLKTIPVTKVVEDDKVYLIKECPEHGTEKV
                     LIWRGREDYMDMNRYAAVQSKPLRIAVDKSDDCPQICGLCPEHVQHTCLVVMEITNGC
                     NLKCPVCFASANQFYKFSPSLEVIRGMYQTMLDYVNHPIVVQISGGEPTIRDDLPEII
                     RMGKEMGIDYIEINTNGIRFAEDIDFLRKVKEAGADDLYFSFDGLHGDIYKQTCGRDI
                     LDQKMKCIENCEKVGMGITLVTVVSPNINLDRVGEVINFAKSKVPTIKGVHFQPISYF
                     GRFPISPKDGDRVTIPDLLKAIEEQTNGELRMDNFIPTSCSNVHCDAKSMSVVMEDGS
                     LFPLTSRAFGPPKDTTNVANKTRKEISDLWRFIEDSLIVEEDDGMKNEWGDFVDRAKT
                     HYLTVSTMAFQDAWTSETERFRNCCIHTVTPDGKLIPFCLFNINSMEGKTLYRHEMWS
                     KFSENSK"
     gene            complement(20242..20691)
                     /locus_tag="MALP_00208"
     CDS             complement(20242..20691)
                     /locus_tag="MALP_00208"
                     /inference="ab initio prediction:Prodigal:2.6"
                     /codon_start=1
                     /transl_table=11
                     /product="hypothetical protein"
                     /protein_id="Prokka:MALP_00208"
                     /translation="MVTVTIPADVKELIAKRGLKESDVMDVVNTAAQTGKYIKKGNDG
                     LAKKVIGGLTVYVVSDLSGSGTAVVKTAYTHKMALGKIVNVMSETDWKTHDGKPVAQG
                     HVEMEYMTVNRTGPALVDPSTGDSWVEEYLAVKTLAAAEGLFEKKRA"
     gene            complement(20702..21832)
                     /gene="mtsA_1"
                     /locus_tag="MALP_00209"
     CDS             complement(20702..21832)
                     /gene="mtsA_1"
                     /locus_tag="MALP_00209"
                     /EC_number="2.1.1.251"
                     /inference="ab initio prediction:Prodigal:2.6"
                     /inference="similar to AA sequence:UniProtKB:Q48924"
                     /codon_start=1
                     /transl_table=11
                     /product="Methylated-thiol--coenzyme M methyltransferase"
                     /protein_id="Prokka:MALP_00209"
                     /translation="MGYEELFPPMDSKWHGNAAKRFASPFVDNPHDRIDVDPIILSHA
                     AVACGYTIRDFYEKPELGIHCVGYISHLYDLLPVTHWFFSLPWVTELGLKLQYKETLP
                     PISTGPIYSEPEDVDKMRVIPKEELVKATGEFATVPRFYKIYDYVTKNLPMTLVPISY
                     GFDLVGAAAEMVGVENFIMWTFTEPEQADKLVRIYTDTAVNGAEAMADKYGSAMLIVG
                     SVLGNNDIFSDEGVERYSVKNMYRYVDGCFKHGAGPQVFYHLCGNHQTDYKLFKDGLM
                     WSPFTVIHAGYSGRNPFPSGLLKETFQDKATCMGSVDTKLMIDPNPNKVYNQAKEQLL
                     QGRDSKKGYILGTACETPPYTIPGQMLALVKAARDFGTYGTW"
     gene            complement(22036..22860)
                     /locus_tag="MALP_00210"
     CDS             complement(22036..22860)
                     /locus_tag="MALP_00210"
                     /inference="ab initio prediction:Prodigal:2.6"
                     /codon_start=1
                     /transl_table=11
                     /product="hypothetical protein"
                     /protein_id="Prokka:MALP_00210"
                     /translation="MSSFDVFDLPSLFQYQFLQMALVGGTLAAVVSAWIGLFLILRKE
                     SMLVDGVAHTAFGGVAIGLFIGIDPMLGAMAVSAVAVLGITYMRRKGLAQSDAAIAVM
                     MAMGFSLGMIVISLANGFNVELFSYLFGSILTIDNTDLTVLIVLAIVIIGFMVFFYKE
                     MLAITFDEDGARLQGIPVQAMTMAFNLLVAVSIALSIKVIGIILVVALMVLPGLTALQ
                     LKRSFKTTLIASTVFGVAAAVLGIVLSVLFSVSTSGVIVFSAAGIFLFVAAYQRLA"
     gene            complement(22847..23632)
                     /gene="btuD_1"
                     /locus_tag="MALP_00211"
     CDS             complement(22847..23632)
                     /gene="btuD_1"
                     /locus_tag="MALP_00211"
                     /EC_number="3.6.3.33"
                     /inference="ab initio prediction:Prodigal:2.6"
                     /inference="similar to AA sequence:UniProtKB:Q9HQ18"
                     /codon_start=1
                     /transl_table=11
                     /product="Cobalamin import ATP-binding protein BtuD"
                     /protein_id="Prokka:MALP_00211"
                     /translation="MGMEPIIDVKGLTVRRGNADAIYRSTFSIEKGDYVGIVGPNGGG
                     KTTLVLAMLGLLPKAEGSIRIMGQDIESFDQWEKVGYVSQFAINFDPQFPLTVKELVG
                     LGRVNRRNMGRFRNKEDWTAVDEALQLMGISDLADKRIGMLSGGQRQRALVAKSLVSQ
                     PELLVLDEPVTGFDPVTQEKFFMQLANLNQKKGITILIVSHDLTAVFCRMSRLLCVNR
                     EVHSSAITDGTVPDDVLKQGYGEHFHFAFHQHQCKGVFIDEQL"
     gene            complement(23632..24558)
                     /locus_tag="MALP_00212"
     CDS             complement(23632..24558)
                     /locus_tag="MALP_00212"
                     /inference="ab initio prediction:Prodigal:2.6"
                     /codon_start=1
                     /transl_table=11
                     /product="hypothetical protein"
                     /protein_id="Prokka:MALP_00212"
                     /translation="MNRKQLILVIGSFVVVFILIFASSFFRDQGGDDDKTKVVATFYP
                     LAYMAQSIGGDRVSVTSMVPYNSELHSWQPAPQDIIRADDADVILYNGGPADRWLVDD
                     VLPVVNDAGKVIVNTTIGVDYIAGGDEDEGGTDPHTWLSPKRAMVQARNVYSALCEAD
                     PEGEQYFTERFTDLNDALAALDEEYLSLGNSTVSGVIISHSALGYVAYDYNFTQYGVI
                     GLSADEEPSAMAITDLVEIMENESIYTVYVDPVYNQNYATILKQELESRTGHDVAVLE
                     MFLTLGPYEELDYLEQLSQNLANLRTGLGVAR"
     gene            24766..25149
                     /locus_tag="MALP_00213"
     CDS             24766..25149
                     /locus_tag="MALP_00213"
                     /inference="ab initio prediction:Prodigal:2.6"
                     /inference="similar to AA sequence:UniProtKB:O58316"
                     /codon_start=1
                     /transl_table=11
                     /product="Putative nickel-responsive regulator"
                     /protein_id="Prokka:MALP_00213"
                     /translation="MPVISVSLTDKNVEDLEALQKDLGFGGRSEAIRAAMRTLLAETS
                     ERRSMVGQVDGVLIMVNDACASVSIHDIYHDNHPLIKTHVHNHLGNHKCMNMMVLSGE
                     AAEINELLDQMYRLEGIAYLKFIRS"
     gene            complement(25136..26506)
                     /gene="gloB_2"
                     /locus_tag="MALP_00214"
     CDS             complement(25136..26506)
                     /gene="gloB_2"
                     /locus_tag="MALP_00214"
                     /EC_number="3.1.2.6"
                     /inference="ab initio prediction:Prodigal:2.6"
                     /inference="protein motif:HAMAP:MF_01374"
                     /codon_start=1
                     /transl_table=11
                     /product="Hydroxyacylglutathione hydrolase"
                     /protein_id="Prokka:MALP_00214"
                     /translation="MFLKRVRSEGLAHISYFLESDGEAAVIDPRRDVDDYLLIAKERD
                     ARVVLVLETHRNEDYVSGALELANATGAAIFHGDQLEFGYGNPLVDGQEFQLGDLTIR
                     AMHTPGHTYESHCYLVSDDHGPFLLFSGDTMFSGDVGRTDLAGPENARDLSEKLYDSL
                     HKRIIPLGPEIMVLPAHGAGSVCGHTISERETTTVGLEIRDDHALSLKKLDFMMAKMG
                     EGMERPPYFARMEALNLNGPIIFGKLPQPPPLSPTKVIEAQENGALVLDVREPHNFAA
                     AHIPRSLNVWLNGLPVYGGYAIPYGRPLIIVAEGQQEVDTAVRYLIRIGYEDIVGHLV
                     RGMESWIKGGNATSTIAASTVHDVRRRQLAGDEMLLVDLRDRRELVSGVIPGALQMHL
                     GEIIERSSELPANKEIVLFCGSGYRGGIAASMLRNNGIKNVRIMLGGFASWKANGHPV
                     EKLRSV"
     gene            complement(26548..26901)
                     /locus_tag="MALP_00215"
     CDS             complement(26548..26901)
                     /locus_tag="MALP_00215"
                     /inference="ab initio prediction:Prodigal:2.6"
                     /codon_start=1
                     /transl_table=11
                     /product="hypothetical protein"
                     /protein_id="Prokka:MALP_00215"
                     /translation="MFMAKFWLDRPPLYVHRIGRNDDFKGERFATVDEGDETTVISPD
                     TGPKANGPYACLTMGPFDLSLVGILAKASSALAGAGIPVFVISTYRFDHILVPLGRQD
                     EAVRALMREGFERKG"
     gene            27216..28439
                     /locus_tag="MALP_00216"
     CDS             27216..28439
                     /locus_tag="MALP_00216"
                     /inference="ab initio prediction:Prodigal:2.6"
                     /codon_start=1
                     /transl_table=11
                     /product="hypothetical protein"
                     /protein_id="Prokka:MALP_00216"
                     /translation="MGTNGEGREGKVGLGDRLLDWALQGDLKRKLLAIVIFGLFIYGT
                     VIALDGLLIRPLFGDVLSDPTDLNFYRDRAENILDGKIPYVDFYSESPPLIMYLFLIP
                     QLAGGSTQVYQLFFAAFAMMTAMAFFLFLREIDERKAMAASILYLVYPLGMLEFGFGV
                     QDEAITTFLFVLPLLLLLQKRAAASGAASFIGVLTKMFNVIVLPWTFLHCDNKGRLKM
                     VIALGILALLVIVPFMLLFPGELPSFSYYFLGDPDSPTGGSSISPWHYVGELGFGLPG
                     WAGVALTLIGLAAASLFAYWKKMSLWQGATLVTMVFFLTYPKILLVYFMMPAVLLLMW
                     GVEDRKVVLKLSAMLVPLFLSVAVTGNGKNPLVDEPWVWVVGIVLSLMGWALFVHAWW
                     KVRDERPFFERSDAQ"
     gene            complement(28440..28796)
                     /locus_tag="MALP_00217"
     CDS             complement(28440..28796)
                     /locus_tag="MALP_00217"
                     /inference="ab initio prediction:Prodigal:2.6"
                     /codon_start=1
                     /transl_table=11
                     /product="hypothetical protein"
                     /protein_id="Prokka:MALP_00217"
                     /translation="MPRPLRGRGRSRRAWALLVVAGLLGPVWVTAMKLSEGFTDIPRA
                     AATFVALFFSMYLLGKALEMSIPMGTAHAGWVGTGAIGALVVGVPLFNEPSDMLRPFF
                     VLPIVVGIAGVQVAGK"
     gene            complement(28781..28969)
                     /locus_tag="MALP_00218"
     CDS             complement(28781..28969)
                     /locus_tag="MALP_00218"
                     /inference="ab initio prediction:Prodigal:2.6"
                     /codon_start=1
                     /transl_table=11
                     /product="hypothetical protein"
                     /protein_id="Prokka:MALP_00218"
                     /translation="MEGTGSSRFISLGALFFAVILLASLFGPFSFVISAAAETGGDYE
                     FELINGDTEVKIRKCLGL"
     gene            complement(29069..30490)
                     /gene="mdtD_1"
                     /locus_tag="MALP_00219"
     CDS             complement(29069..30490)
                     /gene="mdtD_1"
                     /locus_tag="MALP_00219"
                     /inference="ab initio prediction:Prodigal:2.6"
                     /inference="protein motif:HAMAP:MF_01577"
                     /codon_start=1
                     /transl_table=11
                     /product="Putative multidrug resistance protein MdtD"
                     /protein_id="Prokka:MALP_00219"
                     /translation="MKGTEGQRGRYVALVIVMLGVFMSVLDAVSLNIALPAITSYFHM
                     AVADTQWVVTSYLLVQTCFLIICGRIAERVGQAKLFNIGLVVFSLASLMCALSSSLSQ
                     LIMFRVLQGLGASMMFSVSTAIVFRLFTIRDRGKALGFLGSTVAVGGMLGPVIGGVLV
                     GTFGWQSIFLINVPIGIFAAVAAFKFLRLDEVLSEKFRLDIVGAALWIVMMAALVLAL
                     GDIGNTGKVGTNTAVLLIVLLATFVLFIRRQRRIDEPLLDLTVFRVRRFSLTILSMVM
                     FFISMNMVTILGPFYFEGVLVYDPITVGFIFMILPAITMFGSPLVGRIYDRKRIFPYT
                     TLAHLIRALSFFMMAYGFMDTNVLLVLAAFAVMGVGSCLFQTPNNAEVMMALPMKKSG
                     LASSIQATTRNLSLAVGVSLATILMTLMMGSMDYGAIAGGPLAGELSDSVAIAVAFSG
                     ILSLVGAIIARLGEKGMITSKAD"
     gene            30874..31893
                     /locus_tag="MALP_00220"
     CDS             30874..31893
                     /locus_tag="MALP_00220"
                     /inference="ab initio prediction:Prodigal:2.6"
                     /codon_start=1
                     /transl_table=11
                     /product="hypothetical protein"
                     /protein_id="Prokka:MALP_00220"
                     /translation="MIPLDLVTELAWIVFIVCFAALLILDLGVFNRRAHVIKPREALI
                     QMAFFIGAAIAFNAGIYYYMGSQAGLEFTTGYLMELMLSVDNLFVIILIFTSFCIPRK
                     FQHKVLFYGILGALIFRLAFILVGVTLVERFEWVLYIFGAFLILTAIKMVVGKEKENV
                     DPEHNLLVRFFRKFLRVTKDYHEDKFFARLPNGAGKMVLFATPMFIALLVIESTDIVF
                     AVDSIPAILGITTSSFIVFSSNAFAVLGLRSMYFALSHIMTLFCYLKYGLAGILGFVG
                     VKMLAGMFDYHVPVLNSLLIIVTILAVAIAASWIRTRKTGTCPVVKEVEGEACPALKS
                     LEEKK"
     gene            complement(32213..33529)
                     /locus_tag="MALP_00221"
     CDS             complement(32213..33529)
                     /locus_tag="MALP_00221"
                     /inference="ab initio prediction:Prodigal:2.6"
                     /codon_start=1
                     /transl_table=11
                     /product="hypothetical protein"
                     /protein_id="Prokka:MALP_00221"
                     /translation="MFIKLRSVWIDLTTSFWFIPVLFILLAFVGANLSIFVDSSVDID
                     PPGFFQYIIPSNVDSARSVLSTISGAMIGVAGTVFSITLVALTLASSQFGSRLLRNFM
                     HDRTNQVVLGSYISTFVYCLLVLNATNDGAGVDFIPEISIIIAIVAAVANIVLLVIFI
                     HHISMGIQADKVISDISTTLNKNLGSIFPEEVQGDEVQEEAPDLEEMKKGHDQRTMII
                     SPKGGYMQYLNYNTVFSVALEDDLLIFVNFRPGDHLVQGSRVMEVFSQEGLAEKSARR
                     LETTFLLGKVRTPYQDAEFSIHQMVEIAARALSPGVNDPYTAIACVDNLTSTICHLTR
                     VRFPPRYHCDEEGRVRVVADVLTFEGMLNAAFNQIRQFAGGSPAVLIRLMESLVTIHQ
                     FVRTDHQKRAVQNQMRMVYRMAECSFVEKNDLSDLKDRIKAIVRDV"
     gene            33800..33952
                     /locus_tag="MALP_00222"
     CDS             33800..33952
                     /locus_tag="MALP_00222"
                     /inference="ab initio prediction:Prodigal:2.6"
                     /codon_start=1
                     /transl_table=11
                     /product="hypothetical protein"
                     /protein_id="Prokka:MALP_00222"
                     /translation="MSPSDRLRDHINNIMYIIKLIMLICIVLANSKSKNNAINILLIK
                     FILLII"
     gene            34019..34192
                     /locus_tag="MALP_00223"
     CDS             34019..34192
                     /locus_tag="MALP_00223"
                     /inference="ab initio prediction:Prodigal:2.6"
                     /codon_start=1
                     /transl_table=11
                     /product="hypothetical protein"
                     /protein_id="Prokka:MALP_00223"
                     /translation="MTSTSSTDIGTSSGNDVDKGVSKYIFNEPERTYTKPYYVTEKEE
                     AMALAKKLALSAN"
     gene            34457..35428
                     /locus_tag="MALP_00224"
     CDS             34457..35428
                     /locus_tag="MALP_00224"
                     /inference="ab initio prediction:Prodigal:2.6"
                     /codon_start=1
                     /transl_table=11
                     /product="hypothetical protein"
                     /protein_id="Prokka:MALP_00224"
                     /translation="MRIAIAGAGMSGAYLFRRLVNDGFEGIDLYDAKKNNPCGSRPCA
                     WGFAPLAETYDLIAKVIDPERFELQRSGTISIDGIDIRSDMLTMNKPALIREMIGDAE
                     IKQGQIDLTKYDRVIDATGVSRAYLPPIRDDYIAECTQYRARSEEPLGFWFRTSTVGY
                     EWCFPLGGDEYHIGFGSLKSDVRSYRPSKNKDGRDLSLQLLCKCHSSVRLTAPFFSQP
                     FVKDEKIVGIGESIGAVAPLASDGNLYAMQCGEMLLENWDDLERYSERVLKRYDWMRT
                     ERGGLEKLMEGRTPSLIESMSMRKHLRSVGVDIRGGHILKFLRNMSK"
     gene            35559..36293
                     /locus_tag="MALP_00225"
     CDS             35559..36293
                     /locus_tag="MALP_00225"
                     /inference="ab initio prediction:Prodigal:2.6"
                     /codon_start=1
                     /transl_table=11
                     /product="hypothetical protein"
                     /protein_id="Prokka:MALP_00225"
                     /translation="MPFNERAEEKDKIINLLNPPEVVVFESQFGAQALMLLGGVLVLL
                     LLLFLLFAFIVVGVVFLSIKHGKFYFPKLLRTGFSYMEGAIKRICAIFGLREEDLTIF
                     FIQLHNRMSEGDFARIDMKDRAIFLPHCLRSSKCPATLTLEGLFCKHCGNCDLDNSIK
                     ELEEMGYKVFIVPGSTFIGRMVKKYMPRAIIGVGCLREIKDGLDFADSIGVVVMGVIN
                     RTDGCVETLANWPELMKVASLKAPKI"
     gene            complement(36562..36969)
                     /locus_tag="MALP_00226"
     CDS             complement(36562..36969)
                     /locus_tag="MALP_00226"
                     /inference="ab initio prediction:Prodigal:2.6"
                     /codon_start=1
                     /transl_table=11
                     /product="hypothetical protein"
                     /protein_id="Prokka:MALP_00226"
                     /translation="MKKKKGFSTDLEKETRKNSDFRHVLYTGKFSQLVLMNLMPGEDI
                     GEEVHDTVDQFFRFEEGEGKVIIDGTEHIVKDGSGVIVPSGARHNVINTSSKTNLKLY
                     TIYSPPEHIDKVVRHTKADALREPEEFDGKTTE"
     gene            complement(37123..37209)
                     /locus_tag="MALP_00227"
     tRNA            complement(37123..37209)
                     /locus_tag="MALP_00227"
                     /product="tRNA-Leu"
                     /inference="COORDINATES:profile:Aragorn:1.2"
                     /note="tRNA-Leu(taa)"
     gene            complement(37269..38129)
                     /locus_tag="MALP_00228"
     CDS             complement(37269..38129)
                     /locus_tag="MALP_00228"
                     /inference="ab initio prediction:Prodigal:2.6"
                     /codon_start=1
                     /transl_table=11
                     /product="hypothetical protein"
                     /protein_id="Prokka:MALP_00228"
                     /translation="MMGLMASIREVAKVIHGQPARDGAGVKLTRMFSRDEAELLDPFL
                     MLDHFGSDRPEDYIAGFPMHPHRGIETVTYMLDGYVDHKDSLGNHGTIGPGDVQWMTA
                     GSGVLHEEMPQESKGWMQGLQLWVNLPKANKMMPPRYREIKKEDIPVFDLGKGSKIKV
                     IAGESQGLVGPVKDLVVDVKYLDMSLGPRTFMEHEMPAERNGFVMVYEGELIIGDKHP
                     KTVPAGSVAVFGPGDMYRLGTGRRTAKFILASAKPLKEPIAWGGPIVMNTREELDLAF
                     SELKAGAFIK"
     gene            38183..38365
                     /locus_tag="MALP_00229"
     CDS             38183..38365
                     /locus_tag="MALP_00229"
                     /inference="ab initio prediction:Prodigal:2.6"
                     /codon_start=1
                     /transl_table=11
                     /product="hypothetical protein"
                     /protein_id="Prokka:MALP_00229"
                     /translation="MPREKRKIIWHCAAGHDFEVEDELMRTSCPVCGGNDVERVLKEK
                     GKDRPPRGSVRSWFWR"
     gene            38369..38704
                     /locus_tag="MALP_00230"
     CDS             38369..38704
                     /locus_tag="MALP_00230"
                     /inference="ab initio prediction:Prodigal:2.6"
                     /codon_start=1
                     /transl_table=11
                     /product="hypothetical protein"
                     /protein_id="Prokka:MALP_00230"
                     /translation="MNEKGSRKEVEFISFPSVTEWKDWLAENHGRSSGIRIRFFNQGS
                     GKEGLGRREALETTLMFEWIDSVLHDYDQDSYLLRSTPRKNGSHWSRVDLEIANRPIN
                     EGRMTEAGN"
     gene            complement(38962..40320)
                     /gene="cpgS"
                     /locus_tag="MALP_00231"
     CDS             complement(38962..40320)
                     /gene="cpgS"
                     /locus_tag="MALP_00231"
                     /EC_number="6.5.-.-"
                     /inference="ab initio prediction:Prodigal:2.6"
                     /inference="protein motif:HAMAP:MF_01908"
                     /codon_start=1
                     /transl_table=11
                     /product="Cyclic 2,3-diphosphoglycerate synthetase"
                     /protein_id="Prokka:MALP_00231"
                     /translation="MKKSKVVIMGAAGRDFHNFNTYFRDNEKYQVVAFTAAQIPNIEG
                     RCYPASLAGSLYPTGIPILAEEDLPTIIRKNKVDQVIFAYSDISHTELMHKASWVLSL
                     KADFRLMGNPAITLRGNKPVITVCAVRTGAGKSQTTRKICRILHDRGLKVVAVRHPMP
                     YGDLTKQAVQRFGEYADLDKHDCTIEEREEYEPLIDNGIVVYAGVDYERILREAEKEA
                     DVIVWDGGNNDLPFFESDLHIVLADPHRAGHEISYHPGEVNLRLADVVIINKVQTADR
                     RNILKVKENVLKYNPKAIVIEAASPIKVDDPSLIKGKRVLVVEDGPTLTHGGMAFGAG
                     TIAAEDNGALDIVDPRPYAVGSIKELYEKYRHLGPILPAMGYTDEQIKDMEETINKAD
                     CDVVVAGTPVDLRRVMNVNKPIVRVRYELAEIGKPTLEDILDEKLGPLLFACHGDSCK
                     VM"
     gene            40606..41952
                     /locus_tag="MALP_00232"
     CDS             40606..41952
                     /locus_tag="MALP_00232"
                     /inference="ab initio prediction:Prodigal:2.6"
                     /codon_start=1
                     /transl_table=11
                     /product="hypothetical protein"
                     /protein_id="Prokka:MALP_00232"
                     /translation="MKIPDIPRPYHDIFNDKIIKDPAITKDRAVSDCVKQFNEEYLHW
                     DEVRRKEVPQDPEVIWALMKMSREGQSRHAVFLDISLTYNTTSESQKIMHMLDTTASG
                     LLVLEEPLKDPEMKRYVISSLMEEAIASSQLEGAVTTTKVAKQMLRTNRKPRTPSERM
                     IMNDYFTMKRVKEIMDQPCTVELILQLHELITYKTLDDPSDSGRFRTDDETVVADPLE
                     IDKVYHQPPSHEKIPGYMEELCRFINDGSGSEFQHPLIKAIILHFMIGYVHPFVDGNG
                     RLARALMYWYALKSNYWLFEHMAISKVIKEHRGKYGTAYLYAETDERDITYFINFNLK
                     CMEEALSNTRRYIRRKQQEQRTAMKMVESHPELNFRQAEILRDMIKDRGGPVSVREIA
                     SKFNVVHQTARTDLLSLFERGFIERRKVGNKLFFLYTGVSSLNDRDRDRLSNDRKE"
     gene            42144..42590
                     /locus_tag="MALP_00233"
     CDS             42144..42590
                     /locus_tag="MALP_00233"
                     /inference="ab initio prediction:Prodigal:2.6"
                     /codon_start=1
                     /transl_table=11
                     /product="hypothetical protein"
                     /protein_id="Prokka:MALP_00233"
                     /translation="MAYRIPSVKVLEDSIRRVIREQQSIPSQRRFTELVLEDLRKKNP
                     EYKVGEVRLRRMALHRNLAKVTISYRETKEPSRKGRCPVCCSPTEELHNQTLDDKMVE
                     LGVKCTKCPYWTGPRRRVPVRYNFTMFGAIVPETKKKGRYAQWKFA"
     gene            42627..42821
                     /locus_tag="MALP_00234"
     CDS             42627..42821
[truncated: 3,168,030 more chars]
